# Supplementary material for: Preferential Activation of the Hedgehog Pathway by Epigenetic Modulations in HPV Negative HNSCC Identified with Meta-Pathway Analysis
Source: PLoS One. 2013 Nov 4;8(11):e78127. doi: 10.1371/journal.pone.0078127 (PMC3817178; doi:10.1371/journal.pone.0078127)
Supplement: Table S1 — Clinical attributes of clusters. Table associating clinical variables with clusters identified from DNA methylation and/or gene expression data. (XLSX) [file pone.0078127.s006.xlsx]

## Sheet: AllData.Cluster.Clinical
All samples
k2	Alcohol (6.170e-01); Smoking (1.000e+00); Race (5.559e-01); Gender (4.699e-01); Tumor (6.186e-01);	Alcohol (6.170e-01); Smoking (1.000e+00); Race (5.559e-01); Gender (4.699e-01); Tumor (6.186e-01);	NA	NA	NA	NA
k3	Alcohol (8.039e-01); Smoking (1.000e+00); Race (7.669e-01); Gender (8.075e-01); Tumor (3.185e-01);	Alcohol (6.170e-01); Smoking (1.000e+00); Race (5.559e-01); Gender (4.699e-01); Tumor (6.186e-01);	Alcohol (4.516e-01); Smoking (1.000e+00); Race (5.051e-01); Gender (5.618e-01); Tumor (5.486e-01);	NA	NA	NA
k4	Alcohol (7.981e-01); Smoking (6.135e-01); Race (1.000e+00); Gender (8.056e-01); Tumor (1.000e+00);	Alcohol (6.170e-01); Smoking (1.000e+00); Race (5.559e-01); Gender (4.699e-01); Tumor (6.186e-01);	Alcohol (4.516e-01); Smoking (1.000e+00); Race (5.051e-01); Gender (5.618e-01); Tumor (5.486e-01);	Alcohol (3.959e-01); Smoking (2.018e-01); Race (5.955e-01); Gender (2.143e-01); Tumor (2.098e-02);	NA	NA
k5	Alcohol (7.981e-01); Smoking (6.135e-01); Race (1.000e+00); Gender (8.056e-01); Tumor (1.000e+00);	Alcohol (6.170e-01); Smoking (1.000e+00); Race (5.559e-01); Gender (4.699e-01); Tumor (6.186e-01);	Alcohol (4.516e-01); Smoking (1.000e+00); Race (3.718e-01); Gender (1.000e+00); Tumor (5.311e-01);	Smoking (4.688e-01); Race (1.000e+00); Gender (4.058e-01); Tumor (1.000e+00);	Alcohol (3.959e-01); Smoking (2.018e-01); Race (5.955e-01); Gender (2.143e-01); Tumor (2.098e-02);	NA
k6	Alcohol (2.497e-01); Smoking (2.690e-02); Race (9.127e-02); Gender (1.752e-01); Tumor (7.018e-04);	Alcohol (6.170e-01); Smoking (1.000e+00); Race (5.559e-01); Gender (4.699e-01); Tumor (6.186e-01);	Alcohol (4.516e-01); Smoking (1.000e+00); Race (3.718e-01); Gender (1.000e+00); Tumor (5.311e-01);	Alcohol (3.256e-01); Smoking (8.848e-02); Race (2.535e-02); Gender (2.961e-01); Tumor (2.740e-04);	Smoking (4.688e-01); Race (1.000e+00); Gender (4.058e-01); Tumor (1.000e+00);	Alcohol (3.959e-01); Smoking (2.018e-01); Race (5.955e-01); Gender (2.143e-01); Tumor (2.098e-02);
Tumor samples
k2	HPV (5.177e-01); N.stage (4.298e-01); T.stage (4.396e-02);	HPV (5.177e-01); N.stage (4.298e-01); T.stage (4.396e-02);	NA	NA	NA	NA
k3	HPV (5.220e-01); N.stage (6.263e-01); T.stage (5.812e-02);	HPV (5.177e-01); N.stage (4.298e-01); T.stage (4.396e-02);	HPV (1.000e+00); N.stage (1.199e-01); T.stage (2.425e-01);	NA	NA	NA
k4	HPV (1.000e+00); N.stage (2.892e-01); T.stage (8.060e-02);	HPV (5.177e-01); N.stage (4.298e-01); T.stage (4.396e-02);	HPV (1.000e+00); N.stage (1.199e-01); T.stage (2.425e-01);	HPV (2.955e-01); N.stage (1.136e-01); T.stage (7.045e-01);	NA	NA
k5	HPV (1.000e+00); N.stage (2.892e-01); T.stage (8.060e-02);	HPV (5.177e-01); N.stage (4.298e-01); T.stage (4.396e-02);	HPV (1.000e+00); N.stage (6.237e-02); T.stage (4.482e-01);	HPV (2.955e-01); N.stage (1.000e+00); T.stage (7.045e-01);	HPV (2.955e-01); N.stage (1.136e-01); T.stage (7.045e-01);	NA
k6	HPV (7.422e-01); N.stage (2.511e-01); T.stage (4.271e-02);	HPV (5.177e-01); N.stage (4.298e-01); T.stage (4.396e-02);	HPV (1.000e+00); N.stage (6.237e-02); T.stage (4.482e-01);	HPV (1.000e+00); N.stage (6.818e-01); T.stage (1.000e+00);	HPV (2.955e-01); N.stage (1.000e+00); T.stage (7.045e-01);	HPV (2.955e-01); N.stage (1.136e-01); T.stage (7.045e-01);
HPV-negative samples
k2	Tumor.Site (4.875e-01); Alcohol (4.216e-01); Smoking (4.197e-01);	Tumor.Site (4.875e-01); Alcohol (4.216e-01); Smoking (4.197e-01);	NA	NA	NA	NA
k3	Tumor.Site (7.187e-02); Alcohol (6.891e-01); Smoking (1.000e+00);	Tumor.Site (4.875e-01); Alcohol (4.216e-01); Smoking (4.197e-01);	Tumor.Site (3.742e-01); Alcohol (3.846e-01); Smoking (2.963e-01);	NA	NA	NA
k4	Tumor.Site (7.187e-02); Alcohol (6.891e-01); Smoking (1.000e+00);	Tumor.Site (4.875e-01); Alcohol (4.216e-01); Smoking (4.197e-01);	Tumor.Site (3.742e-01); Alcohol (3.846e-01); Smoking (2.963e-01);		NA	NA
k5	Tumor.Site (7.187e-02); Alcohol (6.891e-01); Smoking (1.000e+00);	Tumor.Site (4.875e-01); Alcohol (4.216e-01); Smoking (4.197e-01);	Tumor.Site (3.742e-01); Alcohol (3.846e-01); Smoking (2.963e-01);			NA
k6	Tumor.Site (1.382e-01); Alcohol (1.000e+00); Smoking (1.000e+00);	Tumor.Site (4.875e-01); Alcohol (4.216e-01); Smoking (4.197e-01);	Tumor.Site (3.742e-01); Alcohol (3.846e-01); Smoking (2.963e-01);	Tumor.Site (1.000e+00); Alcohol (3.846e-01); Smoking (2.963e-01);

## Sheet: MethData.Cluster.Clinical
All samples
k2	Smoking (4.688e-01); Race (1.000e+00); Gender (4.058e-01); Tumor (1.000e+00);	Smoking (4.688e-01); Race (1.000e+00); Gender (4.058e-01); Tumor (1.000e+00);	NA	NA	NA	NA
k3	Alcohol (1.128e-01); Smoking (8.258e-05); Race (3.483e-02); Gender (4.528e-02); Tumor (2.582e-08);	Alcohol (1.128e-01); Smoking (2.240e-04); Race (6.216e-02); Gender (2.285e-02); Tumor (6.957e-08);	Smoking (4.688e-01); Race (1.000e+00); Gender (4.058e-01); Tumor (1.000e+00);	NA	NA	NA
k4	Alcohol (1.128e-01); Smoking (8.258e-05); Race (3.483e-02); Gender (4.528e-02); Tumor (2.582e-08);	Alcohol (6.087e-02); Smoking (6.210e-05); Race (1.182e-02); Gender (5.856e-03); Tumor (2.020e-07);	Alcohol (4.516e-01); Smoking (1.000e+00); Race (2.059e-01); Gender (4.058e-01); Tumor (1.000e+00);	Smoking (4.688e-01); Race (1.000e+00); Gender (4.058e-01); Tumor (1.000e+00);	NA	NA
k5	Alcohol (1.128e-01); Smoking (8.258e-05); Race (3.483e-02); Gender (4.528e-02); Tumor (2.582e-08);	Alcohol (1.047e-01); Smoking (1.691e-04); Race (2.463e-02); Gender (2.043e-02); Tumor (8.504e-07);	Alcohol (4.516e-01); Smoking (1.000e+00); Race (2.059e-01); Gender (4.058e-01); Tumor (1.000e+00);	Smoking (4.688e-01); Race (1.000e+00); Gender (4.058e-01); Tumor (1.000e+00);	Alcohol (1.000e+00); Smoking (4.688e-01); Race (1.000e+00); Gender (5.107e-01); Tumor (5.311e-01);	NA
k6	Alcohol (1.000e+00); Smoking (1.833e-01); Race (5.090e-02); Gender (6.072e-01); Tumor (3.625e-02);	Alcohol (1.047e-01); Smoking (1.691e-04); Race (2.463e-02); Gender (2.043e-02); Tumor (8.504e-07);	Alcohol (4.516e-01); Smoking (1.000e+00); Race (2.059e-01); Gender (4.058e-01); Tumor (1.000e+00);	Alcohol (9.577e-02); Smoking (1.256e-02); Race (1.000e+00); Gender (1.003e-01); Tumor (1.495e-03);	Smoking (4.688e-01); Race (1.000e+00); Gender (4.058e-01); Tumor (1.000e+00);	Alcohol (1.000e+00); Smoking (4.688e-01); Race (1.000e+00); Gender (5.107e-01); Tumor (5.311e-01);
Tumor samples
k2	HPV (2.955e-01); N.stage (1.000e+00); T.stage (7.045e-01);	HPV (2.955e-01); N.stage (1.000e+00); T.stage (7.045e-01);	NA	NA	NA	NA
k3	HPV (4.964e-01); N.stage (7.759e-01); T.stage (2.408e-01);	HPV (3.088e-01); N.stage (8.498e-01); T.stage (1.417e-01);	HPV (2.955e-01); N.stage (1.000e+00); T.stage (7.045e-01);	NA	NA	NA
k4	HPV (4.964e-01); N.stage (7.759e-01); T.stage (2.408e-01);	HPV (3.228e-01); N.stage (7.450e-01); T.stage (2.587e-01);	HPV (1.000e+00); N.stage (2.273e-02); T.stage (1.818e-01);	HPV (2.955e-01); N.stage (1.000e+00); T.stage (7.045e-01);	NA	NA
k5	HPV (4.964e-01); N.stage (7.759e-01); T.stage (2.408e-01);	HPV (5.220e-01); N.stage (7.245e-01); T.stage (1.818e-01);	HPV (1.000e+00); N.stage (2.273e-02); T.stage (1.818e-01);	HPV (2.955e-01); N.stage (1.000e+00); T.stage (7.045e-01);	HPV (1.000e+00); N.stage (1.000e+00); T.stage (4.482e-01);	NA
k6	HPV (1.311e-01); N.stage (5.678e-01); T.stage (3.440e-01);	HPV (5.220e-01); N.stage (7.245e-01); T.stage (1.818e-01);	HPV (1.000e+00); N.stage (2.273e-02); T.stage (1.818e-01);	HPV (6.523e-01); N.stage (6.212e-01); T.stage (8.928e-01);	HPV (2.955e-01); N.stage (1.000e+00); T.stage (7.045e-01);	HPV (1.000e+00); N.stage (1.000e+00); T.stage (4.482e-01);
HPV-negative samples
k2			NA	NA	NA	NA
k3	Tumor.Site (1.658e-02); Alcohol (2.341e-01); Smoking (1.019e-01);	Tumor.Site (1.658e-02); Alcohol (2.341e-01); Smoking (1.019e-01);		NA	NA	NA
k4	Tumor.Site (1.658e-02); Alcohol (2.341e-01); Smoking (1.019e-01);	Tumor.Site (1.063e-01); Alcohol (1.087e-01); Smoking (3.322e-02);	Tumor.Site (6.452e-01); Alcohol (3.846e-01); Smoking (2.963e-01);		NA	NA
k5	Tumor.Site (1.658e-02); Alcohol (2.341e-01); Smoking (1.019e-01);	Tumor.Site (2.197e-01); Alcohol (2.280e-01); Smoking (8.696e-02);	Tumor.Site (6.452e-01); Alcohol (3.846e-01); Smoking (2.963e-01);		Tumor.Site (1.000e+00); Alcohol (1.000e+00); Smoking (1.000e+00);	NA
k6	Tumor.Site (5.689e-02); Alcohol (1.000e+00); Smoking (6.159e-01);	Tumor.Site (2.197e-01); Alcohol (2.280e-01); Smoking (8.696e-02);	Tumor.Site (6.452e-01); Alcohol (3.846e-01); Smoking (2.963e-01);	Tumor.Site (7.855e-02); Alcohol (5.491e-02); Smoking (1.358e-01);		Tumor.Site (1.000e+00); Alcohol (1.000e+00); Smoking (1.000e+00);

## Sheet: ExprsData.Cluster.Clinical
All samples
k2	Alcohol (5.847e-01); Smoking (1.000e+00); Race (5.051e-01); Gender (1.000e+00); Tumor (2.958e-01);	Alcohol (5.847e-01); Smoking (1.000e+00); Race (5.051e-01); Gender (1.000e+00); Tumor (2.958e-01);	NA	NA	NA	NA
k3	Alcohol (2.773e-01); Smoking (1.559e-01); Race (3.774e-01); Gender (4.693e-01); Tumor (8.900e-03);	Alcohol (5.847e-01); Smoking (1.000e+00); Race (5.051e-01); Gender (1.000e+00); Tumor (2.958e-01);	Alcohol (3.959e-01); Smoking (2.018e-01); Race (5.955e-01); Gender (2.143e-01); Tumor (2.098e-02);	NA	NA	NA
k4	Alcohol (4.001e-01); Smoking (3.103e-02); Race (2.660e-02); Gender (1.883e-01); Tumor (1.157e-04);	Alcohol (1.000e+00); Smoking (4.500e-01); Race (2.293e-01); Gender (4.699e-01); Tumor (1.338e-01);	Alcohol (5.847e-01); Smoking (1.000e+00); Race (5.051e-01); Gender (1.000e+00); Tumor (2.958e-01);	Alcohol (3.959e-01); Smoking (2.018e-01); Race (5.955e-01); Gender (2.143e-01); Tumor (2.098e-02);	NA	NA
k5	Alcohol (4.001e-01); Smoking (3.103e-02); Race (2.660e-02); Gender (1.883e-01); Tumor (1.157e-04);	Alcohol (3.769e-01); Smoking (1.379e-01); Race (4.904e-01); Gender (7.775e-01); Tumor (1.255e-04);	Alcohol (4.338e-01); Smoking (1.564e-02); Race (1.911e-02); Gender (2.865e-01); Tumor (5.684e-07);	Alcohol (5.847e-01); Smoking (1.000e+00); Race (5.051e-01); Gender (1.000e+00); Tumor (2.958e-01);	Alcohol (3.959e-01); Smoking (2.018e-01); Race (5.955e-01); Gender (2.143e-01); Tumor (2.098e-02);	NA
k6	Alcohol (4.001e-01); Smoking (3.103e-02); Race (2.660e-02); Gender (1.883e-01); Tumor (1.157e-04);	Alcohol (3.769e-01); Smoking (1.379e-01); Race (4.904e-01); Gender (7.775e-01); Tumor (1.255e-04);	Alcohol (3.256e-01); Smoking (3.131e-01); Race (7.870e-02); Gender (7.293e-01); Tumor (2.930e-02);	Alcohol (1.000e+00); Smoking (4.860e-02); Race (2.188e-01); Gender (3.337e-01); Tumor (8.130e-05);	Alcohol (5.847e-01); Smoking (1.000e+00); Race (5.051e-01); Gender (1.000e+00); Tumor (2.958e-01);	Alcohol (3.959e-01); Smoking (2.018e-01); Race (5.955e-01); Gender (2.143e-01); Tumor (2.098e-02);
Tumor samples
k2	HPV (1.000e+00); N.stage (6.818e-01); T.stage (1.818e-01);	HPV (1.000e+00); N.stage (6.818e-01); T.stage (1.818e-01);	NA	NA	NA	NA
k3	HPV (5.085e-01); N.stage (2.283e-01); T.stage (4.482e-01);	HPV (1.000e+00); N.stage (6.818e-01); T.stage (1.818e-01);	HPV (2.955e-01); N.stage (1.136e-01); T.stage (7.045e-01);	NA	NA	NA
k4	HPV (7.438e-01); N.stage (1.713e-01); T.stage (8.254e-02);	HPV (5.177e-01); N.stage (4.675e-01); T.stage (1.572e-01);	HPV (1.000e+00); N.stage (6.818e-01); T.stage (1.818e-01);	HPV (2.955e-01); N.stage (1.136e-01); T.stage (7.045e-01);	NA	NA
k5	HPV (7.438e-01); N.stage (1.713e-01); T.stage (8.254e-02);	HPV (4.963e-02); N.stage (2.915e-01); T.stage (3.521e-01);	HPV (7.058e-02); N.stage (6.150e-01); T.stage (7.029e-01);	HPV (1.000e+00); N.stage (6.818e-01); T.stage (1.818e-01);	HPV (2.955e-01); N.stage (1.136e-01); T.stage (7.045e-01);	NA
k6	HPV (7.438e-01); N.stage (1.713e-01); T.stage (8.254e-02);	HPV (4.963e-02); N.stage (2.915e-01); T.stage (3.521e-01);	HPV (2.042e-01); N.stage (5.227e-01); T.stage (8.704e-01);	HPV (2.955e-01); N.stage (3.636e-01); T.stage (1.000e+00);	HPV (1.000e+00); N.stage (6.818e-01); T.stage (1.818e-01);	HPV (2.955e-01); N.stage (1.136e-01); T.stage (7.045e-01);
HPV-negative samples
k2	Tumor.Site (1.000e+00); Alcohol (1.000e+00); Smoking (1.000e+00);	Tumor.Site (1.000e+00); Alcohol (1.000e+00); Smoking (1.000e+00);	NA	NA	NA	NA
k3	Tumor.Site (1.000e+00); Alcohol (1.000e+00); Smoking (1.000e+00);	Tumor.Site (1.000e+00); Alcohol (1.000e+00); Smoking (1.000e+00);		NA	NA	NA
k4	Tumor.Site (2.552e-01); Alcohol (6.891e-01); Smoking (1.000e+00);	Tumor.Site (1.168e-01); Alcohol (1.000e+00); Smoking (1.000e+00);	Tumor.Site (1.000e+00); Alcohol (1.000e+00); Smoking (1.000e+00);		NA	NA
k5	Tumor.Site (2.552e-01); Alcohol (6.891e-01); Smoking (1.000e+00);	Tumor.Site (8.100e-02); Alcohol (1.000e+00); Smoking (1.000e+00);	Tumor.Site (1.290e-01); Alcohol (1.000e+00); Smoking (1.000e+00);	Tumor.Site (1.000e+00); Alcohol (1.000e+00); Smoking (1.000e+00);		NA
k6	Tumor.Site (2.552e-01); Alcohol (6.891e-01); Smoking (1.000e+00);	Tumor.Site (8.100e-02); Alcohol (1.000e+00); Smoking (1.000e+00);	Tumor.Site (1.290e-01); Alcohol (1.000e+00); Smoking (1.000e+00);		Tumor.Site (1.000e+00); Alcohol (1.000e+00); Smoking (1.000e+00);
