# Supplementary material for: Preferential Activation of the Hedgehog Pathway by Epigenetic Modulations in HPV Negative HNSCC Identified with Meta-Pathway Analysis
Source: PLoS One. 2013 Nov 4;8(11):e78127. doi: 10.1371/journal.pone.0078127 (PMC3817178; doi:10.1371/journal.pone.0078127)
Supplement: Table S2 — Meta-pathway set enrichment for gene expression data. Table containing gene set statistics computing from the meta-pathway values for gene expression data. (CSV) [file pone.0078127.s007.csv]

	Tumor	HPV-Positive	HPV-Negative
KEGG_STEROID_HORMONE_BIOSYNTHESIS	0.408	0.026	0.962
KEGG_ARGININE_AND_PROLINE_METABOLISM	0.036	0.882	0.11
KEGG_TRYPTOPHAN_METABOLISM	0.34	0.044	0.656
KEGG_ERBB_SIGNALING_PATHWAY	0.04	0.796	0.0600000000000001
KEGG_NEUROACTIVE_LIGAND_RECEPTOR_INTERACTION	0.738	0.002	0.998
KEGG_P53_SIGNALING_PATHWAY	0.028	0.096	0.014
KEGG_ENDOCYTOSIS	0.038	0.086	0.266
KEGG_WNT_SIGNALING_PATHWAY	0.146	0.976	0.048
KEGG_HEDGEHOG_SIGNALING_PATHWAY	0.04	0.228	0.296
KEGG_FOCAL_ADHESION	0.002	0.918	0.002
KEGG_ECM_RECEPTOR_INTERACTION	0.002	0.138	0.002
KEGG_CELL_ADHESION_MOLECULES_CAMS	0.292	0.022	0.196
KEGG_ADHERENS_JUNCTION	0.432	0.89	0.014
KEGG_COMPLEMENT_AND_COAGULATION_CASCADES	0.002	0.03	0.002
KEGG_HEMATOPOIETIC_CELL_LINEAGE	0.644	0.658	0.044
KEGG_LEUKOCYTE_TRANSENDOTHELIAL_MIGRATION	0.858	0.936	0.028
KEGG_REGULATION_OF_ACTIN_CYTOSKELETON	0.004	0.424	0.002
KEGG_GNRH_SIGNALING_PATHWAY	0.084	0.922	0.026
KEGG_EPITHELIAL_CELL_SIGNALING_IN_HELICOBACTER_PYLORI_INFECTION	0.038	0.77	0.01
KEGG_PATHOGENIC_ESCHERICHIA_COLI_INFECTION	0.19	0.13	0.016
KEGG_LEISHMANIA_INFECTION	0.598	0.926	0.004
KEGG_PATHWAYS_IN_CANCER	0.072	0.926	0.002
KEGG_RENAL_CELL_CARCINOMA	0.196	0.926	0.00800000000000001
KEGG_PANCREATIC_CANCER	0.054	0.402	0.032
KEGG_GLIOMA	0.044	0.582	0.026
KEGG_PROSTATE_CANCER	0.084	0.518	0.044
KEGG_MELANOMA	0.026	0.462	0.024
KEGG_BLADDER_CANCER	0.022	0.28	0.022
KEGG_CHRONIC_MYELOID_LEUKEMIA	0.146	0.708	0.032
KEGG_SMALL_CELL_LUNG_CANCER	0.018	0.176	0.048
KEGG_HYPERTROPHIC_CARDIOMYOPATHY_HCM	0.012	0.356	0.002
KEGG_ARRHYTHMOGENIC_RIGHT_VENTRICULAR_CARDIOMYOPATHY_ARVC	0.018	0.31	0.002
KEGG_DILATED_CARDIOMYOPATHY	0.02	0.6	0.002
BIOCARTA_AGR_PATHWAY	0.026	0.428	0.14
BIOCARTA_SPPA_PATHWAY	0.02	0.884	0.012
BIOCARTA_G1_PATHWAY	0.054	0.37	0.042
BIOCARTA_G2_PATHWAY	0.284	0.02	0.426
BIOCARTA_MTA3_PATHWAY	0.022	0.334	0.12
BIOCARTA_SKP2E2F_PATHWAY	0.17	0.032	0.114
BIOCARTA_ERK_PATHWAY	0.098	0.598	0.048
BIOCARTA_EPONFKB_PATHWAY	0.016	0.25	0.038
BIOCARTA_P53HYPOXIA_PATHWAY	0.036	0.038	0.152
BIOCARTA_GSK3_PATHWAY	0.71	0.978	0.038
BIOCARTA_RACCYCD_PATHWAY	0.042	0.692	0.038
BIOCARTA_INTEGRIN_PATHWAY	0.18	0.844	0.046
BIOCARTA_P53_PATHWAY	0.138	0.042	0.098
BIOCARTA_EDG1_PATHWAY	0.072	0.648	0.01
BIOCARTA_TGFB_PATHWAY	0.544	0.922	0.01
REACTOME_AMINE_LIGAND_BINDING_RECEPTORS	0.82	0.004	0.992
REACTOME_AXON_GUIDANCE	0.00600000000000001	0.92	0.002
REACTOME_BASIGIN_INTERACTIONS	0.022	0.214	0.004
REACTOME_CELL_CELL_ADHESION_SYSTEMS	0.152	0.012	0.926
REACTOME_CELL_CYCLE_CHECKPOINTS	0.238	0.014	0.242
REACTOME_CELL_SURFACE_INTERACTIONS_AT_THE_VASCULAR_WALL	0.056	0.342	0.002
REACTOME_CHAPERONIN_MEDIATED_PROTEIN_FOLDING	0.184	0.358	0.01
REACTOME_CLASS_A1_RHODOPSIN_LIKE_RECEPTORS	0.73	0.002	1
REACTOME_CYCLIN_E_ASSOCIATED_EVENTS_DURING_G1_S_TRANSITION_	0.188	0.024	0.12
REACTOME_CYTOCHROME_P450_ARRANGED_BY_SUBSTRATE_TYPE	0.884	0.034	0.978
REACTOME_DNA_REPLICATION_PRE_INITIATION	0.39	0.01	0.434
REACTOME_DOWNSTREAM_EVENTS_IN_GPCR_SIGNALING	0.77	0.002	1
REACTOME_E2F_MEDIATED_REGULATION_OF_DNA_REPLICATION	0.35	0.00600000000000001	0.432
REACTOME_E2F_TRANSCRIPTIONAL_TARGETS_AT_G1_S	0.588	0.03	0.564
REACTOME_FORMATION_OF_PLATELET_PLUG	0.00800000000000001	0.816	0.002
REACTOME_FORMATION_OF_TUBULIN_FOLDING_INTERMEDIATES_BY_CCT_TRIC	0.08	0.614	0.004
REACTOME_G_ALPHA_I_SIGNALLING_EVENTS	0.464	0.022	0.936
REACTOME_G1_S_TRANSITION	0.174	0.002	0.2
REACTOME_GENE_EXPRESSION	0.66	0.026	0.792
REACTOME_HEMOSTASIS	0.002	0.462	0.002
REACTOME_INTEGRIN_CELL_SURFACE_INTERACTIONS	0.002	0.184	0.002
REACTOME_METABOLISM_OF_AMINO_ACIDS	0.112	0.898	0.048
REACTOME_NCAM_SIGNALING_FOR_NEURITE_OUT_GROWTH	0.07	0.75	0.00600000000000001
REACTOME_NUCLEAR_RECEPTOR_TRANSCRIPTION_PATHWAY	0.59	0.014	0.85
REACTOME_ORC1_REMOVAL_FROM_CHROMATIN	0.112	0.034	0.046
REACTOME_PECAM1_INTERACTIONS	0.946	0.988	0.048
REACTOME_PEPTIDE_LIGAND_BINDING_RECEPTORS	0.606	0.002	0.992
REACTOME_PHASE_1_FUNCTIONALIZATION_OF_COMPOUNDS	0.728	0.026	0.98
REACTOME_PLATELET_ACTIVATION	0.00800000000000001	0.836	0.002
REACTOME_PLATELET_ACTIVATION_TRIGGERS	0.22	0.686	0.01
REACTOME_PLATELET_DEGRANULATION	0.004	0.624	0.002
REACTOME_PREFOLDIN_MEDIATED_TRANSFER_OF_SUBSTRATE_TO_CCT_TRIC	0.184	0.358	0.01
REACTOME_REGULATION_OF_APC_ACTIVATORS_BETWEEN_G1_S_AND_EARLY_ANAPHASE	0.424	0.026	0.106
REACTOME_REGULATION_OF_INSULIN_LIKE_GROWTH_FACTOR_ACTIVITY_BY_INSULIN_LIKE_GROWTH_FACTOR_BINDING_PROTEINS	0.148	0.986	0.00800000000000001
REACTOME_S_PHASE	0.0620000000000001	0.032	0.128
REACTOME_SCF_SKP2_MEDIATED_DEGRADATION_OF_P27_P21	0.136	0.03	0.076
REACTOME_SIGNALING_BY_PDGF	0.016	0.82	0.002
REACTOME_SIGNALING_IN_IMMUNE_SYSTEM	0.776	0.932	0.002
REACTOME_SYNTHESIS_OF_DNA	0.11	0.028	0.0679999999999999
REACTOME_GPCR_LIGAND_BINDING	0.686	0.002	1
REACTOME_ASSOCIATION_OF_TRIC_CCT_WITH_TARGET_PROTEINS_DURING_BIOSYNTHESIS	0.08	0.614	0.004
REACTOME_CELL_JUNCTION_ORGANIZATION	0.018	0.032	0.228
SIG_PIP3_SIGNALING_IN_CARDIAC_MYOCTES	0.034	0.542	0.252
ST_G_ALPHA_I_PATHWAY	0.02	0.136	0.296
WNT_SIGNALING	0.046	0.726	0.04
ST_INTEGRIN_SIGNALING_PATHWAY	0.024	0.832	0.002
SA_G1_AND_S_PHASES	0.1	0.028	0.432
ST_WNT_BETA_CATENIN_PATHWAY	0.362	0.624	0.034
