# Supplementary material for: Preferential Activation of the Hedgehog Pathway by Epigenetic Modulations in HPV Negative HNSCC Identified with Meta-Pathway Analysis
Source: PLoS One. 2013 Nov 4;8(11):e78127. doi: 10.1371/journal.pone.0078127 (PMC3817178; doi:10.1371/journal.pone.0078127)
Supplement: Table S3 — Differential expression and methylation of KEGG Hedghog pathway members in TCGA. (XLSX) [file pone.0078127.s008.xlsx]

## Sheet: expression changes
gene	logFC (HPV+ - HPV-)	t (HPV+ vs HPV-)	adj.P.Val	overexpressed in HPV-
WNT7A	-2.97011	-8.1562	6.6185e-13	1
WNT1	1.21532	7.53664	1.88997e-11	0
CSNK1G3	0.41796	6.70756	2.0458e-09	0
GLI2	-1.86067	-5.75186	3.23914e-07	1
GLI1	-1.76278	-5.46549	1.14591e-06	1
WNT3	-0.955775	-4.69658	3.87665e-05	1
FBXW11	0.345481	4.35977	0.000146574	0
ZIC2	1.26407	4.28941	0.000172958	0
WNT5A	-0.976361	-4.15409	0.000270311	1
BMP8B	0.857452	3.95073	0.000552898	0
WNT11	-1.39961	-3.79197	0.000932512	1
PRKX	0.669647	3.33727	0.00448375	0
SMO	-0.820063	-3.25838	0.00542333	1
WNT7B	-0.518944	-3.22381	0.00566008	1
HHIP	-0.970384	-2.94363	0.0131278	1
PRKACG	0.191406	2.89814	0.0141795	0
BTRC	-0.224031	-2.84537	0.0156943	1
PRKACA	0.186331	2.68147	0.0241609	0
WNT8A	0.149816	2.52687	0.0355468	0
WNT10A	-0.826134	-2.38154	0.0501494	0
GSK3B	0.214495	2.35196	0.0509958	0
WNT10B	0.680289	2.33912	0.0509958	0
BMP2	-0.51756	-2.12633	0.0811258	0
CSNK1G2	0.163276	2.1214	0.0811258	0
CSNK1D	-0.113332	-2.08162	0.0857638	0
IHH	0.230321	2.05555	0.0877809	0
BMP4	-0.432498	-1.95375	0.107288	0
WNT9A	-0.397047	-1.84074	0.127294	0
DHH	0.393104	1.84052	0.127294	0
BMP5	-0.488342	-1.83082	0.127294	0
GLI3	-0.278968	-1.62304	0.190956	0
PTCH1	0.325395	1.58036	0.194815	0
BMP7	0.498336	1.57898	0.194815	0
BMP8A	-0.355593	-1.56686	0.194815	0
STK36	0.178778	1.51725	0.208534	0
WNT2	-0.534273	-1.45205	0.227363	0
PRKACB	0.208087	1.44271	0.227363	0
SHH	-0.468869	-1.41936	0.231234	0
WNT9B	0.235341	1.32221	0.268772	0
CSNK1A1	-0.109731	-1.13169	0.358849	0
PTCH2	0.259779	1.12223	0.358849	0
LRP2	0.254046	1.09128	0.36812	0
CSNK1E	-0.0809434	-0.939931	0.453294	0
RAB23	0.111564	0.904808	0.46626	0
WNT4	-0.229717	-0.846347	0.495393	0
CSNK1G1	0.0590963	0.737491	0.561756	0
SUFU	0.066887	0.702285	0.567414	0
CSNK1A1L	-0.0905675	-0.697045	0.567414	0
GAS1	0.0916826	0.411266	0.76836	0
WNT2B	0.120133	0.404662	0.76836	0
WNT16	0.115024	0.357341	0.791215	0
WNT6	0.092393	0.339219	0.791215	0
WNT8B	-0.0293276	-0.203116	0.886694	0
BMP6	-0.0225375	-0.104903	0.948708	0
WNT5B	-0.0240473	-0.0856994	0.948708	0
WNT3A	-0.0060834	-0.0226866	0.981916	0

## Sheet: DNA methylation changes
probe	gene	Db (HPV+ - HPV-)	t (HPV+ vs HPV-)	adj.P.Val	hypomethylated in HPV-
cg24849648	WNT16	0.148692	5.12053	4.50279e-05	1
cg06616245	GLI1	0.0508595	4.37934	0.000666614	1
cg21238457	WNT11	-0.0812102	-4.24919	0.000771768	0
cg04969808	WNT7A	0.0308185	4.03262	0.00140827	1
cg24355006	CSNK1G2	-0.0297419	-3.84834	0.00233172	0
cg19868691	WNT10A	-0.0800992	-3.19105	0.0208045	0
cg00625653	WNT7A	0.0387986	3.12312	0.0223274	1
cg25141720	GAS1	0.00739408	3.05945	0.0240352	1
cg04478795	SMO	0.0736572	2.92234	0.0303396	1
cg15757271	WNT5A	0.00753782	2.91081	0.0303396	1
cg23422659	WNT9B	0.0492054	2.88471	0.0303396	1
cg10347998	GSK3B	0.00403736	2.83887	0.0320037	1
cg07879727	WNT3	-0.0831227	-2.64409	0.052605	0
cg04106190	WNT16	0.0340112	2.57224	0.0589359	0
cg24505122	WNT5B	0.0629393	2.53855	0.0589359	0
cg21660687	GLI1	0.00382715	2.51818	0.0589359	0
cg14350002	GAS1	0.0042879	2.50883	0.0589359	0
cg26776924	CSNK1G2	-0.0147635	-2.46857	0.060258	0
cg25961684	STK36	0.0108943	2.46025	0.060258	0
cg01313514	WNT3A	0.0135851	2.40737	0.0649657	0
cg17178336	IHH	-0.0803303	-2.39528	0.0649657	0
cg21526212	PTCH1	0.00446043	2.31788	0.0760628	0
cg01797527	BMP2	0.0159024	2.23164	0.0876059	0
cg09405612	GLI3	0.00563441	2.21773	0.0876059	0
cg01441777	CSNK1E	0.0379167	2.19589	0.0876059	0
cg18436172	PTCH1	0.00267382	2.18855	0.0876059	0
cg00126034	WNT3	-0.0676908	-2.18208	0.0876059	0
cg21948783	WNT1	-0.0336953	-2.08294	0.105036	0
cg03664992	BMP8A	-0.0274613	-2.07875	0.105036	0
cg03270376	STK36	0.00787016	2.04714	0.109505	0
cg20708411	CSNK1G3	0.00512719	2.01219	0.112571	0
cg15647515	WNT2	-0.0536406	-1.99273	0.112571	0
cg01830294	WNT2	-0.0500016	-1.98073	0.112571	0
cg13962355	BTRC	0.00305358	1.97372	0.112571	0
cg04057053	WNT2B	0.00184575	1.96714	0.112571	0
cg05607472	CSNK1A1	0.00623062	1.95641	0.112571	0
cg25908985	IHH	-0.08075	-1.9455	0.112571	0
cg00828602	WNT5A	0.0142384	1.90621	0.119859	0
cg03549571	DHH	-0.0615083	-1.87963	0.122511	0
cg16584172	ZIC2	0.00907752	1.87363	0.122511	0
cg10497569	RAB23	0.0030368	1.80067	0.140348	0
cg15447479	SMO	0.0276526	1.73327	0.158296	0
cg02631957	CSNK1G3	0.0045848	1.61036	0.199252	0
cg14580567	HHIP	-0.0388424	-1.59414	0.201163	0
cg26430450	RAB23	0.00211016	1.56903	0.203231	0
cg06899802	CSNK1A1	0.00177182	1.56059	0.203231	0
cg19669439	BTRC	0.00225595	1.55573	0.203231	0
cg24854010	WNT5B	0.0414076	1.49755	0.22282	0
cg03447931	BMP6	-0.0269356	-1.44266	0.242225	0
cg03133269	WNT4	0.0128457	1.38473	0.26425	0
cg12116020	PRKACA	0.0011362	1.29658	0.303377	0
cg22156632	WNT6	-0.0167616	-1.21055	0.345009	0
cg17530977	GLI3	0.00315594	1.11532	0.390296	0
cg15507817	WNT7B	0.00273648	1.10854	0.390296	0
cg26516759	BMP7	0.0117734	1.10129	0.390296	0
cg03856723	PRKACA	-0.00946528	-1.05996	0.409226	0
cg15109571	SUFU	0.00117473	1.04242	0.41319	0
cg21104946	WNT7B	-0.00745179	-1.00867	0.423296	0
cg23698058	PRKACB	-0.0115137	-1.00425	0.423296	0
cg14310034	BMP4	0.0171702	0.884572	0.493352	0
cg26109803	WNT8B	0.019817	0.877555	0.493352	0
cg15329642	PTCH2	0.0177869	0.820307	0.525916	0
cg25167838	SHH	-0.0145703	-0.795418	0.535506	0
cg13749822	HHIP	0.020746	0.736892	0.570046	0
cg19761273	CSNK1D	0.0118053	0.691006	0.595706	0
cg13436799	LRP2	-0.0138683	-0.664299	0.606923	0
cg05164634	WNT10B	0.0150123	0.567984	0.672684	0
cg07479491	BMP6	0.00740508	0.519916	0.701167	0
cg01668383	CSNK1A1L	0.0129831	0.498602	0.708085	0
cg14445076	DHH	-0.00584453	-0.331478	0.830199	0
cg06628693	PRKACB	0.00227552	0.32407	0.830199	0
cg00577464	SHH	-0.00631585	-0.271046	0.863028	0
cg24623271	ZIC2	0.00311637	0.242513	0.875019	0
cg16256504	WNT6	0.000601301	0.207249	0.892451	0
cg05702737	WNT10A	-0.000721653	-0.0887649	0.978897	0
cg01346718	CSNK1E	-0.00107447	-0.0679773	0.983189	0
cg24526899	BMP4	-0.000988296	-0.0333978	0.985742	0
cg22573917	WNT1	0.000197633	0.027803	0.985742	0
cg10488141	SUFU	-3.57347e-05	-0.0178864	0.985742	0

## Sheet: Summary
Summary
% hypomethylated in HPV-	0.113924
% overexpressed in HPV-	0.178571
