# Supplementary material for: Preferential Activation of the Hedgehog Pathway by Epigenetic Modulations in HPV Negative HNSCC Identified with Meta-Pathway Analysis
Source: PLoS One. 2013 Nov 4;8(11):e78127. doi: 10.1371/journal.pone.0078127 (PMC3817178; doi:10.1371/journal.pone.0078127)
Supplement: Methods S1 — R code. ZIP archive containing R code used to for the analysis in this manuscript. The README file in the archive describes each of the files contained therein. To fully reproduce the results, the scripts should be run in the following order (1) Preprocessing.R, (2) RunMEGAPSReplicateThreshold.R, and (3) Postprocessing.R. Note that the CoGAPS analysis and associated gene set statistics are stochastic algorithms, so results may differ slightly from values reported here though qualitative results will remain unchanged. (ZIP) [file pone.0078127.s009.zip › CodeArchive_S1/AssessLogModel.R]

#############
# libraries #
#############
library('CoGAPS')

#######################
# directory structure #
#######################
setwd('~/Documents/Papers/Submitted/MethylationExpression/PLoSOne/Draft2/Supplement/CodeArchive_S1/')


#####################
# support functions #
#####################

### adapt the apply function to work on factors
apply.by <- function(x, fact, FUN, ...) {
  
  # ensure that the second vector is a factor
  if (class(fact)!='factor') {
    fact <- factor(fact)
  }
  
  # check that the data and factor are of the same size
  if (length(x)!=length(fact)) {
    stop('Must specify a factor for each value of the data x when using the apply.by function')
  }
  
  # use the by function to apply the function to each factor
  y <- by(x, fact, FUN=FUN, ...)
  
  
  return(unlist(y)[names(unlist(y))])
}


#############################
# Assessing the error model #
#############################

### read in the clinical information
ClinicalAnnotation <- read.table('TumorNormalAnnotation.txt',header=T,sep="\t",
									 row.names=1, na.strings=c('NA',' ',''))


### read in the genomic data
load('CombinedData.Rda')

#### get matching samples
colnames(ExprsGeneTRANSFAC) <- row.names(ClinicalAnnotation)[match(colnames(ExprsGeneTRANSFAC),
    																	   ClinicalAnnotation[,'RNA.ID'])]
samples <- intersect(colnames(ExprsGeneTRANSFAC), colnames(MethTRANSFAC))

#### subset data to samples in both datasets and align columns
log.beta <- -log(MethTRANSFAC[,samples]+.Machine$double.eps)
Exprs <- ExprsGeneTRANSFAC[,samples]
MethTRANSFAC <- MethTRANSFAC[,samples]
MTRANSFAC <- MTRANSFAC[,samples]
UTRANSFAC <- UTRANSFAC[,samples]
MU <- MTRANSFAC + UTRANSFAC

# get genes in both datasets and subset data to these genes
genesBoth <- intersect(row.names(Exprs),
                       sub("Meth\\.","",row.names(MethTRANSFAC)))

Exprs.both <- Exprs[genesBoth,]
beta.both <- MethTRANSFAC[paste('Meth',genesBoth,sep="."),]
log.beta.both <- log.beta[row.names(beta.both),]


# bin DNA methylation data
MethCat <- apply(MethTRANSFAC,2,cut,breaks=seq(from=0,to=1,by=0.1))
dimnames(MethCat) <- dimnames(MethTRANSFAC)

#### uncertainty estimates 
Per.Error.Exprs <- 0.1
Sigma.Exprs <- Per.Error.Exprs*pmax(Exprs,1)
Sigma.Beta <- sqrt(MethTRANSFAC * (1-MethTRANSFAC) / (MTRANSFAC + UTRANSFAC + 1)) / 
		(MethTRANSFAC + .Machine$double.eps) 

Sigma.Exprs.both <- Sigma.Exprs[genesBoth,]
Sigma.Beta.both <- Sigma.Beta[row.names(beta.both),]

# set threshold on uncertainty
sigBetaThreshold <- 0.007888792 # derived from TCGA cell lines
Sigma.Beta <- pmax(Sigma.Beta, sigBetaThreshold)

###################################################
# Diagnoistic plots of a priori model assumptions #
###################################################

pdf('Fig/AssessLogModel.pdf')

par(mfrow=c(3,1))

### boxplot to demonstrate anti-correlation of gene expression 
### and DNA methylation
boxplot(as.numeric(Exprs[genesBoth,])~
  factor(MethCat[paste('Meth',genesBoth,sep="."),]),las=2, 
        ylab='Expression',xlab='beta')

### boxplot to display uncertainty estimates
boxplot(as.numeric(Sigma.Beta)~factor(MethCat),las=2,
        ylab='Sigma(beta)',xlab='beta',ylim=c(0,max(Sigma.Beta)))

##########################
# Analyze CoGAPS results #
##########################

# combined DNA methylation and gene expression data
GAPS.nP5 <- ReadCoGAPSResults('GAPS/ExprsTRUE.MethTRUE/NormalTRUE.HPVPosTRUE.HPVNegTRUE/nP5.nIter50000000.SigE0.10/',output.list=F)

# gene expression data only
GAPS.exprs.nP5 <- ReadCoGAPSResults('GAPS/ExprsTRUE.MethFALSE/NormalTRUE.HPVPosTRUE.HPVNegTRUE/nP5.nIter50000000.SigE0.10/',output.list=F)

### compute "mock data"
M.nP5 <- data.matrix(GAPS.nP5$A.mean) %*% data.matrix(GAPS.nP5$P.mean)
M.exprs.nP5 <- data.matrix(GAPS.exprs.nP5$A.mean) %*% data.matrix(GAPS.exprs.nP5$P.mean)

M.exprs.both <- M.nP5[row.names(Exprs),]
M.meth.both <- M.nP5[grep('Meth',row.names(M.nP5),value=T),]
beta.M.meth.both <- exp(-M.meth.both)
  
### correlation between DNA methylation and gene expression in all models
cor(as.numeric(Exprs.both[genesBoth,]),
    as.numeric(MethTRANSFAC[paste('Meth',genesBoth,sep='.'),])) 
cor(as.numeric(M.exprs.nP5[genesBoth,]),
    as.numeric(MethTRANSFAC[paste('Meth',genesBoth,sep='.'),]))
cor(as.numeric(M.nP5[genesBoth,]),
    as.numeric(MethTRANSFAC[paste('Meth',genesBoth,sep='.'),])) 
cor(as.numeric(M.nP5[genesBoth,]),
    as.numeric(beta.M.meth.both[paste('Meth',genesBoth,sep='.'),])) 

## find error in DNA methylation fit 
## show that tails not larger in spite of differences in uncertainty
meth.error <- abs(exp(-M.nP5[row.names(log.beta.both),]) - MethTRANSFAC[row.names(log.beta.both),sub("X","",colnames(M.nP5))])
nWrong <- table(as.logical(meth.error>0.1),cut(MethTRANSFAC[row.names(log.beta.both),],breaks=seq(from=0,to=1,by=0.1)))
nWrong05 <- table(as.logical(meth.error>0.05),cut(MethTRANSFAC[row.names(log.beta.both),],breaks=seq(from=0,to=1,by=0.1)))
nWrong15 <- table(as.logical(meth.error>0.15),cut(MethTRANSFAC[row.names(log.beta.both),],breaks=seq(from=0,to=1,by=0.1)))

plot(seq(from=0.05,to=1,by=.1),sweep(nWrong,2,apply(nWrong,2,sum),FUN="/")['TRUE',],ylim=c(0,1),type='l',xlab='beta',
     ylab='% |beta fit - beta| > k')
lines(seq(from=0.05,to=1,by=.1),sweep(nWrong05,2,apply(nWrong05,2,sum),FUN="/")['TRUE',],ylim=c(0,1),type='l',lty=2)
lines(seq(from=0.05,to=1,by=.1),sweep(nWrong15,2,apply(nWrong15,2,sum),FUN="/")['TRUE',],ylim=c(0,1),type='l',lty=3)
legend('topright', col='black',lty=c(2,1,3),
       legend=c('k = 0.15','k = 0.1','k = 0.05'))

### assessing the accuracy of the chi^2 fit
chi.exprs.init.2 <- (Exprs.both)^2/Sigma.Exprs.both^2
chi.exprs.2 <- (M.nP5[genesBoth,] - Exprs.both)^2/Sigma.Exprs.both^2
chi.exprs.only.2 <- (M.exprs.nP5[genesBoth,] - Exprs.both)^2/Sigma.Exprs.both^2

chi.meth.init.2 <- log.beta.both^2/(Sigma.Beta.both^2)
chi.meth.2 <- (M.meth.both[row.names(log.beta.both),] - log.beta.both)^2/(Sigma.Beta.both^2)

apply.by(as.numeric(chi.exprs.2),MethCat[row.names(chi.meth.2),],mean)
apply.by(as.numeric(chi.exprs.only.2),MethCat[row.names(chi.meth.2),],mean)

dev.off()
