# Supplementary material for: Preferential Activation of the Hedgehog Pathway by Epigenetic Modulations in HPV Negative HNSCC Identified with Meta-Pathway Analysis
Source: PLoS One. 2013 Nov 4;8(11):e78127. doi: 10.1371/journal.pone.0078127 (PMC3817178; doi:10.1371/journal.pone.0078127)
Supplement: Methods S1 — R code. ZIP archive containing R code used to for the analysis in this manuscript. The README file in the archive describes each of the files contained therein. To fully reproduce the results, the scripts should be run in the following order (1) Preprocessing.R, (2) RunMEGAPSReplicateThreshold.R, and (3) Postprocessing.R. Note that the CoGAPS analysis and associated gene set statistics are stochastic algorithms, so results may differ slightly from values reported here though qualitative results will remain unchanged. (ZIP) [file pone.0078127.s009.zip › CodeArchive_S1/c2.cp.v3.0.symbols.gmt]

KEGG_GLYCOLYSIS_GLUCONEOGENESIS	http://www.broadinstitute.org/gsea/msigdb/cards/KEGG_GLYCOLYSIS_GLUCONEOGENESIS.html	LDHC	LDHB	LDHA	PGAM1	ADH1C	PGAM2	ADH1B	ADH1A	ACSS2	PDHB	ACSS1	PGAM4	PDHA2	PDHA1	LDHAL6B	PFKL	LDHAL6A	FBP1	PFKP	ALDH3B2	FBP2	PFKM	ALDH3B1	PGM2	G6PC	ALDH7A1	ALDH1B1	PKM2	PGM1	DLD	PKLR	ALDH9A1	ALDOA	ALDOC	ALDOB	ADH5	HK2	HK1	ADH6	ADH7	ALDH3A2	G6PC2	ALDH3A1	GALM	TPI1	AKR1A1	ADH4	HK3	ALDH1A3	ENO2	ENO3	GAPDH	ENO1	BPGM	DLAT	PCK2	PCK1	GPI	GCK	ALDH2	PGK1	PGK2
KEGG_CITRATE_CYCLE_TCA_CYCLE	http://www.broadinstitute.org/gsea/msigdb/cards/KEGG_CITRATE_CYCLE_TCA_CYCLE.html	LOC642502	OGDHL	OGDH	PDHB	IDH3G	LOC283398	IDH2	IDH1	PDHA2	PDHA1	SUCLA2	FH	DLST	ACO2	SUCLG2	ACO1	SUCLG1	CS	IDH3B	ACLY	DLAT	PCK2	IDH3A	PCK1	SDHA	SDHB	SDHC	SDHD	DLD	MDH2	PC	MDH1
KEGG_PENTOSE_PHOSPHATE_PATHWAY	http://www.broadinstitute.org/gsea/msigdb/cards/KEGG_PENTOSE_PHOSPHATE_PATHWAY.html	ALDOA	TALDO1	ALDOC	PGD	ALDOB	TKTL2	TKTL1	DERA	RPIA	PRPS1L1	PFKL	PFKP	FBP1	TKT	RBKS	PFKM	FBP2	LOC729020	PGM2	GPI	PGLS	RPE	G6PD	H6PD	PGM1	PRPS2	PRPS1
KEGG_PENTOSE_AND_GLUCURONATE_INTERCONVERSIONS	http://www.broadinstitute.org/gsea/msigdb/cards/KEGG_PENTOSE_AND_GLUCURONATE_INTERCONVERSIONS.html	UGDH	UGT1A7	UGT1A6	UGT1A9	CRYL1	UGT1A8	UGT1A3	UGT1A5	UGT1A4	UGT2A1	UGT2A3	UGT2B28	GUSB	LOC729020	UGT1A1	DHDH	UGT1A10	RPE	UGT2B17	AKR1B1	UGT2B11	UGT2B4	UGT2B10	UGT2B15	DCXR	UGP2	UGT2B7	XYLB
KEGG_FRUCTOSE_AND_MANNOSE_METABOLISM	http://www.broadinstitute.org/gsea/msigdb/cards/KEGG_FRUCTOSE_AND_MANNOSE_METABOLISM.html	ALDOA	SORD	PFKFB4	PFKFB3	ALDOC	PFKFB2	ALDOB	PFKFB1	HK2	HK1	GMPPB	MTMR2	TPI1	MTMR1	HK3	GMPPA	TSTA3	MTMR6	MTMR7	PFKL	GMDS	PFKP	FBP1	PFKM	FBP2	PMM2	PMM1	KHK	MPI	AKR1B10	AKR1B1	FUK	PHPT1	FPGT
KEGG_GALACTOSE_METABOLISM	http://www.broadinstitute.org/gsea/msigdb/cards/KEGG_GALACTOSE_METABOLISM.html	LALBA	HK2	HK1	GLB1	G6PC2	GALK2	GALK1	HK3	GALE	B4GALT1	B4GALT2	PFKL	PFKP	GALT	PFKM	PGM2	G6PC	GCK	GLA	GANC	MGAM	PGM1	AKR1B1	GAA	LCT	UGP2
KEGG_ASCORBATE_AND_ALDARATE_METABOLISM	http://www.broadinstitute.org/gsea/msigdb/cards/KEGG_ASCORBATE_AND_ALDARATE_METABOLISM.html	UGDH	ALDH3A2	UGT1A7	UGT1A6	UGT1A9	UGT1A8	UGT1A3	UGT1A5	MIOX	UGT1A4	UGT2A1	UGT2A3	UGT2B28	UGT1A1	UGT1A10	ALDH7A1	UGT2B17	ALDH1B1	ALDH2	UGT2B11	UGT2B4	UGT2B10	UGT2B15	ALDH9A1	UGT2B7
KEGG_FATTY_ACID_METABOLISM	http://www.broadinstitute.org/gsea/msigdb/cards/KEGG_FATTY_ACID_METABOLISM.html	ACOX1	ACADSB	CPT2	EHHADH	ADH1C	ADH5	ADH6	ADH1B	ECHS1	ADH1A	ADH7	ACAT2	ACAT1	DCI	ALDH3A2	HADHA	ACOX3	HADHB	ACSL1	CYP4A22	ADH4	ACSL4	HADH	ACSL3	ACSL6	ACSL5	CPT1C	CPT1B	GCDH	ACAA2	ACADM	ACADS	ACADL	PECI	CPT1A	ACADVL	CYP4A11	ALDH7A1	ALDH1B1	ALDH2	ALDH9A1	ACAA1
KEGG_STEROID_BIOSYNTHESIS	http://www.broadinstitute.org/gsea/msigdb/cards/KEGG_STEROID_BIOSYNTHESIS.html	TM7SF2	SOAT1	SOAT2	EBP	LIPA	CYP51A1	LSS	SC4MOL	FDFT1	CEL	CYP27B1	SQLE	DHCR7	HSD17B7	SC5DL	NSDHL	DHCR24
KEGG_PRIMARY_BILE_ACID_BIOSYNTHESIS	http://www.broadinstitute.org/gsea/msigdb/cards/KEGG_PRIMARY_BILE_ACID_BIOSYNTHESIS.html	ACOX2	CYP46A1	HSD3B7	AMACR	CYP7B1	CYP39A1	BAAT	AKR1C4	CYP27A1	CH25H	CYP7A1	HSD17B4	CYP8B1	SCP2	AKR1D1	SLC27A5
KEGG_STEROID_HORMONE_BIOSYNTHESIS	http://www.broadinstitute.org/gsea/msigdb/cards/KEGG_STEROID_HORMONE_BIOSYNTHESIS.html	CYP3A4	CYP3A5	CYP3A7	CYP11B1	CYP11B2	SULT2B1	AKR1C3	CYP3A43	AKR1C2	AKR1C4	CYP7A1	SRD5A3	SRD5A1	SULT1E1	SRD5A2	AKR1C1	STS	CYP11A1	CYP1A1	UGT1A1	UGT1A10	UGT2B17	HSD11B1	UGT2B11	HSD11B2	UGT2B10	UGT2B15	AKR1D1	HSD3B2	HSD3B1	CYP1B1	HSD17B2	HSD17B1	HSD17B12	COMT	UGT1A7	UGT1A6	UGT1A9	UGT1A8	UGT1A3	UGT1A5	UGT1A4	HSD17B6	UGT2A1	HSD17B3	UGT2A3	UGT2B28	HSD17B7	CYP19A1	HSD17B8	CYP21A2	CYP7B1	CYP17A1	UGT2B4	UGT2B7
KEGG_OXIDATIVE_PHOSPHORYLATION	http://www.broadinstitute.org/gsea/msigdb/cards/KEGG_OXIDATIVE_PHOSPHORYLATION.html	LOC642502	ATP6AP1	NDUFAB1	COX5A	COX5B	LOC100133737	UQCR10	UQCR11	ATP8	ATP6	LOC727947	COX6C	LOC644310	ATP5C1	ATP6V1G3	COX7B	COX7C	ATP6V1B2	ATP12A	ATP6V1B1	ATP6V0B	ATP6V0C	COX6B1	COX6B2	ATP5J2	COX8C	NDUFA4L2	COX8A	LHPP	LOC390424	PPA2	PPA1	UQCRHL	NDUFV3	ATP6V0E2	COX3	COX2	NDUFV1	COX1	NDUFV2	COX6A2	COX6A1	ATP5D	UQCRC2	ATP5E	COX11	ATP6V0E1	UQCRC1	COX10	ATP5B	CYC1	UQCRFS1	UQCRQ	NDUFS7	NDUFS6	NDUFS5	NDUFS4	NDUFS8	ATP5L	ATP5O	NDUFS3	ATP5I	ATP6V0D1	NDUFS2	ATP6V0D2	ATP5H	COX17	NDUFS1	COX15	ATP5J	ND1	NDUFB10	ND4	ATP4A	ATP4B	ND5	ND2	ND3	NDUFC2	COX4I2	ATP6V1H	COX4I1	NDUFC1	NDUFA10	ATP6V1D	NDUFA11	ATP6V1F	ATP6V1C1	ATP6V1C2	ATP6V1A	UQCRH	UQCRB	NDUFB3	NDUFB4	NDUFB5	NDUFB6	NDUFB7	NDUFB8	NDUFB9	COX7B2	CYTB	ATP5G2	ATP6V1G2	ATP5G1	COX7A2L	ATP6V1G1	ATP5G3	NDUFB1	NDUFB2	ND6	TCIRG1	NDUFA4	NDUFA5	NDUFA2	NDUFA3	COX7A2	NDUFA8	COX7A1	NDUFA9	NDUFA6	NDUFA7	ATP5F1	NDUFA1	SDHA	SDHB	ND4L	LOC100130247	ATP6V1E1	SDHC	ATP6V1E2	SDHD	ATP6V0A1	ATP5A1	ATP6V0A4	ATP6V0A2
KEGG_PURINE_METABOLISM	http://www.broadinstitute.org/gsea/msigdb/cards/KEGG_PURINE_METABOLISM.html	ADCY3	ADCY4	FHIT	ADCY1	GDA	GMPR2	ADCY2	ADCY7	ADCY8	ADCY5	ADCY6	PDE3B	PNP	PRIM1	NT5C3	PDE4A	PDE4B	NT5C2	PRIM2	NUDT2	NUDT5	POLE	PDE4D	PDE4C	POLR2J2	NME7	POLR2J3	NME6	NME4	NME5	NME2	NME3	NME1	PDE5A	ADSL	PRPS2	PRPS1	XDH	ADSS	ENPP1	ENPP3	NT5C1A	NT5C1B	PNPT1	ZNRD1	RRM2B	PPAT	ADA	PDE6A	PDE6B	POLE4	PDE6C	PDE6D	POLE2	POLE3	ENTPD8	ENTPD5	ENTPD6	ENTPD3	PRPS1L1	ENTPD4	ENTPD1	ENTPD2	ALLC	GUCY2F	C17ORF48	ADSSL1	AK1	AK2	AK5	GUCY2C	AK7	PDE6H	PDE6G	GART	GUCY2D	POLD3	POLD4	PDE7B	PDE7A	POLD1	POLD2	GUK1	PDE11A	CANT1	NT5M	GUCY1A2	GUCY1A3	PDE8B	PDE8A	ADCY10	NT5E	IMPDH1	IMPDH2	NT5C	POLR1E	POLR1D	POLR1A	PDE10A	POLR1C	POLR1B	DGUOK	GMPR	GMPS	PRUNE	RRM2	ADK	PKM2	RRM1	PKLR	GUCY1B3	PDE9A	PRHOXNB	POLR2H	POLR2G	POLR2F	POLR2E	POLR2L	POLR2K	POLR2J	POLR2I	POLA1	DCK	POLA2	HPRT1	POLR2D	AK3L1	POLR2C	PFAS	POLR2B	POLR2A	PDE1B	ATIC	PDE1C	NUDT9	PDE1A	PAPSS1	PAPSS2	POLR3G	POLR3F	POLR3H	POLR3K	NPR1	NPR2	POLR3GL	PDE3A	POLR3A	POLR3C	AMPD2	POLR3B	AMPD3	APRT	POLR3D	AMPD1	ITPA	NME1-NME2	PDE2A	ADCY9	PAICS
KEGG_PYRIMIDINE_METABOLISM	http://www.broadinstitute.org/gsea/msigdb/cards/KEGG_PYRIMIDINE_METABOLISM.html	CTPS	DTYMK	PNP	PRIM1	NT5C3	PRIM2	NT5C2	NUDT2	POLE	POLR2J2	POLR2J3	NME7	NME6	NME4	NME5	NME2	NME3	NME1	NT5C1A	PNPT1	NT5C1B	ZNRD1	CTPS2	RRM2B	CMPK1	TK2	CMPK2	TK1	POLE4	POLE2	UPRT	POLE3	ENTPD8	DHODH	ENTPD5	CDA	ENTPD6	ENTPD3	ENTPD4	ENTPD1	UPB1	AK3	POLD3	POLD4	POLD1	POLD2	DUT	CAD	CANT1	NT5M	NT5E	NT5C	POLR1E	POLR1D	POLR1A	POLR1C	POLR1B	UMPS	RRM2	RRM1	TXNRD2	TXNRD1	POLR2H	POLR2G	POLR2F	POLR2E	POLR2L	POLR2K	POLR2J	POLR2I	POLA1	DCK	UPP1	UPP2	DPYS	POLA2	POLR2D	POLR2C	POLR2B	POLR2A	TYMS	TYMP	UCK1	UCK2	DCTD	POLR3G	POLR3F	POLR3H	POLR3K	POLR3A	POLR3GL	POLR3C	POLR3B	POLR3D	ITPA	NME1-NME2	UCKL1	DPYD
KEGG_ALANINE_ASPARTATE_AND_GLUTAMATE_METABOLISM	http://www.broadinstitute.org/gsea/msigdb/cards/KEGG_ALANINE_ASPARTATE_AND_GLUTAMATE_METABOLISM.html	ADSS	ASS1	GLUD2	NIT2	GLUD1	IL4I1	ASNS	CAD	ASL	AGXT	PPAT	GLS2	GOT2	ASPA	GAD2	GOT1	ALDH4A1	GPT2	GAD1	ADSSL1	ALDH5A1	ACY3	CPS1	DDO	GLUL	GLS	GFPT1	GFPT2	ADSL	ABAT	GPT	AGXT2
KEGG_GLYCINE_SERINE_AND_THREONINE_METABOLISM	http://www.broadinstitute.org/gsea/msigdb/cards/KEGG_GLYCINE_SERINE_AND_THREONINE_METABOLISM.html	AMT	GCAT	PSPH	AGXT	PIPOX	GLDC	ALAS1	ALAS2	SRR	DMGDH	DAO	GNMT	SARDH	CHDH	SHMT1	SHMT2	GATM	MAOA	MAOB	GLYCTK	CTH	SDS	BHMT	DLD	PHGDH	AGXT2	GAMT	AOC2	PSAT1	CBS	AOC3
KEGG_CYSTEINE_AND_METHIONINE_METABOLISM	http://www.broadinstitute.org/gsea/msigdb/cards/KEGG_CYSTEINE_AND_METHIONINE_METABOLISM.html	LDHC	LDHB	LDHA	AHCY	SRM	IL4I1	GOT2	GOT1	MAT1A	TRDMT1	DNMT3L	ENOPH1	AMD1	DNMT3B	DNMT3A	MAT2A	LDHAL6B	LDHAL6A	CDO1	TAT	ADI1	CTH	SDS	MTR	BHMT	DNMT1	MTAP	AHCYL1	MAT2B	AHCYL2	APIP	SMS	MPST	CBS
KEGG_VALINE_LEUCINE_AND_ISOLEUCINE_DEGRADATION	http://www.broadinstitute.org/gsea/msigdb/cards/KEGG_VALINE_LEUCINE_AND_ISOLEUCINE_DEGRADATION.html	BCAT1	HSD17B10	ACADSB	BCAT2	EHHADH	HMGCS1	IL4I1	ECHS1	ACAT2	ACAT1	HIBADH	ALDH3A2	HADHA	AUH	HADHB	MCCC2	MUT	IVD	MCCC1	OXCT1	MCEE	OXCT2	ACAD8	HADH	HMGCL	BCKDHA	ACAA2	ALDH6A1	ACADM	ACADS	BCKDHB	DBT	ALDH7A1	HMGCS2	ALDH1B1	DLD	AOX1	ALDH2	ABAT	HIBCH	PCCB	PCCA	ALDH9A1	ACAA1
KEGG_VALINE_LEUCINE_AND_ISOLEUCINE_BIOSYNTHESIS	http://www.broadinstitute.org/gsea/msigdb/cards/KEGG_VALINE_LEUCINE_AND_ISOLEUCINE_BIOSYNTHESIS.html	IARS	BCAT1	BCAT2	VARS2	LARS	PDHA2	LARS2	PDHA1	IARS2	VARS	PDHB
KEGG_LYSINE_DEGRADATION	http://www.broadinstitute.org/gsea/msigdb/cards/KEGG_LYSINE_DEGRADATION.html	EHHADH	SETD1B	SETD1A	OGDHL	AASS	ECHS1	ACAT2	OGDH	ACAT1	PIPOX	HADHA	BBOX1	ALDH3A2	AASDHPPT	PLOD1	PLOD2	PLOD3	SETMAR	HADH	AASDH	AADAT	SETDB1	GCDH	DLST	SETDB2	EHMT1	SUV39H1	WHSC1	EHMT2	SUV39H2	SUV420H2	DOT1L	ALDH7A1	ALDH1B1	WHSC1L1	TMLHE	ASH1L	ALDH2	SETD7	SETD8	SETD2	NSD1	ALDH9A1	SUV420H1
KEGG_ARGININE_AND_PROLINE_METABOLISM	http://www.broadinstitute.org/gsea/msigdb/cards/KEGG_ARGININE_AND_PROLINE_METABOLISM.html	SAT1	CKMT1B	SAT2	CKB	GOT2	GOT1	P4HA2	P4HA1	P4HA3	NOS3	DAO	NOS2	GATM	OTC	LAP3	PYCR1	PYCR2	ALDH7A1	GLUL	CKM	ALDH1B1	SMS	OAT	ADC	ALDH9A1	PRODH	PYCRL	ALDH18A1	SRM	ASS1	NAGS	GLUD2	GLUD1	AGMAT	ASL	ALDH3A2	GLS2	ARG1	CKMT2	ARG2	ALDH4A1	AMD1	ODC1	NOS1	ACY1	MAOA	MAOB	CPS1	ABP1	CKMT1A	GLS	ALDH2	PRODH2	GAMT
KEGG_HISTIDINE_METABOLISM	http://www.broadinstitute.org/gsea/msigdb/cards/KEGG_HISTIDINE_METABOLISM.html	CNDP1	WBSCR22	ALDH3A2	ALDH3A1	ASPA	HNMT	HDC	ALDH1A3	HEMK1	LCMT1	DDC	ACY3	MAOA	LCMT2	METTL6	MAOB	HAL	FTCD	ALDH3B2	METTL2B	ALDH3B1	AMDHD1	ABP1	ALDH7A1	TRMT11	ALDH1B1	ALDH2	UROC1	ALDH9A1
KEGG_TYROSINE_METABOLISM	http://www.broadinstitute.org/gsea/msigdb/cards/KEGG_TYROSINE_METABOLISM.html	TYRP1	PNMT	TH	ADH5	ADH1C	IL4I1	WBSCR22	ADH6	ADH1B	ADH1A	ADH7	COMT	FAH	MIF	ALDH3A1	DCT	GOT2	TYR	GOT1	ALDH1A3	ADH4	TPO	GSTZ1	HEMK1	HPD	LCMT1	DDC	NAT6	LCMT2	MAOA	METTL6	MAOB	HGD	ALDH3B2	DBH	METTL2B	TAT	ALDH3B1	TRMT11	AOX1	AOC2	AOC3
KEGG_PHENYLALANINE_METABOLISM	http://www.broadinstitute.org/gsea/msigdb/cards/KEGG_PHENYLALANINE_METABOLISM.html	DDC	NAT6	MAOA	MAOB	IL4I1	ALDH3B2	PAH	TAT	ALDH3B1	MIF	ALDH3A1	GOT2	GOT1	PRDX6	ALDH1A3	AOC2	HPD	AOC3
KEGG_TRYPTOPHAN_METABOLISM	http://www.broadinstitute.org/gsea/msigdb/cards/KEGG_TRYPTOPHAN_METABOLISM.html	KYNU	CYP1B1	EHHADH	OGDHL	IL4I1	ECHS1	WARS2	KMO	ACAT2	OGDH	ACAT1	ALDH3A2	HADHA	AFMID	WARS	TDO2	HAAO	AANAT	CAT	HADH	AADAT	GCDH	DDC	CYP1A1	MAOA	ASMT	MAOB	ACMSD	IDO2	IDO1	CYP1A2	INMT	ABP1	ALDH7A1	ALDH1B1	AOX1	ALDH2	TPH1	ALDH9A1	TPH2
KEGG_BETA_ALANINE_METABOLISM	http://www.broadinstitute.org/gsea/msigdb/cards/KEGG_BETA_ALANINE_METABOLISM.html	ACADM	CNDP1	SRM	UPB1	EHHADH	DPYS	ECHS1	HADHA	ALDH3A2	ALDH7A1	GAD2	MLYCD	ALDH1B1	ALDH2	ABAT	DPYD	HIBCH	AOC2	SMS	GAD1	ALDH9A1	AOC3
KEGG_TAURINE_AND_HYPOTAURINE_METABOLISM	http://www.broadinstitute.org/gsea/msigdb/cards/KEGG_TAURINE_AND_HYPOTAURINE_METABOLISM.html	GGT5	ADO	GGT6	GAD2	BAAT	GGT7	CSAD	GGT1	CDO1	GAD1
KEGG_SELENOAMINO_ACID_METABOLISM	http://www.broadinstitute.org/gsea/msigdb/cards/KEGG_SELENOAMINO_ACID_METABOLISM.html	SEPHS2	SEPHS1	AHCY	WBSCR22	GGT1	SCLY	MAT1A	MARS2	PAPSS1	PAPSS2	MARS	HEMK1	LCMT1	MAT2A	LCMT2	METTL6	METTL2B	GGT5	GGT6	CTH	GGT7	TRMT11	AHCYL1	MAT2B	AHCYL2	CBS
KEGG_GLUTATHIONE_METABOLISM	http://www.broadinstitute.org/gsea/msigdb/cards/KEGG_GLUTATHIONE_METABOLISM.html	PGD	GGT1	ANPEP	GSTM5	GSTM1	GSS	GPX2	GSTM2	GSR	GPX1	GSTM3	GSTM4	GPX6	OPLAH	GPX5	GPX4	GPX3	GSTZ1	GPX7	GSTT1	GSTT2	LAP3	G6PD	RRM2	RRM1	SMS	GSTP1	GCLC	GGCT	SRM	RRM2B	GCLM	GSTK1	IDH2	IDH1	GSTO2	GSTO1	GSTA1	ODC1	GSTA2	GSTA3	GSTA4	GSTA5	MGST3	TXNDC12	GGT5	GGT6	GGT7	MGST1	MGST2
KEGG_STARCH_AND_SUCROSE_METABOLISM	http://www.broadinstitute.org/gsea/msigdb/cards/KEGG_STARCH_AND_SUCROSE_METABOLISM.html	UXS1	TREH	AMY2B	AMY2A	UGT1A1	PGM2L1	PGM2	UGT1A10	UGT2B17	G6PC	MGAM	PGM1	UGT2B11	GAA	UGT2B10	UGT2B15	AMY1C	AMY1B	AMY1A	UGP2	ENPP1	ENPP3	UGDH	HK2	HK1	G6PC2	UGT1A7	UGT1A6	UGT1A9	UGT1A8	UGT1A3	HK3	UGT1A5	UGT1A4	GYS1	GYS2	UGT2A1	UGT2A3	UGT2B28	AGL	GUSB	SI	GBA3	GPI	GBE1	PYGM	GCK	GANC	PYGL	UGT2B4	UGT2B7	PYGB
KEGG_N_GLYCAN_BIOSYNTHESIS	http://www.broadinstitute.org/gsea/msigdb/cards/KEGG_N_GLYCAN_BIOSYNTHESIS.html	RFT1	MGAT5B	TUSC3	GANAB	FUT8	ALG1	ALG2	ALG3	MAN1B1	ALG5	ALG6	ALG8	ALG9	STT3B	STT3A	DAD1	RPN1	RPN2	DDOST	MGAT4B	B4GALT1	MGAT4A	B4GALT3	ST6GAL1	B4GALT2	MAN1A2	DPAGT1	MOGS	MAN1A1	MAN1C1	MGAT1	MAN2A2	MAN2A1	MGAT2	MGAT3	ALG10B	DPM1	DPM2	DPM3	ALG10	ALG11	MGAT5	DOLPP1	ALG12	ALG13	ALG14
KEGG_OTHER_GLYCAN_DEGRADATION	http://www.broadinstitute.org/gsea/msigdb/cards/KEGG_OTHER_GLYCAN_DEGRADATION.html	AGA	HEXA	HEXB	ENGASE	FUCA2	FUCA1	MANBA	GLB1	MAN2C1	MAN2B2	NEU1	NEU3	MAN2B1	NEU2	GBA	NEU4
KEGG_O_GLYCAN_BIOSYNTHESIS	http://www.broadinstitute.org/gsea/msigdb/cards/KEGG_O_GLYCAN_BIOSYNTHESIS.html	GALNT3	GCNT4	GALNT2	GALNT1	GCNT3	GALNT7	GALNT6	GALNT5	GALNT4	ST3GAL1	ST3GAL2	GALNT10	GALNTL5	GALNTL4	GALNTL6	B3GNT6	GALNT11	GCNT1	GALNT12	GALNT13	C1GALT1	B4GALT5	GALNT14	C1GALT1C1	WBSCR17	GALNTL2	GALNTL1	ST6GALNAC1	GALNT8	GALNT9
KEGG_AMINO_SUGAR_AND_NUCLEOTIDE_SUGAR_METABOLISM	http://www.broadinstitute.org/gsea/msigdb/cards/KEGG_AMINO_SUGAR_AND_NUCLEOTIDE_SUGAR_METABOLISM.html	CYB5R3	CYB5R1	GNPDA1	CHIA	GNPDA2	GNE	GNPNAT1	HEXA	HEXB	UGDH	HK2	HK1	NAGK	UXS1	CHIT1	GMPPB	GALK2	GALK1	NANS	HK3	GMPPA	GALE	TSTA3	NANP	UAP1	GMDS	CMAS	NPL	GALT	PMM2	PMM1	PGM2	GPI	PGM3	RENBP	AMDHD2	MPI	GCK	GFPT1	PGM1	GFPT2	FUK	FPGT	UGP2
KEGG_GLYCOSAMINOGLYCAN_DEGRADATION	http://www.broadinstitute.org/gsea/msigdb/cards/KEGG_GLYCOSAMINOGLYCAN_DEGRADATION.html	ARSB	SGSH	HGSNAT	HYAL1	NAGLU	HYAL2	HYAL3	HS3ST3A1	HEXA	GUSB	HEXB	HYAL4	GLB1	GNS	IDS	HPSE2	HPSE	GALNS	SPAM1	HS3ST3B1	IDUA
KEGG_GLYCOSAMINOGLYCAN_BIOSYNTHESIS_CHONDROITIN_SULFATE	http://www.broadinstitute.org/gsea/msigdb/cards/KEGG_GLYCOSAMINOGLYCAN_BIOSYNTHESIS_CHONDROITIN_SULFATE.html	B3GALT6	UST	CHST3	CHPF2	DSE	CSGALNACT1	B3GAT2	B3GAT1	B3GAT3	CHST7	CHSY3	XYLT2	CHPF	XYLT1	CHST12	CSGALNACT2	CHST11	CHST14	CHST13	CHSY1	CHST15	B4GALT7
KEGG_GLYCOSAMINOGLYCAN_BIOSYNTHESIS_KERATAN_SULFATE	http://www.broadinstitute.org/gsea/msigdb/cards/KEGG_GLYCOSAMINOGLYCAN_BIOSYNTHESIS_KERATAN_SULFATE.html	B4GALT1	B4GALT3	B4GALT2	FUT8	CHST2	CHST4	CHST1	ST3GAL1	ST3GAL3	ST3GAL2	CHST6	B3GNT7	B3GNT1	B3GNT2	B4GALT4
KEGG_GLYCOSAMINOGLYCAN_BIOSYNTHESIS_HEPARAN_SULFATE	http://www.broadinstitute.org/gsea/msigdb/cards/KEGG_GLYCOSAMINOGLYCAN_BIOSYNTHESIS_HEPARAN_SULFATE.html	EXTL3	NDST3	HS3ST5	NDST4	NDST1	B3GALT6	NDST2	HS3ST2	HS3ST1	EXTL1	EXTL2	HS2ST1	XYLT2	XYLT1	HS6ST3	HS6ST2	HS6ST1	B4GALT7	HS3ST3A1	GLCE	B3GAT2	B3GAT1	B3GAT3	EXT1	EXT2	HS3ST3B1
KEGG_GLYCEROLIPID_METABOLISM	http://www.broadinstitute.org/gsea/msigdb/cards/KEGG_GLYCEROLIPID_METABOLISM.html	PNLIP	DAK	GPAT2	AGPAT6	AGPAT9	MGLL	AGPAT4	AGPAT3	AGPAT2	AGPAT1	PPAP2C	PNPLA3	ALDH7A1	DGAT1	DGAT2	ALDH1B1	LCLAT1	GPAM	ALDH9A1	GK2	ALDH3A2	DGKA	DGKB	DGKE	AKR1A1	DGKD	DGKG	PPAP2A	AGK	PPAP2B	LPL	PNLIPRP1	PNLIPRP2	DGKQ	DGKH	DGKI	GLYCTK	AWAT2	CEL	GLA	AKR1B1	LIPG	MBOAT1	ALDH2	MBOAT2	DGKZ	GK	LIPC	LIPF
KEGG_INOSITOL_PHOSPHATE_METABOLISM	http://www.broadinstitute.org/gsea/msigdb/cards/KEGG_INOSITOL_PHOSPHATE_METABOLISM.html	PLCZ1	IMPA2	CDIPT	IMPA1	SYNJ1	PIP5K1B	PIP5K1C	ITPKB	PIP5K1A	ITPKA	PTEN	PLCB3	PLCB4	MIOX	PIK3C3	SYNJ2	PIK3CA	PLCB1	ITPK1	PLCB2	IPMK	PIK3CG	ALDH6A1	MINPP1	PIK3C2G	INPPL1	PIK3C2A	PIK3CB	PIK3C2B	PIK3CD	PI4KA	PI4KB	PLCE1	INPP4B	INPP4A	INPP1	OCRL	ISYNA1	TPI1	INPP5K	INPP5J	PIKFYVE	PLCD3	PLCD4	INPP5E	PLCD1	INPP5B	INPP5A	PLCG1	PLCG2	PIP4K2A	IPPK	PIP4K2C	PIP4K2B
KEGG_GLYCOSYLPHOSPHATIDYLINOSITOL_GPI_ANCHOR_BIOSYNTHESIS	http://www.broadinstitute.org/gsea/msigdb/cards/KEGG_GLYCOSYLPHOSPHATIDYLINOSITOL_GPI_ANCHOR_BIOSYNTHESIS.html	GPAA1	GPLD1	PIGK	PIGL	PIGM	PIGF	PIGG	PIGH	PIGB	PIGC	PIGA	PIGZ	PIGY	PIGX	PIGW	PGAP1	PIGV	PIGU	PIGT	PIGS	PIGQ	PIGP	PIGO	PIGN	DPM2
KEGG_GLYCEROPHOSPHOLIPID_METABOLISM	http://www.broadinstitute.org/gsea/msigdb/cards/KEGG_GLYCEROPHOSPHOLIPID_METABOLISM.html	CDIPT	GPAT2	CDS2	AGPAT6	LCAT	AGPAT9	PLA2G1B	GNPAT	PHOSPHO1	PTDSS1	PCYT2	AGPAT4	AGPAT3	AGPAT2	CHAT	AGPAT1	PTDSS2	PLD2	CRLS1	PLD1	LPGAT1	PPAP2C	TAZ	LYPLA2	PISD	LYPLA1	LPCAT2	CDS1	CHPT1	LPCAT3	LPCAT4	PLA2G2A	LCLAT1	PLA2G6	PLA2G2C	PLA2G2E	PLA2G3	PLA2G2D	GPAM	PLA2G5	PLA2G2F	CHKA	ACHE	PGS1	CHKB	GPD1L	DGKA	JMJD7-PLA2G4B	DGKB	DGKE	LPCAT1	DGKD	PLA2G12A	DGKG	PLA2G12B	PEMT	ETNK1	PCYT1A	ETNK2	PCYT1B	PPAP2A	PPAP2B	GPD2	GPD1	C17ORF48	PLA2G15	DGKQ	PLA2G10	DGKH	DGKI	PLA2G4A	MBOAT7	MBOAT1	DGKZ	MBOAT2	PLA2G4B	PLA2G4E
KEGG_ETHER_LIPID_METABOLISM	http://www.broadinstitute.org/gsea/msigdb/cards/KEGG_ETHER_LIPID_METABOLISM.html	ENPP6	ENPP2	PAFAH2	JMJD7-PLA2G4B	AGPS	LPCAT1	PLA2G12A	PLA2G12B	PLA2G1B	PAFAH1B3	PAFAH1B1	PAFAH1B2	PPAP2A	PPAP2B	PLD2	PLD1	PLA2G10	PPAP2C	LPCAT2	CHPT1	LPCAT4	PLA2G4A	PLA2G2A	PLA2G7	PLA2G6	PLA2G2C	PLA2G3	PLA2G2E	PLA2G2D	PLA2G4B	PLA2G4E	PLA2G5	PLA2G2F
KEGG_ARACHIDONIC_ACID_METABOLISM	http://www.broadinstitute.org/gsea/msigdb/cards/KEGG_ARACHIDONIC_ACID_METABOLISM.html	CYP2J2	PTGES2	PTGS2	CYP2C19	CYP2C18	PTGS1	GGT1	LTC4S	AKR1C3	GPX2	GPX1	PTGIS	GPX6	PTGES	GPX5	GPX4	GPX3	PLA2G1B	ALOX12B	GPX7	CYP2E1	CBR3	ALOX15	PTGDS	ALOX15B	PLA2G2A	PLA2G6	PLA2G2C	PLA2G2E	PLA2G3	PLA2G2D	PLA2G5	PLA2G2F	ALOX12	CYP2U1	CYP2B6	JMJD7-PLA2G4B	CBR1	CYP4A22	PLA2G12A	PLA2G12B	HPGDS	TBXAS1	PLA2G10	CYP2C9	CYP2C8	EPHX2	GGT5	CYP4A11	GGT6	PLA2G4A	GGT7	LTA4H	CYP4F3	ALOX5	CYP4F2	PLA2G4B	PLA2G4E
KEGG_LINOLEIC_ACID_METABOLISM	http://www.broadinstitute.org/gsea/msigdb/cards/KEGG_LINOLEIC_ACID_METABOLISM.html	CYP3A4	CYP3A5	CYP3A7	CYP2J2	CYP2C19	CYP2C18	CYP3A43	JMJD7-PLA2G4B	PLA2G12A	PLA2G12B	PLA2G1B	PLA2G10	CYP2C9	CYP2C8	CYP1A2	CYP2E1	ALOX15	PLA2G4A	AKR1B10	PLA2G2A	PLA2G6	PLA2G2C	PLA2G2E	PLA2G3	PLA2G4B	PLA2G2D	PLA2G4E	PLA2G5	PLA2G2F
KEGG_ALPHA_LINOLENIC_ACID_METABOLISM	http://www.broadinstitute.org/gsea/msigdb/cards/KEGG_ALPHA_LINOLENIC_ACID_METABOLISM.html	ACOX1	PLA2G10	FADS2	ACOX3	JMJD7-PLA2G4B	PLA2G4A	PLA2G12A	PLA2G12B	PLA2G1B	PLA2G2A	PLA2G6	PLA2G2C	PLA2G3	PLA2G2E	PLA2G2D	PLA2G4B	PLA2G4E	PLA2G5	PLA2G2F
KEGG_SPHINGOLIPID_METABOLISM	http://www.broadinstitute.org/gsea/msigdb/cards/KEGG_SPHINGOLIPID_METABOLISM.html	ENPP7	SGMS2	SGPP1	SGPP2	SGMS1	ASAH1	ASAH2	GLB1	GALC	UGT8	CERK	B4GALT6	PPAP2A	PPAP2B	GAL3ST1	GBA	SGPL1	ACER3	SPTLC1	SPTLC2	SPHK2	PPAP2C	ACER2	ACER1	UGCG	SPHK1	ASAH2C	GLA	SMPD1	ARSA	KDSR	NEU1	NEU3	NEU2	SMPD4	SMPD3	DEGS2	NEU4	SMPD2	DEGS1
KEGG_GLYCOSPHINGOLIPID_BIOSYNTHESIS_LACTO_AND_NEOLACTO_SERIES	http://www.broadinstitute.org/gsea/msigdb/cards/KEGG_GLYCOSPHINGOLIPID_BIOSYNTHESIS_LACTO_AND_NEOLACTO_SERIES.html	FUT9	GCNT2	FUT7	B3GALT5	FUT6	FUT5	ST8SIA1	ST3GAL3	B3GNT5	B3GNT4	ST3GAL4	ST3GAL6	FUT3	B3GNT1	FUT4	FUT1	B3GNT3	FUT2	B3GNT2	B4GALT4	B4GALT1	B4GALT3	B4GALT2	B3GALT2	B3GALT1	ABO
KEGG_GLYCOSPHINGOLIPID_BIOSYNTHESIS_GLOBO_SERIES	http://www.broadinstitute.org/gsea/msigdb/cards/KEGG_GLYCOSPHINGOLIPID_BIOSYNTHESIS_GLOBO_SERIES.html	A4GALT	FUT9	B3GALT5	GBGT1	HEXA	HEXB	ST8SIA1	ST3GAL1	ST3GAL2	GLA	B3GALNT1	NAGA	FUT1	FUT2
KEGG_GLYCOSPHINGOLIPID_BIOSYNTHESIS_GANGLIO_SERIES	http://www.broadinstitute.org/gsea/msigdb/cards/KEGG_GLYCOSPHINGOLIPID_BIOSYNTHESIS_GANGLIO_SERIES.html	SLC33A1	HEXA	B3GALT4	HEXB	ST8SIA1	GLB1	ST6GALNAC5	ST3GAL1	ST6GALNAC6	ST6GALNAC3	ST6GALNAC4	ST3GAL2	ST3GAL5	ST8SIA5	B4GALNT1
KEGG_PYRUVATE_METABOLISM	http://www.broadinstitute.org/gsea/msigdb/cards/KEGG_PYRUVATE_METABOLISM.html	LDHC	ME1	LDHB	LDHA	ME3	ME2	LDHD	ACAT2	ACSS2	ACAT1	PDHB	ALDH3A2	ACSS1	ACOT12	ACYP2	ACYP1	GLO1	PDHA2	PDHA1	LDHAL6B	LDHAL6A	ACACA	ACACB	DLAT	GRHPR	PCK2	PCK1	HAGH	ALDH7A1	ALDH1B1	PKM2	AKR1B1	PKLR	DLD	ALDH2	HAGHL	MDH2	ALDH9A1	PC	MDH1
KEGG_GLYOXYLATE_AND_DICARBOXYLATE_METABOLISM	http://www.broadinstitute.org/gsea/msigdb/cards/KEGG_GLYOXYLATE_AND_DICARBOXYLATE_METABOLISM.html	MTHFD2L	ACO2	ACO1	CS	GRHPR	MTHFD1L	HYI	AFMID	GLYCTK	HAO1	MTHFD1	MTHFD2	PGP	HAO2	MDH2	MDH1
KEGG_PROPANOATE_METABOLISM	http://www.broadinstitute.org/gsea/msigdb/cards/KEGG_PROPANOATE_METABOLISM.html	LDHC	LDHB	LDHA	EHHADH	ECHS1	ACAT2	ACSS2	ACSS3	ACAT1	HADHA	ALDH3A2	MUT	ACSS1	LOC283398	MCEE	SUCLA2	ALDH6A1	ACADM	LDHAL6B	LDHAL6A	SUCLG2	SUCLG1	ACACA	ACACB	ALDH7A1	ALDH1B1	MLYCD	ALDH2	ABAT	HIBCH	PCCB	ALDH9A1	PCCA
KEGG_BUTANOATE_METABOLISM	http://www.broadinstitute.org/gsea/msigdb/cards/KEGG_BUTANOATE_METABOLISM.html	EHHADH	HMGCS1	ECHS1	ACAT2	ACAT1	PDHB	HADHA	ALDH3A2	GAD2	OXCT1	OXCT2	BDH2	PDHA2	PDHA1	HADH	BDH1	GAD1	HMGCL	ALDH5A1	ACADS	ACSM2A	ACSM3	ALDH7A1	ACSM1	HMGCS2	L2HGDH	ALDH1B1	AKR1B10	ALDH2	ABAT	AACS	ACSM5	ALDH9A1	ACSM4
KEGG_ONE_CARBON_POOL_BY_FOLATE	http://www.broadinstitute.org/gsea/msigdb/cards/KEGG_ONE_CARBON_POOL_BY_FOLATE.html	SHMT1	SHMT2	MTHFD2L	ALDH1L1	AMT	FTCD	MTHFD1L	GART	MTHFD1	MTHFD2	TYMS	MTHFS	MTHFR	DHFR	ATIC	MTR	MTFMT
KEGG_RIBOFLAVIN_METABOLISM	http://www.broadinstitute.org/gsea/msigdb/cards/KEGG_RIBOFLAVIN_METABOLISM.html	ENPP1	ENPP3	ACP6	ACP5	ACP2	ACPT	ACP1	ACPP	MTMR2	TYR	MTMR1	RFK	FLAD1	MTMR6	MTMR7	PHPT1
KEGG_NICOTINATE_AND_NICOTINAMIDE_METABOLISM	http://www.broadinstitute.org/gsea/msigdb/cards/KEGG_NICOTINATE_AND_NICOTINAMIDE_METABOLISM.html	NMNAT3	NMNAT2	NAMPT	ENPP1	NUDT12	BST1	NT5C1A	ENPP3	NT5C1B	NADSYN1	NADK	PNP	C9ORF95	CD38	NNT	NT5M	NT5C3	NT5C2	AOX1	QPRT	NT5E	NNMT	NT5C	NMNAT1
KEGG_PANTOTHENATE_AND_COA_BIOSYNTHESIS	http://www.broadinstitute.org/gsea/msigdb/cards/KEGG_PANTOTHENATE_AND_COA_BIOSYNTHESIS.html	BCAT1	COASY	BCAT2	ENPP1	ENPP3	UPB1	PPCS	DPYS	PPCDC	PANK4	PANK2	PANK3	PANK1	VNN1	DPYD	VNN2
KEGG_FOLATE_BIOSYNTHESIS	http://www.broadinstitute.org/gsea/msigdb/cards/KEGG_FOLATE_BIOSYNTHESIS.html	ALPL	ALPPL2	ALPI	DHFR	GGH	QDPR	SPR	PTS	FPGS	ALPP	GCH1
KEGG_RETINOL_METABOLISM	http://www.broadinstitute.org/gsea/msigdb/cards/KEGG_RETINOL_METABOLISM.html	CYP3A4	CYP3A5	CYP3A7	CYP2C19	CYP2C18	ADH1C	ADH1B	ADH1A	RPE65	CYP3A43	RDH8	CYP1A1	CYP26A1	DHRS9	CYP1A2	PNPLA4	UGT1A1	RDH5	UGT1A10	UGT2B17	DHRS3	DGAT1	LRAT	DHRS4	DGAT2	UGT2B11	CYP2A6	CYP2A7	UGT2B10	UGT2B15	BCMO1	CYP2B6	DHRS4L2	ADH5	ADH6	ADH7	UGT1A7	ALDH1A1	ALDH1A2	CYP2A13	UGT1A6	UGT1A9	UGT1A8	CYP4A22	UGT1A3	ADH4	UGT1A5	UGT1A4	CYP26B1	UGT2A1	UGT2A3	UGT2B28	CYP2C9	CYP2C8	AWAT2	RDH12	CYP4A11	RDH11	RDH10	CYP26C1	UGT2B4	RDH16	UGT2B7	RETSAT
KEGG_PORPHYRIN_AND_CHLOROPHYLL_METABOLISM	http://www.broadinstitute.org/gsea/msigdb/cards/KEGG_PORPHYRIN_AND_CHLOROPHYLL_METABOLISM.html	HCCS	FTMT	ALAD	COX10	UROS	PPOX	FTH1	UGT1A7	UGT1A6	HMOX2	ALAS1	UGT1A9	UGT1A8	ALAS2	UGT1A3	UGT1A5	CPOX	HMOX1	UGT1A4	UGT2A1	UGT2A3	UGT2B28	COX15	FECH	HMBS	GUSB	EPRS	UGT1A1	MMAB	EARS2	BLVRA	UGT1A10	UGT2B17	BLVRB	UGT2B11	UGT2B4	CP	UGT2B10	UGT2B15	UROD	UGT2B7
KEGG_TERPENOID_BACKBONE_BIOSYNTHESIS	http://www.broadinstitute.org/gsea/msigdb/cards/KEGG_TERPENOID_BACKBONE_BIOSYNTHESIS.html	DHDDS	MVD	HMGCR	HMGCS1	FDPS	ACAT2	PMVK	PDSS1	ACAT1	PDSS2	HMGCS2	GGPS1	MVK	IDI2	IDI1
KEGG_LIMONENE_AND_PINENE_DEGRADATION	http://www.broadinstitute.org/gsea/msigdb/cards/KEGG_LIMONENE_AND_PINENE_DEGRADATION.html	ALDH7A1	NAT6	ALDH1B1	EHHADH	ALDH2	ECHS1	YOD1	HADHA	ALDH3A2	ALDH9A1
KEGG_NITROGEN_METABOLISM	http://www.broadinstitute.org/gsea/msigdb/cards/KEGG_NITROGEN_METABOLISM.html	CA14	CA13	GLUD2	AMT	GLUD1	CA5A	CA12	CA5B	HAL	ASNS	CPS1	GLS2	CTH	GLUL	CA9	CA8	GLS	CA7	CA6	CA4	CA3	CA2	CA1
KEGG_SULFUR_METABOLISM	http://www.broadinstitute.org/gsea/msigdb/cards/KEGG_SULFUR_METABOLISM.html	SUOX	SULT2B1	SULT1A1	CHST12	CHST11	SULT1A3	CHST13	SULT1A2	SULT1E1	SULT1A4	PAPSS1	PAPSS2	BPNT1
KEGG_AMINOACYL_TRNA_BIOSYNTHESIS	http://www.broadinstitute.org/gsea/msigdb/cards/KEGG_AMINOACYL_TRNA_BIOSYNTHESIS.html	TARS2	VARS2	PSTK	NARS	FARS2	QARS	WARS2	IARS2	VARS	KARS	IARS	WARS	PARS2	NARS2	HARS2	SEPSECS	LARS	MARS2	TARSL2	MARS	CARS	YARS	DARS	RARS2	SARS	AARS	GARS	EPRS	DARS2	LARS2	SARS2	EARS2	TARS	RARS	HARS	FARSB	CARS2	FARSA	YARS2	MTFMT	AARS2
KEGG_METABOLISM_OF_XENOBIOTICS_BY_CYTOCHROME_P450	http://www.broadinstitute.org/gsea/msigdb/cards/KEGG_METABOLISM_OF_XENOBIOTICS_BY_CYTOCHROME_P450.html	CYP3A4	CYP3A5	CYP3A7	CYP2C19	CYP2C18	CYP2S1	ADH1C	ADH1B	ADH1A	GSTM5	CYP3A43	AKR1C3	GSTM1	AKR1C2	GSTM2	GSTM3	AKR1C4	GSTM4	GSTZ1	AKR1C1	CYP1A1	ALDH3B2	GSTT1	GSTT2	CYP1A2	CYP2E1	UGT1A1	DHDH	ALDH3B1	UGT1A10	UGT2B17	UGT2B11	UGT2B10	UGT2B15	GSTP1	CYP1B1	CYP2F1	CYP2B6	ADH5	ADH6	ADH7	ALDH3A1	UGT1A7	UGT1A6	UGT1A9	UGT1A8	UGT1A3	ALDH1A3	GSTK1	ADH4	UGT1A5	UGT1A4	UGT2A1	GSTO2	GSTO1	UGT2A3	UGT2B28	GSTA1	GSTA2	GSTA3	GSTA4	GSTA5	CYP2C9	CYP2C8	EPHX1	MGST3	UGT2B4	UGT2B7	MGST1	MGST2
KEGG_DRUG_METABOLISM_CYTOCHROME_P450	http://www.broadinstitute.org/gsea/msigdb/cards/KEGG_DRUG_METABOLISM_CYTOCHROME_P450.html	CYP3A4	CYP3A5	CYP3A7	CYP2C19	CYP2C18	CYP2D6	ADH1C	ADH1B	ADH1A	GSTM5	CYP3A43	GSTM1	GSTM2	GSTM3	GSTM4	GSTZ1	ALDH3B2	GSTT1	GSTT2	CYP1A2	CYP2E1	UGT1A1	ALDH3B1	UGT1A10	UGT2B17	UGT2B11	CYP2A6	CYP2A7	UGT2B10	UGT2B15	GSTP1	CYP2B6	ADH5	ADH6	ADH7	ALDH3A1	FMO4	UGT1A7	FMO5	CYP2A13	UGT1A6	UGT1A9	UGT1A8	UGT1A3	FMO1	ALDH1A3	GSTK1	UGT1A5	FMO2	ADH4	FMO3	UGT1A4	UGT2A1	GSTO2	GSTO1	UGT2A3	UGT2B28	GSTA1	GSTA2	GSTA3	GSTA4	GSTA5	CYP2C9	MAOA	CYP2C8	MAOB	MGST3	AOX1	UGT2B4	UGT2B7	MGST1	MGST2
KEGG_DRUG_METABOLISM_OTHER_ENZYMES	http://www.broadinstitute.org/gsea/msigdb/cards/KEGG_DRUG_METABOLISM_OTHER_ENZYMES.html	CYP3A4	CYP3A5	CYP3A7	CYP3A43	IMPDH1	IMPDH2	UGT1A1	GMPS	UGT1A10	UGT2B17	UMPS	UGT2B11	CYP2A6	CYP2A7	UGT2B10	UGT2B15	XDH	UPP1	UPP2	DPYS	HPRT1	TK2	TK1	UGT1A7	CYP2A13	UGT1A6	TYMP	UGT1A9	UGT1A8	UGT1A3	UGT1A5	UGT1A4	CDA	UGT2A1	UCK1	UGT2A3	UCK2	UGT2B28	CES2	CES1	CES7	NAT1	UPB1	GUSB	NAT2	TPMT	ITPA	UCKL1	UGT2B4	DPYD	UGT2B7
KEGG_BIOSYNTHESIS_OF_UNSATURATED_FATTY_ACIDS	http://www.broadinstitute.org/gsea/msigdb/cards/KEGG_BIOSYNTHESIS_OF_UNSATURATED_FATTY_ACIDS.html	ACOX1	SCD	FADS1	HSD17B12	ACOT2	ACOT1	FADS2	TECR	HADHA	ACOT4	ACOX3	PECR	ACOT7	BAAT	PTPLB	ELOVL5	PTPLA	ELOVL2	ELOVL6	YOD1	SCD5	ACAA1
KEGG_ABC_TRANSPORTERS	http://www.broadinstitute.org/gsea/msigdb/cards/KEGG_ABC_TRANSPORTERS.html	ABCA8	ABCA7	ABCA9	ABCD1	ABCA2	ABCA1	ABCA4	ABCA3	ABCA6	ABCA5	TAP2	TAP1	ABCD2	ABCB10	ABCD3	ABCD4	ABCA13	ABCA12	ABCB9	ABCA10	ABCB8	ABCB11	ABCC11	ABCC10	ABCB1	CFTR	ABCC12	ABCB7	ABCB6	ABCG4	ABCB5	ABCG1	ABCB4	ABCG2	ABCG8	ABCC9	ABCG5	ABCC3	ABCC4	ABCC1	ABCC2	ABCC8	ABCC5	ABCC6
KEGG_RIBOSOME	http://www.broadinstitute.org/gsea/msigdb/cards/KEGG_RIBOSOME.html	RPL18	RPL17	RPL36A	RPL19	RPL14	RPL13	RPL15	RPLP2	RPS27L	RPL22L1	RPS2	RPS3	RPS3A	RPLP0	RPLP1	RPL26L1	RPL10	FAU	RPL11	RPL12	RPS27A	RPL36AL	RSL24D1P11	RPL35A	RPS4X	RPS18	RPS19	RPL41	RPS16	RPS17	RPS15	RPL3L	RPS12	RPS13	RPS4Y1	RPS10	RPS11	UBA52	RPL35	RPL27A	RPS15A	RPL36	RPL37	RPL38	RPL39	RPL10L	RPS25	RPS26	RPS27	MRPL13	RPL30	RPS28	RPL7	RPS29	RPL32	RPL6	RPL31	RPL9	RPL34	RPL8	RPL3	RPL5	RSL24D1	RPL7A	RPL10A	RPL4	RPS20	RPS21	RPS23	RPS24	RPSA	RPL26	RPS9	RPL27	RPL24	RPL23A	RPS6	RPS5	RPS8	RPL28	RPS7	RPL29	RPL23	RPL18A	RPL13A	RPL22	RPL21	RPL37A
KEGG_RNA_DEGRADATION	http://www.broadinstitute.org/gsea/msigdb/cards/KEGG_RNA_DEGRADATION.html	CNOT8	LSM6	LSM7	CNOT3	CNOT2	EDC4	SKIV2L2	CNOT1	CNOT7	CNOT6	CNOT4	DCPS	PARN	EDC3	LSM5	LSM4	LSM3	LSM2	LSM1	ZCCHC7	EXOSC8	EXOSC9	EXOSC6	EXOSC7	EXOSC4	EXOSC5	TTC37	CNOT10	EXOSC2	PAPD7	EXOSC3	EXOSC1	XRN1	XRN2	C1D	SKIV2L	PNPT1	NAA38	EXOSC10	PATL1	CNOT6L	ENO2	RQCD1	ENO3	ENO1	HSPA9	C1DP2	C1DP3	DDX6	DIS3	PAPOLB	PAPOLA	WDR61	DCP1B	DCP2	DCP1A	HSPD1	PAPOLG	MPHOSPH6
KEGG_RNA_POLYMERASE	http://www.broadinstitute.org/gsea/msigdb/cards/KEGG_RNA_POLYMERASE.html	POLR2H	POLR2G	POLR2F	POLR2E	POLR2L	POLR2K	POLR2J	POLR2I	ZNRD1	POLR2D	POLR2C	POLR2B	POLR2A	POLR3G	POLR3F	POLR3H	POLR3K	POLR1E	POLR1D	POLR1A	POLR3GL	POLR1C	POLR3A	POLR1B	POLR3C	POLR2J2	POLR3B	POLR2J3	POLR3D
KEGG_BASAL_TRANSCRIPTION_FACTORS	http://www.broadinstitute.org/gsea/msigdb/cards/KEGG_BASAL_TRANSCRIPTION_FACTORS.html	LOC391764	STON1	TAF9B	TBP	TAF7L	GTF2E1	TBPL2	GTF2E2	TAF5L	GTF2A1	GTF2A2	TAF9	TBPL1	TAF1L	TAF2	TAF1	TAF4	TAF6	TAF5	TAF4B	TAF7	GTF2H4	GTF2H3	GTF2A1L	TAF6L	GTF2B	GTF2H2	GTF2H1	TAF11	TAF10	TAF13	TAF12	GTF2I	GTF2F1	GTF2IRD1	GTF2F2
KEGG_DNA_REPLICATION	http://www.broadinstitute.org/gsea/msigdb/cards/KEGG_DNA_REPLICATION.html	POLA1	RNASEH1	POLA2	RPA4	RPA3	RPA1	PRIM1	RPA2	POLE4	MCM7	POLE2	POLE3	PRIM2	FEN1	SSBP1	LIG1	POLE	MCM2	RNASEH2A	MCM3	RNASEH2B	MCM4	RNASEH2C	MCM5	MCM6	POLD3	RFC5	POLD4	DNA2	RFC3	RFC4	RFC1	RFC2	POLD1	POLD2	PCNA
KEGG_SPLICEOSOME	http://www.broadinstitute.org/gsea/msigdb/cards/KEGG_SPLICEOSOME.html	NCBP2	NCBP1	CHERP	LSM6	U2AF2	SNRPD3	LSM7	SNRPD1	SNRPD2	SART1	SMNDC1	CTNNBL1	SFRS6	SFRS7	SFRS4	SFRS5	DDX23	DHX38	RBM8A	SFRS9	PQBP1	LSM5	U2AF1	LSM4	LSM3	LSM2	ACIN1	SNRPA1	SF3B14	EFTUD2	MAGOH	SFRS1	SFRS3	HNRNPU	SFRS2	AQR	SNRPB	SNRPA	SLU7	SNRPC	SNRPF	SNRPE	BAT1	SNRPG	CCDC12	NHP2L1	PPIL1	SNRPB2	HSPA1A	HSPA1B	NAA38	XAB2	HNRNPA3	HSPA1L	HNRNPM	DDX46	TCERG1	HNRNPK	CDC40	ISY1	HNRNPC	PRPF40B	PRPF40A	DDX42	DHX8	SNW1	DDX5	RBMX	HNRNPA1	PPIE	PPIH	SNRNP27	PUF60	HNRNPA1L2	CRNKL1	CWC15	ZMAT2	BUD31	SFRS2B	PLRG1	PCBP1	MAGOHB	PRPF31	PRPF3	CDC5L	PRPF4	PRPF6	EIF4A3	SNRNP200	LOC120364	THOC4	SNRNP40	THOC2	THOC3	PRPF38B	THOC1	PRPF38A	TRA2B	TRA2A	SR140	LOC653884	WBP11	SF3B5	SF3B4	SF3B3	SF3B2	PRPF19	SF3B1	HSPA2	PRPF8	USP39	DHX15	HSPA6	DHX16	SNRNP70	RBM25	HSPA8	BCAS2	RBM22	SFRS13A	SF3A2	PRPF18	SF3A1	SF3A3	SYF2	PHF5A	TXNL4A	RBM17
KEGG_PROTEASOME	http://www.broadinstitute.org/gsea/msigdb/cards/KEGG_PROTEASOME.html	PSMB10	LOC345645	SHFM1	PSMA7	PSMA8	PSMB11	PSMB5	PSMB4	PSMF1	PSMB7	PSMB6	PSMB1	PSMB3	PSMB2	PSMD1	IFNG	PSMD2	PSMD3	PSMD4	PSMD6	PSMD7	LOC121906	PSMD8	LOC100132108	PSMB8	PSMB9	PSMA2	PSMA1	PSMD14	PSMC6	PSMC5	PSMD13	PSMA6	PSME1	PSMC4	PSMD12	PSME2	PSMC3	PSMA5	PSMD11	PSMC2	PSMA4	PSMC1	PSMA3	POMP	PSME3	LOC652826	PSME4
KEGG_PROTEIN_EXPORT	http://www.broadinstitute.org/gsea/msigdb/cards/KEGG_PROTEIN_EXPORT.html	SRP14	OXA1L	SRP54	SEC11C	SRP9L1	SEC11A	SRP68	SRPRB	SRP19	SEC62	SEC63	IMMP1L	IMMP2L	SEC61B	SRPR	SPCS3	SPCS1	SRP72	SPCS2	HSPA5	SEC61A1	SRP9	SEC61G	SEC61A2
KEGG_PPAR_SIGNALING_PATHWAY	http://www.broadinstitute.org/gsea/msigdb/cards/KEGG_PPAR_SIGNALING_PATHWAY.html	ACOX2	ACOX1	SLC27A1	PPARA	PPARD	CPT2	EHHADH	PPARG	AQP7	MMP1	ACOX3	APOA2	PDPK1	APOA1	CYP7A1	APOA5	ILK	SCD5	ACADM	RXRB	RXRA	RXRG	ACADL	CD36	CYP27A1	UBC	SLC27A6	SLC27A2	SLC27A5	SLC27A4	ACAA1	ME1	GK2	ACSL1	CYP4A22	SORBS1	PLIN1	APOC3	ACSL4	ACSL3	ACSL6	PLTP	ACSL5	NR1H3	ANGPTL4	CPT1C	CPT1B	LPL	OLR1	SCD	FADS2	UCP1	PCK2	ADIPOQ	DBI	CPT1A	PCK1	CYP4A11	HMGCS2	FABP3	FABP4	FABP1	GK	FABP2	FABP7	CYP8B1	SCP2	FABP5	FABP6
KEGG_BASE_EXCISION_REPAIR	http://www.broadinstitute.org/gsea/msigdb/cards/KEGG_BASE_EXCISION_REPAIR.html	HMGB1	APEX2	UNG	XRCC1	SMUG1	MUTYH	HMGB1L1	POLE4	POLE2	POLE3	NTHL1	APEX1	FEN1	POLL	LIG1	NEIL3	NEIL2	POLE	LIG3	NEIL1	MBD4	POLB	LOC645490	POLD3	POLD4	MPG	POLD1	POLD2	TDG	PCNA	PARP3	PARP4	PARP1	OGG1	PARP2
KEGG_NUCLEOTIDE_EXCISION_REPAIR	http://www.broadinstitute.org/gsea/msigdb/cards/KEGG_NUCLEOTIDE_EXCISION_REPAIR.html	RAD23B	RAD23A	CETN2	RPA4	RBX1	RPA3	RPA1	ERCC8	RPA2	ERCC5	POLE4	ERCC6	POLE2	POLE3	ERCC3	ERCC4	ERCC1	ERCC2	CCNH	LIG1	DDB1	POLE	GTF2H4	GTF2H3	CDK7	GTF2H5	GTF2H2	GTF2H1	RFC5	POLD3	XPA	POLD4	MNAT1	RFC3	XPC	RFC4	CUL4A	RFC1	RFC2	POLD1	POLD2	DDB2	PCNA	CUL4B
KEGG_MISMATCH_REPAIR	http://www.broadinstitute.org/gsea/msigdb/cards/KEGG_MISMATCH_REPAIR.html	EXO1	MSH6	SSBP1	MSH3	MSH2	LIG1	MLH1	MLH3	RPA4	RPA3	POLD3	RPA1	RFC5	RPA2	POLD4	RFC3	RFC4	RFC1	RFC2	POLD1	POLD2	PCNA	PMS2
KEGG_HOMOLOGOUS_RECOMBINATION	http://www.broadinstitute.org/gsea/msigdb/cards/KEGG_HOMOLOGOUS_RECOMBINATION.html	RAD51C	NBN	XRCC3	XRCC2	BLM	MRE11A	SHFM1	RPA4	RPA3	RPA1	RPA2	RAD51L1	MUS81	RAD51L3	SSBP1	EME1	BRCA2	RAD52	RAD54L	RAD50	RAD51	POLD3	POLD4	POLD1	POLD2	TOP3A	RAD54B	TOP3B
KEGG_NON_HOMOLOGOUS_END_JOINING	http://www.broadinstitute.org/gsea/msigdb/cards/KEGG_NON_HOMOLOGOUS_END_JOINING.html	POLL	XRCC5	XRCC4	MRE11A	XRCC6	PRKDC	LIG4	RAD50	DCLRE1C	DNTT	POLM	LOC731751	NHEJ1	FEN1
KEGG_MAPK_SIGNALING_PATHWAY	http://www.broadinstitute.org/gsea/msigdb/cards/KEGG_MAPK_SIGNALING_PATHWAY.html	MEF2C	HRAS	PRKX	MAP3K7	MAP3K6	MAP3K5	BDNF	MAP3K4	MAP3K8	PLA2G1B	MOS	FAS	RAPGEF2	MAP2K7	MAP2K6	MAP2K5	MAPKSP1	BRAF	PTPRR	MECOM	MAPK1	JUN	MAPK3	PLA2G2A	PDGFRA	MAPK9	PDGFRB	PLA2G2C	MAPK8	MAPK7	PLA2G2E	PLA2G2D	PLA2G2F	IL1R2	IL1R1	CACNB1	DUSP10	CACNB2	HSPA1A	CACNB3	HSPA1B	CACNB4	HSPA1L	KRAS	RAC2	DUSP14	RAC3	RAC1	DUSP16	NTF4	NTF3	MAP2K1	TAOK2	MAP2K2	TAOK1	MAP2K3	TGFBR1	TAOK3	TGFBR2	MAP2K4	PLA2G4A	NTRK1	NTRK2	PLA2G4B	PLA2G4E	FGF6	FGF5	FGF8	FGF7	FGF9	NFKB1	NFKB2	DAXX	MAPT	FGF1	FGF2	MYC	FGF3	FGF4	CACNG8	CACNG7	CACNG6	TP53	CACNG5	CACNG4	CACNG3	CACNG2	CACNG1	FLNC	ECSIT	FLNB	FLNA	GADD45G	PLA2G6	PLA2G3	GADD45B	MAP3K14	MAP3K13	GADD45A	PLA2G5	MAP3K12	MAP3K11	MKNK2	MKNK1	GNG12	SOS1	PLA2G12A	PLA2G12B	SOS2	PPP3CB	PPP3CC	CHP	PPP3CA	RASA1	RASA2	PLA2G10	NLK	MAPK11	MAPK10	DUSP5	RPS6KA5	DUSP4	NRAS	RPS6KA6	DUSP3	RPS6KA3	RPS6KA4	DUSP2	DUSP1	RPS6KA1	MAPK12	MAPK13	RPS6KA2	MAPK14	DUSP9	DUSP8	CD14	DUSP7	DUSP6	FGF19	FGF18	ZAK	PDGFB	FGF14	PDGFA	FGF17	FGF16	GNA12	TGFB3	FGF11	FGF10	FGF13	FGF12	TGFB1	TGFB2	PRKACG	IL1B	RRAS	PRKACA	PRKACB	IL1A	EGFR	RELA	RELB	CHP2	FGF23	FGF22	FGF21	FGF20	STK4	STK3	DDIT3	MAP4K3	MAP4K4	RASGRF2	ARRB2	RASGRF1	ARRB1	HSPB1	STMN1	PPP5C	NGF	FGFR2	TRAF2	FGFR1	FGFR4	FGFR3	GRB2	MRAS	MAPKAPK5	MAP4K2	MAPKAPK3	MAP4K1	ELK1	MAPKAPK2	SRF	ATF2	ELK4	JUND	EGF	TRAF6	PTPN7	CACNA2D1	PTPN5	CACNA1I	NR4A1	CACNA2D3	CACNA1S	CACNA2D2	CACNA2D4	ATF4	IKBKG	CACNA1G	RAP1A	CACNA1H	CACNA1E	RAP1B	CACNA1F	CACNA1C	IKBKB	CACNA1D	CACNA1A	CACNA1B	FASLG	AKT1	CDC42	MAX	FOS	CASP3	PAK2	PAK1	CHUK	AKT3	AKT2	PRKCA	PRKCG	PRKCB	CRKL	RRAS2	TNF	PPM1A	PPP3R1	PPP3R2	PPM1B	TNFRSF1A	JMJD7-PLA2G4B	HSPA2	RASGRP3	MAP3K3	MAP3K2	RASGRP4	RASGRP1	MAP3K1	RASGRP2	HSPA6	NFATC4	NFATC2	HSPA8	NF1	RAF1	TAB1	TAB2	CDC25B	MAPK8IP2	MAPK8IP3	MAPK8IP1	CRK
KEGG_ERBB_SIGNALING_PATHWAY	http://www.broadinstitute.org/gsea/msigdb/cards/KEGG_ERBB_SIGNALING_PATHWAY.html	HRAS	NRG4	NRG3	STAT5A	BTC	STAT5B	RPS6KB2	RPS6KB1	AKT1	PAK6	PAK7	EIF4EBP1	PAK2	PAK3	PAK4	GAB1	PIK3CA	TGFA	SHC1	PAK1	SHC3	NRG1	SHC2	MAP2K7	NRG2	MYC	AKT3	AKT2	SHC4	PIK3CG	EGFR	PRKCA	BRAF	PIK3CB	PIK3CD	PRKCG	PRKCB	NCK2	MAPK1	CRKL	EREG	JUN	NCK1	MAPK3	MAPK9	MAPK8	ERBB4	ERBB3	GRB2	CAMK2G	ERBB2	ELK1	SRC	PTK2	KRAS	SOS1	SOS2	CAMK2D	CAMK2B	PIK3R5	PIK3R3	EGF	CAMK2A	PIK3R1	PIK3R2	MAP2K1	MAP2K2	CBL	MAP2K4	RAF1	MAPK10	BAD	CBLC	NRAS	CDKN1A	CBLB	CDKN1B	PLCG1	GSK3B	PLCG2	ARAF	HBEGF	MTOR	AREG	ABL1	CRK	ABL2
KEGG_CALCIUM_SIGNALING_PATHWAY	http://www.broadinstitute.org/gsea/msigdb/cards/KEGG_CALCIUM_SIGNALING_PATHWAY.html	SLC8A3	ADCY3	ADCY4	GNA14	GNA15	ADCY1	ADCY2	TNNC2	ADCY7	TNNC1	ADCY8	GNA11	LHCGR	ITPKB	ITPKA	PRKX	PRKACG	ATP2B1	ATP2B2	AGTR1	ATP2B3	ATP2B4	GRIN2C	GRIN2D	CHRNA7	PRKACA	PRKACB	EGFR	BST1	MYLK3	HTR4	GRIN2A	CHP2	MYLK2	NTSR1	CD38	PLCE1	SLC25A31	CAMK4	HTR7	RYR3	HTR6	RYR1	PDGFRA	RYR2	PDGFRB	PHKA2	DRD1	ADORA2B	ERBB4	CYSLTR1	CYSLTR2	ADORA2A	ERBB3	ERBB2	DRD5	PHKA1	TRHR	BDKRB1	BDKRB2	ADRB3	GRPR	TRPC1	SPHK2	CACNA1I	GRIN1	SPHK1	VDAC2	CACNA1S	VDAC3	VDAC1	P2RX5	P2RX4	P2RX7	P2RX6	P2RX1	ATP2A2	PLCG1	ATP2A3	PPID	P2RX3	AVPR1B	P2RX2	ATP2A1	LTB4R2	PLCG2	TBXA2R	CACNA1G	ADRA1B	AVPR1A	CACNA1H	ADRA1A	CACNA1E	CACNA1F	CACNA1C	CACNA1D	ADRA1D	CACNA1A	MYLK	CACNA1B	PLCZ1	CCKAR	TACR3	PHKB	TACR2	TACR1	EDNRA	EDNRB	PLCB3	PLCB4	NOS3	NOS2	PLCB1	PLCB2	HTR5A	PRKCA	PTGER1	PTGER3	CCKBR	SLC25A4	PHKG1	SLC25A5	PHKG2	SLC25A6	PRKCG	GRM1	PRKCB	GRM5	GNAL	CHRM5	ADRB2	ADRB1	CHRM3	GNAQ	CHRM2	CHRM1	GNAS	PTAFR	CAMK2G	PPP3R1	PPP3R2	OXTR	HRH1	PDE1B	HRH2	PDE1C	CALML3	PTK2B	PDE1A	PPP3CB	PLCD3	CAMK2D	PLCD4	PPP3CC	CALML6	PLCD1	CAMK2B	CHP	PPP3CA	CALML5	CAMK2A	SLC8A1	SLC8A2	NOS1	LOC729317	ITPR3	PTGFR	ITPR1	ITPR2	ADCY9	PLN	CALM3	HTR2B	HTR2C	CALM2	HTR2A	CALM1	F2R
KEGG_CYTOKINE_CYTOKINE_RECEPTOR_INTERACTION	http://www.broadinstitute.org/gsea/msigdb/cards/KEGG_CYTOKINE_CYTOKINE_RECEPTOR_INTERACTION.html	IL9R	IL6ST	OSMR	GDF5	IFNE	IFNG	CCR10	FAS	IFNK	LIFR	CD40	VEGFB	CCR9	CCR8	VEGFC	CCR7	CCR6	PPBP	CCR5	IFNB1	CD40LG	CCR4	CCR3	CCR2	CX3CR1	VEGFA	PDGFRA	PDGFRB	TNFRSF6B	IL1R2	IL1R1	CD70	PF4V1	LIF	IFNA2	IL17A	IFNA1	IL17B	IL23A	IFNA7	IFNA6	LOC652799	IFNA5	IFNA4	IFNA8	BMP2	IL23R	TGFBR1	TGFBR2	HGF	KDR	GH2	GH1	IL5RA	BMP7	ACVRL1	IL28RA	FLT3LG	TNFRSF11B	TNFRSF11A	CCL3L1	IL4R	IL1RAP	CCL3L3	XCR1	IL13RA1	GHR	LTBR	IL6R	TNFRSF10A	INHBB	INHBA	TNFRSF10C	TNFRSF10B	IL20RB	IL20RA	TNFRSF10D	INHBE	INHBC	IL12A	IL12B	CSF3	CXCL1	CSF2	CXCL5	CXCL3	CCR1	CSF1	CXCL2	CXCL9	KIT	CXCL6	IL7R	CCL28	CCL27	CCL26	CCL24	CCL25	CCL22	CCL23	CCL20	IL10RB	CCL21	IL10RA	CD27	IL4	IL3	IL18R1	IL6	IL5	IL8	IL7	IL9	CCL19	CCL16	CCL15	CCL18	CCL17	CCL11	CCL13	CCL14	PPBPL1	CNTF	IL28B	IL28A	IL2	PDGFB	PDGFA	IL18	IL19	TGFB3	TNFSF15	TNFSF14	IL13	TNFSF13	TNFSF12	IL15	CXCL11	TNFSF18	CXCL12	IL10	TGFB1	IL17RA	IL11	CXCL10	TGFB2	IL17RB	IL1B	CSF3R	IL15RA	PDGFC	IL1A	EGFR	IL29	IL25	IL26	TNFRSF17	CCL4L1	CCL4L2	TNFRSF14	IL24	IL21	IL22	IL11RA	IL20	RELT	EDA	CCL1	CCL3	CCL2	IL22RA1	TNFRSF12A	BMPR2	CCL8	CNTFR	CX3CL1	CCL5	CCL4	CCL7	IL12RB2	IL12RB1	EGF	CSF1R	MET	TNFRSF13B	TNFRSF13C	TNFSF10	TNFSF11	CXCL14	CXCL13	CXCL16	XCL1	XCL2	IL3RA	IL22RA2	IFNA21	LEPR	IL21R	FASLG	CXCR1	CXCR2	CXCR3	ACVR1B	CXCR5	CXCR4	CLCF1	CXCR6	CSF2RB	TPO	IFNGR2	PRL	LTB	IFNGR1	CSF2RA	LTA	IL18RAP	EDAR	IFNAR1	OSM	AMH	IFNAR2	TNFRSF9	ACVR2A	ACVR2B	TNFSF13B	NGFR	ACVR1	TNFRSF21	TNF	TNFRSF25	CRLF2	CTF1	IFNW1	KITLG	TNFRSF8	PF4	TNFRSF4	TNFRSF1A	TNFRSF1B	TNFRSF18	TNFRSF19	PLEKHO2	IL2RG	FIGF	EPO	AMHR2	IL2RB	IL2RA	FLT1	TNFSF4	FLT3	FLT4	IFNA10	EDA2R	TNFSF9	TNFSF8	LEP	TSLP	PRLR	EPOR	IFNA14	IFNA13	BMPR1B	IFNA16	MPL	BMPR1A	IFNA17
KEGG_CHEMOKINE_SIGNALING_PATHWAY	http://www.broadinstitute.org/gsea/msigdb/cards/KEGG_CHEMOKINE_SIGNALING_PATHWAY.html	ADCY3	ADCY4	HRAS	ADCY1	ADCY2	ADCY7	ADCY8	ADCY5	ADCY6	STAT5B	FOXO3	CXCL11	CXCL12	PRKX	CXCL10	GNG8	PRKACG	TIAM2	TIAM1	CCR10	PIK3CA	GNG2	PRKACA	GNG3	PRKACB	GNG4	GNG5	GNG7	PIK3CG	ROCK1	BRAF	NCF1	PIK3CB	ROCK2	RELA	PIK3CD	CCL4L1	CCL4L2	CCR9	MAPK1	CCR8	CCR7	CCR6	PPBP	CCR5	ARRB2	CCR4	ARRB1	CCR3	MAPK3	CX3CR1	CCR2	CCL1	CCL3	CCL2	GNAI3	FGR	GNAI2	GRB2	GNAI1	NFKBIB	ADRBK2	CCL8	NFKBIA	ADRBK1	CX3CL1	PF4V1	CCL5	CCL4	CCL7	PXN	DOCK2	PTK2	KRAS	RAC2	RAC1	ITK	VAV3	MAP2K1	VAV2	VAV1	GNGT1	GNGT2	CXCL14	CXCL13	CXCL16	IKBKG	GRK6	RAP1A	GRK7	GRK4	RAP1B	GRK5	IKBKB	XCL1	XCL2	GRK1	PREX1	BCAR1	CXCR1	CXCR2	NFKB1	CXCR3	AKT1	CDC42	PLCB3	PLCB4	CXCR5	CXCR4	CCL3L1	CXCR6	CCL3L3	RHOA	SHC1	PAK1	PLCB1	XCR1	SHC3	CSK	SHC2	PLCB2	CHUK	AKT3	SHC4	AKT2	LYN	PRKCD	WAS	ELMO1	PRKCB	CRKL	GNB2	GNB1	GNB5	GNB4	WASL	GNB3	CXCL1	PRKCZ	PARD3	CXCL5	CXCL3	CCR1	CXCL2	CXCL9	GNG13	PF4	GNG11	GNG12	CXCL6	CCL28	CCL27	CCL26	CCL24	CCL25	CCL22	CCL23	CCL20	PTK2B	CCL21	SOS1	RASGRP2	SOS2	PIK3R5	PIK3R3	PIK3R1	PIK3R2	IL8	HCK	RAF1	CCL19	STAT1	CCL16	CCL15	CCL18	STAT3	CCL17	STAT2	CCL11	NRAS	CCL13	PPBPL1	CCL14	ADCY9	GSK3A	GSK3B	GNG10	JAK2	JAK3	CRK
KEGG_PHOSPHATIDYLINOSITOL_SIGNALING_SYSTEM	http://www.broadinstitute.org/gsea/msigdb/cards/KEGG_PHOSPHATIDYLINOSITOL_SIGNALING_SYSTEM.html	PLCZ1	IMPA2	CDIPT	IMPA1	SYNJ1	PIP5K1B	PIP5K1C	ITPKB	PIP5K1A	PTEN	ITPKA	CDS2	PLCB3	PLCB4	PIK3C3	PIK3CA	SYNJ2	PLCB1	ITPK1	PLCB2	PIK3CG	PRKCA	PIK3C2G	PIK3CB	PIK3C2A	INPPL1	PIK3C2B	PIK3CD	PI4KA	PRKCG	PI4KB	CDS1	PRKCB	PLCE1	INPP4B	INPP4A	INPP1	OCRL	DGKA	DGKB	DGKE	INPP5K	CALML3	DGKD	INPP5J	DGKG	PIKFYVE	PLCD3	PLCD4	CALML6	INPP5E	PLCD1	PIK3R5	CALML5	INPP5D	PIK3R3	INPP5B	PIK3R1	INPP5A	PIK3R2	DGKQ	DGKH	DGKI	ITPR3	ITPR1	ITPR2	PLCG1	PLCG2	CALM3	DGKZ	IPPK	PIP4K2A	PIP4K2C	CALM2	PIP4K2B	CALM1
KEGG_NEUROACTIVE_LIGAND_RECEPTOR_INTERACTION	http://www.broadinstitute.org/gsea/msigdb/cards/KEGG_NEUROACTIVE_LIGAND_RECEPTOR_INTERACTION.html	CGA	ADORA3	LHCGR	LPAR4	LPAR3	LPAR2	GRIN3B	GRIN3A	LPAR1	ADORA1	S1PR2	AGTR1	S1PR3	HTR1B	AGTR2	HTR1A	S1PR1	GRIN2B	CHRNA9	MC1R	LTB4R	GRIN2C	S1PR4	GRIN2D	S1PR5	CHRNA5	GRID2	CHRNA4	CHRNA7	CHRNA6	CHRNA1	HTR1D	CHRNA3	HTR1F	CHRNA2	HTR1E	GRID1	C5AR1	GRIN2A	HTR4	SSTR4	CRHR1	SSTR5	CRHR2	SSTR2	SSTR3	SSTR1	LPAR6	HTR7	MC2R	HTR6	F2	PRLHR	PTH1R	TRHR	PPYR1	BDKRB1	BDKRB2	HCRTR2	HCRTR1	ADRB3	GPR156	PTH2R	NPY5R	GH2	GH1	AVPR1B	CHRNB4	AVPR1A	CHRNB3	CHRNB2	CHRND	CHRNB1	UTS2R	GHSR	CHRNE	LHB	CHRNG	GPR83	CSH1	OPRM1	MCHR1	CCKAR	MCHR2	GLRA1	TRPV1	GLRA3	GLRA2	EDNRA	EDNRB	KISS1R	NMUR1	NMUR2	MC5R	HTR5A	GHR	RXFP1	CCKBR	GZMA	NPBWR1	NPBWR2	RXFP2	GRM1	GRM5	GRM4	GRM3	GRM2	GRM8	GRM7	GRM6	GIPR	PTGDR	AVPR2	PARD3	NPY2R	OPRK1	FPR1	FPR3	FPR2	GCGR	NPFFR2	MAS1	NPFFR1	MC3R	OPRL1	GRIA3	BRS3	GRIA4	NPY1R	PTGFR	PLG	P2RY13	P2RY10	P2RY11	GRIA2	GRIA1	P2RY14	MC4R	HTR2B	NMBR	HTR2C	HTR2A	F2RL2	F2RL3	TSPO	THRA	GRIK1	THRB	GABRB3	GRIK2	GABRB2	GRIK3	GABRB1	GRIK4	F2RL1	GRIK5	VIPR1	VIPR2	GHRHR	SCTR	PTGIR	GALR1	GALR3	GALR2	GLP2R	NTSR1	NTSR2	GABRR2	GABRR1	GPR50	GLP1R	C3AR1	DRD1	CYSLTR1	DRD3	ADORA2B	CYSLTR2	DRD2	ADORA2A	ADCYAP1R1	DRD5	DRD4	P2RY8	P2RY6	P2RY4	CNR1	P2RY2	CNR2	P2RY1	GRPR	ADRA2A	ADRA2C	ADRA2B	GABRQ	GABRP	GABRD	GABRE	GABRA2	GABRA1	GABRA4	GABRA3	GABRA6	GRIN1	GABRA5	P2RX5	P2RX4	P2RX7	GPR35	P2RX6	P2RX1	P2RX3	P2RX2	LTB4R2	TBXA2R	MTNR1B	ADRA1B	ADRA1A	ADRA1D	MTNR1A	TACR3	TACR2	LEPR	TACR1	GABBR1	GNRHR	GABBR2	TAAR8	TAAR9	TAAR6	TAAR1	CALCRL	TAAR5	PRL	TAAR2	GABRG1	GABRG2	PTGER1	GABRG3	PTGER2	PTGER3	PTGER4	FSHR	CHRM5	ADRB2	CHRM4	ADRB1	CHRM3	CHRM2	CHRM1	FSHB	TSHR	CTSG	PTAFR	CALCR	PRSS1	OXTR	TSHB	NR3C1	APLNR	HRH1	HRH3	HRH2	PRSS2	PRSS3	HRH4	GLRB	LEP	PRLR	MLNR	CHRNA10	OPRD1	F2R
KEGG_CELL_CYCLE	http://www.broadinstitute.org/gsea/msigdb/cards/KEGG_CELL_CYCLE.html	DBF4	TGFB3	PKMYT1	TTK	PTTG2	PTTG1	CDC16	TGFB1	TGFB2	RAD21	CDKN2A	CDKN2B	CDKN2C	CDKN2D	CCNA1	CCNA2	STAG2	CUL1	STAG1	ANAPC1	LOC651610	ANAPC2	RBL2	ANAPC5	RBL1	ANAPC4	SKP2	ESPL1	SKP1	ORC1L	WEE1	WEE2	MAD2L1	EP300	ANAPC7	MAD2L2	LOC728622	FZR1	ANAPC13	CHEK1	ANAPC10	ANAPC11	CHEK2	RBX1	ORC6L	TFDP2	TFDP1	CREBBP	SMAD4	SMAD3	CDC23	CDC20	SMAD2	ATR	CDC26	CDC27	ATM	CDKN1C	CDKN1A	HDAC2	CDKN1B	HDAC1	PLK1	PCNA	ABL1	SMC1A	SMC1B	E2F1	E2F2	MAD1L1	E2F3	E2F4	E2F5	CDC14A	CDC14B	CCNE2	CCNE1	CDC45	MCM7	ORC4L	MYC	CDC7	CDC6	CDK1	CCNH	TP53	CDK6	CDK7	MCM2	RB1	CDK4	MCM3	MCM4	CDK2	MCM5	MCM6	CCND1	CCND3	CCND2	GADD45G	ORC5L	MDM2	BUB1B	GADD45B	GADD45A	YWHAZ	PRKDC	SFN	LOC650621	ZBTB17	ORC2L	BUB1	BUB3	YWHAB	CDC25C	YWHAE	SMC3	CDC25A	CDC25B	CCNB1	CCNB3	YWHAG	CCNB2	YWHAH	ORC3L	GSK3B	YWHAQ	LOC731751
KEGG_OOCYTE_MEIOSIS	http://www.broadinstitute.org/gsea/msigdb/cards/KEGG_OOCYTE_MEIOSIS.html	ADCY3	ADCY4	ADCY1	ADCY2	PPP2R5B	ADCY7	PPP2R5A	ADCY8	PPP2R5D	BTRC	ADCY5	PPP2R5C	ADCY6	PKMYT1	PTTG2	AURKA	PTTG1	CDC16	PRKX	PRKACG	PGR	MOS	STAG3	PRKACA	PRKACB	CUL1	ANAPC1	ANAPC2	ANAPC5	SGOL1	ANAPC4	CHP2	ESPL1	SKP1	PPP1CC	PPP1CB	MAPK1	REC8	PPP1CA	MAD2L1	MAPK3	PPP2R5E	ANAPC7	MAD2L2	LOC728622	ANAPC13	ANAPC10	ANAPC11	RBX1	INS	FBXO43	FBXO5	MAP2K1	CDC23	CDC20	CDC26	CDC27	PLK1	SMC1A	SMC1B	PLCZ1	CPEB1	CCNE2	CCNE1	SLK	PPP2R1B	CDK1	PPP2R1A	AR	CDK2	SPDYC	SPDYA	YWHAZ	CAMK2G	PPP3R1	PPP3R2	LOC650621	IGF1R	CALML3	PPP2CA	PPP2CB	PPP3CB	CAMK2D	BUB1	PPP3CC	CALML6	CAMK2B	CHP	PPP3CA	CALML5	CAMK2A	FBXW11	YWHAB	IGF1	ITPR3	CDC25C	YWHAE	ITPR1	SMC3	ITPR2	CCNB1	RPS6KA6	YWHAG	RPS6KA3	CCNB2	YWHAH	MAPK12	ADCY9	RPS6KA1	RPS6KA2	YWHAQ	CALM3	CALM2	CALM1
KEGG_P53_SIGNALING_PATHWAY	http://www.broadinstitute.org/gsea/msigdb/cards/KEGG_P53_SIGNALING_PATHWAY.html	STEAP3	LRDD	ZMAT3	RPRM	PMAIP1	PTEN	GTSE1	CCNE2	CCNE1	TP53I3	CASP3	CDKN2A	CASP9	SERPINE1	CASP8	FAS	TP53AIP1	LOC651610	CDK1	CYCS	TP53	CDK6	CDK4	CDK2	RFWD2	PPM1D	CCND1	TNFRSF10B	CCND3	CCND2	SERPINB5	RRM2	CD82	GADD45G	DDB2	MDM2	SIAH1	MDM4	GADD45B	GADD45A	BID	CHEK1	SFN	RRM2B	CHEK2	CCNG1	SESN2	CCNG2	SESN1	SESN3	SHISA5	BAI1	RCHY1	THBS1	IGF1	ATR	TP73	ATM	CCNB1	CCNB3	EI24	CDKN1A	CCNB2	BBC3	BAX	TSC2	APAF1	PERP	IGFBP3
KEGG_UBIQUITIN_MEDIATED_PROTEOLYSIS	http://www.broadinstitute.org/gsea/msigdb/cards/KEGG_UBIQUITIN_MEDIATED_PROTEOLYSIS.html	BTRC	SAE1	CDC16	CUL3	CUL2	CUL5	CUL7	WWP2	KLHL9	WWP1	ITCH	CUL1	ANAPC1	ANAPC2	ANAPC5	SOCS3	ANAPC4	SOCS1	SKP2	UBE2J1	SKP1	UBE2J2	TRIM37	PIAS4	HUWE1	PIAS3	UBR5	TRIM32	PIAS2	PIAS1	ANAPC7	LOC728622	FZR1	SYVN1	ANAPC13	PPIL2	UBA7	UBA6	KEAP1	ANAPC10	UBE2QL1	CDC34	ANAPC11	RBX1	UBE2D4	FBXW7	UBE2D3	FBXW8	UBE2D2	LOC652346	RHOBTB2	FBXO4	RCHY1	TRAF6	UBE2D1	FBXO2	CDC23	UBE2L6	CDC20	UBOX5	CDC26	UBE2L3	CDC27	BRCA1	UBE2E3	CBLC	CBLB	RNF7	NEDD4	UBA1	UBA2	UBA3	AIRE	SMURF2	SMURF1	UBE2E2	UBE2E1	UBE2G1	UBE2G2	FANCL	MGRN1	UBE2A	DDB1	HERC4	UBE2F	HERC3	UBE2I	UBE2H	HERC2	UBE2NL	UBE2C	HERC1	UBE2B	RFWD2	UBE2N	UBE2O	UBE2K	UBE2M	KLHL13	DDB2	MDM2	UBE2W	SIAH1	UBE2S	UBE2U	UBE2Z	UBE3B	XIAP	UBE3A	PML	NHLRC1	UBE3C	LOC650621	STUB1	UBE2R2	PRPF19	ERCC8	MAP3K1	NEDD4L	FBXW11	TRIP12	UBE4A	VHL	CBL	UBE4B	BIRC6	LOC652671	PARK2	MID1	BIRC3	UBE2Q2	BIRC2	UBE2Q1	CUL4A	TCEB2	DET1	CUL4B	TCEB1
KEGG_SNARE_INTERACTIONS_IN_VESICULAR_TRANSPORT	http://www.broadinstitute.org/gsea/msigdb/cards/KEGG_SNARE_INTERACTIONS_IN_VESICULAR_TRANSPORT.html	SNAP29	STX8	STX7	BET1	USE1	TSNARE1	STX12	STX19	STX18	STX17	STX16	SNAP47	SEC22B	SNAP23	STX11	SNAP25	STX10	STX6	STX5	STX4	STX1A	STX3	STX2	VTI1B	STX1B	VTI1A	BNIP1	VAMP8	VAMP7	VAMP5	VAMP4	BET1L	VAMP3	GOSR2	GOSR1	VAMP2	VAMP1	YKT6
KEGG_REGULATION_OF_AUTOPHAGY	http://www.broadinstitute.org/gsea/msigdb/cards/KEGG_REGULATION_OF_AUTOPHAGY.html	IFNA21	ATG12	BECN1L1	IFNA2	IFNA1	ATG5	IFNA7	INS	IFNA6	IFNA5	ATG7	IFNG	IFNA4	PIK3C3	PRKAA1	PRKAA2	IFNA8	PIK3R4	GABARAPL2	GABARAPL1	BECN1	IFNA10	ATG3	GABARAP	ATG4D	ATG4C	ATG4B	ULK1	ULK2	ATG4A	ULK3	IFNA14	IFNA13	IFNA16	IFNA17
KEGG_LYSOSOME	http://www.broadinstitute.org/gsea/msigdb/cards/KEGG_LYSOSOME.html	HGSNAT	GNPTG	AP4E1	AP1G1	LGMN	ATP6AP1	IDS	MCOLN1	IDUA	NAPSA	AP4M1	GNS	NPC1	NPC2	NEU1	CTSL2	NAGLU	ACP5	PPT2	ACP2	CTSA	PPT1	ABCA2	CTSL1	ATP6V0B	SLC11A2	ATP6V0C	SLC11A1	CD68	LAPTM5	NAGA	GALNS	GALC	SCARB2	ENTPD4	LAPTM4B	ABCB9	LAPTM4A	GUSB	CD63	DNASE2	LAMP1	LAMP2	LAMP3	CLTCL1	ARSB	SGSH	CLTA	CLTB	GM2A	AP1B1	ARSG	HEXA	HEXB	AP3S2	AP3S1	CLTC	ASAH1	GLB1	AP1S3	AP1S1	AP1S2	TPP1	AP3B2	ATP6V0D1	MAN2B1	ATP6V0D2	AP3B1	CLN3	HYAL1	CTSZ	ATP6V1H	CTSS	CD164	M6PR	CTSW	DNASE2B	CTSK	CTSO	IGF2R	GAA	CTSE	CTSD	SORT1	CTSC	CTSB	CTSH	CLN5	CTSG	CTSF	AP1M1	MFSD8	AP1M2	PSAPL1	NAGPA	GNPTAB	AP3M2	AP3M1	AP3D1	GBA	AGA	TCIRG1	PLA2G15	LIPA	PSAP	AP4S1	FUCA1	MANBA	SLC17A5	GLA	SUMF1	SMPD1	ARSA	ATP6V0A1	GGA1	AP4B1	ATP6V0A4	CTNS	GGA2	GGA3	ATP6V0A2
KEGG_ENDOCYTOSIS	http://www.broadinstitute.org/gsea/msigdb/cards/KEGG_ENDOCYTOSIS.html	HRAS	CHMP4C	CHMP5	CHMP4B	CHMP4A	CHMP6	FAM125A	DAB2	WWP1	VPS4B	GIT2	VPS4A	DNAJC6	STAM	ITCH	EGFR	SH3GL3	PLD2	RET	PLD1	VPS45	PSD3	HLA-A	PSD4	HLA-C	HLA-B	PSD2	HLA-E	HLA-G	HLA-F	CCR5	ARRB2	ACAP3	ARRB1	ACAP1	ACAP2	PDGFRA	PDCD6IP	SH3GL2	SH3GL1	CHMP2A	FGFR2	ARFGAP1	ARFGAP2	FGFR4	ARFGAP3	FGFR3	ERBB4	ERBB3	STAM2	ASAP2	ASAP1	ADRBK2	HSPA1A	ADRBK1	ARF6	ASAP3	HSPA1B	SRC	CHMP2B	HSPA1L	ADRB3	LOC652799	SNF8	EGF	IQSEC3	TRAF6	IQSEC1	AP2M1	CSF1R	IQSEC2	GIT1	PARD6A	PARD6B	MET	LOC652614	KDR	EPS15	CBLC	CBLB	RABEP1	NEDD4	NTRK1	GRK6	GRK7	HGS	GRK4	SMURF2	GRK5	PARD6G	SMURF1	CLTCL1	GRK1	PIP4K2B	CLTA	CLTB	RAB5B	LDLR	RAB5C	TSG101	AP2S1	VPS37A	PIP5K1B	VPS37B	CXCR1	PIP5K1C	CXCR2	VPS37C	PIP5K1A	VPS37D	CLTC	ZFYVE20	CDC42	AP2B1	SMAP2	SMAP1	CXCR4	AGAP1	AGAP2	EPN3	RAB4A	PRKCI	LDLRAP1	RAB11FIP4	RAB11FIP5	RAB11FIP2	ADRB2	RAB11FIP3	ADRB1	CHMP1B	PSD	RAB5A	SH3KBP1	MDM2	RAB11FIP1	EPN1	EPN2	PRKCZ	PARD3	USP8	EEA1	KIT	IGF1R	HSPA2	SH3GLB2	SH3GLB1	PIKFYVE	HSPA6	RAB11B	RAB11A	IL2RG	NEDD4L	EHD1	EHD2	VPS36	EHD3	HSPA8	EHD4	STAMBP	FAM125B	DNM3	IL2RB	IL2RA	DNM1L	FLT1	VTA1	CBL	RUFY1	AP2A2	RAB31	TFRC	AP2A1	RAB22A	VPS24	VPS28	ARAP3	ARAP2	DNM1	ARAP1	DNM2	F2R	VPS25	RNF41
KEGG_PEROXISOME	http://www.broadinstitute.org/gsea/msigdb/cards/KEGG_PEROXISOME.html	ACOX2	ACOX1	EHHADH	PEX6	PRDX5	PEX5	MPV17	PEX3	PMVK	PRDX1	AGXT	PEX11G	PEX7	ACOX3	FAR1	PECR	FAR2	ACOT8	AGPS	PEX1	PEX2	MPV17L	PXMP4	PXMP2	GNPAT	DAO	NOS2	CAT	HMGCL	NUDT19	NUDT12	DECR2	PECI	DDO	HAO1	DHRS4	PEX26	HAO2	MVK	SLC27A2	CROT	ACAA1	XDH	HACL1	ECH1	ABCD1	PIPOX	ACSL1	PEX19	GSTK1	PEX16	ABCD2	IDH2	PEX14	IDH1	ABCD3	PEX13	ABCD4	PEX12	HSD17B4	ACSL4	ACSL3	PEX10	ACSL6	ACSL5	PAOX	AMACR	EPHX2	CRAT	SOD1	PHYH	SOD2	PEX11A	PEX11B	BAAT	MLYCD	SCP2	SLC25A17
KEGG_MTOR_SIGNALING_PATHWAY	http://www.broadinstitute.org/gsea/msigdb/cards/KEGG_MTOR_SIGNALING_PATHWAY.html	PGF	RPS6KB2	RPS6KB1	AKT1	PDPK1	EIF4EBP1	PIK3CA	MLST8	CAB39	AKT3	AKT2	PIK3CG	BRAF	PIK3CB	PIK3CD	RPTOR	DDIT4	VEGFB	MAPK1	VEGFC	HIF1A	MAPK3	VEGFA	CAB39L	STK11	INS	PIK3R5	PRKAA1	PRKAA2	PIK3R3	FIGF	PIK3R1	PIK3R2	STRADA	IGF1	RICTOR	RPS6	EIF4E1B	EIF4B	RPS6KA6	RPS6KA3	EIF4E	TSC1	RPS6KA1	RPS6KA2	ULK1	ULK2	TSC2	ULK3	RHEB	MTOR	EIF4E2
KEGG_APOPTOSIS	http://www.broadinstitute.org/gsea/msigdb/cards/KEGG_APOPTOSIS.html	FASLG	NFKB1	PRKX	PRKACG	AKT1	CASP6	PRKAR2B	PRKAR2A	CASP3	MYD88	CASP9	CASP7	IL1RAP	CASP8	EXOG	PIK3CA	IL1B	CSF2RB	PRKACA	FAS	PRKACB	IL1A	CHUK	AKT3	AKT2	PIK3CG	LOC651610	IRAK2	IRAK1	AIFM1	DFFA	PIK3CB	DFFB	RELA	PIK3CD	CYCS	TP53	CHP2	FADD	TNFRSF10A	TNFRSF10C	TNFRSF10B	TNFRSF10D	RIPK1	MAP3K14	NGF	BID	TRAF2	IL1R1	TNF	XIAP	PPP3R1	PPP3R2	NFKBIA	BCL2L1	IRAK4	IRAK3	TNFRSF1A	BCL2	PPP3CB	PPP3CC	PIK3R5	CHP	PPP3CA	PIK3R3	PIK3R1	PIK3R2	CFLAR	IL3	ENDOD1	BAD	BIRC3	CAPN2	BIRC2	ATM	TRADD	CAPN1	CASP10	TNFSF10	NTRK1	PRKAR1B	BAX	ENDOG	PRKAR1A	IKBKG	APAF1	IKBKB	IL3RA
KEGG_CARDIAC_MUSCLE_CONTRACTION	http://www.broadinstitute.org/gsea/msigdb/cards/KEGG_CARDIAC_MUSCLE_CONTRACTION.html	UQCRC2	ATP1B1	UQCRC1	SLC9A6	ATP1B3	ATP1B2	TNNC1	ATP1B4	CYC1	COX5A	UQCRFS1	UQCRQ	COX5B	UQCR10	UQCR11	CACNG8	CACNG7	CACNG6	CACNG5	COX4I2	CACNG4	COX4I1	MYH7	LOC727947	CACNG3	MYH6	CACNG2	CACNG1	COX6C	TNNT2	LOC644310	UQCRH	RYR2	UQCRB	FXYD2	MYL2	MYL3	COX7B2	COX7B	CACNB1	COX7C	CYTB	CACNB2	CACNB3	COX7A2L	CACNB4	TPM2	TPM1	TPM4	TPM3	COX6B1	COX6B2	ACTC1	CACNA2D1	SLC8A1	COX7A2	COX7A1	COX8C	COX8A	ATP1A3	ATP1A4	ATP1A1	ATP1A2	CACNA2D3	TNNI3	CACNA2D2	CACNA1S	UQCRHL	CACNA2D4	ATP2A2	COX3	COX2	LOC100130247	COX1	COX6A2	COX6A1	CACNA1F	CACNA1C	CACNA1D	SLC9A1
KEGG_VASCULAR_SMOOTH_MUSCLE_CONTRACTION	http://www.broadinstitute.org/gsea/msigdb/cards/KEGG_VASCULAR_SMOOTH_MUSCLE_CONTRACTION.html	ADCY3	GNA13	ADCY4	ADCY1	ADCY2	ADCY7	ADCY8	GNA11	ADCY5	GNA12	ADCY6	PRKG1	PRKX	PRKACG	AGTR1	ACTG2	PTGIR	PLA2G1B	PRKACA	PRKACB	ROCK1	BRAF	ROCK2	MYLK3	MYLK2	PPP1CC	PPP1CB	MAPK1	PPP1CA	MAPK3	PLA2G2A	PLA2G2C	PLA2G2E	PLA2G2D	PLA2G2F	KCNMB3	MYL6	KCNMB4	ADORA2B	ADORA2A	KCNMB1	KCNMB2	MYL9	MAP2K1	MAP2K2	CACNA1S	PLA2G4A	AVPR1B	ADRA1B	AVPR1A	MYH11	ADRA1A	CACNA1F	CACNA1C	PLA2G4B	CACNA1D	ADRA1D	PLA2G4E	MYLK	MRVI1	EDNRA	PLCB3	PLCB4	GUCY1A2	RHOA	GUCY1A3	CALCRL	PLCB1	PLCB2	RAMP1	PPP1R14A	PRKCA	KCNMA1	RAMP3	RAMP2	ARHGEF1	ACTA2	PRKCH	PRKCG	PRKCE	ARHGEF12	PRKCD	PRKCB	ARHGEF11	PRKCQ	GNAQ	PLA2G6	GNAS	GUCY1B3	PLA2G3	PLA2G5	PPP1R12B	CALD1	JMJD7-PLA2G4B	CYP4A22	CALML3	MYL6B	PLA2G12A	PLA2G12B	PPP1R12A	CALML6	CALML5	PLA2G10	NPR1	RAF1	NPR2	ITPR3	ITPR1	ITPR2	CYP4A11	ADCY9	ARAF	CALM3	CALM2	CALM1
KEGG_WNT_SIGNALING_PATHWAY	http://www.broadinstitute.org/gsea/msigdb/cards/KEGG_WNT_SIGNALING_PATHWAY.html	PPP2R5B	PPP2R5A	PPP2R5D	BTRC	WNT3A	PPP2R5C	MMP7	PRKX	CTNNB1	WNT2	CSNK2A2	MAP3K7	PRKACG	WNT1	WNT4	WNT3	CSNK2A1	PRKACA	PRKACB	WNT6	CUL1	WNT10A	WNT10B	VANGL1	ROCK1	ROCK2	VANGL2	CHP2	SKP1	EP300	JUN	MAPK9	PPP2R5E	MAPK8	LOC728622	WNT5A	WNT5B	CXXC4	DAAM1	DAAM2	RBX1	RAC2	RAC3	RAC1	CACYBP	AXIN2	AXIN1	DVL2	DVL3	TCF7	CREBBP	SMAD4	SMAD3	SMAD2	PORCN	DVL1	SFRP5	SFRP1	PRICKLE1	SFRP2	SFRP4	PRICKLE2	WIF1	PPARD	PLCB3	PLCB4	FRAT1	RHOA	FRAT2	SOX17	PLCB1	FOSL1	MYC	PLCB2	PPP2R1B	PRKCA	PPP2R1A	TBL1XR1	CTBP1	CTBP2	TP53	LEF1	PRKCG	PRKCB	CTNNBIP1	SENP2	CCND1	PSEN1	CCND3	CCND2	WNT9B	WNT11	SIAH1	RUVBL1	WNT9A	CER1	NKD1	WNT16	NKD2	APC2	CAMK2G	PPP3R1	PPP3R2	TCF7L2	TCF7L1	CHD8	PPP2CA	PPP2CB	PPP3CB	NFAT5	CAMK2D	PPP3CC	NFATC4	CAMK2B	CHP	PPP3CA	NFATC2	NFATC3	FBXW11	CAMK2A	WNT8A	WNT8B	APC	NFATC1	CSNK1A1	FZD9	FZD8	NLK	FZD1	CSNK2B	CSNK1A1L	FZD3	FZD2	MAPK10	FZD5	FZD4	FZD7	DKK4	WNT2B	FZD6	DKK2	FZD10	WNT7B	DKK1	CSNK1E	GSK3B	LRP6	TBL1X	WNT7A	LRP5	TBL1Y
KEGG_DORSO_VENTRAL_AXIS_FORMATION	http://www.broadinstitute.org/gsea/msigdb/cards/KEGG_DORSO_VENTRAL_AXIS_FORMATION.html	ETV7	LOC652554	GRB2	CPEB1	KRAS	SOS1	SOS2	PIWIL1	PIWIL2	PIWIL3	PIWIL4	ETV6	EGFR	MAP2K1	SPIRE1	SPIRE2	NOTCH3	FMN2	NOTCH2	MAPK1	NOTCH1	ETS1	ETS2	NOTCH4	MAPK3
KEGG_NOTCH_SIGNALING_PATHWAY	http://www.broadinstitute.org/gsea/msigdb/cards/KEGG_NOTCH_SIGNALING_PATHWAY.html	MFNG	APH1A	JAG2	JAG1	CIR1	NUMB	PSENEN	MAML3	RBPJL	LFNG	PTCRA	DTX4	DVL2	KAT2A	DVL3	CTBP1	KAT2B	CTBP2	DTX1	DTX3L	DTX2	MAML1	MAML2	DTX3	CREBBP	DLL3	DLL1	SNW1	RFNG	DVL1	NUMBL	NCSTN	HES1	NOTCH3	NOTCH2	NOTCH1	HDAC2	EP300	HDAC1	PSEN1	HES5	DLL4	PSEN2	NOTCH4	ADAM17	RBPJ	NCOR2
KEGG_HEDGEHOG_SIGNALING_PATHWAY	http://www.broadinstitute.org/gsea/msigdb/cards/KEGG_HEDGEHOG_SIGNALING_PATHWAY.html	WNT3A	BTRC	STK36	GLI2	GLI3	SHH	PRKX	ZIC2	GLI1	WNT2	PRKACG	WNT1	WNT4	WNT3	RAB23	PRKACA	HHIP	PRKACB	WNT6	IHH	WNT10A	WNT10B	CSNK1G1	CSNK1G2	SMO	WNT9B	WNT11	CSNK1G3	WNT9A	WNT5A	DHH	WNT16	WNT5B	SUFU	FBXW11	WNT8A	WNT8B	CSNK1A1	BMP4	BMP2	CSNK1A1L	GAS1	WNT2B	WNT7B	CSNK1D	CSNK1E	GSK3B	PTCH1	PTCH2	BMP7	LRP2	WNT7A	BMP5	BMP8B	BMP6	BMP8A
KEGG_TGF_BETA_SIGNALING_PATHWAY	http://www.broadinstitute.org/gsea/msigdb/cards/KEGG_TGF_BETA_SIGNALING_PATHWAY.html	NOG	E2F4	ACVRL1	LTBP1	E2F5	GDF7	GDF6	GDF5	FST	TGFB3	RPS6KB2	RPS6KB1	TGFB1	ACVR1C	TGFB2	CDKN2B	ZFYVE16	ZFYVE9	IFNG	RHOA	MYC	CUL1	PITX2	PPP2R1B	PPP2R1A	RBL2	ROCK1	ROCK2	NODAL	RBL1	SKP1	LEFTY1	INHBB	ACVR2A	AMH	INHBA	MAPK1	ACVR2B	EP300	INHBE	MAPK3	INHBC	ACVR1	LOC728622	TNF	BMPR2	DCN	RBX1	COMP	PPP2CA	LEFTY2	PPP2CB	THBS1	THBS2	THBS3	TFDP1	THBS4	BMP4	AMHR2	BMP2	SMAD9	SMAD7	SMAD6	TGFBR1	TGFBR2	CREBBP	SMAD5	SMAD4	SMAD3	SMAD2	SMAD1	SP1	ID2	ID1	ID4	SMURF2	SMURF1	ID3	BMP7	BMPR1B	CHRD	BMP5	BMP8B	BMP6	BMPR1A	BMP8A
KEGG_AXON_GUIDANCE	http://www.broadinstitute.org/gsea/msigdb/cards/KEGG_AXON_GUIDANCE.html	HRAS	PLXNA3	PLXNA1	PLXNA2	EFNA1	EFNA2	EFNA3	L1CAM	LRRC4C	CXCL12	UNC5B	UNC5A	ROBO1	SEMA7A	ROBO2	UNC5D	ROBO3	UNC5C	ROCK1	EFNB3	ROCK2	PLXNB1	PLXNB2	EFNB1	PLXNB3	EFNB2	CHP2	MAPK1	RND1	MAPK3	EFNA5	EFNA4	PLXNC1	GNAI3	GNAI2	GNAI1	EPHB3	ITGB1	EPHB4	EPHB1	EPHB2	SEMA5A	SEMA5B	PTK2	EPHB6	KRAS	RAC2	RAC3	RAC1	MET	NTN4	EPHA1	NTN1	EPHA2	NTN3	EPHA3	EPHA5	EPHA4	SEMA6A	EPHA7	SEMA6B	EPHA6	SEMA6C	SEMA6D	RGS3	EPHA8	ABL1	NRP1	FES	PAK6	PAK7	CDC42	PAK2	SEMA3G	PAK3	CXCR4	PAK4	SEMA3F	SEMA3E	SEMA3D	RHOA	SEMA3C	SEMA3B	RHOD	PAK1	SEMA3A	LIMK2	LIMK1	ARHGEF12	CDK5	SLIT1	SLIT2	SLIT3	NCK2	SEMA4G	SEMA4F	CFL2	NCK1	CFL1	SRGAP3	SEMA4C	SEMA4B	SEMA4D	SEMA4A	SRGAP1	SRGAP2	ABLIM1	DCC	ABLIM2	ABLIM3	PPP3R1	PPP3R2	PPP3CB	NFAT5	PPP3CC	NFATC4	CHP	PPP3CA	NFATC2	NFATC3	RASA1	NFATC1	NGEF	NTNG1	DPYSL5	DPYSL2	NRAS	FYN	GSK3B
KEGG_VEGF_SIGNALING_PATHWAY	http://www.broadinstitute.org/gsea/msigdb/cards/KEGG_VEGF_SIGNALING_PATHWAY.html	HRAS	PTGS2	AKT1	CDC42	CASP9	PLA2G1B	PIK3CA	NOS3	SHC2	AKT3	AKT2	PIK3CG	PRKCA	PIK3CB	PIK3CD	CHP2	PRKCG	PRKCB	SH2D2A	MAPK1	VEGFA	MAPK3	PLA2G2A	HSPB1	PLA2G6	PLA2G2C	PLA2G2E	PLA2G3	PLA2G2D	PLA2G5	PLA2G2F	PPP3R1	MAPKAPK3	PPP3R2	MAPKAPK2	SRC	PXN	PTK2	JMJD7-PLA2G4B	KRAS	RAC2	RAC3	PLA2G12A	PLA2G12B	RAC1	PPP3CB	NFAT5	PPP3CC	PIK3R5	NFATC4	CHP	PPP3CA	NFATC2	PIK3R3	NFATC3	PIK3R1	PIK3R2	NFATC1	SPHK2	PLA2G10	MAP2K1	MAP2K2	SPHK1	RAF1	MAPK11	BAD	KDR	NRAS	PLA2G4A	PLCG1	MAPK12	MAPK13	MAPK14	PLCG2	PLA2G4B	PLA2G4E
KEGG_FOCAL_ADHESION	http://www.broadinstitute.org/gsea/msigdb/cards/KEGG_FOCAL_ADHESION.html	HRAS	PGF	CTNNB1	ACTG1	ILK	PIK3CA	RAPGEF1	PIK3CG	ROCK1	BRAF	ROCK2	PIK3CB	MYLK3	PIK3CD	MYLK2	VEGFB	VEGFC	MAPK1	PPP1CA	LAMC3	JUN	VEGFA	MAPK3	PDGFRA	MAPK9	PDGFRB	LAMC2	MAPK8	LAMC1	ITGA2B	IBSP	ERBB2	ITGA11	ITGA10	PXN	LAMB4	LAMB3	LAMB2	RAC2	RAC3	RAC1	LAMB1	SPP1	LOC646048	MAP2K1	HGF	KDR	LAMA2	LAMA1	LAMA4	LAMA3	LAMA5	LOC646821	BCAR1	PTEN	PDPK1	COL11A2	COL11A1	PARVG	FLNC	FLNB	FLNA	CCND1	CCND3	CCND2	PARVB	PARVA	COL3A1	COL2A1	COL6A6	BCL2	SOS1	COL6A3	SOS2	COL6A2	COL6A1	THBS1	THBS2	THBS3	THBS4	IGF1	MAPK10	BIRC3	CAPN2	BIRC2	FYN	GSK3B	PDGFB	PDGFA	VTN	MYL10	CHAD	VCL	PDGFC	PDGFD	EGFR	ACTN4	ACTN1	ACTN2	ACTN3	PPP1CC	PPP1CB	RASGRF1	COL1A2	RELN	COL1A1	CAV3	CAV2	MYL7	CAV1	MYL5	MYL2	GRB2	DIAPH1	ITGB4	ELK1	ITGB5	ITGB3	ITGB1	SRC	MYL9	PTK2	DOCK1	ITGB8	ITGB7	ITGAV	ITGB6	EGF	FN1	VAV3	MET	ITGA1	MYLPF	ITGA2	MYL12B	ITGA3	MYL12A	ITGA4	VAV2	VAV1	ITGA9	ITGA6	ITGA5	ITGA8	ITGA7	RAP1A	RAP1B	MYLK	TLN1	TLN2	PIP5K1C	AKT1	PAK6	PAK7	CDC42	ARHGAP5	PAK2	PAK3	PAK4	RHOA	SHC1	ZYX	PAK1	SHC3	SHC2	AKT3	AKT2	SHC4	PRKCA	PRKCG	VASP	PRKCB	CRKL	XIAP	TNC	IGF1R	COMP	TNR	PPP1R12A	TNN	PIK3R5	PIK3R3	FIGF	PIK3R1	PIK3R2	ACTB	COL4A4	COL4A2	FLT1	COL4A1	TNXB	FLT4	RAF1	BAD	COL5A3	COL5A2	COL5A1	COL4A6	VWF	GRLF1	CRK
KEGG_ECM_RECEPTOR_INTERACTION	http://www.broadinstitute.org/gsea/msigdb/cards/KEGG_ECM_RECEPTOR_INTERACTION.html	VTN	SDC4	SDC2	SDC3	CHAD	GP9	CD47	GP5	GP6	CD44	SV2B	SV2A	COL11A2	COL11A1	SV2C	SDC1	CD36	LAMC3	COL1A2	RELN	LAMC2	LAMC1	COL1A1	ITGA2B	IBSP	TNC	COL3A1	DAG1	ITGA11	ITGB4	ITGA10	ITGB5	COL2A1	ITGB3	ITGB1	HMMR	LAMB4	LAMB3	LAMB2	COL6A6	ITGB8	GP1BB	TNR	COMP	ITGB7	ITGAV	COL6A3	ITGB6	COL6A2	COL6A1	GP1BA	TNN	AGRN	THBS1	LAMB1	THBS2	THBS3	THBS4	FN1	SPP1	COL4A4	COL4A2	TNXB	COL4A1	ITGA1	HSPG2	ITGA2	ITGA3	ITGA4	COL5A3	COL5A2	COL5A1	COL4A6	LAMA2	LAMA1	VWF	ITGA9	LAMA4	LAMA3	ITGA6	LAMA5	ITGA5	ITGA8	ITGA7
KEGG_CELL_ADHESION_MOLECULES_CAMS	http://www.broadinstitute.org/gsea/msigdb/cards/KEGG_CELL_ADHESION_MOLECULES_CAMS.html	PVR	MPZL1	CADM3	OCLN	CADM1	L1CAM	NRCAM	NEGR1	SPN	F11R	PTPRM	PTPRF	HLA-A	HLA-C	CD40	HLA-B	HLA-E	HLA-DQA2	PDCD1LG2	HLA-G	HLA-DQA1	HLA-F	NCAM1	NCAM2	CD40LG	CD34	HLA-DPA1	MADCAM1	CD226	HLA-DRA	GLG1	ITGAL	HLA-DRB1	HLA-DRB3	ITGB2	ITGB1	ITGAM	ALCAM	PVRL1	ITGB8	PVRL3	ITGAV	ITGB7	ICOS	PVRL2	HLA-DRB4	HLA-DRB5	HLA-DPB1	HLA-DOA	HLA-DOB	CD276	ITGA4	LOC652614	ITGA9	ITGA6	ITGA8	NLGN4X	CD58	CD274	CLDN8	CLDN7	CLDN9	CLDN4	CD8A	CLDN3	CD8B	CLDN6	CLDN5	SDC4	HLA-DMB	HLA-DMA	PDCD1	SDC2	SDC3	CNTNAP2	CNTNAP1	ESAM	ICAM1	NRXN2	NRXN3	ICAM2	ICAM3	NRXN1	SIGLEC1	CD86	SDC1	CD80	CNTN2	CLDN1	CNTN1	CLDN2	VCAN	JAM2	JAM3	ICOSLG	HLA-DQB1	CLDN16	CLDN17	CLDN18	CLDN19	CDH1	CLDN10	CLDN11	CDH2	NEO1	CDH3	CDH4	CLDN14	CDH5	CLDN15	VCAM1	CD2	CD22	CD4	CD6	SELPLG	CD28	PTPRC	SELP	MAG	MPZ	SELL	CTLA4	NLGN1	NFASC	CLDN22	CD99	NLGN2	NLGN3	CLDN20	CLDN23	CDH15	PECAM1	SELE
KEGG_ADHERENS_JUNCTION	http://www.broadinstitute.org/gsea/msigdb/cards/KEGG_ADHERENS_JUNCTION.html	LOC646821	WASF3	WASF1	WASF2	LMO7	FER	IQGAP1	VCL	CTNNB1	MAP3K7	ACTG1	CSNK2A2	CDC42	CSNK2A1	RHOA	INSR	PTPRJ	EGFR	PTPRM	PTPRF	ACTN4	BAIAP2	LEF1	ACTN1	ACTN2	ACTN3	CTNNA1	WAS	CTNNA3	CTNNA2	FARP2	MAPK1	EP300	MAPK3	WASL	FGFR1	PARD3	ERBB2	CTNND1	CDH1	ACP1	TCF7L2	TCF7L1	SRC	PVRL4	IGF1R	PVRL1	RAC2	SORBS1	RAC3	PVRL3	PVRL2	RAC1	SSX2IP	YES1	MLLT4	ACTB	PTPRB	LOC646048	PTPN6	TCF7	NLK	TGFBR1	MET	TGFBR2	CREBBP	SMAD4	CSNK2B	SMAD3	SMAD2	SNAI2	SNAI1	TJP1	FYN	PTPN1
KEGG_TIGHT_JUNCTION	http://www.broadinstitute.org/gsea/msigdb/cards/KEGG_TIGHT_JUNCTION.html	HRAS	MYH15	OCLN	VAPA	ZAK	CASK	MYL10	AMOTL1	CTNNB1	CSNK2A2	ACTG1	CSNK2A1	RRAS	F11R	MAGI3	INADL	MAGI2	MAGI1	MYH1	ACTN4	MPDZ	MYH3	MYH2	MYH4	ACTN1	MYH7	ACTN2	MYH6	ACTN3	CTNNA1	CSDA	MYH9	MYH8	CTNNA3	CTNNA2	IGSF5	CGN	RAB13	MYH7B	MYL7	MYL5	GNAI3	MYL2	GNAI2	GNAI1	MRAS	SRC	TJAP1	LLGL1	LLGL2	MYL9	KRAS	PPP2R2B	PPP2R2C	PPP2R2D	PARD6A	PARD6B	LOC646048	EPB41	CRB3	MYLPF	MYL12B	MYL12A	MYH11	MYH13	PARD6G	MYH14	MYH10	CLDN8	CLDN7	LOC646821	CLDN9	CLDN4	CLDN3	CLDN6	CLDN5	PTEN	AKT1	CDC42	CTTN	RHOA	AKT3	AKT2	PPP2R1B	PRKCA	PPP2R1A	SYMPK	MPP5	PRKCI	PRKCH	PRKCG	CDK4	PRKCE	PRKCD	PRKCB	EPB41L2	EPB41L3	PRKCQ	EPB41L1	RRAS2	ASH1L	CLDN1	CLDN2	JAM2	JAM3	PPP2R2A	CLDN16	CLDN17	PRKCZ	PARD3	RAB3B	CLDN18	CLDN19	CLDN10	CLDN11	CLDN14	CLDN15	PPP2CA	PPP2CB	EXOC4	EXOC3	YES1	MLLT4	ACTB	HCLS1	CSNK2B	CLDN22	CLDN20	CLDN23	NRAS	TJP1	TJP3	TJP2	SPTAN1
KEGG_GAP_JUNCTION	http://www.broadinstitute.org/gsea/msigdb/cards/KEGG_GAP_JUNCTION.html	ADCY3	ADCY4	ADCY1	HRAS	ADCY2	PDGFB	TUBB2B	ADCY7	PDGFA	TUBB2A	ADCY8	GNA11	ADCY5	TUBB2C	ADCY6	GJA1	LPAR1	PRKG2	PRKG1	PRKX	PRKACG	PLCB3	PLCB4	GUCY1A2	TUBB6	GUCY1A3	PRKACA	PDGFC	PRKACB	TUBB8	PDGFD	TUBB1	PLCB1	TUBA1A	PLCB2	TUBA1B	TUBA1C	TUBB3	TUBB4	MAP2K5	EGFR	PRKCA	GJD2	CDK1	PRKCG	GRM1	PRKCB	GRM5	MAPK1	ADRB1	GNAQ	MAPK3	PDGFRA	TUBA4A	PDGFRB	GNAS	GUCY1B3	MAPK7	DRD1	GNAI3	GNAI2	GNAI1	GRB2	DRD2	SRC	TUBB4Q	TUBB	KRAS	MAP3K2	SOS1	SOS2	TUBA3C	TUBA3D	TUBA3E	EGF	MAP2K1	MAP2K2	RAF1	ITPR3	ITPR1	ITPR2	NRAS	TJP1	TUBA8	ADCY9	CSNK1D	TUBAL3	HTR2B	HTR2C	HTR2A
KEGG_COMPLEMENT_AND_COAGULATION_CASCADES	http://www.broadinstitute.org/gsea/msigdb/cards/KEGG_COMPLEMENT_AND_COAGULATION_CASCADES.html	A2M	MASP1	MASP2	F13A1	C1QC	SERPINA5	CD46	SERPINE1	CFH	SERPINA1	CFI	CFD	KNG1	F11	F12	F10	C5AR1	C4A	C4B	F8	F9	SERPING1	F7	PROC	PLAUR	C8G	C1QA	C8A	C1QB	C8B	THBD	F5	SERPINF2	F3	F2	TFPI	PROS1	C3AR1	MBL2	C7	C9	C3	C6	C5	C1R	BDKRB1	C1S	BDKRB2	F13B	FGG	FGA	FGB	KLKB1	SERPINC1	C2	PLAT	CR1	CR2	CFB	C4BPB	C4BPA	PLG	VWF	CD55	CD59	SERPIND1	CPB2	PLAU	F2R
KEGG_ANTIGEN_PROCESSING_AND_PRESENTATION	http://www.broadinstitute.org/gsea/msigdb/cards/KEGG_ANTIGEN_PROCESSING_AND_PRESENTATION.html	HSP90AB1	KLRC4	IFNA21	KLRC2	KLRC3	PDIA3	CD8A	CD8B	LGMN	HLA-DMB	CANX	HLA-DMA	RFXAP	RFXANK	B2M	TAPBP	KLRD1	LTA	CIITA	HSP90AA1	HLA-A	HLA-C	HLA-B	CTSS	HLA-E	HLA-DQA2	HLA-DQA1	HLA-G	HLA-F	PSME1	PSME2	KIR3DL3	HLA-DPA1	KIR2DL1	PSME3	CTSB	KIR2DL3	KIR2DL2	KLRC1	KIR3DL1	HLA-DRA	KIR2DL4	KIR3DL2	HLA-DQB1	KIR2DL5A	HLA-DRB1	HLA-DRB3	NFYC	IFI30	NFYB	HSPA1A	NFYA	HSPA1B	CALR	CD74	CTSL1	HSPA1L	IFNA2	IFNA1	HSPA2	IFNA7	IFNA6	TAP2	IFNA5	TAP1	IFNA4	HSPA6	HLA-DRB4	HLA-DRB5	HSPA4	CD4	HLA-DPB1	HSPA5	IFNA8	HLA-DOA	HLA-DOB	HSPA8	KIR2DS5	RFX5	CREB1	IFNA10	KIR2DS1	KIR2DS4	KIR2DS3	LOC652614	IFNA14	IFNA13	IFNA16	IFNA17
KEGG_RENIN_ANGIOTENSIN_SYSTEM	http://www.broadinstitute.org/gsea/msigdb/cards/KEGG_RENIN_ANGIOTENSIN_SYSTEM.html	THOP1	MME	ANPEP	CTSA	ENPEP	LNPEP	AGTR1	ACE	AGTR2	REN	AGT	MAS1	ACE2	CPA3	CMA1	NLN	CTSG
KEGG_TOLL_LIKE_RECEPTOR_SIGNALING_PATHWAY	http://www.broadinstitute.org/gsea/msigdb/cards/KEGG_TOLL_LIKE_RECEPTOR_SIGNALING_PATHWAY.html	TBK1	TLR1	TIRAP	TLR2	TLR3	TLR4	TLR5	CXCL11	TLR6	TLR7	TLR8	CXCL10	TLR9	MAP3K7	MYD88	MAP3K8	IL1B	PIK3CA	MAP2K7	MAP2K6	PIK3CG	PIK3CB	RELA	PIK3CD	FADD	CD40	MAPK1	IFNB1	JUN	MAPK3	MAPK9	MAPK8	CCL3	NFKBIA	CCL5	CCL4	IRAK4	IFNA2	IFNA1	IFNA7	IFNA6	IFNA5	IFNA4	RAC1	IFNA8	TRAF6	TRAF3	SPP1	MAP2K1	MAP2K2	MAP2K3	MAP2K4	IKBKE	IKBKG	IKBKB	IFNA21	TOLLIP	NFKB1	AKT1	FOS	TICAM1	CASP8	TICAM2	LBP	CHUK	AKT3	AKT2	IRAK1	LY96	IFNAR1	IFNAR2	CD86	CTSK	CD80	RIPK1	IL12A	IL12B	TNF	CXCL9	PIK3R5	PIK3R3	PIK3R1	PIK3R2	IL6	IL8	IFNA10	MAPK11	MAPK10	STAT1	TAB1	TAB2	MAPK12	IRF5	MAPK13	IRF7	MAPK14	IFNA14	IRF3	IFNA13	IFNA16	CD14	IFNA17
KEGG_NOD_LIKE_RECEPTOR_SIGNALING_PATHWAY	http://www.broadinstitute.org/gsea/msigdb/cards/KEGG_NOD_LIKE_RECEPTOR_SIGNALING_PATHWAY.html	HSP90AB1	IL18	NFKB1	CASP5	MAP3K7	NLRC4	NOD2	NOD1	CASP8	IL1B	CASP1	CHUK	HSP90AA1	RELA	NLRP3	NLRP1	MAPK1	CARD18	MAPK3	MAPK9	RIPK2	NAIP	MAPK8	TNFAIP3	CXCL1	TNF	CCL2	XIAP	NFKBIB	CXCL2	CCL8	NFKBIA	CCL5	PYDC1	CCL7	MEFV	PYCARD	PSTPIP1	TRAF6	IL6	CARD8	CARD9	IL8	MAPK11	MAPK10	TAB1	BIRC3	CARD6	SUGT1	BIRC2	TAB2	TAB3	CCL11	HSP90B1	CCL13	ERBB2IP	MAPK12	MAPK13	MAPK14	IKBKG	TRIP6	IKBKB
KEGG_RIG_I_LIKE_RECEPTOR_SIGNALING_PATHWAY	http://www.broadinstitute.org/gsea/msigdb/cards/KEGG_RIG_I_LIKE_RECEPTOR_SIGNALING_PATHWAY.html	IFNA21	TBK1	DAK	NFKB1	CXCL10	MAP3K7	TMEM173	ATG5	ISG15	IFNE	CASP8	IFNK	CHUK	RELA	FADD	TANK	SIKE1	IFNB1	RIPK1	IL12A	MAPK9	MAPK8	IL12B	MAVS	TRAF2	OTUD5	IFIH1	TNF	ATG12	NFKBIB	NLRX1	IFNW1	NFKBIA	AZI2	PIN1	RNF125	CYLD	IFNA2	IFNA1	IFNA7	DDX3X	IFNA6	MAP3K1	IFNA5	DDX3Y	IFNA4	IFNA8	TRAF6	TBKBP1	DHX58	TRAF3	IL8	IFNA10	MAPK11	TRIM25	MAPK10	TRADD	DDX58	CASP10	IKBKE	MAPK12	MAPK13	IRF7	MAPK14	IKBKG	IFNA14	IRF3	IFNA13	IKBKB	IFNA16	IFNA17
KEGG_CYTOSOLIC_DNA_SENSING_PATHWAY	http://www.broadinstitute.org/gsea/msigdb/cards/KEGG_CYTOSOLIC_DNA_SENSING_PATHWAY.html	IFNA21	TBK1	IL18	NFKB1	CXCL10	TMEM173	IL1B	CASP1	CHUK	POLR1D	RELA	CCL4L1	CCL4L2	POLR1C	IFNB1	RIPK1	RIPK3	MAVS	NFKBIB	NFKBIA	IL33	CCL5	CCL4	IFNA2	IFNA1	IFNA7	IFNA6	IFNA5	IFNA4	PYCARD	IFNA8	ZBP1	POLR3G	POLR3F	IL6	POLR3H	POLR3K	IFNA10	TREX1	POLR3A	POLR3GL	POLR3C	POLR3B	AIM2	POLR3D	DDX58	IKBKE	IRF7	IKBKG	IFNA14	IRF3	IFNA13	IFNA16	IKBKB	IFNA17	ADAR
KEGG_JAK_STAT_SIGNALING_PATHWAY	http://www.broadinstitute.org/gsea/msigdb/cards/KEGG_JAK_STAT_SIGNALING_PATHWAY.html	IL9R	IL6ST	OSMR	STAT5A	STAT5B	IL19	IL13	IL15	IL10	IL11	IFNE	IFNG	SPRED2	PIK3CA	IL15RA	CSF3R	STAM	IFNK	SPRED1	PIK3CG	IL29	SOCS2	PIK3CB	SOCS3	PIK3CD	SOCS1	LIFR	PIM1	SOCS7	IL26	SOCS4	IL24	SOCS5	IL21	IL22	IL11RA	IL20	EP300	PIAS4	IFNB1	PIAS3	PIAS2	PIAS1	IL22RA1	GRB2	STAM2	CNTFR	BCL2L1	LIF	IL12RB2	IFNA2	IFNA1	IL23A	IL12RB1	IFNA7	IFNA6	IFNA5	IFNA4	IFNA8	PTPN6	IL23R	CREBBP	PTPN11	GH2	GH1	CBLC	CBLB	IL5RA	IL3RA	IL22RA2	CSH1	IFNA21	LEPR	IL21R	IL28RA	SPRY4	SPRY3	AKT1	SPRY2	SPRY1	CLCF1	IL4R	CSF2RB	TPO	IL13RA1	IFNGR2	PRL	MYC	IFNGR1	CSF2RA	AKT3	GHR	IL13RA2	AKT2	IL6R	IFNAR1	OSM	TYK2	IFNAR2	CCND1	IL20RB	CCND3	IL20RA	CCND2	IL12A	IL12B	CSF3	CSF2	CRLF2	CTF1	IFNW1	IL7R	STAT6	STAT4	IL10RB	IL10RA	SOS1	SOS2	IL2RG	PIK3R5	PIK3R3	PIK3R1	PIK3R2	EPO	IL4	IL3	IL6	IL2RB	IL5	IL2RA	IL7	CBL	IL9	IFNA10	STAT1	STAT3	CISH	STAT2	IRF9	LEP	TSLP	CNTF	PRLR	JAK1	EPOR	JAK2	IFNA14	JAK3	IFNA13	IL28B	MPL	IFNA16	IL28A	IL2	IFNA17
KEGG_HEMATOPOIETIC_CELL_LINEAGE	http://www.broadinstitute.org/gsea/msigdb/cards/KEGG_HEMATOPOIETIC_CELL_LINEAGE.html	IL9R	CD8A	CD8B	GYPA	ANPEP	GP9	FLT3LG	IL11	GP5	DNTT	CD44	IL4R	MS4A1	CSF3R	IL1B	TPO	CSF2RA	IL1A	CD3G	CD3D	CD3E	IL6R	IL11RA	CD38	CD37	CD36	CD34	CD33	HLA-DRA	ITGA2B	CSF3	IL1R2	CSF2	IL1R1	TNF	HLA-DRB1	FCER2	CSF1	HLA-DRB3	MME	KITLG	KIT	ITGB3	IL7R	ITGAM	CD9	GP1BB	LOC652799	FCGR1A	CD2	HLA-DRB4	CD22	HLA-DRB5	GP1BA	CD4	CD5	CD7	THPO	EPO	CSF1R	IL4	IL3	IL6	CR1	IL5	IL2RA	CR2	IL7	FLT3	CD1C	ITGA1	CD1B	ITGA2	CD1A	ITGA3	ITGA4	CD1E	CD1D	CD55	CD19	ITGA6	TFRC	ITGA5	CD59	EPOR	IL5RA	CD14	IL3RA
KEGG_NATURAL_KILLER_CELL_MEDIATED_CYTOTOXICITY	http://www.broadinstitute.org/gsea/msigdb/cards/KEGG_NATURAL_KILLER_CELL_MEDIATED_CYTOTOXICITY.html	MICB	KLRC2	HRAS	MICA	KLRC3	CD48	IFNG	PIK3CA	FAS	KLRD1	SYK	PIK3CG	BRAF	PIK3CB	PIK3CD	CHP2	HLA-A	HLA-C	HLA-B	HLA-E	HLA-G	HCST	MAPK1	IFNB1	MAPK3	KIR2DL1	KIR2DL3	KIR2DL2	KLRC1	KIR3DL1	KIR2DL4	KIR3DL2	ITGAL	GRB2	KLRK1	ITGB2	IFNA2	IFNA1	KRAS	RAC2	IFNA7	RAC3	IFNA6	IFNA5	IFNA4	RAC1	ZAP70	FCER1G	IFNA8	TYROBP	PTPN6	VAV3	MAP2K1	MAP2K2	KIR2DS5	KIR2DS1	KIR2DS4	KIR2DS3	VAV2	VAV1	PTPN11	LAT	TNFSF10	PLCG1	PLCG2	IFNA21	FASLG	SH2D1A	RAET1E	CASP3	RAET1G	RAET1L	SHC1	PAK1	SHC3	FCGR3A	SHC2	IFNGR2	SH2D1B	FCGR3B	IFNGR1	SHC4	PRKCA	ICAM1	ICAM2	GZMB	PRKCG	NCR2	NCR1	NCR3	IFNAR1	PRKCB	TNFRSF10A	IFNAR2	TNFRSF10C	TNFRSF10B	ULBP3	TNFRSF10D	ULBP1	ULBP2	LCK	LCP2	BID	PRF1	CSF2	CD244	TNF	KIR2DL5A	CD247	PPP3R1	PPP3R2	PTK2B	SOS1	SOS2	PPP3CB	NFAT5	PPP3CC	NFATC4	PIK3R5	CHP	PPP3CA	PIK3R3	NFATC2	NFATC3	PIK3R1	PIK3R2	NFATC1	IFNA10	RAF1	NRAS	FYN	ARAF	IFNA14	IFNA13	IFNA16	SH3BP2	IFNA17
KEGG_T_CELL_RECEPTOR_SIGNALING_PATHWAY	http://www.broadinstitute.org/gsea/msigdb/cards/KEGG_T_CELL_RECEPTOR_SIGNALING_PATHWAY.html	HRAS	IL10	MAP3K7	MAP3K8	IFNG	PIK3CA	MAP2K7	PIK3CG	BCL10	CD3G	CD3D	CD3E	PIK3CB	RELA	PIK3CD	CHP2	MAPK1	CD40LG	JUN	MAPK3	MAPK9	GRAP2	NFKBIE	GRB2	NFKBIB	NFKBIA	KRAS	ICOS	ZAP70	TEC	PTPN6	ITK	VAV3	MAP2K1	MAP2K2	MALT1	VAV2	VAV1	CBLC	LAT	CBLB	PLCG1	IKBKG	IKBKB	CD8A	CD8B	NFKB1	PDCD1	AKT1	PAK6	FOS	PAK7	CDC42	PAK2	PAK3	PAK4	RHOA	PAK1	AKT3	CHUK	AKT2	DLG1	CDK4	NCK2	CARD11	PRKCQ	NCK1	LCK	MAP3K14	LCP2	CSF2	TNF	CD247	PPP3R1	PPP3R2	RASGRP1	SOS1	SOS2	NFAT5	PPP3CB	PPP3CC	NFATC4	CD4	PIK3R5	CHP	PPP3CA	NFATC2	PIK3R3	NFATC3	PIK3R1	PIK3R2	CD28	NFATC1	IL4	PDK1	PTPRC	IL5	CBL	CTLA4	RAF1	MAPK11	NRAS	MAPK12	FYN	MAPK13	MAPK14	GSK3B	IL2
KEGG_B_CELL_RECEPTOR_SIGNALING_PATHWAY	http://www.broadinstitute.org/gsea/msigdb/cards/KEGG_B_CELL_RECEPTOR_SIGNALING_PATHWAY.html	HRAS	NFKB1	BTK	AKT1	FOS	PIK3CA	PIK3AP1	CHUK	AKT3	SYK	AKT2	PIK3CG	BCL10	LYN	PIK3CB	RELA	PIK3CD	CHP2	PRKCB	CARD11	MAPK1	LILRB3	JUN	CD81	MAPK3	IFITM1	GRB2	NFKBIE	NFKBIB	PPP3R1	PPP3R2	NFKBIA	CD72	KRAS	RAC2	DAPP1	RASGRP3	RAC3	SOS1	SOS2	RAC1	PPP3CB	NFAT5	CD22	PPP3CC	PIK3R5	NFATC4	CHP	PPP3CA	INPP5D	NFATC2	PIK3R3	NFATC3	PIK3R1	PIK3R2	NFATC1	BLNK	PTPN6	VAV3	CR2	MAP2K1	MAP2K2	RAF1	MALT1	VAV2	VAV1	NRAS	CD19	FCGR2B	GSK3B	PLCG2	IKBKG	CD79B	CD79A	IKBKB
KEGG_FC_EPSILON_RI_SIGNALING_PATHWAY	http://www.broadinstitute.org/gsea/msigdb/cards/KEGG_FC_EPSILON_RI_SIGNALING_PATHWAY.html	HRAS	IL13	BTK	AKT1	GAB2	PLA2G1B	PIK3CA	MS4A2	MAP2K7	MAP2K6	AKT3	SYK	AKT2	PIK3CG	PRKCA	LYN	PIK3CB	PIK3CD	PRKCE	PRKCD	PRKCB	MAPK1	MAPK3	PLA2G2A	PLA2G6	MAPK9	PLA2G2C	MAPK8	PLA2G2E	PLA2G3	PLA2G2D	PLA2G5	LCP2	PLA2G2F	CSF2	TNF	GRB2	JMJD7-PLA2G4B	KRAS	RAC2	RAC3	PLA2G12A	SOS1	SOS2	PLA2G12B	RAC1	FCER1G	PIK3R5	INPP5D	PIK3R3	PIK3R1	PIK3R2	IL4	PDK1	FCER1A	IL3	VAV3	IL5	PLA2G10	MAP2K1	MAP2K2	MAP2K3	MAP2K4	RAF1	MAPK11	MAPK10	VAV2	VAV1	LAT	NRAS	PLA2G4A	PLCG1	MAPK12	FYN	MAPK13	MAPK14	PLCG2	PLA2G4B	PLA2G4E
KEGG_FC_GAMMA_R_MEDIATED_PHAGOCYTOSIS	http://www.broadinstitute.org/gsea/msigdb/cards/KEGG_FC_GAMMA_R_MEDIATED_PHAGOCYTOSIS.html	RPS6KB2	RPS6KB1	GAB2	PIK3CA	SYK	PIK3CG	PLD2	PLD1	PIK3CB	NCF1	PIK3CD	ARPC1A	ARPC1B	MAPK1	MAPK3	ASAP2	ASAP1	ARF6	ARPC4	ARPC5	ASAP3	DOCK2	ARPC3	RAC2	ARPC2	RAC1	VAV3	MAP2K1	SPHK2	SPHK1	VAV2	VAV1	LAT	MYO10	PLA2G4A	PLCG1	PLCG2	PLA2G4F	MARCKS	PLA2G4B	PLA2G4E	PIP4K2B	PLA2G4D	WASF3	MARCKSL1	WASF1	WASF2	PIP5K1B	PIP5K1C	PIP5K1A	AKT1	CDC42	GSN	PAK1	FCGR3A	AKT3	AKT2	PRKCA	LIMK2	LYN	LIMK1	PPAP2C	PRKCG	PRKCE	WAS	PRKCD	VASP	PRKCB	CRKL	ARPC5L	CFL2	CFL1	SCIN	PLA2G6	WASL	LOC653888	AMPH	FCGR1A	PIKFYVE	PIK3R5	INPP5D	PIK3R3	PPAP2A	PPAP2B	PIK3R1	PIK3R2	DNM3	PTPRC	DNM1L	HCK	RAF1	FCGR2B	FCGR2C	FCGR2A	CRK	DNM1	DNM2
KEGG_LEUKOCYTE_TRANSENDOTHELIAL_MIGRATION	http://www.broadinstitute.org/gsea/msigdb/cards/KEGG_LEUKOCYTE_TRANSENDOTHELIAL_MIGRATION.html	OCLN	MMP9	MYL10	CXCL12	MMP2	VCL	CTNNB1	ACTG1	PIK3CA	RAPGEF4	RAPGEF3	PIK3CG	F11R	ROCK1	NCF2	ACTN4	NCF1	PIK3CB	ROCK2	NCF4	PIK3CD	ACTN1	ACTN2	ACTN3	CTNNA1	CTNNA3	THY1	CTNNA2	MYL7	ITGAL	GNAI3	MYL5	GNAI2	MYL2	GNAI1	SIPA1	ITGB2	ITGB1	PXN	ITGAM	MYL9	PTK2	RAC2	RAC1	LOC646048	ITK	VAV3	MYLPF	MYL12B	ITGA4	MYL12A	VAV2	VAV1	PTPN11	PLCG1	PLCG2	RAP1A	RAP1B	CLDN8	LOC646821	CLDN7	CLDN9	CLDN4	CLDN3	BCAR1	CLDN6	CLDN5	CDC42	ARHGAP5	CXCR4	RHOA	ESAM	MSN	RHOH	PRKCA	ICAM1	PRKCG	VASP	PRKCB	CLDN1	CLDN2	TXK	JAM2	JAM3	CLDN16	CLDN17	CLDN18	CLDN19	CTNND1	CLDN10	CLDN11	CLDN14	CDH5	CLDN15	VCAM1	EZR	PTK2B	PIK3R5	PIK3R3	PIK3R1	MLLT4	PIK3R2	ACTB	NOX3	NOX1	CD99	CLDN22	MAPK11	CLDN20	CLDN23	CYBA	CYBB	RASSF5	MAPK12	MAPK13	MAPK14	PECAM1	GRLF1
KEGG_INTESTINAL_IMMUNE_NETWORK_FOR_IGA_PRODUCTION	http://www.broadinstitute.org/gsea/msigdb/cards/KEGG_INTESTINAL_IMMUNE_NETWORK_FOR_IGA_PRODUCTION.html	HLA-DQB1	HLA-DRB1	HLA-DRB3	TNFSF13	IL15	HLA-DMB	CXCL12	CCL28	HLA-DMA	IL10	CCL27	TGFB1	CCL25	CXCR4	ITGB7	ICOS	CCR10	HLA-DRB4	IL15RA	HLA-DRB5	HLA-DPB1	HLA-DOA	HLA-DOB	CD28	IL4	IL6	IL5	LTBR	TNFRSF13B	TNFRSF13C	TNFRSF17	CD40	PIGR	ITGA4	HLA-DQA2	HLA-DQA1	CCR9	CD86	TNFSF13B	CD80	CD40LG	MADCAM1	AICDA	HLA-DPA1	MAP3K14	ICOSLG	HLA-DRA	IL2
KEGG_CIRCADIAN_RHYTHM_MAMMAL	http://www.broadinstitute.org/gsea/msigdb/cards/KEGG_CIRCADIAN_RHYTHM_MAMMAL.html	ARNTL	NPAS2	CRY2	CSNK1D	NR1D1	CSNK1E	PER2	PER1	PER3	BHLHE40	CRY1	BHLHE41	CLOCK
KEGG_LONG_TERM_POTENTIATION	http://www.broadinstitute.org/gsea/msigdb/cards/KEGG_LONG_TERM_POTENTIATION.html	ADCY1	HRAS	ADCY8	PRKX	PRKACG	PLCB3	PLCB4	GRIN2B	GRIN2C	GRIN2D	PPP1R1A	PRKACA	PRKACB	RAPGEF3	PLCB1	PLCB2	PRKCA	BRAF	GRIN2A	CHP2	PRKCG	PPP1CC	GRM1	PPP1CB	PRKCB	GRM5	MAPK1	PPP1CA	EP300	GNAQ	CAMK4	MAPK3	CAMK2G	PPP3R1	PPP3R2	KRAS	CALML3	PPP3CB	CAMK2D	PPP1R12A	PPP3CC	CALML6	CAMK2B	CHP	PPP3CA	CALML5	CAMK2A	MAP2K1	MAP2K2	GRIN1	CREBBP	RAF1	ITPR3	ITPR1	ITPR2	RPS6KA6	NRAS	ATF4	RPS6KA3	GRIA2	RPS6KA1	GRIA1	RPS6KA2	ARAF	CALM3	RAP1A	RAP1B	CACNA1C	CALM2	CALM1
KEGG_NEUROTROPHIN_SIGNALING_PATHWAY	http://www.broadinstitute.org/gsea/msigdb/cards/KEGG_NEUROTROPHIN_SIGNALING_PATHWAY.html	HRAS	FOXO3	MAGED1	BDNF	MAP3K5	GAB1	PIK3CA	NGFRAP1	FRS2	MAP2K7	RAPGEF1	MAP2K5	IRS4	PIK3CG	IRS2	BRAF	PIK3CB	RELA	PIK3CD	IRS1	MAPK1	CAMK4	PRDM4	JUN	MAPK3	RIPK2	MAPK9	MAPK8	MAPK7	NGF	NFKBIE	GRB2	NFKBIB	NFKBIA	MAPKAPK2	IRAK4	IRAK3	KRAS	RAC1	TRAF6	ARHGDIA	ARHGDIB	NTF4	NTF3	MAP2K1	MAP2K2	PTPN11	NTRK3	ATF4	PLCG1	NTRK1	NTRK2	PLCG2	RAP1A	RAP1B	IKBKB	ABL1	FASLG	NFKB1	AKT1	CDC42	RHOA	SHC1	CSK	SHC3	SHC2	AKT3	SHC4	AKT2	IRAK2	IRAK1	TP53	KIDINS220	PRKCD	CRKL	PSEN1	SORT1	NGFR	ZNF274	YWHAZ	CAMK2G	MAP3K3	CALML3	BCL2	MAP3K1	SOS1	SOS2	CAMK2D	SH2B3	CALML6	CAMK2B	PIK3R5	SH2B2	CALML5	SH2B1	PIK3R3	CAMK2A	PIK3R1	PIK3R2	PDK1	YWHAB	RAF1	MAPK11	BAD	MAPK10	YWHAE	TP73	RPS6KA5	RPS6KA6	NRAS	YWHAG	RPS6KA3	YWHAH	RPS6KA4	MAPK12	RPS6KA1	MAPK13	RPS6KA2	GSK3B	MAPK14	BAX	YWHAQ	CALM3	CRK	CALM2	CALM1
KEGG_LONG_TERM_DEPRESSION	http://www.broadinstitute.org/gsea/msigdb/cards/KEGG_LONG_TERM_DEPRESSION.html	GNAZ	GNA13	HRAS	GNA11	GNA12	PRKG2	PRKG1	PLCB3	PLCB4	GUCY1A2	GRID2	PLA2G1B	GUCY1A3	PLCB1	PLCB2	PPP2R1B	PRKCA	PPP2R1A	LYN	BRAF	PRKCG	GRM1	PRKCB	GRM5	CRHR1	MAPK1	GNAQ	MAPK3	PLA2G2A	RYR1	PLA2G6	PLA2G2C	GNAS	GUCY1B3	PLA2G2E	PLA2G3	PLA2G2D	PLA2G5	PLA2G2F	GNAI3	GNAI2	GNAI1	IGF1R	JMJD7-PLA2G4B	KRAS	PLA2G12A	PPP2CA	PPP2CB	PLA2G12B	GNAO1	NOS1	PLA2G10	MAP2K1	MAP2K2	RAF1	IGF1	GRIA3	ITPR3	ITPR1	ITPR2	NRAS	PLA2G4A	GRIA2	GRIA1	C7ORF16	ARAF	CRH	PLA2G4B	PLA2G4E	CACNA1A
KEGG_OLFACTORY_TRANSDUCTION	http://www.broadinstitute.org/gsea/msigdb/cards/KEGG_OLFACTORY_TRANSDUCTION.html	OR4S1	OR8S1	OR6S1	OR4S2	OR52L1	OR51L1	OR2S2	CLCA2	OR5R1	CLCA1	CLCA4	OR1S2	OR1S1	OR52K2	OR52K1	OR10K1	OR10K2	OR2T2	OR8U8	OR2T1	OR2T4	OR2T3	OR8U1	OR52N2	OR56B4	OR52N5	OR52N4	OR52N1	OR56B1	OR2T5	OR2T6	OR2T8	OR5P3	OR5P2	OR1Q1	OR6T1	GUCY2D	OR56A3	OR56A4	OR56A1	OR52M1	OR51I2	OR5AK2	OR51I1	OR56A5	OR2AT4	OR2A42	OR51Q1	OR7E24	OR2V2	OR10P1	OR5AN1	OR4A47	OR2W3	OR2W1	GNAL	OR10AD1	OR5V1	OR4N5	OR4N4	OR6V1	OR4N2	OR5D13	OR5D14	OR2A25	OR5D16	OR5D18	OR9Q1	OR9Q2	PDE1C	OR5AP2	OR5B12	OR6Y1	OR4Q3	OR10R2	OR5B17	OR52R1	OR2A12	OR2A14	OR2Y1	OR5T2	OR5T3	OR5T1	OR51M1	OR10Q1	OR4P4	OR6X1	OR2AK2	OR51D1	OR1J2	OR2J3	OR10T2	OR1J1	OR2J2	OR1J4	OR52D1	OR8K1	OR8K5	OR8K3	OR10S1	OR1K1	OR2K2	ARRB2	OR8J1	OR8J3	OR2L8	OR51B2	OR2L3	OR2L13	OR2L2	OR2T33	OR51B5	OR51B6	OR2T34	OR51B4	OR2M7	OR1I1	OR5M10	OR5M11	OR52E2	OR52E4	OR2M2	OR2M3	OR5AC2	OR2M4	OR2M5	OR2T29	OR52E6	OR2T27	OR52E8	OR51A2	OR51A4	OR10V1	OR51A7	OR52H1	OR1N2	OR1N1	OR9K2	OR2T10	OR2T11	OR2T12	OR8G1	OR51G1	OR51G2	OR10X1	OR1L8	OR52J3	OR1L6	OR8H3	OR51F1	OR51F2	OR1L4	OR1L3	OR1L1	OR9I1	CALML3	OR8I2	CALML6	CALML5	GUCA1B	GUCA1A	GUCA1C	OR52I1	OR52I2	OR2B11	OR8G2	OR8G5	OR9G1	OR7A5	OR9G4	OR51E1	OR51E2	OR1M1	OR10Z1	OR4X1	OR4X2	PDC	OR8H1	OR8H2	ADCY3	OR5C1	OR1E2	OR1E1	OR4C6	PRKG2	PRKG1	PRKX	OR4C3	OR6C6	OR4D1	OR4D2	OR6C4	OR6C2	OR6C3	OR6C1	OR7C1	OR7C2	OR8A1	OR4D9	OR1D2	OR4D6	OR1D5	OR1D4	OR4D5	OR4E2	OR8B8	OR13F1	OR2D2	OR2D3	OR7D2	OR8B4	OR7D4	OR13G1	OR2B6	OR2B3	ADRBK2	OR4A5	OR1G1	OR6A2	OR5F1	OR2C3	OR2C1	OR2A2	OR2A5	OR7G2	OR2AG1	OR2A4	OR13H1	OR2AG2	OR7G1	OR2A7	OR4B1	OR1F1	OR12D2	OR6B1	OR12D3	OR6B2	OR6B3	OR8D1	OR8D2	OR8D4	OR2B2	OR10A5	OR10A6	OR10A3	OR52A1	OR10A4	OR1A1	OR10A2	OR1A2	OR52A5	OR11A1	OR10A7	OR9A4	OR7G3	OR13A1	OR9A2	OR52B2	OR52B4	OR52B6	OR2AE1	OR2H2	OR2H1	OR1C1	OR6F1	OR5A1	OR5A2	OR13C5	OR2G3	OR13C4	OR2G2	OR13C3	OR13C2	OR2G6	OR13C9	OR13C8	OR1B1	OR5B3	OR2F2	OR2F1	OR13D1	CALM3	CALM2	CALM1	OR7A17	OR5L1	OR5L2	OR4D11	OR4L1	OR4D10	CNGB1	OR6C65	OR6C68	PRKACG	OR51T1	PRKACA	PRKACB	OR5B21	OR14C36	OR7A10	OR5M1	OR4M2	OR4F17	OR4F16	OR4F15	OR5M3	OR4M1	OR5M9	CNGA3	OR10AG1	CNGA4	OR5M8	OR6M1	OR5AR1	OR2Z1	OR11G2	OR5AS1	OR10C1	OR4K5	OR4K2	OR6C74	OR11H4	OR6C76	OR11H1	OR6C75	OR6C70	OR4K1	OR14A16	OR51S1	OR11H6	OR4A15	OR4A16	OR52W1	OR8B12	OR6K3	OR6K2	OR4C45	OR6K6	OR4C46	OR2A1	OR5H2	OR4K17	OR4C13	OR4C16	OR5AU1	OR4C15	OR4C12	OR4C11	OR14J1	OR5I1	OR10J5	OR10J3	OR10J1	OR4K15	OR4K14	OR4K13	OR14I1	OR5H6	OR6Q1	OR13J1	CAMK2G	OR5J2	OR10G2	OR10G4	OR4F4	OR10G3	OR4F3	OR10G7	OR10G8	OR10G9	CAMK2D	CAMK2B	CAMK2A	OR6N1	OR51V1	OR6N2	OR5K2	OR11L1	OR5K1	OR10H1	OR10H5	OR10H4	OR10H3	OR10H2	OR4F5	OR4F6	OR3A3	OR3A1	OR3A2
KEGG_TASTE_TRANSDUCTION	http://www.broadinstitute.org/gsea/msigdb/cards/KEGG_TASTE_TRANSDUCTION.html	TAS2R1	ADCY4	TAS2R4	TAS2R5	ADCY8	TAS2R3	ADCY6	TAS1R3	TAS1R1	TAS1R2	PRKX	PRKACG	TAS2R60	TAS2R9	TAS2R8	PRKACA	TAS2R7	GNG3	PRKACB	TAS2R20	PLCB2	TRPM5	TAS2R16	GRM4	TAS2R50	TAS2R13	TAS2R14	TAS2R19	GNB1	GNAS	GNB3	TAS2R10	GNG13	TAS2R46	PDE1A	TAS2R42	TAS2R43	SCNN1G	TAS2R45	SCNN1B	SCNN1A	TAS2R40	TAS2R41	KCNB1	ITPR3	GNAT3	ACCN1	TAS2R39	TAS2R38	TAS2R31	CACNA1A	CACNA1B
KEGG_REGULATION_OF_ACTIN_CYTOSKELETON	http://www.broadinstitute.org/gsea/msigdb/cards/KEGG_REGULATION_OF_ACTIN_CYTOSKELETON.html	HRAS	ACTG1	MOS	PIK3CA	PIK3CG	ROCK1	BRAF	PIK3CB	ROCK2	MYLK3	PIK3CD	MYLK2	MYH9	MAPK1	PPP1CA	F2	MAPK3	PDGFRA	PDGFRB	ITGA2B	ITGA11	ITGA10	BDKRB1	BDKRB2	PXN	C3ORF10	PFN1	PFN2	PFN3	KRAS	PFN4	RAC2	INS	RAC3	RAC1	GIT1	LOC646048	MAP2K1	MAP2K2	NCKAP1L	NCKAP1	SLC9A1	FGF6	LOC646821	FGF5	FGF8	FGF7	FGF9	WASF1	BCAR1	WASF2	INSRR	FGF1	FGF2	FGF3	FGF4	ARHGEF4	ARHGEF1	ARHGEF7	ARHGEF6	ARHGEF12	WAS	TMSB4X	TMSB4Y	APC2	ABI2	GNG12	EZR	SOS1	SOS2	NRAS	ARAF	CD14	GNA13	FGF19	FGF18	ENAH	PDGFB	FGF14	PDGFA	FGF17	FGF16	GNA12	FGF11	IQGAP3	FGF10	IQGAP2	FGF13	MYL10	FGF12	IQGAP1	VCL	TIAM2	TIAM1	RRAS	PDGFC	PDGFD	EGFR	ACTN4	BAIAP2	FGF23	ACTN1	FGF22	ACTN2	FGF21	ACTN3	PPP1CC	FGF20	PPP1CB	ARPC1A	ARPC1B	FGFR2	FGFR1	FGD1	MYL7	ITGAL	FGFR4	FGFR3	MYL5	SSH1	MYL2	DIAPH1	DIAPH2	MRAS	ITGAE	SSH3	SSH2	DIAPH3	ITGB4	ITGB5	ARPC4	ITGB2	ARPC5	ITGB3	ITGB1	ITGAM	MYL9	PTK2	DOCK1	ARPC3	ITGAX	ITGB8	ARPC2	ITGB7	ITGAV	ITGB6	EGF	TMSL3	FGD3	FN1	VAV3	ITGA1	ITGA2	MYLPF	MYL12B	ITGA3	MYL12A	ITGA4	VAV2	VAV1	ITGA9	ITGA6	ITGA5	ITGA8	ITGA7	CYFIP2	CYFIP1	ITGAD	MYH14	PIP4K2A	MYLK	PIP4K2C	MYH10	PIP4K2B	PIP5K1B	PIP5K1C	PIP5K1A	PAK6	PAK7	CDC42	PAK2	GSN	PAK3	PAK4	RHOA	MSN	PAK1	CSK	LIMK2	LIMK1	CHRM5	CHRM4	CRKL	CHRM3	CHRM2	RRAS2	CFL2	ARPC5L	CHRM1	SCIN	CFL1	WASL	RDX	LOC653888	PIKFYVE	PPP1R12A	PIK3R5	PIK3R3	PIK3R1	PIK3R2	APC	ACTB	RAF1	GRLF1	CRK	F2R
KEGG_INSULIN_SIGNALING_PATHWAY	http://www.broadinstitute.org/gsea/msigdb/cards/KEGG_INSULIN_SIGNALING_PATHWAY.html	HRAS	FOXO1	PDE3B	RPS6KB2	RPS6KB1	PRKX	PRKACG	PRKAR2B	EIF4EBP1	PRKAR2A	SLC2A4	PIK3CA	PRKACA	PRKACB	INSR	RAPGEF1	IRS4	PIK3CG	IRS2	BRAF	SOCS2	PTPRF	PIK3CB	SOCS3	PIK3CD	PRKAB2	SOCS1	PRKAB1	FBP1	SOCS4	FBP2	PPP1R3A	PPP1CC	IRS1	PPP1CB	PPARGC1A	RPTOR	MAPK1	PPP1CA	MAPK3	MAPK9	MAPK8	PHKA2	GRB2	PHKA1	ELK1	G6PC2	PPP1R3D	PPP1R3C	PPP1R3B	KRAS	INS	GYS1	GYS2	SREBF1	MAP2K1	MAP2K2	ACACA	ACACB	RPS6	EIF4E1B	CBLC	CBLB	EIF4E	TSC1	PRKAR1B	PRKAR1A	TSC2	RHEB	PTPN1	MTOR	IKBKB	EIF4E2	PRKAG3	PHKB	PRKAG1	PRKAG2	RHOQ	AKT1	PDPK1	SHC1	SHC3	SHC2	AKT3	SHC4	AKT2	PHKG1	FLOT2	PHKG2	FLOT1	PRKCI	G6PC	CRKL	PKLR	PRKCZ	EXOC7	MKNK2	HK2	HK1	MKNK1	INPP5K	SORBS1	CALML3	SOS1	HK3	SOS2	FASN	CALML6	PRKAA1	PIK3R5	SH2B2	PRKAA2	CALML5	INPP5D	PIK3R3	TRIP10	PIK3R1	PIK3R2	CBL	RAF1	PDE3A	BAD	MAPK10	PCK2	PCK1	NRAS	GCK	PYGM	PYGL	GSK3B	ARAF	CALM3	CRK	LIPE	CALM2	CALM1	PYGB
KEGG_GNRH_SIGNALING_PATHWAY	http://www.broadinstitute.org/gsea/msigdb/cards/KEGG_GNRH_SIGNALING_PATHWAY.html	ADCY3	CGA	ADCY4	ADCY1	HRAS	ADCY2	ADCY7	ADCY8	GNA11	ADCY5	ADCY6	MMP2	PRKX	PRKACG	MAP3K4	PLA2G1B	PRKACA	PRKACB	MAP2K7	MAP2K6	EGFR	PLD2	PLD1	MAPK1	JUN	MAPK3	PLA2G2A	MAPK9	PLA2G2C	MAPK8	MAPK7	PLA2G2E	PLA2G2D	PLA2G2F	GRB2	ELK1	SRC	KRAS	GNRH1	MAP2K1	GNRH2	MAP2K2	MAP2K3	MAP2K4	CACNA1S	ATF4	PLA2G4A	CACNA1F	CACNA1C	LHB	PLA2G4B	CACNA1D	PLA2G4E	GNRHR	CDC42	PLCB3	PLCB4	PLCB1	PLCB2	PRKCA	MMP14	PRKCD	PRKCB	GNAQ	PLA2G6	GNAS	PLA2G3	FSHB	PLA2G5	CAMK2G	JMJD7-PLA2G4B	MAP3K3	MAP3K2	PTK2B	CALML3	PLA2G12A	MAP3K1	SOS1	SOS2	PLA2G12B	CAMK2D	CALML6	CAMK2B	CALML5	CAMK2A	PLA2G10	RAF1	MAPK11	MAPK10	ITPR3	ITPR1	ITPR2	NRAS	MAPK12	ADCY9	MAPK13	MAPK14	CALM3	HBEGF	CALM2	CALM1
KEGG_PROGESTERONE_MEDIATED_OOCYTE_MATURATION	http://www.broadinstitute.org/gsea/msigdb/cards/KEGG_PROGESTERONE_MEDIATED_OOCYTE_MATURATION.html	HSP90AB1	ADCY3	ADCY4	ADCY1	ADCY2	ADCY7	ADCY8	ADCY5	ADCY6	PKMYT1	PDE3B	CDC16	CPEB1	PRKX	PRKACG	PGR	AKT1	MOS	PIK3CA	PRKACA	PRKACB	CCNA1	CCNA2	AKT3	AKT2	PIK3CG	ANAPC1	CDK1	ANAPC2	HSP90AA1	BRAF	ANAPC5	PIK3CB	PIK3CD	ANAPC4	CDK2	SPDYC	SPDYA	MAPK1	MAD2L1	MAPK3	MAPK9	MAPK8	ANAPC7	MAD2L2	FZR1	GNAI3	GNAI2	ANAPC13	GNAI1	ANAPC10	ANAPC11	LOC650621	IGF1R	KRAS	INS	BUB1	PIK3R5	PIK3R3	PIK3R1	PIK3R2	MAP2K1	RAF1	IGF1	CDC23	PDE3A	MAPK11	MAPK10	CDC25C	CDC26	CDC27	CDC25A	CDC25B	CCNB1	RPS6KA6	CCNB3	RPS6KA3	CCNB2	ADCY9	RPS6KA1	MAPK12	PLK1	MAPK13	RPS6KA2	MAPK14	ARAF
KEGG_MELANOGENESIS	http://www.broadinstitute.org/gsea/msigdb/cards/KEGG_MELANOGENESIS.html	ADCY3	ADCY4	ADCY1	HRAS	ADCY2	ADCY7	ADCY8	ADCY5	WNT3A	EDN1	ADCY6	PRKX	CTNNB1	PRKACG	WNT2	WNT1	WNT4	WNT3	MC1R	CREB3L2	CREB3L1	PRKACA	CREB3L4	PRKACB	CREB3L3	WNT6	WNT10A	WNT10B	MAPK1	EP300	MAPK3	WNT5A	GNAI3	WNT5B	GNAI2	GNAI1	POMC	KRAS	LOC652799	DVL2	DVL3	TCF7	MAP2K1	MAP2K2	CREBBP	DVL1	ASIP	MITF	EDNRB	TYR	PLCB3	PLCB4	PLCB1	PLCB2	PRKCA	LEF1	PRKCG	PRKCB	GNAQ	WNT9B	GNAS	WNT11	WNT9A	WNT16	TYRP1	CAMK2G	KITLG	KIT	TCF7L2	TCF7L1	DCT	CALML3	CAMK2D	CALML6	CAMK2B	CALML5	CAMK2A	WNT8A	WNT8B	FZD9	FZD8	GNAO1	CREB3	CREB1	FZD1	RAF1	FZD3	FZD2	FZD5	FZD4	FZD7	FZD6	WNT2B	NRAS	WNT7B	FZD10	ADCY9	GSK3B	CALM3	WNT7A	CALM2	CALM1
KEGG_ADIPOCYTOKINE_SIGNALING_PATHWAY	http://www.broadinstitute.org/gsea/msigdb/cards/KEGG_ADIPOCYTOKINE_SIGNALING_PATHWAY.html	PRKAG3	PPARA	PRKAG1	LEPR	PRKAG2	NFKB1	CAMKK1	CAMKK2	AKT1	SLC2A4	SLC2A1	CHUK	AKT3	AKT2	IRS4	IRS2	SOCS3	RXRB	RXRA	RELA	PRKAB2	RXRG	ADIPOR2	PRKAB1	ADIPOR1	IRS1	PPARGC1A	PRKCQ	G6PC	CD36	MAPK9	MAPK8	TRAF2	TNF	NFKBIE	STK11	NFKBIB	NFKBIA	POMC	G6PC2	TNFRSF1A	TNFRSF1B	ACSL1	PRKAA1	PRKAA2	ACSL4	ACSL3	AGRP	ACSL6	ACSL5	CPT1C	CPT1B	MAPK10	ACACB	PCK2	ADIPOQ	STAT3	CPT1A	TRADD	PTPN11	PCK1	LEP	NPY	IKBKG	JAK2	MTOR	IKBKB
KEGG_TYPE_II_DIABETES_MELLITUS	http://www.broadinstitute.org/gsea/msigdb/cards/KEGG_TYPE_II_DIABETES_MELLITUS.html	PRKCZ	TNF	HK2	HK1	PDX1	KCNJ11	SLC2A4	INS	SLC2A2	HK3	PIK3CA	PIK3R5	PIK3R3	INSR	PIK3R1	PIK3R2	IRS4	PIK3CG	IRS2	SOCS2	PIK3CB	SOCS3	PIK3CD	SOCS1	SOCS4	MAPK10	PRKCE	IRS1	ADIPOQ	PRKCD	MAPK1	GCK	PKM2	PKLR	MAPK3	CACNA1G	MAPK9	MAPK8	CACNA1E	MTOR	MAFA	IKBKB	CACNA1C	ABCC8	CACNA1D	CACNA1A	CACNA1B
KEGG_TYPE_I_DIABETES_MELLITUS	http://www.broadinstitute.org/gsea/msigdb/cards/KEGG_TYPE_I_DIABETES_MELLITUS.html	HLA-DQB1	PRF1	TNF	HLA-DRB1	HLA-DRB3	FASLG	HLA-DMB	HLA-DMA	GAD2	INS	IFNG	HLA-DRB4	HLA-DRB5	IL1B	FAS	HLA-DPB1	HLA-DOA	GAD1	HLA-DOB	IL1A	LTA	CD28	ICA1	PTPRN2	HLA-A	GZMB	HLA-C	HLA-B	PTPRN	HLA-E	HLA-DQA2	HLA-G	HLA-DQA1	LOC652614	HLA-F	CD86	CPE	CD80	IL12A	HLA-DPA1	HSPD1	IL12B	HLA-DRA	IL2
KEGG_MATURITY_ONSET_DIABETES_OF_THE_YOUNG	http://www.broadinstitute.org/gsea/msigdb/cards/KEGG_MATURITY_ONSET_DIABETES_OF_THE_YOUNG.html	HNF1B	HNF1A	ONECUT1	FOXA2	FOXA3	PAX6	PAX4	PDX1	BHLHA15	INS	IAPP	SLC2A2	NKX2-2	HNF4G	NEUROG3	NKX6-1	HES1	HHEX	GCK	HNF4A	PKLR	MNX1	NEUROD1	MAFA	NR5A2
KEGG_ALDOSTERONE_REGULATED_SODIUM_REABSORPTION	http://www.broadinstitute.org/gsea/msigdb/cards/KEGG_ALDOSTERONE_REGULATED_SODIUM_REABSORPTION.html	FXYD2	ATP1B1	FXYD4	ATP1B3	ATP1B2	ATP1B4	NR3C2	SFN	KCNJ1	PDPK1	KRAS	INS	PIK3CA	PIK3R5	SCNN1G	NEDD4L	SCNN1B	PIK3R3	INSR	SCNN1A	PIK3R1	PIK3R2	IRS4	PIK3CG	PRKCA	SGK1	IRS2	PIK3CB	PIK3CD	ATP1A3	IGF1	ATP1A4	ATP1A1	PRKCG	ATP1A2	IRS1	SLC9A3R2	PRKCB	MAPK1	MAPK3	HSD11B1	HSD11B2
KEGG_VASOPRESSIN_REGULATED_WATER_REABSORPTION	http://www.broadinstitute.org/gsea/msigdb/cards/KEGG_VASOPRESSIN_REGULATED_WATER_REABSORPTION.html	ADCY3	DYNC1LI1	AVPR2	DYNC1LI2	RAB5B	RAB5C	DYNC2LI1	ADCY6	AQP4	AQP3	PRKX	AQP2	PRKACG	DYNLL1	DYNLL2	DYNC2H1	CREB3L2	RAB11B	RAB11A	CREB3L1	PRKACA	CREB3L4	PRKACB	CREB3L3	DYNC1H1	ARHGDIA	NSF	ARHGDIB	DYNC1I1	STX4	AVP	CREB3	CREB1	CREB5	DCTN5	DCTN6	DCTN4	DCTN1	DCTN2	ADCY9	RAB5A	GNAS	VAMP2	DYNC1I2
KEGG_PROXIMAL_TUBULE_BICARBONATE_RECLAMATION	http://www.broadinstitute.org/gsea/msigdb/cards/KEGG_PROXIMAL_TUBULE_BICARBONATE_RECLAMATION.html	FXYD2	ATP1B1	SLC38A3	ATP1B3	ATP1B2	GLUD2	SLC9A3	GLUD1	ATP1B4	ATP1A3	ATP1A4	ATP1A1	ATP1A2	AQP1	PCK2	PCK1	GLS2	GLS	SLC25A10	CA4	CA2	SLC4A4	MDH1
KEGG_ALZHEIMERS_DISEASE	http://www.broadinstitute.org/gsea/msigdb/cards/KEGG_ALZHEIMERS_DISEASE.html	LOC642502	SNCA	IDE	NDUFAB1	COX5A	COX5B	APP	LOC100133737	UQCR10	UQCR11	GRIN2B	GRIN2C	APOE	GRIN2D	IL1B	PSENEN	FAS	ATP8	ATP6	CHP2	GRIN2A	LOC727947	FADD	COX6C	MAPK1	LOC644310	BACE2	RYR3	MAPK3	BACE1	ATP5C1	EIF2AK3	HSD17B10	CDK5R1	COX7B	COX7C	MME	COX6B1	COX6B2	LPL	COX8C	NDUFA4L2	COX8A	GRIN1	CACNA1S	LOC390424	UQCRHL	NDUFV3	ATF6	ATP2A2	COX3	ATP2A3	COX2	NDUFV1	COX1	NDUFV2	ATP2A1	COX6A2	COX6A1	CACNA1F	CACNA1C	CACNA1D	UQCRC2	ATP5D	ATP5E	UQCRC1	ATP5B	CYC1	UQCRFS1	UQCRQ	NDUFS7	NDUFS6	NDUFS5	CASP3	PLCB3	NDUFS4	PLCB4	CASP9	MAPT	CASP7	NDUFS8	CASP8	ATP5O	NDUFS3	PLCB1	NDUFS2	ATP5H	PLCB2	NDUFS1	ATP5J	NDUFB10	ADAM10	CYCS	NDUFC2	COX4I2	COX4I1	NDUFC1	NDUFA10	CDK5	PSEN1	GNAQ	UQCRH	PSEN2	ERN1	ADAM17	UQCRB	NDUFB3	BID	NDUFB4	NDUFB5	NDUFB6	TNF	NDUFB7	APH1A	NDUFB8	NDUFB9	COX7B2	PPP3R1	PPP3R2	CYTB	ATP5G2	COX7A2L	ATP5G1	ATP5G3	NDUFB1	NDUFB2	TNFRSF1A	CALML3	PPP3CB	PPP3CC	CALML6	CHP	PPP3CA	CALML5	GAPDH	NDUFA4	NDUFA5	NDUFA2	NOS1	NDUFA3	COX7A2	NDUFA8	COX7A1	NDUFA9	NDUFA6	NDUFA7	ATP5F1	BAD	CAPN2	ITPR3	NDUFA1	ITPR1	ITPR2	CAPN1	NAE1	SDHA	NCSTN	SDHB	LRP1	GSK3B	LOC100130247	SDHC	SDHD	CALM3	APAF1	ATP5A1	APBB1	CALM2	CALM1
KEGG_PARKINSONS_DISEASE	http://www.broadinstitute.org/gsea/msigdb/cards/KEGG_PARKINSONS_DISEASE.html	SEPT5	LOC642502	SNCAIP	SLC6A3	SNCA	NDUFAB1	COX5A	COX5B	UQCR10	LOC100133737	UQCR11	HTRA2	ATP8	ATP6	UBE2J1	LOC727947	UBE2J2	COX6C	SLC25A31	LOC644310	ATP5C1	LRRK2	COX7B	UBA7	COX7C	COX6B1	COX6B2	COX8C	NDUFA4L2	COX8A	UBE2L6	UBE2L3	VDAC2	VDAC3	LOC390424	UQCRHL	VDAC1	NDUFV3	GPR37	COX3	UBA1	COX2	NDUFV1	COX1	PPID	NDUFV2	COX6A2	COX6A1	ATP5D	UQCRC2	ATP5E	UQCRC1	UBE2G1	ATP5B	CYC1	UBE2G2	UCHL1	PINK1	UQCRFS1	UQCRQ	NDUFS7	NDUFS6	NDUFS5	CASP3	NDUFS4	CASP9	NDUFS8	ATP5O	NDUFS3	NDUFS2	ATP5H	NDUFS1	ATP5J	ND1	NDUFB10	ND4	SLC25A4	SLC25A5	ND5	ND2	SLC25A6	ND3	CYCS	NDUFC2	COX4I2	COX4I1	NDUFC1	NDUFA10	UQCRH	UBB	UQCRB	NDUFB3	NDUFB4	NDUFB5	NDUFB6	NDUFB7	NDUFB8	NDUFB9	COX7B2	TH	CYTB	ATP5G2	ATP5G1	COX7A2L	ATP5G3	NDUFB1	NDUFB2	ND6	NDUFA4	NDUFA5	NDUFA2	NDUFA3	COX7A2	LOC729317	COX7A1	NDUFA8	NDUFA9	NDUFA6	NDUFA7	ATP5F1	PARK2	NDUFA1	PARK7	SDHA	SDHB	ND4L	LOC100130247	SDHC	SDHD	SLC18A2	ATP5A1	APAF1	SLC18A1
KEGG_AMYOTROPHIC_LATERAL_SCLEROSIS_ALS	http://www.broadinstitute.org/gsea/msigdb/cards/KEGG_AMYOTROPHIC_LATERAL_SCLEROSIS_ALS.html	ALS2	PRPH	DAXX	GPX1	MAP3K5	SLC1A2	CASP3	GRIN2B	CASP9	GRIN2C	GRIN2D	CAT	CASP1	MAP2K6	CYCS	GRIN2A	CHP2	TP53	RAB5A	BID	DERL1	TNF	PPP3R1	PPP3R2	BCL2L1	TNFRSF1A	TNFRSF1B	BCL2	RAC1	PPP3CB	PPP3CC	NEFH	CCS	CHP	PPP3CA	NEFL	NEFM	NOS1	MAP2K3	GRIN1	TOMM40	MAPK11	BAD	SOD1	PRPH2	GRIA2	MAPK12	MAPK13	GRIA1	BAX	MAPK14	TOMM40L	APAF1
KEGG_HUNTINGTONS_DISEASE	http://www.broadinstitute.org/gsea/msigdb/cards/KEGG_HUNTINGTONS_DISEASE.html	LOC642502	NDUFAB1	TBP	REST	COX5A	COX5B	TBPL2	LOC100133737	UQCR10	BDNF	UQCR11	SIN3A	GRIN2B	CREB3L2	CREB3L1	CREB3L4	CREB3L3	ATP8	TBPL1	ATP6	TAF4B	RCOR1	LOC727947	POLR2J2	DCTN4	PPARGC1A	POLR2J3	DCTN1	COX6C	DCTN2	EP300	SLC25A31	LOC644310	ATP5C1	COX7B	COX7C	COX6B1	COX6B2	HAP1	AP2M1	HIP1	TAF4	HTT	COX8C	NDUFA4L2	GRIN1	CREBBP	COX8A	UCP1	VDAC2	LOC390424	VDAC3	VDAC1	UQCRHL	NDUFV3	NRF1	HDAC2	HDAC1	COX3	COX2	BBC3	NDUFV1	PPID	COX1	NDUFV2	COX6A2	COX6A1	DNAL1	CLTCL1	DNAL4	UQCRC2	ATP5D	ATP5E	CLTA	CLTB	UQCRC1	AP2S1	ATP5B	CYC1	PPARG	CLTC	UQCRFS1	UQCRQ	NDUFS7	NDUFS6	GPX1	NDUFS5	CASP3	AP2B1	PLCB3	NDUFS4	PLCB4	CASP9	NDUFS8	CASP8	DLG4	ATP5O	NDUFS3	PLCB1	NDUFS2	ATP5H	PLCB2	NDUFS1	ATP5J	NDUFB10	SLC25A4	SLC25A5	SLC25A6	CYCS	TP53	NDUFC2	COX4I2	COX4I1	NDUFC1	NDUFA10	DNAI2	GRM5	GNAQ	UQCRH	UQCRB	NDUFB3	POLR2H	NDUFB4	POLR2G	NDUFB5	POLR2F	NDUFB6	POLR2E	NDUFB7	POLR2L	NDUFB8	POLR2K	NDUFB9	COX7B2	POLR2J	POLR2I	DNAH3	CYTB	DNAH1	ATP5G2	COX7A2L	ATP5G1	DNAH2	POLR2D	ATP5G3	POLR2C	NDUFB1	POLR2B	NDUFB2	POLR2A	TFAM	DNALI1	DNAI1	TGM2	NDUFA4	NDUFA5	NDUFA2	COX7A2	NDUFA3	NDUFA8	COX7A1	LOC729317	CREB3	NDUFA9	NDUFA6	CREB1	NDUFA7	ATP5F1	CREB5	SOD1	NDUFA1	ITPR1	SOD2	SDHA	SDHB	AP2A2	SP1	AP2A1	BAX	SDHC	IFT57	LOC100130247	SDHD	APAF1	ATP5A1
KEGG_PRION_DISEASES	http://www.broadinstitute.org/gsea/msigdb/cards/KEGG_PRION_DISEASES.html	C7	C9	C6	C5	ELK1	STIP1	HSPA1A	CCL5	C1QC	PRKX	PRKACG	IL1B	PRKACA	PRKACB	HSPA5	IL1A	EGR1	IL6	MAP2K1	MAP2K2	SOD1	C8G	C8A	NCAM1	C1QA	MAPK1	C8B	NCAM2	C1QB	NOTCH1	FYN	BAX	MAPK3	LAMC1	PRNP
KEGG_VIBRIO_CHOLERAE_INFECTION	http://www.broadinstitute.org/gsea/msigdb/cards/KEGG_VIBRIO_CHOLERAE_INFECTION.html	ADCY3	LOC646821	ATP6V0E1	ATP6AP1	PDIA4	PRKX	ACTG1	PRKACG	PRKACA	PRKACB	ATP6V0D1	KCNQ1	KDELR1	ATP6V0D2	PRKCA	KDELR3	KDELR2	ATP6V1H	CFTR	PRKCG	ATP6V1D	ATP6V1F	PRKCB	ATP6V1C1	ATP6V1C2	ATP6V1A	SEC61B	GNAS	ATP6V1G3	SEC61G	ATP6V1G2	ATP6V1B2	ATP6V1G1	ATP6V1B1	ATP6V0B	ATP6V0C	ERO1L	SEC61A1	SEC61A2	ACTB	TCIRG1	LOC646048	MUC2	SLC12A2	TJP1	ATP6V0E2	ADCY9	ARF1	PLCG1	ATP6V1E1	PLCG2	ATP6V1E2	ATP6V0A1	ATP6V0A4	TJP2	ATP6V0A2
KEGG_EPITHELIAL_CELL_SIGNALING_IN_HELICOBACTER_PYLORI_INFECTION	http://www.broadinstitute.org/gsea/msigdb/cards/KEGG_EPITHELIAL_CELL_SIGNALING_IN_HELICOBACTER_PYLORI_INFECTION.html	ATP6V0E1	ATP6AP1	CXCR1	CXCR2	NFKB1	CDC42	CASP3	NOD1	PAK1	CSK	ATP6V0D1	ATP6V0D2	CHUK	EGFR	F11R	ADAM10	LYN	RELA	ATP6V1H	ATP6V1D	ATP6V1F	ATP6V1C1	ATP6V1A	IGSF5	ATP6V1C2	JUN	MAPK9	ADAM17	MAPK8	ATP6V1G3	JAM2	MAP3K14	JAM3	CXCL1	NFKBIA	ATP6V1G2	ATP6V1B2	ATP6V1G1	ATP6V1B1	CCL5	SRC	ATP6V0B	ATP6V0C	RAC1	GIT1	TCIRG1	IL8	PTPRZ1	MET	MAP2K4	MAPK11	MAPK10	PTPN11	TJP1	ATP6V0E2	PLCG1	MAPK12	MAPK13	ATP6V1E1	MAPK14	PLCG2	IKBKG	ATP6V1E2	HBEGF	ATP6V0A1	IKBKB	ATP6V0A4	ATP6V0A2
KEGG_PATHOGENIC_ESCHERICHIA_COLI_INFECTION	http://www.broadinstitute.org/gsea/msigdb/cards/KEGG_PATHOGENIC_ESCHERICHIA_COLI_INFECTION.html	LOC646821	OCLN	TUBB2B	TUBB2A	TUBB2C	TLR4	TLR5	CTNNB1	ACTG1	CDC42	CTTN	RHOA	TUBB6	TUBB8	TUBA1A	TUBB1	TUBA1B	TUBB3	TUBA1C	TUBB4	PRKCA	ARHGEF2	ROCK1	LY96	ROCK2	WAS	NCL	ARPC1A	ARPC1B	NCK2	KRT18	ARPC5L	NCK1	CLDN1	TUBA4A	WASL	YWHAZ	CDH1	ARPC4	ARPC5	ITGB1	LOC653888	TUBB4Q	TUBB	EZR	ARPC3	ARPC2	TUBA3C	TUBA3D	TUBA3E	ACTB	LOC646048	HCLS1	TUBA8	FYN	YWHAQ	TUBAL3	ABL1	CD14
KEGG_LEISHMANIA_INFECTION	http://www.broadinstitute.org/gsea/msigdb/cards/KEGG_LEISHMANIA_INFECTION.html	PTGS2	MARCKSL1	TLR2	TGFB3	TLR4	NFKB1	HLA-DMB	HLA-DMA	TGFB1	IL10	TGFB2	MAP3K7	FOS	MYD88	IFNG	IL1B	NOS2	FCGR3A	FCGR3B	IFNGR2	IFNGR1	IL1A	IRAK1	NCF2	NCF1	NCF4	RELA	HLA-DQA2	HLA-DQA1	PRKCB	MAPK1	JUN	MAPK3	IL12A	HLA-DPA1	IL12B	HLA-DRA	HLA-DQB1	TNF	HLA-DRB1	C3	NFKBIB	HLA-DRB3	ELK1	NFKBIA	ITGB2	ITGB1	ITGAM	IRAK4	FCGR1A	HLA-DRB4	HLA-DRB5	HLA-DPB1	HLA-DOA	TRAF6	HLA-DOB	IL4	PTPN6	CR1	MAPK11	ITGA4	TAB1	STAT1	TAB2	CYBA	MAPK12	MAPK13	FCGR2C	MAPK14	JAK1	JAK2	FCGR2A
KEGG_PATHWAYS_IN_CANCER	http://www.broadinstitute.org/gsea/msigdb/cards/KEGG_PATHWAYS_IN_CANCER.html	HRAS	PTGS2	PGF	STAT5A	STAT5B	SHH	CTNNB1	CUL2	PIK3CA	RARA	FAS	RARB	CCNA1	PIK3CG	WNT10A	PLD1	WNT10B	BCR	BRAF	PIK3CB	RXRB	RXRA	PIK3CD	SKP2	RXRG	CTNNA1	MECOM	CTNNA3	CTNNA2	VEGFB	JUP	MAPK1	VEGFC	PIAS4	LAMC3	PIAS3	JUN	MAPK3	VEGFA	PDGFRA	MAPK9	PDGFRB	MAPK8	LAMC2	PIAS2	PIAS1	LAMC1	ITGA2B	ERBB2	NFKBIA	BCL2L1	LAMB4	LAMB3	KRAS	LAMB2	RAC2	RAC3	LOC652799	RAC1	LAMB1	FH	BMP4	DVL2	DVL3	BMP2	TCF7	MAP2K1	MAP2K2	TGFBR1	TGFBR2	CREBBP	SMAD4	SMAD3	SMAD2	HGF	DVL1	LAMA2	CBLC	LAMA1	LAMA4	CBLB	LAMA3	LAMA5	ETS1	NTRK1	FGF6	FGF5	PPARD	FGF8	FGF7	FGF9	PPARG	MITF	SPI1	MLH1	NFKB1	NFKB2	GLI2	GLI3	PTEN	GLI1	FLT3LG	CCNE2	CCNE1	TGFA	HHIP	NOS2	FGF1	MYC	FGF2	FGF3	FGF4	AR	CTBP1	CTBP2	TP53	RAD51	CCND1	WNT9B	WNT9A	BID	APC2	PML	TFG	ZBTB16	KIT	SUFU	SOS1	BCL2	SOS2	WNT8A	WNT8B	FZD9	FZD8	IL6	IL8	FZD1	LOC652671	IGF1	BIRC5	FZD3	FZD2	MAPK10	APPL1	STAT1	BIRC3	FZD5	BIRC2	FZD4	FZD7	STAT3	FZD6	NRAS	WNT7B	RASSF5	GSK3B	RASSF1	ARAF	TCEB2	PTCH1	TCEB1	PTCH2	WNT7A	FGF19	FGF18	PDGFB	PDGFA	FGF14	MMP9	WNT3A	FGF17	STK36	ARNT2	FGF16	TGFB3	FGF11	FOXO1	FGF10	FGF13	FGF12	MMP2	MMP1	TGFB1	TGFB2	WNT2	WNT1	WNT4	CDKN2A	WNT3	CDKN2B	SLC2A1	RALB	CSF3R	RALA	WNT6	EGFR	RET	RELA	FGF23	FADD	FGF22	FGF21	FGF20	STK4	CCDC6	EP300	HIF1A	TRAF1	FGFR2	WNT5A	TRAF2	FGFR1	WNT5B	FGFR3	GRB2	ITGB1	RBX1	ARNT	PTK2	LOC652346	ITGAV	NKX3-1	EGF	TRAF6	AXIN2	RUNX1	TRAF5	TRAF4	TRAF3	CSF1R	FN1	AXIN1	EPAS1	MET	ITGA2	BRCA2	ITGA3	CDKN1A	HDAC2	CDKN1B	HDAC1	ITGA6	PLCG1	PLCG2	IKBKG	MTOR	IKBKB	ABL1	E2F1	HSP90AB1	E2F2	E2F3	FASLG	AKT1	CDC42	MAX	FOS	CASP3	CASP9	PAX8	CASP8	RHOA	TPR	CHUK	AKT3	CSF2RA	AKT2	PRKCA	HSP90AA1	RALBP1	CYCS	RUNX1T1	LEF1	CDK6	PRKCG	RB1	CDK4	DAPK2	DAPK3	CDK2	PRKCB	DAPK1	SMO	CRKL	NCOA4	MDM2	WNT11	GSTP1	DCC	CKS1B	WNT16	XIAP	EGLN3	EGLN2	KITLG	EGLN1	CDH1	TCF7L2	TCF7L1	TPM3	IGF1R	PIK3R5	PIK3R3	FIGF	PIK3R1	PIK3R2	APC	CEBPA	COL4A4	MSH6	COL4A2	COL4A1	MSH3	KLK3	VHL	MSH2	FLT3	CBL	RAF1	BAD	RALGDS	COL4A6	WNT2B	HSP90B1	FZD10	BAX	JAK1	CRK
KEGG_COLORECTAL_CANCER	http://www.broadinstitute.org/gsea/msigdb/cards/KEGG_COLORECTAL_CANCER.html	TGFB3	MLH1	TGFB1	CTNNB1	TGFB2	AKT1	FOS	CASP3	CASP9	RHOA	PIK3CA	MYC	AKT3	AKT2	PIK3CG	BRAF	PIK3CB	PIK3CD	CYCS	TP53	LEF1	MAPK1	CCND1	JUN	MAPK3	MAPK9	MAPK8	DCC	APC2	TCF7L2	TCF7L1	KRAS	RAC2	RAC3	BCL2	RAC1	PIK3R5	AXIN2	PIK3R3	PIK3R1	PIK3R2	APC	AXIN1	MSH6	TCF7	MSH3	MAP2K1	MSH2	TGFBR1	TGFBR2	SMAD4	SMAD3	RAF1	BIRC5	SMAD2	BAD	MAPK10	APPL1	RALGDS	BAX	GSK3B	ARAF
KEGG_RENAL_CELL_CARCINOMA	http://www.broadinstitute.org/gsea/msigdb/cards/KEGG_RENAL_CELL_CARCINOMA.html	HRAS	PDGFB	PGF	ARNT2	TGFB3	FLCN	TGFB1	TGFB2	AKT1	PAK6	CDC42	PAK7	CUL2	PAK2	PAK3	PAK4	GAB1	SLC2A1	PIK3CA	TGFA	PAK1	RAPGEF1	AKT3	AKT2	PIK3CG	BRAF	PIK3CB	PIK3CD	VEGFB	MAPK1	VEGFC	CRKL	HIF1A	EP300	JUN	MAPK3	VEGFA	GRB2	EGLN3	EGLN2	EGLN1	ARNT	RBX1	KRAS	SOS1	SOS2	RAC1	PIK3R5	PIK3R3	FIGF	PIK3R1	PIK3R2	FH	MAP2K1	EPAS1	VHL	MAP2K2	MET	CREBBP	RAF1	HGF	PTPN11	NRAS	ETS1	ARAF	TCEB2	RAP1A	RAP1B	TCEB1	CRK
KEGG_PANCREATIC_CANCER	http://www.broadinstitute.org/gsea/msigdb/cards/KEGG_PANCREATIC_CANCER.html	E2F1	E2F2	E2F3	PGF	TGFB3	NFKB1	TGFB1	TGFB2	AKT1	CDC42	CDKN2A	CASP9	RALB	PIK3CA	RALA	TGFA	AKT3	CHUK	AKT2	PIK3CG	EGFR	PLD1	BRAF	PIK3CB	RALBP1	ARHGEF6	RELA	PIK3CD	TP53	CDK6	RB1	CDK4	RAD51	VEGFB	MAPK1	VEGFC	CCND1	MAPK3	VEGFA	MAPK9	MAPK8	ERBB2	BCL2L1	KRAS	RAC2	RAC3	RAC1	PIK3R5	PIK3R3	EGF	FIGF	PIK3R1	PIK3R2	MAP2K1	TGFBR1	TGFBR2	SMAD4	BRCA2	RAF1	SMAD3	SMAD2	BAD	MAPK10	STAT1	RALGDS	STAT3	IKBKG	ARAF	JAK1	IKBKB
KEGG_ENDOMETRIAL_CANCER	http://www.broadinstitute.org/gsea/msigdb/cards/KEGG_ENDOMETRIAL_CANCER.html	HRAS	MLH1	FOXO3	PTEN	CTNNB1	AKT1	PDPK1	CASP9	ILK	PIK3CA	MYC	AKT3	AKT2	EGFR	PIK3CG	BRAF	PIK3CB	PIK3CD	TP53	LEF1	CTNNA1	CTNNA3	CTNNA2	MAPK1	CCND1	MAPK3	APC2	GRB2	ERBB2	ELK1	CDH1	TCF7L2	TCF7L1	KRAS	SOS1	SOS2	PIK3R5	AXIN2	EGF	PIK3R3	PIK3R1	PIK3R2	AXIN1	APC	TCF7	MAP2K1	MAP2K2	RAF1	BAD	NRAS	GSK3B	ARAF
KEGG_GLIOMA	http://www.broadinstitute.org/gsea/msigdb/cards/KEGG_GLIOMA.html	E2F1	E2F2	E2F3	HRAS	PDGFB	PDGFA	PTEN	AKT1	CDKN2A	PIK3CA	TGFA	SHC1	SHC3	SHC2	AKT3	AKT2	SHC4	PIK3CG	PRKCA	EGFR	BRAF	PIK3CB	PIK3CD	TP53	CDK6	PRKCG	RB1	CDK4	PRKCB	MAPK1	CCND1	MAPK3	PDGFRA	MDM2	PDGFRB	GRB2	CAMK2G	IGF1R	KRAS	CALML3	SOS1	SOS2	CAMK2D	CALML6	PIK3R5	CAMK2B	CALML5	EGF	PIK3R3	CAMK2A	PIK3R1	PIK3R2	MAP2K1	MAP2K2	RAF1	IGF1	NRAS	CDKN1A	PLCG1	PLCG2	ARAF	CALM3	MTOR	CALM2	CALM1
KEGG_PROSTATE_CANCER	http://www.broadinstitute.org/gsea/msigdb/cards/KEGG_PROSTATE_CANCER.html	HSP90AB1	E2F1	E2F2	E2F3	HRAS	PDGFB	PDGFA	FOXO1	NFKB1	PTEN	CTNNB1	INSRR	CCNE2	AKT1	CCNE1	PDPK1	CASP9	CREB3L2	PIK3CA	TGFA	CREB3L1	PDGFC	CREB3L4	SRD5A2	CREB3L3	PDGFD	CHUK	AKT3	AKT2	PIK3CG	EGFR	AR	HSP90AA1	BRAF	PIK3CB	RELA	PIK3CD	TP53	LEF1	RB1	CDK2	MAPK1	CCND1	EP300	MAPK3	PDGFRA	PDGFRB	MDM2	GSTP1	FGFR2	FGFR1	GRB2	ERBB2	NFKBIA	TCF7L2	TCF7L1	IGF1R	KRAS	INS	BCL2	SOS1	SOS2	NKX3-1	PIK3R5	PIK3R3	EGF	PIK3R1	PIK3R2	TCF7	MAP2K1	CREB3	KLK3	MAP2K2	CREB1	CREBBP	RAF1	IGF1	CREB5	BAD	NRAS	ATF4	HSP90B1	CDKN1A	CDKN1B	GSK3B	ARAF	IKBKG	MTOR	IKBKB
KEGG_THYROID_CANCER	http://www.broadinstitute.org/gsea/msigdb/cards/KEGG_THYROID_CANCER.html	HRAS	PPARG	TFG	CDH1	TCF7L2	TCF7L1	TPM3	CTNNB1	KRAS	PAX8	TPR	MYC	RET	TCF7	MAP2K1	BRAF	MAP2K2	RXRB	RXRA	RXRG	TP53	LEF1	MAPK1	CCDC6	NRAS	CCND1	NCOA4	NTRK1	MAPK3
KEGG_BASAL_CELL_CARCINOMA	http://www.broadinstitute.org/gsea/msigdb/cards/KEGG_BASAL_CELL_CARCINOMA.html	WNT3A	STK36	GLI2	GLI3	SHH	CTNNB1	GLI1	WNT2	WNT1	WNT4	WNT3	HHIP	WNT6	WNT10A	WNT10B	TP53	LEF1	SMO	WNT9B	WNT11	WNT9A	WNT5A	WNT16	WNT5B	APC2	TCF7L2	TCF7L1	SUFU	AXIN2	WNT8A	AXIN1	WNT8B	APC	DVL2	FZD9	BMP4	FZD8	DVL3	TCF7	BMP2	FZD1	FZD3	FZD2	FZD5	FZD4	FZD7	WNT2B	DVL1	FZD6	WNT7B	FZD10	GSK3B	PTCH1	PTCH2	WNT7A
KEGG_MELANOMA	http://www.broadinstitute.org/gsea/msigdb/cards/KEGG_MELANOMA.html	E2F1	FGF6	FGF19	E2F2	FGF5	FGF18	E2F3	FGF8	HRAS	FGF7	PDGFB	PDGFA	FGF9	FGF14	FGF17	MITF	FGF16	FGF11	FGF10	FGF13	FGF12	PTEN	AKT1	CDKN2A	PIK3CA	PDGFC	PDGFD	FGF1	FGF2	FGF3	AKT3	AKT2	FGF4	PIK3CG	EGFR	BRAF	PIK3CB	PIK3CD	TP53	FGF23	CDK6	FGF22	RB1	FGF21	CDK4	FGF20	MAPK1	CCND1	MAPK3	PDGFRA	MDM2	PDGFRB	FGFR1	CDH1	IGF1R	KRAS	PIK3R5	PIK3R3	EGF	PIK3R1	PIK3R2	MAP2K1	MAP2K2	MET	RAF1	IGF1	BAD	HGF	NRAS	CDKN1A	ARAF
KEGG_BLADDER_CANCER	http://www.broadinstitute.org/gsea/msigdb/cards/KEGG_BLADDER_CANCER.html	E2F1	E2F2	E2F3	HRAS	FGFR3	PGF	ERBB2	MMP9	CDH1	MMP2	MMP1	TYMP	KRAS	CDKN2A	THBS1	EGF	MYC	FIGF	EGFR	IL8	BRAF	MAP2K1	MAP2K2	TP53	RAF1	RB1	DAPK2	CDK4	DAPK3	DAPK1	VEGFB	RPS6KA5	MAPK1	NRAS	VEGFC	CDKN1A	CCND1	RASSF1	MAPK3	ARAF	VEGFA	MDM2
KEGG_CHRONIC_MYELOID_LEUKEMIA	http://www.broadinstitute.org/gsea/msigdb/cards/KEGG_CHRONIC_MYELOID_LEUKEMIA.html	E2F1	E2F2	E2F3	HRAS	STAT5A	STAT5B	TGFB3	NFKB1	TGFB1	TGFB2	AKT1	CDKN2A	GAB2	PIK3CA	SHC1	SHC3	SHC2	MYC	AKT3	CHUK	SHC4	AKT2	PIK3CG	CTBP1	BCR	CTBP2	BRAF	PIK3CB	RELA	PIK3CD	TP53	CDK6	RB1	CDK4	MECOM	MAPK1	CCND1	CRKL	MAPK3	MDM2	GRB2	NFKBIA	BCL2L1	KRAS	SOS1	SOS2	PIK3R5	PIK3R3	RUNX1	PIK3R1	PIK3R2	MAP2K1	MAP2K2	TGFBR1	TGFBR2	CBL	SMAD4	SMAD3	RAF1	BAD	PTPN11	CBLC	NRAS	CBLB	CDKN1A	HDAC2	CDKN1B	HDAC1	IKBKG	ARAF	ABL1	IKBKB	CRK
KEGG_ACUTE_MYELOID_LEUKEMIA	http://www.broadinstitute.org/gsea/msigdb/cards/KEGG_ACUTE_MYELOID_LEUKEMIA.html	PPARD	HRAS	STAT5A	STAT5B	SPI1	RPS6KB2	RPS6KB1	NFKB1	AKT1	EIF4EBP1	PIK3CA	RARA	CCNA1	MYC	CHUK	AKT3	AKT2	PIK3CG	BRAF	PIK3CB	RELA	PIK3CD	PIM1	RUNX1T1	LEF1	PIM2	JUP	MAPK1	CCND1	MAPK3	GRB2	PML	KIT	ZBTB16	TCF7L2	TCF7L1	KRAS	LOC652346	SOS1	LOC652799	SOS2	PIK3R5	PIK3R3	RUNX1	PIK3R1	PIK3R2	CEBPA	TCF7	MAP2K1	FLT3	MAP2K2	RAF1	LOC652671	BAD	STAT3	NRAS	IKBKG	ARAF	MTOR	IKBKB
KEGG_SMALL_CELL_LUNG_CANCER	http://www.broadinstitute.org/gsea/msigdb/cards/KEGG_SMALL_CELL_LUNG_CANCER.html	E2F1	E2F2	FHIT	E2F3	PTGS2	NFKB1	PTEN	CCNE2	AKT1	CCNE1	MAX	CDKN2B	CASP9	PIK3CA	NOS2	RARB	MYC	CHUK	AKT3	AKT2	PIK3CG	PIK3CB	RXRB	RXRA	RELA	PIK3CD	CYCS	TP53	SKP2	RXRG	CDK6	RB1	CDK4	CDK2	CCND1	PIAS4	LAMC3	PIAS3	PIAS2	LAMC2	LAMC1	PIAS1	ITGA2B	TRAF1	CKS1B	TRAF2	XIAP	NFKBIA	BCL2L1	ITGB1	LAMB4	PTK2	LAMB3	LAMB2	BCL2	ITGAV	PIK3R5	PIK3R3	TRAF6	LAMB1	TRAF5	PIK3R1	TRAF4	PIK3R2	TRAF3	FN1	COL4A4	COL4A2	COL4A1	ITGA2	ITGA3	BIRC3	BIRC2	COL4A6	LAMA2	LAMA1	LAMA4	CDKN1B	LAMA3	ITGA6	LAMA5	IKBKG	APAF1	IKBKB
KEGG_NON_SMALL_CELL_LUNG_CANCER	http://www.broadinstitute.org/gsea/msigdb/cards/KEGG_NON_SMALL_CELL_LUNG_CANCER.html	E2F1	FHIT	E2F2	HRAS	E2F3	FOXO3	AKT1	PDPK1	CDKN2A	CASP9	TGFA	PIK3CA	RARB	AKT3	AKT2	PIK3CG	PRKCA	EGFR	BRAF	RXRB	PIK3CB	RXRA	PIK3CD	RXRG	TP53	PRKCG	CDK6	RB1	CDK4	STK4	PRKCB	MAPK1	CCND1	MAPK3	GRB2	ERBB2	KRAS	SOS1	SOS2	PIK3R5	EGF	PIK3R3	PIK3R1	PIK3R2	MAP2K1	MAP2K2	RAF1	BAD	NRAS	RASSF5	PLCG1	RASSF1	PLCG2	ARAF
KEGG_ASTHMA	http://www.broadinstitute.org/gsea/msigdb/cards/KEGG_ASTHMA.html	HLA-DQB1	TNF	HLA-DRB1	HLA-DRB3	IL13	HLA-DMB	HLA-DMA	IL10	EPX	HLA-DRB4	MS4A2	FCER1G	HLA-DRB5	HLA-DPB1	HLA-DOA	HLA-DOB	IL4	FCER1A	IL3	IL5	RNASE3	IL9	PRG2	CD40	HLA-DQA2	HLA-DQA1	CCL11	CD40LG	HLA-DPA1	HLA-DRA
KEGG_AUTOIMMUNE_THYROID_DISEASE	http://www.broadinstitute.org/gsea/msigdb/cards/KEGG_AUTOIMMUNE_THYROID_DISEASE.html	IFNA21	CGA	FASLG	HLA-DMB	HLA-DMA	IL10	TPO	FAS	HLA-A	HLA-C	GZMB	HLA-B	CD40	HLA-E	HLA-DQA2	HLA-G	HLA-DQA1	HLA-F	CD86	CD80	CD40LG	HLA-DPA1	TSHR	HLA-DRA	TG	HLA-DQB1	PRF1	HLA-DRB1	HLA-DRB3	TSHB	IFNA2	IFNA1	IFNA7	IFNA6	IFNA5	IFNA4	HLA-DRB4	HLA-DRB5	IFNA8	HLA-DPB1	HLA-DOA	HLA-DOB	CD28	IL4	IL5	IFNA10	CTLA4	LOC652614	IFNA14	IFNA13	IFNA16	IFNA17	IL2
KEGG_SYSTEMIC_LUPUS_ERYTHEMATOSUS	http://www.broadinstitute.org/gsea/msigdb/cards/KEGG_SYSTEMIC_LUPUS_ERYTHEMATOSUS.html	HIST2H2AA3	LOC340096	HIST2H2AA4	SNRPD3	SNRPD1	C1QC	IL10	HIST1H2BO	HIST1H2BM	HIST1H2BN	HIST1H2BK	H2AFV	GRIN2B	HIST1H2BL	HIST1H2BI	IFNG	HIST1H2BJ	H2AFZ	H2AFY	H2AFX	HIST3H3	C4A	ACTN4	C4B	GRIN2A	ACTN1	ACTN2	CD40	H2AFJ	ACTN3	H2BFWT	HLA-DQA2	HLA-DQA1	C1QA	C1QB	CD40LG	SNRPB	HLA-DPA1	HLA-DRA	HIST1H4L	HIST1H4K	LOC391769	HLA-DRB1	HLA-DRB3	H2AFB2	H2AFB1	TROVE2	LOC651868	HIST1H4A	HIST1H4B	HLA-DRB4	HIST1H4E	HLA-DRB5	HIST1H4F	HIST1H4C	HLA-DPB1	HIST1H4D	HIST1H4I	HLA-DOA	HLA-DOB	HIST1H4J	HIST1H4G	HIST1H4H	HIST2H3A	HIST1H3J	SSB	HIST2H3C	HIST2H3D	LOC644950	HIST1H3A	HIST1H3B	HIST1H3C	H3F3A	H3F3B	HIST1H3D	H3F3C	HIST1H3E	HIST1H3F	HIST1H3G	HIST1H3H	HIST1H3I	HIST4H4	HIST2H4A	HLA-DMB	HLA-DMA	HIST2H4B	HIST2H2AB	HIST2H2AC	HIST3H2A	HIST3H2BB	FCGR3A	FCGR3B	ELANE	H2BFM	H2AFB3	C8G	C8A	C8B	CD86	CD80	HIST2H2BE	HIST2H2BF	CTSG	HIST1H2AB	HLA-DQB1	HIST1H2AC	C7	HIST1H2AA	C9	TNF	C3	HIST1H2AG	C6	HIST1H2AD	C5	HIST1H2AE	C1R	C1S	FCGR1A	C2	CD28	HIST1H2BA	HIST1H2BB	HIST1H2BC	HIST1H2BD	HIST1H2BE	HIST1H2BF	HIST1H2BG	HIST1H2BH	TRIM21	FCGR2B	FCGR2C	H2AFY2	HIST1H2AI	HIST1H2AH	HIST1H2AK	HIST1H2AJ	FCGR2A	HIST1H2AM	HIST1H2AL
KEGG_ALLOGRAFT_REJECTION	http://www.broadinstitute.org/gsea/msigdb/cards/KEGG_ALLOGRAFT_REJECTION.html	HLA-DQB1	PRF1	TNF	HLA-DRB1	HLA-DRB3	FASLG	HLA-DMB	HLA-DMA	IL10	IFNG	HLA-DRB4	HLA-DRB5	FAS	HLA-DPB1	HLA-DOA	HLA-DOB	CD28	IL4	IL5	HLA-A	GZMB	HLA-C	HLA-B	CD40	HLA-E	HLA-DQA2	HLA-G	LOC652614	HLA-DQA1	HLA-F	CD86	CD80	CD40LG	IL12A	HLA-DPA1	IL12B	HLA-DRA	IL2
KEGG_GRAFT_VERSUS_HOST_DISEASE	http://www.broadinstitute.org/gsea/msigdb/cards/KEGG_GRAFT_VERSUS_HOST_DISEASE.html	HLA-DQB1	PRF1	KIR2DL5A	TNF	HLA-DRB1	HLA-DRB3	FASLG	HLA-DMB	HLA-DMA	IFNG	HLA-DRB4	HLA-DRB5	IL1B	FAS	HLA-DPB1	HLA-DOA	KLRD1	HLA-DOB	IL1A	CD28	IL6	HLA-A	GZMB	HLA-C	HLA-B	HLA-E	HLA-DQA2	HLA-G	HLA-DQA1	LOC652614	HLA-F	CD86	CD80	HLA-DPA1	KIR2DL1	KIR2DL3	KIR2DL2	KIR3DL1	KLRC1	HLA-DRA	KIR3DL2	IL2
KEGG_PRIMARY_IMMUNODEFICIENCY	http://www.broadinstitute.org/gsea/msigdb/cards/KEGG_PRIMARY_IMMUNODEFICIENCY.html	CD8A	CD8B	UNG	RAG1	RAG2	IL7R	RFXANK	RFXAP	ADA	BTK	ICOS	TAP2	TAP1	ZAP70	IGLL1	IL2RG	CD4	BLNK	CIITA	PTPRC	CD3D	RFX5	CD3E	TNFRSF13B	TNFRSF13C	CD40	DCLRE1C	CD19	CD40LG	LCK	IKBKG	AIRE	AICDA	JAK3	CD79A
KEGG_HYPERTROPHIC_CARDIOMYOPATHY_HCM	http://www.broadinstitute.org/gsea/msigdb/cards/KEGG_HYPERTROPHIC_CARDIOMYOPATHY_HCM.html	PRKAG3	LOC646821	TNNC1	PRKAG1	MYBPC3	PRKAG2	TGFB3	TTN	TGFB1	TGFB2	ACTG1	DES	CACNG8	CACNG7	PRKAB2	CACNG6	CACNG5	PRKAB1	CACNG4	MYH7	CACNG3	MYH6	CACNG2	CACNG1	TNNT2	SGCG	SGCD	RYR2	SGCA	SGCB	ITGA2B	TNF	MYL2	MYL3	DAG1	ITGA11	CACNB1	ITGB4	ITGA10	CACNB2	ITGB5	CACNB3	CACNB4	ITGB3	TPM2	TPM1	ITGB1	TPM4	TPM3	ACE	ITGB8	DMD	ITGB7	ITGAV	ITGB6	PRKAA1	PRKAA2	EMD	ACTB	LOC646048	IL6	CACNA2D1	SLC8A1	ACTC1	ITGA1	LMNA	ITGA2	IGF1	ITGA3	ITGA4	CACNA2D3	TNNI3	CACNA2D2	CACNA1S	CACNA2D4	LAMA2	ITGA9	ITGA6	ATP2A2	ITGA5	ITGA8	ITGA7	CACNA1F	CACNA1C	CACNA1D
KEGG_ARRHYTHMOGENIC_RIGHT_VENTRICULAR_CARDIOMYOPATHY_ARVC	http://www.broadinstitute.org/gsea/msigdb/cards/KEGG_ARRHYTHMOGENIC_RIGHT_VENTRICULAR_CARDIOMYOPATHY_ARVC.html	LOC646821	GJA1	CTNNB1	ACTG1	DES	ACTN4	CACNG8	CACNG7	CACNG6	CACNG5	CACNG4	LEF1	ACTN1	ACTN2	CACNG3	ACTN3	CACNG2	CACNG1	CTNNA1	CTNNA3	CTNNA2	JUP	SGCG	DSP	SGCD	RYR2	SGCA	SGCB	ITGA2B	DAG1	ITGA11	CACNB1	ITGB4	ITGA10	CACNB2	ITGB5	CACNB3	CACNB4	ITGB3	CDH2	TCF7L2	ITGB1	TCF7L1	ITGB8	DMD	ITGB7	ITGAV	ITGB6	EMD	ACTB	LOC646048	CACNA2D1	SLC8A1	TCF7	ITGA1	LMNA	ITGA2	ITGA3	ITGA4	CACNA2D3	CACNA2D2	CACNA1S	CACNA2D4	LAMA2	ITGA9	ITGA6	ATP2A2	DSG2	ITGA5	PKP2	ITGA8	ITGA7	DSC2	CACNA1F	CACNA1C	CACNA1D
KEGG_DILATED_CARDIOMYOPATHY	http://www.broadinstitute.org/gsea/msigdb/cards/KEGG_DILATED_CARDIOMYOPATHY.html	ADCY3	LOC646821	ADCY4	ADCY1	ADCY2	ADCY7	ADCY8	TNNC1	ADCY5	MYBPC3	ADCY6	TGFB3	TTN	TGFB1	PRKX	TGFB2	PRKACG	ACTG1	DES	PRKACA	PRKACB	CACNG8	CACNG7	CACNG6	CACNG5	CACNG4	MYH7	CACNG3	MYH6	CACNG2	CACNG1	TNNT2	ADRB1	SGCG	SGCD	RYR2	GNAS	SGCA	SGCB	ITGA2B	TNF	MYL2	MYL3	DAG1	CACNB1	ITGA11	ITGB4	ITGA10	CACNB2	ITGB5	CACNB3	CACNB4	ITGB3	TPM2	ITGB1	TPM1	TPM4	TPM3	ITGB8	DMD	ITGB7	ITGAV	ITGB6	EMD	ACTB	LOC646048	ACTC1	CACNA2D1	SLC8A1	ITGA1	LMNA	ITGA2	IGF1	ITGA3	ITGA4	CACNA2D3	TNNI3	CACNA2D2	CACNA1S	CACNA2D4	LAMA2	ITGA9	ITGA6	ATP2A2	ADCY9	ITGA5	PLN	ITGA8	ITGA7	CACNA1F	CACNA1C	CACNA1D
KEGG_VIRAL_MYOCARDITIS	http://www.broadinstitute.org/gsea/msigdb/cards/KEGG_VIRAL_MYOCARDITIS.html	LOC646821	MYH15	HLA-DMB	CXADR	HLA-DMA	ACTG1	CASP3	CASP9	CASP8	ICAM1	MYH1	MYH3	CYCS	MYH2	HLA-A	MYH4	MYH7	HLA-C	MYH6	CD40	HLA-B	MYH9	HLA-E	MYH8	HLA-DQA2	HLA-DQA1	HLA-G	HLA-F	EIF4G1	EIF4G2	CCND1	CD86	EIF4G3	CD80	SGCG	CD40LG	SGCD	HLA-DPA1	MYH7B	SGCA	HLA-DRA	SGCB	HLA-DQB1	BID	ITGAL	PRF1	CAV1	HLA-DRB1	HLA-DRB3	DAG1	ITGB2	RAC2	RAC3	DMD	RAC1	HLA-DRB4	HLA-DRB5	HLA-DPB1	HLA-DOA	HLA-DOB	CD28	ACTB	LOC646048	LOC652614	LAMA2	CD55	FYN	MYH11	MYH13	MYH14	ABL1	ABL2	MYH10
BIOCARTA_RELA_PATHWAY	http://www.broadinstitute.org/gsea/msigdb/cards/BIOCARTA_RELA_PATHWAY.html	TNF	RELA	CREBBP	NFKBIA	NFKB1	FADD	TRADD	TNFRSF1A	TNFRSF1B	HDAC3	EP300	RIPK1	IKBKG	IKBKB	TRAF6	CHUK
BIOCARTA_NO1_PATHWAY	http://www.broadinstitute.org/gsea/msigdb/cards/BIOCARTA_NO1_PATHWAY.html	CAV1	PDE3B	PRKG2	BDKRB2	PRKG1	PRKACG	AKT1	PRKAR2B	PRKAR2A	NOS3	PRKACB	CHRNA1	KNG1	HSP90AA1	FLT1	ACTA1	FLT4	PDE3A	CYCSP35	TNNI1	KDR	PDE2A	PRKAR1B	SLC7A1	CHRM1	PRKAR1A	VEGFA	CALM3	RYR2	CALM2	CALM1
BIOCARTA_CSK_PATHWAY	http://www.broadinstitute.org/gsea/msigdb/cards/BIOCARTA_CSK_PATHWAY.html	PTPRC	ADCY1	CD3G	HLA-DRB1	CD3D	CD3E	CREBBP	CD247	TRA@	TRB@	PRKACG	PRKAR2B	GNGT1	PRKAR2A	GNB1	PRKAR1B	LCK	PRKAR1A	ZAP70	CD4	GNAS	PRKACB	CSK	HLA-DRA
BIOCARTA_SRCRPTP_PATHWAY	http://www.broadinstitute.org/gsea/msigdb/cards/BIOCARTA_SRCRPTP_PATHWAY.html	CCNB1	PRKCA	CDK1	GRB2	PTPRA	CDC25C	CSK	CDC25A	SRC	PRKCB	CDC25B
BIOCARTA_AMI_PATHWAY	http://www.broadinstitute.org/gsea/msigdb/cards/BIOCARTA_AMI_PATHWAY.html	PLAT	COL4A4	COL4A3	COL4A2	F10	COL4A1	F7	COL4A6	PLG	COL4A5	PROC	FGG	FGA	FGB	AHSP	F2	SERPINC1	TFPI	PROS1	F2R
BIOCARTA_GRANULOCYTES_PATHWAY	http://www.broadinstitute.org/gsea/msigdb/cards/BIOCARTA_GRANULOCYTES_PATHWAY.html	CSF3	ITGAL	ICAM1	SELP	TNF	IL8	SELL	C5	ITGB2	ITGAM	PECAM1	IFNG	SELPLG	IL1A
BIOCARTA_LYM_PATHWAY	http://www.broadinstitute.org/gsea/msigdb/cards/BIOCARTA_LYM_PATHWAY.html	VCAM1	ICAM1	ITGAL	IL8	CD34	SELL	PECAM1	ITGB2	ITGA4	ITGB1	IL1A
BIOCARTA_ARAP_PATHWAY	http://www.broadinstitute.org/gsea/msigdb/cards/BIOCARTA_ARAP_PATHWAY.html	ARFGAP1	KDELR3	KDELR2	COPA	ARFGAP3	CLTB	CYTH1	GPLD1	ASAP2	CYTH4	COP	CYTH2	CYTH3	ARFGEF2	ARFGEF1	GBF1	ARF1	KDELR1
BIOCARTA_AGR_PATHWAY	http://www.broadinstitute.org/gsea/msigdb/cards/BIOCARTA_AGR_PATHWAY.html	NRG3	UTRN	DAG1	ITGB1	PXN	SRC	PAK6	CDC42	PAK7	MUSK	CTTN	PTK2	PAK2	PAK3	PAK4	DMD	RAC1	GIT2	PAK1	NRG1	CHRNA1	NRG2	EGFR	ACTA1	ITGA1	DVL1	LAMA2	MAPK1	LAMA4	LAMA3	SP1	RAPSN	CHRM1	JUN	MAPK3	MAPK8
BIOCARTA_AKAP95_PATHWAY	http://www.broadinstitute.org/gsea/msigdb/cards/BIOCARTA_AKAP95_PATHWAY.html	CCNB1	PRKACG	CDK1	PRKAR2B	PPP1CA	PRKAR2A	PPP2CA	PRKAG1	AKAP8	PRKACB	DDX5	NCAPD2
BIOCARTA_AKT_PATHWAY	http://www.broadinstitute.org/gsea/msigdb/cards/BIOCARTA_AKT_PATHWAY.html	PIK3CG	HSP90AA1	RELA	NFKBIA	FASLG	FOXO1	NFKB1	BAD	FOXO3	FOXO4	AKT1	GH1	PDPK1	YWHAH	CASP9	PPP2CA	IKBKG	PIK3CA	IKBKB	PIK3R1	CHUK	GHR
BIOCARTA_ALK_PATHWAY	http://www.broadinstitute.org/gsea/msigdb/cards/BIOCARTA_ALK_PATHWAY.html	MEF2C	BMP10	NOG	HNF1A	MYL2	TGFB3	BMPR2	TGFB1	TGFB2	CTNNB1	ATF2	MAP3K7	WNT1	GATA4	NKX2-5	AXIN1	APC	BMP4	BMP2	TGFBR1	SMAD6	SMAD5	TGFBR2	SMAD4	FZD1	SMAD1	DVL1	RFC1	GSK3B	NPPB	TGFBR3	BMP7	CHRD	BMP5	NPPA	BMPR1A	ACVR1
BIOCARTA_AT1R_PATHWAY	http://www.broadinstitute.org/gsea/msigdb/cards/BIOCARTA_AT1R_PATHWAY.html	MEF2C	MEF2A	HRAS	GRB2	ELK1	SRC	ATF2	AGTR1	PTK2	PTK2B	SOS1	AGT	MAP3K1	RAC1	SHC1	PAK1	EGFR	PRKCA	MAP2K1	MAP2K2	MAP2K4	RAF1	CYCSP35	PRKCB	MAPK1	MEF2D	LOC729991-MEF2B	GNAQ	JUN	MAPK3	CALM3	MAPK8	CALM2	CALM1
BIOCARTA_ACE2_PATHWAY	http://www.broadinstitute.org/gsea/msigdb/cards/BIOCARTA_ACE2_PATHWAY.html	COL4A4	COL4A3	COL4A2	COL4A1	COL4A6	COL4A5	AGTR1	ACE	AGTR2	REN	AGT	ACE2	CMA1
BIOCARTA_ASBCELL_PATHWAY	http://www.broadinstitute.org/gsea/msigdb/cards/BIOCARTA_ASBCELL_PATHWAY.html	IL4	HLA-DRB1	CD80	CD40LG	FASLG	CD4	FAS	CD40	IL10	IL2	HLA-DRA	CD28
BIOCARTA_DNAFRAGMENT_PATHWAY	http://www.broadinstitute.org/gsea/msigdb/cards/BIOCARTA_DNAFRAGMENT_PATHWAY.html	HMGB1	CASP3	HMGB2	DFFA	ENDOG	CASP7	DFFB	GZMB	TOP2B	TOP2A
BIOCARTA_CHEMICAL_PATHWAY	http://www.broadinstitute.org/gsea/msigdb/cards/BIOCARTA_CHEMICAL_PATHWAY.html	BID	PRKCA	TLN1	CYCS	TP53	BAD	BCL2L1	STAT1	PXN	ATM	PRKCB	AKT1	CASP6	CASP3	PTK2	CASP9	BCL2	CASP7	BAX	EIF2S1	APAF1	PARP1
BIOCARTA_SPPA_PATHWAY	http://www.broadinstitute.org/gsea/msigdb/cards/BIOCARTA_SPPA_PATHWAY.html	PRKCA	F2RL3	HRAS	TBXAS1	MAP2K1	GNAI1	PTGS1	ITGA1	RAF1	ITGB1	SRC	PRKCB	MAPK1	GNGT1	PTK2	PLA2G4A	GNB1	MAPK3	F2	PLCB1	SYK	F2R
BIOCARTA_ATM_PATHWAY	http://www.broadinstitute.org/gsea/msigdb/cards/BIOCARTA_ATM_PATHWAY.html	NBN	MRE11A	RELA	TP53	NFKBIA	NFKB1	CHEK1	CHEK2	RAD50	TP73	ATM	BRCA1	RBBP8	RAD51	CDKN1A	JUN	MDM2	MAPK8	ABL1	GADD45A
BIOCARTA_AGPCR_PATHWAY	http://www.broadinstitute.org/gsea/msigdb/cards/BIOCARTA_AGPCR_PATHWAY.html	PRKCA	PRKCB	PRKACG	PRKAR2B	GNGT1	PRKAR2A	ARRB1	GNB1	PRKAR1B	PRKAR1A	GNAS	GRK4	PRKACB
BIOCARTA_BCELLSURVIVAL_PATHWAY	http://www.broadinstitute.org/gsea/msigdb/cards/BIOCARTA_BCELLSURVIVAL_PATHWAY.html	PIK3CG	DPF2	ZBTB7A	XIAP	ITGA1	BIRC5	ITGB1	AKT1	FOS	CASP3	CCT4	CASP7	JUND	PIK3CA	MTOR	PIK3R1
BIOCARTA_BLYMPHOCYTE_PATHWAY	http://www.broadinstitute.org/gsea/msigdb/cards/BIOCARTA_BLYMPHOCYTE_PATHWAY.html	ICAM1	PTPRC	ITGAL	CR1	CR2	FCGR2B	HLA-DRB1	CD80	ITGB2	CD40	HLA-DRA
BIOCARTA_BCR_PATHWAY	http://www.broadinstitute.org/gsea/msigdb/cards/BIOCARTA_BCR_PATHWAY.html	HRAS	GRB2	ELK1	BTK	FOS	SOS1	MAP3K1	RAC1	PPP3CB	PPP3CC	SHC1	NFATC4	PPP3CA	NFATC2	NFATC3	NFATC1	SYK	BLNK	PRKCA	LYN	MAP2K1	RAF1	CYCSP35	VAV1	PRKCB	PLCG1	MAPK14	JUN	MAPK3	CALM3	MAPK8	CD79B	CD79A	CALM2	CALM1
BIOCARTA_BIOPEPTIDES_PATHWAY	http://www.broadinstitute.org/gsea/msigdb/cards/BIOCARTA_BIOPEPTIDES_PATHWAY.html	HRAS	GRB2	GNAI1	STAT5A	CAMK2G	GNA11	STAT5B	STAT6	AGTR2	STAT4	PTK2B	SOS1	AGT	MAPT	CAMK2D	SHC1	CAMK2B	CAMK2A	PRKCA	KNG1	MAP2K1	MAP2K2	RAF1	CYCSP35	STAT1	CDK5	STAT3	STAT2	PRKCB	MAPK1	GNGT1	PLCG1	FYN	GNB1	MAPK14	MAPK3	F2	CALM3	JAK2	MAPK8	CALM2	MYLK	CALM1
BIOCARTA_NEUROTRANSMITTERS_PATHWAY	http://www.broadinstitute.org/gsea/msigdb/cards/BIOCARTA_NEUROTRANSMITTERS_PATHWAY.html	PNMT	HDC	TH	DBH	TPH1	GAD1
BIOCARTA_RANKL_PATHWAY	http://www.broadinstitute.org/gsea/msigdb/cards/BIOCARTA_RANKL_PATHWAY.html	FOSL2	RELA	NFKB1	IFNAR1	IRF9	IFNAR2	FOS	TNFSF11	TNFRSF11A	IFNB1	MAPK8	EIF2AK2	TRAF6	FOSL1
BIOCARTA_CACAM_PATHWAY	http://www.broadinstitute.org/gsea/msigdb/cards/BIOCARTA_CACAM_PATHWAY.html	CAMK1G	CAMK2G	CREB1	CYCSP35	CAMKK1	CAMKK2	CAMK4	CAMK2D	CALM3	CAMK1	CAMK2B	CAMK2A	CALM2	CALM1
BIOCARTA_CDMAC_PATHWAY	http://www.broadinstitute.org/gsea/msigdb/cards/BIOCARTA_CDMAC_PATHWAY.html	PRKCA	HRAS	TNF	MAP2K1	RELA	NFKBIA	RAF1	CUZD1	NFKB1	PRKCB	MAPK1	FOS	JUN	MAPK3	PLCB1	MYC
BIOCARTA_CARM_ER_PATHWAY	http://www.broadinstitute.org/gsea/msigdb/cards/BIOCARTA_CARM_ER_PATHWAY.html	MEF2C	GRIP1	TBP	POLR2A	GTF2E1	GTF2A1	PELP1	ERCC3	SRA1	CREBBP	HDAC10	ESR1	HDAC11	SPEN	NR0B1	PPARGC1A	HIST2H3C	BRCA1	NRIP1	HDAC5	HDAC4	HDAC3	CCND1	HDAC2	EP300	HDAC1	PHB2	GTF2F1	CARM1	HDAC9	HDAC8	HDAC7	NCOR2	MED1	HDAC6
BIOCARTA_CASPASE_PATHWAY	http://www.broadinstitute.org/gsea/msigdb/cards/BIOCARTA_CASPASE_PATHWAY.html	PRF1	LMNB1	XIAP	LMNB2	DFFA	DFFB	CYCS	LMNA	GZMB	BIRC3	BIRC2	CASP10	CASP6	CASP3	CASP4	CASP9	CASP7	CASP8	APAF1	PARP1	CASP1	CASP2	ARHGDIB
BIOCARTA_CBL_PATHWAY	http://www.broadinstitute.org/gsea/msigdb/cards/BIOCARTA_CBL_PATHWAY.html	EGFR	PRKCA	GRB2	CBL	MET	SRC	PRKCB	SH3GLB2	SH3GLB1	PDGFRA	SH3KBP1	EGF	CSF1R
BIOCARTA_CCR3_PATHWAY	http://www.broadinstitute.org/gsea/msigdb/cards/BIOCARTA_CCR3_PATHWAY.html	PRKCA	HRAS	PIK3C2G	MYL2	MAP2K1	ROCK2	LIMK1	PPP1R12B	NOX1	RAF1	PRKCB	CCL11	MAPK1	GNGT1	PTK2	GNAQ	GNB1	CCR3	MAPK3	CFL1	RHOA	GNAS	PLCB1
BIOCARTA_CD40_PATHWAY	http://www.broadinstitute.org/gsea/msigdb/cards/BIOCARTA_CD40_PATHWAY.html	IKBKAP	RELA	NFKBIA	NFKB1	CD40	DUSP1	CD40LG	MAP3K1	IKBKG	IKBKB	TRAF6	TNFAIP3	MAP3K14	CHUK	TRAF3
BIOCARTA_MCM_PATHWAY	http://www.broadinstitute.org/gsea/msigdb/cards/BIOCARTA_MCM_PATHWAY.html	CDC6	KITLG	MCM2	MCM3	MCM4	MCM5	CDK2	ORC1L	MCM6	CDT1	CCNE1	ORC2L	ORC3L	MCM7	CDKN1B	ORC4L	ORC6L	ORC5L
BIOCARTA_G1_PATHWAY	http://www.broadinstitute.org/gsea/msigdb/cards/BIOCARTA_G1_PATHWAY.html	E2F1	TGFB3	TGFB1	TGFB2	CCNE1	CDKN2A	CDKN2B	CCNA1	TFDP1	CDK1	SMAD4	SKP2	TP53	SMAD3	CDK6	RB1	ATR	CDK4	CDK2	CDC25A	ATM	CCND1	CDKN1A	CDKN1B	DHFR	HDAC1	GSK3B	ABL1
BIOCARTA_G2_PATHWAY	http://www.broadinstitute.org/gsea/msigdb/cards/BIOCARTA_G2_PATHWAY.html	CDK1	TP53	PRKDC	CHEK1	ATR	CHEK2	CDC34	CDC25C	MYT1	ATM	CDC25A	BRCA1	WEE1	CDC25B	CCNB1	CDKN1A	YWHAH	EP300	RPS6KA1	PLK1	CDKN2D	YWHAQ	MDM2	GADD45A
BIOCARTA_CELL2CELL_PATHWAY	http://www.broadinstitute.org/gsea/msigdb/cards/BIOCARTA_CELL2CELL_PATHWAY.html	BCAR1	ACTN1	ACTN2	ACTN3	CTNNA1	SRC	CTNNA3	PXN	VCL	CTNNA2	CTNNB1	PTK2	PECAM1	CSK
BIOCARTA_LAIR_PATHWAY	http://www.broadinstitute.org/gsea/msigdb/cards/BIOCARTA_LAIR_PATHWAY.html	KNG1	C7	ITGAL	ICAM1	SELP	IL6	TNF	IL8	C3	C6	C5	ITGB2	ITGA4	ITGB1	VCAM1	SELPLG	IL1A
BIOCARTA_CERAMIDE_PATHWAY	http://www.broadinstitute.org/gsea/msigdb/cards/BIOCARTA_CERAMIDE_PATHWAY.html	TRAF2	MAP2K1	AIFM1	RELA	MAP2K4	CYCS	RAF1	NFKB1	FADD	BAD	TRADD	MAPK1	TNFRSF1A	RIPK1	BCL2	MAP3K1	BAX	MAPK3	CASP8	SMPD1	MAPK8	NSMAF
BIOCARTA_TID_PATHWAY	http://www.broadinstitute.org/gsea/msigdb/cards/BIOCARTA_TID_PATHWAY.html	TNF	RELA	TP53	NFKBIA	NFKB1	HSPA1A	RB1	TAX1BP3	WT1	LIN7A	TNFRSF1A	TNFRSF1B	IFNG	USH1C	JAK2	IKBKB	IFNGR2	IFNGR1	DNAJA3
BIOCARTA_CLASSIC_PATHWAY	http://www.broadinstitute.org/gsea/msigdb/cards/BIOCARTA_CLASSIC_PATHWAY.html	C7	C9	C4A	C3	C4B	C6	C5	C1R	C1S	C1QC	C1QA	C8A	C1QB	C2
BIOCARTA_COMP_PATHWAY	http://www.broadinstitute.org/gsea/msigdb/cards/BIOCARTA_COMP_PATHWAY.html	C7	MBL2	C9	C4A	MASP1	CFB	MASP2	C4B	C3	C6	C5	C1R	C1S	C1QC	C8A	C1QA	C1QB	C2	CFD
BIOCARTA_VDR_PATHWAY	http://www.broadinstitute.org/gsea/msigdb/cards/BIOCARTA_VDR_PATHWAY.html	NCOA1	EP300	KAT2B	NCOA2	NCOA3	HDAC1	RXRA	TSC2	CREBBP	CARM1	NCOR1	MED1
BIOCARTA_HDAC_PATHWAY	http://www.broadinstitute.org/gsea/msigdb/cards/BIOCARTA_HDAC_PATHWAY.html	MEF2C	MYOD1	MEF2A	AKT1	IGF1R	INS	PPP3CB	PPP3CC	PIK3CA	PPP3CA	NFATC2	INSR	PIK3R1	MAP2K6	NFATC1	PIK3CG	CAMK1G	IGF1	CYCSP35	HDAC5	MEF2D	LOC729991-MEF2B	YWHAH	MAPK14	CABIN1	CALM3	CAMK1	MAPK7	CALM2	CALM1
BIOCARTA_GCR_PATHWAY	http://www.broadinstitute.org/gsea/msigdb/cards/BIOCARTA_GCR_PATHWAY.html	PIK3CG	HSP90AA1	CORIN	RELA	ANXA1	CYCSP35	NFKB1	NR3C1	AKT1	GNGT1	ADRB2	GNB1	CALM3	PIK3CA	NOS3	GNAS	PIK3R1	CALM2	NPPA	CALM1
BIOCARTA_CTCF_PATHWAY	http://www.broadinstitute.org/gsea/msigdb/cards/BIOCARTA_CTCF_PATHWAY.html	PIK3CG	TGFBR1	TGFBR2	SMAD5	TGFB3	SMAD4	TP53	RPS6KB1	SMAD1	PTEN	TGFB1	TGFB2	CDKN2A	CDKN1B	PPP2CA	TGFBR3	MDM2	PIK3CA	CD79B	CD79A	MTOR	MYC	PIK3R1
BIOCARTA_CTL_PATHWAY	http://www.broadinstitute.org/gsea/msigdb/cards/BIOCARTA_CTL_PATHWAY.html	ITGAL	ICAM1	PRF1	CD3G	CD3D	CD3E	CD247	HLA-A	FASLG	ITGB2	GZMB	TRA@	TRB@	B2M	FAS
BIOCARTA_CXCR4_PATHWAY	http://www.broadinstitute.org/gsea/msigdb/cards/BIOCARTA_CXCR4_PATHWAY.html	PRKCA	HRAS	PIK3C2G	MAP2K1	GNAI1	RELA	BCAR1	RAF1	NFKB1	CXCL12	PXN	PRKCB	MAPK1	GNGT1	PTK2	PLCG1	GNAQ	PTK2B	CXCR4	GNB1	MAPK3	PIK3CA	CRK	PIK3R1
BIOCARTA_CELLCYCLE_PATHWAY	http://www.broadinstitute.org/gsea/msigdb/cards/BIOCARTA_CELLCYCLE_PATHWAY.html	E2F1	CDK1	CCNH	RBL1	CDK6	CDK7	RB1	CDK4	CDC25A	CDK2	CCNB1	CCNE1	CCND1	CDKN1A	CDKN2A	CDKN1B	CCND3	CDKN2B	CCND2	CDKN2C	CDKN2D	CCNA1	TFDP1
BIOCARTA_CFTR_PATHWAY	http://www.broadinstitute.org/gsea/msigdb/cards/BIOCARTA_CFTR_PATHWAY.html	PRKACG	PRKAR2B	ADRB2	ADCY1	PRKAR2A	EZR	PRKAR1B	PRKAR1A	GNAS	CFTR	PRKACB	SLC9A3R1
BIOCARTA_CYTOKINE_PATHWAY	http://www.broadinstitute.org/gsea/msigdb/cards/BIOCARTA_CYTOKINE_PATHWAY.html	IL4	IL3	IL6	IL5	TNF	IL8	IL16	IL18	IL9	IL13	IL15	IL10	IFNA1	IL17A	IFNB1	IFNG	IL12A	IL12B	LTA	IL1A	IL2
BIOCARTA_INFLAM_PATHWAY	http://www.broadinstitute.org/gsea/msigdb/cards/BIOCARTA_INFLAM_PATHWAY.html	CSF3	CSF2	TNF	HLA-DRB1	PDGFA	CSF1	TGFB3	IL13	IL15	TGFB1	IL10	IL11	TGFB2	IFNA1	IFNG	CD4	LTA	IL1A	IL4	IL3	IL6	IL5	IL8	IL7	IFNB1	IL12A	IL12B	HLA-DRA	IL2
BIOCARTA_D4GDI_PATHWAY	http://www.broadinstitute.org/gsea/msigdb/cards/BIOCARTA_D4GDI_PATHWAY.html	PRF1	CYCS	GZMB	CASP10	CASP3	ARHGAP5	CASP9	JUN	CASP8	APAF1	CASP1	PARP1	ARHGDIB
BIOCARTA_DC_PATHWAY	http://www.broadinstitute.org/gsea/msigdb/cards/BIOCARTA_DC_PATHWAY.html	IL4	CSF2	IL3	IL5	TLR2	IL13	TLR4	ANPEP	CD40	TLR7	IL10	TLR9	IFNA1	ITGAX	IFNB1	CD33	IFNG	IL12A	CD2	IL12B	CD5	CD7
BIOCARTA_P35ALZHEIMERS_PATHWAY	http://www.broadinstitute.org/gsea/msigdb/cards/BIOCARTA_P35ALZHEIMERS_PATHWAY.html	CSNK1A1	APP	CAPNS2	CDK5R1	CAPNS1	CSNK1D	GSK3B	PPP2CA	MAPT	CDK5	CAPN1
BIOCARTA_RNA_PATHWAY	http://www.broadinstitute.org/gsea/msigdb/cards/BIOCARTA_RNA_PATHWAY.html	EIF2S1	RELA	EIF2S2	TP53	NFKBIA	NFKB1	EIF2AK2	DNAJC3	MAP3K14	CHUK
BIOCARTA_MTA3_PATHWAY	http://www.broadinstitute.org/gsea/msigdb/cards/BIOCARTA_MTA3_PATHWAY.html	ALDOA	MTA3	ESR1	MTA1	CDH1	MBD3	SNAI2	SNAI1	HDAC1	HSPB2	TUBA3C	CTSD	HSPB1	TUBA4A	TUBA4B	TUBA1A	PDZK1	GAPDH	TUBA1C
BIOCARTA_SKP2E2F_PATHWAY	http://www.broadinstitute.org/gsea/msigdb/cards/BIOCARTA_SKP2E2F_PATHWAY.html	E2F1	CCNE1	SKP2	SKP1	RB1	CDC34	CCNA1	CDK2	CUL1	TFDP1
BIOCARTA_CALCINEURIN_PATHWAY	http://www.broadinstitute.org/gsea/msigdb/cards/BIOCARTA_CALCINEURIN_PATHWAY.html	PRKCA	CYCSP35	PRKCB	CDKN1A	PLCG1	GNAQ	SP1	SP3	PPP3CB	CALM3	PPP3CC	NFATC4	MARCKS	PPP3CA	NFATC2	NFATC3	CALM2	NFATC1	CALM1
BIOCARTA_EGF_PATHWAY	http://www.broadinstitute.org/gsea/msigdb/cards/BIOCARTA_EGF_PATHWAY.html	HRAS	GRB2	STAT5A	STAT5B	ELK1	SRF	STAT6	FOS	STAT4	CSNK2A1	SOS1	MAP3K1	PIK3CA	SHC1	EGF	PIK3R1	RASA1	PRKCA	EGFR	MAP2K1	MAP2K4	RAF1	STAT1	STAT3	PRKCB	STAT2	PLCG1	JUN	MAPK3	JAK1	MAPK8
BIOCARTA_ETC_PATHWAY	http://www.broadinstitute.org/gsea/msigdb/cards/BIOCARTA_ETC_PATHWAY.html	GPD2	SDHA	SDHB	UQCRC1	SLC25A4	COX1	SLC25A6	SDHC	SDHD	CYCS	ATP5A1	NDUFA1
BIOCARTA_NDKDYNAMIN_PATHWAY	http://www.broadinstitute.org/gsea/msigdb/cards/BIOCARTA_NDKDYNAMIN_PATHWAY.html	SYNJ1	CYCSP35	AMPH	EPS15	NME2	PICALM	AP2A1	NME1	PPP3CB	CALM3	SYNJ2	PPP3CC	PPP3CA	BIN1	EPN1	CALM2	DNM1	AP2M1	CALM1
BIOCARTA_EPHA4_PATHWAY	http://www.broadinstitute.org/gsea/msigdb/cards/BIOCARTA_EPHA4_PATHWAY.html	EPHA4	SELP	LYN	ACTA1	FYN	ITGA1	L1CAM	RAP1B	ITGB1	EPHB1
BIOCARTA_EPO_PATHWAY	http://www.broadinstitute.org/gsea/msigdb/cards/BIOCARTA_EPO_PATHWAY.html	PTPN6	HRAS	MAP2K1	GRB2	STAT5A	STAT5B	RAF1	ELK1	FOS	CSNK2A1	PLCG1	SOS1	JUN	MAPK3	EPOR	MAPK8	SHC1	JAK2	EPO
BIOCARTA_ECM_PATHWAY	http://www.broadinstitute.org/gsea/msigdb/cards/BIOCARTA_ECM_PATHWAY.html	PIK3CG	TLN1	HRAS	ROCK1	MAP2K1	MYL2	DIAPH1	ITGA1	RAF1	ITGB1	PXN	SRC	MAPK1	PFN1	PTK2	ARHGAP5	FYN	GSN	MAPK3	RHOA	PIK3CA	SHC1	PIK3R1	MYLK
BIOCARTA_ERK_PATHWAY	http://www.broadinstitute.org/gsea/msigdb/cards/BIOCARTA_ERK_PATHWAY.html	HRAS	GRB2	MKNK2	MKNK1	ELK1	ITGB1	SRC	IGF1R	SOS1	PPP2CA	SHC1	MYC	EGFR	MAP2K1	MAP2K2	PTPRR	RAF1	STAT3	RPS6KA5	MAPK1	GNGT1	RPS6KA1	GNB1	MAPK3	PDGFRA	GNAS	NGFR	NGF
BIOCARTA_ERYTH_PATHWAY	http://www.broadinstitute.org/gsea/msigdb/cards/BIOCARTA_ERYTH_PATHWAY.html	CSF3	CSF2	IL3	CCL3	IL6	FLT3	IL9	TGFB3	IGF1	KITLG	TGFB1	IL11	TGFB2	IL1A	EPO
BIOCARTA_EPONFKB_PATHWAY	http://www.broadinstitute.org/gsea/msigdb/cards/BIOCARTA_EPONFKB_PATHWAY.html	CDKN1A	HIF1A	RELA	GRIN1	NFKBIA	EPOR	JAK2	NFKB1	ARNT	SOD2	EPO
BIOCARTA_EIF_PATHWAY	http://www.broadinstitute.org/gsea/msigdb/cards/BIOCARTA_EIF_PATHWAY.html	EIF6	EIF5	EIF2S3	EEF2	EIF4G1	EIF4G2	EIF3A	EIF4G3	EIF4E	EIF4A2	EIF2S1	EIF1AX	EIF2S2	EIF4A1	EEF2K	EIF1
BIOCARTA_EXTRINSIC_PATHWAY	http://www.broadinstitute.org/gsea/msigdb/cards/BIOCARTA_EXTRINSIC_PATHWAY.html	F10	F7	PROC	FGG	FGA	F5	FGB	F3	F2	TFPI	SERPINC1	PROS1	F2R
BIOCARTA_FAS_PATHWAY	http://www.broadinstitute.org/gsea/msigdb/cards/BIOCARTA_FAS_PATHWAY.html	LMNB1	LMNB2	PRKDC	FASLG	DAXX	MAP3K7	CASP6	CASP3	PAK2	CASP7	MAP3K1	CASP8	PAK1	FAS	ARHGDIB	CFLAR	DFFA	DFFB	MAP2K4	LMNA	PTPN13	FADD	RB1	CASP10	JUN	RIPK2	MAPK8	FAF1	PARP1	SPTAN1
BIOCARTA_FCER1_PATHWAY	http://www.broadinstitute.org/gsea/msigdb/cards/BIOCARTA_FCER1_PATHWAY.html	HRAS	GRB2	ELK1	BTK	FOS	PAK2	SOS1	MAP3K1	PPP3CB	PIK3CA	PPP3CC	FCER1G	SHC1	NFATC4	PPP3CA	NFATC2	NFATC3	MAP2K7	PIK3R1	NFATC1	SYK	PIK3CG	FCER1A	LYN	MAP2K1	MAP2K4	RAF1	CYCSP35	VAV1	PRKCB	MAPK1	PLA2G4A	PLCG1	JUN	MAPK3	CALM3	MAPK8	CALM2	CALM1
BIOCARTA_FEEDER_PATHWAY	http://www.broadinstitute.org/gsea/msigdb/cards/BIOCARTA_FEEDER_PATHWAY.html	KHK	TPI1	MPI	PYGM	PYGL	PGM1	HK1	TREH	LCT
BIOCARTA_FIBRINOLYSIS_PATHWAY	http://www.broadinstitute.org/gsea/msigdb/cards/BIOCARTA_FIBRINOLYSIS_PATHWAY.html	PLAT	FGG	FGA	FGB	F13A1	SERPINE1	F2	SERPINB2	CPB2	PLG	PLAU	F2R
BIOCARTA_FMLP_PATHWAY	http://www.broadinstitute.org/gsea/msigdb/cards/BIOCARTA_FMLP_PATHWAY.html	GNA15	HRAS	FPR1	NCF1C	NFKBIA	ELK1	NFKB1	MAP3K1	RAC1	PPP3CB	PPP3CC	NFATC4	PPP3CA	PAK1	NFATC2	PLCB1	NFATC3	MAP2K6	NFATC1	CAMK1G	PIK3C2G	NCF2	MAP2K1	MAP2K2	RELA	MAP2K3	RAF1	CYCSP35	MAPK1	GNGT1	GNB1	MAPK14	MAPK3	CAMK1	CALM3	CALM2	CALM1
BIOCARTA_FREE_PATHWAY	http://www.broadinstitute.org/gsea/msigdb/cards/BIOCARTA_FREE_PATHWAY.html	GSS	XDH	GPX1	GSR	TNF	IL8	RELA	NOX1	NFKB1	SOD1
BIOCARTA_GABA_PATHWAY	http://www.broadinstitute.org/gsea/msigdb/cards/BIOCARTA_GABA_PATHWAY.html	GABRA2	GPHN	GABRA1	GABRA4	GABRA3	GABRA6	GABRA5	DNM1	GABARAP	SRC
BIOCARTA_GATA3_PATHWAY	http://www.broadinstitute.org/gsea/msigdb/cards/BIOCARTA_GATA3_PATHWAY.html	MAF	IL4	IL5	MAP2K3	IL13	JUNB	PRKACG	PRKAR2B	PRKAR2A	GATA3	MAPK14	PRKAR1B	PRKAR1A	PRKACB	NFATC2	NFATC1
BIOCARTA_GLYCOLYSIS_PATHWAY	http://www.broadinstitute.org/gsea/msigdb/cards/BIOCARTA_GLYCOLYSIS_PATHWAY.html	GPI	TPI1	PFKL	ALDOB	PKLR	PGAM1	HK1	PGK1	GAPDH	ENO1
BIOCARTA_SET_PATHWAY	http://www.broadinstitute.org/gsea/msigdb/cards/BIOCARTA_SET_PATHWAY.html	PRF1	HMGB2	SET	GZMA	NME1	DFFA	DFFB	CREBBP	ANP32A	GZMB	APEX1
BIOCARTA_GH_PATHWAY	http://www.broadinstitute.org/gsea/msigdb/cards/BIOCARTA_GH_PATHWAY.html	HRAS	HNF1A	GRB2	STAT5A	STAT5B	SRF	SLC2A4	INS	SOS1	PIK3CA	SHC1	INSR	PIK3R1	GHR	PRKCA	PIK3CG	PTPN6	MAP2K1	SOCS1	RAF1	IRS1	PRKCB	MAPK1	GH1	RPS6KA1	PLCG1	MAPK3	JAK2
BIOCARTA_AHSP_PATHWAY	http://www.broadinstitute.org/gsea/msigdb/cards/BIOCARTA_AHSP_PATHWAY.html	ALAD	FECH	HMBS	UROS	HBA2	HBA1	GATA1	ALAS1	ALAS2	CPOX	AHSP	UROD	HBB
BIOCARTA_TCAPOPTOSIS_PATHWAY	http://www.broadinstitute.org/gsea/msigdb/cards/BIOCARTA_TCAPOPTOSIS_PATHWAY.html	CD3G	CD3D	CCR5	CD3E	CD247	FASLG	CD4	FAS	TRA@	TRB@	CD28
BIOCARTA_HIVNEF_PATHWAY	http://www.broadinstitute.org/gsea/msigdb/cards/BIOCARTA_HIVNEF_PATHWAY.html	FASLG	NFKB1	DAXX	CRADD	ACTG1	CASP6	BAG4	MAP3K5	CASP3	CASP9	PAK2	GSN	CASP7	CASP8	FAS	MAP2K7	CASP2	CHUK	DFFA	DFFB	RELA	CYCS	FADD	RB1	PRKCD	PSEN1	CDK11A	RIPK1	PSEN2	MDM2	CDK11B	MAPK8	MAP3K14	BID	TRAF1	TRAF2	TNF	XIAP	LMNB1	LMNB2	PRKDC	NFKBIA	TNFRSF1A	PTK2	NUMA1	TNFRSF1B	MAP3K1	BCL2	RASA1	ARHGDIB	CFLAR	LMNA	BIRC3	BIRC2	TRADD	APAF1	PARP1	SPTAN1
BIOCARTA_SALMONELLA_PATHWAY	http://www.broadinstitute.org/gsea/msigdb/cards/BIOCARTA_SALMONELLA_PATHWAY.html	ACTA1	WASF1	ARPC4	ARPC5	ARPC1A	ACTR3	ACTR2	ARPC1B	CDC42	ARPC3	ARPC2	RAC1	WASL
BIOCARTA_MPR_PATHWAY	http://www.broadinstitute.org/gsea/msigdb/cards/BIOCARTA_MPR_PATHWAY.html	ADCY1	HRAS	GNAI1	PAQR7	ARPC4	ARPC5	MYT1	SRC	PIN1	PAQR5	PGR	PRKACG	ACTR3	PRKAR2B	ACTR2	PRKAR2A	ARPC3	ARPC2	CAP1	PRKACB	CDK1	ACTA1	CDC25C	CCNB1	ARPC1A	MAPK1	ARPC1B	GNGT1	RPS6KA1	GNB1	PRKAR1B	MAPK3	PRKAR1A	GNAS
BIOCARTA_HCMV_PATHWAY	http://www.broadinstitute.org/gsea/msigdb/cards/BIOCARTA_HCMV_PATHWAY.html	PIK3CG	MAP2K1	MAP2K2	MAP2K3	RELA	CREB1	NFKB1	RB1	AKT1	MAPK1	SP1	MAPK14	MAP3K1	MAPK3	PIK3CA	PIK3R1	MAP2K6
BIOCARTA_P53HYPOXIA_PATHWAY	http://www.broadinstitute.org/gsea/msigdb/cards/BIOCARTA_P53HYPOXIA_PATHWAY.html	CSNK1A1	TAF1	HSP90AA1	NFKBIB	TP53	FHL2	ABCB1	HSPA1A	ATM	HIC1	RPA1	AKT1	CDKN1A	EP300	HIF1A	CSNK1D	BAX	DNAJB1P1	MDM2	MAPK8	NQO1	IGFBP3	GADD45A
BIOCARTA_HIF_PATHWAY	http://www.broadinstitute.org/gsea/msigdb/cards/BIOCARTA_HIF_PATHWAY.html	P4HB	LDHA	HSP90AA1	COPS5	VHL	CREB1	EDN1	ARNT	EP300	HIF1A	JUN	VEGFA	NOS3	ASPH	EPO
BIOCARTA_IGF1_PATHWAY	http://www.broadinstitute.org/gsea/msigdb/cards/BIOCARTA_IGF1_PATHWAY.html	PIK3CG	HRAS	MAP2K1	GRB2	RAF1	ELK1	IGF1	IRS1	SRF	PTPN11	FOS	IGF1R	CSNK2A1	SOS1	JUN	MAPK3	PIK3CA	MAPK8	SHC1	PIK3R1	RASA1
BIOCARTA_IL17_PATHWAY	http://www.broadinstitute.org/gsea/msigdb/cards/BIOCARTA_IL17_PATHWAY.html	CSF3	IL3	IL6	CD3G	IL8	CD3D	CD8A	CD3E	CD247	KITLG	TRA@	TRB@	IL17A	CD34	CD58	CD2	CD4
BIOCARTA_IL2_PATHWAY	http://www.broadinstitute.org/gsea/msigdb/cards/BIOCARTA_IL2_PATHWAY.html	HRAS	IL2RB	IL2RA	MAP2K1	GRB2	STAT5A	STAT5B	RAF1	ELK1	FOS	CSNK2A1	SOS1	JUN	LCK	MAPK3	JAK1	MAPK8	SHC1	IL2RG	JAK3	IL2	SYK
BIOCARTA_IL3_PATHWAY	http://www.broadinstitute.org/gsea/msigdb/cards/BIOCARTA_IL3_PATHWAY.html	PTPN6	IL3	HRAS	MAP2K1	GRB2	STAT5A	STAT5B	RAF1	FOS	SOS1	MAPK3	CSF2RB	SHC1	JAK2	IL3RA
BIOCARTA_IL4_PATHWAY	http://www.broadinstitute.org/gsea/msigdb/cards/BIOCARTA_IL4_PATHWAY.html	AKT1	STAT6	IL4	GRB2	IL4R	JAK1	IL2RG	SHC1	RPS6KB1	JAK3	IRS1
BIOCARTA_IL5_PATHWAY	http://www.broadinstitute.org/gsea/msigdb/cards/BIOCARTA_IL5_PATHWAY.html	IL4	CCL11	IL6	IL5	HLA-DRB1	CCR3	IL1B	CD4	IL5RA	HLA-DRA
BIOCARTA_IL6_PATHWAY	http://www.broadinstitute.org/gsea/msigdb/cards/BIOCARTA_IL6_PATHWAY.html	IL6	HRAS	CEBPB	MAP2K1	GRB2	IL6ST	RAF1	ELK1	IL6R	SRF	STAT3	PTPN11	TYK2	FOS	CSNK2A1	SOS1	JUN	MAPK3	JAK1	JAK2	SHC1	JAK3
BIOCARTA_IL10_PATHWAY	http://www.broadinstitute.org/gsea/msigdb/cards/BIOCARTA_IL10_PATHWAY.html	IL6	TNF	STAT5A	STAT5B	STAT1	IL10	STAT3	STAT2	BLVRA	STAT6	STAT4	IL10RB	IL10RA	HMOX1	BLVRB	JAK1	IL1A
BIOCARTA_IL12_PATHWAY	http://www.broadinstitute.org/gsea/msigdb/cards/BIOCARTA_IL12_PATHWAY.html	IL18R1	CD3G	CD3D	CD3E	IL18	CD247	CXCR3	TRA@	TRB@	IL12RB2	TYK2	STAT4	IL12RB1	CCR5	JUN	MAPK14	IFNG	IL12A	JAK2	MAPK8	IL12B	ETV5	MAP2K6
BIOCARTA_IL2RB_PATHWAY	http://www.broadinstitute.org/gsea/msigdb/cards/BIOCARTA_IL2RB_PATHWAY.html	E2F1	HRAS	NMI	GRB2	STAT5A	STAT5B	FASLG	RPS6KB1	BCL2L1	AKT1	FOS	SOS1	BCL2	PIK3CA	IL2RG	SHC1	FAS	MYC	PIK3R1	SYK	PIK3CG	CFLAR	PTPN6	IL2RB	IKZF3	IL2RA	SOCS3	SOCS1	CBL	RAF1	BAD	IRS1	MAPK1	CRKL	PPIA	MAPK3	JAK1	JAK3
BIOCARTA_IL22BP_PATHWAY	http://www.broadinstitute.org/gsea/msigdb/cards/BIOCARTA_IL22BP_PATHWAY.html	IL22RA1	SOCS3	STAT5A	STAT5B	STAT1	IL22	STAT3	STAT2	STAT6	TYK2	STAT4	IL10RA	JAK1	JAK2	JAK3	IL22RA2
BIOCARTA_IL7_PATHWAY	http://www.broadinstitute.org/gsea/msigdb/cards/BIOCARTA_IL7_PATHWAY.html	PIK3CG	NMI	IL7	STAT5A	CREBBP	STAT5B	IL7R	EP300	FYN	PTK2B	BCL2	LCK	JAK1	PIK3CA	IL2RG	JAK3	PIK3R1
BIOCARTA_GSK3_PATHWAY	http://www.broadinstitute.org/gsea/msigdb/cards/BIOCARTA_GSK3_PATHWAY.html	TOLLIP	GNAI1	TIRAP	GJA1	NFKB1	TLR4	CTNNB1	AKT1	WNT1	PDPK1	MYD88	PPP2CA	PIK3CA	LBP	PIK3R1	APC	AXIN1	IRAK1	LY96	RELA	FZD1	LEF1	DVL1	CCND1	GSK3B	EIF2AK2	CD14
BIOCARTA_DEATH_PATHWAY	http://www.broadinstitute.org/gsea/msigdb/cards/BIOCARTA_DEATH_PATHWAY.html	BID	TRAF2	XIAP	TNFRSF25	NFKBIA	NFKB1	TNFSF12	CASP6	CASP3	CASP9	CASP7	BCL2	CASP8	CHUK	CFLAR	DFFA	DFFB	RELA	CYCS	LMNA	GAS2	FADD	BIRC3	BIRC2	TRADD	TNFRSF10A	CASP10	TNFSF10	TNFRSF10B	RIPK1	APAF1	MAP3K14	SPTAN1
BIOCARTA_RACCYCD_PATHWAY	http://www.broadinstitute.org/gsea/msigdb/cards/BIOCARTA_RACCYCD_PATHWAY.html	E2F1	HRAS	NFKBIA	NFKB1	AKT1	CCNE1	RAC1	RHOA	PIK3CA	PAK1	CHUK	PIK3R1	TFDP1	RELA	RAF1	CDK6	RB1	CDK4	CDK2	MAPK1	CCND1	CDKN1A	CDKN1B	IKBKG	MAPK3	IKBKB
BIOCARTA_GLEEVEC_PATHWAY	http://www.broadinstitute.org/gsea/msigdb/cards/BIOCARTA_GLEEVEC_PATHWAY.html	PIK3CG	HRAS	BCR	MAP2K1	GRB2	STAT5A	STAT5B	MAP2K4	RAF1	BAD	STAT1	AKT1	FOS	CRKL	SOS1	JUN	MAP3K1	MAPK3	PIK3CA	MAPK8	JAK2	MYC	PIK3R1
BIOCARTA_INSULIN_PATHWAY	http://www.broadinstitute.org/gsea/msigdb/cards/BIOCARTA_INSULIN_PATHWAY.html	PIK3CG	HRAS	MAP2K1	GRB2	RAF1	ELK1	IRS1	SRF	PTPN11	FOS	CSNK2A1	SLC2A4	INS	SOS1	JUN	MAPK3	PIK3CA	MAPK8	SHC1	INSR	PIK3R1	RASA1
BIOCARTA_INTEGRIN_PATHWAY	http://www.broadinstitute.org/gsea/msigdb/cards/BIOCARTA_INTEGRIN_PATHWAY.html	TLN1	CAV1	HRAS	GRB2	PPP1R12B	BCAR1	ITGB1	PXN	SRC	VCL	PTK2	SOS1	RHOA	SHC1	ZYX	CSK	RAPGEF1	CAPNS2	BCR	CAPNS1	ACTA1	ROCK1	MAP2K1	MAP2K2	ITGA1	RAF1	ACTN1	ACTN2	ACTN3	CAPN1	MAPK1	CRKL	TNS1	FYN	JUN	MAPK3	RAP1A	MAPK8
BIOCARTA_INTRINSIC_PATHWAY	http://www.broadinstitute.org/gsea/msigdb/cards/BIOCARTA_INTRINSIC_PATHWAY.html	F11	COL4A4	KNG1	F12	COL4A3	COL4A2	F10	COL4A1	F8	F9	SERPING1	COL4A6	COL4A5	PROC	FGG	F5	FGA	FGB	KLKB1	F2	SERPINC1	PROS1	F2R
BIOCARTA_KERATINOCYTE_PATHWAY	http://www.broadinstitute.org/gsea/msigdb/cards/BIOCARTA_KERATINOCYTE_PATHWAY.html	TRAF2	HRAS	TNF	NFKBIA	FASLG	NFKB1	DAXX	FOS	TNFRSF1A	TNFRSF1B	MAP3K5	MAP3K1	PPP2CA	BCL2	HOXA7	FAS	EGF	MAP2K7	MAP2K6	CHUK	CEBPA	EGFR	PRKCA	MAP2K1	MAP2K3	RELA	MAP2K4	RAF1	PRKCH	PRKCG	PRKCE	PRKCD	PRKCB	MAPK1	PRKCQ	SP1	ETS1	MAPK13	ETS2	MAPK14	JUN	RIPK1	MAPK3	MAPK8	IKBKB	MAP3K14
BIOCARTA_TCRA_PATHWAY	http://www.broadinstitute.org/gsea/msigdb/cards/BIOCARTA_TCRA_PATHWAY.html	PTPRC	CD3G	CD3D	HLA-DRB1	CD3E	CD247	TRA@	TRB@	FYN	LCK	ZAP70	CD4	HLA-DRA
BIOCARTA_LECTIN_PATHWAY	http://www.broadinstitute.org/gsea/msigdb/cards/BIOCARTA_LECTIN_PATHWAY.html	C8A	C7	MBL2	C9	MASP1	C4A	MASP2	C4B	C3	C6	C5	C2
BIOCARTA_PYK2_PATHWAY	http://www.broadinstitute.org/gsea/msigdb/cards/BIOCARTA_PYK2_PATHWAY.html	HRAS	GRB2	BCAR1	SRC	PTK2B	SOS1	MAP3K1	RAC1	SHC1	PAK1	PRKCA	MAP2K1	MAP2K2	MAP2K3	MAP2K4	RAF1	CYCSP35	PRKCB	MAPK1	CRKL	GNAQ	PLCG1	MAPK14	JUN	MAPK3	CALM3	MAPK8	CALM2	CALM1
BIOCARTA_EGFR_SMRTE_PATHWAY	http://www.broadinstitute.org/gsea/msigdb/cards/BIOCARTA_EGFR_SMRTE_PATHWAY.html	EGFR	THRA	THRB	MAP2K1	RXRA	MAPK14	MAP3K1	RARA	ZBTB16	EGF	NCOR2
BIOCARTA_MAPK_PATHWAY	http://www.broadinstitute.org/gsea/msigdb/cards/BIOCARTA_MAPK_PATHWAY.html	MEF2C	HRAS	MEF2A	TGFB3	RPS6KB2	NFKB1	RPS6KB1	DAXX	TGFB1	TGFB2	MAP3K7	FOS	MAX	MAP3K6	MAP3K5	MAP3K4	PAK2	MAP3K9	MAP3K8	SHC1	PAK1	RAPGEF2	MYC	MAP2K7	CHUK	MAP2K6	MAP2K5	BRAF	RELA	MAP4K3	MAPK1	MAP4K4	MAP4K5	MAPK6	MAPK4	RIPK1	JUN	MAPK3	MAP3K10	MAPK9	MAPK8	MAPK7	MAP3K14	MAP3K13	MAP3K12	MAP3K11	TRAF2	GRB2	MAPKAPK5	MKNK2	MAP4K2	MAPKAPK3	NFKBIA	MKNK1	ELK1	MAP4K1	MAPKAPK2	ATF2	MAP3K3	MAP3K2	MAP3K1	RAC1	CEBPA	MAP2K1	MAP2K2	TGFBR1	MAP2K3	CREB1	MAP2K4	RAF1	MAPK11	MAPK10	STAT1	TRADD	RPS6KA5	MEF2D	RPS6KA3	RPS6KA4	LOC729991-MEF2B	SP1	MAPK12	RPS6KA1	MAPK13	RPS6KA2	MAPK14	ARAF	IKBKB
BIOCARTA_MCALPAIN_PATHWAY	http://www.broadinstitute.org/gsea/msigdb/cards/BIOCARTA_MCALPAIN_PATHWAY.html	HRAS	TLN1	MYL2	CXCR3	ITGB1	PXN	PRKACG	PRKAR2B	PTK2	PRKAR2A	EZR	PRKACB	EGF	EGFR	CAPNS2	CAPNS1	ACTA1	ITGA1	CAPN2	CAPN1	MAPK1	PRKAR1B	PRKAR1A	MAPK3	MYLK
BIOCARTA_PPARA_PATHWAY	http://www.broadinstitute.org/gsea/msigdb/cards/BIOCARTA_PPARA_PATHWAY.html	ACOX1	PPARA	PTGS2	PDGFA	STAT5A	EHHADH	STAT5B	CITED2	PRKACG	PRKAR2B	PRKAR2A	APOA2	APOA1	PIK3CA	NOS2	PRKACB	MYC	NR2F1	PIK3CG	PRKCA	HSP90AA1	RXRA	RELA	NR0B2	RB1	PPARGC1A	PRKCB	NRIP1	MAPK1	NCOA1	CD36	EP300	JUN	MAPK3	MED1	ME1	TNF	FRA8B	NFKBIA	HSPA1A	MRPL11	INS	FAT1	HSD17B4	PIK3R1	NR1H3	CPT1B	LPL	CREBBP	SRA1	DUSP1	SP1	PRKAR1B	PRKAR1A	FABP1	NCOR1	NCOR2	DUT
BIOCARTA_ETS_PATHWAY	http://www.broadinstitute.org/gsea/msigdb/cards/BIOCARTA_ETS_PATHWAY.html	E2F1	HRAS	E2F4	RBL2	CSF1	RBL1	HDAC5	FOS	SIN3B	HDAC2	SIN3A	ETS1	ETS2	JUN	DDX20	NCOR2	ETV3	CSF1R
BIOCARTA_MONOCYTE_PATHWAY	http://www.broadinstitute.org/gsea/msigdb/cards/BIOCARTA_MONOCYTE_PATHWAY.html	ICAM1	ITGAL	SELP	CD44	SELL	PECAM1	ITGB2	ITGA4	SELE	ITGB1	ITGAM
BIOCARTA_MTOR_PATHWAY	http://www.broadinstitute.org/gsea/msigdb/cards/BIOCARTA_MTOR_PATHWAY.html	PDK2	MKNK1	RPS6KB1	FKBP1A	RPS6	PTEN	EIF4B	EIF4G1	AKT1	EIF4G2	EIF4EBP1	PDPK1	EIF3A	EIF4G3	EIF4E	TSC1	EIF4A2	PPP2CA	EIF4A1	TSC2	PIK3CA	MTOR	PIK3R1
BIOCARTA_IGF1R_PATHWAY	http://www.broadinstitute.org/gsea/msigdb/cards/BIOCARTA_IGF1R_PATHWAY.html	ADCY1	HRAS	MAP2K1	GRB2	RAF1	BAD	IRS1	PRKACG	AKT1	MAPK1	PRKAR2B	IGF1R	PRKAR2A	YWHAH	RPS6KA1	SOS1	PRKAR1B	MAPK3	PRKAR1A	PIK3CA	SHC1	PRKACB	PIK3R1
BIOCARTA_PITX2_PATHWAY	http://www.broadinstitute.org/gsea/msigdb/cards/BIOCARTA_PITX2_PATHWAY.html	LDB1	CREBBP	FZD1	LEF1	TRRAP	DVL1	CTNNB1	WNT1	EP300	HDAC1	GSK3B	PITX2	APC	MED1	AXIN1
BIOCARTA_NGF_PATHWAY	http://www.broadinstitute.org/gsea/msigdb/cards/BIOCARTA_NGF_PATHWAY.html	PIK3CG	HRAS	MAP2K1	GRB2	RAF1	ELK1	FOS	CSNK2A1	PLCG1	SOS1	JUN	MAPK3	PIK3CA	MAPK8	SHC1	NGFR	PIK3R1	NGF
BIOCARTA_VIP_PATHWAY	http://www.broadinstitute.org/gsea/msigdb/cards/BIOCARTA_VIP_PATHWAY.html	VIP	NFKBIA	NFKB1	VIPR2	PRKACG	PRKAR2B	PRKAR2A	MAP3K1	PPP3CB	PPP3CC	PRKACB	PPP3CA	NFATC2	MYC	CHUK	NFATC1	EGR3	EGR2	RELA	CYCSP35	GNAQ	PLCG1	PRKAR1B	PRKAR1A	CALM3	CALM2	CALM1
BIOCARTA_NFAT_PATHWAY	http://www.broadinstitute.org/gsea/msigdb/cards/BIOCARTA_NFAT_PATHWAY.html	MEF2C	HRAS	EDN1	RPS6KB1	AKT1	PRKACG	PRKAR2B	PRKAR2A	GATA4	PIK3CA	PRKACB	FGF2	PIK3CG	CAMK1G	ACTA1	MYH2	CYCSP35	MAPK1	CAMK4	MAPK3	F2	CAMK1	MAPK8	NPPA	CTF1	FKBP1A	CALR	LIF	HAND1	HAND2	AGT	PPP3CB	PPP3CC	NFATC4	PPP3CA	NFATC2	NKX2-5	NFATC3	PIK3R1	NFATC1	CSNK1A1	MAP2K1	CREBBP	RAF1	IGF1	ELSPBP1	MAPK14	GSK3B	PRKAR1B	PRKAR1A	HBEGF	CALM3	CALM2	CALM1
BIOCARTA_NTHI_PATHWAY	http://www.broadinstitute.org/gsea/msigdb/cards/BIOCARTA_NTHI_PATHWAY.html	TNF	IL8	TGFBR1	MAP2K3	RELA	TGFBR2	CREBBP	TLR2	SMAD4	NFKBIA	SMAD3	NFKB1	MAPK11	NR3C1	MAP3K7	EP300	MYD88	DUSP1	MAPK14	IL1B	MAP3K14	IKBKB	CHUK	MAP2K6
BIOCARTA_NFKB_PATHWAY	http://www.broadinstitute.org/gsea/msigdb/cards/BIOCARTA_NFKB_PATHWAY.html	IRAK1	IL1R1	TNF	RELA	NFKBIA	NFKB1	TLR4	FADD	TAB1	TRADD	MAP3K7	TNFRSF1A	TNFRSF1B	MYD88	RIPK1	MAP3K1	IKBKG	MAP3K14	TNFAIP3	IKBKB	TRAF6	CHUK	IL1A
BIOCARTA_NOS1_PATHWAY	http://www.broadinstitute.org/gsea/msigdb/cards/BIOCARTA_NOS1_PATHWAY.html	PRKCA	NOS1	GRIN1	GRIN2A	CYCSP35	PRKCB	PRKACG	PRKAR2B	PRKAR2A	GRIN2B	GRIN2C	PRKAR1B	GRIN2D	PRKAR1A	PPP3CB	DLG4	CALM3	PPP3CC	PPP3CA	PRKACB	CALM2	CALM1
BIOCARTA_NO2IL12_PATHWAY	http://www.broadinstitute.org/gsea/msigdb/cards/BIOCARTA_NO2IL12_PATHWAY.html	CD3G	CD3D	CD3E	CD247	CXCR3	IL12RB2	TYK2	STAT4	IL12RB1	CCR5	IFNG	IL12A	CD2	CD4	JAK2	IL12B	NOS2
BIOCARTA_RARRXR_PATHWAY	http://www.broadinstitute.org/gsea/msigdb/cards/BIOCARTA_RARRXR_PATHWAY.html	KAT2B	RXRA	TBP	GTF2B	POLR2A	GTF2E1	HDAC3	NCOA1	NCOA2	NCOA3	GTF2A1	GTF2F1	RARA	ERCC3	NCOR2
BIOCARTA_NUCLEARRS_PATHWAY	http://www.broadinstitute.org/gsea/msigdb/cards/BIOCARTA_NUCLEARRS_PATHWAY.html	PPARA	PPARD	IDDM11	ABCB11	PPARG	ABCB1	CYP2E1	NR0B2	CYP1A2	ABCB4	NR1I3	ABCC3	RARA	NR1H4	NR1H3
BIOCARTA_ARENRF2_PATHWAY	http://www.broadinstitute.org/gsea/msigdb/cards/BIOCARTA_ARENRF2_PATHWAY.html	PRKCA	MAFG	FXYD2	MAFF	CREB1	KEAP1	MAFK	PRKCB	FOS	MAPK1	JUN	MAPK14	MAPK8
BIOCARTA_P38MAPK_PATHWAY	http://www.broadinstitute.org/gsea/msigdb/cards/BIOCARTA_P38MAPK_PATHWAY.html	HMGN1	MEF2C	TRAF2	MEF2A	HRAS	GRB2	MAPKAPK5	TGFB3	ELK1	MKNK1	MAPKAPK2	DAXX	TGFB1	TGFB2	ATF2	MAP3K7	CDC42	MAX	MAP3K5	MAP3K9	MAP3K1	RAC1	SHC1	RAPGEF2	MYC	MAP2K6	CREB1	TGFBR1	MAP2K4	STAT1	DDIT3	TRADD	RPS6KA5	MEF2D	PLA2G4A	LOC729991-MEF2B	MAPK14	RIPK1	HSPB2	HSPB1
BIOCARTA_P53_PATHWAY	http://www.broadinstitute.org/gsea/msigdb/cards/BIOCARTA_P53_PATHWAY.html	E2F1	TP53	RB1	CDK4	TIMP3	CDK2	ATM	CCNE1	CCND1	CDKN1A	BCL2	BAX	PCNA	MDM2	APAF1	GADD45A
BIOCARTA_PDGF_PATHWAY	http://www.broadinstitute.org/gsea/msigdb/cards/BIOCARTA_PDGF_PATHWAY.html	HRAS	PDGFA	GRB2	STAT5A	STAT5B	ELK1	SRF	STAT6	FOS	STAT4	CSNK2A1	SOS1	MAP3K1	PIK3CA	SHC1	PIK3R1	RASA1	PIK3CG	PRKCA	MAP2K1	MAP2K4	RAF1	STAT1	STAT3	PRKCB	STAT2	PLCG1	JUN	MAPK3	PDGFRA	JAK1	MAPK8
BIOCARTA_CCR5_PATHWAY	http://www.broadinstitute.org/gsea/msigdb/cards/BIOCARTA_CCR5_PATHWAY.html	PRKCA	CCL2	CYCSP35	CXCL12	CCL4	PRKCB	FOS	GNAQ	CCR5	PLCG1	PTK2B	CXCR4	JUN	MAPK14	CALM3	MAPK8	CALM2	CALM1
BIOCARTA_PTDINS_PATHWAY	http://www.broadinstitute.org/gsea/msigdb/cards/BIOCARTA_PTDINS_PATHWAY.html	PRKCZ	ARHGEF2	LYN	PFKL	PFKP	EEA1	RPS6KB1	BAD	PFKM	JAG1	PRKCE	VAV2	BTK	AKT1	PDPK1	ARF1	PLCG1	AP2A1	GSK3A	GSK3B	RAC1	RAB5A	AP2M1
BIOCARTA_PLCE_PATHWAY	http://www.broadinstitute.org/gsea/msigdb/cards/BIOCARTA_PLCE_PATHWAY.html	RAP2B	PRKACG	PRKAR2B	PTGER1	ADRB2	ADCY1	PRKAR2A	PLCE1	PRKAR1B	PRKAR1A	GNAS	PRKACB
BIOCARTA_EDG1_PATHWAY	http://www.broadinstitute.org/gsea/msigdb/cards/BIOCARTA_EDG1_PATHWAY.html	ADCY1	PDGFA	GNAI1	ITGB3	SRC	ASAH1	SPHKAP	AKT1	PTK2	S1PR1	ITGAV	RAC1	RHOA	PIK3CA	PLCB1	PIK3R1	PRKCA	PIK3CG	SPHK1	PRKCB	MAPK1	GNGT1	GNB1	MAPK3	PDGFRA	SMPD1	SMPD2
BIOCARTA_CDK5_PATHWAY	http://www.broadinstitute.org/gsea/msigdb/cards/BIOCARTA_CDK5_PATHWAY.html	EGR1	MAPK1	CDK5R1	HRAS	MAP2K1	MAP2K2	MAPK3	RAF1	NGFR	CDK5	NGF
BIOCARTA_MYOSIN_PATHWAY	http://www.broadinstitute.org/gsea/msigdb/cards/BIOCARTA_MYOSIN_PATHWAY.html	GNA13	MYL7	MYL2	PPP1R12B	GNA12	ARHGAP5	PLCB1	ARHGEF4	PRKCA	ARHGEF3	ARHGEF2	ARHGEF1	ROCK1	ARHGEF7	ARHGEF18	ARHGEF6	ARHGEF19	ARHGEF5	ARHGEF16	ARHGEF17	PKN1	ARHGEF9	ARHGEF15	ARHGEF12	ARHGEF10	ARHGEF11	PRKCB	GNGT1	GNAQ	GNB1	MYLK
BIOCARTA_PLATELETAPP_PATHWAY	http://www.broadinstitute.org/gsea/msigdb/cards/BIOCARTA_PLATELETAPP_PATHWAY.html	COL4A4	PLAT	F11	COL4A3	COL4A2	COL4A1	F9	PLG	COL4A6	COL4A5	APP	F2	SERPINE1	PLAU
BIOCARTA_PS1_PATHWAY	http://www.broadinstitute.org/gsea/msigdb/cards/BIOCARTA_PS1_PATHWAY.html	HNF1A	BTRC	FZD1	DLL1	DVL1	CTNNB1	WNT1	NOTCH1	PSEN1	GSK3B	ADAM17	RBPJ	AXIN1	APC
BIOCARTA_PROTEASOME_PATHWAY	http://www.broadinstitute.org/gsea/msigdb/cards/BIOCARTA_PROTEASOME_PATHWAY.html	UBE2A	UBE3A	PSMA7	PSMA2	PSMB5	PSMA1	PSMB4	PSMB7	PSMB6	PSMB1	PSMA6	PSMA5	UBA1	PSMA4	PSMB3	PSMA3	PSMB2	RPN1	RPN2
BIOCARTA_AKAPCENTROSOME_PATHWAY	http://www.broadinstitute.org/gsea/msigdb/cards/BIOCARTA_AKAPCENTROSOME_PATHWAY.html	CDK1	PCNT	PRKAG1	PKN1	AKAP9	NUP85	PRKCE	PRKACG	PRKAR2B	PRKAR2A	PPP1CA	PPP2CA	MAP2	RHOA	PRKACB
BIOCARTA_PTEN_PATHWAY	http://www.broadinstitute.org/gsea/msigdb/cards/BIOCARTA_PTEN_PATHWAY.html	PDK2	GRB2	BCAR1	FASLG	FOXO3	PTEN	ITGB1	AKT1	MAPK1	PTK2	PDPK1	CDKN1B	SOS1	MAPK3	ILK	PIK3CA	SHC1	PIK3R1
BIOCARTA_RAB_PATHWAY	http://www.broadinstitute.org/gsea/msigdb/cards/BIOCARTA_RAB_PATHWAY.html	RAB2A	RAB3A	RAB7A	RAB8A	RAB9A	ACTA1	RAB4A	RAB5A	RAB11A	RAB6A	RAB1A	RAB27A
BIOCARTA_RAC1_PATHWAY	http://www.broadinstitute.org/gsea/msigdb/cards/BIOCARTA_RAC1_PATHWAY.html	PIK3CG	PLD1	CDK5R1	MYL2	NCF2	LIMK1	RALBP1	PPP1R12B	WASF1	ARFIP2	TRIO	RPS6KB1	CDK5	VAV1	MAP3K1	RAC1	CFL1	PDGFRA	CHN1	PIK3CA	PAK1	PIK3R1	MYLK
BIOCARTA_RAS_PATHWAY	http://www.broadinstitute.org/gsea/msigdb/cards/BIOCARTA_RAS_PATHWAY.html	PIK3CG	PLD1	HRAS	MAP2K1	RALBP1	RELA	RAF1	ELK1	NFKB1	BAD	BCL2L1	FOXO4	RALGDS	AKT1	CDC42	CASP9	RAC1	MAPK3	RHOA	PIK3CA	RALA	PIK3R1	CHUK
BIOCARTA_NKCELLS_PATHWAY	http://www.broadinstitute.org/gsea/msigdb/cards/BIOCARTA_NKCELLS_PATHWAY.html	KLRC4	PTPN6	KLRC2	KLRC3	MAP2K1	IL18	HLA-A	VAV1	ITGB1	B2M	LAT	PTK2B	RAC1	MAPK3	PIK3CA	PAK1	KLRD1	PIK3R1	KLRC1	SYK
BIOCARTA_RB_PATHWAY	http://www.broadinstitute.org/gsea/msigdb/cards/BIOCARTA_RB_PATHWAY.html	CDK1	TP53	CHEK1	RB1	MYT1	CDK4	CDC25C	CDK2	WEE1	ATM	CDC25B	YWHAH	MAPK14
BIOCARTA_CHREBP2_PATHWAY	http://www.broadinstitute.org/gsea/msigdb/cards/BIOCARTA_CHREBP2_PATHWAY.html	PRKAG3	YWHAZ	PPP2R3B	PPP2R3A	PPP2R5B	PPP2R5A	PPP2R5D	PRKAG1	PPP2R5C	PRKAG2	PRKACG	PRKAR2B	PRKAR2A	PPP2CA	PPP2CB	FASN	PRKAA1	PRKACA	PRKAA2	PRKACB	PPP2R2B	PPP2R2C	PPP2R2D	PPP2R1B	PPP2R1A	PRKAB2	ACACA	PRKAB1	MLXIPL	YWHAB	YWHAA	YWHAE	YWHAD	YWHAG	YWHAH	GCK	PRKAR1B	MLX	PKLR	PRKAR1A	YWHAQ	PPP2R5E	PPP2R4	PPP2R2A
BIOCARTA_BAD_PATHWAY	http://www.broadinstitute.org/gsea/msigdb/cards/BIOCARTA_BAD_PATHWAY.html	ADCY1	KITLG	KIT	BCL2L1	PRKACG	AKT1	IGF1R	PRKAR2B	PRKAR2A	BCL2	CSF2RB	PIK3CA	PRKACB	PIK3R1	PIK3CG	IL3	IGF1	BAD	MAPK1	YWHAH	RPS6KA1	BAX	PRKAR1B	PRKAR1A	MAPK3	IL3RA
BIOCARTA_CK1_PATHWAY	http://www.broadinstitute.org/gsea/msigdb/cards/BIOCARTA_CK1_PATHWAY.html	DRD1	CDK5R1	DRD2	GRM1	CDK5	PRKACG	PRKAR2B	PRKAR2A	PPP1CA	CSNK1D	PPP1R1B	PRKAR1B	PPP2CA	PRKAR1A	PRKACB	PPP3CA	PLCB1
BIOCARTA_EIF2_PATHWAY	http://www.broadinstitute.org/gsea/msigdb/cards/BIOCARTA_EIF2_PATHWAY.html	PPP1CA	EIF2AK1	EIF2S1	GSK3B	EIF2S2	EIF5	EIF2S3	EIF2AK2	EIF2AK3	EIF2AK4	EIF2B5
BIOCARTA_EIF4_PATHWAY	http://www.broadinstitute.org/gsea/msigdb/cards/BIOCARTA_EIF4_PATHWAY.html	PRKCA	PDK2	MKNK1	RPS6KB1	IRS1	PTEN	PRKCB	EIF4G1	AKT1	MAPK1	EIF4G2	EIF4EBP1	PDPK1	EIF4G3	EIF4E	EIF4A2	MAPK14	MAPK3	EIF4A1	PIK3CA	PABPC1	MTOR	PIK3R1	GHR
BIOCARTA_STEM_PATHWAY	http://www.broadinstitute.org/gsea/msigdb/cards/BIOCARTA_STEM_PATHWAY.html	CSF3	IL4	CSF2	IL3	IL6	IL5	CD8A	IL8	IL7	CSF1	IL9	IL11	CD4	IL2	EPO
BIOCARTA_P27_PATHWAY	http://www.broadinstitute.org/gsea/msigdb/cards/BIOCARTA_P27_PATHWAY.html	E2F1	CKS1B	SKP2	NEDD8	RB1	SKP1	CDK2	RBX1	CCNE1	CDKN1B	UBE2M	CUL1	TFDP1
BIOCARTA_PGC1A_PATHWAY	http://www.broadinstitute.org/gsea/msigdb/cards/BIOCARTA_PGC1A_PATHWAY.html	MEF2C	PPARA	MEF2A	ESRRA	CAMK1G	CAMK2G	CYCSP35	PPARGC1A	HDAC5	MEF2D	YWHAH	LOC729991-MEF2B	CAMK4	SLC2A4	PPP3CB	CAMK2D	CAMK1	CALM3	PPP3CC	CAMK2B	PPP3CA	CAMK2A	CALM2	CALM1
BIOCARTA_PML_PATHWAY	http://www.broadinstitute.org/gsea/msigdb/cards/BIOCARTA_PML_PATHWAY.html	HRAS	SP100	TNF	CREBBP	PML	TP53	FASLG	PAX3	RB1	SIRT1	DAXX	TNFRSF1A	SUMO1	TNFRSF1B	PRAM1	RARA	FAS
BIOCARTA_DREAM_PATHWAY	http://www.broadinstitute.org/gsea/msigdb/cards/BIOCARTA_DREAM_PATHWAY.html	CREB1	CREM	OPRK1	KCNIP3	POLR2A	PRKACG	PRKAR2B	FOS	PRKAR2A	JUN	PRKAR1B	PRKAR1A	MAPK3	PRKACB
BIOCARTA_LEPTIN_PATHWAY	http://www.broadinstitute.org/gsea/msigdb/cards/BIOCARTA_LEPTIN_PATHWAY.html	PRKAG3	LEP	PRKAG1	LEPR	PRKAG2	PRKAB2	ACACA	PRKAB1	PRKAA1	PRKAA2	CPT1A
BIOCARTA_RHO_PATHWAY	http://www.broadinstitute.org/gsea/msigdb/cards/BIOCARTA_RHO_PATHWAY.html	TLN1	MYL2	DIAPH1	PPP1R12B	PIP5K1B	ARPC4	PIP5K1A	ARPC5	SRC	VCL	ARHGAP4	ACTR3	PFN1	ACTR2	ARHGAP6	ARHGAP5	ARPC3	ARPC2	GSN	ARHGAP1	RHOA	ARHGEF1	ROCK1	LIMK1	BAIAP2	ARHGEF5	ARHGEF11	ARPC1A	ARPC1B	CFL1	OPHN1	MYLK
BIOCARTA_AKAP13_PATHWAY	http://www.broadinstitute.org/gsea/msigdb/cards/BIOCARTA_AKAP13_PATHWAY.html	PRKACG	GNA13	PRKAR2B	PRKAR2A	PRKAG1	GNA12	RHOA	LPAR3	AKAP13	LPAR2	LPAR1	PRKACB
BIOCARTA_ATRBRCA_PATHWAY	http://www.broadinstitute.org/gsea/msigdb/cards/BIOCARTA_ATRBRCA_PATHWAY.html	NBN	MRE11A	HUS1	TP53	TREX1	BRCA2	RAD9A	CHEK1	ATR	CHEK2	RAD50	ATM	BRCA1	RAD51	RAD1	FANCD2	FANCE	FANCF	FANCG	RAD17	FANCC
BIOCARTA_CARDIACEGF_PATHWAY	http://www.broadinstitute.org/gsea/msigdb/cards/BIOCARTA_CARDIACEGF_PATHWAY.html	EGFR	PRKCA	HRAS	RELA	EDN1	NFKB1	PRKCB	EDNRA	FOS	AGTR1	EDNRB	PLCG1	JUN	AGT	RHOA	ADAM12	EGF	MYC
BIOCARTA_HER2_PATHWAY	http://www.broadinstitute.org/gsea/msigdb/cards/BIOCARTA_HER2_PATHWAY.html	PIK3CG	EGFR	IL6	HRAS	ERBB4	MAP2K1	GRB2	GRIP1	ERBB3	IL6ST	ESR1	RAF1	IL6R	STAT3	MAPK1	EP300	SOS1	MAPK3	PIK3CA	SHC1	CARM1	PIK3R1
BIOCARTA_ERK5_PATHWAY	http://www.broadinstitute.org/gsea/msigdb/cards/BIOCARTA_ERK5_PATHWAY.html	PIK3CG	MEF2C	HRAS	MEF2A	GRB2	CREB1	AKT1	MAPK1	MEF2D	LOC729991-MEF2B	RPS6KA1	PLCG1	NTRK1	MAPK3	PIK3CA	SHC1	MAPK7	PIK3R1
BIOCARTA_MAL_PATHWAY	http://www.broadinstitute.org/gsea/msigdb/cards/BIOCARTA_MAL_PATHWAY.html	HRAS	HNF1A	ROCK1	ACTA1	MAP2K1	DIAPH1	MAP2K2	LIMK1	MAP4K2	RAF1	MAL	SRF	MAPK1	CDC42	MAP3K1	RAC1	MAPK3	RHOA	MAPK8
BIOCARTA_MEF2D_PATHWAY	http://www.broadinstitute.org/gsea/msigdb/cards/BIOCARTA_MEF2D_PATHWAY.html	PRKCA	CAPNS2	CAPNS1	CYCSP35	CAPN2	TRA@	TRB@	PRKCB	MEF2D	HDAC2	EP300	HDAC1	CABIN1	PPP3CB	CALM3	PPP3CC	PPP3CA	NFATC2	CALM2	NFATC1	CALM1
BIOCARTA_MITOCHONDRIA_PATHWAY	http://www.broadinstitute.org/gsea/msigdb/cards/BIOCARTA_MITOCHONDRIA_PATHWAY.html	BID	XIAP	AIFM1	DFFA	DFFB	CYCS	BCL2L1	BIRC3	BIRC2	BAK1	CASP6	CASP3	CASP9	ENDOG	CASP7	BCL2	BAX	CASP8	DIABLO	BIK	APAF1
BIOCARTA_ACH_PATHWAY	http://www.broadinstitute.org/gsea/msigdb/cards/BIOCARTA_ACH_PATHWAY.html	PIK3CG	FASLG	FOXO3	BAD	SRC	AKT1	PTK2	MUSK	YWHAH	PTK2B	RAPSN	PIK3CA	CHRNB1	PIK3R1	TERT	CHRNG
BIOCARTA_PARKIN_PATHWAY	http://www.broadinstitute.org/gsea/msigdb/cards/BIOCARTA_PARKIN_PATHWAY.html	SEPT5	SUMO1	SNCAIP	GPR37	UBE2G1	UBE2G2	SNCA	UBE2F	UBE2L6	PARK2	UBE2L3	UBE2E2
BIOCARTA_CDC42RAC_PATHWAY	http://www.broadinstitute.org/gsea/msigdb/cards/BIOCARTA_CDC42RAC_PATHWAY.html	ARPC4	ARPC5	ARPC1A	ACTR3	CDC42	ACTR2	ARPC1B	ARPC3	ARPC2	RAC1	PDGFRA	RHOA	PIK3CA	WASL	PAK1	PIK3R1
BIOCARTA_RANMS_PATHWAY	http://www.broadinstitute.org/gsea/msigdb/cards/BIOCARTA_RANMS_PATHWAY.html	NUMA1	RAN	KIF15	TPX2	AURKA	RANBP1	RANGAP1	RCC1	KPNA2	KPNB1
BIOCARTA_BARR_MAPK_PATHWAY	http://www.broadinstitute.org/gsea/msigdb/cards/BIOCARTA_BARR_MAPK_PATHWAY.html	MAPK1	GNGT1	ADCY1	MAP2K1	MAP2K2	GNB1	ARRB1	MAPK3	RAF1	GNAS	PLCB1	DNM1
BIOCARTA_TOB1_PATHWAY	http://www.broadinstitute.org/gsea/msigdb/cards/BIOCARTA_TOB1_PATHWAY.html	IL4	IL2RA	CD3G	CD3D	CD3E	TGFBR1	TGFBR2	CD247	TGFB3	SMAD4	SMAD3	TRA@	TGFB1	TRB@	TGFB2	IFNG	TGFBR3	TOB2	IL2	TOB1	CD28
BIOCARTA_BARRESTIN_SRC_PATHWAY	http://www.broadinstitute.org/gsea/msigdb/cards/BIOCARTA_BARRESTIN_SRC_PATHWAY.html	HRAS	ADCY1	MAP2K1	MAP2K2	HCK	RAF1	SRC	MAPK1	GNGT1	ARRB1	GNB1	MAPK3	GNAS	PLCB1	DNM1
BIOCARTA_NKT_PATHWAY	http://www.broadinstitute.org/gsea/msigdb/cards/BIOCARTA_NKT_PATHWAY.html	CSF2	CCL3	CCR1	TGFB3	CXCR3	CCL4	TGFB1	TGFB2	IL12RB2	IL12RB1	CXCR4	IL4R	IFNG	CD4	IFNGR2	IFNGR1	CD28	IL4	IL18R1	IL5	CCR7	CCR5	CD40LG	CCR4	CCR3	IL12A	IL12B	IL2
BIOCARTA_IL1R_PATHWAY	http://www.broadinstitute.org/gsea/msigdb/cards/BIOCARTA_IL1R_PATHWAY.html	IL1R1	TNF	TOLLIP	TGFB3	NFKBIA	NFKB1	TGFB1	TGFB2	MAP3K7	IRAK3	IFNA1	MYD88	MAP3K1	IL1RAP	IL1B	TRAF6	MAP2K6	IL1A	CHUK	IRAK2	IRAK1	IL6	RELA	MAP2K3	IL1RN	TAB1	ECSIT	IFNB1	MAPK14	JUN	MAPK8	IKBKB	MAP3K14
BIOCARTA_MET_PATHWAY	http://www.broadinstitute.org/gsea/msigdb/cards/BIOCARTA_MET_PATHWAY.html	HRAS	GRB2	ELK1	MAP4K1	ITGB1	PTEN	SRC	PXN	FOS	PTK2	DOCK1	PTK2B	SOS1	GAB1	PIK3CA	PAK1	RAPGEF1	PIK3R1	RASA1	PIK3CG	ACTA1	MAP2K1	MAP2K2	MET	ITGA1	RAF1	HGF	STAT3	PTPN11	MAPK1	CRKL	JUN	MAPK3	RAP1A	MAPK8	RAP1B	CRK
BIOCARTA_GPCR_PATHWAY	http://www.broadinstitute.org/gsea/msigdb/cards/BIOCARTA_GPCR_PATHWAY.html	HRAS	ADCY1	GNAI1	ELK1	PRKACG	FOS	PRKAR2B	PRKAR2A	PPP3CB	PPP3CC	NFATC4	PRKACB	PPP3CA	NFATC2	NFATC3	NFATC1	PRKCA	MAP2K1	CREB1	RAF1	CYCSP35	PRKCB	GNGT1	RPS6KA3	PLCG1	GNAQ	GNB1	PRKAR1B	JUN	MAPK3	PRKAR1A	CALM3	GNAS	CALM2	CALM1
BIOCARTA_IGF1MTOR_PATHWAY	http://www.broadinstitute.org/gsea/msigdb/cards/BIOCARTA_IGF1MTOR_PATHWAY.html	PDK2	INPPL1	EIF2S3	IGF1	RPS6KB1	RPS6	PTEN	AKT1	IGF1R	EIF4EBP1	PDPK1	EIF4E	GSK3B	EIF2S1	PPP2CA	EIF2S2	PIK3CA	MTOR	PIK3R1	EIF2B5
BIOCARTA_SODD_PATHWAY	http://www.broadinstitute.org/gsea/msigdb/cards/BIOCARTA_SODD_PATHWAY.html	TNFRSF1A	TRAF2	BAG4	TNFRSF1B	TNF	RIPK1	CASP8	FADD	BIRC3	TRADD
BIOCARTA_SHH_PATHWAY	http://www.broadinstitute.org/gsea/msigdb/cards/BIOCARTA_SHH_PATHWAY.html	GLI2	GLI3	SHH	SUFU	GLI1	PRKACG	PRKAR2B	SMO	PRKAR2A	DYRK1B	PRKAR1B	GSK3B	DYRK1A	PRKAR1A	PTCH1	PRKACB
BIOCARTA_PTC1_PATHWAY	http://www.broadinstitute.org/gsea/msigdb/cards/BIOCARTA_PTC1_PATHWAY.html	CCNB1	CDK1	XPO1	MNAT1	CCNH	PTCH1	CDK7	CDC25C	CDC25A	SHH	CDC25B
BIOCARTA_SPRY_PATHWAY	http://www.broadinstitute.org/gsea/msigdb/cards/BIOCARTA_SPRY_PATHWAY.html	PTPRB	EGFR	HRAS	MAP2K1	GRB2	CBL	RAF1	SRC	SPRY4	SPRY3	MAPK1	SPRY2	SPRY1	SOS1	MAPK3	SHC1	EGF	RASA1
BIOCARTA_BARRESTIN_PATHWAY	http://www.broadinstitute.org/gsea/msigdb/cards/BIOCARTA_BARRESTIN_PATHWAY.html	GNGT1	PPARA	ADCY1	AP2A1	GNB1	ARRB1	GNAS	PLCB1	DNM1	AP2M1
BIOCARTA_STATHMIN_PATHWAY	http://www.broadinstitute.org/gsea/msigdb/cards/BIOCARTA_STATHMIN_PATHWAY.html	CDK1	CD3G	CD3D	CD3E	CAMK2G	CD247	CCNB1	PRKACG	PRKAR2B	PRKAR2A	CAMK4	MAPK13	PRKAR1B	PRKAR1A	CAMK2D	CD2	CAMK2B	PRKACB	CAMK2A
BIOCARTA_HSP27_PATHWAY	http://www.broadinstitute.org/gsea/msigdb/cards/BIOCARTA_HSP27_PATHWAY.html	TNF	ACTA1	CYCS	MAPKAPK3	FASLG	MAPKAPK2	DAXX	CASP3	CASP9	BCL2	HSPB2	HSPB1	FAS	APAF1	IL1A
BIOCARTA_TCR_PATHWAY	http://www.broadinstitute.org/gsea/msigdb/cards/BIOCARTA_TCR_PATHWAY.html	HRAS	GRB2	CD247	ELK1	NFKBIA	NFKB1	TRB@	FOS	MAP3K1	SOS1	RAC1	PPP3CB	ZAP70	PIK3CA	PPP3CC	NFATC4	SHC1	PPP3CA	NFATC2	NFATC3	PIK3R1	RASA1	NFATC1	PIK3CG	PTPN7	PRKCA	CD3G	CD3D	MAP2K1	CD3E	RELA	MAP2K4	RAF1	CYCSP35	TRA@	VAV1	PRKCB	LAT	PLCG1	FYN	JUN	LCK	MAPK3	CALM3	MAPK8	CALM2	CALM1
BIOCARTA_TCYTOTOXIC_PATHWAY	http://www.broadinstitute.org/gsea/msigdb/cards/BIOCARTA_TCYTOTOXIC_PATHWAY.html	PTPRC	ITGAL	ICAM1	CD3G	CD3D	CD8A	CD3E	CD247	ITGB2	TRA@	TRB@	THY1	CD2	CD28
BIOCARTA_THELPER_PATHWAY	http://www.broadinstitute.org/gsea/msigdb/cards/BIOCARTA_THELPER_PATHWAY.html	PTPRC	ITGAL	ICAM1	CD3G	CD3D	CD3E	CD247	ITGB2	TRA@	TRB@	THY1	CD2	CD4	CD28
BIOCARTA_TALL1_PATHWAY	http://www.broadinstitute.org/gsea/msigdb/cards/BIOCARTA_TALL1_PATHWAY.html	TRAF2	RELA	TNFRSF13B	TNFRSF13C	TNFRSF17	NFKB1	TNFSF13	TNFSF13B	MAPK14	MAPK8	MAP3K14	TRAF6	TRAF5	CHUK	TRAF3
BIOCARTA_TEL_PATHWAY	http://www.broadinstitute.org/gsea/msigdb/cards/BIOCARTA_TEL_PATHWAY.html	XRCC5	EGFR	PRKCA	HSP90AA1	XRCC6	TP53	RB1	POLR2A	AKT1	IGF1R	KRAS	PPP2CA	BCL2	TEP1	TNKS	MYC	TERT	TERF1
BIOCARTA_TGFB_PATHWAY	http://www.broadinstitute.org/gsea/msigdb/cards/BIOCARTA_TGFB_PATHWAY.html	MAP2K1	SMAD7	TGFBR1	CREBBP	TGFBR2	TGFB3	SMAD4	SMAD3	SMAD2	CDH1	TAB1	TGFB1	TGFB2	MAP3K7	EP300	ZFYVE9	MAPK3	SKIL	APC
BIOCARTA_TH1TH2_PATHWAY	http://www.broadinstitute.org/gsea/msigdb/cards/BIOCARTA_TH1TH2_PATHWAY.html	IL4	IL18R1	IL2RA	HLA-DRB1	IL18	CD40	IL12RB2	CD86	IL12RB1	CD40LG	IL4R	IFNG	IL12A	IL12B	IFNGR2	IFNGR1	IL2	HLA-DRA	CD28
BIOCARTA_41BB_PATHWAY	http://www.broadinstitute.org/gsea/msigdb/cards/BIOCARTA_41BB_PATHWAY.html	IL4	TRAF2	RELA	NFKBIA	NFKB1	ATF2	TNFRSF9	MAP3K5	MAP4K5	JUN	MAPK14	MAP3K1	IFNG	MAPK8	IKBKB	CHUK	IL2
BIOCARTA_KREB_PATHWAY	http://www.broadinstitute.org/gsea/msigdb/cards/BIOCARTA_KREB_PATHWAY.html	SDHA	ACO2	CS	IDH2	SUCLA2	OGDH	MDH1	FH
BIOCARTA_CTLA4_PATHWAY	http://www.broadinstitute.org/gsea/msigdb/cards/BIOCARTA_CTLA4_PATHWAY.html	ITK	CD3G	HLA-DRB1	CD3D	CD3E	GRB2	CD247	CTLA4	TRA@	TRB@	PTPN11	CD86	CD80	ICOS	LCK	PIK3CA	PIK3R1	ICOSLG	IL2	HLA-DRA	CD28
BIOCARTA_LONGEVITY_PATHWAY	http://www.broadinstitute.org/gsea/msigdb/cards/BIOCARTA_LONGEVITY_PATHWAY.html	PIK3CG	HRAS	IGF1	FOXO3	SOD1	SOD3	SOD2	AKT1	IGF1R	GH1	PIK3CA	SHC1	CAT	PIK3R1	GHR
BIOCARTA_SARS_PATHWAY	http://www.broadinstitute.org/gsea/msigdb/cards/BIOCARTA_SARS_PATHWAY.html	LDHC	LDHB	LDHA	EIF4E	CKM	MAPK14	ANPEP	GPT	NCL	FBL
BIOCARTA_PAR1_PATHWAY	http://www.broadinstitute.org/gsea/msigdb/cards/BIOCARTA_PAR1_PATHWAY.html	GNA13	F2RL3	ADCY1	GNAI1	PPP1R12B	GNA12	MAP3K7	PTK2B	RHOA	PIK3CA	PLCB1	PIK3R1	PIK3CG	ARHGEF4	PRKCA	ARHGEF3	ARHGEF2	ARHGEF1	ROCK1	ARHGEF7	ARHGEF6	ARHGEF18	ARHGEF19	ARHGEF5	ARHGEF16	ARHGEF17	ARHGEF9	ARHGEF15	ARHGEF12	ARHGEF10	ARHGEF11	PRKCB	GNGT1	GNAQ	GNB1	F2	F2R
BIOCARTA_STRESS_PATHWAY	http://www.broadinstitute.org/gsea/msigdb/cards/BIOCARTA_STRESS_PATHWAY.html	TRAF2	TNF	MAP4K2	NFKBIA	NFKB1	CRADD	ATF1	TNFRSF1A	MAP3K1	CASP2	CHUK	LTA	MAP2K6	RELA	MAP2K3	MAP2K4	TANK	TRADD	MAPK14	JUN	RIPK1	IKBKG	MAPK8	MAP3K14	IKBKB
BIOCARTA_TNFR1_PATHWAY	http://www.broadinstitute.org/gsea/msigdb/cards/BIOCARTA_TNFR1_PATHWAY.html	TRAF2	TNF	LMNB1	LMNB2	PRKDC	CRADD	MAP3K7	BAG4	TNFRSF1A	CASP3	PAK2	MAP3K1	CASP8	PAK1	CASP2	ARHGDIB	MADD	DFFA	DFFB	MAP2K4	LMNA	FADD	RB1	TRADD	JUN	RIPK1	MAPK8	PARP1	SPTAN1
BIOCARTA_TNFR2_PATHWAY	http://www.broadinstitute.org/gsea/msigdb/cards/BIOCARTA_TNFR2_PATHWAY.html	TRAF1	IKBKAP	TRAF2	RELA	NFKBIA	NFKB1	TANK	TNFRSF1B	DUSP1	MAP3K1	RIPK1	IKBKG	MAP3K14	TNFAIP3	IKBKB	LTA	CHUK	TRAF3
BIOCARTA_TOLL_PATHWAY	http://www.broadinstitute.org/gsea/msigdb/cards/BIOCARTA_TOLL_PATHWAY.html	PPARA	TOLLIP	TLR2	TIRAP	PGLYRP1	NFKBIA	TLR3	ELK1	NFKB1	TLR4	TLR6	TLR7	TLR9	MAP3K7	FOS	MYD88	MAP3K1	TRAF6	MAP2K6	CHUK	IRAK1	TLR10	LY96	RELA	MAP2K3	MAP2K4	TAB1	ECSIT	TAB2	MAPK14	JUN	IKBKG	MAPK8	IKBKB	EIF2AK2	MAP3K14	CD14
BIOCARTA_TPO_PATHWAY	http://www.broadinstitute.org/gsea/msigdb/cards/BIOCARTA_TPO_PATHWAY.html	PIK3CG	PRKCA	HRAS	MAP2K1	GRB2	STAT5A	STAT5B	RAF1	STAT1	STAT3	PRKCB	FOS	CSNK2A1	PLCG1	SOS1	JUN	MAPK3	PIK3CA	SHC1	JAK2	MPL	PIK3R1	RASA1	THPO
BIOCARTA_CREB_PATHWAY	http://www.broadinstitute.org/gsea/msigdb/cards/BIOCARTA_CREB_PATHWAY.html	ADCY1	HRAS	GRB2	CAMK2G	PRKACG	AKT1	PRKAR2B	PRKAR2A	SOS1	RAC1	CAMK2D	PIK3CA	CAMK2B	PRKACB	CAMK2A	PIK3R1	PRKCA	CREB1	PRKCB	RPS6KA5	MAPK1	RPS6KA1	MAPK14	PRKAR1B	PRKAR1A	MAPK3	GNAS
BIOCARTA_CARM1_PATHWAY	http://www.broadinstitute.org/gsea/msigdb/cards/BIOCARTA_CARM1_PATHWAY.html	CREB1	RXRA	CREBBP	PRKACG	PRKAR2B	PRKAR2A	EP300	NCOA3	PRKAR1B	PRKAR1A	RARA	PRKACB	CARM1
BIOCARTA_TFF_PATHWAY	http://www.broadinstitute.org/gsea/msigdb/cards/BIOCARTA_TFF_PATHWAY.html	PIK3CG	EGFR	HRAS	GRB2	CYCS	BAD	ITGB1	CTNNB1	AKT1	MAPK1	GH1	PTK2	CASP9	SOS1	MAPK3	RHOA	PIK3CA	SHC1	APAF1	PIK3R1	GHR
BIOCARTA_TRKA_PATHWAY	http://www.broadinstitute.org/gsea/msigdb/cards/BIOCARTA_TRKA_PATHWAY.html	AKT1	PRKCA	HRAS	PLCG1	GRB2	SOS1	NTRK1	PIK3CA	SHC1	PIK3R1	NGF	PRKCB
BIOCARTA_ARF_PATHWAY	http://www.broadinstitute.org/gsea/msigdb/cards/BIOCARTA_ARF_PATHWAY.html	PIK3CG	E2F1	POLR1D	TBX2	TP53	POLR1A	POLR1C	RB1	POLR1B	CDKN2A	RAC1	MDM2	PIK3CA	ABL1	MYC	PIK3R1	TWIST1
BIOCARTA_UCALPAIN_PATHWAY	http://www.broadinstitute.org/gsea/msigdb/cards/BIOCARTA_UCALPAIN_PATHWAY.html	TLN1	CAPNS2	CAPNS1	ACTA1	ITGA1	ACTN1	ACTN2	ACTN3	ITGB3	ITGB1	PXN	SRC	CAPN1	PTK2	EZR	RAC1	RHOA	SPTAN1
BIOCARTA_VEGF_PATHWAY	http://www.broadinstitute.org/gsea/msigdb/cards/BIOCARTA_VEGF_PATHWAY.html	HRAS	PXN	ARNT	PTK2	EIF1AX	PIK3CA	EIF1	SHC1	NOS3	EIF2B2	EIF2B3	PIK3R1	EIF2B4	EIF2B5	PIK3CG	PRKCA	FLT1	VHL	FLT4	ELAVL1	EIF2S3	EIF2B1	PRKCB	KDR	HIF1A	PLCG1	EIF2S1	EIF2S2	VEGFA
BIOCARTA_VITCB_PATHWAY	http://www.broadinstitute.org/gsea/msigdb/cards/BIOCARTA_VITCB_PATHWAY.html	COL4A4	P4HB	COL4A3	SLC23A1	COL4A2	COL4A1	SLC23A2	SLC2A3	SLC2A1	COL4A6	COL4A5
BIOCARTA_WNT_PATHWAY	http://www.broadinstitute.org/gsea/msigdb/cards/BIOCARTA_WNT_PATHWAY.html	PPARD	BTRC	CTNNB1	MAP3K7	WNT1	CSNK2A1	PPP2CA	FRAT1	MYC	APC	AXIN1	CSNK1A1	CTBP1	NLK	CREBBP	FZD1	SMAD4	LEF1	TLE1	TAB1	DVL1	CCND1	CSNK1D	HDAC1	GSK3B	WIF1
BIOCARTA_ACTINY_PATHWAY	http://www.broadinstitute.org/gsea/msigdb/cards/BIOCARTA_ACTINY_PATHWAY.html	WASF3	ACTA1	WASF1	WASF2	ABI2	ARPC4	ARPC5	PSMA7	NCKAP1	ARPC1A	ACTR3	ACTR2	ARPC1B	ARPC3	ARPC2	NCK1	NTRK1	PIR	RAC1	WASL
REACTOME_A_THIRD_PROTEOLYTIC_CLEAVAGE_RELEASES_NICD	http://www.broadinstitute.org/gsea/msigdb/cards/REACTOME_A_THIRD_PROTEOLYTIC_CLEAVAGE_RELEASES_NICD.html	NCSTN	NOTCH3	NOTCH2	NOTCH1	APH1A	PSEN1	PSEN2	APH1B	NOTCH4	PSENEN
REACTOME_ABORTIVE_ELONGATION_OF_HIV1_TRANSCRIPT_IN_THE_ABSENCE_OF_TAT	http://www.broadinstitute.org/gsea/msigdb/cards/REACTOME_ABORTIVE_ELONGATION_OF_HIV1_TRANSCRIPT_IN_THE_ABSENCE_OF_TAT.html	NCBP2	POLR2H	POLR2G	NCBP1	POLR2F	POLR2E	POLR2L	POLR2K	POLR2J	TH1L	POLR2I	WHSC2	POLR2D	POLR2C	POLR2B	POLR2A	COBRA1	GTF2F1	GTF2F2	RDBP	SUPT4H1	SUPT5H	CTDP1
REACTOME_ACETYLCHOLINE_NEUROTRANSMITTER_RELEASE_CYCLE	http://www.broadinstitute.org/gsea/msigdb/cards/REACTOME_ACETYLCHOLINE_NEUROTRANSMITTER_RELEASE_CYCLE.html	RAB3A	SYT1	STX1A	CPLX1	STXBP1	SLC18A3	VAMP2	SLC5A7	SNAP25	RIMS1	CHAT
REACTOME_ACTIVATED_AMPK_STIMULATES_FATTY_ACID_OXIDATION_IN_MUSCLE	http://www.broadinstitute.org/gsea/msigdb/cards/REACTOME_ACTIVATED_AMPK_STIMULATES_FATTY_ACID_OXIDATION_IN_MUSCLE.html	PRKAG3	CPT1B	CAB39L	CPT2	STK11	PRKAG1	PRKAG2	PRKAB2	STRADA	PRKAB1	STRADB	ACACB	SLC25A20	ACSL1	PRKAA1	CAB39	PRKAA2
REACTOME_ACTIVATED_TLR4_SIGNALLING	http://www.broadinstitute.org/gsea/msigdb/cards/REACTOME_ACTIVATED_TLR4_SIGNALLING.html	IRAK1	TLR10	LY96	TBK1	TLR1	TLR2	TIRAP	TLR4	TLR5	ECSIT	TLR6	TLR7	TLR8	SIGIRR	TLR9	IRAK4	IRAK3	MYD88	RIPK1	MAP3K1	TICAM1	TICAM2	IRF3	TRAF6
REACTOME_ACTIVATION_OF_ATR_IN_RESPONSE_TO_REPLICATION_STRESS	http://www.broadinstitute.org/gsea/msigdb/cards/REACTOME_ACTIVATION_OF_ATR_IN_RESPONSE_TO_REPLICATION_STRESS.html	CLSPN	DBF4	HUS1	CHEK1	MCM10	RPA3	RPA1	RPA2	ORC2L	MCM8	CDC45	MCM7	ORC4L	ORC6L	ATRIP	CDC7	CDC6	RAD9B	RAD9A	ATR	MCM2	CDC25C	MCM3	MCM4	CDC25A	ORC1L	MCM5	CDK2	MCM6	RAD1	RFC5	RFC3	ORC3L	RFC4	RFC2	ORC5L	RAD17
REACTOME_ACTIVATION_OF_BH3_ONLY_PROTEINS	http://www.broadinstitute.org/gsea/msigdb/cards/REACTOME_ACTIVATION_OF_BH3_ONLY_PROTEINS.html	E2F1	BID	YWHAB	PPP3R1	BAD	PMAIP1	BCL2L11	AKT1	DYNLL1	BBC3	DYNLL2	BCL2	PPP3CC	MAPK8	BMF	TFDP1
REACTOME_ACTIVATION_OF_THE_PRE_REPLICATIVE_COMPLEX	http://www.broadinstitute.org/gsea/msigdb/cards/REACTOME_ACTIVATION_OF_THE_PRE_REPLICATIVE_COMPLEX.html	DBF4	POLA1	POLA2	MCM10	RPA4	RPA3	CDT1	RPA1	PRIM1	RPA2	MCM8	CDC45	ORC2L	MCM7	ORC4L	POLE2	ORC6L	PRIM2	CDC7	CDC6	POLE	MCM2	MCM3	MCM4	MCM5	CDK2	ORC1L	MCM6	ORC3L	ORC5L
REACTOME_ADENYLATE_CYCLASE_ACTIVATING_PATHWAY	http://www.broadinstitute.org/gsea/msigdb/cards/REACTOME_ADENYLATE_CYCLASE_ACTIVATING_PATHWAY.html	ADCY3	GNAL	ADCY4	ADCY1	ADCY2	ADCY7	ADCY9	ADCY8	ADCY5	ADCY6	ADCY10
REACTOME_ADHERENS_JUNCTIONS_INTERACTIONS	http://www.broadinstitute.org/gsea/msigdb/cards/REACTOME_ADHERENS_JUNCTIONS_INTERACTIONS.html	PVR	CADM3	CADM1	CADM2	CTNND1	CDH1	CDH2	CDH3	CDH4	CDH5	CTNNB1	CDH6	CDH8	CDH7	PVRL4	CDH9	PVRL1	PVRL3	PVRL2	MLLT4	CDH24	CTNNA1	JUP	CDH12	CDH13	CDH15	CDH18	CDH10	CDH11
REACTOME_ADP_SIGNALLING_THROUGH_P2Y_PURINOCEPTOR_1	http://www.broadinstitute.org/gsea/msigdb/cards/REACTOME_ADP_SIGNALLING_THROUGH_P2Y_PURINOCEPTOR_1.html	GNA14	GNA15	GNA11	GNG13	GNG11	GNG12	SRC	GNG8	P2RY1	GNG2	GNG3	GNG4	GNG5	GNG7	GNGT1	GNGT2	PLA2G4A	GNB2	GNAQ	GNB1	GNG10	MAPK14	GNB5	GNB4	GNB3
REACTOME_AKT_PHOSPHORYLATES_TARGETS_IN_THE_CYTOSOL	http://www.broadinstitute.org/gsea/msigdb/cards/REACTOME_AKT_PHOSPHORYLATES_TARGETS_IN_THE_CYTOSOL.html	BAD	AKT1	PDPK1	CDKN1A	CDKN1B	AKT1S1	CASP9	GSK3A	GSK3B	TSC2	MDM2	CHUK	AKT3	AKT2
REACTOME_AMINE_DERIVED_HORMONES	http://www.broadinstitute.org/gsea/msigdb/cards/REACTOME_AMINE_DERIVED_HORMONES.html	DDC	SLC5A5	PNMT	ASMT	TH	DBH	IYD	DIO2	DIO3	AANAT	TPO	DIO1	TPH1
REACTOME_AMINE_LIGAND_BINDING_RECEPTORS	http://www.broadinstitute.org/gsea/msigdb/cards/REACTOME_AMINE_LIGAND_BINDING_RECEPTORS.html	DRD1	DRD3	DRD2	DRD5	DRD4	TAAR8	ADRB3	TAAR9	HRH1	HTR1B	TAAR6	HTR1A	HRH3	HRH2	HRH4	ADRA2A	TAAR1	ADRA2C	ADRA2B	HTR1D	TAAR5	HTR5A	TAAR2	HTR1F	HTR1E	TAAR3	HTR4	CHRM5	ADRB2	ADRB1	CHRM4	CHRM3	CHRM2	HTR7	CHRM1	HTR6	ADRA1B	ADRA1A	HTR2B	HTR2C	ADRA1D	HTR2A
REACTOME_AMINO_ACID_AND_OLIGOPEPTIDE_SLC_TRANSPORTERS	http://www.broadinstitute.org/gsea/msigdb/cards/REACTOME_AMINO_ACID_AND_OLIGOPEPTIDE_SLC_TRANSPORTERS.html	SLC38A5	SLC38A4	SLC36A1	SLC5A5	SLC38A3	SLC36A2	SLC38A2	SLC15A1	SLC6A20	SLC16A10	SLC15A2	SLC7A8	SLC7A9	SLC7A5	SLC7A6	SLC7A7	SLC32A1	SLC1A4	SLC1A5	SLC1A2	SLC1A3	SLC1A6	SLC1A7	SLC1A1	SLC43A1	SLC43A2	SLC6A12	SLC6A14	SLC3A2	SLC6A15	SLC7A10	SLC3A1	SLC6A18	SLC6A19	SLC7A11	SLC17A7	SLC17A8	SLC17A5	SLC17A6	SLC7A3	SLC7A2	SLC17A1	SLC7A1	SLC6A6	SLC5A8	SLC38A1	SLC15A4	SLC15A3
REACTOME_AMINO_ACID_TRANSPORT_ACROSS_THE_PLASMA_MEMBRANE	http://www.broadinstitute.org/gsea/msigdb/cards/REACTOME_AMINO_ACID_TRANSPORT_ACROSS_THE_PLASMA_MEMBRANE.html	SLC38A5	SLC38A4	SLC36A1	SLC38A3	SLC36A2	SLC38A2	SLC6A20	SLC16A10	SLC7A8	SLC7A9	SLC7A5	SLC7A6	SLC7A7	SLC1A4	SLC1A5	SLC43A1	SLC43A2	SLC6A12	SLC3A2	SLC6A14	SLC6A15	SLC7A10	SLC3A1	SLC6A18	SLC6A19	SLC7A11	SLC7A3	SLC7A2	SLC7A1	SLC6A6	SLC38A1
REACTOME_APCDC20_MEDIATED_DEGRADATION_OF_CYCLIN_B	http://www.broadinstitute.org/gsea/msigdb/cards/REACTOME_APCDC20_MEDIATED_DEGRADATION_OF_CYCLIN_B.html	ANAPC1	ANAPC2	CDK1	ANAPC5	ANAPC4	CDC23	ANAPC10	CDC20	ANAPC11	CDC16	UBE2C	CDC26	CDC27	CCNB1	UBB	ANAPC7	UBE2D1	UBE2E1
REACTOME_APOPTOSIS	http://www.broadinstitute.org/gsea/msigdb/cards/REACTOME_APOPTOSIS.html	OCLN	PMAIP1	CTNNB1	BAK1	FNTA	FAS	ACIN1	H1F0	DBNL	ROCK1	DFFA	STK24	DFFB	FADD	BCL2L11	BCAP31	PSMA2	PSMA1	PSMA6	PSMA5	PSMA4	PSMA3	DSP	MAPK8	ADD1	TRAF2	LMNB1	BCL2L1	PSMA7	MST4	PSMB5	PSMB4	PTK2	PSMB7	PSMB6	PSMB1	PSMB3	PSMB2	DIABLO	BMF	TFDP1	CFLAR	BMX	GAS2	PSMB8	TRADD	PSMB9	NMT1	TNFSF10	PSMC6	PSMC5	PKP1	DSG2	PSMC4	DSG3	BBC3	PSMC3	PSMC2	DSG1	PSMC1	ARHGAP10	E2F1	CLSPN	FASLG	AKT1	CASP6	CASP3	DYNLL1	CASP9	PAK2	DYNLL2	GSN	MAPT	CASP7	CASP8	PSMD1	PSMD2	PSMD3	PSMD4	PSMD5	PSMD6	PSMD7	KPNB1	PSMD8	PSMD9	HIST1H1E	HIST1H1D	HIST1H1C	HIST1H1B	HIST1H1A	CYCS	GZMB	PRKCD	PRKCQ	TNFRSF10B	PSME1	PSME2	RIPK1	PSME3	UBB	KPNA1	PSMB10	BID	TNF	XIAP	VIM	PPP3R1	CDH1	TNFRSF1A	PSMF1	BCL2	PPP3CC	PLEC	APC	YWHAB	LMNA	BAD	BIRC2	CASP10	TJP1	PSMD14	PSMD13	PSMD12	PSMD11	PSMD10	BAX	APAF1	TJP2	SPTAN1
REACTOME_APOPTOTIC_CLEAVAGE_OF_CELL_ADHESION_PROTEINS	http://www.broadinstitute.org/gsea/msigdb/cards/REACTOME_APOPTOTIC_CLEAVAGE_OF_CELL_ADHESION_PROTEINS.html	CASP3	TJP1	OCLN	PKP1	DSG2	DSG3	DSG1	DSP	CDH1	TJP2	CTNNB1
REACTOME_APOPTOTIC_EXECUTION_PHASE	http://www.broadinstitute.org/gsea/msigdb/cards/REACTOME_APOPTOTIC_EXECUTION_PHASE.html	CLSPN	OCLN	LMNB1	VIM	CDH1	MST4	CTNNB1	CASP6	CASP3	PTK2	FNTA	PAK2	GSN	MAPT	CASP7	CASP8	ACIN1	KPNB1	PLEC	APC	H1F0	DBNL	HIST1H1E	HIST1H1D	HIST1H1C	ROCK1	DFFA	STK24	HIST1H1B	DFFB	HIST1H1A	BMX	LMNA	GAS2	BIRC2	PRKCD	BCAP31	PRKCQ	TJP1	PKP1	DSG2	DSG3	DSG1	DSP	TJP2	KPNA1	SPTAN1	ADD1
REACTOME_AUTODEGRADATION_OF_CDH1_BY_CDH1_APC	http://www.broadinstitute.org/gsea/msigdb/cards/REACTOME_AUTODEGRADATION_OF_CDH1_BY_CDH1_APC.html	CDC16	PSMD1	PSMD2	PSMD3	PSMD4	PSMD5	PSMD6	PSMD7	PSMD8	PSMD9	ANAPC1	ANAPC2	ANAPC5	ANAPC4	UBE2C	PSMA2	PSMA1	PSME1	PSMA6	PSME2	PSMA5	PSMA4	PSMA3	PSME3	UBB	ANAPC7	PSMB10	FZR1	ANAPC10	ANAPC11	PSMA7	PSMB5	PSMB4	PSMF1	PSMB7	PSMB6	PSMB1	PSMB3	PSMB2	UBE2D1	CDC23	CDC26	CDC27	PSMB8	PSMB9	PSMD14	PSMC6	PSMC5	PSMD13	PSMC4	PSMD12	PSMC3	PSMD11	PSMC2	PSMD10	PSMC1	UBE2E1
REACTOME_AXON_GUIDANCE	http://www.broadinstitute.org/gsea/msigdb/cards/REACTOME_AXON_GUIDANCE.html	NRTN	HRAS	PLXNA3	ENAH	PLXNA4	PLXNA1	PLXNA2	GDNF	ROBO1	SEMA7A	RRAS	ROBO2	ROBO3	ROCK1	ROCK2	PLXNB1	PLXNB3	MYH9	FARP2	NCAM1	MAPK1	RND1	MAPK3	COL1A2	COL1A1	SPTB	MYL6	FGFR1	PLXNC1	CDK5R1	GRB2	ERBB2	CACNB1	CACNB2	CACNB3	ST8SIA2	CACNB4	CD72	ITGB1	SRC	MYL9	SEMA5A	PFN1	PTK2	PFN2	KRAS	RAC2	CRMP1	RAC1	CLASP1	CLASP2	AGRN	PLXND1	TYROBP	SPTBN5	MAP2K1	MAP2K2	CACNA1I	SPTBN4	MET	ITGA1	MYL12B	EVL	CACNA1S	SEMA6A	SEMA6D	ST8SIA4	CACNA1G	SPTBN2	MYH11	CACNA1H	SPTBN1	SPTA1	CACNA1F	MYH14	CACNA1C	ABL1	CACNA1D	ABL2	MYH10	HSP90AB1	TLN1	NRP1	PIP5K1C	FES	PAK6	PAK7	CDC42	PAK2	PAK3	PAK4	SEMA3E	RHOA	RHOB	RHOC	SEMA3A	CAP1	PAK1	GPC1	RHOG	HSP90AA1	LIMK2	LIMK1	ARTN	ARHGEF12	CDK5	VASP	SLIT2	ARHGEF11	NCK2	NCK1	CFL1	CNTN2	SRGAP3	SEMA4D	NCAN	PRNP	TREM2	SRGAP1	SEMA4A	SRGAP2	COL3A1	COL2A1	ARHGAP39	COL9A1	COL9A2	COL9A3	COL6A6	SOS1	COL6A3	SOS2	COL6A2	COL6A1	COL4A4	PTPRC	COL4A3	COL4A2	CAP2	COL4A1	CREB1	PTPRA	DPYSL5	YWHAB	DPYSL4	RAF1	DPYSL3	DPYSL2	COL5A2	COL5A1	COL4A5	RPS6KA5	NRAS	PSPN	FYN	GSK3B	GRLF1	GFRA1	COL29A1	GFRA4	GFRA2	SPTAN1
REACTOME_BASE_EXCISION_REPAIR	http://www.broadinstitute.org/gsea/msigdb/cards/REACTOME_BASE_EXCISION_REPAIR.html	LIG1	LIG3	POLB	MBD4	XRCC1	SMUG1	POLD3	MPG	POLD4	MUTYH	POLD1	POLD2	TDG	OGG1	APEX1	CCNO	NTHL1	FEN1
REACTOME_BASE_FREE_SUGAR_PHOSPHATE_REMOVAL_VIA_THE_SINGLE_NUCLEOTIDE_REPLACEMENT_PATHWAY	http://www.broadinstitute.org/gsea/msigdb/cards/REACTOME_BASE_FREE_SUGAR_PHOSPHATE_REMOVAL_VIA_THE_SINGLE_NUCLEOTIDE_REPLACEMENT_PATHWAY.html	MPG	MUTYH	TDG	POLB	MBD4	OGG1	APEX1	SMUG1	NTHL1	CCNO
REACTOME_BASIGIN_INTERACTIONS	http://www.broadinstitute.org/gsea/msigdb/cards/REACTOME_BASIGIN_INTERACTIONS.html	ATP1B1	CAV1	ATP1B3	ATP1B2	PPIL2	SLC7A8	SLC7A9	L1CAM	SLC7A5	ITGB1	MMP1	SLC7A6	SLC7A7	SLC16A1	SPN	MAG	BSG	SLC3A2	SLC7A10	ITGA3	SLC7A11	SLC16A3	ITGA6	PPIA	SLC16A8
REACTOME_BIOLOGICAL_OXIDATIONS	http://www.broadinstitute.org/gsea/msigdb/cards/REACTOME_BIOLOGICAL_OXIDATIONS.html	CYP3A4	CYP24A1	CYP3A5	CYP3A7	PTGS2	PTGS1	CYP2D6	ADH1C	ADH1B	ADH1A	CYP2W1	ACSS2	GSTM5	GSTM1	ACSS1	GSTM4	PTGIS	MAT1A	CYP7A1	SULT1A1	SULT1A3	SULT1A2	SMOX	SULT1A4	ACSM2B	CYP1A1	CYP26A1	CYP1A2	CYP2E1	SULT1B1	CYP1B1	GCLC	AHCY	CYP51A1	CYP2B6	GCLM	SULT4A1	UGT2B28	CYP19A1	CYP46A1	CYP2C9	MAOA	CYP2C8	MAOB	CYP4B1	CYP7B1	CYP17A1	MTR	ALDH2	CYP2R1	CYP8B1	NNMT	CYP2J2	CYP2C19	CYP11B1	CYP2C18	CYP11B2	CYP2S1	SULT2B1	GSS	CYP3A43	CYP39A1	SLC35D1	SULT1E1	CYP11A1	SULT2A1	UGT1A1	UGT2B17	CYP27A1	UGT2B11	CYP2A6	UGT2B10	UGT2B15	UGP2	GSTP1	CYP2U1	CYP2F1	UGDH	ADH6	ADH7	COMT	ALDH1A1	UGT1A7	UGT1A6	CYP2A13	UGT1A9	CYP27B1	UGT1A8	SULT1C4	UGT1A3	FMO1	UGT1A5	FMO2	ADH4	FMO3	UGT1A4	CYP26B1	UGT2A1	GSTO2	SULT1C2	GSTO1	GSTA1	GSTA2	GSTA3	TBXAS1	GSTA4	MAT2A	GSTA5	CYP21A2	NAT1	NAT2	CYP4F11	CYP4F12	TPMT	MGST3	CYP4F8	CYP4A11	ACSM1	GLYAT	CYP26C1	UGT2B4	MAT2B	CYP4F3	CYP4F2	UGT2B7	MGST1	MGST2
REACTOME_BRANCHED_CHAIN_AMINO_ACID_CATABOLISM	http://www.broadinstitute.org/gsea/msigdb/cards/REACTOME_BRANCHED_CHAIN_AMINO_ACID_CATABOLISM.html	BCKDHA	BCAT1	HSD17B10	ALDH6A1	ACADSB	BCAT2	BCKDHB	ACAT1	HIBADH	AUH	DBT	MCCC2	IVD	MCCC1	DLD	ACAD8	HIBCH
REACTOME_CALCITONIN_LIKE_LIGAND_RECEPTORS	http://www.broadinstitute.org/gsea/msigdb/cards/REACTOME_CALCITONIN_LIKE_LIGAND_RECEPTORS.html	CALCA	CALCR	RAMP3	CALCB	RAMP2	ADM	IAPP	ADM2	CALCRL	RAMP1
REACTOME_CAM_PATHWAY	http://www.broadinstitute.org/gsea/msigdb/cards/REACTOME_CAM_PATHWAY.html	ADCY3	ADCY4	ADCY1	ADCY2	ADCY7	ADCY8	ADCY5	ADCY6	ADRBK1	PRKACG	PRKAR2B	PRKAR2A	PDE1B	PDE1C	PDE1A	PRKACA	PRKACB	ADCY10	CREB1	ADCY9	CAMK4	PRKAR1B	PRKAR1A	CALM3	CALM2	CALM1
REACTOME_CASPASE_MEDIATED_CLEAVAGE_OF_CYTOSKELETAL_PROTEINS	http://www.broadinstitute.org/gsea/msigdb/cards/REACTOME_CASPASE_MEDIATED_CLEAVAGE_OF_CYTOSKELETAL_PROTEINS.html	DBNL	CASP6	CASP3	GSN	MAPT	CASP7	CASP8	VIM	GAS2	ADD1	SPTAN1	PLEC
REACTOME_CD28_CO_STIMULATION	http://www.broadinstitute.org/gsea/msigdb/cards/REACTOME_CD28_CO_STIMULATION.html	GRB2	TRIB3	SRC	AKT1	CDC42	PDPK1	PAK2	MAPKAP1	RAC1	MAP3K8	PIK3CA	PAK1	MLST8	YES1	PIK3R1	AKT3	CD28	AKT2	LYN	RICTOR	VAV1	CD86	CD80	FYN	LCK	MTOR	MAP3K14	THEM4	GRAP2
REACTOME_CD28_DEPENDENT_PI3K_AKT_SIGNALING	http://www.broadinstitute.org/gsea/msigdb/cards/REACTOME_CD28_DEPENDENT_PI3K_AKT_SIGNALING.html	TRIB3	RICTOR	AKT1	CD86	PDPK1	CD80	FYN	MAPKAP1	LCK	MAP3K8	PIK3CA	MTOR	MLST8	MAP3K14	THEM4	PIK3R1	AKT3	CD28	AKT2
REACTOME_CD28_DEPENDENT_VAV1_PATHWAY	http://www.broadinstitute.org/gsea/msigdb/cards/REACTOME_CD28_DEPENDENT_VAV1_PATHWAY.html	CDC42	CD86	PAK2	CD80	FYN	GRB2	LCK	RAC1	PAK1	VAV1	CD28
REACTOME_CDC20_PHOSPHO_APC_MEDIATED_DEGRADATION_OF_CYCLIN_A	http://www.broadinstitute.org/gsea/msigdb/cards/REACTOME_CDC20_PHOSPHO_APC_MEDIATED_DEGRADATION_OF_CYCLIN_A.html	CDC16	PSMD1	PSMD2	PSMD3	PSMD4	PSMD5	CCNA1	PSMD6	CCNA2	PSMD7	PSMD8	PSMD9	ANAPC1	CDK1	ANAPC2	ANAPC5	ANAPC4	UBE2C	PSMA2	PSMA1	MAD2L1	PSME1	PSMA6	PSME2	PSMA5	PSMA4	PSMA3	BUB1B	PSME3	UBB	ANAPC7	PSMB10	ANAPC10	ANAPC11	PSMA7	PSMB5	PSMB4	PSMF1	PSMB7	PSMB6	PSMB1	PSMB3	PSMB2	UBE2D1	BUB3	CDC23	CDC20	CDC26	CDC27	PSMB8	PSMB9	PSMD14	PSMC6	PSMC5	PSMD13	PSMC4	PSMD12	PSMC3	PSMD11	PSMC2	PSMD10	PSMC1	UBE2E1
REACTOME_CDT1_ASSOCIATION_WITH_THE_CDC6_ORC_ORIGIN_COMPLEX	http://www.broadinstitute.org/gsea/msigdb/cards/REACTOME_CDT1_ASSOCIATION_WITH_THE_CDC6_ORC_ORIGIN_COMPLEX.html	CDT1	MCM8	ORC4L	PSMD1	PSMD2	PSMD3	PSMD4	PSMD5	PSMD6	PSMD7	PSMD8	PSMD9	CDC6	ORC1L	PSMA2	PSMA1	PSMA6	PSME1	PSMA5	PSME2	PSMA4	PSMA3	ORC5L	PSME3	UBB	PSMB10	PSMA7	PSMB5	PSMB4	PSMF1	PSMB7	ORC2L	PSMB6	PSMB1	PSMB3	PSMB2	ORC6L	GMNN	PSMB8	PSMB9	PSMC6	PSMD14	ORC3L	PSMC5	PSMD13	PSMC4	PSMD12	PSMC3	PSMD11	PSMC2	PSMD10	PSMC1
REACTOME_CELL_CELL_ADHESION_SYSTEMS	http://www.broadinstitute.org/gsea/msigdb/cards/REACTOME_CELL_CELL_ADHESION_SYSTEMS.html	PVR	CLDN8	CLDN7	CADM3	CLDN9	CADM1	CLDN4	CADM2	CLDN3	CLDN6	CLDN5	CTNNB1	CDH24	F11R	INADL	PRKCI	MPP5	CTNNA1	JUP	CLDN1	CLDN2	CLDN16	CLDN17	PARD3	CLDN18	CLDN19	CTNND1	CDH1	CLDN10	CDH2	CLDN11	CDH3	CLDN12	CDH4	CLDN14	CDH5	CDH6	CLDN15	CDH8	CDH7	PVRL4	CDH9	PVRL1	PVRL3	PVRL2	MLLT4	PARD6A	PARD6B	CRB3	CLDN22	CLDN20	CLDN23	CDH12	CDH13	CDH15	CDH18	PARD6G	CDH10	CDH11
REACTOME_CELL_CYCLE_CHECKPOINTS	http://www.broadinstitute.org/gsea/msigdb/cards/REACTOME_CELL_CYCLE_CHECKPOINTS.html	DBF4	CDC16	MCM10	ANAPC1	ANAPC2	ANAPC5	ANAPC4	RAD9B	RAD9A	ORC1L	WEE1	PSMA2	RAD1	RFC5	PSMA1	RFC3	RFC4	MAD2L1	PSMA6	PSMA5	RFC2	PSMA4	PSMA3	ANAPC7	RAD17	HUS1	ANAPC10	CHEK1	ANAPC11	CHEK2	PSMA7	PSMB5	PSMB4	PSMB7	PSMB6	PSMB1	PSMB3	ORC6L	PSMB2	UBE2D1	ATRIP	CDC23	CDC20	ATR	CDC26	CDC27	ATM	PSMB8	PSMB9	PSMC6	CDKN1A	PSMC5	PSMC4	PSMC3	PSMC2	PSMC1	UBE2E1	CLSPN	MAD1L1	CCNE2	CCNE1	CDC45	MCM8	MCM7	ORC4L	PSMD1	PSMD2	PSMD3	PSMD4	PSMD5	PSMD6	PSMD7	PSMD8	PSMD9	CDC7	CDK1	CDC6	TP53	MCM2	MCM3	UBE2C	MCM4	CDK2	MCM5	MCM6	RFWD2	PSME1	PSME2	ORC5L	MDM2	BUB1B	PSME3	UBB	PSMB10	RPA3	RPA1	PSMF1	RPA2	ORC2L	BUB3	CDC25C	CDC25A	CCNB1	PSMD14	CCNB2	ORC3L	PSMD13	PSMD12	PSMD11	PSMD10
REACTOME_CELL_CYCLE_MITOTIC	http://www.broadinstitute.org/gsea/msigdb/cards/REACTOME_CELL_CYCLE_MITOTIC.html	ITGB3BP	PPP2R5B	PPP2R5A	PPP2R5D	TUBB2C	PPP2R5C	AURKA	RANGAP1	PTTG1	AURKB	CDC16	PRIM1	CDCA8	INCENP	PRIM2	CEP290	NUP37	CCNA1	CCNA2	CUL1	STAG2	STAG1	ANAPC1	ANAPC2	ANAPC5	LIG1	POLE	ANAPC4	SKP2	SKP1	DCTN3	PCM1	CEP152	DCTN1	ORC1L	DCTN2	RFC5	RFC3	REC8	RFC4	MAD2L1	RFC1	RCC2	RFC2	ZWINT	TUBA4A	ANAPC7	NUP43	CCDC99	NEK2	AHCTF1	CEP164	TK2	RPS27	GORASP1	FBXO5	SKA2	SKA1	NUDC	TAOK1	PCNT	NUF2	CDC23	ALMS1	CDC20	NDC80	PMF1	CDC26	CDC27	DHFR	PCNA	TSGA14	CDT1	CCNE2	OFD1	CCNE1	CEP250	DYNLL1	SEH1L	DYNC1H1	TUBB4	CDC7	CDC6	CCNH	DSN1	CEP110	CCND1	CCND3	CCND2	CDK11A	RRM2	CDK11B	NUP107	DYNC1I2	SDCCAG8	POLA1	CETN2	POLA2	NUMA1	PPP2CA	PPP2CB	BUB1	ZWILCH	BUB3	FEN1	CEP135	GMNN	BIRC5	CP110	YWHAE	MIS12	CCNB1	MNAT1	YWHAG	PSMD14	CCNB2	PSMD13	PSMD12	CSNK1D	PSMD11	CSNK1E	PSMD10	NINL	SSNA1	KIF20A	CEP72	XPO1	CEP76	DBF4	BTRC	CEP78	KNTC1	PKMYT1	MCM10	CEP70	PRKAR2B	RAD21	PRKACA	TUBG1	TUBG2	NUP133	SGOL2	SGOL1	PPP1CC	WEE1	PSMA2	PSMA1	NDEL1	PSMA6	PSMA5	PSMA4	FGFR1OP	PSMA3	CLIP1	FZR1	B9D2	SOX2	ANAPC10	ANAPC11	PSMA7	AZI1	PSMB5	SPC24	PSMB4	SPC25	PSMB7	TUBB	PSMB6	PSMB1	POLE2	PSMB3	CENPC1	PSMB2	ORC6L	CLASP1	CLASP2	UBE2D1	TFDP1	ERCC6L	GINS1	GINS2	CKAP5	GINS4	CASC5	PSMB8	PSMB9	POLD3	DNA2	POLD4	CDKN1A	NEDD1	PSMC6	PLK4	PSMC5	PSMC4	PSMC3	PLK1	PSMC2	POLD1	POLD2	PSMC1	SEC13	SMC1A	UBE2E1	E2F1	KIF23	E2F2	MAD1L1	E2F3	E2F4	E2F5	CDC14A	KIF2B	KIF2C	CDC45	NDE1	MCM8	MCM7	ORC4L	POU5F1	ACTR1A	PSMD1	PSMD2	PSMD3	PSMD4	PSMD5	CDK5RAP2	RANBP2	PSMD6	TUBA1A	PSMD7	PSMD8	PSMD9	ZW10	KIF2A	PPP2R1B	CDK1	PPP2R1A	NANOG	HSP90AA1	CDK6	NUP85	CDK7	MCM2	RB1	CDK4	UBE2C	MCM3	MCM4	CDK2	MCM5	MCM6	APITD1	PSME1	PSME2	NSL1	BUB1B	ORC5L	PSME3	UBB	MAPRE1	PSMB10	CKS1B	NUP98	NUP160	HAUS2	AKAP9	RPA4	RPA3	TUBGCP4	RPA1	RPA2	PSMF1	TYMS	TUBGCP3	TUBGCP6	ORC2L	TUBGCP5	CEP57	CENPA	ODF2	PAFAH1B1	CENPO	CENPN	CENPM	CENPL	CEP192	CENPQ	CENPP	KIF18A	CENPF	CENPE	SFI1	CENPK	CDC25C	CEP63	CENPJ	TUBGCP2	MLF1IP	SMC3	CDC25A	CENPI	CDC25B	CENPH	ORC3L	CENPT
REACTOME_CELL_DEATH_SIGNALLING_VIA_NRAGE_NRIF_AND_NADE	http://www.broadinstitute.org/gsea/msigdb/cards/REACTOME_CELL_DEATH_SIGNALLING_VIA_NRAGE_NRIF_AND_NADE.html	ITGB3BP	PREX1	ITSN1	MCF2L	ARHGAP4	MAGED1	CASP3	TIAM2	TIAM1	PSENEN	NGFRAP1	CASP2	NET1	ARHGEF4	ARHGEF3	ARHGEF2	ARHGEF7	ARHGEF6	ARHGEF18	ARHGEF16	ARHGEF17	ARHGEF9	ARHGEF12	ECT2	BCL2L11	ARHGEF11	RASGRF2	PSEN1	RASGRF1	PSEN2	MAPK8	UBB	NGFR	KALRN	NGF	FGD2	FGD1	APH1A	APH1B	AKAP13	PLEKHG2	SQSTM1	SOS1	PLEKHG5	SOS2	RAC1	AATF	TRAF6	FGD3	FGD4	OBSCN	NGEF	VAV3	ABR	MCF2	TRIO	BAD	VAV2	YWHAE	VAV1	NCSTN
REACTOME_CELL_SURFACE_INTERACTIONS_AT_THE_VASCULAR_WALL	http://www.broadinstitute.org/gsea/msigdb/cards/REACTOME_CELL_SURFACE_INTERACTIONS_AT_THE_VASCULAR_WALL.html	HRAS	ATP1B1	ATP1B3	ATP1B2	SLC7A8	SLC7A9	L1CAM	CXADR	SLC7A5	MMP1	SLC7A6	SLC7A7	CD48	CD47	APOB	SLC16A1	GP6	PIK3CA	ANGPT1	SHC1	ESAM	ANGPT2	SPN	ANGPT4	F11R	BSG	LYN	PIK3CB	SLC3A2	SLC7A10	SIRPA	SLC7A11	PROC	CD84	DOK2	SIRPG	THBD	LCK	F2	COL1A2	COL1A1	TREM1	JAM2	PROS1	JAM3	GRB14	ITGAL	CAV1	CD244	GRB2	PPIL2	PF4	ITGB2	ITGB3	PF4V1	ITGB1	SRC	ITGAM	KRAS	ITGAX	CD177	SOS1	ITGAV	TEK	CD2	FCER1G	INPP5D	AMICA1	YES1	SELPLG	PIK3R1	PIK3R2	FN1	MAG	PTPN6	SELP	OLR1	SELL	ITGA3	ITGA4	GAS6	PTPN11	SLC16A3	NRAS	PLCG1	ITGA6	FYN	ITGA5	PPIA	SLC16A8	CD58	PECAM1	MERTK	GRB7
REACTOME_CENTROSOME_MATURATION	http://www.broadinstitute.org/gsea/msigdb/cards/REACTOME_CENTROSOME_MATURATION.html	CEP72	CEP76	CEP78	TUBB2C	CEP70	OFD1	PRKAR2B	NDE1	CEP250	DYNLL1	ACTR1A	CEP290	PRKACA	CDK5RAP2	TUBG1	DYNC1H1	TUBG2	TUBA1A	TUBB4	CDK1	PPP2R1A	HSP90AA1	CEP110	DCTN3	PCM1	CEP152	DCTN1	DCTN2	CDK11A	FGFR1OP	TUBA4A	CDK11B	MAPRE1	DYNC1I2	SDCCAG8	NEK2	HAUS2	CETN2	CEP164	AKAP9	AZI1	TUBGCP4	TUBGCP3	TUBB	TUBGCP6	NUMA1	TUBGCP5	CEP57	CLASP1	ODF2	PAFAH1B1	CEP135	CEP192	CKAP5	PCNT	ALMS1	SFI1	CP110	CEP63	YWHAE	TUBGCP2	CENPJ	CCNB1	YWHAG	PLK4	NEDD1	CSNK1D	PLK1	CSNK1E	NINL	TSGA14	SSNA1
REACTOME_CHAPERONIN_MEDIATED_PROTEIN_FOLDING	http://www.broadinstitute.org/gsea/msigdb/cards/REACTOME_CHAPERONIN_MEDIATED_PROTEIN_FOLDING.html	TUBB2B	TUBB2A	TUBB2C	VBP1	CCT2	CCT3	KIFC3	KIF13A	LONP2	TUBB6	USP11	TUBA1A	TUBB1	TUBA1B	TUBB3	TUBA1C	TUBB4	CCT6A	PFDN2	PFDN1	PFDN6	PFDN5	PFDN4	FBXL5	TUBA4A	XRN2	FBXL3	FKBP9	SKIV2L	ARFGEF2	TUBB4Q	FBXW9	FBXW7	FBXW5	AP3M1	FBXW4	TUBA3C	FBXO6	FBXW2	TUBA3D	FBXO4	FBXW10	ACTB	TCP1	SPHK1	CCT7	CCT5	CCT4	CCT8	NOP56
REACTOME_CHEMOKINE_RECEPTORS_BIND_CHEMOKINES	http://www.broadinstitute.org/gsea/msigdb/cards/REACTOME_CHEMOKINE_RECEPTORS_BIND_CHEMOKINES.html	CXCR1	CXCR2	CXCR3	CXCL11	CXCL12	CXCL10	CXCR5	CCL3L1	CXCR4	CXCR7	CCR10	CXCR6	CCL3L3	XCR1	CCRL1	CCR9	CCR8	CCR7	CCR6	PPBP	CCR5	CCR4	CCR3	CX3CR1	CCR2	CXCL1	CCL3	CCL2	CXCL5	CCR1	CXCL3	CXCL2	CXCL9	PF4	CX3CL1	CXCL6	CCL5	CCL28	CCL4	CCL27	CCL7	CCL25	CCL22	CCL20	CCL21	CCBP2	IL8	CCL19	CCL16	CCL17	CCL11	CXCL13	CXCL16	XCL1	XCL2
REACTOME_CHOLESTEROL_BIOSYNTHESIS	http://www.broadinstitute.org/gsea/msigdb/cards/REACTOME_CHOLESTEROL_BIOSYNTHESIS.html	TM7SF2	EBP	MVD	HMGCR	CYP51A1	HMGCS1	LSS	PMVK	FDFT1	SC4MOL	SQLE	DHCR7	GGPS1	MVK	IDI2	IDI1	LBR	SC5DL	HSD17B7	NSDHL	DHCR24
REACTOME_CHYLOMICRON_MEDIATED_LIPID_TRANSPORT	http://www.broadinstitute.org/gsea/msigdb/cards/REACTOME_CHYLOMICRON_MEDIATED_LIPID_TRANSPORT.html	LPL	P4HB	LDLR	HSPG2	APOC2	LDLRAP1	MTTP	APOA4	SDC1	APOB	APOA2	APOA1	APOE	APOA5	APOC3	SAR1B	LIPC
REACTOME_CITRIC_ACID_CYCLE	http://www.broadinstitute.org/gsea/msigdb/cards/REACTOME_CITRIC_ACID_CYCLE.html	DLST	ACO2	SUCLG2	SUCLG1	CS	IDH3B	OGDH	IDH3A	SDHA	SDHB	IDH3G	NNT	SDHC	DLD	SDHD	IDH2	SUCLA2	MDH2	FH
REACTOME_CLASS_A1_RHODOPSIN_LIKE_RECEPTORS	http://www.broadinstitute.org/gsea/msigdb/cards/REACTOME_CLASS_A1_RHODOPSIN_LIKE_RECEPTORS.html	EDN3	CGA	UTS2	CGB	ADORA3	EDN2	EDN1	LHCGR	LPAR4	LPAR3	GPR120	LPAR2	LPAR1	ADORA1	S1PR2	S1PR3	AGTR1	HTR1B	AGTR2	HTR1A	S1PR1	MC1R	LTB4R	S1PR4	CCR10	S1PR5	NPSR1	QRFP	HTR1D	PRLH	HTR1F	HTR1E	C5AR1	GPER	HTR4	GPR132	PDYN	CCR9	SSTR4	CCR8	SSTR5	CCR7	SSTR2	CCR6	SSTR3	PPBP	CCR5	GPBAR1	CCR4	SSTR1	LPAR6	CCR3	HTR7	CCR2	MC2R	HTR6	F2	CX3CR1	PRLHR	TRHR	PPYR1	BDKRB1	BDKRB2	POMC	HCRTR2	HCRTR1	ADRB3	OPN1MW2	MLN	NPB	UTS2D	NPY5R	NPS	PENK	NPY	NPW	HEBP1	AVPR1B	AVPR1A	PYY	UTS2R	LHB	OPRM1	CCKAR	EDNRA	EDNRB	KISS1	KISS1R	CCL3L1	OXER1	CCL3L3	MC5R	XCR1	HTR5A	RXFP4	AVP	RXFP1	CCKBR	RXFP3	NPBWR1	RXFP2	NPBWR2	PROK2	PROK1	PTGDR	CXCL1	AVPR2	OPN1LW	CXCL5	C3	FFAR3	CXCL3	CCR1	NPY2R	OPRK1	FFAR2	OXT	CXCL2	C5	FFAR1	FPR1	CXCL9	GPR65	FPR3	NMB	CXCL6	GPR68	FPR2	CCL28	CCL27	CCL25	CCL22	CCL23	CCL20	CCL21	AGT	NPFFR2	CCBP2	NPFFR1	MC3R	GNRHR2	IL8	OPRL1	OPN1MW	CCL19	NPY1R	CCL16	PTGFR	CCL17	OPN5	CCL11	P2RY12	P2RY13	P2RY10	P2RY11	P2RY14	MC4R	HTR2B	NMBR	HTR2C	OPN3	OPN4	HTR2A	QRFPR	F2RL2	F2RL3	F2RL1	CXCL11	CXCL12	CXCL10	PTGIR	GALR1	GPR44	RLN3	GALR3	GALR2	RLN2	RGR	PROKR2	PROKR1	NTSR1	NTSR2	GPR55	DARC	C3AR1	CCL3	DRD1	PPY	CCL2	CYSLTR1	DRD3	ADORA2B	CYSLTR2	DRD2	ADORA2A	DRD5	DRD4	OPN1SW	CX3CL1	CCL5	TRH	CCL4	CCL7	P2RY8	P2RY6	P2RY4	CNR1	P2RY2	CNR2	P2RY1	GRPR	ADRA2A	ADRA2C	ADRA2B	CXCL13	CXCL16	LTB4R2	TBXA2R	MTNR1B	ADRA1B	ADRA1A	XCL1	XCL2	SST	ADRA1D	RHO	MTNR1A	INSL3	INSL5	TACR3	TACR2	TACR1	GPR109B	RRH	GPR109A	CXCR1	CXCR2	GNRHR	CXCR3	TAAR8	TAAR9	TAAR6	CXCR5	CXCR4	CXCR7	CXCR6	TAAR1	TAAR5	APLN	TAAR2	NPFF	TAAR3	CCRL1	KNG1	PTGER1	PTGER2	PTGER3	PTGER4	GPR18	GAL	FSHR	GRP	CHRM5	ADRB2	CHRM4	ADRB1	CHRM3	CHRM2	CHRM1	GPR17	FSHB	TSHR	PTAFR	HCRT	CCK	TAC1	OXTR	PF4	TSHB	GPR4	TAC3	APLNR	HRH1	HRH3	HRH2	HRH4	ANXA1	PNOC	NTS	MLNR	OPRD1	F2R
REACTOME_CLASS_B2_SECRETIN_FAMILY_RECEPTORS	http://www.broadinstitute.org/gsea/msigdb/cards/REACTOME_CLASS_B2_SECRETIN_FAMILY_RECEPTORS.html	WNT3A	VIPR1	VIPR2	GHRHR	SHH	SCTR	GNG8	WNT2	SCT	WNT1	WNT4	WNT3	IAPP	GNG2	GNG3	GLP2R	CALCRL	WNT6	GNG4	RAMP1	GNG5	IHH	GNG7	RAMP3	WNT10A	RAMP2	WNT10B	GIP	CRHR1	PTHLH	CRHR2	SMO	GNB2	ADM	GNB1	GHRH	GIPR	WNT9B	GNB5	GNAS	GNB4	WNT11	WNT9A	GNB3	GLP1R	VIP	CALCR	WNT5A	DHH	WNT16	ADCYAP1R1	PTH1R	GNG13	PTH2	GNG11	GNG12	GCGR	ADCYAP1	CALCA	CALCB	PTH	WNT8A	WNT8B	FZD9	FZD8	PTH2R	FZD1	FZD3	FZD2	FZD5	FZD4	FZD7	FZD6	WNT2B	GCG	GNGT1	FZD10	GNGT2	WNT7B	GNG10	CRH	ADM2	PTCH1	PTCH2	WNT7A
REACTOME_CLASS_C3_METABOTROPIC_GLUTAMATE_PHEROMONE_RECEPTORS	http://www.broadinstitute.org/gsea/msigdb/cards/REACTOME_CLASS_C3_METABOTROPIC_GLUTAMATE_PHEROMONE_RECEPTORS.html	CASR	GABBR1	TAS1R3	GABBR2	TAS1R1	GPRC6A	TAS1R2	GRM1	GRM5	GRM4	GRM3	GRM2	GRM8	GRM7	GRM6
REACTOME_CLASSICAL_ANTIBODY_MEDIATED_COMPLEMENT_ACTIVATION	http://www.broadinstitute.org/gsea/msigdb/cards/REACTOME_CLASSICAL_ANTIBODY_MEDIATED_COMPLEMENT_ACTIVATION.html	IGLV1-40	IGHV7-81	IGLV1-44	IGLV4-60	C1R	C1S	IGLV5-37	C1QC	IGLV2-23	IGHV3-23	IGLV7-46	IGLV8-61	IGLV3-12	IGKC	IGLV3-16	IGLV1-36	IGLV10-54	IGLV11-55	IGLV5-45	IGLV2-33	IGLV2-11	C1QA	C1QB	IGKV1-5	IGLV7-43	IGLV2-18	IGLV3-27	IGKV4-1	IGLV4-69	IGLV3-25	IGLV3-22	IGLC2	IGLC1	IGLV4-3	IGLC3
REACTOME_CLATHRIN_DERIVED_VESICLE_BUDDING	http://www.broadinstitute.org/gsea/msigdb/cards/REACTOME_CLATHRIN_DERIVED_VESICLE_BUDDING.html	TGOLN2	CLTA	AP4E1	AP1B1	AP1G1	RAB5C	HIP1R	AP3S1	CNO	CLTC	TPD52	AP1S3	AP1S1	PICALM	AP1S2	GBF1	PUM1	NECAP1	DNAJC6	CLINT1	AP3B1	FTL	STX4	CTSZ	PIK3C2A	M6PR	GAK	GNS	VAMP8	ARRB1	IGF2R	VAMP7	TXNDC5	SORT1	CPD	VAMP2	SH3GL2	TBC1D8B	SNX9	PLDN	AP1M1	AP1M2	SNX5	SNX2	NAPA	OCRL	DTNBP1	FTH1	BLOC1S3	BLOC1S1	SNAP23	HSPA8	YIPF6	SNAPIN	TPD52L1	DNASE2	TFRC	ARF1	SH3D19	AP4B1	DNM2
REACTOME_COLLAGEN_MEDIATED_ACTIVATION_CASCADE	http://www.broadinstitute.org/gsea/msigdb/cards/REACTOME_COLLAGEN_MEDIATED_ACTIVATION_CASCADE.html	PIK3CG	PRKCZ	VAV3	LYN	PIK3CB	VAV2	VAV1	AKT1	PDPK1	GP6	FYN	PLCG2	COL1A2	FCER1G	PIK3CA	PIK3R5	COL1A1	PIK3R6	PIK3R1	AKT3	AKT2	LCP2	SYK
REACTOME_COMMON_PATHWAY	http://www.broadinstitute.org/gsea/msigdb/cards/REACTOME_COMMON_PATHWAY.html	F10	F13A1	PF4	PF4V1	PROC	F13B	FGG	THBD	FGA	F5	FGB	F2	SERPINC1	PROS1
REACTOME_COMPLEMENT_CASCADE	http://www.broadinstitute.org/gsea/msigdb/cards/REACTOME_COMPLEMENT_CASCADE.html	IGLV1-40	IGHV7-81	MASP1	IGLV1-44	MASP2	IGLV4-60	IGLV5-37	C1QC	IGLV2-23	IGLV8-61	CFD	C4A	IGLV11-55	C8G	C8A	IGLV2-11	C1QA	C8B	C1QB	IGKV1-5	IGLV7-43	IGKV4-1	IGLV3-27	IGLV2-18	IGLV4-69	IGLV3-25	IGLV3-22	C7	MBL2	C9	C3	C6	C5	C1R	C1S	IGHV3-23	IGLV7-46	IGLV3-12	C2	IGKC	IGLV3-16	IGLV10-54	IGLV1-36	CFB	IGLV5-45	IGLV2-33	IGLC2	IGLC1	IGLV4-3	IGLC3
REACTOME_CONVERSION_FROM_APC_CDC20_TO_APC_CDH1_IN_LATE_ANAPHASE	http://www.broadinstitute.org/gsea/msigdb/cards/REACTOME_CONVERSION_FROM_APC_CDC20_TO_APC_CDH1_IN_LATE_ANAPHASE.html	ANAPC1	ANAPC2	FZR1	ANAPC5	CDC14A	ANAPC4	CDC23	ANAPC10	CDC20	ANAPC11	CDC16	UBE2C	CDC26	CDC27	ANAPC7	UBE2D1	UBE2E1
REACTOME_COPI_MEDIATED_TRANSPORT	http://www.broadinstitute.org/gsea/msigdb/cards/REACTOME_COPI_MEDIATED_TRANSPORT.html	ARFGAP1	COPA	COPB2	ARF1	GBF1	COPB1	ARCN1	COPZ1	COPG	COPE
REACTOME_COSTIMULATION_BY_THE_CD28_FAMILY	http://www.broadinstitute.org/gsea/msigdb/cards/REACTOME_COSTIMULATION_BY_THE_CD28_FAMILY.html	PPP2R5B	PPP2R5A	PPP2R5D	PPP2R5C	HLA-DMB	HLA-DMA	TRB@	PDCD1	AKT1	CDC42	PDPK1	PAK2	MAPKAP1	MAP3K8	PIK3CA	PAK1	MLST8	CSK	AKT3	AKT2	PPP2R1B	PPP2R1A	CD3G	LYN	CD3D	CD3E	TNFRSF14	TRBC1	TRA@	HLA-DQA2	PDCD1LG2	HLA-DQA1	CD86	CD80	LCK	HLA-DPA1	GRAP2	THEM4	MAP3K14	ICOSLG	HLA-DRA	HLA-DQB1	HLA-DRB1	GRB2	HLA-DRB3	CD247	TRIB3	SRC	ICOS	PPP2CA	RAC1	PPP2CB	HLA-DRB5	CD4	HLA-DPB1	YES1	HLA-DOA	HLA-DOB	PIK3R1	CD28	PTPN6	TRBV12-3	CTLA4	RICTOR	VAV1	PTPN11	BTLA	FYN	CD274	MTOR
REACTOME_CRMPS_IN_SEMA3A_SIGNALING	http://www.broadinstitute.org/gsea/msigdb/cards/REACTOME_CRMPS_IN_SEMA3A_SIGNALING.html	PLXNA3	CDK5R1	NRP1	PLXNA4	PLXNA1	PLXNA2	DPYSL5	DPYSL4	DPYSL3	DPYSL2	FES	CDK5	FYN	CRMP1	GSK3B	SEMA3A
REACTOME_CTLA4_INHIBITORY_SIGNALING	http://www.broadinstitute.org/gsea/msigdb/cards/REACTOME_CTLA4_INHIBITORY_SIGNALING.html	PPP2R1B	PPP2R1A	LYN	PPP2R5B	PPP2R5A	PPP2R5D	PPP2R5C	CTLA4	SRC	PTPN11	AKT1	CD86	PDPK1	CD80	FYN	PPP2CA	LCK	PPP2CB	YES1	AKT3	AKT2
REACTOME_CYCLIN_A1_ASSOCIATED_EVENTS_DURING_G2_M_TRANSITION	http://www.broadinstitute.org/gsea/msigdb/cards/REACTOME_CYCLIN_A1_ASSOCIATED_EVENTS_DURING_G2_M_TRANSITION.html	XPO1	CDK1	CCNH	PKMYT1	CDK7	CDC25C	WEE1	CDC25A	CDC25B	CCNB1	MNAT1	CCNB2	PLK1	CCNA1	CCNA2
REACTOME_CYCLIN_E_ASSOCIATED_EVENTS_DURING_G1_S_TRANSITION_	http://www.broadinstitute.org/gsea/msigdb/cards/REACTOME_CYCLIN_E_ASSOCIATED_EVENTS_DURING_G1_S_TRANSITION_.html	CCNE2	CCNE1	PSMD1	PSMD2	PSMD3	PSMD4	PSMD5	PSMD6	CCNA1	PSMD7	CCNA2	CUL1	PSMD8	PSMD9	CCNH	SKP2	CDK7	RB1	SKP1	WEE1	CDK2	PSMA2	PSMA1	PSME1	PSMA6	PSME2	PSMA5	PSMA4	PSMA3	PSME3	UBB	PSMB10	CKS1B	PSMA7	PSMB5	PSMB4	PSMF1	PSMB7	PSMB6	PSMB1	PSMB3	PSMB2	CDC25A	PSMB8	PSMB9	MNAT1	PSMC6	CDKN1A	PSMD14	PSMC5	PSMD13	PSMC4	PSMD12	PSMC3	PSMD11	PSMC2	PSMD10	PSMC1
REACTOME_CYTOCHROME_P450_ARRANGED_BY_SUBSTRATE_TYPE	http://www.broadinstitute.org/gsea/msigdb/cards/REACTOME_CYTOCHROME_P450_ARRANGED_BY_SUBSTRATE_TYPE.html	CYP3A4	CYP3A5	CYP24A1	CYP2J2	CYP3A7	CYP2C19	CYP11B1	CYP2C18	CYP11B2	CYP2S1	CYP2D6	CYP2W1	CYP3A43	PTGIS	CYP39A1	CYP7A1	CYP11A1	CYP1A1	CYP26A1	CYP2E1	CYP1A2	CYP27A1	CYP2A6	CYP2U1	CYP2F1	CYP1B1	CYP2B6	CYP51A1	CYP2A13	CYP27B1	CYP26B1	CYP19A1	TBXAS1	CYP46A1	CYP21A2	CYP2C9	CYP2C8	CYP4F11	CYP4F12	CYP4B1	CYP4F8	CYP4A11	CYP7B1	CYP17A1	CYP26C1	CYP4F3	CYP2R1	CYP4F2	CYP8B1
REACTOME_CYTOSOLIC_SULFONATION_OF_SMALL_MOLECULES	http://www.broadinstitute.org/gsea/msigdb/cards/REACTOME_CYTOSOLIC_SULFONATION_OF_SMALL_MOLECULES.html	SULT4A1	SULT1C4	SULT2A1	SULT1B1	SULT1A1	SULT1A3	SULT2B1	SULT1A2	SULT1C2	SULT1A4	SULT1E1
REACTOME_CYTOSOLIC_TRNA_AMINOACYLATION	http://www.broadinstitute.org/gsea/msigdb/cards/REACTOME_CYTOSOLIC_TRNA_AMINOACYLATION.html	YARS	CARS	NARS	DARS	AIMP1	AIMP2	SARS	AARS	GARS	EPRS	QARS	VARS	KARS	IARS	TARS	WARS	EEF1E1	RARS	HARS	FARSB	LARS	FARSA	MARS
REACTOME_DARPP32_EVENTS	http://www.broadinstitute.org/gsea/msigdb/cards/REACTOME_DARPP32_EVENTS.html	PPP2R5D	PPP3R1	PRKACG	PRKAR2B	PRKAR2A	PPP1R1B	PPP2CA	PDE4A	PPP2CB	PDE4B	PPP3CB	PPP3CC	PRKACA	PRKACB	PPP3CA	PPP2R1B	PPP2R1A	PDE4D	PDE4C	CDK5	PPP1CA	PRKAR1B	PRKAR1A	CALM3	CALM2	CALM1
REACTOME_DEATH_RECEPTOR_SIGNALLING	http://www.broadinstitute.org/gsea/msigdb/cards/REACTOME_DEATH_RECEPTOR_SIGNALLING.html	TRAF2	CFLAR	TNF	FASLG	FADD	TRADD	CASP10	TNFRSF1A	TNFSF10	TNFRSF10B	RIPK1	CASP8	FAS
REACTOME_DIABETES_PATHWAYS	http://www.broadinstitute.org/gsea/msigdb/cards/REACTOME_DIABETES_PATHWAYS.html	RPL18	RPL17	RPL19	RPL14	SYT5	RPL13	ADCY8	ADCY5	RPL15	SRP68	ADCY6	PGAM1	RPLP2	PGAM2	OGDH	SSR1	GNG8	DNAJB11	RPLP0	RPLP1	RPL26L1	RPL10	FAU	RAPGEF4	RPL11	GNG2	RPL12	RAPGEF3	GNG3	PDHA1	GNG4	GNG5	ATP8	RAB27A	GNG7	ATP6	KIF5B	SUCLG2	SUCLG1	RPS18	NNT	RPS19	RPS16	RPS17	EIF2S1	RPS14	DLD	RPS15	F2	ATP5C1	RPS12	RPS13	RPS10	SRP72	RPS11	EIF2AK3	MDH2	ALDOA	GNAI2	PFKFB4	GNAI1	PFKFB3	ALDOC	PFKFB2	ALDOB	PFKFB1	CACNB2	CACNB3	CTSL1	RPS25	RPS26	RPS27	TPI1	RPS28	RPS29	INS	COX6B1	IDH2	RPS20	RPS21	RPS23	NKX2-2	RPS24	FH	RPSA	SRP54	RPS9	DLAT	RPS6	RPS5	RPS8	RPS7	GNGT1	GH1	GNGT2	RPL18A	COX3	COX2	COX1	COX6A1	PAPPA2	MARCKS	KLF4	ATP5D	ATP5E	ATP5B	PDIA6	KCNJ11	SRPR	ATP5L	ATP5O	ATP5I	ATP5H	ATP5J	KCNG2	STX1A	NDUFB11	NDUFB10	SLC25A4	ACO2	SLC25A5	SLC25A6	NDUFA13	NDUFA10	NDUFA12	NDUFA11	GNAQ	RPL41	GNB2	GNB1	RPL3L	PLA2G7	GNB5	RPS4Y1	GNAS	GNB4	GNB3	SRP9	SERP1	MYO5A	EXOC7	EXOC8	FFAR1	RPL27A	RPL35	GNG13	RPL36	GNG11	RPL37	GNG12	COX7A2L	RPL38	RPL39	EDEM1	PCSK2	PCSK1	RPL30	RPL32	XBP1	RPL31	RPL34	EXOC4	ETFDH	EXOC3	EXOC6	EXOC5	PDHX	SNAP25	ETFB	EXOC2	ETFA	EXOC1	CS	RPL26	IGF1	RPL27	IGF2	RPL24	ITPR3	RPL28	PLG	ITPR1	ITPR2	RPL29	GAPDHS	SDHA	SDHB	RPL23	RPL22	RPL21	GNG10	SDHC	SDHD	ATP5A1	MBOAT4	SSR4	PGK1	ABCC8	SSR2	SSR3	KCNC2	SRP14	GNA14	RPL36A	GNA15	GNA11	NDUFAB1	PDX1	SRP19	COX5A	COX5B	MMP2	IQGAP1	PDHB	MMP1	PRKACG	PRKAR2B	PRKAR2A	UQCR10	IDH3G	UQCR11	PAPPA	SLC2A2	SLC2A1	RPN1	PRKACA	PRKACB	RPN2	DNAJC3	DDOST	RPS27A	RPL35A	DDIT3	COX6C	SEC61B	CPE	AKAP5	VAMP2	UBA52	SEC61G	GLP1R	COX7B	COX7C	KCNS3	RPL7	RPL6	BCHE	RPL9	RPL8	RPL3	ADRA2A	SLC30A5	RPL5	ADRA2C	RPL7A	ERO1L	RPL4	RPL10A	SLC30A6	SEC61A1	SLC30A7	SEC61A2	HERPUD1	ATP5J2	SEC11C	SEC11A	KCNB1	COX8A	IDH3B	RPL23A	CACNA2D2	IDH3A	ATF6	NDUFV3	ATF4	DNAJB9	ATF3	PRKAR1B	NDUFV1	PRKAR1A	NDUFV2	SPCS3	RAP1A	CACNA1E	SPCS1	RAP1B	RPL37A	SPCS2	MAFA	CACNA1C	CACNA1D	CACNA1A	PC	UQCRC2	UQCRC1	CYC1	IGFBP6	PAX6	RPS2	UQCRFS1	UQCRQ	RPS3	NDUFS7	NDUFS6	PLCB3	NDUFS5	NDUFS4	RPS3A	NDUFS8	PLCB1	NDUFS3	SUCLA2	PLCB2	NDUFS2	NDUFS1	PRKCA	ND1	PFKL	ND4	ND5	ND2	CYCS	ND3	NDUFC2	STXBP1	PFKP	IGFALS	COX4I1	NDUFC1	SRPRB	PFKM	RPS4X	CHRM3	UQCRH	PKM2	PKLR	ERN1	GHRL	UQCRB	NDUFB3	NDUFB4	NDUFB5	NDUFB6	NDUFB7	NDUFB8	NDUFB9	RPS15A	NFYA	ATP5G1	NDUFB1	NDUFB2	ENO2	ENO3	HSPA5	GAPDH	ND6	ENO1	NDUFA4	DLST	NDUFA5	NDUFA2	GNAO1	NDUFA3	MBTPS2	NDUFA8	KLK3	NDUFA9	NDUFA6	NDUFA7	ATP5F1	NDUFA1	LEP	GCG	GPI	ND4L	GCK	RPL13A	IGFBP1	IGFBP2	IGFBP3	MBTPS1	IGFBP4	IGFBP5
REACTOME_DNA_REPAIR	http://www.broadinstitute.org/gsea/msigdb/cards/REACTOME_DNA_REPAIR.html	XRCC5	XRCC4	XRCC6	XRCC1	MUTYH	H2AFX	POLH	LIG1	USP1	POLE	LIG3	POLB	LIG4	RFC5	RFC3	RFC4	RFC1	RFC2	MAD2L2	RAD23B	MRE11A	XAB2	POLE2	PALB2	NTHL1	TP53BP1	BRCA2	ATR	BRCA1	ATM	POLD3	POLD4	POLD1	POLD2	PCNA	TDG	ZBTB32	NBN	FANCL	FANCM	FANCI	FANCE	FANCF	FANCG	FANCA	CCNO	FANCB	C19ORF40	FANCC	REV1	CCNH	DDB1	GTF2H4	GTF2H3	MBD4	CDK7	RAD52	GTF2H2	RAD50	GTF2H1	RAD51	XPA	XPC	FANCD2	DDB2	UBB	UBE2T	REV3L	POLR2H	POLR2G	POLR2F	POLR2E	POLR2L	C17ORF70	POLR2K	POLR2J	POLR2I	MGMT	PRKDC	POLR2D	SMUG1	POLR2C	POLR2B	POLR2A	RPA3	RPA1	ERCC8	RPA2	ERCC5	ERCC6	MDC1	TCEA1	ERCC3	APEX1	ERCC4	FEN1	ERCC1	ERCC2	MPG	MNAT1	TDP1	ALKBH3	OGG1	ALKBH2
REACTOME_DNA_REPLICATION_PRE_INITIATION	http://www.broadinstitute.org/gsea/msigdb/cards/REACTOME_DNA_REPLICATION_PRE_INITIATION.html	E2F1	E2F2	E2F3	DBF4	MCM10	CDT1	PRIM1	MCM8	CDC45	MCM7	ORC4L	PSMD1	PRIM2	PSMD2	PSMD3	PSMD4	PSMD5	PSMD6	PSMD7	PSMD8	PSMD9	CDC7	CDC6	POLE	MCM2	MCM3	MCM4	ORC1L	CDK2	MCM5	MCM6	PSMA2	PSMA1	PSME1	PSMA6	PSME2	PSMA5	PSMA4	PSMA3	ORC5L	PSME3	UBB	PSMB10	POLA1	POLA2	PSMA7	RPA4	RPA3	RPA1	PSMB5	RPA2	PSMF1	PSMB4	ORC2L	PSMB7	PSMB6	POLE2	PSMB1	PSMB3	ORC6L	PSMB2	GMNN	PSMB8	PSMB9	PSMD14	PSMC6	ORC3L	PSMC5	PSMD13	PSMC4	PSMD12	PSMC3	PSMD11	PSMC2	PSMD10	PSMC1
REACTOME_DNA_STRAND_ELONGATION	http://www.broadinstitute.org/gsea/msigdb/cards/REACTOME_DNA_STRAND_ELONGATION.html	POLA1	POLA2	RPA3	RPA1	PRIM1	RPA2	CDC45	MCM8	MCM7	PRIM2	FEN1	GINS1	GINS2	LIG1	GINS4	MCM2	MCM3	MCM4	MCM5	MCM6	POLD3	RFC5	POLD4	DNA2	RFC3	RFC4	RFC1	RFC2	POLD1	POLD2	PCNA
REACTOME_DOPAMINE_NEUROTRANSMITTER_RELEASE_CYCLE	http://www.broadinstitute.org/gsea/msigdb/cards/REACTOME_DOPAMINE_NEUROTRANSMITTER_RELEASE_CYCLE.html	RAB3A	SYT1	DDC	STX1A	CPLX1	TH	STXBP1	RIMS1	SYN1	SYN3	SYN2	SLC18A2	VAMP2	SNAP25
REACTOME_DOUBLE_STRAND_BREAK_REPAIR	http://www.broadinstitute.org/gsea/msigdb/cards/REACTOME_DOUBLE_STRAND_BREAK_REPAIR.html	XRCC5	XRCC4	NBN	MRE11A	TP53BP1	LIG1	XRCC6	PRKDC	BRCA2	LIG4	RAD52	RAD50	BRCA1	ATM	RPA3	RAD51	RPA1	RPA2	MDC1	TDP1	H2AFX
REACTOME_DOWN_STREAM_SIGNAL_TRANSDUCTION	http://www.broadinstitute.org/gsea/msigdb/cards/REACTOME_DOWN_STREAM_SIGNAL_TRANSDUCTION.html	HRAS	PDGFB	GRB2	PDGFA	STAT5A	BCAR1	STAT5B	SRC	STAT6	KRAS	SOS1	PIK3CA	RAPGEF1	PIK3R1	RASA1	PIK3R2	MAP2K1	MAP2K2	PIK3CB	YWHAB	RAF1	STAT1	STAT3	PTPN11	MAPK1	NCK2	NRAS	CRKL	PLCG1	NCK1	MAPK3	PDGFRA	PDGFRB	CRK	GRB7
REACTOME_DOWNSTREAM_EVENTS_IN_GPCR_SIGNALING	http://www.broadinstitute.org/gsea/msigdb/cards/REACTOME_DOWNSTREAM_EVENTS_IN_GPCR_SIGNALING.html	ITSN1	GNG8	AGTR1	HTR1B	AGTR2	HTR1A	MC1R	LTB4R	CCR10	PIK3CA	GNG2	GNG3	HTR1D	QRFP	GNG4	GNG5	HTR1F	HTR1E	GNG7	PIK3CG	ROCK1	ROCK2	GPER	SSTR4	SSTR5	SSTR2	SSTR3	SSTR1	F2	MC2R	GNAI3	GNAI2	GNAI1	PTH1R	PPYR1	ADCYAP1	HCRTR2	ADRB3	HCRTR1	DAGLA	RAC2	OPN1MW2	RAC1	PTH2R	DAGLB	NPY5R	GNGT1	GNGT2	PENK	AVPR1B	HEBP1	AVPR1A	OPRM1	GNAZ	PDE11A	KISS1	KISS1R	MC5R	HTR5A	ARHGEF4	ARHGEF3	AVP	ARHGEF2	ARHGEF1	GIP	ARHGEF7	ARHGEF6	NPBWR1	ARHGEF18	NPBWR2	ARHGEF16	ARHGEF17	PDE10A	ARHGEF9	ARHGEF12	ARHGEF11	GNAQ	GNB2	GNB1	GIPR	GNB5	GNB4	GNAS	GNB3	FFAR3	C3	FFAR2	OPRK1	NPY2R	FFAR1	C5	GPR65	GNG13	FPR1	FPR3	GNG11	GNG12	GPR68	FPR2	CCL28	CCL27	DGKA	CCL25	PLEKHG2	DGKB	CCL23	PDE1B	CCL20	DGKE	CCL21	DGKD	SOS1	DGKG	PLEKHG5	SOS2	PDE1A	MC3R	DGKQ	IL8	OPRL1	CCL19	DGKK	PDE3A	DGKH	DGKI	NPY1R	CCL16	P2RY12	P2RY13	P2RY10	P2RY11	PDE2A	P2RY14	GNG10	MC4R	DGKZ	NMBR	HTR2B	HTR2C	HTR2A	QRFPR	GNA13	GNA14	GNA15	GNA11	GNA12	PDE3B	CXCL11	CXCL12	CXCL10	GALR1	GALR3	RLN3	GPR44	PDE4A	RLN2	GALR2	PDE4B	RGR	NET1	PDE4D	PDE4C	NTSR1	NTSR2	RASGRF2	GPR55	RASGRF1	FGD2	FGD1	C3AR1	DRD1	CYSLTR1	ADORA2B	DRD3	CYSLTR2	ADORA2A	DRD2	DRD5	DRD4	OPN1SW	CCL5	P2RY6	P2RY4	P2RY2	P2RY1	ADRA2A	GRPR	ADRA2C	ADRA2B	FGD3	FGD4	VAV3	VAV2	VAV1	PDE7B	PDE7A	CXCL13	CXCL16	ADRA1B	TBXA2R	MTNR1B	ADRA1A	ADM2	XCL1	XCL2	ADRA1D	RHO	MTNR1A	GPR109B	PREX1	GPR109A	GABBR1	GABBR2	CDC42	IAPP	RHOA	RHOB	RHOC	PDE8B	PDE8A	APLN	RHOG	KNG1	PTGER1	PTGER2	PTGER3	PTGER4	GPR18	GAL	CHRM5	ADRB2	CHRM4	ADRB1	CHRM3	CHRM2	CHRM1	GPR17	TSHR	PTAFR	VIP	HCRT	CCK	TAC1	OXTR	PF4	TSHB	TAC3	APLNR	HRH1	HRH3	HRH2	HRH4	ANXA1	GCG	PNOC	OPRD1	ADCY3	CGA	ADCY4	EDN3	ADCY1	CGB	UTS2	ADCY2	ADORA3	ADCY7	ADCY8	ADCY5	EDN2	ADCY6	LHCGR	EDN1	LPAR4	LPAR3	LPAR2	LPAR1	ADORA1	S1PR2	S1PR3	S1PR1	S1PR4	S1PR5	NPSR1	C5AR1	HTR4	GPR132	PDYN	CCR9	CRHR1	CCR8	CRHR2	CCR7	CCR6	PPBP	CCR5	GPBAR1	CCR4	LPAR6	CCR3	HTR7	HTR6	CCR2	TRHR	AKAP13	ADRBK1	BDKRB1	BDKRB2	POMC	GNAT1	MLN	NPB	ABR	UTS2D	TRIO	GNAT2	NPS	NPY	NPW	PYY	GRK5	UTS2R	LHB	CCKAR	MCF2L	EDNRA	SCT	EDNRB	PDPK1	OXER1	XCR1	ADCY10	RXFP4	CCKBR	RXFP1	RXFP3	RXFP2	PROK2	ADM	PROK1	PTGDR	CXCL1	AVPR2	OPN1LW	CXCL5	CCR1	CXCL3	OXT	CXCL2	CXCL9	NMB	PTH2	CXCL6	GCGR	AGT	NPFFR2	NPFFR1	GNRHR2	MCF2	OPN1MW	PTGFR	ITPR3	ITPR1	ITPR2	OPN5	ADCY9	OPN3	OPN4	F2RL2	F2RL3	CASR	F2RL1	VIPR1	VIPR2	GHRHR	SCTR	PTGIR	TIAM2	TIAM1	GLP2R	PLXNB1	PROKR2	PROKR1	PTHLH	GLP1R	KALRN	PPY	ADCYAP1R1	TRH	CNR1	CNR2	OBSCN	LTB4R2	SST	INSL3	INSL5	TACR3	TACR2	RRH	TACR1	CXCR1	GNRHR	CXCR2	CXCR3	ARHGAP4	AKT1	TAAR8	TAAR9	TAAR6	PLCB3	PLCB4	CXCR5	CXCR4	CXCR7	CXCR6	GEFT	MGLL	TAAR1	CALCRL	PLCB1	PLCB2	TAAR5	RAMP1	NPFF	TAAR2	AKT3	AKT2	TAAR3	RAMP3	RAMP2	ECT2	FSHR	GRP	GHRH	FSHB	CALCR	GPR4	CALCA	CALCB	PTH	PIK3R5	PIK3R6	PIK3R1	NGEF	GPRC6A	NTS	MLNR	CRH	F2R
REACTOME_DOWNSTREAM_TCR_SIGNALING	http://www.broadinstitute.org/gsea/msigdb/cards/REACTOME_DOWNSTREAM_TCR_SIGNALING.html	HLA-DQB1	HLA-DRB1	HLA-DRB3	CD247	NFKBIA	UBE2V1	NFKB1	HLA-DMB	HLA-DMA	PTEN	TRB@	MAP3K7	PDPK1	PIK3CA	HLA-DRB5	CD4	INPP5D	HLA-DPB1	TRAF6	HLA-DOA	HLA-DOB	PIK3R1	CHUK	PIK3R2	BCL10	CD3G	CD3D	PIK3CB	CD3E	TRBV12-3	RELA	MALT1	TRBC1	TRA@	HLA-DQA2	TAB2	TRAT1	HLA-DQA1	UBE2N	PRKCQ	CARD11	LCK	IKBKG	RIPK2	HLA-DPA1	IKBKB	HLA-DRA
REACTOME_DUAL_INCISION_REACTION_IN_GG_NER	http://www.broadinstitute.org/gsea/msigdb/cards/REACTOME_DUAL_INCISION_REACTION_IN_GG_NER.html	RAD23B	CCNH	DDB1	GTF2H4	GTF2H3	CDK7	GTF2H2	RPA3	GTF2H1	RPA1	RPA2	MNAT1	XPA	ERCC5	XPC	DDB2	ERCC3	ERCC4	ERCC1	ERCC2
REACTOME_DUAL_INCISION_REACTION_IN_TC_NER	http://www.broadinstitute.org/gsea/msigdb/cards/REACTOME_DUAL_INCISION_REACTION_IN_TC_NER.html	POLR2H	POLR2G	POLR2F	POLR2E	POLR2L	POLR2K	POLR2J	POLR2I	POLR2D	XAB2	POLR2C	POLR2B	POLR2A	ERCC8	ERCC5	ERCC6	TCEA1	ERCC3	ERCC4	ERCC1	ERCC2	CCNH	GTF2H4	GTF2H3	CDK7	GTF2H2	GTF2H1	MNAT1
REACTOME_E2F_ENABLED_INHIBITION_OF_PRE_REPLICATION_COMPLEX_FORMATION	http://www.broadinstitute.org/gsea/msigdb/cards/REACTOME_E2F_ENABLED_INHIBITION_OF_PRE_REPLICATION_COMPLEX_FORMATION.html	CCNB1	CDK1	MCM8	ORC2L	ORC3L	ORC4L	ORC6L	ORC5L	CDC25A	ORC1L
REACTOME_E2F_MEDIATED_REGULATION_OF_DNA_REPLICATION	http://www.broadinstitute.org/gsea/msigdb/cards/REACTOME_E2F_MEDIATED_REGULATION_OF_DNA_REPLICATION.html	E2F1	E2F2	E2F3	SOX2	POLA1	POLA2	TK2	CDT1	PRIM1	CCNE1	TYMS	CDC45	MCM8	ORC2L	ORC4L	POU5F1	PRIM2	ORC6L	FBXO5	CCNA1	TFDP1	CDC6	CDK1	NANOG	RB1	CDC25A	ORC1L	CCNB1	ORC3L	DHFR	RRM2	PCNA	ORC5L
REACTOME_E2F_TRANSCRIPTIONAL_TARGETS_AT_G1_S	http://www.broadinstitute.org/gsea/msigdb/cards/REACTOME_E2F_TRANSCRIPTIONAL_TARGETS_AT_G1_S.html	E2F1	CDC6	CDK1	E2F2	NANOG	E2F3	SOX2	POLA1	TK2	CDC25A	ORC1L	CDT1	CCNE1	TYMS	CDC45	DHFR	POU5F1	RRM2	PCNA	FBXO5	CCNA1	TFDP1
REACTOME_EARLY_PHASE_OF_HIV_LIFE_CYCLE	http://www.broadinstitute.org/gsea/msigdb/cards/REACTOME_EARLY_PHASE_OF_HIV_LIFE_CYCLE.html	XRCC5	XRCC4	LIG1	XRCC6	LIG4	HMGA1	BANF1	CCR5	PPIA	CXCR4	PSIP1	CD4	FEN1
REACTOME_EGFR_DOWNREGULATION	http://www.broadinstitute.org/gsea/msigdb/cards/REACTOME_EGFR_DOWNREGULATION.html	EGFR	CLTA	GRB2	ARHGEF7	AP2S1	STAM2	CBL	EPS15L1	CLTC	EPS15	CDC42	SPRY2	AP2B1	SPRY1	AP2A2	AP2A1	SH3KBP1	HGS	STAM	UBB	EGF	EPN1	SH3GL2	AP2M1
REACTOME_EICOSANOID_LIGAND_BINDING_RECEPTORS	http://www.broadinstitute.org/gsea/msigdb/cards/REACTOME_EICOSANOID_LIGAND_BINDING_RECEPTORS.html	PTGER1	PTGER2	PTGER3	PTGER4	CYSLTR1	CYSLTR2	PTGFR	PTGIR	OXER1	LTB4R	GPR44	PTGDR	LTB4R2	TBXA2R	GPR17
REACTOME_ELECTRON_TRANSPORT_CHAIN	http://www.broadinstitute.org/gsea/msigdb/cards/REACTOME_ELECTRON_TRANSPORT_CHAIN.html	UQCRC2	UQCRC1	CYC1	NDUFAB1	COX5A	UQCRFS1	COX5B	UQCRQ	NDUFS7	NDUFS6	NDUFS5	UQCR10	NDUFS4	UQCR11	NDUFS8	NDUFS3	NDUFS2	NDUFS1	ND1	NDUFB11	NDUFB10	ND4	ND5	ND2	CYCS	ND3	NDUFC2	NDUFA13	COX4I1	NDUFC1	NDUFA10	NDUFA12	NDUFA11	COX6C	UQCRH	UQCRB	NDUFB3	NDUFB4	NDUFB5	NDUFB6	NDUFB7	NDUFB8	NDUFB9	COX7B	COX7C	COX7A2L	NDUFB1	NDUFB2	COX6B1	ETFDH	ND6	ETFB	ETFA	NDUFA4	NDUFA5	NDUFA2	NDUFA3	NDUFA8	NDUFA9	NDUFA6	COX8A	NDUFA7	NDUFA1	SDHA	NDUFV3	SDHB	ND4L	COX3	COX2	NDUFV1	SDHC	COX1	NDUFV2	SDHD	COX6A1
REACTOME_ELONGATION_AND_PROCESSING_OF_CAPPED_TRANSCRIPTS	http://www.broadinstitute.org/gsea/msigdb/cards/REACTOME_ELONGATION_AND_PROCESSING_OF_CAPPED_TRANSCRIPTS.html	NCBP2	NCBP1	U2AF2	SNRPD3	SNRPD1	RBM5	SNRPD2	SFRS6	SFRS7	SFRS4	SFRS5	DDX23	DHX38	RBM8A	CLP1	DNAJC8	SFRS9	U2AF1	SRRM1	LSM2	SUPT5H	CCAR1	PABPN1	SNRPA1	SF3B14	EFTUD2	MAGOH	PTBP1	HNRNPA2B1	SFRS1	HNRNPR	SFRS3	HNRNPU	SFRS2	PCF11	SNRPB	RDBP	SNRPA	SNRPF	SNRPE	SNRPG	FUS	NHP2L1	ELL	SNRPB2	TH1L	HNRNPA3	HNRNPL	HNRNPM	HNRNPK	METTL3	HNRNPF	CDC40	HNRNPD	HNRNPC	SFRS11	DHX9	CSTF3	CSTF2	RNPS1	WHSC2	HNRNPA1	RBMX	HNRNPA0	HNRNPH2	UPF3B	GTF2F1	GTF2F2	SUPT16H	SMC1A	HNRNPH1	CSTF1	CCNT2	CCNT1	YBX1	PCBP1	PCBP2	NFX1	CCNH	GTF2H4	CDK9	GTF2H3	CDK7	PRPF4	GTF2H2	GTF2H1	COBRA1	PRPF6	SNRNP200	CPSF7	THOC4	SNRNP40	CPSF3	CTDP1	CPSF2	CPSF1	POLR2H	POLR2G	POLR2F	POLR2E	POLR2L	POLR2K	POLR2J	POLR2I	POLR2D	SF3B5	SF3B4	POLR2C	SF3B3	POLR2B	SF3B2	POLR2A	SF4	SF3B1	CD2BP2	PRPF8	NUDT21	TCEA1	SNRNP70	SUPT4H1	ERCC3	ERCC2	SSRP1	SF3A2	SF3A1	SF3A3	MNAT1	PAPOLA	HNRNPUL1	TCEB2	TCEB3	PHF5A	TCEB1	TXNL4A
REACTOME_ENDOGENOUS_STEROLS	http://www.broadinstitute.org/gsea/msigdb/cards/REACTOME_ENDOGENOUS_STEROLS.html	CYP1B1	CYP46A1	CYP11A1	CYP51A1	CYP21A2	CYP11B1	CYP11B2	CYP7B1	CYP17A1	CYP39A1	CYP27A1	CYP7A1	CYP8B1	CYP19A1
REACTOME_ERK_MAPK_TARGETS	http://www.broadinstitute.org/gsea/msigdb/cards/REACTOME_ERK_MAPK_TARGETS.html	PPP2R1B	MEF2C	PPP2R1A	MEF2A	PPP2R5D	ELK1	MAPK11	RPS6KA5	DUSP4	MAPK1	DUSP3	RPS6KA3	RPS6KA1	RPS6KA2	MAPK14	PPP2CA	PPP2CB	MAPK3	MAPK7	DUSP7	DUSP6
REACTOME_EXTENSION_OF_TELOMERES	http://www.broadinstitute.org/gsea/msigdb/cards/REACTOME_EXTENSION_OF_TELOMERES.html	POLA1	POLA2	RPA3	RPA1	PRIM1	RPA2	POLE2	DKC1	PRIM2	FEN1	TERT	LIG1	POLE	POLD3	RFC5	POLD4	DNA2	RFC3	RFC4	RFC1	RFC2	WRAP53	POLD1	POLD2	PCNA	RUVBL2	RUVBL1	NHP2
REACTOME_FACILITATIVE_NA_INDEPENDENT_GLUCOSE_TRANSPORTERS	http://www.broadinstitute.org/gsea/msigdb/cards/REACTOME_FACILITATIVE_NA_INDEPENDENT_GLUCOSE_TRANSPORTERS.html	SLC2A12	SLC2A8	SLC2A9	SLC2A7	SLC2A10	SLC2A6	SLC2A11	SLC2A5	SLC2A4	SLC2A3	SLC2A2	SLC2A1
REACTOME_FANCONI_ANEMIA_PATHWAY	http://www.broadinstitute.org/gsea/msigdb/cards/REACTOME_FANCONI_ANEMIA_PATHWAY.html	C17ORF70	BRCA2	BRCA1	FANCL	FANCM	FANCD2	FANCI	FANCE	FANCF	FANCG	UBB	PALB2	FANCA	C19ORF40	FANCB	UBE2T	FANCC
REACTOME_FGFR_LIGAND_BINDING_AND_ACTIVATION	http://www.broadinstitute.org/gsea/msigdb/cards/REACTOME_FGFR_LIGAND_BINDING_AND_ACTIVATION.html	FGF19	FGF6	FGFR2	FGF18	FGF5	FGFR1	FGF8	FGFR4	FGF7	FGFR3	FGF9	GRB2	FGF17	FGF16	FGF10	SDC2	FRS3	FGF1	FRS2	FGF2	FGF3	FGF4	KL	CBL	FGF23	FGF22	FGF20
REACTOME_FORMATION_AND_MATURATION_OF_MRNA_TRANSCRIPT	http://www.broadinstitute.org/gsea/msigdb/cards/REACTOME_FORMATION_AND_MATURATION_OF_MRNA_TRANSCRIPT.html	NCBP2	NCBP1	RNMT	SNRPD3	U2AF2	SNRPD1	RBM5	SNRPD2	TBP	SFRS6	SFRS7	GTF2E1	SFRS4	GTF2E2	SFRS5	DHX38	DDX23	RBM8A	CLP1	DNAJC8	SFRS9	U2AF1	SRRM1	LSM2	SUPT5H	CCAR1	PABPN1	SNRPA1	SF3B14	TAF4B	MAGOH	EFTUD2	PTBP1	HNRNPA2B1	SFRS1	HNRNPR	SFRS3	HNRNPU	SFRS2	PCF11	SNRPB	RDBP	SNRPA	SNRPF	SNRPE	SNRPG	FUS	NHP2L1	ELL	SNRPB2	TH1L	HNRNPA3	HNRNPL	HNRNPM	HNRNPK	METTL3	HNRNPF	CDC40	HNRNPD	TAF9	HNRNPC	SFRS11	TAF1	DHX9	CSTF3	TAF4	CSTF2	TAF6	TAF5	RNPS1	WHSC2	HNRNPA1	RBMX	HNRNPA0	UPF3B	HNRNPH2	GTF2F1	GTF2F2	SUPT16H	HNRNPH1	SMC1A	CSTF1	CCNT2	CCNT1	YBX1	RNGTT	GTF2A1	PCBP1	PCBP2	GTF2A2	NFX1	CCNH	GTF2H4	CDK9	GTF2H3	CDK7	PRPF4	GTF2B	GTF2H2	GTF2H1	COBRA1	PRPF6	TAF11	TAF10	TAF13	TAF12	SNRNP200	CPSF7	THOC4	SNRNP40	CPSF3	CTDP1	CPSF2	CPSF1	POLR2H	POLR2G	POLR2F	POLR2E	POLR2L	POLR2K	POLR2J	POLR2I	POLR2D	SF3B5	SF3B4	POLR2C	SF3B3	POLR2B	SF3B2	POLR2A	SF4	SF3B1	CD2BP2	PRPF8	NUDT21	TCEA1	SNRNP70	SUPT4H1	ERCC3	ERCC2	SSRP1	SF3A2	SF3A1	SF3A3	MNAT1	PAPOLA	HNRNPUL1	TCEB2	TCEB3	PHF5A	TCEB1	TXNL4A
REACTOME_FORMATION_OF_A_POOL_OF_FREE_40S_SUBUNITS	http://www.broadinstitute.org/gsea/msigdb/cards/REACTOME_FORMATION_OF_A_POOL_OF_FREE_40S_SUBUNITS.html	RPL18	RPL17	RPL36A	RPL19	RPL14	RPL13	RPL15	RPLP2	RPS2	RPS3	EIF3CL	RPS3A	RPLP0	EIF1AX	RPLP1	RPL26L1	RPL10	FAU	RPL11	RPL12	RPS27A	RPL35A	RPS4X	RPS18	RPS19	RPL41	RPS16	RPS17	RPS14	RPS15	RPL3L	RPS12	RPS13	RPS4Y1	RPS10	RPS11	UBA52	RPL35	RPL27A	RPS15A	RPL36	RPL37	RPL38	RPL39	RPS25	EIF3C	EIF3D	RPS26	EIF3A	RPS27	RPL30	RPS28	EIF3B	RPL7	EIF3G	RPS29	RPL32	RPL6	EIF3H	RPL31	RPL9	RPL34	EIF3E	EIF3F	RPL8	EIF3K	RPL3	EIF3I	RPL5	RPL7A	RPL10A	EIF3J	RPL4	RPS20	RPS21	RPS23	RPS24	RPSA	RPL26	RPS9	RPL27	RPL24	RPL23A	RPS6	RPS5	RPS8	RPL28	RPS7	RPL29	RPL18A	RPL23	RPL13A	RPL22	RPL21	RPL37A
REACTOME_FORMATION_OF_ATP_BY_CHEMIOSMOTIC_COUPLING	http://www.broadinstitute.org/gsea/msigdb/cards/REACTOME_FORMATION_OF_ATP_BY_CHEMIOSMOTIC_COUPLING.html	ATP5D	ATP5E	ATP5J2	ATP5B	ATP5F1	ATP5G1	ATP5C1	ATP5L	ATP5O	ATP5A1	ATP5I	ATP8	ATP5H	ATP6	ATP5J
REACTOME_FORMATION_OF_FIBRIN_CLOT_CLOTTING_CASCADE	http://www.broadinstitute.org/gsea/msigdb/cards/REACTOME_FORMATION_OF_FIBRIN_CLOT_CLOTTING_CASCADE.html	A2M	F13A1	PF4	PF4V1	GP9	F13B	GP5	FGG	FGA	FGB	GP1BB	KLKB1	SERPINC1	GP1BA	F11	KNG1	F12	F10	F8	F9	SERPING1	F7	PROC	VWF	THBD	F5	C1QBP	F3	F2	TFPI	PRCP	PROS1
REACTOME_FORMATION_OF_PLATELET_PLUG	http://www.broadinstitute.org/gsea/msigdb/cards/REACTOME_FORMATION_OF_PLATELET_PLUG.html	F2RL2	GNA13	F2RL3	GNA14	A2M	POTEKP	GNA15	PDGFB	PDGFA	F13A1	GNA11	GNA12	TGFB3	TTN	MMRN1	TGFB1	GP9	VCL	TGFB2	GNG8	APP	GP5	APOA1	GP6	BRPF3	SERPINE1	PIK3CA	RAPGEF4	GNG2	GNG3	RAPGEF3	CFD	GNG4	GNG5	SYK	GNG7	PIK3CG	ACTN4	PIK3CB	F8	ACTN1	ACTN2	SERPING1	VEGFB	VEGFC	CD36	PPBP	F5	SERPINF2	F2	VEGFA	COL1A2	TUBA4A	COL1A1	ITGA2B	ALDOA	GNAI3	GNAI2	GRB2	GNAI1	CLU	ITGB3	ITGB1	SRC	TIMP1	CALU	PFN1	PTK2	DAGLA	FGG	FGA	FGB	ALB	P2RY1	ADRA2A	FCER1G	ADRA2C	ADRA2B	EGF	SRGN	FN1	VAV3	ITGA2	HGF	CD63	VAV2	VAV1	DAGLB	GAS6	GNGT1	PLA2G4A	LAMP2	GNGT2	P2RX1	PPIA	PLCG2	TBXA2R	RAP1A	HABP4	RAP1B	WDR1	PTPN1	TLN1	BCAR1	AKT1	PDPK1	MGLL	SERPINA1	CAP1	CSK	AKT3	AKT2	KNG1	PRKCA	STX4	LYN	PRKCG	STXBP3	FLNA	PRKCB	GNAQ	GNB2	GNB1	CFL1	GNB5	TMSB4X	GNB4	GNB3	PROS1	LCP2	PRKCZ	TF	GNG13	PF4	GNG11	GNG12	APBB1IP	DGKA	CD9	DGKB	RASGRP3	DGKE	GP1BB	DGKD	DGKG	SOS1	RASGRP2	LEFTY2	SCG3	HRG	GP1BA	PIK3R5	HSPA5	PIK3R6	THBS1	THBS2	FIGF	PIK3R1	THBS3	THBS4	SELP	DGKQ	PLEK	PSAP	DGKK	IGF1	DGKH	SPARC	DGKI	SOD1	ITPR3	ITPR1	PLG	ITPR2	P2RY12	VWF	FYN	MAPK14	GNG10	PECAM1	CALM3	DGKZ	CRK	CALM2	CALM1	F2R
REACTOME_FORMATION_OF_THE_EARLY_ELONGATION_COMPLEX	http://www.broadinstitute.org/gsea/msigdb/cards/REACTOME_FORMATION_OF_THE_EARLY_ELONGATION_COMPLEX.html	POLR2H	NCBP2	POLR2G	NCBP1	POLR2F	POLR2E	POLR2L	POLR2K	POLR2J	POLR2I	TH1L	POLR2D	POLR2C	POLR2B	POLR2A	SUPT4H1	ERCC3	SUPT5H	ERCC2	CCNH	GTF2H4	GTF2H3	WHSC2	CDK7	GTF2H2	COBRA1	GTF2H1	MNAT1	GTF2F1	GTF2F2	RDBP	CTDP1
REACTOME_FORMATION_OF_THE_TERNARY_COMPLEX_AND_SUBSEQUENTLY_THE_43S_COMPLEX	http://www.broadinstitute.org/gsea/msigdb/cards/REACTOME_FORMATION_OF_THE_TERNARY_COMPLEX_AND_SUBSEQUENTLY_THE_43S_COMPLEX.html	RPS2	RPS3	EIF3CL	RPS3A	EIF1AX	FAU	RPS27A	EIF2S3	RPS4X	RPS18	RPS19	RPS16	RPS17	RPS14	EIF2S1	RPS15	EIF2S2	RPS12	RPS4Y1	RPS13	RPS10	RPS11	RPS15A	EIF3C	RPS25	RPS26	EIF3D	RPS27	EIF3A	EIF3B	RPS28	RPS29	EIF3G	EIF3H	EIF3E	EIF3F	EIF3K	EIF3I	RPS20	EIF3J	RPS21	RPS23	RPS24	RPSA	RPS9	RPS6	RPS5	RPS8	RPS7
REACTOME_FORMATION_OF_TUBULIN_FOLDING_INTERMEDIATES_BY_CCT_TRIC	http://www.broadinstitute.org/gsea/msigdb/cards/REACTOME_FORMATION_OF_TUBULIN_FOLDING_INTERMEDIATES_BY_CCT_TRIC.html	TCP1	TUBB2B	TUBB2A	TUBB2C	CCT2	CCT3	CCT6A	TUBB4Q	CCT7	CCT5	CCT4	CCT8	TUBA3C	TUBA3D	TUBA4A	TUBB6	TUBB1	TUBA1A	TUBA1B	TUBA1C	TUBB3	TUBB4
REACTOME_FRS2_MEDIATED_ACTIVATION	http://www.broadinstitute.org/gsea/msigdb/cards/REACTOME_FRS2_MEDIATED_ACTIVATION.html	HRAS	BRAF	MAP2K1	MAP2K2	YWHAB	RAF1	MAPK1	NRAS	KRAS	NTRK1	MAPK3	RAP1A	FRS2	CRK	RAPGEF1	NGF
REACTOME_FURTHER_PLATELET_RELEASATE	http://www.broadinstitute.org/gsea/msigdb/cards/REACTOME_FURTHER_PLATELET_RELEASATE.html	TF	TLN1	POTEKP	PLEK	PSAP	TTN	SOD1	FLNA	CALU	VCL	PFN1	APOA1	BRPF3	PPIA	CFL1	SCG3	CALM3	TUBA4A	HABP4	CAP1	WDR1	HSPA5	CALM2	CALM1
REACTOME_G_ALPHA_12_13_SIGNALLING_EVENTS	http://www.broadinstitute.org/gsea/msigdb/cards/REACTOME_G_ALPHA_12_13_SIGNALLING_EVENTS.html	GNA13	PREX1	GNA12	ITSN1	MCF2L	ARHGAP4	CDC42	TIAM2	TIAM1	RHOA	RHOB	PIK3CA	RHOC	RHOG	NET1	ARHGEF4	ARHGEF3	ARHGEF2	ARHGEF1	ROCK1	ARHGEF7	PLXNB1	ROCK2	ARHGEF6	ARHGEF18	ARHGEF16	ARHGEF17	ARHGEF9	ARHGEF12	ECT2	ARHGEF11	RASGRF2	RASGRF1	KALRN	FGD2	FGD1	AKAP13	PLEKHG2	RAC2	SOS1	SOS2	RAC1	PLEKHG5	PIK3R1	FGD3	FGD4	NGEF	OBSCN	VAV3	ABR	MCF2	TRIO	VAV2	VAV1
REACTOME_G_ALPHA_I_SIGNALLING_EVENTS	http://www.broadinstitute.org/gsea/msigdb/cards/REACTOME_G_ALPHA_I_SIGNALLING_EVENTS.html	ADCY3	ADCY4	CASR	ADCY1	ADORA3	ADCY2	ADCY7	ADCY8	ADCY5	ADCY6	LPAR3	LPAR2	LPAR1	CXCL11	ADORA1	CXCL12	CXCL10	S1PR2	GNG8	S1PR3	AGTR2	HTR1B	HTR1A	S1PR1	GALR1	GALR3	S1PR4	RLN3	GPR44	GALR2	S1PR5	CCR10	GNG2	GNG3	HTR1D	GNG4	RGR	GNG5	HTR1F	HTR1E	GNG7	C5AR1	GPER	PDYN	SSTR4	CCR9	CCR8	SSTR5	CCR7	SSTR2	CCR6	SSTR3	PPBP	CCR5	GPR55	CCR4	SSTR1	CCR3	CCR2	C3AR1	PPY	GNAI3	DRD3	GNAI2	DRD2	GNAI1	DRD4	PPYR1	BDKRB1	OPN1SW	BDKRB2	CCL5	POMC	P2RY4	OPN1MW2	CNR1	CNR2	ADRA2A	ADRA2C	ADRA2B	GNAT1	NPB	NPY5R	GNAT2	GNGT1	GNGT2	NPY	PENK	CXCL13	CXCL16	NPW	HEBP1	MTNR1B	PYY	SST	MTNR1A	RHO	OPRM1	GNAZ	INSL5	GPR109B	RRH	GPR109A	GABBR1	CXCR1	CXCR2	CXCR3	GABBR2	CXCR5	OXER1	CXCR4	CXCR7	CXCR6	ADCY10	APLN	HTR5A	KNG1	RXFP4	PTGER3	GPR18	RXFP3	NPBWR1	NPBWR2	GAL	CHRM4	GNB2	CHRM2	GNB1	GNB5	GNB4	GPR17	GNB3	CXCL1	OPN1LW	CXCL5	C3	CXCL3	OPRK1	CCR1	NPY2R	CXCL2	C5	CXCL9	FPR1	GNG13	PF4	FPR3	GNG11	GNG12	FPR2	CXCL6	CCL28	CCL27	CCL25	APLNR	CCL23	HRH3	CCL20	CCL21	AGT	HRH4	IL8	OPRL1	OPN1MW	ANXA1	CCL19	NPY1R	CCL16	P2RY12	OPN5	P2RY13	ADCY9	PNOC	P2RY14	GNG10	OPN3	OPRD1
REACTOME_G_ALPHA_Q_SIGNALLING_EVENTS	http://www.broadinstitute.org/gsea/msigdb/cards/REACTOME_G_ALPHA_Q_SIGNALLING_EVENTS.html	F2RL2	QRFPR	F2RL3	EDN3	CGA	GNA14	CASR	UTS2	CGB	GNA15	EDN2	GNA11	EDN1	F2RL1	LPAR4	LPAR3	LPAR2	LPAR1	GNG8	AGTR1	LTB4R	PIK3CA	GNG2	NPSR1	GNG3	QRFP	GNG4	GNG5	GNG7	PROKR2	GPR132	PROKR1	NTSR1	NTSR2	LPAR6	F2	KALRN	CYSLTR1	CYSLTR2	TRHR	ADRBK1	BDKRB1	BDKRB2	TRH	HCRTR2	HCRTR1	P2RY6	DAGLA	P2RY2	P2RY1	GRPR	MLN	UTS2D	TRIO	DAGLB	GNGT1	NPS	GNGT2	AVPR1B	LTB4R2	TBXA2R	ADRA1B	AVPR1A	ADRA1A	GRK5	UTS2R	XCL1	XCL2	ADRA1D	CCKAR	TACR3	TACR2	TACR1	GNRHR	EDNRA	KISS1	EDNRB	PLCB3	KISS1R	PLCB4	GEFT	MGLL	XCR1	PLCB1	PLCB2	NPFF	KNG1	PTGER1	AVP	CCKBR	GRP	PROK2	CHRM5	GNB2	CHRM3	GNAQ	GNB1	PROK1	CHRM1	GNB5	GNB4	GPR17	GNB3	PTAFR	HCRT	CCK	FFAR3	FFAR2	OXT	FFAR1	GPR65	GNG13	TAC1	OXTR	NMB	GNG11	GNG12	FPR2	GPR68	GCGR	GPR4	TAC3	DGKA	HRH1	DGKB	CCL23	DGKE	DGKD	DGKG	AGT	NPFFR2	NPFFR1	PIK3R1	GNRHR2	DGKQ	ANXA1	DGKK	DGKH	DGKI	ITPR3	GPRC6A	PTGFR	ITPR1	ITPR2	GCG	P2RY10	P2RY11	NTS	MLNR	GNG10	DGKZ	HTR2B	NMBR	HTR2C	HTR2A	OPN4	F2R
REACTOME_G_ALPHA_S_SIGNALLING_EVENTS	http://www.broadinstitute.org/gsea/msigdb/cards/REACTOME_G_ALPHA_S_SIGNALLING_EVENTS.html	ADCY3	CGA	ADCY4	ADCY1	ADCY2	ADCY7	ADCY8	ADCY5	LHCGR	ADCY6	PDE3B	VIPR1	VIPR2	GHRHR	SCTR	GNG8	PTGIR	MC1R	PDE4A	RLN3	PDE4B	RLN2	GNG2	NPSR1	GNG3	GLP2R	GNG4	GNG5	GNG7	HTR4	PDE4D	PDE4C	CRHR1	PTHLH	CRHR2	GPBAR1	HTR7	HTR6	MC2R	GLP1R	DRD1	GNAI3	ADORA2B	GNAI2	ADORA2A	GNAI1	DRD5	ADCYAP1R1	PTH1R	POMC	ADCYAP1	ADRB3	PTH2R	GNGT1	PDE7B	GNGT2	NPS	PDE7A	ADM2	LHB	GNAZ	INSL3	PDE11A	TAAR8	SCT	TAAR9	TAAR6	IAPP	TAAR1	MC5R	PDE8B	CALCRL	PDE8A	ADCY10	RAMP1	TAAR5	TAAR2	TAAR3	RAMP3	RAMP2	AVP	PTGER2	GIP	RXFP1	PTGER4	RXFP2	PDE10A	FSHR	ADRB2	ADRB1	ADM	GNB2	GHRH	GNB1	PTGDR	GIPR	GNB5	GNB4	GNAS	GNB3	FSHB	TSHR	CALCR	VIP	AVPR2	GNG13	GNG11	PTH2	TSHB	GNG12	GCGR	CALCA	CALCB	PDE1B	HRH2	PTH	PDE1A	MC3R	PDE3A	GCG	P2RY11	PDE2A	ADCY9	GNG10	CRH	MC4R
REACTOME_G_ALPHA_Z_SIGNALLING_EVENTS	http://www.broadinstitute.org/gsea/msigdb/cards/REACTOME_G_ALPHA_Z_SIGNALLING_EVENTS.html	GNAZ	ADCY3	ADCY4	ADCY1	GNAI3	ADCY2	ADCY7	GNAI2	ADCY8	GNAI1	ADCY5	ADCY6	ADCY9	ADCY10
REACTOME_G_PROTEIN_ACTIVATION	http://www.broadinstitute.org/gsea/msigdb/cards/REACTOME_G_PROTEIN_ACTIVATION.html	GNAZ	OPRM1	GNAI3	GNAI2	GNAI1	GNG13	GNG11	GNG12	POMC	GNG8	GNG2	GNG3	GNG4	GNG5	GNG7	GNAT1	GNAO1	PDYN	GNAT3	GNAT2	GNGT1	GNGT2	GNB2	GNB1	GNG10	GNB5	GNB4	GNB3
REACTOME_G_PROTEIN_BETA_GAMMA_SIGNALLING	http://www.broadinstitute.org/gsea/msigdb/cards/REACTOME_G_PROTEIN_BETA_GAMMA_SIGNALLING.html	GNG13	GNG11	GNG12	GNG8	AKT1	PLCB3	PDPK1	RHOA	PIK3R5	GNG2	GNG3	PIK3R6	GNG4	PLCB1	GNG5	PLCB2	AKT3	GNG7	AKT2	PIK3CG	GNGT1	GNGT2	GNB2	GNB1	GNG10	GNB5	GNB4	GNB3
REACTOME_G1_PHASE	http://www.broadinstitute.org/gsea/msigdb/cards/REACTOME_G1_PHASE.html	E2F1	E2F2	E2F3	E2F4	E2F5	CCNH	CDK6	RB1	CDK7	CDK4	MNAT1	CCND1	CDKN1A	CCND3	CCND2	TFDP1
REACTOME_G1_S_TRANSITION	http://www.broadinstitute.org/gsea/msigdb/cards/REACTOME_G1_S_TRANSITION.html	DBF4	MCM10	PRIM1	PRIM2	CCNA1	CCNA2	CUL1	POLE	SKP2	SKP1	WEE1	ORC1L	PSMA2	PSMA1	PSMA6	PSMA5	PSMA4	PSMA3	SOX2	PSMA7	TK2	PSMB5	PSMB4	PSMB7	PSMB6	POLE2	PSMB1	PSMB3	ORC6L	PSMB2	FBXO5	TFDP1	PSMB8	PSMB9	PSMC6	CDKN1A	DHFR	PSMC5	PSMC4	PSMC3	PSMC2	PSMC1	PCNA	E2F1	E2F2	E2F3	CDT1	CCNE2	CCNE1	MCM8	CDC45	MCM7	ORC4L	POU5F1	PSMD1	PSMD2	PSMD3	PSMD4	PSMD5	PSMD6	PSMD7	PSMD8	PSMD9	CDC7	CDK1	CDC6	NANOG	CCNH	CDK7	MCM2	RB1	MCM3	MCM4	MCM5	CDK2	MCM6	PSME1	PSME2	RRM2	ORC5L	PSME3	UBB	PSMB10	CKS1B	POLA1	POLA2	RPA4	RPA3	RPA1	RPA2	PSMF1	TYMS	ORC2L	CDC25A	CCNB1	MNAT1	PSMD14	ORC3L	PSMD13	PSMD12	PSMD11	PSMD10
REACTOME_G2_M_CHECKPOINTS	http://www.broadinstitute.org/gsea/msigdb/cards/REACTOME_G2_M_CHECKPOINTS.html	CLSPN	DBF4	HUS1	CHEK1	CHEK2	MCM10	RPA3	RPA1	RPA2	ORC2L	CDC45	MCM8	MCM7	ORC4L	ORC6L	ATRIP	CDC7	CDC6	CDK1	RAD9B	RAD9A	ATR	MCM2	CDC25C	MCM3	MCM4	ATM	CDC25A	ORC1L	MCM5	CDK2	WEE1	MCM6	CCNB1	RAD1	RFC5	RFC3	ORC3L	CCNB2	RFC4	RFC2	ORC5L	RAD17
REACTOME_G2_M_TRANSITION	http://www.broadinstitute.org/gsea/msigdb/cards/REACTOME_G2_M_TRANSITION.html	XPO1	CEP72	CEP76	CEP78	TUBB2C	PKMYT1	CEP70	OFD1	PRKAR2B	NDE1	CEP250	DYNLL1	ACTR1A	CEP290	PRKACA	CDK5RAP2	TUBG1	DYNC1H1	TUBG2	TUBA1A	CCNA1	CCNA2	TUBB4	PPP2R1A	CDK1	HSP90AA1	CCNH	CEP110	CDK7	DCTN3	PCM1	CEP152	DCTN1	WEE1	DCTN2	CDK11A	FGFR1OP	TUBA4A	CDK11B	MAPRE1	DYNC1I2	SDCCAG8	NEK2	HAUS2	CETN2	CEP164	AKAP9	AZI1	TUBGCP4	TUBGCP3	TUBB	TUBGCP6	NUMA1	TUBGCP5	CEP57	CLASP1	ODF2	PAFAH1B1	CEP135	CEP192	CKAP5	PCNT	ALMS1	SFI1	CP110	CDC25C	CEP63	YWHAE	TUBGCP2	CENPJ	CDC25A	CDC25B	CCNB1	MNAT1	YWHAG	PLK4	NEDD1	CCNB2	CSNK1D	PLK1	CSNK1E	NINL	TSGA14	SSNA1
REACTOME_GAB1_SIGNALOSOME	http://www.broadinstitute.org/gsea/msigdb/cards/REACTOME_GAB1_SIGNALOSOME.html	EGFR	GRB2	GAB1	PIK3CA	EGF	CSK	PIK3R1	PXN	SRC	PAG1	PTPN11
REACTOME_GAMMA_CARBOXYLATION_TRANSPORT_AND_AMINO_TERMINAL_CLEAVAGE_OF_PROTEINS	http://www.broadinstitute.org/gsea/msigdb/cards/REACTOME_GAMMA_CARBOXYLATION_TRANSPORT_AND_AMINO_TERMINAL_CLEAVAGE_OF_PROTEINS.html	GGCX	F10	PROZ	F2	F9	F7	FURIN	PROS1	GAS6	PROC
REACTOME_GENE_EXPRESSION	http://www.broadinstitute.org/gsea/msigdb/cards/REACTOME_GENE_EXPRESSION.html	RPL18	RPL17	RPL19	RPL14	RPL13	RPL15	MED25	RPLP2	RORC	MED24	MED23	RORB	RORA	MED20	PGR	DHX38	RAE1	RPLP0	MED26	RPLP1	MED27	FAU	RPL10	RPL11	RPL12	LSM2	CCAR1	YARS	RXRB	RXRA	TAF4B	PTBP1	RXRG	MED12	EIF2S3	MED14	MED13	HNF4G	SARS2	MED10	RPS18	AAAS	RPS19	HNF4A	RPS16	MED15	RPS17	MED16	EIF2S1	MED17	RPS14	EIF2S2	RPS15	RPS12	RDBP	RPS13	RPS10	RPS11	NHP2L1	WARS2	RPS25	RPS26	RPS27	RPS28	RPS29	RPS20	PABPC1	RPS21	SFRS11	RPS23	RPS24	DHX9	RPSA	ESRRA	ESRRB	GARS	ESRRG	RPS9	NXF1	RPS6	RPS5	RPS8	RPS7	UPF3B	QARS	YBX1	AR	GTF2H4	GTF2H3	DARS2	GTF2H2	GTF2H1	TAF11	TAF10	TAF13	TAF12	RPL41	EIF4A2	NUP205	EIF4A1	RPL3L	EEF1G	THOC4	NUP107	EEF1D	AARS2	RPL35	RPL36	RPL37	RPL38	RPL39	SF3B5	SF3B4	SF3B3	SF3B2	SF3B1	RPL30	NUP214	RPL32	RPL31	PARS2	RPL34	NUP210	MARS2	TCEA1	SUPT4H1	MARS	SSRP1	AIMP1	AIMP2	RPL26	RPL27	RPL24	SF3A2	ETF1	SF3A1	RPL28	RPL29	SF3A3	MNAT1	RPL23	RPL22	HNRNPUL1	RPL21	TCEB2	TCEB3	TCEB1	PHF5A	NR5A2	TXNL4A	NCBP2	NCBP1	RPL36A	RNMT	SNRPD3	EIF5	SNRPD1	RBM5	SNRPD2	TBP	NR2E3	NR2E1	GTF2E1	GTF2E2	EIF4EBP1	DDX23	DNAJC8	RPS27A	PABPN1	SNRPA1	RPL35A	HNRNPA2B1	EEF2	HNRNPR	HNRNPU	EARS2	YARS2	UBA52	SNRPB2	NR2C2	NR2C1	HNRNPL	HNRNPM	VDR	HNRNPK	RPL7	METTL3	RPL6	HNRNPF	RPL9	RPL8	HNRNPD	RPL3	RPL5	TAF9	HNRNPC	RPL4	RPL7A	RPL10A	TAF1	TAF4	TAF6	TAF5	NR4A2	NR4A1	RPL23A	NR4A3	WHSC2	RBMX	HNRNPH2	GTF2F1	GTF2F2	CARS2	RPL37A	HNRNPH1	VARS2	RPS2	RPS3	WARS	GTF2A1	RPS3A	NARS2	GTF2A2	NFX1	NUP88	SARS	CDK8	ESR1	CDK9	NUP85	CDK7	ESR2	RPS4X	PRPF4	PRPF6	COBRA1	SNRNP200	CPSF7	CPSF3	CPSF2	CPSF1	NUP98	NR3C2	NUP93	RPS15A	NR3C1	VARS	IARS	PRPF8	SLBP	MED31	MED30	RPL13A	MAMLD1	TARS2	U2AF2	NR2C2AP	IARS2	SFRS6	SFRS7	SFRS4	SFRS5	RBM8A	EIF1AX	SFRS9	RPL26L1	U2AF1	NUP37	RARA	RARB	EIF2B2	SUPT5H	NUP35	EIF2B3	EIF2B4	EIF2B5	RARG	SF3B14	AARS	SFRS1	SFRS3	SFRS2	PCF11	RARS	HARS	NUP43	FUS	ELL	FARS2	NR1H2	HNRNPA3	CDC40	NUP50	NUP54	MAML3	NR1H4	NR1H3	NRBF2	RARS2	MAML1	MAML2	CREBBP	EPRS	HNRNPA1	HNRNPA0	NOTCH3	NOTCH2	NR1I3	NOTCH1	NR1I2	NUP62	RPL18A	NOTCH4	SUPT16H	RBPJ	CCNT2	PPARA	PPARD	NARS	CCNT1	PPARG	RNGTT	SEH1L	NR2F6	NR2F1	CCNH	CCNC	GTF2B	MED6	MED7	MED4	MED8	FARSB	RPS4Y1	SNRNP40	FARSA	CTDP1	MED1	POLR2H	POLR2G	POLR2F	POLR2E	POLR2L	POLR2K	POLR2J	POLR2I	RPL27A	POLR2D	POLR2C	POLR2B	POLR2A	SF4	NR1D1	NR1D2	CD2BP2	SNRNP70	EIF2B1	PAPOLA	EEF1E1	NRBP1	THRA	THRB	EIF5B	EIF3CL	CLP1	SRRM1	NUP133	CARS	DARS	EFTUD2	MAGOH	NR0B2	NR0B1	NUPL2	NUPL1	SNRPB	SNRPA	SNRPF	SNRPE	SNRPG	EEF1B2	TH1L	KARS	EIF3C	EIF3D	EIF3A	EIF3B	EIF3G	EIF3H	EIF3E	HARS2	EIF3F	EIF3K	EIF3I	EIF3J	EEF1A1	CSTF3	CSTF2	RNPS1	SNW1	EIF4B	EIF4E	EIF4H	SMC1A	CSTF1	NR6A1	NUP188	PCBP1	PCBP2	RANBP2	TPR	EIF4G1	TARS	NUP160	POM121	NUDT21	LARS	ERCC3	ERCC2	KAT2A	NUP153	KAT2B	LARS2	NUP155	GSPT2
REACTOME_GENERATION_OF_SECOND_MESSENGER_MOLECULES	http://www.broadinstitute.org/gsea/msigdb/cards/REACTOME_GENERATION_OF_SECOND_MESSENGER_MOLECULES.html	HLA-DQB1	ENAH	HLA-DRB1	HLA-DRB3	CD247	HLA-DMB	HLA-DMA	TRB@	PAK2	ZAP70	HLA-DRB5	CD4	HLA-DPB1	PAK1	HLA-DOA	HLA-DOB	FYB	ITK	CD3G	CD3D	TRBV12-3	CD3E	EVL	TRBC1	TRA@	WAS	HLA-DQA2	VASP	HLA-DQA1	LAT	PLCG1	NCK1	LCK	HLA-DPA1	GRAP2	HLA-DRA	LCP2
REACTOME_GENERIC_TRANSCRIPTION_PATHWAY	http://www.broadinstitute.org/gsea/msigdb/cards/REACTOME_GENERIC_TRANSCRIPTION_PATHWAY.html	MED25	MED24	MED23	MED20	MED26	MED27	MAML3	KAT2A	KAT2B	MAML1	CREBBP	MAML2	CDK8	MED12	CCNC	SNW1	MED14	MED13	MED10	MED6	MED31	NOTCH3	NOTCH2	MED7	MED4	NOTCH1	MED30	MED15	MED16	MED17	MED8	NOTCH4	MAMLD1	RBPJ	MED1
REACTOME_GENES_INVOLVED_IN_APOPTOTIC_CLEAVAGE_OF_CELLULAR_PROTEINS	http://www.broadinstitute.org/gsea/msigdb/cards/REACTOME_GENES_INVOLVED_IN_APOPTOTIC_CLEAVAGE_OF_CELLULAR_PROTEINS.html	CLSPN	OCLN	LMNB1	VIM	CDH1	MST4	CTNNB1	CASP6	CASP3	PTK2	FNTA	GSN	CASP7	MAPT	CASP8	ACIN1	PLEC	APC	DBNL	ROCK1	STK24	LMNA	BMX	GAS2	PRKCD	BIRC2	BCAP31	PRKCQ	TJP1	PKP1	DSG2	DSG3	DSG1	DSP	TJP2	ADD1	SPTAN1
REACTOME_GLOBAL_GENOMIC_NER	http://www.broadinstitute.org/gsea/msigdb/cards/REACTOME_GLOBAL_GENOMIC_NER.html	RAD23B	RPA3	RPA1	RPA2	ERCC5	POLE2	ERCC3	ERCC4	ERCC1	ERCC2	CCNH	LIG1	DDB1	POLE	GTF2H4	GTF2H3	CDK7	GTF2H2	GTF2H1	POLD3	RFC5	XPA	POLD4	MNAT1	RFC3	RFC4	XPC	RFC1	RFC2	POLD1	POLD2	DDB2	PCNA
REACTOME_GLUCAGON_SIGNALING_IN_METABOLIC_REGULATION	http://www.broadinstitute.org/gsea/msigdb/cards/REACTOME_GLUCAGON_SIGNALING_IN_METABOLIC_REGULATION.html	ADCY3	ADCY4	ADCY1	ADCY2	ADCY7	ADCY8	ADCY5	ADCY6	GNG13	GNG11	GNG12	GCGR	PRKACG	GNG8	PRKAR2B	PRKAR2A	GNG2	PRKACA	PRKACB	GNG3	GNG4	ADCY10	GNG5	GNG7	GCG	GNB2	ADCY9	GNB1	PRKAR1B	GNG10	PRKAR1A	GNAS	GNB4	GNB3
REACTOME_GLUCAGON_TYPE_LIGAND_RECEPTORS	http://www.broadinstitute.org/gsea/msigdb/cards/REACTOME_GLUCAGON_TYPE_LIGAND_RECEPTORS.html	VIP	ADCYAP1R1	GNG13	GNG11	GNG12	VIPR1	VIPR2	GCGR	GHRHR	ADCYAP1	SCTR	GNG8	SCT	GNG2	GLP2R	GNG3	GNG4	GNG5	GNG7	GIP	GCG	GNGT1	GNGT2	GNB2	GNB1	GHRH	GNG10	GIPR	GNB5	GNAS	GNB4	GNB3	GLP1R
REACTOME_GLUCONEOGENESIS	http://www.broadinstitute.org/gsea/msigdb/cards/REACTOME_GLUCONEOGENESIS.html	ALDOA	PFKFB4	PFKFB3	PFKFB2	ALDOC	PFKFB1	ALDOB	PGAM1	PGAM2	GOT2	TPI1	GOT1	ENO2	ENO3	SLC25A1	GAPDH	ENO1	FBP1	FBP2	PCK2	PCK1	GAPDHS	SLC25A12	GPI	SLC25A11	SLC25A13	SLC25A10	PGK1	MDH2	MDH1	PC
REACTOME_GLUCOSE_AND_OTHER_SUGAR_SLC_TRANSPORTERS	http://www.broadinstitute.org/gsea/msigdb/cards/REACTOME_GLUCOSE_AND_OTHER_SUGAR_SLC_TRANSPORTERS.html	SLC5A3	SLC5A2	SLC44A1	SLC13A5	SLC44A2	SLC6A1	SLC44A3	SLC6A2	SLC44A4	SLC6A20	SLC6A3	SLC5A1	SLC44A5	SLC2A8	SLC2A7	SLC16A1	SLC2A6	SLC2A5	SLC2A4	SLC2A3	SLC2A2	SLC2A1	SLC22A2	RHCG	SLC41A2	SLC41A1	SLC40A1	SLC2A12	SLC2A13	SLC39A14	SLC2A10	SLC2A11	SLC39A10	RHBG	SLC47A1	SLC47A2	SLC11A2	SLC11A1	SLC30A1	SLC39A8	SLC39A7	SLC30A5	SLC39A6	SLC30A2	SLC39A5	SLC30A3	SLC39A4	SLC30A8	SLC31A1	SLC39A3	SLC30A6	SLC39A2	SLC30A7	SLC39A1	SLC2A9	SLC6A11	SLC6A12	SLC6A13	SLC6A14	SLC10A6	SLC6A15	SLC6A18	RHAG	SLC6A19	SLC16A3	SLC6A9	SLC16A7	SLC6A7	SLC6A5	SLC6A6	SLC16A8	SLC18A2	SLC13A1	SLC5A9	SLC13A2	SLC13A3	SLC18A1	SLC5A7	SLC13A4	SLC14A1	SLC5A11	SLC14A2
REACTOME_GLUCOSE_METABOLISM	http://www.broadinstitute.org/gsea/msigdb/cards/REACTOME_GLUCOSE_METABOLISM.html	PHKB	PGAM1	PGAM2	GOT2	GOT1	SLC25A1	PFKL	PHKG1	PHKG2	PFKP	FBP1	FBP2	PFKM	PGM2	PKM2	PGM1	PKLR	UGP2	MDH2	MDH1	PHKA2	ALDOA	PFKFB4	PFKFB3	ALDOC	PFKFB2	PHKA1	PFKFB1	ALDOB	TPI1	GYS1	ENO2	GYS2	ENO3	GAPDH	AGL	ENO1	GYG2	GYG1	PCK2	PCK1	GAPDHS	SLC25A12	GPI	SLC25A11	SLC25A13	GBE1	PYGM	PYGL	SLC25A10	CALM3	PGK1	CALM2	PC	PYGB	CALM1
REACTOME_GLUCOSE_REGULATION_OF_INSULIN_SECRETION	http://www.broadinstitute.org/gsea/msigdb/cards/REACTOME_GLUCOSE_REGULATION_OF_INSULIN_SECRETION.html	SYT5	NDUFAB1	PGAM1	PGAM2	COX5A	OGDH	COX5B	PDHB	PRKACG	UQCR10	UQCR11	IDH3G	SLC2A2	SLC2A1	RAPGEF4	PRKACA	RAPGEF3	PDHA1	PRKACB	ATP8	ATP6	SUCLG2	SUCLG1	COX6C	NNT	DLD	ATP5C1	VAMP2	MDH2	ALDOA	PFKFB4	GNAI2	PFKFB3	GNAI1	PFKFB2	ALDOC	PFKFB1	ALDOB	COX7B	COX7C	CACNB2	CACNB3	TPI1	INS	IDH2	COX6B1	FH	ATP5J2	COX8A	IDH3B	DLAT	CACNA2D2	IDH3A	NDUFV3	COX3	COX2	NDUFV1	COX1	NDUFV2	COX6A1	CACNA1E	CACNA1C	CACNA1D	CACNA1A	PC	UQCRC2	ATP5D	ATP5E	UQCRC1	ATP5B	CYC1	UQCRFS1	KCNJ11	UQCRQ	NDUFS7	NDUFS6	NDUFS5	NDUFS4	NDUFS8	ATP5L	ATP5O	SUCLA2	NDUFS3	ATP5I	NDUFS2	ATP5H	NDUFS1	ATP5J	ND1	STX1A	NDUFB11	NDUFB10	ACO2	ND4	PFKL	SLC25A4	ND5	SLC25A5	ND2	SLC25A6	ND3	CYCS	NDUFC2	STXBP1	PFKP	NDUFA13	COX4I1	NDUFC1	PFKM	NDUFA10	NDUFA12	NDUFA11	UQCRH	PKM2	PKLR	UQCRB	NDUFB3	NDUFB4	NDUFB5	NDUFB6	NDUFB7	NDUFB8	NDUFB9	ATP5G1	COX7A2L	NDUFB1	NDUFB2	ENO2	ETFDH	ENO3	ND6	GAPDH	SNAP25	PDHX	ETFB	ENO1	ETFA	NDUFA4	DLST	NDUFA5	NDUFA2	NDUFA3	GNAO1	NDUFA8	NDUFA9	NDUFA6	NDUFA7	CS	ATP5F1	NDUFA1	SDHA	GAPDHS	GPI	SDHB	ND4L	GCK	SDHC	SDHD	ATP5A1	PGK1	ABCC8
REACTOME_GLUTAMATE_NEUROTRANSMITTER_RELEASE_CYCLE	http://www.broadinstitute.org/gsea/msigdb/cards/REACTOME_GLUTAMATE_NEUROTRANSMITTER_RELEASE_CYCLE.html	RAB3A	SYT1	STX1A	CPLX1	STXBP1	RIMS1	SLC17A7	FNBP1L	GLS	SLC1A6	SLC1A7	VAMP2	SLC1A1	UNC13B	SNAP25
REACTOME_GLUTATHIONE_CONJUGATION	http://www.broadinstitute.org/gsea/msigdb/cards/REACTOME_GLUTATHIONE_CONJUGATION.html	GSTA1	GSTA2	GSTA3	GSTA4	GCLC	GSTA5	GSTM5	GCLM	GSTM1	GSS	MGST3	GSTM4	GSTO2	GSTO1	MGST1	GSTP1	MGST2
REACTOME_GLYCOGEN_BREAKDOWN_GLYCOGENOLYSIS	http://www.broadinstitute.org/gsea/msigdb/cards/REACTOME_GLYCOGEN_BREAKDOWN_GLYCOGENOLYSIS.html	PHKA2	PHKB	PHKG1	PHKG2	PHKA1	GYG2	GYG1	PGM2	PYGM	PYGL	PGM1	CALM3	CALM2	AGL	CALM1	PYGB
REACTOME_GLYCOLYSIS	http://www.broadinstitute.org/gsea/msigdb/cards/REACTOME_GLYCOLYSIS.html	ALDOA	PFKFB4	PFKL	PFKFB3	ALDOC	PFKFB2	PFKFB1	ALDOB	PFKP	PGAM1	PGAM2	PFKM	GAPDHS	GPI	TPI1	PKM2	PKLR	ENO2	ENO3	PGK1	GAPDH	ENO1
REACTOME_GOLGI_ASSOCIATED_VESICLE_BIOGENESIS	http://www.broadinstitute.org/gsea/msigdb/cards/REACTOME_GOLGI_ASSOCIATED_VESICLE_BIOGENESIS.html	TGOLN2	CLTA	AP1B1	AP4E1	AP1G1	RAB5C	HIP1R	AP3S1	CNO	CLTC	TPD52	AP1S3	AP1S1	PICALM	AP1S2	PUM1	NECAP1	DNAJC6	CLINT1	AP3B1	FTL	PIK3C2A	GAK	VAMP8	ARRB1	IGF2R	VAMP7	TXNDC5	SORT1	VAMP2	CPD	SH3GL2	TBC1D8B	SNX9	PLDN	AP1M1	AP1M2	SNX5	SNX2	NAPA	OCRL	DTNBP1	FTH1	BLOC1S3	BLOC1S1	HSPA8	YIPF6	SNAPIN	TPD52L1	TFRC	ARF1	SH3D19	AP4B1	DNM2
REACTOME_GRB2_EVENTS_IN_EGFR_SIGNALING	http://www.broadinstitute.org/gsea/msigdb/cards/REACTOME_GRB2_EVENTS_IN_EGFR_SIGNALING.html	EGFR	HRAS	MAP2K1	MAP2K2	GRB2	YWHAB	RAF1	NRAS	MAPK1	KRAS	SOS1	MAPK3	EGF
REACTOME_GRB2_SOS_PROVIDES_LINKAGE_TO_MAPK_SIGNALING_FOR_INTERGRINS_	http://www.broadinstitute.org/gsea/msigdb/cards/REACTOME_GRB2_SOS_PROVIDES_LINKAGE_TO_MAPK_SIGNALING_FOR_INTERGRINS_.html	TLN1	GRB2	ITGB3	APBB1IP	SRC	VWF	PTK2	FGG	FGA	FGB	SOS1	RAP1A	RAP1B	FN1	ITGA2B
REACTOME_GS_ALPHA_MEDIATED_EVENTS_IN_GLUCAGON_SIGNALLING	http://www.broadinstitute.org/gsea/msigdb/cards/REACTOME_GS_ALPHA_MEDIATED_EVENTS_IN_GLUCAGON_SIGNALLING.html	ADCY3	ADCY4	ADCY1	ADCY2	ADCY7	ADCY8	ADCY5	ADCY6	GNG13	GNG11	GNG12	GCGR	GNG8	GNG2	GNG3	GNG4	ADCY10	GNG5	GNG7	GCG	GNB2	ADCY9	GNB1	GNG10	GNB4	GNAS	GNB3
REACTOME_GTP_HYDROLYSIS_AND_JOINING_OF_THE_60S_RIBOSOMAL_SUBUNIT	http://www.broadinstitute.org/gsea/msigdb/cards/REACTOME_GTP_HYDROLYSIS_AND_JOINING_OF_THE_60S_RIBOSOMAL_SUBUNIT.html	RPL18	RPL17	RPL36A	RPL19	RPL14	RPL13	EIF5	RPL15	EIF5B	RPLP2	EIF3CL	RPLP0	EIF1AX	RPLP1	RPL26L1	FAU	RPL10	RPL11	RPL12	RPS27A	RPL35A	EIF2S3	RPS18	RPS19	RPS16	RPS17	RPS14	EIF2S1	RPS15	EIF2S2	RPS12	RPS13	RPS10	RPS11	UBA52	EIF3C	RPS25	EIF3D	RPS26	EIF3A	RPS27	RPS28	EIF3B	RPL7	EIF3G	RPS29	RPL6	EIF3H	EIF3E	RPL9	EIF3F	RPL8	EIF3K	RPL3	EIF3I	RPL5	RPS20	EIF3J	RPL4	RPL10A	RPL7A	RPS21	RPS23	RPS24	RPSA	RPS9	RPL23A	RPS6	RPS5	RPS8	RPS7	EIF4B	EIF4E	RPL18A	EIF4H	RPL37A	RPS2	RPS3	RPS3A	RPS4X	EIF4G1	RPL41	EIF4A2	EIF4A1	RPL3L	RPS4Y1	RPL27A	RPL35	RPS15A	RPL36	RPL37	RPL38	RPL39	RPL30	RPL32	RPL31	RPL34	RPL26	RPL27	RPL24	RPL28	RPL29	RPL23	RPL13A	RPL22	RPL21
REACTOME_HDL_MEDIATED_LIPID_TRANSPORT	http://www.broadinstitute.org/gsea/msigdb/cards/REACTOME_HDL_MEDIATED_LIPID_TRANSPORT.html	A2M	APOA1	CUBN	BMP1	ALB	LCAT	CETP	SCARB1	ABCA1	AMN	ABCG1
REACTOME_HEMOSTASIS	http://www.broadinstitute.org/gsea/msigdb/cards/REACTOME_HEMOSTASIS.html	HRAS	POTEKP	A2M	ATP1B1	ATP1B3	ATP1B2	L1CAM	GNG8	CD48	CD47	APP	APOB	BRPF3	SERPINE1	PIK3CA	RAPGEF4	GNG2	RAPGEF3	GNG3	CFD	GNG4	GNG5	SYK	GNG7	PIK3CG	F11	F11R	F12	BSG	F10	PIK3CB	F8	F9	SERPING1	F7	SIRPA	PLAUR	VEGFB	VEGFC	SIRPG	CD36	PPBP	F5	SERPINF2	F3	VEGFA	F2	TFPI	TUBA4A	GRB14	ITGA2B	ALDOA	GNAI3	GNAI2	GNAI1	PF4V1	CALU	F13B	PFN1	DAGLA	KRAS	KLKB1	FCER1G	PLAT	HGF	CD63	DAGLB	GAS6	PTPN11	GNGT1	GNGT2	PLA2G4A	CD58	PLAU	BCAR1	PDPK1	SERPINA1	ANGPT1	CAP1	ANGPT2	ANGPT4	STX4	LYN	SLC3A2	FLNA	DOK2	GNAQ	GNB2	GNB1	SERPINB2	GNB5	TMSB4X	GNB4	GNB3	TF	GNG13	GNG11	GNG12	APBB1IP	DGKA	DGKB	DGKE	CD177	DGKD	SOS1	DGKG	SERPINC1	AMICA1	THBS1	THBS2	THBS3	THBS4	SELP	DGKQ	PLEK	SELL	DGKK	IGF1	DGKH	DGKI	SOD1	ITPR3	ITPR1	PLG	ITPR2	SLC16A3	P2RY12	NRAS	FYN	MAPK14	GNG10	SLC16A8	CALM3	DGKZ	CALM2	CALM1	F2RL2	GNA13	F2RL3	GNA14	GNA15	PDGFB	PDGFA	F13A1	GNA11	GNA12	SLC7A8	TGFB3	SLC7A9	MMRN1	TTN	SLC7A5	TGFB1	MMP1	SLC7A6	GP9	TGFB2	SLC7A7	VCL	GP5	SLC16A1	APOA1	GP6	SPN	ACTN4	ACTN1	ACTN2	THBD	PRCP	COL1A2	COL1A1	ITGAL	CAV1	GRB2	PPIL2	CLU	ITGB2	ITGB3	ITGB1	SRC	ITGAM	TIMP1	PTK2	FGG	FGA	ITGAX	FGB	ALB	ITGAV	TEK	P2RY1	ADRA2A	ADRA2C	ADRA2B	EGF	SRGN	FN1	PTPN6	VAV3	ITGA2	ITGA3	ITGA4	VAV2	VAV1	LAMP2	ITGA6	PLCG1	P2RX1	PPIA	ITGA5	PLCG2	TBXA2R	HABP4	RAP1A	RAP1B	WDR1	PTPN1	MERTK	GRB7	TLN1	CXADR	AKT1	MGLL	ESAM	SHC1	CSK	AKT3	AKT2	PRKCA	KNG1	SLC7A10	PRKCG	STXBP3	SLC7A11	PRKCB	PROC	CD84	C1QBP	LCK	CFL1	TREM1	JAM2	PROS1	JAM3	LCP2	PRKCZ	CD244	PF4	CD9	RASGRP3	GP1BB	RASGRP2	LEFTY2	CD2	SCG3	GP1BA	PIK3R5	HRG	HSPA5	INPP5D	PIK3R6	YES1	FIGF	SELPLG	PIK3R1	PIK3R2	MAG	OLR1	PSAP	SPARC	VWF	PECAM1	CRK	F2R
REACTOME_HIV_INFECTION	http://www.broadinstitute.org/gsea/msigdb/cards/REACTOME_HIV_INFECTION.html	XRCC5	NCBP2	XRCC4	NCBP1	XPO1	RNMT	AP1G1	BTRC	XRCC6	RANGAP1	TBP	APOBEC3G	B2M	GTF2E1	CUL5	GTF2E2	RAE1	PSIP1	NUP37	NUP35	SUPT5H	NUP133	RAN	LIG1	TAF4B	HLA-A	LIG4	SKP1	NUPL2	NUPL1	PSMA2	PSMA1	AAAS	CCR5	PSMA6	PSMA5	PSMA4	PSMA3	RDBP	NUP43	PACS1	ELL	TH1L	PSMA7	BANF1	RBX1	PSMB5	PSMB4	PSMB7	DOCK2	PSMB6	PSMB1	PSMB3	NPM1	NUP50	RAC1	PSMB2	TAF9	NUP54	AP2M1	TAF1	TAF4	TAF6	TAF5	WHSC2	PSMB8	PSMB9	PSMC6	PSMC5	ARF1	PSMC4	NUP62	PSMC3	PPIA	PSMC2	GTF2F1	PSMC1	GTF2F2	SUPT16H	AP1B1	CD8B	AP2S1	CCNT1	NUP188	RNGTT	AP1S3	AP1S1	AP2B1	AP1S2	GTF2A1	PAK2	SEH1L	CXCR4	PSMD1	GTF2A2	PSMD2	PSMD3	RANBP1	PSMD4	RANBP2	PSMD5	TPR	PSMD6	PSMD7	KPNB1	PSMD8	PSMD9	SLC25A4	CCNH	NUP88	SLC25A5	SLC25A6	GTF2H4	CDK9	ATP6V1H	GTF2H3	NUP85	CDK7	HMGA1	GTF2B	GTF2H2	ELMO1	GTF2H1	COBRA1	TAF11	TAF10	TAF13	TAF12	PSME1	PSME2	NUP205	LCK	PSME3	NUP107	UBB	CTDP1	KPNA1	POLR2H	PSMB10	POLR2G	AP1M1	POLR2F	NUP98	AP1M2	POLR2E	NUP160	POLR2L	POLR2K	POLR2J	POLR2I	CD247	NUP93	POLR2D	POLR2C	POLR2B	POLR2A	PSMF1	NUP214	POM121	NUP210	TCEA1	CD4	SUPT4H1	ERCC3	FEN1	CD28	ERCC2	SSRP1	NUP153	HCK	NUP155	MNAT1	AP2A2	PSMD14	PSMD13	PSMD12	FYN	PSMD11	AP2A1	PSMD10	TCEB2	TCEB3	TCEB1
REACTOME_HIV_LIFE_CYCLE	http://www.broadinstitute.org/gsea/msigdb/cards/REACTOME_HIV_LIFE_CYCLE.html	XRCC5	NCBP2	XPO1	XRCC4	NCBP1	RNMT	XRCC6	TBP	RANGAP1	GTF2E1	GTF2E2	RAE1	PSIP1	NUP37	NUP35	SUPT5H	NUP133	RAN	LIG1	TAF4B	LIG4	NUPL2	NUPL1	AAAS	CCR5	RDBP	NUP43	ELL	TH1L	BANF1	NUP50	TAF9	NUP54	TAF1	TAF4	TAF6	TAF5	WHSC2	NUP62	PPIA	GTF2F1	GTF2F2	SUPT16H	CCNT1	NUP188	RNGTT	GTF2A1	SEH1L	CXCR4	GTF2A2	RANBP1	RANBP2	TPR	CCNH	NUP88	GTF2H4	GTF2H3	CDK9	NUP85	CDK7	GTF2B	HMGA1	GTF2H2	GTF2H1	COBRA1	TAF11	TAF10	TAF13	TAF12	NUP205	NUP107	CTDP1	POLR2H	POLR2G	POLR2F	NUP98	POLR2E	NUP160	POLR2L	POLR2K	POLR2J	POLR2I	NUP93	POLR2D	POLR2C	POLR2B	POLR2A	NUP214	POM121	NUP210	TCEA1	CD4	SUPT4H1	ERCC3	FEN1	ERCC2	SSRP1	NUP153	NUP155	MNAT1	TCEB2	TCEB3	TCEB1
REACTOME_HIV1_TRANSCRIPTION_ELONGATION	http://www.broadinstitute.org/gsea/msigdb/cards/REACTOME_HIV1_TRANSCRIPTION_ELONGATION.html	NCBP2	POLR2H	POLR2G	NCBP1	POLR2F	POLR2E	POLR2L	ELL	POLR2K	POLR2J	CCNT1	POLR2I	TH1L	POLR2D	POLR2C	POLR2B	POLR2A	TCEA1	SUPT4H1	ERCC3	SUPT5H	ERCC2	SSRP1	CCNH	GTF2H4	GTF2H3	CDK9	CDK7	WHSC2	GTF2H2	COBRA1	GTF2H1	MNAT1	GTF2F1	GTF2F2	RDBP	SUPT16H	TCEB2	TCEB3	TCEB1	CTDP1
REACTOME_HIV1_TRANSCRIPTION_INITIATION	http://www.broadinstitute.org/gsea/msigdb/cards/REACTOME_HIV1_TRANSCRIPTION_INITIATION.html	POLR2H	POLR2G	POLR2F	POLR2E	POLR2L	POLR2K	POLR2J	POLR2I	TBP	POLR2D	POLR2C	POLR2B	POLR2A	GTF2E1	GTF2E2	GTF2A1	GTF2A2	TAF9	ERCC3	ERCC2	TAF1	TAF4	TAF6	CCNH	TAF5	TAF4B	GTF2H4	GTF2H3	CDK7	GTF2B	GTF2H2	GTF2H1	TAF11	MNAT1	TAF10	TAF13	TAF12	GTF2F1	GTF2F2
REACTOME_HOMOLOGOUS_RECOMBINATION_REPAIR	http://www.broadinstitute.org/gsea/msigdb/cards/REACTOME_HOMOLOGOUS_RECOMBINATION_REPAIR.html	NBN	MRE11A	TP53BP1	LIG1	BRCA2	RAD52	BRCA1	ATM	RAD50	RAD51	RPA3	RPA1	RPA2	MDC1	H2AFX
REACTOME_HORMONE_BIOSYNTHESIS	http://www.broadinstitute.org/gsea/msigdb/cards/REACTOME_HORMONE_BIOSYNTHESIS.html	PTGES3	CGA	CYP24A1	CGB	SLC5A5	PTGS2	STAR	PNMT	CYP11B1	CYP11B2	LGMN	PTGS1	LTC4S	STARD5	STARD4	PTGIS	STARD6	TPO	DPEP2	DDC	CYP11A1	HSD11B1	TPH1	FSHB	HSD3B2	GC	HSD3B1	TH	TSHB	POMC	PCSK1	CYP27B1	AANAT	HSD17B3	CYP19A1	TBXAS1	CUBN	CYP21A2	ASMT	DBH	IYD	GGT5	CYP17A1	DIO2	DIO3	ABCC1	LTA4H	CYP2R1	ALOX5	DIO1	LRP2	LHB
REACTOME_HORMONE_LIGAND_BINDING_RECEPTORS	http://www.broadinstitute.org/gsea/msigdb/cards/REACTOME_HORMONE_LIGAND_BINDING_RECEPTORS.html	CGA	CGB	LHCGR	GNRHR	TSHB	FSHB	FSHR	LHB	TSHR	GNRHR2
REACTOME_HORMONE_SENSITIVE_LIPASE_HSL_MEDIATED_TRIACYLGLYCEROL_HYDROLYSIS	http://www.broadinstitute.org/gsea/msigdb/cards/REACTOME_HORMONE_SENSITIVE_LIPASE_HSL_MEDIATED_TRIACYLGLYCEROL_HYDROLYSIS.html	PRKACG	CAV1	PPP1CA	PLIN1	ABHD5	MGLL	FABP4	PRKACA	PRKACB	PPP1CC	PPP1CB	LIPE
REACTOME_HOST_INTERACTIONS_OF_HIV_FACTORS	http://www.broadinstitute.org/gsea/msigdb/cards/REACTOME_HOST_INTERACTIONS_OF_HIV_FACTORS.html	XPO1	AP1G1	BTRC	RANGAP1	APOBEC3G	B2M	CUL5	RAE1	PSIP1	NUP37	NUP35	NUP133	RAN	HLA-A	SKP1	NUPL2	NUPL1	PSMA2	PSMA1	AAAS	PSMA6	PSMA5	PSMA4	PSMA3	NUP43	PACS1	PSMA7	BANF1	RBX1	PSMB5	PSMB4	DOCK2	PSMB7	PSMB6	PSMB1	PSMB3	NPM1	PSMB2	RAC1	NUP50	NUP54	AP2M1	PSMB8	PSMB9	PSMC6	PSMC5	NUP62	PSMC4	ARF1	PPIA	PSMC3	PSMC2	PSMC1	AP1B1	CD8B	AP2S1	CCNT1	NUP188	AP1S3	AP1S1	AP2B1	AP1S2	PAK2	SEH1L	PSMD1	PSMD2	PSMD3	RANBP1	PSMD4	RANBP2	PSMD5	PSMD6	TPR	KPNB1	PSMD7	PSMD8	PSMD9	SLC25A4	SLC25A5	NUP88	SLC25A6	ATP6V1H	CDK9	NUP85	HMGA1	ELMO1	PSME1	PSME2	NUP205	LCK	PSME3	UBB	NUP107	KPNA1	PSMB10	AP1M1	NUP98	AP1M2	NUP160	CD247	NUP93	PSMF1	NUP214	POM121	NUP210	CD4	CD28	NUP153	HCK	NUP155	PSMD14	AP2A2	PSMD13	PSMD12	FYN	AP2A1	PSMD11	PSMD10	TCEB2	TCEB1
REACTOME_IMMUNOREGULATORY_INTERACTIONS_BETWEEN_A_LYMPHOID_AND_A_NON_LYMPHOID_CELL	http://www.broadinstitute.org/gsea/msigdb/cards/REACTOME_IMMUNOREGULATORY_INTERACTIONS_BETWEEN_A_LYMPHOID_AND_A_NON_LYMPHOID_CELL.html	IGLV1-40	PVR	MICB	MICA	IGLV1-44	IGLV5-37	TRB@	B2M	LILRA1	KLRD1	CRTAM	CD3G	CD3D	CD3E	HLA-A	IGLV11-55	HLA-C	CD40	HLA-B	HLA-E	TRA@	HLA-G	HLA-F	HCST	LILRB1	LILRB2	IGKV1-5	LILRB5	CD40LG	CD34	LILRB3	LILRB4	IGLV7-43	IGLV3-27	IGKV4-1	MADCAM1	KIR2DL1	IGLV3-25	IGLV3-22	KIR2DL3	CD226	KIR2DL2	KLRC1	KIR3DL1	KIR3DL2	KIR2DL4	ITGAL	IFITM1	KLRK1	ITGB2	ITGB1	ITGB7	IGHV3-23	PVRL2	IGLV3-12	IGKC	IGLV3-16	TYROBP	IGLV1-36	IGLV10-54	KIR2DS2	KIR2DS1	ITGA4	IGLV2-33	IGLV5-45	CD200	IGHV7-81	CD8A	CD8B	IGLV4-60	CXADR	CD96	RAET1E	IGLV2-23	IGLV8-61	FCGR3A	CD200R1	ICAM1	ICAM4	ICAM2	ICAM3	CD160	TRBC1	IGLV2-11	KLRG1	ULBP3	ULBP1	CD81	ULBP2	IGLV2-18	IGLV4-69	C3	CD247	CDH1	VCAM1	GLYCAM1	IGLV7-46	AMICA1	TRBV12-3	SELL	CD19	FCGR2B	IGLC2	IGLC1	IGLC3	IGLV4-3
REACTOME_INACTIVATION_OF_APC_VIA_DIRECT_INHIBITION_OF_THE_APCOMPLEX	http://www.broadinstitute.org/gsea/msigdb/cards/REACTOME_INACTIVATION_OF_APC_VIA_DIRECT_INHIBITION_OF_THE_APCOMPLEX.html	ANAPC1	ANAPC2	ANAPC5	ANAPC4	CDC23	ANAPC10	CDC20	ANAPC11	CDC16	UBE2C	CDC26	CDC27	MAD2L1	BUB1B	ANAPC7	UBE2D1	BUB3	UBE2E1
REACTOME_INFLUENZA_LIFE_CYCLE	http://www.broadinstitute.org/gsea/msigdb/cards/REACTOME_INFLUENZA_LIFE_CYCLE.html	RPL18	RPL17	XPO1	RPL36A	RPL19	RPL14	RPL13	RPL15	RPLP2	RAE1	RPLP0	RPLP1	RPL26L1	RPL10	FAU	RPL11	NUP37	RPL12	DNAJC3	NUP35	RPS27A	NUP133	RPL35A	RAN	NUPL2	NUPL1	RPS18	AAAS	RPS19	RPS16	RPS17	RPS14	RPS15	RPS12	RPS13	RPS10	RPS11	NUP43	UBA52	HSPA1A	HSPA1B	CALR	RPS25	RPS26	RPS27	RPS28	RPL7	RPS29	RPL6	RPL9	RPL8	NUP50	RPL3	RPL5	RPL7A	RPL10A	RPS20	NUP54	RPL4	RPS21	RPS23	RPS24	RPSA	RPS9	RPL23A	RPS6	RPS5	RPS8	RPS7	RPL18A	NUP62	GTF2F1	GTF2F2	RPL37A	CLTA	NUP188	CLTC	RPS2	CANX	RPS3	SEH1L	RPS3A	RANBP2	TPR	KPNB1	HSP90AA1	NUP88	NUP85	RPS4X	RPL41	NUP205	IPO5	RPL3L	RPS4Y1	NUP107	KPNA1	POLR2H	POLR2G	NUP98	POLR2F	POLR2E	POLR2L	NUP160	POLR2K	POLR2J	POLR2I	RPL27A	RPL35	RPS15A	RPL36	NUP93	RPL37	RPL38	RPL39	POLR2D	POLR2C	POLR2B	POLR2A	RPL30	NUP214	POM121	RPL32	RPL31	RPL34	NUP210	NUP153	GRSF1	RPL26	RPL27	RPL24	NUP155	RPL28	RPL29	RPL23	RPL22	RPL13A	RPL21
REACTOME_INFLUENZA_VIRAL_RNA_TRANSCRIPTION_AND_REPLICATION	http://www.broadinstitute.org/gsea/msigdb/cards/REACTOME_INFLUENZA_VIRAL_RNA_TRANSCRIPTION_AND_REPLICATION.html	RPL18	RPL17	RPL36A	RPL19	RPL14	RPL13	RPL15	RPLP2	RPLP0	RPLP1	RPL26L1	FAU	RPL10	RPL11	RPL12	DNAJC3	RPS27A	RPL35A	RPS18	RPS19	RPS16	RPS17	RPS14	RPS15	RPS12	RPS13	RPS10	RPS11	UBA52	RPS25	RPS26	RPS27	RPS28	RPL7	RPS29	RPL6	RPL9	RPL8	RPL3	RPL5	RPS20	RPL4	RPL10A	RPL7A	RPS21	RPS23	RPS24	RPSA	RPS9	RPL23A	RPS6	RPS5	RPS8	RPS7	RPL18A	GTF2F1	GTF2F2	RPL37A	RPS2	RPS3	RPS3A	HSP90AA1	RPS4X	RPL41	IPO5	RPL3L	RPS4Y1	POLR2H	POLR2G	POLR2F	POLR2E	POLR2L	POLR2K	POLR2J	POLR2I	RPL27A	RPL35	RPS15A	RPL36	RPL37	RPL38	RPL39	POLR2D	POLR2C	POLR2B	POLR2A	RPL30	RPL32	RPL31	RPL34	RPL26	GRSF1	RPL27	RPL24	RPL28	RPL29	RPL23	RPL13A	RPL22	RPL21
REACTOME_INITIAL_TRIGGERING_OF_COMPLEMENT	http://www.broadinstitute.org/gsea/msigdb/cards/REACTOME_INITIAL_TRIGGERING_OF_COMPLEMENT.html	IGLV1-40	MBL2	IGHV7-81	IGLV1-44	MASP1	MASP2	C3	IGLV4-60	C1R	C1S	IGLV5-37	C1QC	IGLV2-23	IGHV3-23	IGLV8-61	IGLV7-46	IGLV3-12	C2	CFD	IGKC	IGLV3-16	IGLV1-36	IGLV10-54	C4A	CFB	IGLV11-55	IGLV5-45	IGLV2-33	C1QA	IGLV2-11	C1QB	IGKV1-5	IGLV7-43	IGLV2-18	IGLV3-27	IGKV4-1	IGLV4-69	IGLV3-25	IGLV3-22	IGLC2	IGLC1	IGLV4-3	IGLC3
REACTOME_INNATE_IMMUNITY_SIGNALING	http://www.broadinstitute.org/gsea/msigdb/cards/REACTOME_INNATE_IMMUNITY_SIGNALING.html	IGLV1-40	MEF2C	MEF2A	IGLV1-44	MASP1	TBK1	MASP2	PPP2R5D	TLR1	TLR2	TIRAP	TLR3	TLR4	TLR5	TLR6	IGLV5-37	C1QC	TLR7	TLR8	TLR9	MAP3K7	MYD88	PIK3C3	CFD	MAP2K7	MAP2K6	C4A	RELA	IGLV11-55	C1QA	MAPK1	C1QB	IGKV1-5	JUN	MAPK3	RIPK3	IGLV7-43	IGLV3-27	IGKV4-1	MAPK9	MAPK8	IGLV3-25	MAPK7	IGLV3-22	NFKBIB	MAPKAPK3	NFKBIA	ELK1	MAPKAPK2	ATF1	ATF2	IRAK4	IRAK3	IGHV3-23	IGLV3-12	IGKC	TRAF6	IGLV3-16	IGLV1-36	IGLV10-54	TLR10	MAP2K1	CFB	MAP2K2	MAP2K3	MAP2K4	IGLV2-33	IGLV5-45	IKBKE	IKBKG	IKBKB	IGHV7-81	LY86	IGLV4-60	NFKB1	NFKB2	ZFYVE20	FOS	IGLV2-23	TICAM1	TICAM2	IGLV8-61	LBP	CHUK	PPP2R1B	IRAK1	PPP2R1A	LY96	ECSIT	C8G	SIGIRR	IGLV2-11	C8A	C8B	RIPK1	IGLV2-18	IGLV4-69	UBB	C7	MBL2	C9	C3	C6	C5	EEA1	C1R	C1S	PPP2CA	MAP3K1	PPP2CB	IGLV7-46	C2	PIK3R4	CREB1	MAPK11	MAPK10	TAB1	TAB2	CD180	TAB3	RPS6KA5	DUSP4	DUSP3	RPS6KA3	RPS6KA1	RPS6KA2	IRF7	MAPK14	IRF3	IGLC2	IGLC1	CD14	DUSP7	IGLC3	DUSP6	IGLV4-3
REACTOME_INORGANIC_CATION_ANION_SLC_TRANSPORTERS	http://www.broadinstitute.org/gsea/msigdb/cards/REACTOME_INORGANIC_CATION_ANION_SLC_TRANSPORTERS.html	SLC9A9	SLC8A3	SLC9A8	SLC36A1	SLC5A5	SLC36A2	SLC9A7	SLC9A6	SLC20A1	SLC9A5	SLC15A1	SLC20A2	SLC16A10	SLC15A2	SLC6A20	SLC9A4	SLC9A3	SLC9A2	SLC7A8	SLC7A9	SLC26A1	SLC26A2	SLC7A5	SLC7A6	SLC7A7	SLC1A4	SLC1A5	SLC1A2	SLC1A3	SLC24A4	SLC24A3	SLC24A2	SLC1A6	SLC24A1	SLC1A7	SLC4A2	SLC4A1	SLC4A4	SLC43A1	SLC1A1	SLC4A3	SLC43A2	SLC4A5	SLC12A6	SLC12A7	SLC34A1	SLC3A2	SLC24A5	SLC24A6	SLC7A10	SLC3A1	SLC7A11	SLC34A3	SLC34A2	SLC26A4	SLC26A3	SLC26A6	SLC26A7	SLC26A9	SLC38A1	SLC38A5	SLC38A4	SLC38A3	SLC38A2	SLC32A1	SLC4A8	SLC4A7	SLC4A9	SLC8A1	SLC8A2	SLC12A1	SLC12A2	SLC12A3	SLC6A12	SLC12A4	SLC12A5	SLC6A14	SLC6A15	SLC6A18	SLC6A19	SLC17A7	SLC17A8	SLC17A5	SLC4A10	SLC17A6	SLC7A3	SLC7A2	SLC17A1	SLC7A1	SLC6A6	SLC5A8	SLC15A4	SLC15A3	SLC9A1
REACTOME_INSULIN_SYNTHESIS_AND_SECRETION	http://www.broadinstitute.org/gsea/msigdb/cards/REACTOME_INSULIN_SYNTHESIS_AND_SECRETION.html	RPL18	RPL17	SRP14	RPL36A	RPL19	RPL14	SYT5	RPL13	RPL15	SRP68	RPLP2	PDX1	SRP19	SSR1	RPLP0	RPLP1	RPN1	RPL26L1	RPL10	FAU	RPL11	RPL12	RPN2	DDOST	RPS27A	RAB27A	RPL35A	KIF5B	RPS18	RPS19	SEC61B	CPE	RPS16	RPS17	RPS14	RPS15	RPS12	RPS13	RPS10	VAMP2	RPS11	SRP72	SEC61G	UBA52	GNAI2	GNAI1	RPS25	RPS26	RPS27	RPS28	RPL7	RPS29	RPL6	INS	RPL9	RPL8	RPL3	SLC30A5	RPL5	RPL7A	RPL10A	RPS20	RPL4	ERO1L	RPS21	SEC61A1	RPS23	NKX2-2	SLC30A6	RPS24	SLC30A7	SEC61A2	RPSA	SRP54	SEC11C	SEC11A	RPS9	RPL23A	RPS6	RPS5	RPS8	RPS7	RPL18A	SPCS3	RPL37A	SPCS1	MAFA	SPCS2	PAX6	RPS2	RPS3	RPS3A	SRPR	STX1A	STXBP1	SRPRB	RPS4X	RPL41	RPL3L	RPS4Y1	SRP9	MYO5A	RPL27A	RPL35	RPS15A	RPL36	RPL37	RPL38	RPL39	PCSK2	PCSK1	RPL30	RPL32	RPL31	RPL34	SNAP25	GNAO1	RPL26	RPL27	RPL24	RPL28	RPL29	RPL23	RPL13A	RPL22	RPL21	SSR4	SSR2	SSR3
REACTOME_INTEGRATION_OF_ENERGY_METABOLISM	http://www.broadinstitute.org/gsea/msigdb/cards/REACTOME_INTEGRATION_OF_ENERGY_METABOLISM.html	PDP1	ADCY3	ADCY4	ADCY1	ADCY2	PDP2	ADCY7	SYT5	ADCY8	PPP2R5D	ADCY5	ADCY6	PGAM1	PGAM2	OGDH	GNG8	RAPGEF4	GNG2	CAB39	PDHA1	GNG3	RAPGEF3	GNG4	ATP8	GNG5	ATP6	GNG7	PDPR	SUCLG2	SUCLG1	NNT	DLD	ATP5C1	MDH2	ALDOA	TALDO1	PFKFB4	GNAI2	PFKFB3	GNAI1	PFKFB2	ALDOC	PFKFB1	ALDOB	CACNB2	CACNB3	TPI1	INS	IDH2	COX6B1	FH	ACACA	TKT	DLAT	ACACB	COX3	COX2	COX1	MLX	COX6A1	ATP5D	ATP5E	ATP5B	KCNJ11	ATP5L	ATP5O	ATP5I	ADCY10	ATP5H	AGPAT1	ATP5J	NDUFB11	STX1A	NDUFB10	ACO2	SLC25A4	SLC25A5	SLC25A6	NDUFA13	NDUFA10	NDUFA12	NDUFA11	GNB2	GNB1	GNB4	GNAS	GNB3	CAB39L	GNG13	GNG11	GNG12	COX7A2L	GCGR	ACSL1	PPP2CA	PPP2CB	ETFDH	FASN	PRKAA1	PRKAA2	SNAP25	PDHX	ETFB	ETFA	PDK1	PDK2	CPT1B	PDK3	CS	PDK4	STRADA	ACLY	STRADB	SDHA	GAPDHS	SDHB	ADCY9	SDHC	GNG10	SDHD	ATP5A1	PGK1	ABCC8	NDUFAB1	COX5A	COX5B	PDHB	PRKACG	SLC25A20	PRKAR2B	UQCR10	PRKAR2A	UQCR11	IDH3G	SLC2A2	SLC2A1	PRKACA	PRKACB	PRKAB2	MLXIPL	PRKAB1	COX6C	VAMP2	STK11	COX7B	COX7C	ATP5J2	COX8A	IDH3B	CACNA2D2	IDH3A	NDUFV3	NDUFV1	PRKAR1B	NDUFV2	PRKAR1A	CACNA1E	CACNA1C	CACNA1D	CACNA1A	PC	UQCRC2	PRKAG3	UQCRC1	CPT2	PRKAG1	CYC1	PRKAG2	UQCRFS1	UQCRQ	NDUFS7	NDUFS6	NDUFS5	NDUFS4	NDUFS8	SUCLA2	NDUFS3	NDUFS2	NDUFS1	PPP2R1B	PPP2R1A	ND1	ND4	PFKL	ND5	ND2	ND3	CYCS	NDUFC2	PFKP	STXBP1	COX4I1	NDUFC1	PFKM	UQCRH	PKM2	PKLR	UQCRB	NDUFB3	NDUFB4	NDUFB5	NDUFB6	NDUFB7	NDUFB8	NDUFB9	ATP5G1	NDUFB1	NDUFB2	ENO2	ENO3	ND6	GAPDH	ENO1	NDUFA4	DLST	NDUFA5	NDUFA2	NDUFA3	GNAO1	NDUFA8	NDUFA9	NDUFA6	NDUFA7	ATP5F1	NDUFA1	GCG	GPI	ND4L	GCK
REACTOME_INTEGRIN_ALPHAIIBBETA3_SIGNALING	http://www.broadinstitute.org/gsea/msigdb/cards/REACTOME_INTEGRIN_ALPHAIIBBETA3_SIGNALING.html	TLN1	GRB2	BCAR1	ITGB3	APBB1IP	SRC	VWF	PTK2	FGG	RASGRP3	FGA	FGB	SOS1	RASGRP2	RAP1A	RAPGEF4	RAP1B	PTPN1	RAPGEF3	CSK	CRK	ITGA2B	FN1
REACTOME_INTEGRIN_CELL_SURFACE_INTERACTIONS	http://www.broadinstitute.org/gsea/msigdb/cards/REACTOME_INTEGRIN_CELL_SURFACE_INTERACTIONS.html	TLN1	BCAR1	VTN	RAPGEF4	RAPGEF3	CSK	ICAM1	F11R	BSG	ICAM4	ICAM2	ICAM3	LAMC3	COL1A2	MADCAM1	COL1A1	LAMC1	JAM2	JAM3	ITGA2B	IBSP	ITGAL	GRB2	TNC	ITGAE	ITGA11	ITGB4	ITGA10	ITGB5	CDH1	COL2A1	ITGB2	ITGB3	APBB1IP	ITGB1	SRC	ITGAM	VCAM1	FGG	PTK2	LAMB2	FGA	ITGAX	RASGRP3	ITGB8	FGB	SOS1	ITGB7	ITGAV	RASGRP2	ITGB6	THBS1	AMICA1	LAMB1	FN1	SPP1	COL4A4	COL4A3	COL4A2	COL4A1	FBN1	ITGA1	ITGA2	ITGA3	ITGA4	COL4A5	LAMA2	LAMA1	VWF	ITGA9	ITGA6	LAMA5	ITGA5	ITGA8	ITGA7	PECAM1	RAP1A	RAP1B	ITGAD	PTPN1	CRK
REACTOME_INTRINSIC_PATHWAY	http://www.broadinstitute.org/gsea/msigdb/cards/REACTOME_INTRINSIC_PATHWAY.html	F11	KNG1	F12	A2M	F10	F8	F9	SERPING1	GP9	VWF	GP5	C1QBP	GP1BB	KLKB1	F2	PRCP	GP1BA
REACTOME_INTRINSIC_PATHWAY_FOR_APOPTOSIS	http://www.broadinstitute.org/gsea/msigdb/cards/REACTOME_INTRINSIC_PATHWAY_FOR_APOPTOSIS.html	E2F1	BID	XIAP	PPP3R1	PMAIP1	BCL2L1	AKT1	BAK1	CASP3	DYNLL1	CASP9	DYNLL2	CASP7	BCL2	CASP8	DIABLO	PPP3CC	BMF	TFDP1	CYCS	YWHAB	GZMB	BAD	BCL2L11	NMT1	BBC3	BAX	MAPK8	APAF1
REACTOME_IRS_RELATED_EVENTS	http://www.broadinstitute.org/gsea/msigdb/cards/REACTOME_IRS_RELATED_EVENTS.html	FGF19	FGF6	PRKAG3	FGF18	FGF5	HRAS	FGF8	FGF7	FGF9	PRKAG1	FGF17	PRKAG2	FGF16	PDE3B	FGF10	RPS6KB1	TLR9	EIF4EBP1	PDPK1	GAB1	PIK3C3	EEF2K	PIK3CA	MLST8	CAB39	FGF1	INSR	FGF2	FRS2	FGF3	FGF4	AKT2	IRS2	PIK3CB	PRKAB2	PRKAB1	FGF23	FGF22	FGF20	IRS1	RPTOR	EIF4G1	MAPK1	DOK1	MAPK3	THEM4	FGFR2	FGFR1	FGFR4	FGFR3	CAB39L	STK11	GRB2	PPM1A	TRIB3	KRAS	INS	SOS1	PRKAA1	PRKAA2	PIK3R4	PIK3R1	PIK3R2	MAP2K1	KL	MAP2K2	YWHAB	STRADA	RAF1	STRADB	RPS6	PTPN11	EIF4B	NRAS	EIF4E	TSC1	TSC2	RHEB	MTOR
REACTOME_LAGGING_STRAND_SYNTHESIS	http://www.broadinstitute.org/gsea/msigdb/cards/REACTOME_LAGGING_STRAND_SYNTHESIS.html	LIG1	POLA1	POLA2	RPA3	POLD3	RPA1	RFC5	PRIM1	RPA2	DNA2	POLD4	RFC3	RFC4	RFC1	RFC2	POLD1	POLD2	PRIM2	PCNA	FEN1
REACTOME_LATE_PHASE_OF_HIV_LIFE_CYCLE	http://www.broadinstitute.org/gsea/msigdb/cards/REACTOME_LATE_PHASE_OF_HIV_LIFE_CYCLE.html	NCBP2	XPO1	NCBP1	RNMT	CCNT1	RANGAP1	TBP	NUP188	RNGTT	GTF2E1	GTF2E2	GTF2A1	SEH1L	RAE1	GTF2A2	RANBP1	NUP37	RANBP2	NUP35	SUPT5H	TPR	NUP133	CCNH	RAN	NUP88	TAF4B	GTF2H4	GTF2H3	CDK9	NUP85	CDK7	NUPL2	GTF2B	NUPL1	GTF2H2	GTF2H1	COBRA1	TAF11	TAF10	TAF13	AAAS	TAF12	NUP205	RDBP	NUP107	NUP43	CTDP1	POLR2H	POLR2G	NUP98	POLR2F	POLR2E	NUP160	POLR2L	ELL	POLR2K	POLR2J	TH1L	POLR2I	NUP93	POLR2D	POLR2C	POLR2B	POLR2A	NUP214	POM121	NUP210	NUP50	TCEA1	TAF9	NUP54	SUPT4H1	ERCC3	ERCC2	SSRP1	TAF1	NUP153	TAF4	TAF6	TAF5	WHSC2	NUP155	MNAT1	NUP62	GTF2F1	GTF2F2	SUPT16H	TCEB2	TCEB3	TCEB1
REACTOME_LIPOPROTEIN_METABOLISM	http://www.broadinstitute.org/gsea/msigdb/cards/REACTOME_LIPOPROTEIN_METABOLISM.html	A2M	LDLR	APOC2	ABCA1	AMN	APOA4	APOA2	APOB	APOA1	ALB	APOE	LCAT	APOA5	APOC3	CETP	SCARB1	SAR1B	LPL	P4HB	BMP1	CUBN	HSPG2	LDLRAP1	ABCG1	MTTP	SDC1	LIPC
REACTOME_LOSS_OF_NLP_FROM_MITOTIC_CENTROSOMES	http://www.broadinstitute.org/gsea/msigdb/cards/REACTOME_LOSS_OF_NLP_FROM_MITOTIC_CENTROSOMES.html	CEP72	CEP76	CEP78	TUBB2C	CEP70	OFD1	PRKAR2B	NDE1	CEP250	DYNLL1	ACTR1A	CEP290	PRKACA	CDK5RAP2	TUBG1	DYNC1H1	TUBA1A	TUBB4	CDK1	PPP2R1A	HSP90AA1	CEP110	DCTN3	PCM1	CEP152	DCTN1	DCTN2	FGFR1OP	TUBA4A	MAPRE1	DYNC1I2	SDCCAG8	NEK2	HAUS2	CETN2	AKAP9	CEP164	AZI1	TUBB	CEP57	CLASP1	ODF2	PAFAH1B1	CEP135	CEP192	CKAP5	PCNT	ALMS1	SFI1	CP110	CEP63	YWHAE	CENPJ	YWHAG	NEDD1	PLK4	CSNK1D	CSNK1E	PLK1	NINL	TSGA14	SSNA1
REACTOME_LYSOSOME_VESICLE_BIOGENESIS	http://www.broadinstitute.org/gsea/msigdb/cards/REACTOME_LYSOSOME_VESICLE_BIOGENESIS.html	AP1M1	CLTA	CTSZ	AP1M2	AP1B1	AP1G1	CLTC	M6PR	AP1S3	GNS	DNASE2	AP1S1	AP1S2	ARF1	VAMP8	ARRB1	TXNDC5	VAMP7	BLOC1S1	DNAJC6	VAMP2	SH3GL2	HSPA8	DNM2
REACTOME_M_G1_TRANSITION	http://www.broadinstitute.org/gsea/msigdb/cards/REACTOME_M_G1_TRANSITION.html	E2F1	E2F2	E2F3	CDT1	MCM8	MCM7	ORC4L	PSMD1	PSMD2	PSMD3	PSMD4	PSMD5	PSMD6	PSMD7	PSMD8	PSMD9	CDC6	MCM2	MCM3	MCM4	ORC1L	MCM5	MCM6	PSMA2	PSMA1	PSME1	PSMA6	PSME2	PSMA5	PSMA4	PSMA3	ORC5L	PSME3	UBB	PSMB10	PSMA7	PSMB5	PSMB4	PSMF1	ORC2L	PSMB7	PSMB6	PSMB1	PSMB3	PSMB2	ORC6L	GMNN	PSMB8	PSMB9	PSMD14	PSMC6	ORC3L	PSMC5	PSMD13	PSMC4	PSMD12	PSMC3	PSMD11	PSMC2	PSMD10	PSMC1
REACTOME_MEMBRANE_TRAFFICKING	http://www.broadinstitute.org/gsea/msigdb/cards/REACTOME_MEMBRANE_TRAFFICKING.html	TGOLN2	COPA	CLTA	SEC24B	SEC24A	SEC31A	AP4E1	AP1B1	HIP1R	AP1G1	RAB5C	AP3S1	CNO	CLTC	TPD52	AP1S3	COPB2	AP1S1	AP1S2	PICALM	GBF1	COPB1	PUM1	DNAJC6	NECAP1	SEC24C	SAR1B	SEC24D	CLINT1	AP3B1	FTL	SEC23A	STX4	CTSZ	PIK3C2A	M6PR	GAK	GNS	VAMP8	ARRB1	TXNDC5	IGF2R	VAMP7	ARCN1	SORT1	CPD	VAMP2	COPG	COPE	SH3GL2	TBC1D8B	ARFGAP1	SNX9	AP1M1	PLDN	AP1M2	SNX5	COPZ1	SNX2	NAPA	OCRL	DTNBP1	FTH1	BLOC1S3	BLOC1S1	SNAP23	HSPA8	YIPF6	TPD52L1	SNAPIN	DNASE2	PREB	TFRC	ARF1	SEC13	SH3D19	AP4B1	DNM2
REACTOME_METABLISM_OF_NUCLEOTIDES	http://www.broadinstitute.org/gsea/msigdb/cards/REACTOME_METABLISM_OF_NUCLEOTIDES.html	GDA	GMPR2	CTPS	DTYMK	CAD	PNP	GSR	NT5M	NT5C3	NT5C2	NT5E	IMPDH1	IMPDH2	NT5C	DGUOK	GMPR	GMPS	NME4	UMPS	NME2	NME1	ADK	RRM2	TXN	RRM1	ADSL	TXNRD1	XDH	ADSS	NT5C1A	NT5C1B	DCK	UPP1	DPYS	CTPS2	RRM2B	HPRT1	PPAT	PFAS	ADA	TK2	CMPK1	TK1	SLC29A1	TYMS	TYMP	SLC29A2	ATIC	DHODH	CDA	UCK1	UCK2	SLC28A2	SLC28A1	SLC28A3	GLRX	DCTD	ADSSL1	AK1	UPB1	AK2	AK5	AMPD2	AMPD3	APRT	AMPD1	GART	DPYD	PAICS	GUK1	DUT
REACTOME_METABOLISM_OF_AMINO_ACIDS	http://www.broadinstitute.org/gsea/msigdb/cards/REACTOME_METABOLISM_OF_AMINO_ACIDS.html	SLC36A1	SLC36A2	SLC6A20	SLC7A8	SLC7A9	OGDH	SLC7A5	HIBADH	SLC7A6	BBOX1	SLC7A7	FAH	GOT2	SLC25A21	GOT1	SMOX	NQO1	GPT2	AADAT	ALDH6A1	GATM	PCBD1	QDPR	HAL	TAT	PSMA2	PYCR1	PSMA1	GLUL	PSMA6	PSMA5	PSMA4	DLD	PSMA3	SLC38A1	PRODH	SLC38A5	HSD17B10	SLC38A4	SLC38A3	ACADSB	SLC38A2	ASS1	NAGS	SRM	GLUD1	KMO	PAH	PSMA7	AGMAT	ASL	ACAT1	PSMB5	OAZ2	PSMB4	OAZ3	ARG1	PSMB7	PSMB6	OAZ1	PSMB1	IVD	PSMB3	ARG2	PSMB2	ALDH4A1	AMD1	GCDH	ODC1	SLC6A12	ACMSD	SLC6A14	SLC6A15	HGD	CPS1	SLC6A18	SLC6A19	PSMB8	PSMB9	PSMC6	CKMT1A	PSMC5	PSMC4	SLC7A3	SLC7A2	PSMC3	SLC7A1	PSMC2	GLS	PSMC1	TMLHE	SLC25A15	SAT1	KYNU	CKMT1B	SLC16A10	CKB	AUH	AFMID	SLC1A4	SLC1A5	MCCC2	TDO2	MCCC1	PSMD1	PSMD2	PSMD3	GSTZ1	SLC25A2	PSMD4	PSMD5	ACAD8	PSMD6	PSMD7	SLC43A1	PSMD8	SLC43A2	PSMD9	HPD	OTC	SLC3A2	SLC7A10	SLC3A1	SLC7A11	ALDH7A1	CKM	PSME1	PSME2	PSME3	UROC1	SMS	OAT	ADC	ALDH9A1	BCAT1	PSMB10	BCAT2	ALDH18A1	AASS	ASNS	AZIN1	GLS2	PSMF1	CKMT2	HAAO	BCKDHA	DLST	SHMT1	BCKDHB	FTCD	IDO1	DBT	AMDHD1	PSMD14	PSMD13	PSMD12	PSMD11	PSMD10	SLC6A6	GPT	GAMT	HIBCH
REACTOME_METABOLISM_OF_BILE_ACIDS_AND_BILE_SALTS	http://www.broadinstitute.org/gsea/msigdb/cards/REACTOME_METABOLISM_OF_BILE_ACIDS_AND_BILE_SALTS.html	ACOX2	HSD3B7	CYP39A1	AKR1C4	SLCO1A2	ACOT8	ALB	CH25H	CYP7A1	HSD17B4	CYP46A1	ABCB11	AMACR	SLC10A2	SLC10A1	CYP7B1	SLCO1B3	BAAT	CYP27A1	SLCO1B1	ABCC3	CYP8B1	SCP2	AKR1D1	SLC27A2	SLC27A5	FABP6
REACTOME_METABOLISM_OF_CARBOHYDRATES	http://www.broadinstitute.org/gsea/msigdb/cards/REACTOME_METABOLISM_OF_CARBOHYDRATES.html	PGD	PGAM1	PGAM2	GOT2	SLC2A5	GOT1	SLC2A4	RAE1	SLC2A3	SLC2A2	SLC2A1	NUP37	NUP35	NUP133	FBP1	FBP2	NUPL2	NUPL1	PGM2	PGLS	AAAS	PGM1	MGAM	NUP43	PRPS2	MDH2	MDH1	PRPS1	PHKA2	ALDOA	TALDO1	PFKFB4	PFKFB3	PFKFB2	ALDOC	PFKFB1	PHKA1	ALDOB	GCKR	TPI1	NUP50	GYS1	GYS2	GALE	PRPS1L1	NUP54	GALT	TKT	SLC25A12	SLC25A11	RPE	SLC25A13	GBE1	NUP62	SLC25A10	PC	PHKB	SLC5A1	NUP188	SEH1L	SLC25A1	RANBP2	TREH	TPR	AMY2B	AMY2A	PFKL	NUP88	PHKG1	PHKG2	PFKP	NUP85	PFKM	G6PC	G6PD	NUP205	PKM2	PKLR	NUP107	AMY1C	AMY1B	UGP2	AMY1A	LCT	NUP98	NUP160	SLC37A4	HK2	HK1	NUP93	GALK1	NUP214	POM121	HK3	NUP210	ENO2	ENO3	RPIA	GAPDH	AGL	ENO1	NUP153	SI	GYG2	GYG1	NUP155	PCK2	PCK1	KHK	GAPDHS	GPI	PYGM	GCK	PYGL	CALM3	PGK1	CALM2	PYGB	CALM1
REACTOME_METABOLISM_OF_LIPIDS_AND_LIPOPROTEINS	http://www.broadinstitute.org/gsea/msigdb/cards/REACTOME_METABOLISM_OF_LIPIDS_AND_LIPOPROTEINS.html	A2M	STAR	SGMS2	VAPA	VAPB	EHHADH	SGMS1	APOB	SIN3B	SIN3A	AGPS	APOE	LCAT	COL4A3BP	CYP7A1	CH25H	SGPL1	ABCB11	RXRA	PPP1CA	CD36	HSD11B1	ACAA1	HACL1	CYP51A1	HMGCS1	ACAT1	HADHA	HADHB	IDH1	PLTP	NR1H3	GPD2	ACER3	GPD1	BMP1	SPHK2	CYP46A1	ACER2	SCD	SPHK1	ACER1	CREBBP	ACACA	ACACB	ABCG1	ABCG8	CEL	CYP7B1	CYP17A1	ABCG5	HMGCS2	IDI2	GK	CYP8B1	IDI1	NCOR1	NCOR2	TM7SF2	PPARA	SLC27A1	LDLR	PMVK	FAR1	FAR2	AGPAT5	CYP39A1	GNPAT	CETP	AGPAT4	AGPAT3	AGPAT2	DHCR24	AGPAT1	DECR1	LDLRAP1	CYP27A1	SQLE	PRIC285	SLC27A2	SLC27A5	DEGS2	MED1	DEGS1	HSD3B2	HSD3B1	HSD3B7	ABCD1	ABHD5	ACSL1	PLIN2	PLIN1	AGT	DHCR7	FASN	HSD17B3	HSD17B4	HSD17B7	NSDHL	CPT1B	PNLIPRP2	FADS1	AMACR	HSPG2	FADS2	PHYH	CPT1A	MTTP	ABCC3	HMGCR	LASS5	LASS6	FDFT1	APOA4	PRKACG	SLC25A20	STARD5	APOA2	APOA1	STARD4	SMARCD3	STARD6	SLC2A2	APOA5	PRKACA	PRKACB	SAR1B	TGS1	HADH	HMGCL	SPTLC1	SPTLC2	CSNK1G2	SPTLC3	PPP1CC	PPP1CB	CLPS	KDSR	MVK	CROT	ME1	CAV1	MVD	APOC2	ABCA1	ALB	APOC3	SCARB1	ANGPTL4	CYP19A1	SREBF1	P4HB	LPL	CUBN	UCP1	CRAT	ABCB4	HDAC3	BAAT	LASS4	LASS3	LASS2	LASS1	FABP4	SLC25A17	FABP6	ACOX2	PNLIP	ACOX1	OSBP	CPT2	CYP11B1	SGPP1	CYP11B2	SGPP2	LSS	AMN	SC4MOL	ACOX3	AKR1C4	ACOT8	NPC1L1	MGLL	LBR	TBL1XR1	ACADM	CYP11A1	SULT2A1	ACADS	PPAP2C	ACADL	PRKD1	ACADVL	SDC1	NCOA1	DGAT1	NCOA2	NCOA3	NCOA6	PPM1L	CARM1	AKR1D1	GPAM	SC5DL	ECHS1	DCI	CHD9	UGT1A9	CYP4A22	SLCO1A2	OXCT1	GGPS1	PPAP2A	BDH1	PPAP2B	EBP	CYP21A2	SLC10A2	SLC10A1	PEX11A	SLCO1B3	CYP4A11	SLCO1B1	UGT2B4	TBL1X	LIPC	SCP2	LIPE
REACTOME_METABOLISM_OF_NITRIC_OXIDE	http://www.broadinstitute.org/gsea/msigdb/cards/REACTOME_METABOLISM_OF_NITRIC_OXIDE.html	CAV1	HSP90AA1	NOSTRIN	LYPLA1	AKT1	NOSIP	ZDHHC21	CALM3	NOS3	WASL	CALM2	CALM1	DNM2
REACTOME_METABOLISM_OF_PROTEINS	http://www.broadinstitute.org/gsea/msigdb/cards/REACTOME_METABOLISM_OF_PROTEINS.html	RPL18	RPL17	RPL19	RPL14	TUBB2B	RPL13	TUBB2A	TUBB2C	RPL15	RPLP2	CCT2	CCT3	KIFC3	KIF13A	EIF1AX	RPLP0	RPLP1	RPL26L1	RPL10	FAU	RPL11	RPL12	EIF2B2	EIF2B3	EIF2B4	EIF2B5	F10	EIF2S3	F9	F7	PLAUR	RPS18	RPS19	RPS16	RPS17	EIF2S1	RPS14	F2	RPS15	EIF2S2	FBXL5	RPS12	TUBA4A	RPS13	RPS10	RPS11	FBXL3	GGCX	ARFGEF2	TUBB4Q	RPS25	RPS26	RPS27	RPS28	RPS29	FBXO6	FBXO4	RPS20	PABPC1	RPS21	RPS23	RPS24	RPSA	SPHK1	RPS9	RPS6	RPS5	RPS8	GAS6	RPS7	CCT7	CCT5	CCT4	SEMA6D	RPL18A	CCT8	VBP1	LONP2	USP11	TUBB6	TUBB1	TUBB3	TUBB4	PGAP1	CCT6A	PFDN2	PFDN1	RPL41	PFDN6	PFDN5	EIF4A2	PFDN4	EIF4A1	RPL3L	RPS4Y1	EEF1G	EEF1D	EIF5A2	SKIV2L	GPAA1	RPL35	RPL27A	RPL36	RPL37	RPL38	RPL39	RPL30	RPL32	RPL31	RPL34	FBXW10	RPL26	RPL27	RPL24	ETF1	EIF2B1	RPL28	RPL29	RPL23	RPL22	RPL21	DPM1	DPM2	DPM3	NOP56	RPL36A	EIF5	EIF5B	EIF5A	EIF3CL	EIF4EBP1	RPS27A	RPL35A	EEF2	XRN2	UBA52	EEF1B2	EIF3C	FBXW9	EIF3D	EIF3A	FBXW7	EIF3B	RPL7	EIF3G	FBXW5	RPL6	EIF3H	RPL9	EIF3E	RPL8	FBXW4	EIF3F	EIF3K	RPL3	FBXW2	EIF3I	RPL5	RPL7A	RPL10A	EIF3J	RPL4	EEF1A1	RPL23A	FURIN	EIF4B	EIF4E	DOHH	EIF4H	RPL37A	RPS2	RPS3	PIGK	PIGL	PIGM	PIGF	PIGG	RPS3A	PIGH	PROZ	PIGB	PIGC	TUBA1A	TUBA1B	TUBA1C	PIGA	PIGX	PIGW	PIGV	PIGU	TBCE	PIGT	PIGS	PIGQ	RPS4X	PIGP	PIGO	PIGN	PROC	EIF4G1	TBCB	TBCA	TBCD	TBCC	DHPS	PROS1	FKBP9	RPS15A	AP3M1	TUBA3C	TUBA3D	ACTB	TCP1	RPL13A	GSPT2
REACTOME_METABOLISM_OF_VITAMINS_AND_COFACTORS	http://www.broadinstitute.org/gsea/msigdb/cards/REACTOME_METABOLISM_OF_VITAMINS_AND_COFACTORS.html	CYB5R3	COASY	NAMPT	ENPP1	ACP5	PPCS	SLC19A3	SLC19A1	PPCDC	SLC19A2	MTHFD1	TPK1	SLC23A1	MTHFR	AASDHPPT	SLC23A2	SLC2A3	SLC2A1	FASN	GSTO2	GSTO1	NAPRT1	NMNAT3	SHMT1	NMNAT2	NADSYN1	NADK	CYB5A	PANK4	SLC25A32	PANK2	DHFR	PANK3	PANK1	RFK	QPRT	SLC5A6	FLAD1	SLC25A16	FPGS	SLC46A1	NMNAT1
REACTOME_MICRORNA_BIOGENESIS	http://www.broadinstitute.org/gsea/msigdb/cards/REACTOME_MICRORNA_BIOGENESIS.html	POLR2H	RNASEN	POLR2G	POLR2F	POLR2E	POLR2L	POLR2K	XPO5	RAN	POLR2J	POLR2I	DICER1	POLR2D	POLR2C	POLR2B	POLR2A	TARBP2	DGCR8
REACTOME_MITOCHONDRIAL_FATTY_ACID_BETA_OXIDATION	http://www.broadinstitute.org/gsea/msigdb/cards/REACTOME_MITOCHONDRIAL_FATTY_ACID_BETA_OXIDATION.html	ACADVL	ACADM	ACADS	ECHS1	DECR1	ACADL	HADH	DCI	HADHA	HADHB
REACTOME_MITOCHONDRIAL_TRNA_AMINOACYLATION	http://www.broadinstitute.org/gsea/msigdb/cards/REACTOME_MITOCHONDRIAL_TRNA_AMINOACYLATION.html	VARS2	TARS2	RARS2	FARS2	GARS	QARS	WARS2	LARS2	DARS2	IARS2	SARS2	KARS	EARS2	PARS2	NARS2	HARS2	MARS2	CARS2	YARS2	AARS2
REACTOME_MITOTIC_PROMETAPHASE	http://www.broadinstitute.org/gsea/msigdb/cards/REACTOME_MITOTIC_PROMETAPHASE.html	ITGB3BP	MAD1L1	XPO1	PPP2R5B	PPP2R5A	PPP2R5D	PPP2R5C	KNTC1	RANGAP1	AURKB	KIF2B	KIF2C	CDCA8	NDE1	RAD21	SEH1L	INCENP	NUP37	RANBP2	STAG2	ZW10	KIF2A	STAG1	PPP2R1B	PPP2R1A	NUP133	DSN1	SGOL2	SGOL1	NUP85	PPP1CC	REC8	MAD2L1	NDEL1	APITD1	RCC2	NSL1	ZWINT	BUB1B	CLIP1	NUP107	MAPRE1	NUP43	CCDC99	NUP98	NUP160	B9D2	AHCTF1	SPC24	SPC25	RPS27	CENPA	CENPC1	PPP2CA	PPP2CB	BUB1	CLASP1	PAFAH1B1	SKA2	SKA1	CLASP2	ZWILCH	BUB3	NUDC	ERCC6L	CENPO	CENPN	CENPM	CENPL	TAOK1	CKAP5	CENPQ	CENPP	NUF2	KIF18A	CASC5	CENPF	CDC20	CENPE	BIRC5	NDC80	PMF1	CENPK	MLF1IP	CENPI	SMC3	MIS12	CENPH	PLK1	SEC13	CENPT	SMC1A
REACTOME_MRNA_3_END_PROCESSING	http://www.broadinstitute.org/gsea/msigdb/cards/REACTOME_MRNA_3_END_PROCESSING.html	NCBP2	NCBP1	U2AF2	SFRS6	SFRS7	SFRS4	SFRS5	DHX38	RBM8A	CLP1	NUDT21	CDC40	SFRS9	U2AF1	SRRM1	SFRS11	NFX1	PABPN1	CSTF3	CSTF2	MAGOH	RNPS1	SFRS1	SFRS3	SFRS2	PCF11	PAPOLA	UPF3B	CPSF7	THOC4	CPSF3	CSTF1	CPSF2	CPSF1
REACTOME_MRNA_PROCESSING	http://www.broadinstitute.org/gsea/msigdb/cards/REACTOME_MRNA_PROCESSING.html	POLR2H	NCBP2	POLR2G	NCBP1	POLR2F	APOBEC1	POLR2E	RNMT	POLR2L	POLR2K	POLR2J	POLR2I	POLR2D	POLR2C	POLR2B	POLR2A	RNGTT	A1CF	ERCC3	SUPT5H	ERCC2	ADARB1	CCNH	GTF2H4	GTF2H3	CDK7	GTF2H2	GTF2H1	MNAT1	GTF2F1	GTF2F2	ADAR
REACTOME_MRNA_SPLICING	http://www.broadinstitute.org/gsea/msigdb/cards/REACTOME_MRNA_SPLICING.html	NCBP2	NCBP1	U2AF2	SNRPD3	SNRPD1	RBM5	SNRPD2	SFRS6	SFRS7	SFRS4	SFRS5	DDX23	DHX38	RBM8A	CLP1	SFRS9	DNAJC8	U2AF1	SRRM1	LSM2	CCAR1	PABPN1	SNRPA1	SF3B14	EFTUD2	MAGOH	PTBP1	HNRNPA2B1	SFRS1	HNRNPR	SFRS3	HNRNPU	SFRS2	PCF11	SNRPB	SNRPA	SNRPF	SNRPE	SNRPG	FUS	NHP2L1	SNRPB2	HNRNPA3	HNRNPL	HNRNPM	HNRNPK	HNRNPF	CDC40	HNRNPD	HNRNPC	SFRS11	DHX9	CSTF3	CSTF2	RNPS1	RBMX	HNRNPA1	HNRNPA0	HNRNPH2	UPF3B	GTF2F1	GTF2F2	SMC1A	HNRNPH1	CSTF1	YBX1	PCBP1	PCBP2	NFX1	PRPF4	PRPF6	SNRNP200	CPSF7	THOC4	SNRNP40	CPSF3	CPSF2	CPSF1	POLR2H	POLR2G	POLR2F	POLR2E	POLR2L	POLR2K	POLR2J	POLR2I	POLR2D	SF3B5	POLR2C	SF3B4	POLR2B	SF3B3	POLR2A	SF3B2	SF4	SF3B1	CD2BP2	PRPF8	NUDT21	SNRNP70	SF3A2	SF3A1	SF3A3	PAPOLA	HNRNPUL1	PHF5A	TXNL4A
REACTOME_MRNA_SPLICING_MINOR_PATHWAY	http://www.broadinstitute.org/gsea/msigdb/cards/REACTOME_MRNA_SPLICING_MINOR_PATHWAY.html	NCBP2	POLR2H	POLR2G	NCBP1	POLR2F	POLR2E	POLR2L	POLR2K	NHP2L1	POLR2J	SNRPD3	POLR2I	SNRPD1	SNRPD2	POLR2D	SF3B5	POLR2C	SF3B4	POLR2B	SF3B3	POLR2A	SF3B2	SFRS6	SF3B1	SFRS7	DDX23	PRPF8	LSM2	SF3B14	EFTUD2	SFRS1	SFRS2	PRPF6	GTF2F1	GTF2F2	SNRNP200	SNRPB	SNRNP40	SNRPF	SNRPE	TXNL4A	SNRPG
REACTOME_MTOR_SIGNALLING	http://www.broadinstitute.org/gsea/msigdb/cards/REACTOME_MTOR_SIGNALLING.html	PRKAG3	CAB39L	STK11	PRKAG1	PRKAG2	PPM1A	RPS6KB1	EIF4EBP1	EEF2K	PRKAA1	PRKAA2	MLST8	CAB39	AKT2	PRKAB2	STRADA	PRKAB1	STRADB	RPS6	RPTOR	EIF4B	EIF4G1	EIF4E	TSC1	TSC2	RHEB	MTOR
REACTOME_MTORC1_MEDIATED_SIGNALLING	http://www.broadinstitute.org/gsea/msigdb/cards/REACTOME_MTORC1_MEDIATED_SIGNALLING.html	EIF4B	EIF4G1	EIF4EBP1	EIF4E	EEF2K	RHEB	RPS6KB1	MTOR	MLST8	RPS6	RPTOR
REACTOME_MUSCLE_CONTRACTION	http://www.broadinstitute.org/gsea/msigdb/cards/REACTOME_MUSCLE_CONTRACTION.html	TLN1	MYBPC2	TNNC2	MYBPC1	TNNC1	MYBPC3	TTN	VCL	ACTG2	DES	LMOD1	ACTA2	MYH3	ACTN2	ACTN3	MYH6	MYH8	TNNT2	TNNT3	TNNT1	MYL6	MYL4	TCAP	MYL2	MYL3	CALD1	MYL1	VIM	ITGB5	TPM2	TPM1	TPM4	PXN	TPM3	MYL9	SORBS3	SORBS1	MYL6B	DMD	ITGA1	MYL12B	TNNI3	TNNI1	TNNI2	NEB	MYH11	CALM3	CALM2	MYLK	CALM1	TMOD1
REACTOME_MYD88_CASCADE	http://www.broadinstitute.org/gsea/msigdb/cards/REACTOME_MYD88_CASCADE.html	IRAK1	TLR10	LY96	TLR1	TLR2	TIRAP	TLR4	TLR5	TLR6	ECSIT	TLR7	TLR8	SIGIRR	TLR9	IRAK4	IRAK3	MYD88	MAP3K1	TRAF6
REACTOME_NCAM_SIGNALING_FOR_NEURITE_OUT_GROWTH	http://www.broadinstitute.org/gsea/msigdb/cards/REACTOME_NCAM_SIGNALING_FOR_NEURITE_OUT_GROWTH.html	NRTN	HRAS	GDNF	ARTN	NCAM1	MAPK1	MAPK3	CNTN2	COL1A2	COL1A1	PRNP	NCAN	SPTB	FGFR1	GRB2	COL3A1	CACNB1	CACNB2	COL2A1	CACNB3	CACNB4	ST8SIA2	SRC	COL9A1	COL9A2	PTK2	COL9A3	KRAS	COL6A6	SOS1	COL6A3	COL6A2	COL6A1	AGRN	COL4A4	COL4A3	COL4A2	COL4A1	MAP2K1	SPTBN5	MAP2K2	CREB1	CACNA1I	SPTBN4	PTPRA	YWHAB	RAF1	COL5A2	CACNA1S	COL5A1	COL4A5	RPS6KA5	PSPN	NRAS	FYN	ST8SIA4	CACNA1G	SPTBN2	CACNA1H	SPTBN1	GFRA1	COL29A1	SPTA1	CACNA1F	GFRA4	CACNA1C	CACNA1D	GFRA2	SPTAN1
REACTOME_NCAM1_INTERACTIONS	http://www.broadinstitute.org/gsea/msigdb/cards/REACTOME_NCAM1_INTERACTIONS.html	NRTN	COL3A1	CACNB1	CACNB2	CACNB3	COL2A1	ST8SIA2	CACNB4	GDNF	COL9A1	COL9A2	COL9A3	COL6A6	COL6A3	COL6A2	COL6A1	AGRN	COL4A4	COL4A3	COL4A2	COL4A1	CACNA1I	ARTN	CACNA1S	COL5A2	COL5A1	COL4A5	NCAM1	PSPN	ST8SIA4	COL1A2	CACNA1G	CNTN2	CACNA1H	GFRA1	COL1A1	COL29A1	CACNA1F	PRNP	NCAN	CACNA1C	GFRA4	CACNA1D	GFRA2
REACTOME_NEF_MEDIATED_DOWNREGULATION_OF_MHC_CLASS_I_COMPLEX_CELL_SURFACE_EXPRESSION	http://www.broadinstitute.org/gsea/msigdb/cards/REACTOME_NEF_MEDIATED_DOWNREGULATION_OF_MHC_CLASS_I_COMPLEX_CELL_SURFACE_EXPRESSION.html	PACS1	AP1S3	AP1S1	AP1M1	AP1M2	AP1S2	AP1B1	AP1G1	HLA-A	B2M
REACTOME_NEF_MEDIATES_DOWN_MODULATION_OF_CELL_SURFACE_RECEPTORS_BY_RECRUITING_THEM_TO_CLATHRIN_ADAPTERS	http://www.broadinstitute.org/gsea/msigdb/cards/REACTOME_NEF_MEDIATES_DOWN_MODULATION_OF_CELL_SURFACE_RECEPTORS_BY_RECRUITING_THEM_TO_CLATHRIN_ADAPTERS.html	PACS1	AP1M1	AP1M2	AP1B1	CD8B	AP1G1	AP2S1	HLA-A	ATP6V1H	B2M	AP1S3	AP1S1	AP2A2	AP2B1	AP1S2	ARF1	AP2A1	LCK	CD4	AP2M1	CD28
REACTOME_NEURORANSMITTER_RECEPTOR_BINDING_AND_DOWNSTREAM_TRANSMISSION_IN_THE_POSTSYNAPTIC_CELL	http://www.broadinstitute.org/gsea/msigdb/cards/REACTOME_NEURORANSMITTER_RECEPTOR_BINDING_AND_DOWNSTREAM_TRANSMISSION_IN_THE_POSTSYNAPTIC_CELL.html	ADCY3	ADCY1	HRAS	GRIK1	GRIP1	GRIK2	ADCY8	AP2S1	GRIK3	GRIK4	GRIK5	CAMKK1	GNG8	PLCB3	PDPK1	AP2B1	GRIN2B	GRIN2C	GRIN2D	DLG4	DLG3	GNG2	PRKACB	GNG3	GNG4	PLCB1	PLCB2	GNG5	NSF	DLG1	GNG7	PRKCA	MYO6	NCALD	CACNG8	PICK1	GRIN2A	CACNG4	ACTN2	CACNG3	PRKCG	CACNG2	PRKCB	MAPK1	EPB41L1	CAMK4	GNB2	RASGRF2	GNB1	RASGRF1	AKAP5	GRIP2	GNB5	MDM2	GNB4	GNB3	CAMK2G	GNG13	GNG11	GNG12	CAMK2D	CAMK2B	CAMK2A	NEFL	AP2M1	CREB1	GRIN1	RAF1	GRIA3	GRIA4	GNGT1	RPS6KA6	GNGT2	AP2A2	RPS6KA3	GRIA2	RPS6KA1	GRIA1	RPS6KA2	AP2A1	GNG10	CALM3	CALM2	CALM1
REACTOME_NEUROTRANSMITTER_RELEASE_CYCLE	http://www.broadinstitute.org/gsea/msigdb/cards/REACTOME_NEUROTRANSMITTER_RELEASE_CYCLE.html	RAB3A	SYT1	CPLX1	TH	RIMS1	SYN1	SYN3	SLC1A6	SLC1A7	SYN2	SNAP25	SLC1A1	SLC22A2	CHAT	DDC	STX1A	MAOA	STXBP1	DBH	SLC17A7	FNBP1L	GLS	SLC18A2	SLC18A3	VAMP2	SLC5A7	TPH1	UNC13B
REACTOME_NF_KB_IS_ACTIVATED_AND_SIGNALS_SURVIVAL	http://www.broadinstitute.org/gsea/msigdb/cards/REACTOME_NF_KB_IS_ACTIVATED_AND_SIGNALS_SURVIVAL.html	IRAK1	SQSTM1	RELA	NFKBIA	NFKB1	UBB	NGFR	IKBKB	TRAF6	NGF
REACTOME_NOREPINEPHRINE_NEUROTRANSMITTER_RELEASE_CYCLE	http://www.broadinstitute.org/gsea/msigdb/cards/REACTOME_NOREPINEPHRINE_NEUROTRANSMITTER_RELEASE_CYCLE.html	RAB3A	SYT1	STX1A	CPLX1	MAOA	SLC18A2	STXBP1	VAMP2	DBH	SNAP25	RIMS1	SLC22A2
REACTOME_NOTCH_HLH_TRANSCRIPTION_PATHWAY	http://www.broadinstitute.org/gsea/msigdb/cards/REACTOME_NOTCH_HLH_TRANSCRIPTION_PATHWAY.html	KAT2A	KAT2B	MAML1	MAML2	CREBBP	SNW1	NOTCH3	NOTCH2	NOTCH1	NOTCH4	MAMLD1	MAML3	RBPJ
REACTOME_NRAGE_SIGNALS_DEATH_THROUGH_JNK	http://www.broadinstitute.org/gsea/msigdb/cards/REACTOME_NRAGE_SIGNALS_DEATH_THROUGH_JNK.html	FGD2	FGD1	PREX1	AKAP13	ITSN1	MCF2L	MAGED1	ARHGAP4	PLEKHG2	TIAM2	TIAM1	SOS1	RAC1	PLEKHG5	SOS2	AATF	FGD3	FGD4	NET1	ARHGEF4	ARHGEF3	OBSCN	NGEF	ARHGEF2	VAV3	ABR	MCF2	ARHGEF7	ARHGEF18	ARHGEF6	ARHGEF16	TRIO	ARHGEF17	ARHGEF9	BAD	VAV2	ARHGEF12	VAV1	ECT2	BCL2L11	ARHGEF11	RASGRF2	RASGRF1	MAPK8	NGFR	NGF	KALRN
REACTOME_NRIF_SIGNALS_CELL_DEATH_FROM_THE_NUCLEUS	http://www.broadinstitute.org/gsea/msigdb/cards/REACTOME_NRIF_SIGNALS_CELL_DEATH_FROM_THE_NUCLEUS.html	ITGB3BP	APH1A	APH1B	NCSTN	PSEN1	SQSTM1	PSEN2	MAPK8	PSENEN	UBB	NGFR	TRAF6	NGF
REACTOME_NUCLEAR_EVENTS_KINASE_AND_TRANSCRIPTION_FACTOR_ACTIVATION	http://www.broadinstitute.org/gsea/msigdb/cards/REACTOME_NUCLEAR_EVENTS_KINASE_AND_TRANSCRIPTION_FACTOR_ACTIVATION.html	PPP2R1B	MEF2C	PPP2R1A	MEF2A	CREB1	PPP2R5D	ELK1	MAPK11	MAPKAPK2	ATF1	RPS6KA5	DUSP4	MAPK1	DUSP3	RPS6KA3	RPS6KA1	RPS6KA2	PPP2CA	MAPK14	MAPK3	PPP2CB	MAPK7	DUSP7	DUSP6
REACTOME_NUCLEAR_IMPORT_OF_REV_PROTEIN	http://www.broadinstitute.org/gsea/msigdb/cards/REACTOME_NUCLEAR_IMPORT_OF_REV_PROTEIN.html	NUP98	NUP160	NUP93	NUP188	NUP214	POM121	SEH1L	RAE1	NUP210	NUP50	NPM1	NUP37	NUP54	RANBP2	NUP35	TPR	KPNB1	NUP133	NUP153	NUP88	RAN	NUP85	NUPL2	NUP155	NUPL1	AAAS	NUP62	NUP205	NUP107	NUP43
REACTOME_NUCLEAR_RECEPTOR_TRANSCRIPTION_PATHWAY	http://www.broadinstitute.org/gsea/msigdb/cards/REACTOME_NUCLEAR_RECEPTOR_TRANSCRIPTION_PATHWAY.html	PPARA	PPARD	NRBP1	THRA	THRB	NR6A1	PPARG	NR2C2AP	RORC	RORB	RORA	NR2E3	NR2E1	PGR	NR2F6	RARA	RARB	NR2F1	AR	RARG	RXRB	RXRA	ESR1	RXRG	NR0B2	HNF4G	ESR2	NR0B1	HNF4A	MED1	NR3C2	NR3C1	NR2C2	NR2C1	NR1H2	VDR	NR1D1	NR1D2	NR1H4	NR1H3	ESRRA	NRBF2	ESRRB	NR4A2	ESRRG	NR4A1	NR4A3	NR1I3	NR1I2	NR5A2
REACTOME_NUCLEOTIDE_EXCISION_REPAIR	http://www.broadinstitute.org/gsea/msigdb/cards/REACTOME_NUCLEOTIDE_EXCISION_REPAIR.html	CCNH	DDB1	LIG1	POLE	GTF2H4	GTF2H3	CDK7	GTF2H2	GTF2H1	RFC5	XPA	RFC3	XPC	RFC4	RFC1	RFC2	DDB2	POLR2H	POLR2G	RAD23B	POLR2F	POLR2E	POLR2L	POLR2K	POLR2J	POLR2I	POLR2D	XAB2	POLR2C	POLR2B	RPA3	POLR2A	RPA1	RPA2	ERCC8	ERCC5	ERCC6	POLE2	TCEA1	ERCC3	ERCC4	ERCC1	ERCC2	POLD3	MNAT1	POLD4	POLD1	POLD2	PCNA
REACTOME_NUCLEOTIDE_LIKE_PURINERGIC_RECEPTORS	http://www.broadinstitute.org/gsea/msigdb/cards/REACTOME_NUCLEOTIDE_LIKE_PURINERGIC_RECEPTORS.html	ADORA3	ADORA2B	ADORA2A	LPAR4	ADORA1	P2RY8	P2RY12	P2RY13	P2RY10	P2RY6	P2RY11	P2RY4	LPAR6	P2RY14	P2RY2	P2RY1	GPR17
REACTOME_OLFACTORY_SIGNALING_PATHWAY	http://www.broadinstitute.org/gsea/msigdb/cards/REACTOME_OLFACTORY_SIGNALING_PATHWAY.html	OR5C1	OR1E2	OR1E1	OR8S1	OR4S1	OR4C6	OR6S1	OR4C5	OR4C3	OR4D1	OR6C6	OR4D2	OR6C4	OR6C2	OR4S2	OR52L1	OR6C3	OR6C1	OR7C1	OR51L1	OR7C2	OR8A1	OR2S2	OR5R1	OR4D9	OR1D2	OR1S2	OR4D6	OR1D5	OR4D5	OR1S1	OR1D4	OR4E1	OR4E2	OR52K2	OR52K1	OR8B8	OR2D2	OR8B3	OR2D3	OR8B4	OR7D4	OR10K1	OR10K2	OR2B6	OR2B3	OR2T2	OR2T1	OR2T4	OR10D4P	OR2T3	OR1P1	OR8U1	OR4A5	OR1G1	OR52N2	OR52N5	OR56B4	OR52N4	OR6A2	OR52N1	OR56B1	OR2T5	OR2T6	OR2T7	OR5F1	OR2T8	OR2C3	OR4A8P	OR51J1	OR2C1	OR2A2	OR2A5	OR7G2	OR5P3	OR2AG1	OR2A4	OR2AG2	OR5P2	OR7G1	OR4B1	OR1Q1	OR6T1	OR1F1	OR56A3	OR56A4	GNGT1	OR56A1	OR6B1	OR52M1	OR6B2	OR51I2	OR6B3	OR5AK2	OR8D1	OR8D2	OR51I1	OR8D4	OR56A5	OR2B2	OR2AT4	OR10A5	OR10A6	OR10A3	OR52A1	OR10A4	OR1A1	OR10A2	OR1A2	OR2A42	OR52A5	OR51Q1	OR7E24	OR10A7	OR2V1	OR2V2	OR9A4	OR7G3	OR5W2	OR14A2	OR9A2	OR10P1	OR5AN1	OR10J6P	OR52B2	OR52B4	OR52B6	OR4A47	OR2W5	OR2AE1	OR2W3	OR2W1	GNAL	OR2H2	OR10AD1	GNB1	OR2H1	OR4N5	OR4N4	OR6V1	OR4N2	OR1C1	OR5D13	OR6F1	OR5D14	OR2A25	OR5D16	OR5D18	OR5A1	OR5A2	OR9Q1	OR9Q2	OR4A4P	OR2G3	OR2G2	OR2G6	OR5AP2	OR5B12	OR6Y1	OR4Q3	OR4Q2	OR10R2	OR5B17	OR52R1	OR1B1	OR2A12	OR2A14	OR2I1P	OR2Y1	OR5T2	OR5B2	OR2B8P	OR5T3	OR5B3	OR5T1	OR51M1	OR2F2	OR2F1	OR10Q1	OR4P4	OR6X1	OR2AK2	OR7A17	OR51D1	OR1J2	OR4F21	OR2J3	OR10T2	OR1J1	OR5L1	OR5L2	OR2J1	OR2J2	OR1J4	OR4D11	OR4L1	OR4D10	OR6C65	OR4F29	OR52D1	OR8K1	OR6C68	OR51T1	OR8K5	OR8K3	OR5B21	OR7A10	OR14C36	OR2AJ1	OR10S1	OR1K1	OR5M1	OR4M2	OR4F17	OR4F16	OR2K2	OR5M3	OR4F15	OR4M1	OR5M9	OR10AG1	OR5M8	OR6M1	OR5H14	OR8J1	OR8J3	OR5H15	OR5AR1	OR2Z1	OR2L8	OR2L5	OR51B2	OR2L3	OR2L13	OR2L2	OR5AS1	OR51B5	OR2T33	OR51B6	OR10C1	OR1F2P	OR2T35	OR6J1	OR51B4	OR2T34	OR10W1	OR2M7	OR4K5	OR1I1	OR4K2	OR4K3	OR5M10	OR5M11	OR52E2	OR6C74	OR52E4	OR6C76	OR6C75	OR6C70	OR2M2	OR4K1	OR2M3	OR2M4	OR5AC2	OR2M5	OR2T29	OR51S1	OR52E5	OR52E6	OR2T27	OR4A15	OR52E8	OR4A16	OR6K3	OR8B12	OR51A2	OR52W1	OR6K2	OR4C45	OR51A4	OR10V1	OR51A7	OR6K6	OR51H1P	OR4C46	OR5H1	OR52H1	OR5H2	OR4K17	OR1N2	OR1N1	OR4C13	OR4C16	OR9K2	OR5AU1	OR4C15	OR2T10	OR2T11	OR4C12	OR2T12	OR4C11	OR6P1	OR14J1	OR1F12	OR5I1	OR10J5	OR10J4	OR10J3	OR51G1	OR10J1	OR51G2	OR4K15	OR4K14	OR4K13	OR10X1	OR14I1	OR5H6	OR6Q1	OR1L8	OR8H3	OR5J2	OR1L6	OR51F1	OR51F2	OR1L4	OR1L3	OR1L1	OR10G2	OR10G4	OR4F4	OR4F3	OR10G3	OR10G6	OR10G7	OR10G8	OR10G9	OR9I1	OR8I2	OR6N1	OR51V1	OR6N2	OR52I1	OR5K4	OR2AP1	OR2B11	OR52I2	OR5K3	OR8G5	OR5K2	OR5K1	OR10H1	OR9G1	OR7A5	OR9G4	OR51E1	OR51E2	OR10H5	OR10H4	OR10H3	OR10H2	OR1M1	OR10Z1	OR4X1	OR4F5	OR4X2	OR4F6	OR3A3	OR3A1	OR3A2	OR8H1	OR8H2
REACTOME_OPIOID_SIGNALLING	http://www.broadinstitute.org/gsea/msigdb/cards/REACTOME_OPIOID_SIGNALLING.html	GNAZ	ADCY3	OPRM1	GNA14	ADCY4	ADCY1	GNA15	ADCY2	ADCY7	ADCY8	PPP2R5D	ADCY5	GNA11	ADCY6	PRKACG	GNG8	PRKAR2B	PRKAR2A	PLCB3	PLCB4	PPP1R1B	PDE4A	PDE4B	PRKACA	GNG2	PRKACB	GNG3	ADCY10	PLCB1	GNG4	PLCB2	GNG5	GNG7	PPP2R1B	PPP2R1A	PDE4D	PDE4C	PDYN	CDK5	GNAL	PPP1CA	GNAQ	CAMK4	GNB2	GNB1	GNB5	GNB4	GNB3	GNAI3	GNAI2	GNAI1	PPP3R1	GNG13	ADRBK1	GNG11	GNG12	POMC	PDE1B	PDE1C	PPP2CA	PPP2CB	PDE1A	PPP3CB	PPP3CC	PPP3CA	GNAT1	GNAO1	CREB1	ITPR3	GNAT3	ITPR1	GNAT2	ITPR2	GNGT1	PLA2G4A	GNGT2	ADCY9	PRKAR1B	GNG10	PRKAR1A	CALM3	CALM2	CALM1
REACTOME_OPSINS	http://www.broadinstitute.org/gsea/msigdb/cards/REACTOME_OPSINS.html	OPN5	OPN1LW	RRH	OPN1MW2	OPN1MW	OPN1SW	RGR	OPN3	RHO	OPN4
REACTOME_ORC1_REMOVAL_FROM_CHROMATIN	http://www.broadinstitute.org/gsea/msigdb/cards/REACTOME_ORC1_REMOVAL_FROM_CHROMATIN.html	CDT1	MCM8	MCM7	ORC4L	PSMD1	PSMD2	PSMD3	PSMD4	PSMD5	PSMD6	CCNA1	CCNA2	PSMD7	PSMD8	PSMD9	CDC6	MCM2	RB1	MCM3	MCM4	ORC1L	CDK2	MCM5	MCM6	PSMA2	PSMA1	PSME1	PSMA6	PSME2	PSMA5	PSMA4	PSMA3	ORC5L	PSME3	UBB	PSMB10	FZR1	PSMA7	PSMB5	PSMB4	PSMF1	ORC2L	PSMB7	PSMB6	PSMB1	PSMB3	PSMB2	ORC6L	PSMB8	PSMB9	PSMD14	PSMC6	CDKN1A	ORC3L	PSMC5	PSMD13	PSMC4	PSMD12	PSMC3	PSMD11	PSMC2	PSMD10	PSMC1
REACTOME_OTHER_SEMAPHORIN_INTERACTIONS	http://www.broadinstitute.org/gsea/msigdb/cards/REACTOME_OTHER_SEMAPHORIN_INTERACTIONS.html	PLXNC1	PLXNA4	PLXNA1	PLXNA2	PLXNB3	ITGA1	ITGB1	SEMA5A	SEMA6A	SEMA6D	SEMA7A	SEMA3E	TREM2	PLXND1	SEMA4A	TYROBP
REACTOME_P130CAS_LINKAGE_TO_MAPK_SIGNALING_FOR_INTEGRINS	http://www.broadinstitute.org/gsea/msigdb/cards/REACTOME_P130CAS_LINKAGE_TO_MAPK_SIGNALING_FOR_INTEGRINS.html	TLN1	BCAR1	ITGB3	APBB1IP	SRC	VWF	PTK2	FGG	FGA	FGB	RAP1A	RAP1B	CRK	FN1	ITGA2B
REACTOME_P2Y_RECEPTORS	http://www.broadinstitute.org/gsea/msigdb/cards/REACTOME_P2Y_RECEPTORS.html	LPAR4	P2RY12	P2RY8	P2RY13	P2RY10	P2RY6	P2RY11	P2RY4	LPAR6	P2RY14	P2RY2	P2RY1	GPR17
REACTOME_P38MAPK_EVENTS	http://www.broadinstitute.org/gsea/msigdb/cards/REACTOME_P38MAPK_EVENTS.html	HRAS	MAPKAPK3	MAPK11	MAPKAPK2	SRC	RALGDS	NRAS	KRAS	MAPK12	MAPK13	MAPK14	RALB	RALA
REACTOME_P53_INDEPENDENT_DNA_DAMAGE_RESPONSE	http://www.broadinstitute.org/gsea/msigdb/cards/REACTOME_P53_INDEPENDENT_DNA_DAMAGE_RESPONSE.html	PSMB10	PSMA7	PSMB5	PSMB4	PSMF1	PSMB7	PSMB6	PSMB1	PSMB3	PSMB2	PSMD1	PSMD2	PSMD3	PSMD4	PSMD5	PSMD6	PSMD7	PSMD8	PSMD9	CDC25A	PSMB8	PSMB9	PSMA2	PSMA1	PSMD14	PSMC6	PSMC5	PSMD13	PSMA6	PSME1	PSMD12	PSMC4	PSME2	PSMC3	PSMA5	PSMD11	PSMC2	PSMA4	PSMD10	PSMC1	PSMA3	PSME3	UBB
REACTOME_P75_NTR_RECEPTOR_MEDIATED_SIGNALLING	http://www.broadinstitute.org/gsea/msigdb/cards/REACTOME_P75_NTR_RECEPTOR_MEDIATED_SIGNALLING.html	RTN4	ITGB3BP	PREX1	NFKB1	ITSN1	MCF2L	ARHGAP4	MAGED1	CASP3	MYD88	TIAM2	TIAM1	RHOA	NGFRAP1	PSENEN	CASP2	NET1	ARHGEF4	IRAK1	ARHGEF3	ARHGEF2	ARHGEF1	ARHGEF7	RELA	ARHGEF6	ARHGEF18	PRKCI	ARHGEF16	ARHGEF17	ARHGEF9	ARHGEF12	ECT2	BCL2L11	ARHGEF11	PSEN1	PRDM4	RASGRF2	RASGRF1	PSEN2	ADAM17	RIPK2	MAPK8	NGFR	UBB	KALRN	NGF	FGD2	FGD1	APH1A	APH1B	AKAP13	NFKBIA	SORCS3	PLEKHG2	SQSTM1	SOS1	PLEKHG5	SOS2	RAC1	AATF	TRAF6	ARHGDIA	FGD3	FGD4	MAG	NGEF	OBSCN	VAV3	ABR	MCF2	TRIO	BAD	VAV2	YWHAE	VAV1	NCSTN	HDAC3	HDAC2	HDAC1	IKBKB	OMG	SMPD2
REACTOME_P75NTR_RECRUITS_SIGNALLING_COMPLEXES	http://www.broadinstitute.org/gsea/msigdb/cards/REACTOME_P75NTR_RECRUITS_SIGNALLING_COMPLEXES.html	IRAK1	MYD88	SQSTM1	PRKCI	RIPK2	UBB	NGFR	IKBKB	TRAF6	NGF
REACTOME_P75NTR_SIGNALS_VIA_NFKB	http://www.broadinstitute.org/gsea/msigdb/cards/REACTOME_P75NTR_SIGNALS_VIA_NFKB.html	IRAK1	RELA	PRKCI	NFKBIA	NFKB1	MYD88	SQSTM1	RIPK2	UBB	NGFR	IKBKB	TRAF6	NGF
REACTOME_PACKAGING_OF_TELOMERE_ENDS	http://www.broadinstitute.org/gsea/msigdb/cards/REACTOME_PACKAGING_OF_TELOMERE_ENDS.html	HIST2H2AA3	HIST4H4	TERF2IP	HIST2H4A	HIST2H4B	HIST1H2BO	HIST1H2BM	H2BFS	HIST1H2BN	HIST1H2BK	HIST1H2BL	HIST1H2BI	HIST2H2AC	HIST1H2BJ	H2AFZ	H2AFX	HIST3H3	HIST3H2BB	HIST2H2BE	HIST1H2AB	HIST1H2AC	HIST1H4L	HIST1H4K	HIST1H2AD	HIST1H2AE	POT1	H2AFB1	ACD	HIST1H4A	HIST1H4B	HIST1H4E	HIST1H4F	HIST1H4C	HIST1H4D	HIST1H4I	HIST1H4J	TINF2	TERF2	HIST1H4H	TERF1	HIST1H2BA	HIST1H2BB	HIST1H2BC	HIST1H2BD	HIST1H2BE	HIST1H2BF	HIST1H2BG	HIST1H2BH	HIST1H2AK
REACTOME_PD1_SIGNALING	http://www.broadinstitute.org/gsea/msigdb/cards/REACTOME_PD1_SIGNALING.html	HLA-DQB1	HLA-DRB1	HLA-DRB3	CD247	HLA-DMB	HLA-DMA	PDCD1	TRB@	HLA-DRB5	CD4	HLA-DPB1	HLA-DOA	CSK	HLA-DOB	PTPN6	CD3G	CD3D	TRBV12-3	CD3E	TRBC1	HLA-DQA2	TRA@	PDCD1LG2	HLA-DQA1	PTPN11	LCK	CD274	HLA-DPA1	HLA-DRA
REACTOME_PECAM1_INTERACTIONS	http://www.broadinstitute.org/gsea/msigdb/cards/REACTOME_PECAM1_INTERACTIONS.html	PTPN6	LYN	PLCG1	FYN	ITGAV	LCK	PECAM1	INPP5D	ITGB3	YES1	SRC	PTPN11
REACTOME_PEPTIDE_CHAIN_ELONGATION	http://www.broadinstitute.org/gsea/msigdb/cards/REACTOME_PEPTIDE_CHAIN_ELONGATION.html	RPL18	RPL17	RPL36A	RPL19	RPL14	RPL13	RPL15	RPLP2	RPS2	RPS3	RPS3A	RPLP0	RPLP1	RPL26L1	RPL10	FAU	RPL11	RPL12	RPS27A	RPL35A	EEF2	RPS4X	RPS18	RPS19	RPL41	RPS16	RPS17	RPS14	RPS15	RPL3L	RPS12	RPS13	RPS4Y1	RPS10	RPS11	UBA52	RPL35	RPL27A	RPS15A	RPL36	RPL37	RPL38	RPL39	RPS25	RPS26	RPS27	RPL30	RPS28	RPL7	RPS29	RPL32	RPL6	RPL31	RPL9	RPL34	RPL8	RPL3	RPL5	RPL7A	RPL10A	RPL4	RPS20	RPS21	RPS23	RPS24	EEF1A1	RPSA	RPL26	RPS9	RPL27	RPL24	RPL23A	RPS6	RPS5	RPS8	RPL28	RPS7	RPL29	RPL23	RPL18A	RPL13A	RPL22	RPL21	RPL37A
REACTOME_PEPTIDE_LIGAND_BINDING_RECEPTORS	http://www.broadinstitute.org/gsea/msigdb/cards/REACTOME_PEPTIDE_LIGAND_BINDING_RECEPTORS.html	QRFPR	F2RL2	F2RL3	EDN3	UTS2	EDN2	EDN1	F2RL1	CXCL11	CXCL12	CXCL10	AGTR1	AGTR2	MC1R	GALR1	GALR3	RLN3	GALR2	RLN2	CCR10	NPSR1	QRFP	PRLH	C5AR1	GPER	PROKR2	PROKR1	PDYN	NTSR1	NTSR2	CCR9	SSTR4	CCR8	SSTR5	CCR7	SSTR2	CCR6	SSTR3	PPBP	CCR5	DARC	CCR4	SSTR1	CCR3	MC2R	F2	CX3CR1	CCR2	C3AR1	CCL3	PPY	CCL2	PRLHR	PPYR1	TRHR	BDKRB1	CX3CL1	BDKRB2	POMC	CCL5	TRH	CCL4	CCL7	HCRTR2	HCRTR1	GRPR	MLN	NPB	UTS2D	NPY5R	NPS	NPY	PENK	CXCL13	CXCL16	NPW	AVPR1B	HEBP1	AVPR1A	PYY	UTS2R	XCL1	XCL2	SST	OPRM1	INSL3	CCKAR	INSL5	TACR3	TACR2	TACR1	CXCR1	CXCR2	CXCR3	EDNRA	KISS1	EDNRB	KISS1R	CXCR5	CXCR4	CCL3L1	CXCR7	CXCR6	CCL3L3	MC5R	XCR1	APLN	NPFF	CCRL1	KNG1	RXFP4	AVP	RXFP1	CCKBR	RXFP3	NPBWR1	RXFP2	NPBWR2	GAL	GRP	PROK2	PROK1	CXCL1	HCRT	AVPR2	CCK	CXCL5	C3	CXCL3	OPRK1	CCR1	NPY2R	OXT	CXCL2	C5	CXCL9	FPR1	TAC1	OXTR	PF4	FPR3	NMB	FPR2	CXCL6	CCL28	CCL27	TAC3	CCL25	APLNR	CCL22	CCL23	CCL20	CCL21	AGT	NPFFR2	CCBP2	NPFFR1	MC3R	IL8	OPRL1	ANXA1	CCL19	NPY1R	CCL16	CCL17	CCL11	NTS	PNOC	MLNR	MC4R	NMBR	OPRD1	F2R
REACTOME_PEROXISOMAL_LIPID_METABOLISM	http://www.broadinstitute.org/gsea/msigdb/cards/REACTOME_PEROXISOMAL_LIPID_METABOLISM.html	ACOX2	ACOX1	HACL1	ABCD1	AMACR	CRAT	PHYH	ACOX3	FAR1	FAR2	ACOT8	AGPS	GNPAT	IDH1	HSD17B4	SCP2	SLC27A2	CROT	SLC25A17	ACAA1
REACTOME_PHASE_1_FUNCTIONALIZATION	http://www.broadinstitute.org/gsea/msigdb/cards/REACTOME_PHASE_1_FUNCTIONALIZATION.html	CYP3A4	TBXAS1	PTGS2	CYP1A1	MAOA	CYP2D6	MAOB	PTGS1	CYP1A2	CYP2E1	CYP4A11	PTGIS	FMO3	CYP2A6	SMOX
REACTOME_PHASE_1_FUNCTIONALIZATION_OF_COMPOUNDS	http://www.broadinstitute.org/gsea/msigdb/cards/REACTOME_PHASE_1_FUNCTIONALIZATION_OF_COMPOUNDS.html	CYP3A4	CYP3A5	CYP24A1	CYP2J2	CYP3A7	PTGS2	CYP2C19	CYP2C18	CYP11B1	CYP2S1	CYP11B2	PTGS1	CYP2D6	ADH1C	ADH1B	ADH1A	CYP2W1	ACSS2	CYP3A43	ACSS1	CYP39A1	PTGIS	CYP7A1	SMOX	CYP1A1	CYP11A1	CYP26A1	CYP1A2	CYP2E1	CYP27A1	CYP2A6	CYP2U1	CYP1B1	CYP2F1	CYP51A1	CYP2B6	ADH6	ADH7	ALDH1A1	CYP2A13	CYP27B1	FMO1	ADH4	FMO2	FMO3	CYP26B1	CYP19A1	TBXAS1	CYP46A1	CYP21A2	CYP2C9	MAOA	CYP2C8	MAOB	CYP4F11	CYP4F12	CYP4B1	CYP7B1	CYP4A11	CYP4F8	CYP17A1	CYP26C1	ALDH2	CYP2R1	CYP4F3	CYP4F2	CYP8B1
REACTOME_PHASE_II_CONJUGATION	http://www.broadinstitute.org/gsea/msigdb/cards/REACTOME_PHASE_II_CONJUGATION.html	SULT2B1	GSTM5	GSTM1	GSS	GSTM4	SLC35D1	MAT1A	SULT1A1	SULT1A3	SULT1A2	SULT1A4	SULT1E1	ACSM2B	SULT2A1	UGT1A1	UGT2B17	SULT1B1	UGT2B11	UGT2B10	UGT2B15	UGP2	GSTP1	AHCY	GCLC	UGDH	COMT	GCLM	UGT1A7	SULT4A1	UGT1A6	UGT1A9	UGT1A8	SULT1C4	UGT1A3	UGT1A5	UGT1A4	UGT2A1	GSTO2	SULT1C2	GSTO1	UGT2B28	GSTA1	GSTA2	GSTA3	GSTA4	MAT2A	GSTA5	NAT1	NAT2	TPMT	MGST3	GLYAT	ACSM1	MTR	UGT2B4	MAT2B	UGT2B7	MGST1	MGST2	NNMT
REACTOME_PHOSPHORYLATION_OF_CD3_AND_TCR_ZETA_CHAINS	http://www.broadinstitute.org/gsea/msigdb/cards/REACTOME_PHOSPHORYLATION_OF_CD3_AND_TCR_ZETA_CHAINS.html	HLA-DQB1	HLA-DRB1	HLA-DRB3	CD247	HLA-DMB	HLA-DMA	TRB@	HLA-DRB5	CD4	HLA-DPB1	CSK	HLA-DOA	HLA-DOB	PAG1	PTPRC	CD3G	CD3D	TRBV12-3	CD3E	TRBC1	HLA-DQA2	TRA@	HLA-DQA1	LCK	HLA-DPA1	HLA-DRA
REACTOME_PHOSPHORYLATION_OF_THE_APC	http://www.broadinstitute.org/gsea/msigdb/cards/REACTOME_PHOSPHORYLATION_OF_THE_APC.html	ANAPC1	ANAPC2	CDK1	ANAPC5	ANAPC4	CDC23	ANAPC10	ANAPC11	CDC16	UBE2C	CDC26	CDC27	CCNB1	PLK1	ANAPC7	UBE2D1	UBE2E1
REACTOME_PI3K_AKT_SIGNALLING	http://www.broadinstitute.org/gsea/msigdb/cards/REACTOME_PI3K_AKT_SIGNALLING.html	PHLPP1	RPS6KB2	TRIB3	FOXO1	FOXO3	FOXO4	PTEN	AKT1	PDPK1	AKT1S1	CASP9	MAPKAP1	RHOA	PIK3CA	MLST8	PIK3R1	AKT3	CHUK	PIK3R2	AKT2	IRS2	PIK3CB	CREB1	NR4A1	RICTOR	BAD	IRS1	CDKN1A	CDKN1B	GSK3A	NTRK1	GSK3B	TSC2	MDM2	MTOR	THEM4	NGF
REACTOME_PKA_ACTIVATION	http://www.broadinstitute.org/gsea/msigdb/cards/REACTOME_PKA_ACTIVATION.html	ADCY3	ADCY4	ADCY1	ADCY2	ADCY7	ADCY8	ADCY5	ADCY6	PRKACG	PRKAR2B	PRKAR2A	ADCY9	PRKAR1B	PRKAR1A	PRKACA	PRKACB	ADCY10
REACTOME_PLATELET_ACTIVATION	http://www.broadinstitute.org/gsea/msigdb/cards/REACTOME_PLATELET_ACTIVATION.html	F2RL2	GNA13	F2RL3	GNA14	A2M	POTEKP	GNA15	PDGFB	PDGFA	F13A1	GNA11	GNA12	TGFB3	TTN	MMRN1	TGFB1	GP9	VCL	TGFB2	GNG8	APP	GP5	GP6	APOA1	BRPF3	SERPINE1	PIK3CA	GNG2	GNG3	CFD	GNG4	GNG5	SYK	GNG7	PIK3CG	ACTN4	PIK3CB	F8	ACTN1	ACTN2	SERPING1	VEGFB	VEGFC	CD36	PPBP	F5	SERPINF2	F2	VEGFA	COL1A2	TUBA4A	COL1A1	ITGA2B	ALDOA	GNAI3	GNAI2	GNAI1	CLU	ITGB3	SRC	TIMP1	CALU	PFN1	DAGLA	FGG	FGA	FGB	ALB	P2RY1	FCER1G	EGF	SRGN	FN1	VAV3	HGF	CD63	VAV2	VAV1	DAGLB	GAS6	GNGT1	PLA2G4A	LAMP2	GNGT2	P2RX1	PPIA	PLCG2	TBXA2R	HABP4	WDR1	TLN1	AKT1	PDPK1	MGLL	SERPINA1	CAP1	AKT3	AKT2	KNG1	PRKCA	STX4	LYN	PRKCG	STXBP3	FLNA	PRKCB	GNB2	GNAQ	GNB1	CFL1	GNB5	GNB4	TMSB4X	GNB3	PROS1	LCP2	PRKCZ	TF	GNG13	PF4	GNG11	GNG12	DGKA	CD9	DGKB	DGKE	GP1BB	DGKD	DGKG	LEFTY2	SCG3	HRG	GP1BA	PIK3R5	HSPA5	PIK3R6	THBS1	THBS2	FIGF	PIK3R1	THBS3	THBS4	SELP	DGKQ	PLEK	PSAP	DGKK	IGF1	DGKH	SPARC	DGKI	SOD1	ITPR3	ITPR1	PLG	ITPR2	P2RY12	VWF	FYN	MAPK14	GNG10	PECAM1	CALM3	DGKZ	CALM2	CALM1	F2R
REACTOME_PLATELET_ACTIVATION_TRIGGERS	http://www.broadinstitute.org/gsea/msigdb/cards/REACTOME_PLATELET_ACTIVATION_TRIGGERS.html	F2RL2	GNA13	F2RL3	GNA14	GNA15	GNA11	GNA12	GNG8	AKT1	PDPK1	GP6	PIK3CA	GNG2	GNG3	GNG4	GNG5	AKT3	AKT2	GNG7	SYK	PIK3CG	LYN	PIK3CB	GNB2	GNAQ	GNB1	F2	COL1A2	GNB5	GNB4	COL1A1	GNB3	LCP2	PRKCZ	GNAI3	GNAI2	GNAI1	GNG13	GNG11	GNG12	SRC	P2RY1	FCER1G	PIK3R5	PIK3R6	PIK3R1	VAV3	VAV2	VAV1	P2RY12	GNGT1	PLA2G4A	GNGT2	FYN	MAPK14	GNG10	PLCG2	TBXA2R	F2R
REACTOME_PLATELET_ADHESION_TO_EXPOSED_COLLAGEN	http://www.broadinstitute.org/gsea/msigdb/cards/REACTOME_PLATELET_ADHESION_TO_EXPOSED_COLLAGEN.html	LYN	ITGA2	ITGB1	GP9	VWF	GP5	GP6	CD36	GP1BB	FYN	COL1A2	FCER1G	GP1BA	COL1A1
REACTOME_PLATELET_AGGREGATION_PLUG_FORMATION	http://www.broadinstitute.org/gsea/msigdb/cards/REACTOME_PLATELET_AGGREGATION_PLUG_FORMATION.html	TLN1	GRB2	BCAR1	ITGB3	APBB1IP	SRC	PTK2	FGG	FGA	RASGRP3	FGB	SOS1	RASGRP2	ADRA2A	ADRA2C	RAPGEF4	RAPGEF3	ADRA2B	CSK	FN1	VWF	RAP1A	RAP1B	PTPN1	CRK	ITGA2B
REACTOME_PLATELET_DEGRANULATION	http://www.broadinstitute.org/gsea/msigdb/cards/REACTOME_PLATELET_DEGRANULATION.html	TLN1	POTEKP	A2M	PDGFB	PDGFA	F13A1	TGFB3	MMRN1	TTN	TGFB1	TGFB2	GP9	VCL	APP	GP5	APOA1	BRPF3	SERPINE1	SERPINA1	CAP1	CFD	KNG1	ACTN4	F8	ACTN1	ACTN2	SERPING1	FLNA	VEGFB	VEGFC	CD36	PPBP	F5	SERPINF2	VEGFA	CFL1	TUBA4A	TMSB4X	PROS1	ITGA2B	ALDOA	TF	CLU	PF4	ITGB3	CALU	TIMP1	PFN1	CD9	FGG	FGA	FGB	GP1BB	ALB	LEFTY2	SCG3	HRG	GP1BA	HSPA5	THBS1	EGF	THBS2	FIGF	THBS3	SRGN	THBS4	FN1	SELP	PLEK	PSAP	IGF1	HGF	SPARC	SOD1	CD63	PLG	GAS6	VWF	LAMP2	PPIA	PECAM1	CALM3	HABP4	WDR1	CALM2	CALM1
REACTOME_PLC_BETA_MEDIATED_EVENTS	http://www.broadinstitute.org/gsea/msigdb/cards/REACTOME_PLC_BETA_MEDIATED_EVENTS.html	ADCY3	ADCY4	GNA14	GNA15	ADCY1	ADCY2	ADCY7	ADCY8	ADCY5	GNA11	ADCY6	ADRBK1	PRKACG	PRKAR2B	PRKAR2A	PLCB3	PLCB4	PDE1B	PDE1C	PDE1A	PRKACA	PRKACB	PLCB1	ADCY10	PLCB2	CREB1	ITPR3	ITPR1	ITPR2	PLA2G4A	GNAQ	CAMK4	ADCY9	PRKAR1B	PRKAR1A	CALM3	CALM2	CALM1
REACTOME_PLC_GAMMA1_SIGNALLING	http://www.broadinstitute.org/gsea/msigdb/cards/REACTOME_PLC_GAMMA1_SIGNALLING.html	ADCY3	ADCY4	ADCY1	ADCY2	ADCY7	ADCY8	ADCY5	ADCY6	ADRBK1	PRKACG	PRKAR2B	PRKAR2A	PDE1B	PDE1C	PDE1A	PRKACA	PRKACB	ADCY10	FRS2	CREB1	PRKCE	ITPR3	PRKCD	ITPR1	ITPR2	PLCG1	ADCY9	CAMK4	NTRK1	PRKAR1B	PRKAR1A	CALM3	CALM2	CALM1	NGF
REACTOME_POLYMERASE_SWITCHING	http://www.broadinstitute.org/gsea/msigdb/cards/REACTOME_POLYMERASE_SWITCHING.html	POLA1	POLA2	PRIM1	RFC5	POLD3	POLD4	RFC3	RFC4	RFC1	RFC2	POLD1	POLD2	PRIM2	PCNA
REACTOME_POST_CHAPERONIN_TUBULIN_FOLDING_PATHWAY	http://www.broadinstitute.org/gsea/msigdb/cards/REACTOME_POST_CHAPERONIN_TUBULIN_FOLDING_PATHWAY.html	TUBB2B	TUBB2A	TUBB2C	TBCE	TUBB4Q	TBCB	TBCA	TBCD	TBCC	TUBA3C	TUBA3D	TUBB6	TUBA4A	TUBB1	TUBA1A	TUBA1B	TUBA1C	TUBB3	TUBB4
REACTOME_POST_TRANSLATIONAL_PROTEIN_MODIFICATION	http://www.broadinstitute.org/gsea/msigdb/cards/REACTOME_POST_TRANSLATIONAL_PROTEIN_MODIFICATION.html	GGCX	GPAA1	EIF5A	PIGK	PIGL	PIGM	PIGF	PIGG	PIGH	PROZ	PIGB	PIGC	PIGA	F10	PIGX	PGAP1	PIGW	PIGV	PIGU	PIGT	F9	PIGS	F7	PIGQ	FURIN	PIGP	GAS6	PIGO	PIGN	PLAUR	PROC	SEMA6D	DOHH	F2	DPM1	DPM2	DPM3	DHPS	EIF5A2	PROS1
REACTOME_PREFOLDIN_MEDIATED_TRANSFER_OF_SUBSTRATE_TO_CCT_TRIC	http://www.broadinstitute.org/gsea/msigdb/cards/REACTOME_PREFOLDIN_MEDIATED_TRANSFER_OF_SUBSTRATE_TO_CCT_TRIC.html	TUBB2B	TUBB2A	TUBB2C	VBP1	CCT2	CCT3	TUBB4Q	TUBA3C	TUBA3D	TUBB6	TUBA1A	TUBB1	TUBA1C	TUBB3	TUBB4	ACTB	TCP1	CCT6A	CCT7	PFDN2	CCT5	PFDN1	CCT4	PFDN6	PFDN5	PFDN4	CCT8	TUBA4A
REACTOME_PROCESSING_OF_CAPPED_INTRON_CONTAINING_PRE_MRNA	http://www.broadinstitute.org/gsea/msigdb/cards/REACTOME_PROCESSING_OF_CAPPED_INTRON_CONTAINING_PRE_MRNA.html	NCBP2	NCBP1	SNRPD3	U2AF2	SNRPD1	RBM5	SNRPD2	SFRS6	SFRS7	SFRS4	SFRS5	DDX23	DHX38	RBM8A	RAE1	CLP1	DNAJC8	SFRS9	U2AF1	SRRM1	NUP37	LSM2	NUP35	CCAR1	PABPN1	SNRPA1	NUP133	SF3B14	MAGOH	EFTUD2	PTBP1	HNRNPA2B1	SFRS1	NUPL2	HNRNPR	NUPL1	SFRS3	HNRNPU	SFRS2	PCF11	AAAS	SNRPB	SNRPA	SNRPF	NUP43	SNRPE	SNRPG	FUS	NHP2L1	SNRPB2	HNRNPA3	HNRNPL	HNRNPM	HNRNPK	METTL3	HNRNPF	CDC40	NUP50	HNRNPD	NUP54	HNRNPC	SFRS11	DHX9	CSTF3	CSTF2	RNPS1	NXF1	HNRNPA1	RBMX	HNRNPA0	EIF4E	HNRNPH2	UPF3B	NUP62	GTF2F1	GTF2F2	SMC1A	HNRNPH1	CSTF1	NUP188	YBX1	SEH1L	PCBP1	PCBP2	RANBP2	TPR	NFX1	NUP88	NUP85	PRPF4	PRPF6	NUP205	SNRNP200	CPSF7	THOC4	SNRNP40	NUP107	CPSF3	CPSF2	CPSF1	POLR2H	POLR2G	POLR2F	NUP98	POLR2E	POLR2L	NUP160	POLR2K	POLR2J	POLR2I	NUP93	POLR2D	SF3B5	SF3B4	POLR2C	SF3B3	POLR2B	SF3B2	POLR2A	SF4	SF3B1	NUP214	POM121	CD2BP2	PRPF8	NUP210	NUDT21	SNRNP70	NUP153	NUP155	SF3A2	SF3A1	SLBP	SF3A3	PAPOLA	HNRNPUL1	PHF5A	TXNL4A
REACTOME_PROSTANOID_HORMONES	http://www.broadinstitute.org/gsea/msigdb/cards/REACTOME_PROSTANOID_HORMONES.html	PTGES3	GGT5	PTGIS	TBXAS1	PTGS2	PTGS1	ABCC1	LTA4H	LTC4S	ALOX5	DPEP2
REACTOME_PURINE_METABOLISM	http://www.broadinstitute.org/gsea/msigdb/cards/REACTOME_PURINE_METABOLISM.html	XDH	ADSS	GDA	GMPR2	NT5C1A	NT5C1B	DCK	HPRT1	PNP	ADA	PFAS	PPAT	ATIC	NT5C2	NT5E	IMPDH1	IMPDH2	NT5C	ADSSL1	DGUOK	GMPR	AMPD2	GMPS	AMPD3	GART	AMPD1	APRT	ADK	ADSL	PAICS
REACTOME_PURINE_SALVAGE_REACTIONS	http://www.broadinstitute.org/gsea/msigdb/cards/REACTOME_PURINE_SALVAGE_REACTIONS.html	GMPR2	ADK	DCK	DGUOK	AMPD2	GMPR	HPRT1	AMPD3	PNP	ADA	AMPD1	APRT
REACTOME_PYRIMIDINE_METABOLISM	http://www.broadinstitute.org/gsea/msigdb/cards/REACTOME_PYRIMIDINE_METABOLISM.html	DCTD	UPB1	NT5C1A	UPP1	DCK	DPYS	CAD	TK2	TK1	TYMS	TYMP	UMPS	NT5M	NT5C3	DHODH	CDA	UCK1	DPYD	UCK2	NT5E	NT5C	DUT
REACTOME_PYRUVATE_METABOLISM	http://www.broadinstitute.org/gsea/msigdb/cards/REACTOME_PYRUVATE_METABOLISM.html	PDP1	PDK1	PDPR	LDHB	PDK2	LDHA	BSG	PDP2	PDK3	PDK4	DLAT	PDHB	SLC16A3	SLC16A1	DLD	SLC16A8	PDHA1	PDHX
REACTOME_PYRUVATE_METABOLISM_AND_TCA_CYCLE	http://www.broadinstitute.org/gsea/msigdb/cards/REACTOME_PYRUVATE_METABOLISM_AND_TCA_CYCLE.html	PDP1	LDHB	LDHA	PDP2	OGDH	PDHB	SLC16A1	IDH3G	IDH2	PDHA1	SUCLA2	PDHX	FH	PDK1	PDK2	DLST	PDPR	BSG	ACO2	SUCLG2	SUCLG1	PDK3	CS	PDK4	IDH3B	DLAT	IDH3A	SDHA	SLC16A3	SDHB	NNT	SDHC	DLD	SLC16A8	SDHD	MDH2
REACTOME_RECRUITMENT_OF_NUMA_TO_MITOTIC_CENTROSOMES	http://www.broadinstitute.org/gsea/msigdb/cards/REACTOME_RECRUITMENT_OF_NUMA_TO_MITOTIC_CENTROSOMES.html	CCNB1	TUBGCP4	CDK1	TUBGCP3	TUBGCP6	NEDD1	NUMA1	TUBGCP5	TUBG1	TUBG2	TUBGCP2
REACTOME_RECYCLING_OF_BILE_ACIDS_AND_SALTS	http://www.broadinstitute.org/gsea/msigdb/cards/REACTOME_RECYCLING_OF_BILE_ACIDS_AND_SALTS.html	SLCO1B3	BAAT	SLCO1A2	ALB	ABCB11	SLCO1B1	ABCC3	SLC10A2	SLC27A5	FABP6	SLC10A1
REACTOME_REGULATED_PROTEOLYSIS_OF_P75NTR	http://www.broadinstitute.org/gsea/msigdb/cards/REACTOME_REGULATED_PROTEOLYSIS_OF_P75NTR.html	NCSTN	APH1A	PSEN1	RELA	PSEN2	APH1B	ADAM17	NFKB1	PSENEN	NGFR	TRAF6
REACTOME_REGULATION_OF_APC_ACTIVATORS_BETWEEN_G1_S_AND_EARLY_ANAPHASE	http://www.broadinstitute.org/gsea/msigdb/cards/REACTOME_REGULATION_OF_APC_ACTIVATORS_BETWEEN_G1_S_AND_EARLY_ANAPHASE.html	BTRC	CDC16	PSMD1	PSMD2	PSMD3	PSMD4	PSMD5	CCNA1	PSMD6	CCNA2	PSMD7	CUL1	PSMD8	PSMD9	ANAPC1	CDK1	ANAPC2	ANAPC5	ANAPC4	SKP1	UBE2C	CDK2	PSMA2	PSMA1	MAD2L1	PSME1	PSMA6	PSME2	PSMA5	PSMA4	PSMA3	BUB1B	PSME3	UBB	ANAPC7	PSMB10	FZR1	ANAPC10	ANAPC11	PSMA7	PSMB5	PSMB4	PSMF1	PSMB7	PSMB6	PSMB1	PSMB3	PSMB2	FBXO5	UBE2D1	BUB3	CDC23	CDC20	CDC26	CDC27	PSMB8	PSMB9	CCNB1	PSMD14	PSMC6	PSMC5	PSMD13	PSMC4	PSMD12	PLK1	PSMC3	PSMD11	PSMD10	PSMC2	PSMC1	UBE2E1
REACTOME_REGULATION_OF_BETA_CELL_DEVELOPMENT	http://www.broadinstitute.org/gsea/msigdb/cards/REACTOME_REGULATION_OF_BETA_CELL_DEVELOPMENT.html	RPL18	RPL17	RPL36A	RPL19	RPL14	RPL13	RPL15	RPLP2	FOXO1	FGF10	PDX1	RPLP0	SLC2A2	RPLP1	RPL26L1	FAU	RPL10	RPL11	RPL12	RPS27A	RPL35A	HNF4G	HES1	RPS18	RPS19	RPS16	HNF4A	RPS17	RPS14	RPS15	RPS12	RPS13	RPS10	RPS11	UBA52	ONECUT1	ONECUT3	RPS25	RPS26	RPS27	RPS28	RPL7	RPS29	RPL6	INS	RPL9	RPL8	RPL3	RPL5	RPL7A	RPS20	RPL4	RPL10A	RPS21	RPS23	NKX2-2	RPS24	RPSA	RPS9	RPL23A	NEUROG3	RPS6	RPS5	NKX6-1	RPS8	RPS7	NOTCH1	RPL18A	RPL37A	MAFA	RBPJ	HNF1B	HNF1A	FOXA2	FOXA3	PAX6	PAX4	RPS2	RPS3	AKT1	IAPP	RPS3A	AKT3	AKT2	PTF1A	RPS4X	RPL41	PKLR	RPL3L	RPS4Y1	RPL27A	RPL35	RPS15A	RPL36	RPL37	RPL38	RPL39	RPL30	RPL32	RPL31	RPL34	INSM1	RPL26	RPL27	RPL24	RPL28	RPL29	GCK	RPL23	RPL13A	RPL22	RPL21	NEUROD1	NR5A2
REACTOME_REGULATION_OF_GENE_EXPRESSION_IN_BETA_CELLS	http://www.broadinstitute.org/gsea/msigdb/cards/REACTOME_REGULATION_OF_GENE_EXPRESSION_IN_BETA_CELLS.html	RPL18	RPL17	RPL36A	RPL19	RPL14	RPL13	RPL15	FOXO1	RPLP2	PDX1	RPLP0	SLC2A2	RPLP1	RPL26L1	FAU	RPL10	RPL11	RPL12	RPS27A	RPL35A	HNF4G	RPS18	RPS19	RPS16	HNF4A	RPS17	RPS14	RPS15	RPS12	RPS13	RPS10	RPS11	UBA52	RPS25	RPS26	RPS27	RPS28	RPL7	RPS29	RPL6	INS	RPL9	RPL8	RPL3	RPL5	RPS20	RPL4	RPL10A	RPL7A	RPS21	RPS23	NKX2-2	RPS24	RPSA	RPS9	RPL23A	RPS6	RPS5	RPS8	NKX6-1	RPS7	RPL18A	RPL37A	MAFA	HNF1A	FOXA2	FOXA3	PAX6	RPS2	RPS3	AKT1	RPS3A	IAPP	AKT3	AKT2	RPS4X	RPL41	PKLR	RPL3L	RPS4Y1	RPL27A	RPL35	RPS15A	RPL36	RPL37	RPL38	RPL39	RPL30	RPL32	RPL31	RPL34	RPL26	RPL27	RPL24	RPL28	RPL29	GCK	RPL23	RPL13A	RPL22	RPL21
REACTOME_REGULATION_OF_INSULIN_LIKE_GROWTH_FACTOR_ACTIVITY_BY_INSULIN_LIKE_GROWTH_FACTOR_BINDING_PROTEINS	http://www.broadinstitute.org/gsea/msigdb/cards/REACTOME_REGULATION_OF_INSULIN_LIKE_GROWTH_FACTOR_ACTIVITY_BY_INSULIN_LIKE_GROWTH_FACTOR_BINDING_PROTEINS.html	KLK3	IGFBP6	IGFALS	IGF1	IGF2	MMP2	MMP1	PLG	CTSL1	PAPPA	F2	PAPPA2	IGFBP1	IGFBP2	IGFBP3	IGFBP4	IGFBP5
REACTOME_REGULATION_OF_INSULIN_SECRETION	http://www.broadinstitute.org/gsea/msigdb/cards/REACTOME_REGULATION_OF_INSULIN_SECRETION.html	SYT5	ADCY8	ADCY5	ADCY6	PGAM1	PGAM2	OGDH	GNG8	RAPGEF4	GNG2	PDHA1	GNG3	RAPGEF3	GNG4	ATP8	GNG5	ATP6	GNG7	SUCLG2	SUCLG1	NNT	DLD	ATP5C1	MDH2	ALDOA	PFKFB4	GNAI2	PFKFB3	GNAI1	PFKFB2	ALDOC	PFKFB1	ALDOB	CACNB2	CACNB3	TPI1	INS	IDH2	COX6B1	FH	DLAT	GNGT1	GNGT2	COX3	COX2	COX1	COX6A1	MARCKS	ATP5D	ATP5E	ATP5B	KCNJ11	ATP5L	ATP5O	ATP5I	ATP5H	ATP5J	KCNG2	NDUFB11	STX1A	NDUFB10	ACO2	SLC25A4	SLC25A5	SLC25A6	NDUFA13	NDUFA10	NDUFA12	NDUFA11	GNB2	GNAQ	GNB1	GNB5	GNB4	GNAS	GNB3	FFAR1	GNG13	GNG11	COX7A2L	GNG12	ETFDH	SNAP25	PDHX	ETFB	ETFA	CS	ITPR3	ITPR1	ITPR2	SDHA	GAPDHS	SDHB	SDHC	GNG10	SDHD	ATP5A1	PGK1	ABCC8	KCNC2	GNA14	GNA15	GNA11	NDUFAB1	COX5A	COX5B	IQGAP1	PDHB	PRKACG	PRKAR2B	UQCR10	PRKAR2A	UQCR11	IDH3G	SLC2A2	SLC2A1	PRKACA	PRKACB	COX6C	AKAP5	VAMP2	GLP1R	COX7B	COX7C	KCNS3	ADRA2A	ADRA2C	ATP5J2	KCNB1	COX8A	IDH3B	CACNA2D2	IDH3A	NDUFV3	NDUFV1	PRKAR1B	NDUFV2	PRKAR1A	RAP1A	RAP1B	CACNA1E	CACNA1C	CACNA1D	CACNA1A	PC	UQCRC2	UQCRC1	CYC1	UQCRFS1	UQCRQ	NDUFS7	NDUFS6	NDUFS5	PLCB3	NDUFS4	NDUFS8	SUCLA2	NDUFS3	PLCB1	NDUFS2	PLCB2	NDUFS1	PRKCA	ND1	ND4	PFKL	ND5	ND2	ND3	CYCS	NDUFC2	PFKP	STXBP1	COX4I1	NDUFC1	PFKM	CHRM3	UQCRH	PKM2	PKLR	UQCRB	NDUFB3	NDUFB4	NDUFB5	NDUFB6	NDUFB7	NDUFB8	NDUFB9	ATP5G1	NDUFB1	NDUFB2	ENO2	ENO3	ND6	GAPDH	ENO1	NDUFA4	NDUFA5	DLST	NDUFA2	NDUFA3	GNAO1	NDUFA8	NDUFA9	NDUFA6	NDUFA7	ATP5F1	NDUFA1	GCG	GPI	ND4L	GCK
REACTOME_REGULATION_OF_INSULIN_SECRETION_BY_ACETYLCHOLINE	http://www.broadinstitute.org/gsea/msigdb/cards/REACTOME_REGULATION_OF_INSULIN_SECRETION_BY_ACETYLCHOLINE.html	PRKCA	GNA14	STX1A	GNA15	GNAO1	GNAI2	SYT5	GNAI1	GNA11	STXBP1	ITPR3	ITPR1	ITPR2	PLCB3	CHRM3	GNAQ	INS	MARCKS	VAMP2	PLCB1	SNAP25	PLCB2
REACTOME_REGULATION_OF_INSULIN_SECRETION_BY_GLUCAGON_LIKE_PEPTIDE_1	http://www.broadinstitute.org/gsea/msigdb/cards/REACTOME_REGULATION_OF_INSULIN_SECRETION_BY_GLUCAGON_LIKE_PEPTIDE_1.html	KCNC2	SYT5	ADCY8	ADCY5	ADCY6	KCNJ11	IQGAP1	PRKACG	GNG8	PRKAR2B	PRKAR2A	RAPGEF4	GNG2	PRKACA	PRKACB	GNG3	RAPGEF3	GNG4	GNG5	KCNG2	GNG7	STX1A	STXBP1	GNB2	GNB1	AKAP5	GNB5	GNAS	GNB4	VAMP2	GNB3	GLP1R	GNAI2	GNAI1	GNG13	CACNB2	CACNB3	GNG11	GNG12	KCNS3	INS	SNAP25	GNAO1	KCNB1	ITPR3	CACNA2D2	ITPR1	ITPR2	GCG	GNGT1	GNGT2	PRKAR1B	GNG10	PRKAR1A	RAP1A	CACNA1E	RAP1B	CACNA1C	ABCC8	CACNA1D	CACNA1A
REACTOME_REGULATION_OF_LIPID_METABOLISM_BY_PEROXISOME_PROLIFERATOR_ACTIVATED_RECEPTOR_ALPHA	http://www.broadinstitute.org/gsea/msigdb/cards/REACTOME_REGULATION_OF_LIPID_METABOLISM_BY_PEROXISOME_PROLIFERATOR_ACTIVATED_RECEPTOR_ALPHA.html	ACOX1	SLC27A1	PPARA	CPT2	EHHADH	APOA2	SIN3B	APOA1	SIN3A	SMARCD3	SLC2A2	CYP7A1	APOA5	TGS1	TBL1XR1	ACADM	SULT2A1	RXRA	NCOA1	NCOA2	CD36	DGAT1	NCOA3	NCOA6	PRIC285	CARM1	MED1	ME1	ABCA1	CHD9	UGT1A9	ACSL1	CYP4A22	PLIN2	PLIN1	AGT	FASN	PLTP	NR1H3	ANGPTL4	SREBF1	LPL	SCD	FADS1	CREBBP	ACACA	FADS2	UCP1	SLC10A2	CPT1A	MTTP	ABCB4	PEX11A	CYP4A11	HDAC3	UGT2B4	FABP4	TBL1X	NCOR1	SCP2	NCOR2
REACTOME_REGULATION_OF_ORNITHINE_DECARBOXYLASE	http://www.broadinstitute.org/gsea/msigdb/cards/REACTOME_REGULATION_OF_ORNITHINE_DECARBOXYLASE.html	PSMB10	AZIN1	PSMA7	PSMB5	OAZ2	PSMB4	OAZ3	PSMF1	PSMB7	PSMB6	OAZ1	PSMB1	PSMB3	PSMB2	PSMD1	PSMD2	PSMD3	PSMD4	PSMD5	PSMD6	NQO1	PSMD7	PSMD8	PSMD9	ODC1	PSMB8	PSMB9	PSMA2	PSMA1	PSMD14	PSMC6	PSMC5	PSMD13	PSMA6	PSME1	PSMC4	PSMD12	PSME2	PSMC3	PSMA5	PSMD11	PSMC2	PSMA4	PSMD10	PSMC1	PSMA3	PSME3
REACTOME_REMOVAL_OF_DNA_PATCH_CONTAINING_ABASIC_RESIDUE	http://www.broadinstitute.org/gsea/msigdb/cards/REACTOME_REMOVAL_OF_DNA_PATCH_CONTAINING_ABASIC_RESIDUE.html	POLB	MBD4	SMUG1	POLD3	MPG	POLD4	MUTYH	POLD1	POLD2	TDG	OGG1	APEX1	CCNO	NTHL1	FEN1
REACTOME_REMOVAL_OF_THE_FLAP_INTERMEDIATE	http://www.broadinstitute.org/gsea/msigdb/cards/REACTOME_REMOVAL_OF_THE_FLAP_INTERMEDIATE.html	POLA1	POLA2	RPA3	PRIM1	RPA1	POLD3	RPA2	DNA2	POLD4	POLD1	POLD2	PRIM2	PCNA	FEN1
REACTOME_REMOVAL_OF_THE_FLAP_INTERMEDIATE_FROM_THE_C_STRAND	http://www.broadinstitute.org/gsea/msigdb/cards/REACTOME_REMOVAL_OF_THE_FLAP_INTERMEDIATE_FROM_THE_C_STRAND.html	POLD3	RPA1	POLD4	RPA2	DNA2	POLD1	POLD2	PCNA	FEN1	RPA3
REACTOME_REPAIR_SYNTHESIS_OF_PATCH_27_30_BASES_LONG_BY_DNA_POLYMERASE	http://www.broadinstitute.org/gsea/msigdb/cards/REACTOME_REPAIR_SYNTHESIS_OF_PATCH_27_30_BASES_LONG_BY_DNA_POLYMERASE.html	POLE	RPA3	RFC5	RPA1	POLD3	RPA2	POLD4	RFC3	RFC4	POLE2	RFC1	RFC2	POLD1	POLD2	PCNA
REACTOME_RESOLUTION_OF_AP_SITES_VIA_THE_SINGLE_NUCLEOTIDE_REPLACEMENT_PATHWAY	http://www.broadinstitute.org/gsea/msigdb/cards/REACTOME_RESOLUTION_OF_AP_SITES_VIA_THE_SINGLE_NUCLEOTIDE_REPLACEMENT_PATHWAY.html	MPG	MUTYH	LIG3	TDG	POLB	MBD4	XRCC1	OGG1	APEX1	SMUG1	NTHL1	CCNO
REACTOME_REV_MEDIATED_NUCLEAR_EXPORT_OF_HIV1_RNA	http://www.broadinstitute.org/gsea/msigdb/cards/REACTOME_REV_MEDIATED_NUCLEAR_EXPORT_OF_HIV1_RNA.html	XPO1	NUP98	NUP160	NUP93	NUP188	RANGAP1	NUP214	POM121	SEH1L	RAE1	NUP210	NUP50	NUP37	RANBP1	RANBP2	NUP54	NUP35	TPR	NUP133	NUP153	NUP88	RAN	NUP85	NUPL2	NUP155	NUPL1	AAAS	NUP62	NUP205	NUP107	NUP43
REACTOME_RHO_GTPASE_CYCLE	http://www.broadinstitute.org/gsea/msigdb/cards/REACTOME_RHO_GTPASE_CYCLE.html	DLC1	A2M	ITSN1	HMHA1	TIAM2	TIAM1	STARD8	DEPDC1B	NET1	DEPDC7	BCR	RICH2	DEPDC1	RASGRF2	RASGRF1	OPHN1	KALRN	FGD2	ARHGDIG	FGD1	AKAP13	MYO9B	OCRL	MYO9A	TAGAP	GMIP	RAC2	RAC3	RAC1	RHOBTB2	RHOBTB1	FGD3	ARHGDIA	ARHGDIB	FGD4	OBSCN	VAV3	ABR	TRIO	VAV2	VAV1	RHOT1	RHOT2	ARHGAP10	RHOJ	PREX1	ARHGAP19	RHOQ	ARHGAP18	ARHGAP17	RHOV	ARHGAP15	RHOU	MCF2L	ARHGAP12	ARHGAP4	ARHGAP22	CDC42	ARHGAP6	ARHGAP5	ARHGAP20	ARHGAP1	RHOA	RHOB	ARHGAP11B	RHOC	RHOD	ARHGAP11A	ARHGAP8	RHOF	RHOG	ARHGAP9	RHOH	ARHGEF4	ARHGEF3	ARHGEF2	RALBP1	ARHGEF7	ARHGEF6	ARHGEF18	ARHGAP28	G3BP2	ARHGEF16	ARHGEF17	ARHGAP29	ARHGEF9	ARHGAP24	ARHGEF12	ECT2	ARHGAP26	ARHGAP25	ARHGEF11	ARHGAP30	ARHGAP31	ARHGAP32	SRGAP3	SRGAP1	SRGAP2	ARHGAP36	FAM13A	FAM13B	ARHGAP39	STARD13	ARHGAP40	PLEKHG2	SOS1	PLEKHG5	SOS2	TRIP10	INPP5B	PIK3R2	GDI1	NGEF	GDI2	MCF2	RACGAP1	SYDE2	SYDE1	GRLF1	CHN1	CHN2	ARAP3	ARAP2	ARAP1
REACTOME_RNA_POL_II_CTD_PHOSPHORYLATION_AND_INTERACTION_WITH_CE	http://www.broadinstitute.org/gsea/msigdb/cards/REACTOME_RNA_POL_II_CTD_PHOSPHORYLATION_AND_INTERACTION_WITH_CE.html	POLR2H	POLR2G	POLR2F	POLR2E	RNMT	POLR2L	POLR2K	POLR2J	POLR2I	POLR2D	POLR2C	POLR2B	RNGTT	POLR2A	ERCC3	SUPT5H	ERCC2	CCNH	GTF2H4	GTF2H3	CDK7	GTF2H2	GTF2H1	MNAT1	GTF2F1	GTF2F2
REACTOME_RNA_POLYMERASE_I_CHAIN_ELONGATION	http://www.broadinstitute.org/gsea/msigdb/cards/REACTOME_RNA_POLYMERASE_I_CHAIN_ELONGATION.html	POLR2H	TAF1B	TAF1C	TAF1A	POLR2K	CBX3	ERCC3	ERCC2	HIST2H3A	HIST1H3J	CCNH	POLR1D	GTF2H4	POLR1A	GTF2H3	POLR1C	POLR1B	CDK7	GTF2H2	HIST2H3C	GTF2H1	HIST2H3D	MNAT1	UBTF	HIST1H3A	HIST1H3B	HIST1H3C	H3F3A	H3F3B	HIST1H3E	HIST1H3F	HIST1H3G	HIST1H3H	HIST1H3I
REACTOME_RNA_POLYMERASE_I_PROMOTER_CLEARANCE	http://www.broadinstitute.org/gsea/msigdb/cards/REACTOME_RNA_POLYMERASE_I_PROMOTER_CLEARANCE.html	TAF1B	HIST2H2AA3	TAF1C	HIST4H4	TAF1A	HIST2H4A	HIST2H4B	HIST1H2BO	HIST1H2BM	HIST1H2BN	H2BFS	HIST1H2BK	RRN3	HIST1H2BL	HIST1H2BI	HIST2H2AC	HIST1H2BJ	H2AFZ	H2AFX	HIST3H2BB	CCNH	POLR1D	GTF2H4	POLR1A	GTF2H3	TTF1	POLR1C	CDK7	POLR1B	MBD2	GTF2H2	GTF2H1	HIST2H2BE	MAPK3	HIST1H2AB	POLR2H	HIST1H2AC	HIST1H4L	HIST1H4K	POLR2K	HIST1H2AD	HIST1H2AE	H2AFB1	ERCC6	HIST1H4A	HIST1H4B	HIST1H4E	HIST1H4F	HIST1H4C	HIST1H4D	HIST1H4I	ERCC3	HIST1H4J	HIST1H4H	ERCC2	HIST1H2BA	HIST2H3A	HIST1H2BB	HIST1H3J	HIST1H2BC	HIST1H2BD	KAT2B	HIST1H2BE	HIST1H2BF	HIST1H2BG	HIST1H2BH	EHMT2	HIST2H3C	HIST2H3D	MNAT1	UBTF	HIST1H3A	HIST1H3B	H3F3A	HIST1H3C	HIST1H2AK	H3F3B	HIST1H3E	HIST1H3F	HIST1H3G	HIST1H3H	HIST1H3I
REACTOME_RNA_POLYMERASE_I_PROMOTER_ESCAPE	http://www.broadinstitute.org/gsea/msigdb/cards/REACTOME_RNA_POLYMERASE_I_PROMOTER_ESCAPE.html	TAF1B	POLR2H	TAF1C	TAF1A	CCNH	POLR2K	POLR1D	GTF2H4	POLR1A	GTF2H3	POLR1C	POLR1B	CDK7	GTF2H2	GTF2H1	MNAT1	RRN3	UBTF	ERCC3	ERCC2
REACTOME_RNA_POLYMERASE_I_TRANSCRIPTION_INITIATION	http://www.broadinstitute.org/gsea/msigdb/cards/REACTOME_RNA_POLYMERASE_I_TRANSCRIPTION_INITIATION.html	TAF1B	POLR2H	TAF1C	TAF1A	KAT2B	CCNH	POLR2K	POLR1D	GTF2H4	POLR1A	GTF2H3	TTF1	POLR1C	POLR1B	CDK7	EHMT2	GTF2H2	GTF2H1	MNAT1	ERCC6	UBTF	RRN3	ERCC3	ERCC2
REACTOME_RNA_POLYMERASE_I_TRANSCRIPTION_TERMINATION	http://www.broadinstitute.org/gsea/msigdb/cards/REACTOME_RNA_POLYMERASE_I_TRANSCRIPTION_TERMINATION.html	TAF1B	POLR2H	TAF1C	TAF1A	CCNH	POLR2K	POLR1D	GTF2H4	POLR1A	GTF2H3	TTF1	POLR1C	POLR1B	CDK7	GTF2H2	GTF2H1	MNAT1	PTRF	UBTF	ERCC3	ERCC2
REACTOME_RNA_POLYMERASE_II_TRANSCRIPTION	http://www.broadinstitute.org/gsea/msigdb/cards/REACTOME_RNA_POLYMERASE_II_TRANSCRIPTION.html	CCNT2	NCBP2	NCBP1	RNMT	U2AF2	CCNT1	TBP	RNGTT	SFRS6	GTF2E1	SFRS7	SFRS4	GTF2E2	SFRS5	GTF2A1	DHX38	RBM8A	CLP1	GTF2A2	SFRS9	U2AF1	SRRM1	SUPT5H	NFX1	PABPN1	CCNH	MAGOH	TAF4B	GTF2H4	GTF2H3	CDK9	CDK7	SFRS1	GTF2B	SFRS3	GTF2H2	SFRS2	GTF2H1	COBRA1	TAF11	PCF11	TAF10	TAF13	TAF12	CPSF7	RDBP	THOC4	CPSF3	CPSF2	CTDP1	CPSF1	POLR2H	POLR2G	POLR2F	POLR2E	POLR2L	ELL	POLR2K	POLR2J	TH1L	POLR2I	POLR2D	POLR2C	POLR2B	POLR2A	NUDT21	CDC40	TCEA1	TAF9	SUPT4H1	ERCC3	SFRS11	ERCC2	SSRP1	TAF1	TAF4	CSTF3	CSTF2	TAF6	TAF5	RNPS1	WHSC2	MNAT1	PAPOLA	UPF3B	GTF2F1	GTF2F2	TCEB2	SUPT16H	TCEB3	TCEB1	CSTF1
REACTOME_RNA_POLYMERASE_III_CHAIN_ELONGATION	http://www.broadinstitute.org/gsea/msigdb/cards/REACTOME_RNA_POLYMERASE_III_CHAIN_ELONGATION.html	POLR2H	POLR3F	POLR2F	LZTS1	POLR2E	POLR3H	POLR2L	POLR2K	POLR3A	POLR3B	POLR3E	POLR3D
REACTOME_RNA_POLYMERASE_III_TRANSCRIPTION	http://www.broadinstitute.org/gsea/msigdb/cards/REACTOME_RNA_POLYMERASE_III_TRANSCRIPTION.html	POLR2H	GTF3A	POLR2F	LZTS1	POLR2E	POLR2L	POLR2K	BDP1	TBP	NFIX	POU2F1	GTF3C5	GTF3C2	GTF3C1	GTF3C4	GTF3C3	POLR3F	SNAPC5	POLR3H	BRF1	BRF2	SNAPC2	SNAPC1	SNAPC4	SNAPC3	SSB	POLR3A	ZNF143	POLR3B	POLR3E	POLR3D	NFIC	NFIA	NFIB
REACTOME_RNA_POLYMERASE_III_TRANSCRIPTION_INITIATION	http://www.broadinstitute.org/gsea/msigdb/cards/REACTOME_RNA_POLYMERASE_III_TRANSCRIPTION_INITIATION.html	POLR2H	GTF3A	POLR2F	LZTS1	POLR2E	POLR2L	POLR2K	BDP1	TBP	POU2F1	GTF3C5	GTF3C2	GTF3C1	GTF3C4	GTF3C3	POLR3F	SNAPC5	BRF1	POLR3H	SNAPC2	BRF2	SNAPC1	SNAPC4	SNAPC3	POLR3A	ZNF143	POLR3B	POLR3E	POLR3D
REACTOME_RNA_POLYMERASE_III_TRANSCRIPTION_INITIATION_FROM_TYPE_2_PROMOTER	http://www.broadinstitute.org/gsea/msigdb/cards/REACTOME_RNA_POLYMERASE_III_TRANSCRIPTION_INITIATION_FROM_TYPE_2_PROMOTER.html	POLR2H	POLR3F	POLR2F	BRF1	POLR2E	POLR3H	LZTS1	POLR2L	POLR2K	BDP1	POLR3A	TBP	POLR3B	POLR3E	POLR3D	GTF3C5	GTF3C2	GTF3C1	GTF3C4	GTF3C3
REACTOME_RNA_POLYMERASE_III_TRANSCRIPTION_INITIATION_FROM_TYPE_3_PROMOTER	http://www.broadinstitute.org/gsea/msigdb/cards/REACTOME_RNA_POLYMERASE_III_TRANSCRIPTION_INITIATION_FROM_TYPE_3_PROMOTER.html	POLR2H	SNAPC5	POLR3F	POLR2F	POLR2E	POLR3H	LZTS1	POLR2L	SNAPC2	BRF2	SNAPC1	POLR2K	SNAPC4	SNAPC3	BDP1	TBP	POLR3A	ZNF143	POLR3B	POLR3E	POLR3D	POU2F1
REACTOME_RNA_POLYMERASE_III_TRANSCRIPTION_TERMINATION	http://www.broadinstitute.org/gsea/msigdb/cards/REACTOME_RNA_POLYMERASE_III_TRANSCRIPTION_TERMINATION.html	POLR2H	POLR3F	POLR2F	POLR2E	POLR3H	LZTS1	POLR2L	POLR2K	SSB	POLR3A	NFIX	POLR3B	POLR3E	POLR3D	NFIC	NFIA	NFIB
REACTOME_S_PHASE	http://www.broadinstitute.org/gsea/msigdb/cards/REACTOME_S_PHASE.html	PRIM1	PRIM2	CCNA1	CCNA2	CUL1	LIG1	POLE	SKP2	SKP1	WEE1	ORC1L	RFC5	PSMA2	PSMA1	RFC3	RFC4	RFC1	PSMA6	PSMA5	RFC2	PSMA4	PSMA3	FZR1	PSMA7	PSMB5	PSMB4	PSMB7	PSMB6	POLE2	PSMB1	PSMB3	ORC6L	PSMB2	GINS1	GINS2	GINS4	PSMB8	PSMB9	POLD3	DNA2	POLD4	PSMC6	CDKN1A	PSMC5	PSMC4	PSMC3	POLD1	PSMC2	POLD2	PSMC1	PCNA	CDT1	CCNE2	CCNE1	MCM8	CDC45	MCM7	ORC4L	PSMD1	PSMD2	PSMD3	PSMD4	PSMD5	PSMD6	PSMD7	PSMD8	PSMD9	CDC6	CCNH	CDK7	MCM2	RB1	MCM3	CDK4	MCM4	MCM5	CDK2	MCM6	CCND1	PSME1	PSME2	ORC5L	PSME3	UBB	PSMB10	CKS1B	POLA1	POLA2	RPA3	RPA1	RPA2	PSMF1	ORC2L	FEN1	CDC25A	CDC25B	MNAT1	PSMD14	ORC3L	PSMD13	PSMD12	PSMD11	PSMD10
REACTOME_SCF_BETA_TRCP_MEDIATED_DEGRADATION_OF_EMI1	http://www.broadinstitute.org/gsea/msigdb/cards/REACTOME_SCF_BETA_TRCP_MEDIATED_DEGRADATION_OF_EMI1.html	PSMB10	FZR1	BTRC	PSMA7	PSMB5	PSMB4	PSMF1	PSMB7	PSMB6	PSMB1	PSMB3	PSMB2	PSMD1	PSMD2	FBXO5	PSMD3	PSMD4	PSMD5	PSMD6	PSMD7	CUL1	PSMD8	PSMD9	CDC20	SKP1	PSMB8	PSMB9	PSMA2	PSMA1	PSMD14	PSMC6	PSMC5	PSMD13	PSMA6	PSME1	PSMC4	PSMD12	PSME2	PSMC3	PSMA5	PSMD11	PSMC2	PSMA4	PSMD10	PSMC1	PSMA3	PSME3	UBB
REACTOME_SCF_SKP2_MEDIATED_DEGRADATION_OF_P27_P21	http://www.broadinstitute.org/gsea/msigdb/cards/REACTOME_SCF_SKP2_MEDIATED_DEGRADATION_OF_P27_P21.html	CCNE2	CCNE1	PSMD1	PSMD2	PSMD3	PSMD4	PSMD5	PSMD6	CCNA1	PSMD7	CCNA2	CUL1	PSMD8	PSMD9	SKP2	SKP1	CDK2	PSMA2	PSMA1	PSMA6	PSME1	PSMA5	PSME2	PSMA4	PSMA3	PSME3	UBB	PSMB10	CKS1B	PSMA7	PSMB5	PSMB4	PSMF1	PSMB7	PSMB6	PSMB1	PSMB3	PSMB2	PSMB8	PSMB9	PSMC6	CDKN1A	PSMD14	PSMC5	PSMD13	PSMC4	PSMD12	PSMC3	PSMD11	PSMC2	PSMD10	PSMC1
REACTOME_SEMA3A_PAK_DEPENDENT_AXON_REPULSION	http://www.broadinstitute.org/gsea/msigdb/cards/REACTOME_SEMA3A_PAK_DEPENDENT_AXON_REPULSION.html	HSP90AB1	PLXNA3	PLXNA4	NRP1	HSP90AA1	PLXNA1	PLXNA2	LIMK1	FES	PAK2	FYN	RAC1	CFL1	PAK1	SEMA3A
REACTOME_SEMA3A_PLEXIN_REPULSION_SIGNALING_BY_INHIBITING_INTEGRIN_ADHESION	http://www.broadinstitute.org/gsea/msigdb/cards/REACTOME_SEMA3A_PLEXIN_REPULSION_SIGNALING_BY_INHIBITING_INTEGRIN_ADHESION.html	PLXNA3	TLN1	PLXNA4	NRP1	PLXNA1	PLXNA2	PIP5K1C	FES	FARP2	RND1	FYN	RAC1	RRAS	SEMA3A
REACTOME_SEMA4D_IN_SEMAPHORIN_SIGNALING	http://www.broadinstitute.org/gsea/msigdb/cards/REACTOME_SEMA4D_IN_SEMAPHORIN_SIGNALING.html	MYL6	ERBB2	CD72	MYL9	CDC42	RAC2	RAC1	RHOA	RHOB	RRAS	RHOC	RHOG	PTPRC	LIMK2	ROCK1	LIMK1	ROCK2	PLXNB1	MET	MYL12B	ARHGEF12	MYH9	ARHGEF11	RND1	MYH11	GRLF1	MYH14	SEMA4D	MYH10
REACTOME_SEMA4D_INDUCED_CELL_MIGRATION_AND_GROWTH_CONE_COLLAPSE	http://www.broadinstitute.org/gsea/msigdb/cards/REACTOME_SEMA4D_INDUCED_CELL_MIGRATION_AND_GROWTH_CONE_COLLAPSE.html	MYL6	ROCK1	LIMK2	ROCK2	PLXNB1	LIMK1	ERBB2	MYL12B	MYH9	ARHGEF12	MYL9	ARHGEF11	CDC42	RND1	RAC2	RAC1	MYH11	RHOA	RHOB	RHOC	MYH14	SEMA4D	RHOG	MYH10
REACTOME_SEMAPHORIN_INTERACTIONS	http://www.broadinstitute.org/gsea/msigdb/cards/REACTOME_SEMAPHORIN_INTERACTIONS.html	HSP90AB1	TLN1	PLXNA3	PLXNA4	NRP1	PLXNA1	PLXNA2	PIP5K1C	FES	CDC42	PAK2	SEMA7A	SEMA3E	RHOA	RHOB	RRAS	RHOC	PAK1	SEMA3A	RHOG	HSP90AA1	ROCK1	LIMK2	PLXNB1	LIMK1	ROCK2	PLXNB3	MYH9	ARHGEF12	CDK5	ARHGEF11	FARP2	RND1	CFL1	SEMA4D	TREM2	SEMA4A	MYL6	CDK5R1	PLXNC1	ERBB2	CD72	ITGB1	MYL9	SEMA5A	RAC2	CRMP1	RAC1	PLXND1	TYROBP	PTPRC	MET	ITGA1	DPYSL5	DPYSL4	DPYSL3	MYL12B	DPYSL2	SEMA6A	SEMA6D	FYN	GSK3B	MYH11	GRLF1	MYH14	MYH10
REACTOME_SEROTONIN_NEUROTRANSMITTER_RELEASE_CYCLE	http://www.broadinstitute.org/gsea/msigdb/cards/REACTOME_SEROTONIN_NEUROTRANSMITTER_RELEASE_CYCLE.html	RAB3A	SYT1	DDC	STX1A	CPLX1	STXBP1	RIMS1	SYN1	SYN3	SYN2	SLC18A2	VAMP2	TPH1	SNAP25
REACTOME_SEROTONIN_RECEPTORS	http://www.broadinstitute.org/gsea/msigdb/cards/REACTOME_SEROTONIN_RECEPTORS.html	HTR1B	HTR1A	HTR7	HTR6	HTR4	HTR2B	HTR1D	HTR2C	HTR5A	HTR1F	HTR1E	HTR2A
REACTOME_SHC_MEDIATED_SIGNALLING	http://www.broadinstitute.org/gsea/msigdb/cards/REACTOME_SHC_MEDIATED_SIGNALLING.html	MAPK1	NRAS	HRAS	KRAS	MAP2K1	GRB2	MAP2K2	SOS1	MAPK3	YWHAB	RAF1	SHC1
REACTOME_SHC_RELATED_EVENTS	http://www.broadinstitute.org/gsea/msigdb/cards/REACTOME_SHC_RELATED_EVENTS.html	HRAS	MAP2K1	MAP2K2	GRB2	YWHAB	RAF1	MAPK1	NRAS	KRAS	INS	SOS1	MAPK3	SHC1	INSR
REACTOME_SIGNAL_ATTENUATION	http://www.broadinstitute.org/gsea/msigdb/cards/REACTOME_SIGNAL_ATTENUATION.html	DOK1	IRS2	GRB10	INS	GRB2	SOS1	MAPK3	SHC1	INSR	IRS1	CRK
REACTOME_SIGNALING_BY_BMP	http://www.broadinstitute.org/gsea/msigdb/cards/REACTOME_SIGNALING_BY_BMP.html	CER1	NOG	BMP2	SMAD9	SMAD7	SMAD6	SMAD5	SMAD4	BMPR2	SKI	FSTL1	SMAD1	GREM2	ACVR2A	UBE2D3	ACVR2B	CHRDL1	ZFYVE16	SMURF2	SMURF1	BMPR1B	UBE2D1	BMPR1A
REACTOME_SIGNALING_BY_EGFR	http://www.broadinstitute.org/gsea/msigdb/cards/REACTOME_SIGNALING_BY_EGFR.html	CLTA	HRAS	GRB2	STAM2	AP2S1	LRIG1	EPS15L1	CLTC	PXN	SRC	CDC42	SPRY2	AP2B1	SPRY1	KRAS	SOS1	GAB1	PIK3CA	STAM	SHC1	EGF	CSK	PIK3R1	PAG1	AP2M1	EGFR	ADAM10	MAP2K1	ARHGEF7	MAP2K2	CBL	YWHAB	RAF1	PTPN11	EPS15	MAPK1	NRAS	AP2A2	PLCG1	AP2A1	MAPK3	SH3KBP1	ADAM17	HGS	UBB	ADAM12	EPN1	SH3GL2
REACTOME_SIGNALING_BY_NOTCH	http://www.broadinstitute.org/gsea/msigdb/cards/REACTOME_SIGNALING_BY_NOTCH.html	ADAM10	APH1A	APH1B	JAG2	DLL1	JAG1	FURIN	NCSTN	NOTCH3	NOTCH2	NOTCH1	PSEN1	DLL4	NOTCH4	PSEN2	PSENEN
REACTOME_SIGNALING_BY_PDGF	http://www.broadinstitute.org/gsea/msigdb/cards/REACTOME_SIGNALING_BY_PDGF.html	HRAS	PDGFB	PDGFA	BCAR1	STAT5A	STAT5B	PIK3CA	PDGFC	PDGFD	RAPGEF1	PIK3CB	MAPK1	NCK2	CRKL	NCK1	MAPK3	COL1A2	PDGFRA	PDGFRB	COL1A1	GRB2	COL3A1	COL2A1	SRC	STAT6	COL9A1	COL9A2	COL9A3	KRAS	COL6A6	SOS1	COL6A3	COL6A2	COL6A1	THBS1	THBS2	PIK3R1	THBS3	RASA1	PIK3R2	THBS4	SPP1	COL4A4	PLAT	COL4A3	COL4A2	COL4A1	MAP2K1	MAP2K2	YWHAB	RAF1	STAT1	COL5A2	FURIN	PLG	STAT3	COL5A1	COL4A5	PTPN11	NRAS	PLCG1	COL29A1	CRK	GRB7
REACTOME_SIGNALING_BY_ROBO_RECEPTOR	http://www.broadinstitute.org/gsea/msigdb/cards/REACTOME_SIGNALING_BY_ROBO_RECEPTOR.html	ENAH	ARHGAP39	PAK6	PFN1	CDC42	PAK7	PFN2	PAK2	ROBO1	PAK3	SOS1	PAK4	SOS2	RAC1	ROBO2	CLASP1	CAP1	PAK1	ROBO3	CLASP2	GPC1	CAP2	EVL	SLIT2	VASP	NCK2	NCK1	SRGAP3	ABL1	ABL2	SRGAP1	SRGAP2
REACTOME_SIGNALING_BY_TGF_BETA	http://www.broadinstitute.org/gsea/msigdb/cards/REACTOME_SIGNALING_BY_TGF_BETA.html	SMAD7	SMAD6	TGFBR1	TGFBR2	SMAD4	SMAD3	SMAD2	SKI	FURIN	TGFB1	UBE2D3	ZFYVE9	SMURF2	SMURF1	UBE2D1
REACTOME_SIGNALING_BY_VEGF	http://www.broadinstitute.org/gsea/msigdb/cards/REACTOME_SIGNALING_BY_VEGF.html	VEGFB	NRP2	VEGFC	FLT1	NRP1	PGF	FLT4	VEGFA	PDGFC	FIGF	KDR
REACTOME_SIGNALING_BY_WNT	http://www.broadinstitute.org/gsea/msigdb/cards/REACTOME_SIGNALING_BY_WNT.html	PPP2R5B	PPP2R5A	PPP2R5D	BTRC	PPP2R5C	CTNNB1	PSMD1	PSMD2	PSMD3	PSMD4	PSMD5	PSMD6	PSMD7	CUL1	PSMD8	PSMD9	PPP2R1B	PPP2R1A	SKP1	PSMA2	PSMA1	PSME1	PSMA6	PSME2	PSMA5	PSMA4	PSMA3	PSME3	UBB	PSMB10	PSMA7	PSMB5	PSMB4	PSMF1	PSMB7	PSMB6	PSMB1	PSMB3	PPP2CA	PSMB2	PPP2CB	APC	AXIN1	CSNK1A1	PSMB8	PSMB9	PSMD14	PSMC6	PSMC5	PSMD13	PSMC4	PSMD12	PSMC3	PSMD11	PSMC2	GSK3B	PSMD10	PSMC1
REACTOME_SIGNALING_IN_IMMUNE_SYSTEM	http://www.broadinstitute.org/gsea/msigdb/cards/REACTOME_SIGNALING_IN_IMMUNE_SYSTEM.html	PVR	MEF2C	ATP1B1	MEF2A	HRAS	ATP1B3	PPP2R5B	MASP1	ATP1B2	MASP2	PPP2R5A	PPP2R5D	PPP2R5C	L1CAM	IGLV5-37	C1QC	B2M	MAP3K7	CD48	CD47	APOB	LILRA1	MYD88	PIK3C3	MAP3K8	PIK3CA	CFD	KLRD1	MAP2K7	MAP2K6	F11R	CRTAM	BSG	CD3G	CD3D	C4A	PIK3CB	CD3E	CD40	HLA-DQA2	SIRPA	HLA-DQA1	PDCD1LG2	C1QA	LILRB1	MAPK1	LILRB2	C1QB	SIRPG	IGKV1-5	LILRB5	CD34	CD40LG	LILRB3	JUN	MAPK3	LILRB4	F2	IGLV7-43	IGLV3-27	IGKV4-1	MAPK9	MAPK8	MADCAM1	HLA-DPA1	MAPK7	IGLV3-25	GRAP2	IGLV3-22	CD226	KLRC1	GRB14	HLA-DRA	HLA-DRB1	HLA-DRB3	NFKBIB	NFKBIA	PF4V1	KRAS	RAC1	PVRL2	IGHV3-23	ZAP70	HLA-DRB5	FCER1G	HLA-DPB1	IGLV3-12	IGKC	HLA-DOA	HLA-DOB	TYROBP	IGLV3-16	IGLV10-54	MAP2K1	CFB	MAP2K2	MAP2K3	MAP2K4	KIR2DS2	KIR2DS1	GAS6	IGLV5-45	PTPN11	IGLV2-33	BTLA	CD58	CD200	IGLV4-60	LY86	NFKB1	NFKB2	PTEN	PDPK1	TICAM1	TICAM2	IGLV8-61	ANGPT1	FCGR3A	ANGPT2	CD200R1	ANGPT4	ICAM1	LYN	ICAM4	LY96	ICAM2	ICAM3	SLC3A2	CD160	ECSIT	TRBC1	WAS	C8G	SIGIRR	C8A	C8B	CARD11	DOK2	KLRG1	NCK1	RIPK1	IGLV4-69	THEM4	MAP3K14	HLA-DQB1	C7	C9	C3	C6	C5	EEA1	CD177	SOS1	PPP2CA	PPP2CB	C2	AMICA1	CD28	FYB	SELP	SELL	TRBV12-3	CTLA4	MAPK11	RICTOR	MAPK10	CD180	SLC16A3	RPS6KA5	DUSP4	NRAS	DUSP3	RPS6KA3	CD19	FCGR2B	RPS6KA1	FYN	RPS6KA2	MAPK14	SLC16A8	IGLC2	IGLC1	DUSP7	CD14	IGLV4-3	IGLC3	DUSP6	IGLV1-40	ENAH	MICB	MICA	IGLV1-44	TBK1	TLR1	SLC7A8	TIRAP	TLR2	SLC7A9	TLR3	TLR4	TLR5	TLR6	SLC7A5	TLR7	TLR8	TRB@	SLC7A6	MMP1	SLC7A7	TLR9	SLC16A1	GP6	MLST8	PAG1	SPN	BCL10	RELA	HLA-A	IGLV11-55	TNFRSF14	HLA-C	HLA-B	HLA-E	TRA@	HLA-G	TRAT1	HLA-F	HCST	THBD	RIPK3	COL1A2	RIPK2	KIR2DL1	COL1A1	KIR2DL3	KIR2DL2	KIR3DL1	KIR3DL2	KIR2DL4	ITGAL	CAV1	IFITM1	GRB2	PPIL2	KLRK1	MAPKAPK3	UBE2V1	ELK1	ITGB2	MAPKAPK2	ITGB3	ITGB1	SRC	ITGAM	ATF1	ATF2	IRAK4	IRAK3	ITGAX	ITGAV	ITGB7	ICOS	TEK	TRAF6	FN1	PTPN6	IGLV1-36	ITK	TLR10	EVL	ITGA3	MALT1	ITGA4	VAV1	IKBKE	LAT	ITGA6	PLCG1	PPIA	ITGA5	CD274	IKBKG	MTOR	IKBKB	MERTK	GRB7	IGHV7-81	CD8A	CD8B	ZFYVE20	CXADR	HLA-DMB	HLA-DMA	PDCD1	AKT1	CDC42	FOS	CD96	RAET1E	PAK2	IGLV2-23	MAPKAP1	ESAM	SHC1	PAK1	LBP	CSK	CHUK	AKT3	AKT2	PPP2R1B	IRAK1	PPP2R1A	SLC7A10	VASP	SLC7A11	PROC	UBE2N	CD84	IGLV2-11	PRKCQ	CD86	CD80	ULBP3	ULBP1	LCK	CD81	ULBP2	IGLV2-18	UBB	TREM1	JAM2	PROS1	JAM3	ICOSLG	LCP2	MBL2	CD244	CD247	TRIB3	PF4	CDH1	C1R	C1S	VCAM1	GLYCAM1	MAP3K1	CD2	IGLV7-46	CD4	INPP5D	YES1	SELPLG	PIK3R4	PIK3R1	PIK3R2	PTPRC	MAG	OLR1	CREB1	TAB1	TAB2	TAB3	IRF7	PECAM1	IRF3
REACTOME_SIGNALLING_BY_NGF	http://www.broadinstitute.org/gsea/msigdb/cards/REACTOME_SIGNALLING_BY_NGF.html	MEF2C	ITGB3BP	ADCY3	ADCY4	HRAS	MEF2A	ADCY1	ADCY2	ADCY7	ADCY8	ADCY5	PPP2R5D	ADCY6	ITSN1	MAGED1	MYD88	PIK3CA	PSENEN	NGFRAP1	RAPGEF1	MAP2K5	BRAF	PIK3CB	BCL2L11	MAPK1	PRDM4	CAMK4	MAPK3	MAPK8	MAPK7	SH3GL2	NFKBIA	AKAP13	ADRBK1	ADCYAP1	SORCS3	KRAS	RAC1	ABR	MAP2K1	MAP2K2	TRIO	NTRK1	NTRK2	RIT1	RIT2	RTN4	AP2S1	NFKB1	PTEN	MCF2L	AP2B1	PDPK1	ADCY10	ARHGEF4	ARHGEF3	ARHGEF2	ARHGEF1	ARHGEF7	ARHGEF18	ARHGEF6	ARHGEF16	ARHGEF17	ARHGEF9	ARHGEF12	ARHGEF11	PSEN1	PSEN2	ADAM17	THEM4	PLEKHG2	PDE1B	SQSTM1	PDE1C	PPP2CA	SOS1	PLEKHG5	PDE1A	PPP2CB	SOS2	AATF	PCSK6	PCSK5	MCF2	YWHAB	MAPK11	RICTOR	ITPR3	YWHAE	ITPR1	STAT3	ITPR2	RPS6KA5	NRAS	DUSP4	RPS6KA3	AP2A2	DUSP3	RPS6KA1	ADCY9	MAPK12	RPS6KA2	MAPK13	AP2A1	GSK3A	MAPK14	GSK3B	CALM3	CALM2	DUSP7	DNM1	CALM1	DUSP6	RPS6KB2	FOXO1	FOXO3	FOXO4	PRKACG	PRKAR2B	PRKAR2A	TIAM2	TIAM1	RALB	RALA	PRKACA	MLST8	PRKACB	FRS2	NET1	IRS2	RELA	IRS1	RASGRF2	RASGRF1	RIPK2	KALRN	NGF	FGD2	FGD1	ADORA2A	GRB2	ADCYAP1R1	MAPKAPK3	ELK1	MAPKAPK2	SRC	ATF1	AKT1S1	TRAF6	FGD3	ARHGDIA	AP2M1	FGD4	OBSCN	VAV3	NR4A1	VAV2	VAV1	FURIN	HDAC3	CDKN1A	HDAC2	CDKN1B	HDAC1	PLCG1	PRKAR1B	TSC2	PRKAR1A	RAP1A	MTOR	IKBKB	OMG	DNAL4	CLTA	PREX1	CLTC	AKT1	ARHGAP4	CASP3	CASP9	MAPKAP1	RHOA	SHC1	SHC3	SHC2	CASP2	AKT3	CHUK	AKT2	PPP2R1B	IRAK1	PPP2R1A	PRKCI	KIDINS220	PRKCE	ECT2	PRKCD	MDM2	NGFR	UBB	PHLPP1	APH1A	APH1B	TRIB3	PIK3R1	PIK3R2	NGEF	MAG	CREB1	RAF1	BAD	RALGDS	NCSTN	CRK	SMPD2
REACTOME_SIGNALLING_TO_ERKS	http://www.broadinstitute.org/gsea/msigdb/cards/REACTOME_SIGNALLING_TO_ERKS.html	HRAS	GRB2	MAPKAPK3	MAPKAPK2	SRC	KRAS	SOS1	RALB	RALA	SHC1	SHC3	SHC2	FRS2	RAPGEF1	BRAF	MAP2K1	MAP2K2	YWHAB	RAF1	MAPK11	KIDINS220	RALGDS	MAPK1	NRAS	MAPK12	MAPK13	NTRK1	MAPK14	MAPK3	RAP1A	RIT1	RIT2	CRK	NGF
REACTOME_SIGNALLING_TO_P38_VIA_RIT_AND_RIN	http://www.broadinstitute.org/gsea/msigdb/cards/REACTOME_SIGNALLING_TO_P38_VIA_RIT_AND_RIN.html	HRAS	BRAF	MAP2K1	MAP2K2	YWHAB	RAF1	MAPK1	NRAS	KRAS	NTRK1	MAPK3	RIT1	RIT2	NGF
REACTOME_SIGNALLING_TO_RAS	http://www.broadinstitute.org/gsea/msigdb/cards/REACTOME_SIGNALLING_TO_RAS.html	HRAS	GRB2	MAPKAPK3	MAPKAPK2	SRC	KRAS	SOS1	RALB	RALA	SHC1	SHC3	SHC2	MAP2K1	MAP2K2	YWHAB	RAF1	MAPK11	RALGDS	MAPK1	NRAS	MAPK12	MAPK13	MAPK14	NTRK1	MAPK3	NGF
REACTOME_SLC_MEDIATED_TRANSMEMBRANE_TRANSPORT	http://www.broadinstitute.org/gsea/msigdb/cards/REACTOME_SLC_MEDIATED_TRANSMEMBRANE_TRANSPORT.html	SLC9A9	SLC8A3	SLC9A8	SLC36A1	SLC9A7	SLC44A1	SLC36A2	SLC44A2	SLC9A6	SLC13A5	SLC6A1	SLC9A5	SLC44A3	SLC6A2	SLC9A4	SLC6A20	SLC44A4	SLC6A3	SLC9A3	SLC44A5	SLC9A2	SLC7A8	SLC7A9	SLC7A5	SLC7A6	SLC7A7	SLC2A8	SLC2A7	SLC2A6	SLC16A1	SLC2A5	SLC2A4	SLC2A3	SLC2A2	SLC2A1	SLC4A2	SLC4A1	SLC4A4	SLC4A3	SLC4A5	SLC12A6	SLC12A7	SLC34A1	SLC34A3	SLC34A2	RHCG	SLC38A1	SLC40A1	SLC38A5	SLC2A12	SLC38A4	SLC2A13	SLC38A3	SLC2A10	SLC38A2	SLC2A11	SLC32A1	SLC11A2	SLC11A1	SLC30A1	SLC30A5	SLC30A2	SLC30A3	SLC30A8	SLC31A1	SLC30A6	SLC30A7	SLC6A11	SLC6A12	SLC6A13	SLC6A14	SLC6A15	SLC6A18	SLC6A19	SLC4A10	SLC7A3	SLC7A2	SLC7A1	SLC13A1	SLC13A2	SLC13A3	SLC13A4	SLC5A11	SLC9A1	SLC5A3	SLC5A2	SLC5A5	SLC15A1	SLC20A1	SLC15A2	SLC16A10	SLC20A2	SLC5A1	SLC26A1	SLC26A2	SLC1A4	SLC1A5	SLC1A2	SLC1A3	SLC24A4	SLC24A3	SLC1A6	SLC24A2	SLC24A1	SLC1A7	SLC1A1	SLC43A1	SLC22A2	SLC43A2	SLC3A2	SLC24A5	SLC24A6	SLC7A10	SLC3A1	SLC7A11	SLC26A4	SLC26A3	SLC26A6	SLC26A7	SLC41A2	SLC26A9	SLC41A1	SLC39A14	SLC39A10	RHBG	SLC47A1	SLC47A2	SLC4A8	SLC39A8	SLC4A7	SLC39A7	SLC39A6	SLC4A9	SLC39A5	SLC39A4	SLC39A3	SLC39A2	SLC39A1	SLC2A9	SLC8A1	SLC8A2	SLC12A1	SLC12A2	SLC12A3	SLC12A4	SLC12A5	SLC10A6	RHAG	SLC16A3	SLC17A7	SLC17A8	SLC17A5	SLC6A9	SLC17A6	SLC6A7	SLC16A7	SLC6A5	SLC17A1	SLC6A6	SLC16A8	SLC5A8	SLC18A2	SLC5A9	SLC5A7	SLC18A1	SLC15A4	SLC14A1	SLC15A3	SLC14A2
REACTOME_SNRNP_ASSEMBLY	http://www.broadinstitute.org/gsea/msigdb/cards/REACTOME_SNRNP_ASSEMBLY.html	NCBP2	NCBP1	SNRPD3	SNRPD1	SNRPD2	NUP188	RAE1	SEH1L	PRMT5	WDR77	NUP37	DDX20	RANBP2	TPR	TGS1	NUP35	CLNS1A	NUP133	NUP88	SNUPN	NUP85	NUPL2	SMN2	NUPL1	SMN1	AAAS	NUP205	SNRPB	NUP107	SNRPF	SIP1	SNRPE	NUP43	SNRPG	NUP98	NUP160	NUP93	NUP214	POM121	NUP210	NUP50	NUP54	GEMIN6	GEMIN7	GEMIN4	GEMIN5	NUP153	NUP155	PHAX	NUP62
REACTOME_SOS_MEDIATED_SIGNALLING	http://www.broadinstitute.org/gsea/msigdb/cards/REACTOME_SOS_MEDIATED_SIGNALLING.html	HRAS	IRS2	MAP2K1	MAP2K2	GRB2	YWHAB	RAF1	IRS1	NRAS	MAPK1	KRAS	SOS1	MAPK3
REACTOME_SPHINGOLIPID_METABOLISM	http://www.broadinstitute.org/gsea/msigdb/cards/REACTOME_SPHINGOLIPID_METABOLISM.html	OSBP	VAPA	SGMS2	VAPB	SGPP1	SGPP2	SGMS1	LASS5	LASS6	COL4A3BP	PPAP2A	PPAP2B	SGPL1	ACER3	SPTLC1	SPTLC2	SPHK2	PPAP2C	CSNK1G2	SPTLC3	ACER2	SPHK1	ACER1	PRKD1	LASS4	LASS3	LASS2	LASS1	KDSR	PPM1L	DEGS2	DEGS1
REACTOME_STEROID_HORMONE_BIOSYNTHESIS	http://www.broadinstitute.org/gsea/msigdb/cards/REACTOME_STEROID_HORMONE_BIOSYNTHESIS.html	HSD3B2	HSD3B1	STAR	CYP11A1	CYP21A2	CYP11B1	CYP11B2	CYP17A1	STARD5	STARD4	STARD6	HSD11B1	HSD17B3	CYP19A1
REACTOME_STEROID_HORMONES	http://www.broadinstitute.org/gsea/msigdb/cards/REACTOME_STEROID_HORMONES.html	GC	HSD3B2	CYP24A1	CUBN	HSD3B1	CYP11A1	STAR	CYP21A2	CYP11B1	LGMN	CYP11B2	STARD5	CYP17A1	STARD4	CYP27B1	STARD6	HSD11B1	CYP2R1	HSD17B3	LRP2	CYP19A1
REACTOME_STEROID_METABOLISM	http://www.broadinstitute.org/gsea/msigdb/cards/REACTOME_STEROID_METABOLISM.html	TM7SF2	ACOX2	STAR	CYP11B1	HMGCR	CYP11B2	LSS	PMVK	SC4MOL	FDFT1	STARD5	STARD4	AKR1C4	ACOT8	CYP39A1	STARD6	CYP7A1	CH25H	LBR	DHCR24	CYP11A1	ABCB11	CYP27A1	SQLE	HSD11B1	MVK	AKR1D1	SLC27A2	SLC27A5	SC5DL	HSD3B2	HSD3B1	MVD	HSD3B7	CYP51A1	HMGCS1	SLCO1A2	ALB	DHCR7	GGPS1	HSD17B3	HSD17B4	HSD17B7	NSDHL	CYP19A1	EBP	CYP46A1	CYP21A2	AMACR	SLC10A2	SLC10A1	SLCO1B3	CYP7B1	CYP17A1	BAAT	SLCO1B1	ABCC3	IDI2	IDI1	CYP8B1	SCP2	FABP6
REACTOME_STRIATED_MUSCLE_CONTRACTION	http://www.broadinstitute.org/gsea/msigdb/cards/REACTOME_STRIATED_MUSCLE_CONTRACTION.html	MYL4	MYBPC2	MYL2	TNNC2	TCAP	MYL3	TNNC1	MYBPC1	MYBPC3	MYL1	VIM	TTN	TPM2	TPM1	TPM4	TPM3	DES	DMD	MYH3	ACTN2	ACTN3	MYH6	TNNI3	MYH8	TNNI1	TNNI2	TNNT2	TNNT3	TNNT1	NEB	TMOD1
REACTOME_SYNTHESIS_OF_BILE_ACIDS_AND_BILE_SALTS	http://www.broadinstitute.org/gsea/msigdb/cards/REACTOME_SYNTHESIS_OF_BILE_ACIDS_AND_BILE_SALTS.html	ACOX2	CYP46A1	HSD3B7	ABCB11	AMACR	CYP7B1	ACOT8	CYP39A1	BAAT	AKR1C4	CYP27A1	CH25H	CYP7A1	HSD17B4	CYP8B1	SLC27A2	SCP2	AKR1D1	SLC27A5
REACTOME_SYNTHESIS_OF_BILE_ACIDS_AND_BILE_SALTS_VIA_24_HYDROXYCHOLESTEROL	http://www.broadinstitute.org/gsea/msigdb/cards/REACTOME_SYNTHESIS_OF_BILE_ACIDS_AND_BILE_SALTS_VIA_24_HYDROXYCHOLESTEROL.html	AKR1C4	CYP39A1	CYP46A1	CYP27A1	HSD3B7	AMACR	CYP8B1	AKR1D1	SLC27A2	SLC27A5
REACTOME_SYNTHESIS_OF_BILE_ACIDS_AND_BILE_SALTS_VIA_7ALPHA_HYDROXYCHOLESTEROL	http://www.broadinstitute.org/gsea/msigdb/cards/REACTOME_SYNTHESIS_OF_BILE_ACIDS_AND_BILE_SALTS_VIA_7ALPHA_HYDROXYCHOLESTEROL.html	ACOX2	HSD3B7	ABCB11	AMACR	ACOT8	BAAT	AKR1C4	CYP27A1	CYP7A1	HSD17B4	CYP8B1	SLC27A2	SCP2	AKR1D1	SLC27A5
REACTOME_SYNTHESIS_OF_DNA	http://www.broadinstitute.org/gsea/msigdb/cards/REACTOME_SYNTHESIS_OF_DNA.html	CDT1	PRIM1	MCM8	CDC45	MCM7	ORC4L	PSMD1	PRIM2	PSMD2	PSMD3	PSMD4	PSMD5	CCNA1	PSMD6	CCNA2	PSMD7	PSMD8	PSMD9	CDC6	LIG1	POLE	MCM2	RB1	MCM3	MCM4	ORC1L	CDK2	MCM5	MCM6	PSMA2	RFC5	PSMA1	RFC3	RFC4	PSME1	RFC1	PSMA6	PSME2	PSMA5	RFC2	PSMA4	PSMA3	ORC5L	PSME3	UBB	PSMB10	FZR1	POLA1	POLA2	PSMA7	RPA3	RPA1	PSMB5	RPA2	PSMF1	PSMB4	ORC2L	PSMB7	PSMB6	POLE2	PSMB1	PSMB3	ORC6L	PSMB2	FEN1	GINS1	GINS2	GINS4	PSMB8	PSMB9	POLD3	POLD4	DNA2	PSMD14	CDKN1A	PSMC6	ORC3L	PSMC5	PSMD13	PSMC4	PSMD12	PSMC3	PSMD11	POLD1	PSMD10	PSMC2	POLD2	PSMC1	PCNA
REACTOME_SYNTHESIS_OF_GLYCOSYLPHOSPHATIDYLINOSITOL	http://www.broadinstitute.org/gsea/msigdb/cards/REACTOME_SYNTHESIS_OF_GLYCOSYLPHOSPHATIDYLINOSITOL.html	PIGX	PIGW	PIGV	PIGQ	PIGP	PIGO	PIGN	PIGL	PIGM	PIGF	SEMA6D	PIGG	PIGH	PIGB	PIGC	DPM2	PIGA
REACTOME_SYNTHESIS_OF_GPI_ANCHORED_PROTEINS	http://www.broadinstitute.org/gsea/msigdb/cards/REACTOME_SYNTHESIS_OF_GPI_ANCHORED_PROTEINS.html	GPAA1	PIGK	PIGL	PIGM	PIGF	PIGG	PIGH	PIGB	PIGC	PIGA	PIGX	PIGW	PGAP1	PIGV	PIGU	PIGT	PIGS	PIGQ	PIGP	PIGO	PLAUR	PIGN	SEMA6D	DPM1	DPM2	DPM3
REACTOME_TAT_MEDIATED_HIV1_ELONGATION_ARREST_AND_RECOVERY	http://www.broadinstitute.org/gsea/msigdb/cards/REACTOME_TAT_MEDIATED_HIV1_ELONGATION_ARREST_AND_RECOVERY.html	POLR2H	POLR2G	POLR2F	POLR2E	POLR2L	ELL	POLR2K	POLR2J	POLR2I	TH1L	CCNT1	POLR2D	POLR2C	POLR2B	POLR2A	TCEA1	SUPT4H1	SUPT5H	SSRP1	CDK9	WHSC2	COBRA1	GTF2F1	GTF2F2	SUPT16H	TCEB2	RDBP	TCEB3	TCEB1	CTDP1
REACTOME_TCR_SIGNALING	http://www.broadinstitute.org/gsea/msigdb/cards/REACTOME_TCR_SIGNALING.html	ENAH	NFKB1	HLA-DMB	HLA-DMA	PTEN	TRB@	MAP3K7	PDPK1	PAK2	PIK3CA	PAK1	CSK	PAG1	CHUK	BCL10	CD3G	CD3D	PIK3CB	CD3E	RELA	TRBC1	TRA@	WAS	HLA-DQA2	VASP	TRAT1	HLA-DQA1	UBE2N	PRKCQ	CARD11	NCK1	LCK	RIPK2	HLA-DPA1	GRAP2	HLA-DRA	LCP2	HLA-DQB1	HLA-DRB1	HLA-DRB3	CD247	NFKBIA	UBE2V1	ZAP70	HLA-DRB5	CD4	INPP5D	HLA-DPB1	HLA-DOA	TRAF6	HLA-DOB	PIK3R1	PIK3R2	FYB	PTPRC	ITK	TRBV12-3	MALT1	EVL	TAB2	LAT	PLCG1	IKBKG	IKBKB
REACTOME_TELOMERE_MAINTENANCE	http://www.broadinstitute.org/gsea/msigdb/cards/REACTOME_TELOMERE_MAINTENANCE.html	HIST2H2AA3	HIST4H4	TERF2IP	HIST2H4A	HIST2H4B	PRIM1	HIST1H2BO	HIST1H2BM	HIST1H2BN	H2BFS	HIST1H2BK	DKC1	HIST1H2BL	HIST2H2AC	HIST1H2BI	HIST1H2BJ	PRIM2	H2AFZ	H2AFX	HIST3H2BB	HIST3H3	TERT	LIG1	POLE	RFC5	RFC3	RFC4	RFC1	HIST2H2BE	RFC2	WRAP53	RUVBL2	RUVBL1	NHP2	HIST1H2AB	HIST1H2AC	HIST1H4L	HIST1H4K	HIST1H2AD	HIST1H2AE	POLA1	POLA2	POT1	RPA3	H2AFB1	RPA1	RPA2	ACD	POLE2	HIST1H4A	HIST1H4B	HIST1H4E	HIST1H4F	HIST1H4C	HIST1H4D	HIST1H4I	TINF2	HIST1H4J	FEN1	TERF2	TERF1	HIST1H4H	HIST1H2BA	HIST1H2BB	HIST1H2BC	HIST1H2BD	HIST1H2BE	HIST1H2BF	HIST1H2BG	HIST1H2BH	POLD3	DNA2	POLD4	POLD1	POLD2	PCNA	HIST1H2AK
REACTOME_THE_ROLE_OF_NEF_IN_HIV1_REPLICATION_AND_DISEASE_PATHOGENESIS	http://www.broadinstitute.org/gsea/msigdb/cards/REACTOME_THE_ROLE_OF_NEF_IN_HIV1_REPLICATION_AND_DISEASE_PATHOGENESIS.html	PACS1	AP1M1	AP1M2	AP1B1	CD8B	AP1G1	AP2S1	CD247	B2M	AP1S3	AP1S1	DOCK2	AP2B1	AP1S2	PAK2	RAC1	CD4	AP2M1	CD28	HCK	HLA-A	ATP6V1H	ELMO1	AP2A2	ARF1	AP2A1	FYN	LCK
REACTOME_TIE2_SIGNALING	http://www.broadinstitute.org/gsea/msigdb/cards/REACTOME_TIE2_SIGNALING.html	HRAS	GRB2	PIK3CB	PTPN11	NRAS	DOK2	KRAS	SOS1	TEK	PIK3CA	SHC1	ANGPT1	ANGPT2	GRB7	PIK3R1	GRB14	PIK3R2	ANGPT4
REACTOME_TIGHT_JUNCTION_INTERACTIONS	http://www.broadinstitute.org/gsea/msigdb/cards/REACTOME_TIGHT_JUNCTION_INTERACTIONS.html	CLDN8	CLDN16	CLDN17	CLDN7	PARD3	CLDN18	CLDN9	CLDN19	CLDN4	CLDN3	CLDN6	CLDN5	CLDN10	CLDN11	CLDN12	CLDN14	CLDN15	PARD6A	PARD6B	F11R	INADL	MPP5	PRKCI	CLDN22	CRB3	CLDN20	CLDN23	CLDN1	CLDN2	PARD6G
REACTOME_TOLL_LIKE_RECEPTOR_3_CASCADE	http://www.broadinstitute.org/gsea/msigdb/cards/REACTOME_TOLL_LIKE_RECEPTOR_3_CASCADE.html	MEF2C	MEF2A	TBK1	PPP2R5D	TLR3	NFKB1	NFKB2	MAP3K7	FOS	TICAM1	MAP2K7	MAP2K6	CHUK	PPP2R1B	PPP2R1A	RELA	MAPK1	JUN	RIPK1	MAPK3	RIPK3	MAPK9	MAPK8	UBB	MAPK7	NFKBIB	MAPKAPK3	ELK1	NFKBIA	MAPKAPK2	ATF1	ATF2	PPP2CA	PPP2CB	TRAF6	MAP2K1	MAP2K2	CREB1	MAP2K3	MAP2K4	MAPK11	MAPK10	TAB1	TAB2	TAB3	RPS6KA5	DUSP4	IKBKE	DUSP3	RPS6KA3	RPS6KA1	RPS6KA2	IRF7	MAPK14	IKBKG	IRF3	IKBKB	DUSP7	DUSP6
REACTOME_TOLL_LIKE_RECEPTOR_4_CASCADE	http://www.broadinstitute.org/gsea/msigdb/cards/REACTOME_TOLL_LIKE_RECEPTOR_4_CASCADE.html	TBK1	LY86	TLR1	TLR2	TIRAP	TLR4	TLR5	TLR6	TLR7	TLR8	TLR9	IRAK4	IRAK3	MYD88	MAP3K1	TICAM1	TICAM2	LBP	TRAF6	IRAK1	TLR10	LY96	ECSIT	CD180	SIGIRR	RIPK1	IRF3	CD14
REACTOME_TOLL_LIKE_RECEPTOR_9_CASCADE	http://www.broadinstitute.org/gsea/msigdb/cards/REACTOME_TOLL_LIKE_RECEPTOR_9_CASCADE.html	IRAK1	TLR10	LY96	TLR1	TLR2	TIRAP	EEA1	TLR4	TLR5	ECSIT	TLR6	ZFYVE20	TLR7	TLR8	SIGIRR	TLR9	IRAK4	IRAK3	MYD88	MAP3K1	PIK3C3	TRAF6	PIK3R4
REACTOME_TOLL_RECEPTOR_CASCADES	http://www.broadinstitute.org/gsea/msigdb/cards/REACTOME_TOLL_RECEPTOR_CASCADES.html	MEF2C	MEF2A	TBK1	PPP2R5D	LY86	TLR1	TLR2	TIRAP	TLR3	TLR4	NFKB1	TLR5	NFKB2	ZFYVE20	TLR6	TLR7	TLR8	TLR9	MAP3K7	FOS	MYD88	PIK3C3	TICAM1	TICAM2	LBP	MAP2K7	CHUK	MAP2K6	PPP2R1B	IRAK1	PPP2R1A	LY96	RELA	ECSIT	SIGIRR	MAPK1	RIPK1	JUN	MAPK3	RIPK3	MAPK9	MAPK8	UBB	MAPK7	NFKBIB	MAPKAPK3	ELK1	NFKBIA	EEA1	MAPKAPK2	ATF1	ATF2	IRAK4	IRAK3	PPP2CA	MAP3K1	PPP2CB	TRAF6	PIK3R4	TLR10	MAP2K1	MAP2K2	MAP2K3	CREB1	MAP2K4	MAPK11	MAPK10	TAB1	TAB2	CD180	TAB3	RPS6KA5	DUSP4	IKBKE	DUSP3	RPS6KA3	RPS6KA1	RPS6KA2	IRF7	MAPK14	IKBKG	IRF3	IKBKB	DUSP7	CD14	DUSP6
REACTOME_TRAF6_MEDIATED_INDUCTION_OF_THE_ANTIVIRAL_CYTOKINE_IFN_ALPHA_BETA_CASCADE	http://www.broadinstitute.org/gsea/msigdb/cards/REACTOME_TRAF6_MEDIATED_INDUCTION_OF_THE_ANTIVIRAL_CYTOKINE_IFN_ALPHA_BETA_CASCADE.html	MEF2C	MEF2A	PPP2R5D	TLR3	NFKB1	NFKB2	MAP3K7	FOS	TICAM1	MAP2K7	MAP2K6	CHUK	PPP2R1B	PPP2R1A	RELA	MAPK1	JUN	MAPK3	MAPK9	MAPK8	UBB	MAPK7	NFKBIB	MAPKAPK3	ELK1	NFKBIA	MAPKAPK2	ATF1	ATF2	PPP2CA	PPP2CB	TRAF6	MAP2K1	MAP2K2	CREB1	MAP2K3	MAP2K4	MAPK11	MAPK10	TAB1	TAB2	TAB3	RPS6KA5	DUSP4	RPS6KA3	DUSP3	RPS6KA1	RPS6KA2	MAPK14	IKBKG	IKBKB	DUSP7	DUSP6
REACTOME_TRAFFICKING_OF_AMPA_RECEPTORS	http://www.broadinstitute.org/gsea/msigdb/cards/REACTOME_TRAFFICKING_OF_AMPA_RECEPTORS.html	GRIP1	AP2S1	CAMK2G	AP2B1	DLG4	CAMK2D	CAMK2B	CAMK2A	NSF	AP2M1	DLG1	PRKCA	MYO6	CACNG8	PICK1	CACNG4	PRKCG	CACNG3	GRIA3	GRIA4	CACNG2	PRKCB	AP2A2	EPB41L1	GRIA2	AP2A1	GRIA1	AKAP5	MDM2	GRIP2
REACTOME_TRAFFICKING_OF_GLUR2_CONTAINING_AMPA_RECEPTORS	http://www.broadinstitute.org/gsea/msigdb/cards/REACTOME_TRAFFICKING_OF_GLUR2_CONTAINING_AMPA_RECEPTORS.html	PRKCA	GRIP1	AP2S1	PICK1	GRIA3	PRKCG	GRIA4	PRKCB	AP2A2	AP2B1	GRIA2	GRIA1	AP2A1	GRIP2	NSF	AP2M1
REACTOME_TRANSCRIPTION	http://www.broadinstitute.org/gsea/msigdb/cards/REACTOME_TRANSCRIPTION.html	HIST2H2AA3	U2AF2	HIST1H2BO	SFRS6	SFRS7	HIST1H2BM	SFRS4	HIST1H2BN	SFRS5	HIST1H2BK	DHX38	HIST1H2BL	RBM8A	HIST1H2BI	SFRS9	HIST1H2BJ	H2AFZ	U2AF1	H2AFX	SUPT5H	TAF4B	SFRS1	SFRS3	SFRS2	PCF11	PTRF	MAPK3	RDBP	ELL	CDC40	SFRS11	POLRMT	UPF3B	SUPT16H	H3F3A	H3F3B	TAF1B	CCNT2	GTF3A	TAF1C	TAF1A	LZTS1	CCNT1	RNGTT	H2BFS	RRN3	HIST2H2AC	HIST3H2BB	SNAPC5	MTERF	BRF1	SNAPC2	BRF2	CCNH	SNAPC1	POLR1D	SNAPC4	SNAPC3	POLR1A	GTF2H4	TTF1	GTF2H3	POLR1C	POLR1B	ZNF143	MBD2	GTF2B	GTF2H2	GTF2H1	TAF11	TAF10	TAF13	TAF12	HIST2H2BE	THOC4	CTDP1	HIST1H2AB	POLR2H	HIST1H2AC	POLR2G	POLR2F	POLR2E	POLR2L	POLR2K	POLR2J	HIST1H2AD	POLR2I	HIST1H2AE	BDP1	POLR2D	POLR2C	POLR2B	POLR2A	TCEA1	SUPT4H1	HIST1H2BA	POLR3F	SSRP1	HIST1H2BB	HIST1H2BC	HIST1H2BD	POLR3H	HIST1H2BE	HIST1H2BF	HIST1H2BG	HIST1H2BH	POLR3A	POLR3B	POLR3E	POLR3D	MNAT1	PAPOLA	UBTF	TCEB2	TCEB3	HIST1H2AK	TCEB1	NCBP2	NCBP1	RNMT	CBX3	TBP	GTF2E1	GTF2E2	CLP1	SRRM1	TFB2M	PABPN1	MAGOH	HIST1H4L	HIST1H4K	TH1L	H2AFB1	HIST1H4A	HIST1H4B	HIST1H4E	HIST1H4F	HIST1H4C	TAF9	HIST1H4D	HIST1H4I	HIST1H4J	HIST1H4H	HIST2H3A	HIST1H3J	TAF1	CSTF3	TAF4	CSTF2	TAF6	TAF5	RNPS1	SSB	WHSC2	EHMT2	HIST2H3C	HIST2H3D	GTF2F1	HIST1H3A	GTF2F2	HIST1H3B	HIST1H3C	HIST1H3E	HIST1H3F	HIST1H3G	CSTF1	HIST1H3H	HIST1H3I	HIST4H4	HIST2H4A	HIST2H4B	GTF2A1	GTF2A2	NFX1	CDK9	CDK7	COBRA1	CPSF7	CPSF3	CPSF2	CPSF1	NFIX	TFAM	ERCC6	NUDT21	POU2F1	GTF3C5	GTF3C2	ERCC3	GTF3C1	GTF3C4	GTF3C3	ERCC2	KAT2B	NFIC	NFIA	NFIB
REACTOME_TRANSCRIPTION_COUPLED_NER	http://www.broadinstitute.org/gsea/msigdb/cards/REACTOME_TRANSCRIPTION_COUPLED_NER.html	POLR2H	POLR2G	POLR2F	POLR2E	POLR2L	POLR2K	POLR2J	POLR2I	POLR2D	POLR2C	XAB2	POLR2B	POLR2A	RPA3	RPA1	ERCC8	RPA2	ERCC5	ERCC6	POLE2	TCEA1	ERCC3	ERCC4	ERCC1	ERCC2	CCNH	LIG1	POLE	GTF2H4	GTF2H3	CDK7	GTF2H2	GTF2H1	RFC5	POLD3	POLD4	MNAT1	RFC3	RFC4	RFC1	RFC2	POLD1	POLD2	PCNA
REACTOME_TRANSCRIPTION_OF_THE_HIV_GENOME	http://www.broadinstitute.org/gsea/msigdb/cards/REACTOME_TRANSCRIPTION_OF_THE_HIV_GENOME.html	NCBP2	NCBP1	RNMT	CCNT1	TBP	RNGTT	GTF2E1	GTF2E2	GTF2A1	GTF2A2	SUPT5H	CCNH	TAF4B	GTF2H4	GTF2H3	CDK9	CDK7	GTF2B	GTF2H2	COBRA1	GTF2H1	TAF11	TAF10	TAF13	TAF12	RDBP	CTDP1	POLR2H	POLR2G	POLR2F	POLR2E	POLR2L	ELL	POLR2K	POLR2J	POLR2I	TH1L	POLR2D	POLR2C	POLR2B	POLR2A	TCEA1	TAF9	SUPT4H1	ERCC3	ERCC2	TAF1	SSRP1	TAF4	TAF6	TAF5	WHSC2	MNAT1	GTF2F1	GTF2F2	TCEB2	SUPT16H	TCEB3	TCEB1
REACTOME_TRANSFORMATION_OF_LANOSTEROL_TO_CHOLESTEROL	http://www.broadinstitute.org/gsea/msigdb/cards/REACTOME_TRANSFORMATION_OF_LANOSTEROL_TO_CHOLESTEROL.html	TM7SF2	EBP	CYP51A1	DHCR7	LBR	SC5DL	HSD17B7	NSDHL	DHCR24	SC4MOL
REACTOME_TRANSLATION	http://www.broadinstitute.org/gsea/msigdb/cards/REACTOME_TRANSLATION.html	RPL18	RPL17	RPL36A	RPL19	RPL14	RPL13	EIF5	RPL15	EIF5B	RPLP2	EIF3CL	EIF4EBP1	EIF1AX	RPLP0	RPLP1	RPL26L1	RPL10	FAU	RPL11	RPL12	EIF2B2	EIF2B3	RPS27A	EIF2B4	EIF2B5	RPL35A	EIF2S3	EEF2	RPS18	RPS19	RPS16	RPS17	EIF2S1	RPS14	RPS15	EIF2S2	RPS12	RPS13	RPS10	RPS11	UBA52	EEF1B2	RPS25	EIF3C	RPS26	EIF3D	RPS27	EIF3A	RPS28	EIF3B	RPL7	RPS29	EIF3G	RPL6	EIF3H	RPL9	EIF3E	RPL8	EIF3F	EIF3K	RPL3	EIF3I	RPL5	RPL7A	PABPC1	RPS20	EIF3J	RPL4	RPL10A	RPS21	RPS23	RPS24	EEF1A1	RPSA	RPS9	RPL23A	RPS6	RPS5	RPS8	RPS7	EIF4B	EIF4E	RPL18A	EIF4H	RPL37A	RPS2	RPS3	RPS3A	RPS4X	EIF4G1	RPL41	EIF4A2	EIF4A1	RPL3L	EEF1G	RPS4Y1	EEF1D	RPL27A	RPL35	RPS15A	RPL36	RPL37	RPL38	RPL39	RPL30	RPL32	RPL31	RPL34	RPL26	RPL27	RPL24	ETF1	EIF2B1	RPL28	RPL29	RPL23	RPL13A	RPL22	RPL21	GSPT2
REACTOME_TRANSLATION_INITIATION_COMPLEX_FORMATION	http://www.broadinstitute.org/gsea/msigdb/cards/REACTOME_TRANSLATION_INITIATION_COMPLEX_FORMATION.html	RPS2	RPS3	EIF3CL	RPS3A	EIF1AX	FAU	RPS27A	EIF2S3	RPS4X	EIF4G1	RPS18	RPS19	RPS16	RPS17	RPS14	EIF4A2	EIF2S1	RPS15	EIF4A1	EIF2S2	RPS12	RPS4Y1	RPS13	RPS10	RPS11	RPS15A	EIF3C	RPS25	RPS26	EIF3D	RPS27	EIF3A	EIF3B	RPS28	RPS29	EIF3G	EIF3H	EIF3E	EIF3F	EIF3K	EIF3I	RPS20	EIF3J	PABPC1	RPS21	RPS23	RPS24	RPSA	RPS9	RPS6	RPS5	RPS8	RPS7	EIF4B	EIF4E	EIF4H
REACTOME_TRANSLOCATION_OF_ZAP70_TO_IMMUNOLOGICAL_SYNAPSE	http://www.broadinstitute.org/gsea/msigdb/cards/REACTOME_TRANSLOCATION_OF_ZAP70_TO_IMMUNOLOGICAL_SYNAPSE.html	HLA-DQB1	CD3G	HLA-DRB1	CD3D	CD3E	TRBV12-3	HLA-DRB3	CD247	TRBC1	HLA-DMB	HLA-DMA	TRA@	HLA-DQA2	TRB@	HLA-DQA1	LCK	ZAP70	HLA-DRB5	HLA-DPA1	CD4	HLA-DPB1	HLA-DOA	HLA-DOB	HLA-DRA
REACTOME_TRANSMEMBRANE_TRANSPORT_OF_SMALL_MOLECULES	http://www.broadinstitute.org/gsea/msigdb/cards/REACTOME_TRANSMEMBRANE_TRANSPORT_OF_SMALL_MOLECULES.html	SLC9A9	SLC36A1	SLC9A8	SLC9A7	SLC36A2	SLC9A6	SLC9A5	SLC9A4	SLC9A3	SLC9A2	RAE1	NUP37	NUP35	SLC12A6	SLC12A7	AAAS	RHCG	NUP43	SLC2A12	SLC2A13	SLC2A10	SLC2A11	SLC11A2	SLC32A1	SLC29A1	SLC11A1	SLC29A2	NUP50	NUP54	SLC28A2	SLC31A1	SLC28A1	SLC28A3	NUP62	SLC9A1	SLC15A1	SLC20A1	SLC15A2	SLC16A10	SLC20A2	SLC26A1	SLC26A2	SLC24A4	SEH1L	SLC24A3	SLC24A2	SLC24A1	SLC22A2	SLC24A5	SLC3A2	SLC24A6	CFTR	SLC3A1	SLC26A4	SLC26A3	G6PC	SLC26A6	SLC26A7	NUP205	SLC26A9	NUP107	SLC39A14	SLC39A10	ABCD1	HK2	HK1	NUP214	PEX19	NUP210	HK3	SLC4A8	SLC4A7	ABCD3	SLC4A9	ABCA12	ABCA10	SLC8A1	SLC8A2	SLC16A3	SLC16A7	SLC16A8	SLC15A4	SLC15A3	SLC8A3	SLC44A1	SLC13A5	SLC44A2	SLC6A1	SLC44A3	SLC6A2	SLC6A20	SLC44A4	SLC6A3	SLC44A5	SLC7A8	SLC7A9	SLC7A5	SLC7A6	SLC7A7	SLC2A8	SLC2A7	SLC16A1	SLC2A6	APOA1	SLC2A5	SLC2A4	SLC2A3	SLC2A2	SLC2A1	SLC4A2	SLC4A1	SLC4A4	SLC4A3	SLC4A5	NUP133	SLC34A1	NUPL2	NUPL1	SLC34A3	SLC34A2	SLC38A1	SLC40A1	SLC38A5	ABCA7	SLC38A4	SLC38A3	SLC38A2	ABCA6	GCKR	SLC30A1	SLC30A5	SLC30A2	SLC30A3	SLC30A8	SLC30A6	SLC30A7	SLC6A11	SLC6A12	SLC6A13	SLC6A14	SLC6A15	SLC6A18	SLC6A19	SLC4A10	SLC7A3	SLC7A2	SLC7A1	SLC13A1	SLC13A2	SLC13A3	SLC13A4	SLC5A11	SLC5A3	SLC5A2	SLC5A5	SLC5A1	NUP188	PEX3	SLC1A4	SLC1A5	SLC1A2	SLC1A3	SLC1A6	SLC1A7	RANBP2	TPR	SLC43A1	SLC1A1	SLC43A2	NUP88	SLC7A10	NUP85	SLC7A11	SLC41A2	SLC41A1	NUP98	NUP160	SLC37A4	RHBG	NUP93	SLC47A1	SLC47A2	POM121	SLC39A8	SLC39A7	SLC39A6	SLC39A5	SLC39A4	SLC39A3	SLC39A2	SLC39A1	SLC2A9	NUP153	SLC12A1	SLC12A2	SLC12A3	SLC12A4	SLC12A5	SLC10A6	NUP155	RHAG	SLC17A7	SLC17A8	SLC17A5	SLC6A9	SLC17A6	GCK	SLC6A7	SLC6A5	SLC17A1	SLC6A6	SLC5A8	SLC18A2	SLC5A9	SLC5A7	SLC18A1	SLC14A1	SLC14A2
REACTOME_TRANSMISSION_ACROSS_CHEMICAL_SYNAPSES	http://www.broadinstitute.org/gsea/msigdb/cards/REACTOME_TRANSMISSION_ACROSS_CHEMICAL_SYNAPSES.html	ADCY3	SYT1	HRAS	ADCY1	GRIK1	ADCY8	GRIK2	SLC6A3	GRIK3	GRIK4	GRIK5	GNG8	GRIN2B	GRIN2C	GRIN2D	GNG2	GNG3	PRKACB	GNG4	GNG5	CHAT	GNG7	MYO6	NCALD	PICK1	GRIN2A	ACTN2	MAPK1	GLUL	RASGRF2	CAMK4	FNBP1L	RASGRF1	AKAP5	VAMP2	SLC38A1	UNC13B	ACHE	CACNB1	CACNB2	CACNB3	CACNB4	RIMS1	AP2M1	CACNA2D1	MAOA	GRIN1	CACNA2D3	CACNA2D2	GNGT1	GNGT2	GLS	ALDH2	CACNA1E	CACNA1A	CACNA1B	GRIP1	AP2S1	CAMKK1	SLC1A2	PDPK1	AP2B1	PLCB3	SLC1A3	SLC1A6	SLC1A7	DLG4	DLG3	PLCB1	PLCB2	SLC1A1	NSF	SLC22A2	DLG1	PRKCA	DDC	STX1A	CACNG8	STXBP1	CACNG4	CACNG3	PRKCG	CACNG2	PRKCB	EPB41L1	GNB2	GNB1	MDM2	GNB5	GRIP2	GNB4	GNB3	TPH1	RAB3A	CPLX1	CAMK2G	TH	GNG13	GNG11	GNG12	COMT	SYN1	SYN3	SYN2	CAMK2D	CAMK2B	NEFL	CAMK2A	SNAP25	CREB1	RAF1	GRIA3	GRIA4	DBH	SLC17A7	RPS6KA6	RPS6KA3	AP2A2	RPS6KA1	GRIA2	RPS6KA2	GRIA1	AP2A1	GNG10	SLC18A2	CALM3	SLC18A3	SLC5A7	CALM2	CALM1
REACTOME_TRANSPORT_OF_MATURE_MRNA_DERIVED_FROM_AN_INTRON_CONTAINING_TRANSCRIPT	http://www.broadinstitute.org/gsea/msigdb/cards/REACTOME_TRANSPORT_OF_MATURE_MRNA_DERIVED_FROM_AN_INTRON_CONTAINING_TRANSCRIPT.html	NCBP2	NCBP1	U2AF2	NUP188	SFRS6	SFRS7	SFRS4	SFRS5	DHX38	RAE1	RBM8A	SEH1L	SFRS9	U2AF1	SRRM1	NUP37	RANBP2	TPR	NUP35	NFX1	NUP133	NUP88	MAGOH	NUP85	SFRS1	NUPL2	NUPL1	SFRS3	SFRS2	AAAS	NUP205	THOC4	NUP107	NUP43	NUP98	NUP160	NUP93	NUP214	POM121	NUP210	CDC40	NUP50	NUP54	SFRS11	NUP153	RNPS1	NXF1	NUP155	EIF4E	UPF3B	NUP62
REACTOME_TRIACYLGLYCERIDE_BIOSYNTHESIS	http://www.broadinstitute.org/gsea/msigdb/cards/REACTOME_TRIACYLGLYCERIDE_BIOSYNTHESIS.html	GPD1	PPAP2C	ACACB	AGPAT5	DGAT1	FASN	GK	PPAP2A	AGPAT4	GPAM	PPAP2B	AGPAT3	AGPAT2	AGPAT1
REACTOME_TRKA_SIGNALLING_FROM_THE_PLASMA_MEMBRANE	http://www.broadinstitute.org/gsea/msigdb/cards/REACTOME_TRKA_SIGNALLING_FROM_THE_PLASMA_MEMBRANE.html	ADCY3	ADCY4	ADCY1	HRAS	ADCY2	ADCY7	ADCY8	ADCY5	ADCY6	FOXO1	RPS6KB2	FOXO3	FOXO4	PRKACG	PRKAR2B	PRKAR2A	RALB	RALA	PIK3CA	PRKACA	PRKACB	MLST8	FRS2	RAPGEF1	MAP2K5	IRS2	BRAF	PIK3CB	IRS1	MAPK1	CAMK4	MAPK3	MAPK7	NGF	GRB2	MAPKAPK3	ADRBK1	MAPKAPK2	SRC	AKT1S1	KRAS	MAP2K1	MAP2K2	NR4A1	CDKN1A	CDKN1B	PLCG1	NTRK1	PRKAR1B	PRKAR1A	TSC2	RAP1A	RIT1	RIT2	MTOR	PTEN	AKT1	PDPK1	CASP9	MAPKAP1	RHOA	SHC1	SHC3	ADCY10	SHC2	AKT3	CHUK	AKT2	PRKCE	KIDINS220	PRKCD	MDM2	THEM4	PHLPP1	TRIB3	PDE1B	PDE1C	SOS1	PDE1A	PIK3R1	PIK3R2	CREB1	YWHAB	RAF1	MAPK11	RICTOR	BAD	ITPR3	STAT3	ITPR1	RALGDS	ITPR2	NRAS	MAPK12	ADCY9	MAPK13	GSK3A	MAPK14	GSK3B	CALM3	CRK	CALM2	CALM1
REACTOME_TRNA_AMINOACYLATION	http://www.broadinstitute.org/gsea/msigdb/cards/REACTOME_TRNA_AMINOACYLATION.html	TARS2	VARS2	NARS	FARS2	QARS	WARS2	IARS2	VARS	KARS	IARS	WARS	PARS2	NARS2	HARS2	LARS	MARS2	MARS	CARS	YARS	DARS	AIMP1	RARS2	AIMP2	SARS	AARS	GARS	EPRS	DARS2	LARS2	SARS2	EARS2	TARS	RARS	EEF1E1	HARS	FARSB	CARS2	FARSA	YARS2	AARS2
REACTOME_UNFOLDED_PROTEIN_RESPONSE	http://www.broadinstitute.org/gsea/msigdb/cards/REACTOME_UNFOLDED_PROTEIN_RESPONSE.html	HERPUD1	MBTPS2	PDIA6	NFYA	EDEM1	DDIT3	ATF6	ATF4	ATF3	DNAJB9	DNAJB11	XBP1	EIF2S1	ERN1	HSPA5	DNAJC3	MBTPS1	EIF2AK3	SERP1
REACTOME_UNWINDING_OF_DNA	http://www.broadinstitute.org/gsea/msigdb/cards/REACTOME_UNWINDING_OF_DNA.html	GINS1	GINS2	MCM8	CDC45	MCM7	GINS4	MCM2	MCM3	MCM4	MCM5	MCM6
REACTOME_VIF_MEDIATED_DEGRADATION_OF_APOBEC3G	http://www.broadinstitute.org/gsea/msigdb/cards/REACTOME_VIF_MEDIATED_DEGRADATION_OF_APOBEC3G.html	PSMB10	APOBEC3G	PSMA7	RBX1	PSMB5	PSMB4	PSMF1	PSMB7	CUL5	PSMB6	PSMB1	PSMB3	PSMB2	PSMD1	PSMD2	PSMD3	PSMD4	PSMD5	PSMD6	PSMD7	PSMD8	PSMD9	PSMB8	PSMB9	PSMA2	PSMA1	PSMD14	PSMC6	PSMC5	PSMD13	PSMA6	PSME1	PSMC4	PSMD12	PSME2	PSMC3	PSMA5	PSMD11	PSMC2	PSMA4	PSMD10	PSMC1	PSMA3	TCEB2	PSME3	UBB	TCEB1
REACTOME_VIRAL_DSRNA_TLR3_TRIF_COMPLEX_ACTIVATES_RIP1	http://www.broadinstitute.org/gsea/msigdb/cards/REACTOME_VIRAL_DSRNA_TLR3_TRIF_COMPLEX_ACTIVATES_RIP1.html	NFKBIB	RELA	RIPK1	TICAM1	IKBKG	RIPK3	NFKBIA	TLR3	NFKB1	NFKB2	IKBKB	CHUK
REACTOME_VIRAL_MESSENGER_RNA_SYNTHESIS	http://www.broadinstitute.org/gsea/msigdb/cards/REACTOME_VIRAL_MESSENGER_RNA_SYNTHESIS.html	POLR2H	POLR2G	POLR2F	POLR2E	POLR2L	POLR2K	POLR2J	POLR2I	POLR2D	POLR2C	POLR2B	POLR2A	GTF2F1	GTF2F2
REACTOME_VIRAL_MRNA_TRANSLATION	http://www.broadinstitute.org/gsea/msigdb/cards/REACTOME_VIRAL_MRNA_TRANSLATION.html	RPL18	RPL17	RPL36A	RPL19	RPL14	RPL13	RPL15	RPLP2	RPS2	RPS3	RPS3A	RPLP0	RPLP1	RPL26L1	RPL10	FAU	RPL11	RPL12	DNAJC3	RPS27A	RPL35A	RPS4X	RPS18	RPS19	RPL41	RPS16	RPS17	RPS14	RPS15	RPL3L	RPS12	RPS13	RPS4Y1	RPS10	RPS11	UBA52	RPL35	RPL27A	RPS15A	RPL36	RPL37	RPL38	RPL39	RPS25	RPS26	RPS27	RPL30	RPS28	RPL7	RPS29	RPL32	RPL6	RPL31	RPL9	RPL34	RPL8	RPL3	RPL5	RPL7A	RPL10A	RPL4	RPS20	RPS21	RPS23	RPS24	RPSA	GRSF1	RPL26	RPS9	RPL27	RPL24	RPL23A	RPS6	RPS5	RPS8	RPL28	RPS7	RPL29	RPL23	RPL18A	RPL13A	RPL22	RPL21	RPL37A
REACTOME_VPR_MEDIATED_NUCLEAR_IMPORT_OF_PICS	http://www.broadinstitute.org/gsea/msigdb/cards/REACTOME_VPR_MEDIATED_NUCLEAR_IMPORT_OF_PICS.html	NUP98	NUP160	NUP93	NUP188	BANF1	NUP214	POM121	SEH1L	RAE1	NUP210	NUP50	PSIP1	NUP37	NUP54	RANBP2	NUP35	TPR	NUP133	NUP153	NUP88	NUP85	NUPL2	NUP155	NUPL1	HMGA1	AAAS	NUP62	NUP205	NUP107	NUP43	KPNA1
REACTOME_XENOBIOTICS	http://www.broadinstitute.org/gsea/msigdb/cards/REACTOME_XENOBIOTICS.html	CYP3A4	CYP3A5	CYP3A7	CYP2F1	CYP2C19	CYP1A1	CYP2C9	CYP2B6	CYP2C18	CYP2C8	CYP2D6	CYP2E1	CYP1A2	CYP2A13	CYP2A6
REACTOME_ACTIVATION_OF_RAC	http://www.broadinstitute.org/gsea/msigdb/cards/REACTOME_ACTIVATION_OF_RAC.html	SLIT2	PAK6	PAK7	NCK2	PAK2	PAK3	ROBO1	NCK1	PAK4	SOS1	SOS2	RAC1	PAK1	GPC1
REACTOME_PP2A_MEDIATED_DEPHOSPHORYLATION_OF_KEY_METABOLIC_FACTORS	http://www.broadinstitute.org/gsea/msigdb/cards/REACTOME_PP2A_MEDIATED_DEPHOSPHORYLATION_OF_KEY_METABOLIC_FACTORS.html	PPP2R1B	PPP2R1A	PFKFB4	PFKFB3	PFKFB2	PPP2CA	PPP2R5D	PFKFB1	PPP2CB	MLXIPL
REACTOME_REGULATION_OF_RHEB_GTPASE_ACTIVITY_BY_AMPK	http://www.broadinstitute.org/gsea/msigdb/cards/REACTOME_REGULATION_OF_RHEB_GTPASE_ACTIVITY_BY_AMPK.html	PRKAG3	TSC1	PRKAG1	PRKAG2	TSC2	PRKAB2	PRKAB1	RHEB	PRKAA1	PRKAA2
REACTOME_ACTIVATION_OF_THE_AP1_FAMILY_OF_TRANSCRIPTION_FACTORS	http://www.broadinstitute.org/gsea/msigdb/cards/REACTOME_ACTIVATION_OF_THE_AP1_FAMILY_OF_TRANSCRIPTION_FACTORS.html	MAPK1	FOS	MAPK14	JUN	MAPK3	MAPK9	MAPK8	MAPK11	MAPK10	ATF2
REACTOME_SYNTHESIS_AND_INTERCONVERSION_OF_NUCLEOTIDE_DI_AND_TRIPHOSPHATES	http://www.broadinstitute.org/gsea/msigdb/cards/REACTOME_SYNTHESIS_AND_INTERCONVERSION_OF_NUCLEOTIDE_DI_AND_TRIPHOSPHATES.html	CTPS	AK1	DTYMK	AK2	CTPS2	AK5	RRM2B	CMPK1	NME4	GSR	NME2	NME1	RRM2	TXN	RRM1	TXNRD1	GUK1	GLRX
REACTOME_TRANSPORT_OF_RIBONUCLEOPROTEINS_INTO_THE_HOST_NUCLEUS	http://www.broadinstitute.org/gsea/msigdb/cards/REACTOME_TRANSPORT_OF_RIBONUCLEOPROTEINS_INTO_THE_HOST_NUCLEUS.html	NUP98	NUP160	NUP93	NUP188	NUP214	POM121	SEH1L	RAE1	NUP210	NUP50	NUP37	NUP54	RANBP2	NUP35	TPR	KPNB1	NUP133	NUP153	NUP88	NUP85	NUPL2	NUP155	NUPL1	AAAS	NUP62	NUP205	NUP107	NUP43	KPNA1
REACTOME_BOTULINUM_NEUROTOXICITY	http://www.broadinstitute.org/gsea/msigdb/cards/REACTOME_BOTULINUM_NEUROTOXICITY.html	STX6	SYT1	STX5	STX8	STX4	STX1A	STX7	STX3	STX2	SYT2	STX1B	STX12	STX16	VAMP2	STX11	VAMP1	SNAP25	STX10
REACTOME_JNK_PHOSPHORYLATION_AND_ACTIVATION_MEDIATED_BY_ACTIVATED_HUMAN_TAK1	http://www.broadinstitute.org/gsea/msigdb/cards/REACTOME_JNK_PHOSPHORYLATION_AND_ACTIVATION_MEDIATED_BY_ACTIVATED_HUMAN_TAK1.html	MAP3K7	TICAM1	MAP2K4	TLR3	MAPK9	MAPK8	MAPK10	TAB1	TRAF6	TAB2	MAP2K7	TAB3
REACTOME_CREB_PHOPHORYLATION_THROUGH_THE_ACTIVATION_OF_RAS	http://www.broadinstitute.org/gsea/msigdb/cards/REACTOME_CREB_PHOPHORYLATION_THROUGH_THE_ACTIVATION_OF_RAS.html	HRAS	CAMK2G	PDPK1	GRIN2B	GRIN2C	GRIN2D	DLG4	CAMK2D	CAMK2B	CAMK2A	NEFL	CREB1	GRIN1	GRIN2A	RAF1	ACTN2	RPS6KA6	MAPK1	RPS6KA3	RPS6KA1	RASGRF2	RASGRF1	RPS6KA2	CALM3	CALM2	CALM1
REACTOME_POST_NMDA_RECEPTOR_ACTIVATION_EVENTS	http://www.broadinstitute.org/gsea/msigdb/cards/REACTOME_POST_NMDA_RECEPTOR_ACTIVATION_EVENTS.html	ADCY3	ADCY1	HRAS	ADCY8	CAMK2G	CAMKK1	PDPK1	GRIN2B	GRIN2C	GRIN2D	DLG4	CAMK2D	CAMK2B	PRKACB	CAMK2A	NEFL	CREB1	GRIN1	GRIN2A	RAF1	ACTN2	MAPK1	RPS6KA6	RPS6KA3	RPS6KA1	CAMK4	RASGRF2	RPS6KA2	RASGRF1	CALM3	CALM2	CALM1
REACTOME_RAS_ACTIVATION_UOPN_CA2_INFUX_THROUGH_NMDA_RECEPTOR	http://www.broadinstitute.org/gsea/msigdb/cards/REACTOME_RAS_ACTIVATION_UOPN_CA2_INFUX_THROUGH_NMDA_RECEPTOR.html	HRAS	CAMK2G	GRIN1	GRIN2A	ACTN2	RASGRF2	GRIN2B	RASGRF1	GRIN2C	GRIN2D	DLG4	CAMK2D	CALM3	CAMK2B	NEFL	CAMK2A	CALM2	CALM1
REACTOME_CDC6_ASSOCIATION_WITH_THE_ORC:ORIGIN_COMPLEX	http://www.broadinstitute.org/gsea/msigdb/cards/REACTOME_CDC6_ASSOCIATION_WITH_THE_ORC:ORIGIN_COMPLEX.html	E2F1	E2F2	CDC6	E2F3	MCM8	ORC2L	ORC3L	ORC4L	ORC6L	ORC5L	ORC1L
REACTOME_CELLEXTRACELLULAR_MATRIX_INTERACTIONS	http://www.broadinstitute.org/gsea/msigdb/cards/REACTOME_CELLEXTRACELLULAR_MATRIX_INTERACTIONS.html	RSU1	LIMS1	LIMS2	ARHGEF6	FERMT2	ACTN1	FBLIM1	FLNC	ITGB1	PXN	FLNA	VASP	ILK	TESK1	PARVB	PARVA
REACTOME_GLUCOSE_TRANSPORT	http://www.broadinstitute.org/gsea/msigdb/cards/REACTOME_GLUCOSE_TRANSPORT.html	NUP98	NUP160	SLC37A4	HK2	NUP93	HK1	NUP188	GCKR	NUP214	POM121	SLC2A4	SEH1L	SLC2A3	RAE1	HK3	SLC2A2	NUP210	NUP50	SLC2A1	NUP37	RANBP2	NUP54	NUP35	TPR	NUP133	NUP153	NUP88	NUP85	NUPL2	NUP155	NUPL1	G6PC	AAAS	GCK	NUP62	NUP205	NUP107	NUP43
REACTOME_ADP_SIGNALLING_THROUGH_P2Y_PURINOCEPTOR_12	http://www.broadinstitute.org/gsea/msigdb/cards/REACTOME_ADP_SIGNALLING_THROUGH_P2Y_PURINOCEPTOR_12.html	GNAI3	GNAI2	GNAI1	GNG13	GNG11	GNG12	GNG8	P2RY12	GNGT1	GNGT2	GNB2	GNB1	GNG10	GNB5	GNG2	GNB4	GNB3	GNG3	GNG4	GNG5	GNG7
REACTOME_DEADENYLATION_OF_MRNA	http://www.broadinstitute.org/gsea/msigdb/cards/REACTOME_DEADENYLATION_OF_MRNA.html	PAN2	CNOT8	PAN3	PAIP1	CNOT10	CNOT3	CNOT2	CNOT1	CNOT7	CNOT6	CNOT4	EIF4B	TNKS1BP1	EIF4G1	PARN	EIF4E	CNOT6L	C2ORF29	EIF4A2	EIF4A1	RQCD1	PABPC1
REACTOME_BETACATENIN_PHOSPHORYLATION_CASCADE	http://www.broadinstitute.org/gsea/msigdb/cards/REACTOME_BETACATENIN_PHOSPHORYLATION_CASCADE.html	CSNK1A1	PPP2R1B	PPP2R1A	PPP2R5B	PPP2R5A	PPP2R5D	PPP2R5C	CTNNB1	GSK3B	PPP2CA	PPP2CB	APC	AXIN1
REACTOME_MRNA_DECAY_BY_5_TO_3_EXORIBONUCLEASE	http://www.broadinstitute.org/gsea/msigdb/cards/REACTOME_MRNA_DECAY_BY_5_TO_3_EXORIBONUCLEASE.html	LSM6	EDC4	DDX6	DCP2	DCP1B	DCP1A	EDC3	LSM5	LSM4	LSM3	LSM2	LSM1	XRN1
REACTOME_ETHANOL_OXIDATION	http://www.broadinstitute.org/gsea/msigdb/cards/REACTOME_ETHANOL_OXIDATION.html	ALDH1A1	ACSS1	ADH4	ALDH2	ADH1C	ADH6	ADH1B	ADH7	ADH1A	ACSS2
REACTOME_AMINE_COMPOUND_SLC_TRANSPORTERS	http://www.broadinstitute.org/gsea/msigdb/cards/REACTOME_AMINE_COMPOUND_SLC_TRANSPORTERS.html	SLC44A1	SLC44A2	SLC44A3	SLC6A1	SLC44A4	SLC6A20	SLC6A2	SLC44A5	SLC6A3	RHBG	SLC22A2	SLC6A11	SLC6A12	SLC6A13	SLC6A14	SLC6A15	SLC6A18	SLC6A19	RHAG	SLC6A9	RHCG	SLC6A7	SLC6A5	SLC6A6	SLC18A2	SLC18A1	SLC5A7	SLC14A1	SLC14A2
REACTOME_BILE_SALT_AND_ORGANIC_ANION_SLC_TRANSPORTERS	http://www.broadinstitute.org/gsea/msigdb/cards/REACTOME_BILE_SALT_AND_ORGANIC_ANION_SLC_TRANSPORTERS.html	SLC16A3	SLC16A1	SLC13A5	SLC16A7	SLC16A8	SLC13A1	SLC10A6	SLC13A2	SLC13A3	SLC13A4	SLC47A1	SLC47A2
REACTOME_REGULATION_OF_INSULIN_SECRETION_BY_FREE_FATTY_ACIDS	http://www.broadinstitute.org/gsea/msigdb/cards/REACTOME_REGULATION_OF_INSULIN_SECRETION_BY_FREE_FATTY_ACIDS.html	GNA14	STX1A	GNA15	GNAO1	GNAI2	SYT5	GNAI1	GNA11	FFAR1	STXBP1	ITPR3	ITPR1	ITPR2	PLCB3	GNAQ	INS	VAMP2	PLCB1	SNAP25	PLCB2
REACTOME_FRS2MEDIATED_CASCADE	http://www.broadinstitute.org/gsea/msigdb/cards/REACTOME_FRS2MEDIATED_CASCADE.html	FGF19	FGF6	FGFR2	FGF18	FGF5	FGFR1	FGF8	FGFR4	FGF7	FGFR3	FGF9	GRB2	FGF17	FGF16	FGF10	GAB1	FRS3	FGF1	FRS2	FGF2	FGF3	FGF4	KL	FGF23	FGF22	FGF20	PTPN11
REACTOME_GAP_JUNCTION_TRAFFICKING	http://www.broadinstitute.org/gsea/msigdb/cards/REACTOME_GAP_JUNCTION_TRAFFICKING.html	GJA8	GJA10	GJA9	CLTA	CLTB	GJA1	CLTC	GJA4	GJC2	GJA5	GJC1	GJA3	DAB2	AP2M1	GJD2	GJD4	MYO6	GJD3	GJB7	GJB3	GJB4	GJB5	GJB6	GJB1	GJB2	CLTCL1	DNM1	DNM2
REACTOME_REGULATION_OF_GLUCOKINASE_BY_GLUCOKINASE_REGULATORY_PROTEIN	http://www.broadinstitute.org/gsea/msigdb/cards/REACTOME_REGULATION_OF_GLUCOKINASE_BY_GLUCOKINASE_REGULATORY_PROTEIN.html	NUP98	NUP160	NUP93	NUP188	GCKR	NUP214	POM121	SEH1L	RAE1	NUP210	NUP50	NUP37	NUP54	RANBP2	NUP35	TPR	NUP133	NUP153	NUP88	NUP85	NUPL2	NUP155	NUPL1	AAAS	GCK	NUP62	NUP205	NUP107	NUP43
REACTOME_GLUCURONIDATION	http://www.broadinstitute.org/gsea/msigdb/cards/REACTOME_GLUCURONIDATION.html	UGDH	UGT1A1	UGT1A7	UGT1A6	UGT2B17	UGT1A9	UGT1A8	UGT1A3	SLC35D1	UGT1A5	UGT1A4	UGT2B11	UGT2A1	UGT2B4	UGT2B10	UGT2B15	UGT2B28	UGP2	UGT2B7
REACTOME_EFFECTS_OF_PIP2_HYDROLYSIS	http://www.broadinstitute.org/gsea/msigdb/cards/REACTOME_EFFECTS_OF_PIP2_HYDROLYSIS.html	DGKQ	DGKK	DGKH	DGKI	ITPR3	ITPR1	DAGLB	ITPR2	DGKA	DAGLA	DGKB	DGKE	DGKD	DGKG	MGLL	DGKZ
REACTOME_PYRIMIDINE_CATABOLISM	http://www.broadinstitute.org/gsea/msigdb/cards/REACTOME_PYRIMIDINE_CATABOLISM.html	TYMP	NT5M	UPB1	NT5C1A	NT5C3	UPP1	DPYS	DPYD	NT5E	NT5C
REACTOME_SIGNAL_AMPLIFICATION	http://www.broadinstitute.org/gsea/msigdb/cards/REACTOME_SIGNAL_AMPLIFICATION.html	GNA13	GNA14	GNA15	GNAI3	GNAI2	GNAI1	GNA11	GNG13	GNG11	GNG12	SRC	GNG8	P2RY1	GNG2	GNG3	GNG4	GNG5	GNG7	P2RY12	GNGT1	GNGT2	PLA2G4A	GNB2	GNAQ	GNB1	MAPK14	GNG10	TBXA2R	GNB5	GNB4	GNB3
REACTOME_ACTIVATION_OF_CHAPERONES_BY_IRE1_ALPHA	http://www.broadinstitute.org/gsea/msigdb/cards/REACTOME_ACTIVATION_OF_CHAPERONES_BY_IRE1_ALPHA.html	DNAJB9	DNAJB11	XBP1	ERN1	PDIA6	HSPA5	NFYA	DNAJC3	EDEM1	SERP1
REACTOME_IONOTROPIC_ACTIVITY_OF_KAINATE_RECEPTORS	http://www.broadinstitute.org/gsea/msigdb/cards/REACTOME_IONOTROPIC_ACTIVITY_OF_KAINATE_RECEPTORS.html	GRIK1	NCALD	GRIK2	GRIK3	GRIK4	DLG4	GRIK5	CALM3	DLG3	CALM2	DLG1	CALM1
REACTOME_ACTIVATION_OF_KAINATE_RECEPTORS_UPON_GLUTAMATE_BINDING	http://www.broadinstitute.org/gsea/msigdb/cards/REACTOME_ACTIVATION_OF_KAINATE_RECEPTORS_UPON_GLUTAMATE_BINDING.html	GRIK1	GRIK2	GRIK3	GRIK4	GNG13	GRIK5	GNG11	GNG12	GNG8	PLCB3	DLG4	DLG3	GNG2	GNG3	GNG4	PLCB1	GNG5	PLCB2	DLG1	GNG7	NCALD	GNGT1	GNGT2	GNB2	GNB1	GNG10	CALM3	GNB5	GNB4	GNB3	CALM2	CALM1
REACTOME_STABILIZATION_OF_P53	http://www.broadinstitute.org/gsea/msigdb/cards/REACTOME_STABILIZATION_OF_P53.html	PSMB10	PSMA7	PSMB5	PSMB4	PSMF1	PSMB7	PSMB6	PSMB1	PSMB3	PSMB2	PSMD1	PSMD2	PSMD3	PSMD4	PSMD5	PSMD6	PSMD7	PSMD8	PSMD9	TP53	ATM	PSMB8	PSMB9	RFWD2	PSMA2	PSMA1	PSMD14	PSMC6	PSMC5	PSMD13	PSMA6	PSME1	PSMD12	PSMC4	PSME2	PSMC3	PSMA5	PSMD11	PSMC2	PSMA4	PSMD10	PSMC1	PSMA3	MDM2	PSME3	UBB
REACTOME_REGULATION_OF_AMPK_ACTIVITY_VIA_LKB1	http://www.broadinstitute.org/gsea/msigdb/cards/REACTOME_REGULATION_OF_AMPK_ACTIVITY_VIA_LKB1.html	PRKAG3	CAB39L	STK11	PRKAG1	PRKAG2	PRKAB2	STRADA	PPM1A	PRKAB1	STRADB	RPTOR	PRKAA1	PRKAA2	CAB39
REACTOME_ERKS_ARE_INACTIVATED	http://www.broadinstitute.org/gsea/msigdb/cards/REACTOME_ERKS_ARE_INACTIVATED.html	PPP2R1B	DUSP4	MAPK1	PPP2R1A	DUSP3	PPP2CA	PPP2R5D	MAPK3	PPP2CB	MAPK7	DUSP7	DUSP6
REACTOME_MAP_KINASES_ACTIVATION_IN_TLR_CASCADE	http://www.broadinstitute.org/gsea/msigdb/cards/REACTOME_MAP_KINASES_ACTIVATION_IN_TLR_CASCADE.html	MEF2C	MEF2A	PPP2R5D	MAPKAPK3	TLR3	ELK1	MAPKAPK2	ATF1	ATF2	MAP3K7	FOS	PPP2CA	PPP2CB	TICAM1	TRAF6	MAP2K7	MAP2K6	PPP2R1B	PPP2R1A	MAP2K1	MAP2K2	CREB1	MAP2K3	MAP2K4	MAPK11	MAPK10	TAB1	TAB2	TAB3	RPS6KA5	MAPK1	DUSP4	RPS6KA3	DUSP3	RPS6KA1	RPS6KA2	MAPK14	JUN	MAPK3	MAPK9	MAPK8	MAPK7	DUSP7	DUSP6
REACTOME_RETROGRADE_NEUROTROPHIN_SIGNALLING	http://www.broadinstitute.org/gsea/msigdb/cards/REACTOME_RETROGRADE_NEUROTROPHIN_SIGNALLING.html	CLTA	AP2B1	AP2A2	AP2A1	NTRK1	AP2S1	CLTC	DNM1	SH3GL2	AP2M1	DNAL4	NGF
REACTOME_HUMAN_TAK1_ACTIVATES_NFKB_BY_PHOSPHORYLATION_AND_ACTIVATION_OF_IKKS_COMPLEX	http://www.broadinstitute.org/gsea/msigdb/cards/REACTOME_HUMAN_TAK1_ACTIVATES_NFKB_BY_PHOSPHORYLATION_AND_ACTIVATION_OF_IKKS_COMPLEX.html	NFKBIB	RELA	NFKBIA	TLR3	NFKB1	NFKB2	TAB1	TAB2	TAB3	MAP3K7	IKBKG	TICAM1	IKBKB	TRAF6	CHUK
REACTOME_ACTIVATION_OF_NMDA_RECEPTOR_UPON_GLUTAMATE_BINDING_AND_POSTSYNAPTIC_EVENTS	http://www.broadinstitute.org/gsea/msigdb/cards/REACTOME_ACTIVATION_OF_NMDA_RECEPTOR_UPON_GLUTAMATE_BINDING_AND_POSTSYNAPTIC_EVENTS.html	ADCY3	ADCY1	HRAS	ADCY8	CAMK2G	CAMKK1	PDPK1	GRIN2B	GRIN2C	GRIN2D	DLG4	CAMK2D	CAMK2B	PRKACB	NEFL	CAMK2A	CREB1	GRIN1	GRIN2A	RAF1	ACTN2	GRIA3	GRIA4	MAPK1	RPS6KA6	RPS6KA3	RPS6KA1	RASGRF2	CAMK4	GRIA2	RPS6KA2	GRIA1	RASGRF1	CALM3	CALM2	CALM1
REACTOME_ACTIVATED_TAK1_MEDIATES_P38_MAPK_ACTIVATION	http://www.broadinstitute.org/gsea/msigdb/cards/REACTOME_ACTIVATED_TAK1_MEDIATES_P38_MAPK_ACTIVATION.html	MAP2K3	MAPKAPK3	TLR3	MAPK11	MAPKAPK2	TAB1	TAB2	TAB3	MAP3K7	MAPK14	TICAM1	TRAF6	MAP2K6
REACTOME_VITAMIN_B5_(PANTOTHENATE)_METABOLISM	http://www.broadinstitute.org/gsea/msigdb/cards/REACTOME_VITAMIN_B5_(PANTOTHENATE)_METABOLISM.html	PANK4	COASY	PANK2	AASDHPPT	PANK3	PANK1	FASN	PPCS	SLC5A6	SLC25A16	PPCDC
REACTOME_G_BETA_GAMMA_SIGNALLING_THROUGH_PLC_BETA	http://www.broadinstitute.org/gsea/msigdb/cards/REACTOME_G_BETA_GAMMA_SIGNALLING_THROUGH_PLC_BETA.html	GNG13	GNG11	GNG12	GNG8	GNGT1	GNGT2	PLCB3	GNB2	GNB1	GNG10	GNB5	GNG2	GNB4	GNB3	GNG3	PLCB1	GNG4	PLCB2	GNG5	GNG7
REACTOME_G_BETA_GAMMA_SIGNALLING_THROUGH_PI3KGAMMA	http://www.broadinstitute.org/gsea/msigdb/cards/REACTOME_G_BETA_GAMMA_SIGNALLING_THROUGH_PI3KGAMMA.html	GNG13	GNG11	GNG12	GNG8	AKT1	PDPK1	RHOA	PIK3R5	GNG2	PIK3R6	GNG3	GNG4	GNG5	AKT3	GNG7	AKT2	PIK3CG	GNGT1	GNGT2	GNB2	GNB1	GNG10	GNB5	GNB4	GNB3
REACTOME_METAL_ION_SLC_TRANSPORTERS	http://www.broadinstitute.org/gsea/msigdb/cards/REACTOME_METAL_ION_SLC_TRANSPORTERS.html	SLC39A14	SLC39A10	SLC11A2	SLC11A1	SLC30A1	SLC41A2	SLC39A8	SLC39A7	SLC41A1	SLC30A5	SLC39A6	SLC30A2	SLC39A5	SLC30A3	SLC39A4	SLC30A8	SLC39A3	SLC31A1	SLC40A1	SLC30A6	SLC39A2	SLC39A1	SLC30A7
REACTOME_SHCMEDIATED_CASCADE	http://www.broadinstitute.org/gsea/msigdb/cards/REACTOME_SHCMEDIATED_CASCADE.html	FGF6	FGF5	FGFR1	FGF18	FGF8	FGFR3	GRB2	FGF9	FGF17	FGF16	FGF10	FGF23	FGF22	FGF20	SRC	SOS1	SHC1	FGF1	FGF2	FGF3	FGF4
REACTOME_PI3K_CASCADE	http://www.broadinstitute.org/gsea/msigdb/cards/REACTOME_PI3K_CASCADE.html	FGF19	FGF6	FGFR2	FGFR1	FGF18	FGF5	FGF8	FGFR4	FGF7	FGFR3	GRB2	FGF9	FGF17	FGF16	FGF10	TLR9	INS	GAB1	PIK3C3	PIK3CA	FGF1	INSR	FRS2	FGF2	PIK3R4	PIK3R1	FGF3	PIK3R2	FGF4	IRS2	PIK3CB	KL	FGF23	FGF22	FGF20	IRS1	PTPN11	DOK1
REACTOME_DEPOLARIZATION_OF_THE_PRESYNAPTIC_TERMINAL_TRIGGERS_THE_OPENING_OF_CALCIUM_CHANNELS	http://www.broadinstitute.org/gsea/msigdb/cards/REACTOME_DEPOLARIZATION_OF_THE_PRESYNAPTIC_TERMINAL_TRIGGERS_THE_OPENING_OF_CALCIUM_CHANNELS.html	CACNA2D1	CACNB1	CACNG4	CACNB2	CACNA1E	CACNB3	CACNG2	CACNB4	CACNA2D3	CACNA2D2	CACNA1A	CACNA1B
REACTOME_RNA_POLYMERASE_I_PROMOTER_OPENING	http://www.broadinstitute.org/gsea/msigdb/cards/REACTOME_RNA_POLYMERASE_I_PROMOTER_OPENING.html	HIST2H2AA3	HIST4H4	HIST2H4A	HIST2H4B	HIST1H2BO	HIST1H2BM	H2BFS	HIST1H2BN	HIST1H2BK	HIST1H2BL	HIST2H2AC	HIST1H2BI	HIST1H2BJ	H2AFZ	H2AFX	HIST3H2BB	MBD2	HIST2H2BE	MAPK3	HIST1H2AB	HIST1H2AC	HIST1H4L	HIST1H4K	HIST1H2AD	HIST1H2AE	H2AFB1	HIST1H4A	HIST1H4B	HIST1H4E	HIST1H4F	HIST1H4C	HIST1H4D	HIST1H4I	HIST1H4J	HIST1H4H	HIST1H2BA	HIST2H3A	HIST1H3J	HIST1H2BB	HIST1H2BC	HIST1H2BD	HIST1H2BE	HIST1H2BF	HIST1H2BG	HIST1H2BH	HIST2H3C	HIST2H3D	UBTF	HIST1H3A	HIST1H3B	H3F3A	HIST1H3C	HIST1H2AK	H3F3B	HIST1H3E	HIST1H3F	HIST1H3G	HIST1H3H	HIST1H3I
REACTOME_GAP_JUNCTION_ASSEMBLY	http://www.broadinstitute.org/gsea/msigdb/cards/REACTOME_GAP_JUNCTION_ASSEMBLY.html	GJA10	GJD2	GJA8	GJA9	GJD4	GJD3	GJB7	GJB3	GJB4	GJA1	GJB5	GJB6	GJA4	GJC2	GJA5	GJB1	GJC1	GJA3	GJB2
REACTOME_INHIBITION_OF_INSULIN_SECRETION_BY_ADRENALINE_NORADRENALINE	http://www.broadinstitute.org/gsea/msigdb/cards/REACTOME_INHIBITION_OF_INSULIN_SECRETION_BY_ADRENALINE_NORADRENALINE.html	GNAI2	GNAI1	ADCY5	ADCY6	GNG13	CACNB2	CACNB3	GNG11	GNG12	GNG8	INS	ADRA2A	ADRA2C	GNG2	GNG3	GNG4	GNG5	GNG7	GNAO1	CACNA2D2	GNGT1	GNGT2	GNB2	GNB1	GNG10	GNB5	GNB4	GNB3	CACNA1C	CACNA1D
REACTOME_MRNA_DECAY_BY_3_TO_5_EXORIBONUCLEASE	http://www.broadinstitute.org/gsea/msigdb/cards/REACTOME_MRNA_DECAY_BY_3_TO_5_EXORIBONUCLEASE.html	DIS3	DCPS	EXOSC8	EXOSC9	EXOSC6	EXOSC7	EXOSC4	EXOSC5	EXOSC2	EXOSC3	EXOSC1
REACTOME_ASSOCIATION_OF_LICENSING_FACTORS_WITH_THE_PREREPLICATIVE_COMPLEX	http://www.broadinstitute.org/gsea/msigdb/cards/REACTOME_ASSOCIATION_OF_LICENSING_FACTORS_WITH_THE_PREREPLICATIVE_COMPLEX.html	E2F1	E2F2	CDC6	E2F3	ORC2L	ORC3L	ORC4L	GMNN	ORC5L	UBB	ORC1L	CDT1
REACTOME_GAP_JUNCTION_DEGRADATION	http://www.broadinstitute.org/gsea/msigdb/cards/REACTOME_GAP_JUNCTION_DEGRADATION.html	CLTA	DAB2	MYO6	CLTB	GJA1	CLTC	CLTCL1	DNM1	AP2M1	DNM2
REACTOME_REGULATION_OF_PYRUVATE_DEHYDROGENASE_COMPLEX	http://www.broadinstitute.org/gsea/msigdb/cards/REACTOME_REGULATION_OF_PYRUVATE_DEHYDROGENASE_COMPLEX.html	PDK1	PDP1	PDPR	PDK2	PDP2	PDK3	DLD	PDK4	DLAT	PDHA1	PDHX	PDHB
REACTOME_PURINE_RIBONUCLEOSIDE_MONOPHOSPHATE_BIOSYNTHESIS	http://www.broadinstitute.org/gsea/msigdb/cards/REACTOME_PURINE_RIBONUCLEOSIDE_MONOPHOSPHATE_BIOSYNTHESIS.html	ADSS	ADSSL1	ATIC	ADSL	IMPDH1	PAICS	GMPS	IMPDH2	PFAS	PPAT	GART
REACTOME_ZINC_INFLUX_INTO_CELLS_BY_THE_SLC39_GENES_FAMILY	http://www.broadinstitute.org/gsea/msigdb/cards/REACTOME_ZINC_INFLUX_INTO_CELLS_BY_THE_SLC39_GENES_FAMILY.html	SLC39A14	SLC39A10	SLC39A8	SLC39A7	SLC39A6	SLC39A5	SLC39A4	SLC39A3	SLC39A2	SLC39A1
REACTOME_NA_CL_DEPENDENT_NEUROTRANSMITTER_TRANSPORTERS	http://www.broadinstitute.org/gsea/msigdb/cards/REACTOME_NA_CL_DEPENDENT_NEUROTRANSMITTER_TRANSPORTERS.html	SLC6A1	SLC6A20	SLC6A11	SLC6A2	SLC6A12	SLC6A3	SLC6A13	SLC6A14	SLC6A15	SLC6A18	SLC6A19	SLC6A9	SLC6A7	SLC6A5	SLC6A6	SLC18A2	SLC18A1	SLC22A2
REACTOME_NEP_NS2_INTERACTS_WITH_THE_CELLULAR_EXPORT_MACHINERY	http://www.broadinstitute.org/gsea/msigdb/cards/REACTOME_NEP_NS2_INTERACTS_WITH_THE_CELLULAR_EXPORT_MACHINERY.html	XPO1	NUP98	NUP160	NUP93	NUP188	NUP214	POM121	SEH1L	RAE1	NUP210	NUP50	NUP37	NUP54	RANBP2	NUP35	TPR	NUP133	NUP153	NUP88	RAN	NUP85	NUPL2	NUP155	NUPL1	AAAS	NUP62	NUP205	NUP107	NUP43
REACTOME_GPCR_LIGAND_BINDING	http://www.broadinstitute.org/gsea/msigdb/cards/REACTOME_GPCR_LIGAND_BINDING.html	GNG8	AGTR1	HTR1B	AGTR2	HTR1A	MC1R	LTB4R	CCR10	GNG2	GNG3	HTR1D	QRFP	GNG4	GNG5	HTR1F	HTR1E	GNG7	WNT10A	WNT10B	GPER	SSTR4	SSTR5	SSTR2	SSTR3	SSTR1	F2	MC2R	PTH1R	PPYR1	ADCYAP1	HCRTR2	ADRB3	HCRTR1	OPN1MW2	PTH2R	NPY5R	GNGT1	GNGT2	PENK	AVPR1B	HEBP1	AVPR1A	OPRM1	KISS1	KISS1R	MC5R	HTR5A	IHH	AVP	GIP	NPBWR1	NPBWR2	GNB2	GNB1	GIPR	WNT9B	GNB5	GNB4	GNAS	WNT9A	GNB3	FFAR3	C3	FFAR2	OPRK1	NPY2R	FFAR1	C5	GPR65	GNG13	FPR1	FPR3	GNG11	GPR68	FPR2	GNG12	CCL28	CCL27	CCL25	CCL22	CCL23	CCL20	CCL21	CCBP2	MC3R	WNT8A	WNT8B	IL8	OPRL1	CCL19	NPY1R	CCL16	CCL17	CCL11	P2RY12	P2RY13	WNT7B	P2RY10	P2RY11	P2RY14	GNG10	MC4R	NMBR	HTR2B	HTR2C	WNT7A	HTR2A	QRFPR	CXCL11	CXCL12	CXCL10	GALR1	GALR3	RLN3	GPR44	RLN2	GALR2	RGR	NTSR1	NTSR2	GPR55	C3AR1	DRD1	CCL3	CCL2	ADORA2B	DRD3	CYSLTR1	CYSLTR2	ADORA2A	DRD2	DRD5	DRD4	CX3CL1	OPN1SW	CCL5	CCL4	CCL7	P2RY8	P2RY6	P2RY4	P2RY2	P2RY1	ADRA2A	GRPR	ADRA2C	ADRA2B	CXCL13	CXCL16	ADRA1B	TBXA2R	MTNR1B	ADRA1A	ADM2	XCL1	XCL2	ADRA1D	RHO	MTNR1A	GPR109B	GPR109A	GABBR1	GABBR2	IAPP	APLN	CCRL1	KNG1	PTGER1	PTGER2	PTGER3	PTGER4	GPR18	GAL	ADRB2	CHRM5	ADRB1	CHRM4	CHRM3	CHRM2	CHRM1	GPR17	TSHR	PTAFR	VIP	HCRT	CCK	TAC1	OXTR	PF4	TSHB	TAC3	APLNR	HRH1	HRH3	HRH2	HRH4	ANXA1	GCG	FZD10	PNOC	OPRD1	CGA	EDN3	CGB	UTS2	ADORA3	EDN2	LHCGR	EDN1	LPAR4	GPR120	LPAR3	LPAR2	LPAR1	ADORA1	SHH	S1PR2	S1PR3	S1PR1	S1PR4	S1PR5	NPSR1	PRLH	C5AR1	HTR4	GPR132	PDYN	CRHR1	CCR9	CRHR2	CCR8	CCR7	CCR6	PPBP	GPBAR1	CCR5	LPAR6	CCR4	HTR7	CCR3	CX3CR1	HTR6	CCR2	PRLHR	TRHR	BDKRB1	BDKRB2	POMC	MLN	NPB	UTS2D	NPS	NPY	NPW	UTS2R	PYY	LHB	CCKAR	TAS1R3	TAS1R1	TAS1R2	EDNRA	EDNRB	SCT	OXER1	CCL3L1	CCL3L3	XCR1	RXFP4	CCKBR	RXFP1	RXFP3	RXFP2	GRM1	GRM5	GRM4	PROK2	GRM3	GRM2	ADM	GRM8	GRM7	PROK1	GRM6	PTGDR	CXCL1	DHH	AVPR2	CXCL5	OPN1LW	CXCL3	OXT	CCR1	CXCL2	CXCL9	NMB	PTH2	CXCL6	GCGR	AGT	NPFFR2	NPFFR1	GNRHR2	FZD9	FZD8	OPN1MW	FZD1	FZD3	FZD2	PTGFR	FZD5	FZD4	FZD7	FZD6	OPN5	PTCH1	PTCH2	OPN3	OPN4	F2RL2	F2RL3	CASR	WNT3A	F2RL1	VIPR1	VIPR2	GHRHR	SCTR	WNT2	WNT1	PTGIR	WNT4	WNT3	GLP2R	WNT6	PROKR2	PROKR1	PTHLH	DARC	GLP1R	WNT5A	PPY	ADCYAP1R1	TRH	CNR1	CNR2	LTB4R2	SST	INSL3	INSL5	TACR3	TACR2	RRH	TACR1	CXCR1	CXCR2	GNRHR	CXCR3	TAAR8	TAAR9	TAAR6	CXCR5	CXCR4	CXCR7	CXCR6	TAAR1	CALCRL	TAAR5	RAMP1	NPFF	TAAR2	TAAR3	RAMP3	RAMP2	FSHR	GRP	SMO	GHRH	WNT11	FSHB	CALCR	WNT16	GPR4	CALCA	CALCB	PTH	GPRC6A	WNT2B	NTS	MLNR	CRH	F2R
REACTOME_AMINO_ACID_SYNTHESIS_AND_INTERCONVERSION	http://www.broadinstitute.org/gsea/msigdb/cards/REACTOME_AMINO_ACID_SYNTHESIS_AND_INTERCONVERSION.html	GLS2	GOT2	PYCR1	GLUL	GOT1	ALDH18A1	GLS	GLUD1	GPT	ASNS	OAT	GPT2
REACTOME_THROMBIN_SIGNALLING_THROUGH_PROTEINASE_ACTIVATED_RECEPTORS	http://www.broadinstitute.org/gsea/msigdb/cards/REACTOME_THROMBIN_SIGNALLING_THROUGH_PROTEINASE_ACTIVATED_RECEPTORS.html	GNA13	F2RL2	F2RL3	GNA14	GNA15	GNA11	GNA12	GNG13	GNG11	GNG12	GNG8	GNG2	GNG3	GNG4	GNG5	GNG7	GNGT1	GNGT2	GNB2	GNAQ	GNB1	GNG10	F2	GNB5	GNB4	GNB3	F2R
REACTOME_THROMBOXANE_SIGNALLING_THROUGH_TP_RECEPTOR	http://www.broadinstitute.org/gsea/msigdb/cards/REACTOME_THROMBOXANE_SIGNALLING_THROUGH_TP_RECEPTOR.html	GNA13	GNA14	GNA15	GNA11	GNG13	GNG11	GNG12	GNG8	GNGT1	GNGT2	GNAQ	GNB2	GNB1	GNG10	TBXA2R	GNB5	GNG2	GNB4	GNB3	GNG3	GNG4	GNG5	GNG7
REACTOME_RNA_POLYMERASE_I_III_AND_MITOCHONDRIAL_TRANSCRIPTION	http://www.broadinstitute.org/gsea/msigdb/cards/REACTOME_RNA_POLYMERASE_I_III_AND_MITOCHONDRIAL_TRANSCRIPTION.html	HIST2H2AA3	CBX3	TBP	HIST1H2BO	HIST1H2BM	HIST1H2BN	HIST1H2BK	HIST1H2BL	HIST1H2BI	HIST1H2BJ	H2AFZ	TFB2M	H2AFX	PTRF	MAPK3	HIST1H4L	HIST1H4K	H2AFB1	HIST1H4A	HIST1H4B	HIST1H4E	HIST1H4F	HIST1H4C	HIST1H4D	HIST1H4I	HIST1H4J	HIST1H4H	HIST2H3A	HIST1H3J	SSB	EHMT2	HIST2H3C	HIST2H3D	POLRMT	HIST1H3A	HIST1H3B	H3F3A	HIST1H3C	H3F3B	HIST1H3E	HIST1H3F	HIST1H3G	HIST1H3H	HIST1H3I	TAF1B	GTF3A	TAF1C	HIST4H4	LZTS1	TAF1A	HIST2H4A	HIST2H4B	H2BFS	RRN3	HIST2H2AC	HIST3H2BB	SNAPC5	BRF1	MTERF	SNAPC2	BRF2	CCNH	POLR1D	SNAPC1	SNAPC4	SNAPC3	GTF2H4	POLR1A	TTF1	GTF2H3	POLR1C	CDK7	ZNF143	POLR1B	MBD2	GTF2H2	GTF2H1	HIST2H2BE	HIST1H2AB	POLR2H	HIST1H2AC	POLR2F	POLR2E	POLR2L	POLR2K	HIST1H2AD	HIST1H2AE	BDP1	NFIX	TFAM	ERCC6	POU2F1	GTF3C5	GTF3C2	ERCC3	GTF3C1	GTF3C4	GTF3C3	ERCC2	HIST1H2BA	HIST1H2BB	POLR3F	HIST1H2BC	HIST1H2BD	KAT2B	POLR3H	HIST1H2BE	HIST1H2BF	HIST1H2BG	HIST1H2BH	POLR3A	POLR3B	POLR3E	POLR3D	MNAT1	UBTF	HIST1H2AK	NFIC	NFIA	NFIB
REACTOME_TRANSPORT_OF_THE_SLBP_INDEPENDENT_MATURE_MRNA	http://www.broadinstitute.org/gsea/msigdb/cards/REACTOME_TRANSPORT_OF_THE_SLBP_INDEPENDENT_MATURE_MRNA.html	NCBP2	NCBP1	NUP98	NUP160	NUP93	NUP188	NUP214	POM121	SEH1L	RAE1	NUP210	NUP50	NUP37	NUP54	RANBP2	NUP35	TPR	NUP133	NUP153	NUP88	NUP85	NXF1	NUPL2	NUP155	NUPL1	EIF4E	AAAS	NUP62	NUP205	THOC4	NUP107	NUP43
REACTOME_ASSOCIATION_OF_TRIC_CCT_WITH_TARGET_PROTEINS_DURING_BIOSYNTHESIS	http://www.broadinstitute.org/gsea/msigdb/cards/REACTOME_ASSOCIATION_OF_TRIC_CCT_WITH_TARGET_PROTEINS_DURING_BIOSYNTHESIS.html	FKBP9	SKIV2L	CCT2	CCT3	ARFGEF2	KIFC3	FBXW9	KIF13A	FBXW7	LONP2	FBXW5	AP3M1	FBXW4	FBXO6	FBXW2	USP11	FBXO4	FBXW10	TCP1	SPHK1	CCT6A	CCT7	CCT5	CCT4	CCT8	FBXL5	NOP56	FBXL3	XRN2
REACTOME_PROTEOLYTIC_CLEAVAGE_OF_SNARE_COMPLEX_PROTEINS	http://www.broadinstitute.org/gsea/msigdb/cards/REACTOME_PROTEOLYTIC_CLEAVAGE_OF_SNARE_COMPLEX_PROTEINS.html	STX6	STX5	STX8	STX4	STX1A	STX7	STX3	STX2	STX1B	STX12	STX16	VAMP2	STX11	VAMP1	SNAP25	STX10
REACTOME_ZINC_TRANSPORTATION	http://www.broadinstitute.org/gsea/msigdb/cards/REACTOME_ZINC_TRANSPORTATION.html	SLC39A14	SLC39A10	SLC30A1	SLC39A8	SLC30A5	SLC39A7	SLC39A6	SLC30A2	SLC30A3	SLC39A5	SLC30A8	SLC39A4	SLC39A3	SLC30A6	SLC39A2	SLC39A1	SLC30A7
REACTOME_APOPTOSIS_INDUCED_DNA_FRAGMENTATION	http://www.broadinstitute.org/gsea/msigdb/cards/REACTOME_APOPTOSIS_INDUCED_DNA_FRAGMENTATION.html	H1F0	HIST1H1E	CASP3	HIST1H1D	HIST1H1C	HIST1H1B	DFFA	DFFB	HIST1H1A	KPNB1	KPNA1
REACTOME_SMOOTH_MUSCLE_CONTRACTION	http://www.broadinstitute.org/gsea/msigdb/cards/REACTOME_SMOOTH_MUSCLE_CONTRACTION.html	MYL6	TLN1	ACTA2	CALD1	ITGA1	ITGB5	MYL12B	TPM2	TPM1	PXN	TPM4	TPM3	VCL	MYL9	ACTG2	SORBS3	SORBS1	MYL6B	MYH11	CALM3	LMOD1	MYLK	CALM2	CALM1
REACTOME_METABOLISM_OF_MRNA	http://www.broadinstitute.org/gsea/msigdb/cards/REACTOME_METABOLISM_OF_MRNA.html	CNOT8	LSM6	CNOT3	CNOT2	EDC4	CNOT1	CNOT7	CNOT6	CNOT4	DCPS	PARN	CNOT6L	EDC3	LSM5	LSM4	RQCD1	LSM3	PABPC1	LSM2	LSM1	PAN2	EXOSC8	EXOSC9	PAN3	EXOSC6	EXOSC7	PAIP1	EXOSC4	CNOT10	EXOSC5	EXOSC2	EXOSC3	EXOSC1	DDX6	EIF4G1	TNKS1BP1	EIF4B	DIS3	EIF4E	DCP1B	DCP2	C2ORF29	DCP1A	EIF4A2	EIF4A1	XRN1
REACTOME_CELL_JUNCTION_ORGANIZATION	http://www.broadinstitute.org/gsea/msigdb/cards/REACTOME_CELL_JUNCTION_ORGANIZATION.html	PVR	CLDN8	CLDN7	CADM3	CLDN9	CLDN4	CADM1	CLDN3	CADM2	CLDN6	FERMT2	CLDN5	CD151	CTNNB1	ILK	CDH24	F11R	INADL	RSU1	ARHGEF6	PRKCI	MPP5	ACTN1	FBLIM1	FLNC	CTNNA1	FLNA	VASP	JUP	TESK1	CLDN1	CLDN2	LAMC2	DST	PARVB	PARVA	CLDN16	CLDN17	PARD3	LIMS1	CLDN18	LIMS2	CLDN19	ITGB4	CTNND1	CDH1	CLDN10	CLDN11	CDH2	CDH3	CLDN12	CDH4	ITGB1	CLDN14	PXN	CDH5	CDH6	CLDN15	CDH8	PVRL4	CDH7	COL17A1	LAMB3	CDH9	PVRL1	PVRL3	PVRL2	MLLT4	PLEC	PARD6A	PARD6B	CRB3	CLDN22	CLDN20	CLDN23	CDH12	CDH13	CDH15	LAMA3	ITGA6	CDH18	PARD6G	CDH10	CDH11
REACTOME_METABOLISM_OF_RNA	http://www.broadinstitute.org/gsea/msigdb/cards/REACTOME_METABOLISM_OF_RNA.html	NCBP2	NCBP1	CNOT8	SNRPD3	LSM6	SNRPD1	CNOT3	SNRPD2	EDC4	CNOT2	CNOT1	NUP188	CNOT7	CNOT6	CNOT4	DCPS	PARN	SEH1L	RAE1	PRMT5	EDC3	WDR77	LSM5	LSM4	LSM3	NUP37	RANBP2	DDX20	LSM2	NUP35	LSM1	TGS1	TPR	CLNS1A	PAN2	NUP133	EXOSC8	EXOSC9	PAN3	EXOSC6	EXOSC7	NUP88	SNUPN	EXOSC4	CNOT10	EXOSC5	EXOSC2	EXOSC3	NUP85	EXOSC1	NUPL2	NUPL1	SMN2	SMN1	EIF4G1	AAAS	C2ORF29	EIF4A2	NUP205	EIF4A1	SNRPB	NUP107	SIP1	SNRPF	NUP43	SNRPE	XRN1	SNRPG	NUP98	NUP160	NUP93	NUP214	POM121	CNOT6L	NUP210	NUP50	RQCD1	NUP54	PABPC1	GEMIN6	GEMIN7	GEMIN4	GEMIN5	NUP153	PAIP1	NUP155	DDX6	TNKS1BP1	DIS3	EIF4B	PHAX	EIF4E	NUP62	DCP1B	DCP2	DCP1A
REACTOME_MITOTIC_M_M_G1_PHASES	http://www.broadinstitute.org/gsea/msigdb/cards/REACTOME_MITOTIC_M_M_G1_PHASES.html	ITGB3BP	XPO1	PPP2R5B	PPP2R5A	PPP2R5D	PPP2R5C	KNTC1	RANGAP1	AURKB	CDCA8	RAD21	INCENP	NUP37	STAG2	STAG1	NUP133	SGOL2	SGOL1	PPP1CC	ORC1L	PSMA2	PSMA1	REC8	MAD2L1	NDEL1	PSMA6	RCC2	PSMA5	ZWINT	PSMA4	PSMA3	CLIP1	NUP43	CCDC99	B9D2	AHCTF1	PSMA7	PSMB5	SPC24	PSMB4	SPC25	RPS27	PSMB7	PSMB6	PSMB1	GORASP1	CENPC1	PSMB3	ORC6L	PSMB2	FBXO5	SKA2	CLASP1	CLASP2	SKA1	NUDC	ERCC6L	TAOK1	CKAP5	NUF2	CASC5	NDC80	CDC20	PMF1	PSMB8	PSMB9	PSMC6	PSMC5	PSMC4	PSMC3	PLK1	PSMC2	PSMC1	SEC13	SMC1A	E2F1	KIF23	E2F2	MAD1L1	E2F3	CDT1	KIF2B	KIF2C	MCM8	NDE1	MCM7	ORC4L	SEH1L	PSMD1	PSMD2	PSMD3	PSMD4	RANBP2	PSMD5	PSMD6	PSMD7	PSMD8	PSMD9	KIF2A	ZW10	PPP2R1B	PPP2R1A	CDC6	DSN1	NUP85	MCM2	MCM3	MCM4	MCM5	MCM6	PSME1	APITD1	PSME2	NSL1	ORC5L	BUB1B	PSME3	NUP107	UBB	MAPRE1	PSMB10	NUP98	NUP160	PSMF1	ORC2L	CENPA	PPP2CA	PPP2CB	BUB1	PAFAH1B1	ZWILCH	BUB3	CENPO	CENPN	CENPM	CENPL	GMNN	CENPQ	CENPP	KIF18A	CENPF	BIRC5	CENPE	CENPK	MLF1IP	CENPI	SMC3	MIS12	CENPH	PSMD14	PSMD13	ORC3L	PSMD12	PSMD11	PSMD10	CENPT	KIF20A
REACTOME_MYOGENESSIS	http://www.broadinstitute.org/gsea/msigdb/cards/REACTOME_MYOGENESSIS.html	MEF2C	MYOD1	MEF2B	MEF2A	CDH2	NEO1	CDH4	CTNNB1	CDC42	MYOG	TCF4	TCF3	BOC	MAP2K6	MYF6	MYF5	MAPK11	CTNNA1	NTN3	CTNNA2	MEF2D	SPAG9	CDH15	MAPK12	BNIP2	MAPK14	CDON	ABL1	TCF12
REACTOME_MAPK_TARGETS_NUCLEAR_EVENTS_MEDIATED_BY_MAP_KINASES	http://www.broadinstitute.org/gsea/msigdb/cards/REACTOME_MAPK_TARGETS_NUCLEAR_EVENTS_MEDIATED_BY_MAP_KINASES.html	MEF2C	MEF2A	PPP2R5D	ELK1	MAPKAPK2	ATF1	ATF2	FOS	PPP2CA	PPP2CB	PPP2R1B	PPP2R1A	CREB1	MAPK11	MAPK10	RPS6KA5	MAPK1	DUSP4	DUSP3	RPS6KA3	RPS6KA1	RPS6KA2	MAPK14	JUN	MAPK3	MAPK9	MAPK8	MAPK7	DUSP7	DUSP6
REACTOME_DOWNSTREAM_SIGNALING_OF_ACTIVATED_FGFR	http://www.broadinstitute.org/gsea/msigdb/cards/REACTOME_DOWNSTREAM_SIGNALING_OF_ACTIVATED_FGFR.html	FGF19	FGF6	FGFR2	FGFR1	FGF18	FGF5	FGF8	FGFR4	FGFR3	FGF7	GRB2	FGF9	FGF17	FGF16	FGF10	SRC	TLR9	INS	SOS1	GAB1	PIK3C3	PIK3CA	FRS3	SHC1	FGF1	INSR	FRS2	FGF2	PIK3R4	PIK3R1	FGF3	PIK3R2	FGF4	IRS2	PIK3CB	KL	FGF23	FGF22	FGF20	IRS1	PTPN11	DOK1	PLCG1
REACTOME_CREB_PHOSPHORYLATION_THROUGH_THE_ACTIVATION_OF_CAMKII	http://www.broadinstitute.org/gsea/msigdb/cards/REACTOME_CREB_PHOSPHORYLATION_THROUGH_THE_ACTIVATION_OF_CAMKII.html	CAMK2G	CREB1	GRIN1	GRIN2A	ACTN2	GRIN2B	GRIN2C	GRIN2D	DLG4	CAMK2D	CALM3	CAMK2B	NEFL	CAMK2A	CALM2	CALM1
REACTOME_PHOSPHOLIPASE_CMEDIATED_CASCADE	http://www.broadinstitute.org/gsea/msigdb/cards/REACTOME_PHOSPHOLIPASE_CMEDIATED_CASCADE.html	FGF19	FGFR2	FGF6	FGF18	FGF5	FGFR1	FGF8	FGFR4	FGF7	FGFR3	KL	FGF9	FGF17	FGF16	FGF10	FGF23	FGF22	FGF20	PLCG1	FGF1	FGF2	FGF3	FGF4
REACTOME_ENERGY_DEPENDENT_REGULATION_OF_MTOR_BY_LKB1_AMPK	http://www.broadinstitute.org/gsea/msigdb/cards/REACTOME_ENERGY_DEPENDENT_REGULATION_OF_MTOR_BY_LKB1_AMPK.html	PRKAG3	CAB39L	STK11	PRKAG1	PRKAG2	PRKAB2	STRADA	PPM1A	PRKAB1	STRADB	RPTOR	TSC1	TSC2	RHEB	PRKAA1	CAB39	PRKAA2
ST_INTERFERON_GAMMA_PATHWAY	http://www.broadinstitute.org/gsea/msigdb/cards/ST_INTERFERON_GAMMA_PATHWAY.html	REG1A	IFNG	PLA2G2A	JAK1	JAK2	PTPRU	STAT1	IFNGR1	CISH
ST_WNT_CA2_CYCLIC_GMP_PATHWAY	http://www.broadinstitute.org/gsea/msigdb/cards/ST_WNT_CA2_CYCLIC_GMP_PATHWAY.html	TF	CAMK2G	SLC6A13	DAG1	ITPKB	ITPR3	PDE6H	PDE6G	ITPKA	ITPR1	ITPR2	PDE6A	PDE6B	PDE6C	PDE6D	CAMK2D	NFAT5	CAMK2B	CAMK2A
ST_INTERLEUKIN_13_PATHWAY	http://www.broadinstitute.org/gsea/msigdb/cards/ST_INTERLEUKIN_13_PATHWAY.html	TYK2	IL4R	JAK1	IL13	JAK2	IL13RA1	IL13RA2
ST_DIFFERENTIATION_PATHWAY_IN_PC12_CELLS	http://www.broadinstitute.org/gsea/msigdb/cards/ST_DIFFERENTIATION_PATHWAY_IN_PC12_CELLS.html	OPN1LW	TH	DAG1	ELK1	TERF2IP	SRC	ATF1	ASAH1	AKT1	PIK3CA	SHC1	FRS2	MAP2K7	PIK3R1	EGR1	EGR3	EGR2	PIK3C2G	BRAF	CREB3	EGR4	CREB1	CAMP	CREBBP	MAP1B	PIK3CD	MAP2K4	CREB5	MAPK10	PTPN11	MAPK1	RPS6KA3	CRKL	GNAQ	JUN	NTRK1	MAPK3	MAPK8IP2	MAPK9	MAPK8IP3	MAPK8	MAPK8IP1
ST_TUMOR_NECROSIS_FACTOR_PATHWAY	http://www.broadinstitute.org/gsea/msigdb/cards/ST_TUMOR_NECROSIS_FACTOR_PATHWAY.html	TRAF2	TNF	NFKBIE	NFKBIB	NFKBIA	NFKB1	NFKB2	NR2C2	MAP3K7	BAG4	TNFRSF1A	CASP3	TNFRSF1B	MAP3K3	CASP8	CFLAR	RALBP1	MAP2K4	FADD	BIRC3	BIRC2	NFKBIL1	TRADD	NFKBIL2	RIPK1	JUN	IKBKG	TNFAIP3
SA_B_CELL_RECEPTOR_COMPLEXES	http://www.broadinstitute.org/gsea/msigdb/cards/SA_B_CELL_RECEPTOR_COMPLEXES.html	HRAS	BCR	VAV3	MAP2K1	LYN	GRB2	ELK1	VAV2	VAV1	ATF2	FOS	MAPK1	RPS6KA3	RPS6KA1	PAPPA	MAP3K1	SOS1	JUN	RAC1	MAPK3	MAPK8IP3	SHC1	SYK	BLNK
ST_ERK1_ERK2_MAPK_PATHWAY	http://www.broadinstitute.org/gsea/msigdb/cards/ST_ERK1_ERK2_MAPK_PATHWAY.html	GRB2	MKNK2	MKNK1	NFKB1	ATF1	SOS1	MAP3K8	SOS2	MOS	EEF2K	SHC1	TRAF3	MAP2K1	CREB3	BRAF	MAP2K2	CREB1	CREB5	BAD	MAPK1	DUSP4	RPS6KA3	EIF4E	RPS6KA1	RPS6KA2	MAPK3	RAP1A	DUSP9	DUSP6
SIG_CD40PATHWAYMAP	http://www.broadinstitute.org/gsea/msigdb/cards/SIG_CD40PATHWAYMAP.html	SYT1	TRAF2	NFKBIE	NFKBIB	MAPKAPK5	NFKBIA	NFKB1	NFKB2	GORASP1	PIK3CA	TRAF6	MAP2K7	TRAF5	PIK3R1	TRAF3	PIK3CD	MAP2K4	MAPK11	MAPK10	NFKBIL1	MAPK1	NFKBIL2	DUSP1	MAPK12	MAPK13	MAPK14	MAPK3	IKBKG	MAPK8IP2	MAPK9	MAPK8IP3	MAPK8	MAPK8IP1
SIG_PIP3_SIGNALING_IN_CARDIAC_MYOCTES	http://www.broadinstitute.org/gsea/msigdb/cards/SIG_PIP3_SIGNALING_IN_CARDIAC_MYOCTES.html	F2RL2	PREX1	RPS6KB1	PTEN	PAK6	AKT1	PAK7	CDC42	CDKN2A	PAK2	SLC2A4	PAK3	PAK4	GAB1	PIK3CA	SHC1	PAK1	MYC	AKT3	AKT2	IRS4	IRS2	INPPL1	PIK3CD	IRS1	CDK2	GADD45A	YWHAZ	PARD3	ERBB4	GRB2	SFN	BCL2L1	PTK2	SOS1	SOS2	PARD6A	PDK1	EBP	CREB3	CREB1	MET	YWHAB	IGF1	CREB5	BAD	YWHAE	YWHAG	RPS6KA3	IFI27	YWHAH	CDKN1B	NOLC1	RPS6KA1	TSC1	RPS6KA2	GSK3A	GSK3B	TSC2	YWHAQ	PPP1R13B	IGFBP1	PTPN1
SA_CASPASE_CASCADE	http://www.broadinstitute.org/gsea/msigdb/cards/SA_CASPASE_CASCADE.html	SREBF1	PRF1	DFFA	DFFB	GZMB	BIRC3	BIRC2	SREBF2	SCAP	CASP10	CASP3	CASP9	CASP7	CASP8	APAF1
ST_GA12_PATHWAY	http://www.broadinstitute.org/gsea/msigdb/cards/ST_GA12_PATHWAY.html	F2RL2	PLD3	PLD2	F2RL3	PLD1	F2RL1	MYEF2	RAF1	VAV1	SRC	EPHB2	BTK	MAPK1	RASAL1	PTK2	JUN	F2	DLG4	MAPK8	MAPK7	MAP2K5	TEC
ST_G_ALPHA_S_PATHWAY	http://www.broadinstitute.org/gsea/msigdb/cards/ST_G_ALPHA_S_PATHWAY.html	MAPK1	BFAR	CREB3	BRAF	CREB1	CAMP	RAF1	CREB5	TERF2IP	SNX13	SRC	ASAH1
ST_G_ALPHA_I_PATHWAY	http://www.broadinstitute.org/gsea/msigdb/cards/ST_G_ALPHA_I_PATHWAY.html	DRD2	GRB2	DAG1	ITPKB	TERF2IP	KCNJ3	ITPKA	SRC	ASAH1	EPHB2	AKT1	PLCB3	PLCB4	SOS1	SOS2	SHC1	PLCB1	PLCB2	AKT3	AKT2	PITX2	EGFR	BRAF	PIK3CB	RAF1	ITPR3	STAT3	ITPR1	ITPR2	KCNJ5	MAPK1	RGS20	KCNJ9	PI3
SIG_CHEMOTAXIS	http://www.broadinstitute.org/gsea/msigdb/cards/SIG_CHEMOTAXIS.html	WASF1	PTEN	BTK	ARHGAP4	PAK6	AKT1	ACTR3	PAK7	ACTR2	CDC42	PAK2	PAK3	PAK4	ARHGAP1	PIK3CA	PAK1	ANGPTL2	AKT3	PIK3R1	AKT2	PITX2	PIK3CG	PDK1	GDI1	GDI2	ROCK1	ROCK2	LIMK1	INPPL1	PIK3CD	MYLK2	ITPR3	RPS4X	RACGAP1	ITPR1	ARHGEF11	SAG	ITPR2	CFL2	CFL1	PPP1R13B	WASL	MYLK	RHO
ST_IL_13_PATHWAY	http://www.broadinstitute.org/gsea/msigdb/cards/ST_IL_13_PATHWAY.html	TYK2	IL4R	JAK1	IL13	JAK2	IL13RA1	IL13RA2
ST_P38_MAPK_PATHWAY	http://www.broadinstitute.org/gsea/msigdb/cards/ST_P38_MAPK_PATHWAY.html	IL1R1	MAPKAPK5	DUSP10	MKNK2	ELK1	MYEF2	MKNK1	NFKB1	MAPKAPK2	SRF	ATF1	NR2C2	AKT1	MAP3K7	CDC42	MAP3K5	MAP3K4	EEF2K	TRAF6	MAP2K6	CREB3	CREB1	MAP2K3	MAP2K4	CREB5	MAPK11	MAPK1	EIF4E	DUSP1	MAPK12	MAPK13	MAPK14	MAP3K10	HSPB1	GADD45A
SIG_IL4RECEPTOR_IN_B_LYPHOCYTES	http://www.broadinstitute.org/gsea/msigdb/cards/SIG_IL4RECEPTOR_IN_B_LYPHOCYTES.html	GRB2	MAP4K1	AKT1	STAT6	IL4R	SOS1	BCL2	SOS2	PIK3CA	SHC1	PIK3R1	AKT3	AKT2	PDK1	IRS2	SOCS1	PIK3CD	RAF1	BAD	IRS1	MAPK1	GSK3A	GSK3B	MAPK3	JAK1	PPP1R13B	JAK3
WNT_SIGNALING	http://www.broadinstitute.org/gsea/msigdb/cards/WNT_SIGNALING.html	WNT3A	BTRC	RHOU	B2M	CTNNB1	WNT2	WNT1	WNT4	WNT3	WISP1	AES	CSNK2A1	FRAT1	SOX17	WNT6	FOSL1	MYC	PITX2	FGF4	WNT10A	PPP2R1A	CTBP1	CTBP2	CSNK1G1	FOXN1	LEF1	TLE1	TLE2	SLC9A3R1	SENP2	CTNNBIP1	CCND1	EP300	CCND3	CCND2	JUN	PYGO1	WNT11	WNT9A	FSHB	WNT5A	WNT16	NKD1	WNT5B	CXXC4	HPRT1	DAAM1	TCF7L1	T	PPP2CA	FBXW4	FBXW2	GAPDH	FBXW11	WNT8A	APC	AXIN1	BCL9	ACTB	DVL2	CSNK1A1	DIXDC1	FZD8	TCF7	NLK	FZD1	FZD3	FZD2	FZD5	FRZB	FZD4	PORCN	FZD7	WNT2B	DVL1	FZD6	WNT7B	DKK1	SFRP1	CSNK1D	RPL13A	GSK3A	GSK3B	SFRP4	KREMEN1	LRP6	WIF1	WNT7A	LRP5
ST_JAK_STAT_PATHWAY	http://www.broadinstitute.org/gsea/msigdb/cards/ST_JAK_STAT_PATHWAY.html	SOAT1	REG1A	PIAS3	JAK1	JAK2	PTPRU	JAK3	PIAS1	CISH
SIG_REGULATION_OF_THE_ACTIN_CYTOSKELETON_BY_RHO_GTPASES	http://www.broadinstitute.org/gsea/msigdb/cards/SIG_REGULATION_OF_THE_ACTIN_CYTOSKELETON_BY_RHO_GTPASES.html	WASF1	PAK6	AKT1	ACTR3	ACTG1	ACTG2	PAK7	PFN1	ACTR2	CDC42	PFN2	PAK2	PAK3	PAK4	PAK1	ANGPTL2	GDI1	GDI2	ROCK1	FSCN2	ROCK2	FSCN3	LIMK1	MYH2	FSCN1	MYLK2	FLNC	RPS4X	VASP	FLNA	CFL2	CFL1	WASL	MYLK	RHO
ST_GRANULE_CELL_SURVIVAL_PATHWAY	http://www.broadinstitute.org/gsea/msigdb/cards/ST_GRANULE_CELL_SURVIVAL_PATHWAY.html	CXCL2	DAG1	ITPKB	ITPKA	ASAH1	EPHB2	FOS	CASP3	CERK	MAP2K7	APC	CREB3	CAMP	CREB1	MAP2K4	CREB5	MAPK10	MAPK1	GNAQ	JUN	MAPK8IP2	MAPK8IP3	MAPK9	MAPK8	MAPK8IP1
ST_ADRENERGIC	http://www.broadinstitute.org/gsea/msigdb/cards/ST_ADRENERGIC.html	PHKA2	GNA15	GNAI1	GNA11	DAG1	ITPKB	KCNJ3	ITPKA	SRC	ASAH1	AKT1	PIK3CA	PTX3	PIK3R1	APC	PITX2	EGFR	AR	BRAF	CAMP	PIK3CD	RAF1	MAPK10	CCL16	ITPR3	CCL15	ITPR1	ITPR2	KCNJ5	MAPK1	CCL13	GNAQ	KCNJ9	MAPK14
ST_INTEGRIN_SIGNALING_PATHWAY	http://www.broadinstitute.org/gsea/msigdb/cards/ST_INTEGRIN_SIGNALING_PATHWAY.html	ITGB3BP	TLN1	TLN2	BCAR1	TERF2IP	PTEN	ACTR3	PAK6	AKT1	PAK7	CDC42	ACTR2	CDKN2A	PAK2	PAK3	PAK4	ILK	PIK3CA	RALA	SHC1	ZYX	PAK1	MAP2K7	AKT3	AKT2	BRAF	ROCK1	ROCK2	PIK3CB	ARHGEF7	ARHGEF6	MYLK2	ACTN1	WAS	VASP	MAPK1	PKLR	MAPK9	MAPK8	MAP3K11	CAV1	GRB2	MRAS	ITGA11	ITGA10	SRC	EPHB2	PTK2	DOCK1	CSE1L	SOS1	SOS2	ANGPTL2	P4HB	MAP2K4	ITGA1	RAF1	ITGA2	ITGA3	ITGA4	MAPK10	ITGA9	PLCG1	ITGA6	ITGA5	FYN	ITGA8	ITGA7	PLCG2	GRLF1	MAPK8IP2	MAPK8IP3	MAPK8IP1	ABL1	GRB7	CRK	MYLK	RHO
ST_GAQ_PATHWAY	http://www.broadinstitute.org/gsea/msigdb/cards/ST_GAQ_PATHWAY.html	PHKA2	NFKBIE	NFKBIB	DAG1	NFKBIA	ITPKB	ADRBK1	NFKB1	NFKB2	ITPKA	AKT1	VN1R1	AKT3	AKT2	PITX2	PDK1	PLD3	PLD2	PLD1	PIK3CB	ITPR3	ITPR1	NFKBIL1	ITPR2	NFKBIL2	GNAQ	IKBKG
ST_GA13_PATHWAY	http://www.broadinstitute.org/gsea/msigdb/cards/ST_GA13_PATHWAY.html	PHKA2	GNA13	NFKBIE	NFKBIB	NFKBIA	NFKB1	RDX	NFKB2	SRF	AKT1	CDC42	MAP3K5	PTK2	LPA	BCL2	MAP3K1	SERPINA4	DLG4	AKT3	AKT2	PDK1	PLD3	PLD2	PLD1	ROCK1	PIK3CB	ROCK2	MAP2K4	NFKBIL1	ARHGEF11	NFKBIL2	PI3	IKBKG	TBXA2R	MAPK8
ST_STAT3_PATHWAY	http://www.broadinstitute.org/gsea/msigdb/cards/ST_STAT3_PATHWAY.html	IL6	REG1A	PIAS3	JAK1	JAK2	IL6R	PTPRU	JAK3	STAT3	SRC	CISH
SA_FAS_SIGNALING	http://www.broadinstitute.org/gsea/msigdb/cards/SA_FAS_SIGNALING.html	CFLAR	CASP3	PDE6D	BCL2	CFL1	CASP8
SA_G1_AND_S_PHASES	http://www.broadinstitute.org/gsea/msigdb/cards/SA_G1_AND_S_PHASES.html	NXT1	E2F1	E2F2	PRB1	TP53	CDK4	CDK2	CDKN1A	CCND1	CDKN1B	CDKN2A	ARF1	ARF3	CFL1	MDM2
SIG_INSULIN_RECEPTOR_PATHWAY_IN_CARDIAC_MYOCYTES	http://www.broadinstitute.org/gsea/msigdb/cards/SIG_INSULIN_RECEPTOR_PATHWAY_IN_CARDIAC_MYOCYTES.html	F2RL2	RPS6KB1	PTEN	LNPEP	AKT1	CDC42	CDKN2A	SLC2A4	PIK3CA	SHC1	BRD4	CAP1	AKT3	AKT2	IRS4	IRS2	INPPL1	FLOT2	FLOT1	PIK3CD	IRS1	MAPK1	SERPINB6	MAPK3	YWHAZ	PARD3	GRB2	PPYR1	SFN	SORBS1	SOS1	SOS2	PIK3R1	PDK1	PARD6A	CBL	YWHAB	RAF1	YWHAE	RPS6KA3	YWHAG	YWHAH	RPS6KA1	RPS6KA2	GSK3A	GSK3B	YWHAQ	IGFBP1	PTPN1
ST_T_CELL_SIGNAL_TRANSDUCTION	http://www.broadinstitute.org/gsea/msigdb/cards/ST_T_CELL_SIGNAL_TRANSDUCTION.html	GRB2	NFKBIE	NFKBIB	DTYMK	DAG1	NFKBIA	NFKB1	ITPKB	NFKB2	ITPKA	EPHB2	PAK6	PAK7	FBXW7	PAK2	RASGRP3	RASGRP4	PAK3	RASGRP1	SOS1	PAK4	RASGRP2	SOS2	ZAP70	NFAT5	PAK1	CSK	CD28	PTPRC	ITK	CD3D	CBL	CTLA4	RAF1	VAV1	NFKBIL1	MAPK1	NFKBIL2	LAT	PLCG1	NCK1	LCK	GRAP2	LCP2
ST_TYPE_I_INTERFERON_PATHWAY	http://www.broadinstitute.org/gsea/msigdb/cards/ST_TYPE_I_INTERFERON_PATHWAY.html	TYK2	REG1A	IFNB1	JAK1	PTPRU	STAT1	IFNAR1	STAT2
ST_PAC1_RECEPTOR_PATHWAY	http://www.broadinstitute.org/gsea/msigdb/cards/ST_PAC1_RECEPTOR_PATHWAY.html	GNAQ	CAMP	DAG1	ITPKB	ITPKA	ASAH1
SIG_PIP3_SIGNALING_IN_B_LYMPHOCYTES	http://www.broadinstitute.org/gsea/msigdb/cards/SIG_PIP3_SIGNALING_IN_B_LYMPHOCYTES.html	PREX1	RPS6KB1	PTEN	BTK	AKT1	CDKN2A	DAPP1	GAB1	PIK3CA	AKT3	SYK	TEC	AKT2	PITX2	PDK1	PTPRC	BCR	LYN	FLOT2	FLOT1	PHF11	NR0B2	ITPR3	VAV1	ITPR1	ITPR2	SAG	RPS6KA3	CD19	RPS6KA1	RPS6KA2	PLCG2	PPP1R13B
SIG_BCR_SIGNALING_PATHWAY	http://www.broadinstitute.org/gsea/msigdb/cards/SIG_BCR_SIGNALING_PATHWAY.html	GRB2	DAG1	MAP4K1	BTK	AKT1	BCL2	SOS1	SOS2	PPP3CB	CD22	PIK3CA	PPP3CC	SHC1	PPP3CA	INPP5D	CSK	NFATC2	AKT3	PIK3R1	SYK	AKT2	NFATC1	BLNK	PDK1	PTPRC	CR2	BCR	LYN	FLOT2	FLOT1	PIK3CD	RAF1	BAD	NR0B2	ITPR3	VAV1	ITPR1	ITPR2	MAPK1	CD19	GSK3A	GSK3B	PLCG2	MAPK3	CD81	PPP1R13B
SA_G2_AND_M_PHASES	http://www.broadinstitute.org/gsea/msigdb/cards/SA_G2_AND_M_PHASES.html	CDKN1A	NEK1	CHEK1	CDK7	CDC25A	WEE1	CDC25B
ST_B_CELL_ANTIGEN_RECEPTOR	http://www.broadinstitute.org/gsea/msigdb/cards/ST_B_CELL_ANTIGEN_RECEPTOR.html	GRB2	NFKBIE	NFKBIB	DAG1	NFKBIA	NFKB1	ITPKB	NFKB2	ITPKA	BTK	EPHB2	AKT1	SOS1	SOS2	SERPINA4	NFAT5	PIK3CA	SHC1	CSK	AKT3	PIK3R1	SYK	BLNK	AKT2	BCR	LYN	MAP2K1	MAP2K2	PIK3CD	RAF1	BAD	VAV1	NFKBIL1	MAPK1	NFKBIL2	CD19	PI3	PLCG2	PPP1R13B
ST_INTERLEUKIN_4_PATHWAY	http://www.broadinstitute.org/gsea/msigdb/cards/ST_INTERLEUKIN_4_PATHWAY.html	GRB2	RPS6KB1	SRC	IARS	AKT1	STAT6	IL4R	SOS1	SOS2	SERPINA4	PIK3CA	SHC1	IL2RG	INPP5D	IL13RA1	AKT3	AKT2	IL4	NR0B2	CISH	TYK2	PI3	JAK1	JAK2	PPP1R13B	JAK3
ST_WNT_BETA_CATENIN_PATHWAY	http://www.broadinstitute.org/gsea/msigdb/cards/ST_WNT_BETA_CATENIN_PATHWAY.html	CER1	NKD1	NKD2	TSHB	FSTL1	ANKRD6	CTNNB1	PIN1	AKT1	FRAT1	AXIN2	AKT3	APC	AKT2	AXIN1	CSNK1A1	PTPRA	DVL1	DKK4	SENP2	DKK2	DKK3	DACT1	LRP1	DKK1	SFRP1	PSEN1	GSK3A	GSK3B	WIF1	MVP
SA_MMP_CYTOKINE_CONNECTION	http://www.broadinstitute.org/gsea/msigdb/cards/SA_MMP_CYTOKINE_CONNECTION.html	TNF	SELL	CSF1	TNFRSF8	IL6R	TGFB1	TGFB2	TNFSF8	TNFRSF1A	TNFRSF1B	ACE	CD44	IL1B	FCGR3A	SPN
ST_JNK_MAPK_PATHWAY	http://www.broadinstitute.org/gsea/msigdb/cards/ST_JNK_MAPK_PATHWAY.html	IL1R1	ZAK	DUSP10	MYEF2	NR2C2	ATF2	AKT1	MAP3K7	CDC42	MAP3K5	MAP3K4	MAP3K3	MAP3K2	PAPPA	MAP3K9	MAP3K1	GAB1	SHC1	TRAF6	NFATC3	MAP2K7	MAP2K5	MAP2K4	TP53	MAPK10	DUSP4	GCK	JUN	DLD	MAP3K10	MAPK9	MAPK8	MAPK7	GADD45A	MAP3K13	DUSP8	MAP3K12	MAP3K11
SA_PROGRAMMED_CELL_DEATH	http://www.broadinstitute.org/gsea/msigdb/cards/SA_PROGRAMMED_CELL_DEATH.html	BID	BAK1	BCL10	CES1	CASP8AP2	CASP9	BAX	BCL2	APAF1	BCL2L1	BAD	BCL2L11
ST_FAS_SIGNALING_PATHWAY	http://www.broadinstitute.org/gsea/msigdb/cards/ST_FAS_SIGNALING_PATHWAY.html	DEDD	ALG2	NFKB1	CAD	NFKB2	DAXX	BTK	BAK1	MAP3K5	CASP3	CASP8AP2	CASP8	MAP2K7	DEDD2	IL1A	EGFR	ROCK1	DFFA	RALBP1	TP53	TPX2	FADD	NR0B2	MAPK1	RIPK1	CDK2AP1	MAPK9	HSPB1	MAPK8	FAIM2	TUFM	TNFRSF6B	TRAF2	NFKBIE	NFKBIB	NFKBIA	EPHB2	PFN1	PFN2	MAP3K1	NFAT5	DIABLO	CD7	CSNK1A1	IL8	MET	MAP2K4	PTPN13	MAPK10	NFKBIL1	NFKBIL2	BFAR	CASP10	BAX	SMPD1	MAPK8IP2	MAPK8IP3	MAPK8IP1	FAF1
ST_MYOCYTE_AD_PATHWAY	http://www.broadinstitute.org/gsea/msigdb/cards/ST_MYOCYTE_AD_PATHWAY.html	CAV3	GNAI1	CAMP	DAG1	ITPR3	KCNJ3	ASAH1	ITPR1	ITPR2	EPHB2	KCNJ5	AKT1	MAPK1	ADRB1	GNAQ	KCNJ9	RAC1	RYR1	DLG4	PTX3	RHO	APC	PITX2
SA_PTEN_PATHWAY	http://www.broadinstitute.org/gsea/msigdb/cards/SA_PTEN_PATHWAY.html	PDK1	RBL2	GRB2	PIK3CD	PTEN	AKT1	MAPK1	PTK2B	SOS1	MAPK3	ILK	PIK3CA	SHC1	BPNT1	AKT3	AKT2
SA_REG_CASCADE_OF_CYCLIN_EXPR	http://www.broadinstitute.org/gsea/msigdb/cards/SA_REG_CASCADE_OF_CYCLIN_EXPR.html	E2F1	E2F2	PRB1	E2F4	CDK4	CDK2	CCNE2	CCNE1	CCND1	CDKN1B	CDKN2A	CCNA1	CCNA2
SA_TRKA_RECEPTOR	http://www.broadinstitute.org/gsea/msigdb/cards/SA_TRKA_RECEPTOR.html	HRAS	MAP2K1	GRB2	MAP2K2	PIK3CD	ELK1	AKT1	CDKN1A	NTRK1	SOS1	PIK3CA	SHC1	NGFR	AKT3	AKT2
ST_PHOSPHOINOSITIDE_3_KINASE_PATHWAY	http://www.broadinstitute.org/gsea/msigdb/cards/ST_PHOSPHOINOSITIDE_3_KINASE_PATHWAY.html	YWHAZ	GRB2	RPS6KB1	SFN	PTEN	BTK	AKT1	IARS	CDKN2A	DAPP1	SOS1	SOS2	PIK3CA	SHC1	INPP5D	AKT3	TEC	AKT2	PDK1	YWHAB	BAD	YWHAE	A1BG	YWHAG	RPS6KA3	YWHAH	RPS6KA1	GSK3A	RPS6KA2	GSK3B	YWHAQ	PPP1R13B	IGFBP1
