# Supplementary material for: Preferential Activation of the Hedgehog Pathway by Epigenetic Modulations in HPV Negative HNSCC Identified with Meta-Pathway Analysis
Source: PLoS One. 2013 Nov 4;8(11):e78127. doi: 10.1371/journal.pone.0078127 (PMC3817178; doi:10.1371/journal.pone.0078127)
Supplement: Methods S1 — R code. ZIP archive containing R code used to for the analysis in this manuscript. The README file in the archive describes each of the files contained therein. To fully reproduce the results, the scripts should be run in the following order (1) Preprocessing.R, (2) RunMEGAPSReplicateThreshold.R, and (3) Postprocessing.R. Note that the CoGAPS analysis and associated gene set statistics are stochastic algorithms, so results may differ slightly from values reported here though qualitative results will remain unchanged. (ZIP) [file pone.0078127.s009.zip › CodeArchive_S1/GAPS/ExprsFALSE.MethTRUE/NormalTRUE.HPVPosTRUE.HPVNegTRUE/nP10.nIter50000000.SigE0.10/Amean.0.4166339152.txt]

p1	p2	p3	p4	p5	p6	p7	p8	p9	p10
Meth.AANAT	0.00441236780657818	1.57532201151708	1.98388693795834	1.30447552187013	0.477672115607974	0.000196283023376995	3.39688740188762	0.656217741881978	6.57104187132049	0.623039725610883
Meth.ABCA1	11.285103813576	35.7738405742417	14.092580498227	18.5683918972737	9.98546521592624	20.6563594080102	16.5109207774931	18.0460414390624	8.42753285789655	29.1242942682771
Meth.ABCA2	10.950459075747	30.5823985179141	12.1966157472446	14.5184946602346	7.48064711500963	16.4536226433961	14.5884660818387	16.3980062808198	6.69412665544413	28.916596728621
Meth.ABCC3	8.72413101883644	7.50872482365062	21.2869529511875	20.2887313201456	10.2238196505512	26.0727008992913	19.2372624807962	15.8816796940966	4.16949336890803	7.35539872741941
Meth.ABCG2	11.5087169365943	31.7180219650277	3.21218996233849	15.7873103175844	11.1664393523638	14.4535036577956	16.5632526729611	19.7525109256686	9.71364188897878	25.4211188149557
Meth.ABL1	6.65551086986355	21.0569811522243	7.07347353114677	6.73468609309504	4.07643769669699	12.2654627186567	9.43479181295094	9.52169676332092	2.69107487750753	20.2510097261779
Meth.ABRA	9.47822915761685e-05	0.959687294520285	0.68039286493483	0.579338807189427	0.0415626841821568	0.798038192985447	1.06970229333835	1.34672637176376	0.440824361703671	0.751036946174793
Meth.ACAA1	11.3288999624311	34.9598295177371	15.9362772641476	15.0667214878671	8.24667632610179	18.0461516004069	18.158096069786	16.8214299846392	5.5197788885625	37.4790198193827
Meth.ACADM	16.2529936224308	28.2448599239751	30.5188120388077	3.12206986406762	4.54367800125453	24.2538170569404	8.55046987556477	3.05010272504965	0.000159689846244098	54.573253411832
Meth.ACAT1	3.31560290676219	13.8509548720385	5.62992872951783	5.34567412662386	3.22508310942457	6.58657778280632	7.22018026758051	6.18119982470453	2.11497263132464	11.8091019101822
Meth.ACAT2	3.53665802157071	10.6834135627371	4.17414634708647	3.59933096377551	3.07207903047625	4.10153137505891	3.57187568601653	2.31400665372539	1.21135815759881	9.9603539524231
Meth.ACE	20.9351969692415	43.7068937293292	22.9853634281871	22.062090780404	0.000328500979363063	0.834319015640592	14.5598349434776	24.719843323201	7.95403828669881	30.1269302178429
Meth.ACE2	1.33799502278595	4.56079994658343	3.02968399108887	3.53550594598309	1.99794228669397	1.68448291158174	4.02122800724704	4.10788836479244	3.96287427513214	7.36231288220259
Meth.ACHE	14.9360358867406	35.7125805453299	18.7665262433266	22.8138575114626	4.14041725171566	24.3931673252218	14.5157839089824	14.2193875653022	9.36955238654117	41.9099133563696
Meth.ACLY	7.91357602354243	20.251324233548	14.1080098050637	20.2090029427587	5.92983814010532	13.1139776831683	12.3638099160288	20.4223866679081	11.9789103627217	19.0919664361724
Meth.ACOX1	12.4699860366712	37.337275664474	13.9126411183067	16.4077878166987	7.01250550530329	16.0260868027973	18.232421127196	18.6071637998837	7.29600174706919	37.166021461204
Meth.ACSL1	11.445398911899	31.6106814890997	8.64725526821505	14.4759978249638	6.58822841941098	14.8743118840475	14.1610094346312	12.3825708685096	6.51833959570563	30.5705903634557
Meth.ACTA1	3.26868455713945	30.0906917086821	17.3034124504736	1.53708799399588	6.61069077373509	5.90793934198443	1.24236936348472	2.69958247989293e-05	0.151423678757794	2.2781560191783
Meth.ACTB	12.5084584268344	40.2478517647169	16.3231755211463	17.611141265912	10.0286274433868	21.7945056201254	20.3166951565531	22.4649927117166	8.44823535260146	42.1201373446621
Meth.ACTG1	15.2539379876428	43.9763484415764	13.405820337852	21.1826348705639	12.0026098884803	32.7071568019395	22.6799120073624	18.0148561002265	0.000170917429579551	29.384637324656
Meth.ADA	15.8444740438804	25.7395413004424	0	9.73573511405648	2.81745685194592	9.00566579041402	11.4010748747215	12.0276629394346	5.01007263021715	30.763883601949
Meth.ADAM17	9.73139412238476	28.0534562036078	9.55812214857208	11.5122543406746	3.07800997541057	13.3658094367499	11.2959759026845	13.3335838526111	3.98265841071712	30.210864268625
Meth.ADAMTS1	12.7234799410738	23.8976203187777	16.5198464674151	21.1509242910353	7.38908207937919	21.8610456194795	14.0122455246217	17.3536783876817	12.0498643461168	1.72987333195441
Meth.ADAR	12.7746840244323	37.4863928986968	15.8885830313599	15.5765683458285	7.93712653943168	19.2202925615089	16.3048086719637	17.3353958106904	5.82823139722362	36.667105727184
Meth.ADCY3	1.26806440319014	5.16607653699959e-05	1.96393598673959	0.176951962743461	1.61717444947426	0.753842395718986	0.38972731207935	1.06218418278872	3.52409620686392	2.35782943398626
Meth.ADCY4	2.83555959803881e-05	51.3217873904254	11.9158803215363	7.86463700231729	7.11409825723948	9.73682832154418e-05	8.68973012431187	1.35992940907755	8.75992267012392	0
Meth.ADCYAP1	1.26206455095913	41.1237139613179	15.9184236880394	3.7389570035678	7.55545294986795	6.0812095623261	4.84260492558098	1.29721545114025	0.101989676785727	3.37404029415893
Meth.ADCYAP1R1	19.8877902408768	41.3484515131258	26.1337480280579	5.56708969426523	11.7875039154935	16.3950198248481	4.57111589087757	3.79647700122754	0.000218073092058492	10.4375876408337
Meth.ADD1	11.1377835974112	31.9285715385369	10.4138902103414	14.6835157687452	4.15990784629383	15.6539659616214	11.1739614693339	15.1939874098771	6.55114548913963	26.8256657588238
Meth.ADH5	12.8085252135829	33.6244368315502	15.5357625174606	15.65981566517	3.17368229048189	19.9085881376463	19.0305162607319	20.0259337798168	4.72747587530188	43.9358353254361
Meth.ADPRH	7.72111500541762	12.090765603163	13.1942508789092	6.32719313883326	8.60817307270446	14.5546654921275	12.258326850247	3.75808212616013	10.3899769109704	18.4962185971572
Meth.ADRA1B	4.38531177786498	2.02923451312589e-05	0.330018996276818	0	0.14158921288719	6.48169038761531e-05	2.11843167594221	0.550228603368653	0.739493625075659	1.89395860250122
Meth.ADRA1D	0.245346579560682	1.86209750583234	1.25123908076162	0.575764806299052	1.52218276732849	1.07883533097216	0.865998084013306	0.000116927304872711	4.26573101510561e-05	1.38524683293293
Meth.ADRA2B	0.900992487873794	2.72181606207365	1.06980145447596	0.890135839939168	1.19010960833059	1.58787908020231	1.34027608468321	1.37050878877658	0.585718239853692	2.50640680740157
Meth.ADRB1	5.30048196956714	15.4305799472729	6.21548700130176	9.00481559127268	6.57607012177949	7.26513578045105	0	0.712793700316701	0.775961504587959	9.11978974163876e-05
Meth.ADRB2	11.898782438775	23.6933380426542	8.00500691640612	9.43313928043966	5.20218442518853	14.6571792472453	4.37708287390189	8.98131601823463	0.872974888546464	26.0987165687077
Meth.ADRB3	0.000134533573555237	15.2364935049711	7.87553857077337	1.85961083255868	9.80919246051997	3.29407184306961	7.22969778038251	3.17661337265957	1.62687810262849	2.4796518590458
Meth.ADSL	15.8164613027923	42.7251640035463	17.7495903861704	20.0915103165392	9.94188779620187	24.5892721883237	20.7019603691245	23.9340244303135	8.25637626209446	45.8138675947152
Meth.AGGF1	12.0919622952105	34.9050239186839	9.45209355137426	11.7573252873424	7.39417967333869	11.3119840090549	14.6932531642491	14.0975584793135	2.64275029432978	28.9498352633711
Meth.AGTR1	2.02815469848032	22.0107022299949	17.5717737428912	0	9.73669341866735	7.08708780881135	3.45358340913667	4.90263552502724	1.18905094168308	4.93105958389273
Meth.AGTRAP	12.2070000275987	35.9203004309858	13.0494096214243	17.4581725655251	7.87515799916513	18.9821322899394	17.4352617189388	19.360273841847	6.69069088710017	35.3603923473614
Meth.AHRR	1.1996234356357	0.000416709592167931	0.462566924837654	0.0974806616504934	0.621772554123415	0.446394340547983	0.0369074277046885	1.36920271028082	0.635259371149514	1.71720465121866
Meth.AIM1	15.9997091522191	35.8616224459887	17.5441156454534	17.4892261365773	8.95579876833965	25.2126283815375	21.5901577793069	16.7991324527665	5.44548237513188	35.7947416124868
Meth.AIP	14.4810733447339	15.749991398242	0.081296260276262	13.3414333425717	3.93612725587028	9.6427936537691	12.1158229015726	7.70877089665933	7.38902006135997	31.151515398453
Meth.AKNA	1.01621555835134	4.5776436775814	1.47624769522896	1.329810137316	1.44674897853518	2.13300460943076	1.72127709323676	2.0321621659024	0.697525926151783	3.0669138137772
Meth.AKR1B1	14.2215900816391	42.7297596061742	17.8303555973206	20.1991922206697	8.11266521718612	22.9490004244831	20.3079705482503	23.5971270979061	7.5225404271406	41.9800780408861
Meth.AKT2	11.6133463062026	22.4598627996709	10.3005618932583	9.75952467414028	4.85485851997928	13.9998768700756	12.2476714925644	11.538265471455	3.76358680430415	28.2756368520146
Meth.ALAS1	7.98084265391781	32.6426052170931	5.17073435130429	4.14184193419287	2.71706059701225	5.84872024066157	5.97778934522601	2.41923669571485	11.8488180896158	15.7785674552317
Meth.ALDH1A1	5.6830611685078	23.028753381121	9.22806242815721	0.00400497834491677	7.16636334677531	12.3401837867963	12.680907668316	9.10467501554217	3.05288625535963	24.374868586445
Meth.ALDOC	18.5880353654358	59.4467359326223	6.60797632406323	12.3019092519526	20.4804194190072	0	1.09175095324057e-06	2.13953930226133	19.7777035417644	20.2150652283746
Meth.ALOX12	3.91526871976226	5.15605694308078e-05	1.65819463408799	0.761523749713079	2.6442122976773	2.1224058486529	0.0113285582165263	6.13349327815381e-05	6.1110020207183	0.755509171323707
Meth.ALOX15	13.8836294810489	31.9936411891997	14.9362035719293	16.0222385419795	5.13826447274658e-06	3.9344092352282	0.382431034833082	1.68762304674019	9.2977331587235	14.4820545514598
Meth.ALOX5	10.33383198235	26.0229512190378	7.70567553543982	15.1622880025245	5.8550323560234	10.4004357137474	2.67333890553494	11.2731023818149	7.37713216694623	17.9073377492447
Meth.AMBP	2.74784772146204	1.81535443160863	1.41646169978685	5.58648095861461e-05	0.667663037753658	1.34637381145025e-06	5.71397837646786	3.52667020353623	6.06546558644623	0.914784623179121
Meth.ANGPT1	0.200836117918854	24.7683822278846	5.94426799394467	4.76685557021167	0.347990006351277	8.89298118703082	8.23596938760572	7.10279080049286	3.41069865096601	13.9906943222216
Meth.ANPEP	0.454383994074819	2.02648701915162	0.697951847294226	0.414594575362146	6.76574738891727e-05	0.377878218202469	1.11114582228846	0.695310517431434	5.75848078209304	1.49076434639588
Meth.APBB1	21.1631460058551	43.3359633424025	13.4697331893273	18.2618224482583	26.8022557612995	24.2291703905957	2.81115011287847	6.32669170687706	9.35977468448733	43.3072648886349
Meth.APC	0.524296150390152	6.12320598514546	6.82077474946223	7.33577605175689	1.87469606523325	9.91521347326983	6.69562888518715	3.40239831964228	0.681563315837057	10.5727635763793
Meth.API5	7.17438007753413	16.5571760986022	7.35545214777178	5.79537997610038	0.000631777695479553	5.68652499762485	7.58444222862948	6.91574978441569	1.67175643101869	21.6896744532708
Meth.APOB	7.48560435771559	12.8637874058247	7.51971515209585	0.113919185508792	6.42002407760292	2.23391179418927	5.83068093343148	6.82789393574201	2.23647090905004	9.78073634194623
Meth.APOBEC3G	5.36798358445482	25.7334388546979	6.11491040425554	3.64647133535562	3.42615263003718	8.30676978539463	5.56645185401892	1.86141873903727	7.80697301775761	17.2219112345512
Meth.APOH	0.718213837641058	2.36743652609241	1.80358633305549	1.65109568660165	1.47838144557384	1.41865171211412	2.89688438417745	3.40489577791078	3.56525252809505	3.12545525071087
Meth.APP	12.1962638509051	15.0365528794646	17.5920705736552	12.6581236529875	13.8746071152964	32.1687238413028	17.6190765287872	12.9579114238142	5.29421382830952	11.9574012464545
Meth.APRT	15.1537793580571	47.3408869817226	14.8025250539314	18.7258985910558	9.055369687357	18.886973109135	12.8902045832809	24.9768659999341	11.1906677160914	30.6575708791515
Meth.AQP5	6.3403423870998	17.9298556755114	7.11043103809212	1.02147942196385	8.63118863785102	3.12167651958741	7.51973862479738	0.418222172230707	8.13916938829893	2.38998316900834
Meth.AR	0	2.78102676057998	7.19678404263768	3.10820564076307	5.88804175933029	0.0221680431864685	5.4547309898354	5.00489017149564	3.28506568936183	0.649749579446104
Meth.ARNTL	10.7144241820098	31.9303929023525	12.4214417607382	7.71416094812458	4.23751399534636	10.3423005775206	6.86067630636612	10.2374007662118	4.33531877840562	17.9248127415775
Meth.ASPH	13.7811204546266	38.5170179337095	14.1649186752642	16.1392607003306	14.2512413568409	11.5276942922271	14.9977569383958	16.5514524150109	6.46489876467735	40.1162820112185
Meth.ATF2	10.1938584712353	31.2626220798124	13.3189213702465	13.7564206235907	6.30671090302913	16.2363096547906	16.6379215618329	16.2175882084756	6.4191295404541	33.3360095686294
Meth.ATF3	3.49374165823137e-07	5.87143576754483	1.35150615114359	0	8.29985513249638e-05	0.181434339425491	3.09658016307163	6.40340685397344	6.88886528029715	6.63643491184222
Meth.ATF5	6.35147945401919	6.84959965306106	7.36582302659223e-05	1.72204594468823e-06	2.89809560208447	0.0784694264551908	2.25747971814972	1.85063326744129	1.06515818541385	6.70427075757384
Meth.ATF6	9.43481432382703	24.8118132095654	10.632285022465	8.66091865949126	0.536423652859852	12.0310498954534	12.6300936867152	9.95926528476814	2.48844967751111	29.6881000970442
Meth.ATOH1	15.6002672869671	21.9119214680568	13.2472620540816	11.3013768338308	11.0918246094769	17.6395189514842	13.5080206104538	12.0872702255445	10.9173299896991	2.19472128476955
Meth.ATP1A1	8.60111852576484	20.8770721333956	9.05050677626419	11.5378147571542	5.01509508921629	7.37565684564272	10.6066121459522	13.6375422694145	6.49742484417824	17.915108582663
Meth.ATP1B1	12.4570142836923	34.1397447527722	16.1279312408618	17.2348663075795	8.34419260144883	18.7000344337029	18.273989796684	20.5112737456409	7.98949185654508	35.2504492414664
Meth.ATP2A2	11.5472365183671	36.2920608796722	15.0734093223734	17.5044743317723	8.6470266549623	20.1571644944356	19.1412220746985	21.1390253403236	6.32123051357973	36.7152045453494
Meth.ATP2A3	22.4340401800341	55.0208643401718	15.0464740682842	0.718491268306541	11.5651703071698	0.453549807814968	2.33288584775572	13.538398075672	14.4031401551421	35.4533872826883
Meth.ATP7B	13.6813715001656	26.7959417925688	14.6705482071327	1.00069227869457	4.76726320652585	17.227600254229	4.77856164007143	8.42517073390426	2.78867790749536	31.3645864881708
Meth.ATXN1	15.4917112285306	44.1381515529485	15.5707952286552	19.524671120473	10.4520220806535	23.0260920963279	20.4986237132189	22.1970278207607	8.01243705596018	41.9277680322778
Meth.AURKB	10.9286036445274	35.1544238742943	16.0029941953718	15.5427711271705	7.19506567891917	19.8745324212037	19.4392222559935	18.8578704253251	5.33480041213434	41.3357197754858
Meth.B2M	14.7785901955451	44.4059109541313	19.5929206464977	19.0137739406178	10.2662416975354	23.765212884184	22.4108629889458	23.650461710586	7.63767202525224	45.1654184557909
Meth.B3GAT1	11.3578401237474	29.6096558848563	16.1857130100931	1.56304552968343	1.07115951260098	8.72934205265877	1.0574884145076	2.94811473351448	6.47831328556262	14.4956309765829
Meth.B4GALT1	7.2413463859155	15.3817255192749	4.62139609237339	2.90891326051574	2.68637653858349	3.64032531909782	4.7892239746906	1.55412488970813	8.39200444634674	12.4398851926115
Meth.B4GALT5	14.7201986771631	46.7410374909611	18.7669926520809	22.2080132632428	11.4895910170892	24.5477682618689	23.4475480210071	25.8142149969827	8.87101205856454	47.8210550900692
Meth.BACE1	9.81198619676672	0.000151767765176543	18.593589267309	23.7075827198127	12.9133006087093	45.02814088548	12.4390038705815	5.85574248407342	11.1461361683681	1.69086933084233
Meth.BARX2	12.2798839389183	19.4854909629421	16.1583587277156	18.2594462498315	11.8773399728353	33.4127641974949	16.4136336657748	17.5956187369098	11.3783798396416	8.49503415120409
Meth.BAX	12.2296622038266	24.9058090062839	15.0543044227245	17.2201824439231	5.22188986983012	16.3903529801454	15.8653869765606	19.5037884334996	8.31338737917457	35.8920388147611
Meth.BBC3	11.5771605591666	31.0667219886048	12.7650539207648	12.9262571119305	8.66645228358215	14.7941213385359	14.8546233650012	14.7208007511823	5.6461073450755	32.040035960055
Meth.BCL2	12.6336471732636	26.4860923362992	12.4701026482677	10.9858507142182	6.15023797494525	19.3008124522803	14.0386483521959	3.21469672635366	1.67785969442527	34.113428477211
Meth.BCL3	11.3604910607291	34.3638907891049	12.5775652451652	14.6240314214312	8.37765112484884	16.7460717501171	15.4322664030306	17.493984627873	7.15111625674137	32.8097404381287
Meth.BCL6	14.899156628789	35.6925860547919	15.6854242365043	20.4961245629918	6.81926099354014	21.0130693461159	20.0015879815085	20.753316985392	7.17095458034928	44.7539541988412
Meth.BDKRB2	6.63999257213864	8.28563718573843	14.0162766272057	11.2080535761095	5.60395109433457	12.6040430384632	11.1697626279383	11.9386245914264	8.31169472398489	12.9464499686653
Meth.BDNF	8.55361534212194	31.3020940197662	13.3127333365429	3.15803363636581	5.07603918570901	8.7945167417168	6.60733274940209	3.74410725273389	1.68299297252279	8.05751869296376
Meth.BIK	11.2390339429881	19.310739279576	9.14669846819087	10.0410590108735	4.68655060948856	7.51941165798542	11.3017408034275	4.12445718211231	9.34067005343408	21.2986334520182
Meth.BMF	14.7933352103896	46.311327571729	17.4293617690103	23.0665287343848	9.77661494852729	23.249697075446	20.2904107408126	24.7985992597651	8.92419404864205	44.1498756513054
Meth.BMP4	2.4334983570813	8.1567593477893	4.73455901943409	2.85661980701503	1.87261677125041	3.25628766690708	3.71655081998378	3.40893579220906	6.11316893720206	6.66073300914703
Meth.BMP7	13.5860247119203	22.6558920099512	18.1206575292937	25.6148142176094	7.64684262714314	26.5990037260747	15.4566426856576	19.605962840488	12.1380110071585	2.43689053607276
Meth.BOP1	12.798875982575	35.2369207723668	12.1544767794368	17.0317265941617	7.74563266147088	19.1840441552596	18.6468971120049	19.4737713887153	6.20502607035608	35.632005983474
Meth.BRCA1	5.51505495264558	1.61880055476374	0.000121819340006868	1.58610412993138	1.24544740952492	1.72054855639743	0	2.04623418355205	2.49807284541902	2.7802088826017
Meth.BRCA2	2.21015579585953	0.275271605228583	0.60085020945825	1.08519186055366	3.07303116018772	4.86075618641605	1.139082310029	0.176642559821049	0.386041312422585	6.03643623887929
Meth.BSG	20.8616902081683	68.163295100043	15.7443498451654	6.87105139469911	0.279117495404638	0.000422896219587934	31.9371061028985	0.778766693705962	15.8975821536019	29.2483057082543
Meth.CABP1	9.52290081385433	25.6416895377835	11.2760508235315	12.1810390563218	4.69591404540866	15.341574463865	12.6826335545159	14.8235329752046	5.36764924109433	29.5485579108294
Meth.CALB1	4.65288234363248	59.7028873000452	9.41462881308392	5.05410121712635	18.2850998303416	15.3955505898762	2.07973865295146	1.40093551127869	4.34024473899621	3.80750794113701
Meth.CALCA	2.93123411938595	23.6946499911805	15.4639935193093	1.88107858187923	7.37514105086536	6.3437112185157	2.90581321528721	2.5099855914528	1.49947576193418	8.12589667040398
Meth.CALCR	0.0570865553486492	38.7185106333172	13.2848911689543	6.05546434778802	9.93540599981502	6.63503855670363	2.75611137897501	0.890037796836163	5.38264480985853	6.8472881314436
Meth.CALR	14.9234272630966	47.0949470190543	18.6206805648511	21.7088758491242	9.64352651292452	25.1927487459876	22.6837401037663	23.9469749640575	9.87455324534011	44.495770026217
Meth.CAMK2B	17.2419166824194	63.8289645760168	14.5794377286009	16.2518594016581	37.5170005946782	8.32648011314578	0	8.0607976577252	6.40906940988738	10.5970816812854
Meth.CAND1	6.92336406054084	20.068493527787	8.48574956584263	9.64116804465658	2.52402379890075	11.1656676311314	11.0632067090826	11.0308867746343	3.70636986881265	20.4960895564196
Meth.CAPNS1	12.1205889416437	36.09053209081	14.5911881541218	17.1049251074934	7.48523993494795	19.2977639719018	16.9691381410671	19.2521751432035	7.27234060428166	36.6287596622416
Meth.CASP6	4.02230470231755	8.82415104553968	8.54932489653888	12.0955319646281	4.4641417988383	6.52491515869789	6.53140006835708	3.21343946445833	8.3409772807235	4.75710996487422
Meth.CASP7	15.3828948520528	50.6401158866401	20.2838911038176	22.9917621030444	11.6372971155604	25.5033588239542	24.3930315949361	27.1768456494088	9.1897487110286	48.4889919767113
Meth.CASP8	8.88705888284688	11.1104918440151	5.25396544557756e-05	5.77673004758582	0.0247213105471267	11.0770560527089	6.58188199740944	8.42226631976385	2.27501798817598	22.0654968053676
Meth.CASP9	8.22016379136947	21.9934452644013	8.69205905916007	8.07468919461064	4.70414785492471	10.9443912784574	10.5835423642816	10.982094302393	3.45308088700793	22.5981948824655
Meth.CAT	10.090378773444	16.494156867007	14.3331511309102	16.4350144542917	2.16524481467147	16.1721398010225	12.376555850905	10.8135705949893	8.70085384686813	30.4984567283674
Meth.CAV1	10.7508660118822	23.1652993668742	11.5086296819448	11.6815618560424	10.246487508887	12.7193628055554	9.31343519450067	12.9948785594755	4.4159318591065	27.2579462529046
Meth.CBS	13.5854431223598	23.5388293168729	18.9821362556321	6.58798262227882	1.09054982032095	16.9841278549753	0	1.44412075919657e-06	3.86452403327078	46.2962643843529
Meth.CCK	5.55865356643501	23.497876113745	10.9875667236721	5.1609358168991	15.0354668198597	4.01701564752231	6.6704576730178	6.07057207503254	3.64768466731476	2.03190930130038
Meth.CCNA1	2.43002899301761	34.9660955488751	8.59322437933841	0.797352104379285	4.91851380365496	5.45500274645291	2.93642884889636	4.13576115750267	0.843882226183597	5.65549376785295
Meth.CCNA2	11.3749145110876	37.1997789609783	13.3580303723238	11.9538410071153	7.46449993813266	17.5774248642906	19.2830041519921	17.5967530620013	4.04074159965339	36.7731887453212
Meth.CCNB1	0.349512434514636	1.06076690403361	0.440381188045259	0.69557339682834	0.442868698826842	0.580911146830655	0.480284110468075	0.756434687507051	0.413576865600985	1.13025535383303
Meth.CCND1	9.73795827112576	25.4698832826462	11.280135225001	16.6510958851871	9.00942100957466	21.8085143619091	13.7254437478963	20.966092342493	5.82667884038801	30.4233802456022
Meth.CCND2	9.84463985768143	23.4024674708941	7.19523698703244	5.45325588862559	8.22339990831635	11.3650380042039	2.85242707126172	8.68300471178966	5.80565172696078	13.8326391846188
Meth.CCNE1	13.3450781884709	39.2578326947365	15.4954267238896	21.5789890133529	9.06564574484059	19.6277550831977	18.7709598744067	21.7302966081326	8.46379676957778	38.5853083985705
Meth.CCNG1	13.006798889807	43.1153006250683	14.6649903977365	17.0998653122087	6.16340666060908	16.0091273244303	11.1540060981966	18.0860660604579	5.28687853066301	31.6616275928906
Meth.CCNG2	12.7417314973765	42.4499274051435	16.1892554077655	17.7317778605031	6.67532136291489	19.7837485782256	19.3376795414076	20.1562777952735	6.71093481838372	39.1487597788518
Meth.CCNT2	10.1735901766286	27.6969711110277	11.3743777010999	9.20516898486252	5.23686875636068	12.5026246053445	12.8186993122809	13.6660391254224	3.58440600925278	28.7332677287245
Meth.CCRN4L	14.9163182988643	42.4212157299505	16.5665587393553	18.3613247724452	8.67090026572143	23.6662587543101	19.8848493628248	22.8415676249928	8.11874381435264	38.5137604940392
Meth.CCT2	15.1055732757874	43.7687316752291	17.2377248527411	20.1296303108151	10.2081182913518	26.4111157534923	20.2681427772393	22.4214714838998	7.89459199194738	43.1051356887822
Meth.CCT4	15.3122318362869	44.0224356438231	19.1318898199473	19.0294289984195	9.07004738589002	23.6849070663682	22.0045883207177	24.8541284878124	8.12229580857798	43.2053302275211
Meth.CCT5	13.1374800605766	39.9865517221942	17.5212518724961	17.9189616749895	8.3224492891085	23.6905464216952	20.4873600430581	22.3929404306265	7.82773912830784	43.5640253719249
Meth.CCT7	14.9143971212618	43.9733521717227	17.3807834356139	20.6815286212481	11.8633108266207	22.7144984355043	21.7845376698431	24.3827913986598	8.31603869368089	44.133998389899
Meth.CCT8	13.5031467930716	32.6035703414082	18.1338013620251	13.6486606465208	3.6967514022526	16.4373521916162	20.0006654282208	17.2606659495909	4.89938891750871	43.9116154892845
Meth.CD226	1.3226245231494	18.4567295525836	5.99490956659592e-05	0.692882996558766	0.840741726066761	2.70023394632847	1.67203547899672	0.752398815222368	3.01521993263684	4.52602141259823
Meth.CD40	16.2089821188632	30.5128168458374	3.41119543929851	4.87506676538637	8.05734975564191	9.27515551048436	4.19179858858626	4.98127135531993	12.2662450722138	16.4426964570566
Meth.CD44	8.19464456681393	24.9686686666088	12.9399712673299	14.3590026378776	7.72968031114898	17.0138956130912	13.5557121898003	18.3700122097126	7.30018616807284	28.3579286123344
Meth.CD47	0.401324510179358	1.03785203894753	1.40412746444843	0.437854369715465	0.0592473980955333	1.35778864680849	0.597042192063863	0.626476289955756	0.000311198469594847	2.1160070600631
Meth.CD68	12.6309097142259	40.8883733440957	17.8890474513702	19.0878771361814	10.06215272527	22.1960663726054	21.9457940419755	21.4838364618317	6.64549354940262	40.7626094774937
Meth.CD74	0.576533812379898	5.73382117320944	0.631198491018582	0.360397751778063	5.29259938465542e-05	0.597991029487406	1.01670554579999	1.44240325836164	3.73201731765508	6.97607762762007
Meth.CD79B	0.000231018809929921	2.51508649039578	1.15980176327822	0.000417751984071207	0.946048729962708	0.514037524326068	2.42883927558673	1.73500068439245	3.41114516808795	4.78272485353121
Meth.CD8A	5.75600264037661	45.3751549122132	19.5509457510646	4.44965886531502	2.71539101000188	0.482617002671531	2.10206245300019	1.30860299254956	4.26382600302602	3.89748496570732
Meth.CDC25A	14.1477719611915	45.4325996159337	11.3160832170055	20.9674763559999	10.8802238987916	13.9666536734115	15.4270513410111	25.4358845360962	11.9783914054662	31.6379603985818
Meth.CDH1	3.54067998972123	11.6472468601041	7.44587292729658	11.7813898877018	4.22695277422242	5.00615489793491	7.12356220419855	10.7953832722299	7.68351859824898	3.2591173662921
Meth.CDK2	4.03485990678982	17.7831249744416	8.90124127459274	8.86130755772895	4.3998515719872	4.04899751511386	10.4749826234185	3.02310779186919	12.8685421718009	19.4535925910999
Meth.CDK4	9.27917605487963	29.3809146001587	10.0944107954567	13.9869613323217	7.56923937063266	15.1085434348686	13.502709633187	15.3323969848692	5.96671646433505	26.39661426757
Meth.CDK5	12.4292998622475	17.9772475902696	18.6031227135255	18.2201385870879	8.78647466139355	19.4469753356692	20.1928602146179	19.428161778232	4.76276447201827	52.1272861274265
Meth.CDK6	13.3378304914684	40.1261456788446	16.7536271780466	16.3232393942741	8.15983756147784	20.8401433179337	19.4671731930296	20.8023034584279	6.71294447662332	41.2355102181303
Meth.CDKN1A	8.47696343266264	22.2740693189343	13.8133401641172	19.865223447164	5.00220003242494	17.9974563796786	13.2660890008416	17.3397785158594	9.67144423196214	19.9724674678746
Meth.CDKN1B	11.4075068732103	39.2751396965292	12.6638757505963	19.6348063382847	8.276675168626	20.6893898338242	16.0768751459877	20.9470735611763	8.19300781510104	34.8004094124638
Meth.CDKN1C	16.1994074553657	51.7269913075785	12.23659413713	18.3794114878936	14.5675558019989	2.78605398157587	22.72955697324	17.0778261366103	14.6707528673426	0.000192369926822823
Meth.CDKN2A	10.1943336470958	33.2877482182518	11.8954345628945	6.91441929113513	3.10468924846914	9.2950427262566	15.2634496365788	10.2768299139956	1.39597113010452	23.9147297261209
Meth.CDKN2B	11.3696187092736	31.9865985967011	15.5441313836857	13.9424917930544	7.44521967163285	15.5769872499162	17.3764588678609	16.5982544057228	6.5534324061092	25.3382740600284
Meth.CDKN2C	11.7976030668015	38.773727307639	13.8511277584348	16.7098473612127	6.16359071240765	18.3538676112864	18.9434534637866	17.8914007726435	7.02551955628681	32.3645557297374
Meth.CDX2	3.21358001098835	34.0070216539493	16.2570257897312	2.61909833222344	7.48304653619662	9.02514148392043	2.21392484057807	4.38176777540517	1.88806449864786e-05	5.31279541325007
Meth.CEBPA	16.5055743538601	21.4436115542138	16.2694470049887	21.4223561234747	12.1275265256276	36.3994050030478	17.3434088961272	13.2047946797819	10.4643234282047	0.0618354618427792
Meth.CEBPB	14.9122316747561	49.5267990266147	16.8506519617814	20.1441824520661	11.8961679755298	23.2906182759934	19.28489739329	25.3871698971779	9.98831403024704	44.2019939575192
Meth.CEBPD	13.1951447245267	41.6016862684207	17.7515493275011	19.121338311013	10.2782593538638	25.1074518969416	15.3306423393889	26.0869631078313	12.0762273237655	29.9960708829152
Meth.CEBPZ	15.1012815499006	41.3323813196363	17.0027906888394	16.0036530798148	9.7789592982193	20.1869035615986	19.9988160712833	20.6449172751168	6.07864062083522	41.2918804534384
Meth.CERK	13.157880683933	33.5045321200258	13.1807854097194	6.22071189205331	10.3703279006966	13.0588235870396	12.7474416788361	13.745648553006	8.69299217329216	30.3515610801705
Meth.CES2	12.4894903530154	43.5146809826199	17.0673384644245	22.0251210363919	11.1730412519245	22.8134576195558	21.4859163029841	23.5446747080694	8.18940967679228	42.0651561058267
Meth.CETP	0.00150976170680368	2.33270322668418	1.44470481115317	0.370156310762627	1.29852740463798	1.03579476512189	2.06893985566642	1.19411198021946	4.99022259923532	1.90597995430621
Meth.CFD	1.57887836785936	2.92062269062386	2.36289334450993	1.32440225142994	0.637924787106501	1.94673958220027	2.23072142011528	3.94084043929257	2.98652700437857	11.7878279728456
Meth.CGB5	2.35919024127476	0.000848095176374686	0.884495893611378	1.3522723051748	2.73958454066586	0.0932561551048203	1.80183477909637	1.11536783935056	3.879459220175	2.79835053038888
Meth.CHGA	8.41911063741224	19.5280678280539	20.2424793620832	0.808122424910428	9.73054162216418	15.4649802507228	0	6.72883389418868	7.14292798461773	11.2671586265534
Meth.CIC	9.83045341637585	22.6386913945571	11.3936479756833	10.0366648603745	9.2086482010338	9.46689237901496	9.45228173956268	5.36815005273569	2.53962064950188	32.395401221707
Meth.CISH	11.1820545443776	24.7114420963653	21.2276303244218	15.2041948562241	7.93040095934574	8.84492895019709	18.1653526357945	13.3281259717752	10.208280901346	42.6768027124358
Meth.CKB	9.36208500308144	31.3511032876594	13.9600687763477	16.4783657817031	12.8843610786152	17.9797813250372	12.5097223565987	17.5385837854655	8.69995925274732	22.1615718829954
Meth.CKLF	14.3372950709349	42.1088519972457	15.4493601548478	19.3584766054119	8.38299592487716	21.0437657007292	19.3454050098435	23.2565252912092	7.83797727847165	39.2705647694691
Meth.CLCN7	3.85481488982003	5.21306426395111e-05	1.28131826776706	4.81070472727645	1.58831053640965	2.81888645526138	3.48383504023972	4.66154659629368	7.0132436521667	5.74383505548932
Meth.CLDN1	19.9581791437492	18.5799587477168	20.3573207197451	27.3819188518754	0.000132143194379264	9.94089474325539	9.52320461503123	2.70704869782604	8.97779627567971	34.8889037694823
Meth.CLDN18	0	7.3861484839554e-07	1.47949110447012	1.4218647712043	0	1.21743117199252	2.65357094080801	2.25295481566632	7.87533461529825	3.83955488227053
Meth.CLDN19	0.224341422762976	0.542276729284401	1.25426354778842	0	4.10466975701945e-05	0.753457158440182	2.69434134297133	0.105861048507578	6.66619474705395	1.96869162738982
Meth.CLDN7	18.3747770835693	51.6147061007447	20.8054508111369	26.4724848252127	12.0002118914689	25.347106878764	24.8369833510953	28.6758272838044	10.9673147009135	46.0835283074659
Meth.CLGN	12.7578921834789	39.2467342371715	15.8818449057377	24.951676832754	4.20642578218774	7.32163288879873	3.39561685190434	2.50405137231071	0	30.4344175376038
Meth.CMKLR1	1.26944549643247	8.3930001429135e-06	5.13622845857995	1.32174493765816e-05	2.35624936744318	2.24622004078649	3.40766733783498	7.40915870013251	3.91923052431398	8.28232016911754
Meth.CNN1	2.0388256037294	2.16564868421599	1.6214585597084	0.00131443590413676	1.55000849541001	6.0293859508699e-05	2.68648793152968	1.52951485647967	5.12066362433364	5.52501726277604
Meth.CNTFR	18.6502255324587	40.2240309069735	0.69499448264004	16.8617731942751	8.00338847163428	7.97588137678248	14.835881083549	18.9810703743504	8.33269596698236	18.9318619662195
Meth.COL11A2	10.3344645963461	11.9109135844833	15.7337420590596	4.37994109433698	3.93963025726146	11.4066203626827	1.07571729782964	1.86835126823985	7.41251278383451	20.8120941474809
Meth.COL1A1	12.2552248937637	17.5313628301705	21.4769465231718	11.6847800982316	9.09840347136846	3.9722974715304	18.4353912771644	1.70728587917666	9.10562669658191	30.0523546003437
Meth.COL7A1	7.53439816702101	15.0126254738713	13.9373520700574	14.6717554924107	11.8821841196713	15.6138393307386	9.49174531915443	16.5657290756356	9.16819381684607	12.23450180365
Meth.COL9A2	20.7960302373486	30.3482954492644	22.4680723290784	3.7591677597746	1.64133042199806	19.0523139664211	8.35924464766605	7.29509204769675	10.5765954916132	41.3408096788651
Meth.COMP	9.16817942602706	19.7027169265701	2.08029175816335	7.14472880728859	8.01478010828865	4.05533544968385	3.14454834276932	6.47103372864838	5.01389707055842	10.6204791764351
Meth.COPS5	12.5732266826882	39.2525543728307	16.4343369876631	14.863695925157	5.73992247223841	18.0852106646446	21.8392814511114	22.0743047833054	5.31190193755345	41.2492226724193
Meth.COX4NB	13.186437200456	41.5402763432456	15.0815367550358	20.4167823709894	9.84355068845983	22.5614371217094	16.0661335500774	19.9515532411673	6.33709686933209	35.2017142395935
Meth.COX5A	11.3653677628396	35.0422794728384	15.2684909156807	14.7755569833145	10.3350587150732	20.5544494606238	18.2523360219989	16.969454851718	4.96125023869172	38.5187447655301
Meth.COX6A1	9.86933670629411	27.6739472605402	12.3686771564225	11.4324774459217	3.49513196365807	15.1645522955304	13.5942720608943	12.857118720225	3.84285049509269	30.1224452062928
Meth.COX6C	13.1919846831121	41.493133542377	15.8251139441262	18.8238062357352	8.57788724672922	20.5768035254435	20.1080468894225	22.0175477702552	7.65508483698569	39.8421140099361
Meth.COX7A2	12.6264207869593	32.4028737430546	12.3196029443907	10.1135385721982	7.70873020974479	16.3493429799148	15.1081952206515	15.5790374945836	2.8349347355205	33.1051264456947
Meth.COX7C	4.24191110937813	12.3330594917416	6.24998577649491	6.04898324404125	3.77850384966399	6.92067002227331	6.73834478260616	8.48492561426825	2.71624064080981	10.916158569299
Meth.COX8A	13.5816400029667	43.6975312192979	18.3639300450027	15.1762526407373	7.31270624212078	20.9979661309684	21.2803060578955	24.4477517482557	8.68469788384135	41.0810401218905
Meth.CPEB2	7.67948949565445	29.4632986459	10.1822778038203	12.6305797541852	7.22468488396252	14.9192176895717	13.3660451921388	13.2841975936675	6.36962206812798	18.4922793100866
Meth.CPT1A	15.0206759281971	26.8354451903966	3.39711802269752	11.5215156721022	8.29847098696043	19.5584335068128	13.5401959347237	9.92589505589439	8.33250762790716	25.9664936109331
Meth.CRABP1	24.6717433969757	33.4859435349745	22.735452124152	0.614669864279505	7.24843638821922	4.56235750186725	0.686823735322295	0.80864861478385	1.78780616013198	8.57892397071787
Meth.CRABP2	10.7924376136352	20.5285066205171	17.2266527201607	18.3298127434659	7.74343132729293	17.7958408942335	15.580114863908	17.9049621655314	10.0342143960496	18.9020103886093
Meth.CREB1	14.18784898862	36.6187469770434	8.27882044846762	19.3541701855652	7.9921419861867	20.6792129525961	18.2483811657452	23.1428419836675	7.82553346836238	39.362497173262
Meth.CREM	16.3588424819632	40.5174861193524	19.7433652556737	15.9669304895684	7.80377880329801	22.6692940117383	21.178176812823	21.3856120082667	7.22516321311239	46.6610506176297
Meth.CRH	1.51844170659532	4.2071446913372	2.08543264741256	1.18605400526508	2.00281155206784	2.11844143570399	0.770801400543567	1.8147696549495	1.13321394689184	4.60394865232721
Meth.CRMP1	0.555569823078336	0.595412807025807	8.66671208326005	3.71442922731448	1.14312797835145	12.030056907507	2.01639805412168	0.490074395266686	2.63386595957046	6.96467894584474
Meth.CRY1	15.9790461745003	22.4007201990357	20.2603109236031	21.2690171927986	11.9228289305217	37.6081318117588	21.2741900205051	17.9406800495416	9.10735810008195	16.7657750059769
Meth.CRYAA	0.461708544075824	1.18826505029371	1.8673848299755	0.521608258475316	1.40071116842637	0.000486851942010127	3.33261160546682	1.56700313932401	3.58213094223323	1.95546241761915
Meth.CSF1	10.3862079538712	33.1675111440547	12.032456275101	14.6800498097741	8.75876026370481	17.3986730541747	15.2184176625997	17.2339172302695	6.7461575603727	30.2127057910269
Meth.CSNK1A1	16.8132323402517	49.1893622432135	15.1076181083355	21.0577458830694	9.55881300395313	23.2596529027485	20.9088078556045	24.8695179106928	7.53456164794219	46.45239239089
Meth.CTDSP1	10.9541135746603	36.5604010748843	14.8200455406777	18.1623325774609	8.42779343851965	21.4908268479515	18.8132641586373	20.1371323488902	7.07348765762346	34.6856424659596
Meth.CTGF	14.2160194857998	24.9388936190077	12.7683399648797	10.0006148662618	16.1472868254964	20.235317808066	18.5003583591976	14.9357538804924	9.95503645746959	1.25867714879111
Meth.CTH	12.5923836201289	35.0864325288774	13.9401949913704	12.9291611036275	6.9151944490828	14.9077926343818	16.7388374957693	16.7153892660851	6.12943036013183	36.338942983772
Meth.CTNNB1	17.4455857578163	31.9680378813408	14.3733785019167	9.92368211119019	12.3812679431257	22.1752907283829	16.4023179500866	18.3254222536878	8.59635807428433	39.514407049781
Meth.CTSD	14.6996085252938	46.8235858572123	18.435529970583	21.714193550516	9.87144530488304	24.8048634959414	18.6050925869279	25.742568489015	9.00179269366703	42.0225467406125
Meth.CTSK	0.689117852048576	2.2119830923729	2.77778336234838	1.16793022010091	1.83153207154575	2.45452449529998	1.88484976917907	1.57563213505018	0.548839924102445	2.32182393910205
Meth.CX3CL1	2.3000079606899	1.64687555296813	12.9145496567377	11.3269301389233	4.95002865746845	1.33264772375413	8.4710239009687	3.14085239554151	10.8684024145757	5.31762569220411
Meth.CXCL12	7.32052502635977	21.6202687770713	2.13188022949169	0.196589167860731	6.4619889284002	3.67006980981672	4.01258230911482	5.61382650475013	2.11064812028405	8.45625005654929
Meth.CXCL2	19.2551690499045	28.4062452038701	13.951595293311	8.22241027811532	10.3331021950974	7.45693010819431	5.14152317591351	7.09646981784266	1.07463624144439	24.0261195527406
Meth.CXCL3	20.2355031232832	29.4381073801451	15.3314292913812	9.45333195376937	11.531896688612	10.7898517624575	6.49315586149061	8.74945904866981	1.51371078667928	24.5949639543526
Meth.CXCL5	0.37916697477502	6.08525866704055	2.33674844549456	2.07377475778679	3.54208402197807	3.38735016688581	1.74427702011521	0.7314736968324	0.812821407608289	2.60029744869729
Meth.CYBA	17.4761768155209	57.1456638723227	2.34233619749528	28.9962808701294	4.86729931232347	17.6076776549111	18.2107170673953	5.98069192621337	6.34602513706615	35.0977619630172
Meth.CYC1	15.0331962118016	37.043635782097	15.0286624828202	18.1415430165328	8.54776350790205	22.7279749864495	11.2011599295497	21.5210950715951	6.37355866930332	34.0678441338243
Meth.CYCS	11.146355606753	33.9856984473224	11.4064980313723	10.6133818239797	5.98051396644184	15.6655486574771	14.1516099392321	14.6483939726898	3.48827067825984	34.2738110618333
Meth.CYGB	2.65573680468806	8.53524566960202	6.03806468924368	1.84048824671499	3.48545837341963	4.39488440350046	3.96589960997273	8.32043671670493e-05	6.36432533019033	7.02500693232301
Meth.CYP17A1	0.109406839463867	9.19167975908994e-05	0.600795720722106	0.00200664068359081	0.450179979196883	0.533298733264152	0.438182289760058	0.529188258535918	0.895489042125387	2.50793616244506
Meth.CYP1A1	9.88210602902556	20.2772306388205	9.80437005363845	7.07056302313377	9.25282510204615	11.3090233345191	5.50173504383384	11.6427740848944	6.39085647423887	14.4438748911552
Meth.CYP1B1	16.7759932977621	32.8957484058917	12.1664831471822	8.39941062573585	13.9012587443273	21.0757447935127	4.3282166762042e-07	3.79177168470486	3.98223506571771	31.9634095053722
Meth.CYP21A2	3.88922499561384	0	1.40271740760879e-05	3.5006104232231	0.0681334422027772	4.047442112014e-05	5.36692861976333	4.07925835953377	6.39409789504067	4.63250166078175
Meth.CYP24A1	16.8684264277382	26.0752335307201	10.2901950856487	19.4318833360248	4.4796550271996	7.26075065022791	7.13198250274455	2.66298908965366	0	18.5049081680303
Meth.CYP2E1	2.09974079820433	2.63523627106719	3.30451897372954	4.23946639553265	6.62093562662066	5.89918551520063	8.19676080660138	3.90159298977497	3.54636654622468	3.78262619750649
Meth.CYP51A1	17.0058059029549	50.1388520458568	18.0768291479746	20.152079848199	7.76988581819386	20.4788894722219	18.4898360292	24.3732330125685	10.2846199206537	39.0561465249337
Meth.CYP7B1	4.07090837020718	8.28120720258536	3.17361291313718	7.5743149904281	5.98099519577291	3.38655149009415	10.2800921154755	5.98305002324436	8.83597545119372	4.44763776422784
Meth.CYR61	14.5752763291322	11.5858910549851	17.8899864518047	25.3158872049636	11.471434209433	37.7426776414082	20.0391973830612	19.4208547045354	10.5742807936813	4.6769930126512e-05
Meth.DAG1	13.9549231580926	37.6450352616255	17.130722163048	13.890718541932	7.26814637443236	19.421133923091	17.7881998134589	18.3534725974601	5.4680185323684	41.6087267027008
Meth.DAP	12.6581121224203	50.2504307655482	13.1621714124148	17.5145245036211	10.5756668810304	10.9278948877411	19.4497547757901	23.120969122739	9.69007825375555	31.1751987288834
Meth.DBH	0.000761856332859737	0	0	0	1.50233580038827	0	0.773111478484003	7.67071932086713	1.4236106413635	1.01041061206271
Meth.DDB2	9.87674670978616	24.7336305582508	12.6960301877537	14.6781881856033	14.3158213733213	13.5720842883946	14.1993029447947	17.1663623966697	7.2470198743723	20.8973856585515
Meth.DDIT3	13.8401560180528	43.0496781498697	16.1215272378059	19.0842744636777	9.42947640251122	20.3593476968759	19.2988457222274	22.2389946269278	8.21179350529349	39.8995507688752
Meth.DDX18	13.9544581854093	37.8558367082081	15.5299367776388	15.2611315160443	7.70860221683265	19.9303696414287	17.3144129586651	20.0604556801506	6.61755485829202	38.5320356413539
Meth.DEC1	0.577335210502014	0.513851136501338	1.9064716055349	0.674094038326601	0.62532126607859	0.912918669939347	1.57987135375848	0.907428058105757	0.497497605694226	3.32091261908414
Meth.DEK	11.3978141780931	33.5577318546189	13.4003563285777	14.5662496834276	7.12205644194881	17.238314454755	16.5536101090442	16.6226931322937	6.23510469967349	33.1206172232558
Meth.DES	3.71865756193492	4.07527236021436	6.08392498140994	0.407404626520445	0.868460745650381	9.32851674147367e-06	3.56722090191309	0.974712822285657	5.14266504235807	10.7976568441159
Meth.DFFB	14.9812334818691	42.8087079488571	15.6458553613063	19.329813543953	4.51039566684751	25.5236549540076	18.7917253293824	23.3938053307726	7.77821364873825	41.6145748600716
Meth.DHFR	12.7105494754128	39.2385009349099	16.9738707341929	19.7879438811707	8.86531303843858	21.8934712594492	21.2351753895852	22.5493254799049	7.08130126986326	44.0729800166621
Meth.DIO2	1.40004310326409	10.874839791218	4.76288173681324	1.69328847682117	4.02172343434996	4.21952442481252	6.55548722116084	4.72869318241703	1.56372853739942	5.79777208520443
Meth.DIRAS3	3.45173717472893	3.89849805318344	1.95351485414223	3.99990560276817	0.000101597642862522	6.05488217899531	2.92249886091955	3.9920768753922	1.16866145232612	6.14242134749137
Meth.DKK1	2.67050378564859	41.4585381421299	8.44842812996969	3.59156654620205	4.89684672696799	8.78545193021037	2.49126064152667	3.27131893869335	2.76970181309005	9.25923753096941
Meth.DLX3	9.53397157126836	26.384535433194	15.6241702297457	18.7961665602157	8.26183347051589	18.1081783671192	15.3599573974333	18.8474175758053	10.8282828561672	20.5439197099193
Meth.DLX5	6.42196462633837	9.82846701212222	10.5139924278975	5.5294203077884	5.39133382721907	11.419797502586	9.02336723438655	5.93933641633734	3.29975278778583	9.85799720310666
Meth.DMD	1.96848102794091	0.599740749208549	7.04776794756457	3.40000123555897	9.11792802913759	2.04084999562236	3.87604804945908	7.83747169357305	5.90681153817873	6.97282542781993
Meth.DMRT1	4.21003188046009	34.5913710134343	28.6054821919609	7.90998423207045	0.000207476331709564	33.3014893442725	4.90815069230144	23.5294229308369	3.05987180846325	0.000311289696125506
Meth.DMTF1	11.7991349877444	34.9324331857376	13.4785664498778	12.172728517635	4.92855215905326	15.1225543707225	16.4690830212231	16.5244949729316	4.82035331014145	36.4410311413209
Meth.DNAJB1	1.24610180369615	5.51727190534444	2.82686996348557	3.9682715475923	1.0102640351697	0	3.83847036372187	3.64905445944861	10.6215522900337	2.57144533029778
Meth.DNASE2	12.4677558990241	37.7555091431878	15.2462271580662	18.3376114043277	10.4291546989603	20.1451196694002	18.0291185692872	19.5946718576228	6.88300243808504	38.1018448725161
Meth.DND1	0.260829771575315	0.652370465921057	0.396075259103308	0.278609394483972	0.0164397795667336	0.320176171736476	0.335806099076645	0.445024891722969	0.275370780019509	0.656664688738972
Meth.DNM1	9.97071162990916	32.7811782091721	15.7888377141386	13.4284721153378	5.64653288773352	18.2036346824137	14.897046057462	15.6655981251936	7.86663885360667	31.7835765186585
Meth.DNMT1	13.4539732537461	35.557620091868	13.1146774846229	17.737820568543	9.66214147215946	15.9468312747989	15.0199760936844	21.4535565899655	8.8964756321152	30.1367415560642
Meth.DNMT3A	2.54866629485754	4.23715778196758	1.18622505944013	3.80659961282309	3.46954949588084	1.90348674097635	2.3942985516499	3.8068450349655	3.6891231141055	6.73937920947353
Meth.DNMT3B	1.07375996357256	7.92154597910304	5.72047248874181	2.13060835516074	2.55816377636811	4.56524028719079	5.56192057695885	3.26958005296746	9.14148713636862	7.46046679920171
Meth.DRD1	3.24188670521582	33.880742331599	4.19926372255262	0.377319112287115	5.20421008957979	2.59527353104683	3.91018977578844	5.00692721111337	2.1333344981274	15.1905279405004
Meth.DRG1	15.5582642194828	49.5221965105751	18.0611418303421	21.831120060182	12.8052978598629	24.4821038747635	22.1758311028547	25.8459348683585	9.79739738416803	44.5868723211085
Meth.DSC3	7.08347587011075	7.37144638693696	13.7130252617735	16.8602530765951	8.57308381576819	21.4600489866932	8.72874361436128	13.8211561407234	7.36561166215553	1.91324238438961
Meth.DUSP1	13.9276038927806	32.9857737343302	7.04313393055309	9.53424511089401	10.6917524450362	18.9222696113671	11.323693598555	13.9322960914205	4.79360672588433	36.0018518039003
Meth.DUSP4	21.4263937180764	71.9133304887913	8.90361673977387	14.8126198871791	0	0	0	16.5779661779579	1.50785733243215	0
Meth.E2F1	4.55769210671908	11.130245062941	6.10061911241875	7.45995533174673	5.60238826244434	8.09830538678406	6.8392909724596	9.11615662856289	6.00215527690349	13.6885896421213
Meth.E2F2	13.016375293616	36.4287098615495	15.452269450315	15.4272147889706	2.01111212512587	8.06125036863736	18.2725975025357	15.316793661722	6.08401481616652	41.8386076223931
Meth.E2F3	12.9938600663172	40.1547421233985	16.1397076222633	16.8422563742164	8.41563097655203	18.3428985775637	19.672355021063	18.1257861717598	6.57478798174876	39.4787985264255
Meth.E2F5	14.0566479554703	37.3340495027565	15.3311583657291	13.2909724861222	5.96473644461038	23.024926911939	18.8947905319199	18.931686751088	8.07766956938492	36.606594741212
Meth.EBI3	10.6403941149894	12.3970897591834	0.574237966212587	5.74520094976994	0.125443596527818	0	9.65813465258593	13.0324276200698	5.57711986252121	19.7943253088996
Meth.ECE1	9.18919613301483	23.8610822778815	3.66344252892992	4.17671623413985	0.0379880071277666	3.33618029848633	2.99323526123808	0.0988648464127554	6.40286543654104	16.6476212512235
Meth.ECEL1	4.189803274213	8.15631974360755	2.57641239226148	0.936182487083077	4.18965994125388	0.452944253863415	2.67716693872361	0.406999049444786	4.28454995107952	2.60226282682845
Meth.EDA	9.33556099992713	3.66294260009313	2.03523548192758	11.9885234943152	32.4202847216858	1.23934898954227	2.31831978649074	2.8286035249024	0.913086346005057	13.6147798743676
Meth.EDF1	7.9604420582507	21.2283880794792	11.3777409807597	9.62117957249856	6.25705310746002	13.4163973187599	8.83257995059876	8.92234806099173	4.80590120256388	17.8824255405124
Meth.EDN1	9.98595609184349	30.86504775022	12.487174032215	11.6933186217732	5.83193805844379	14.8420926302808	15.8615525106914	14.7248167363659	4.43668316905902	32.320579844671
Meth.EDNRB	0.809284660827029	3.73526316409778	1.26013049649817	4.05941448937203	2.62066850269262	3.48966295871972	3.32558482253344	6.84737557806125	4.22665553432646	3.38365158284804
Meth.EGFR	9.51159219423045	9.73305929396496	21.1765084333728	14.0357723696453	10.7718515344176	16.2462162361221	14.1168041212467	3.84457609894971	7.61282298658773	4.93811948096261
Meth.EGR1	13.8730945767253	53.0500431331424	11.142894897811	22.4561926455683	15.9593072051329	18.129484227766	19.1743629810392	22.5369100479107	10.186708874485	33.7374398335219
Meth.EGR2	10.95901634903	31.7351156585764	9.88276373780686	9.87476649515611	7.12697283181106	13.6309447485345	7.35200089539011	12.0152127229525	9.41491177642972	22.8199782397801
Meth.EIF2AK1	11.3943697872355	28.0325459885333	11.681097234075	12.1697990993537	7.78609727978431	14.8965011901793	13.1188276030229	15.2318098892979	5.12691783173952	32.122005819625
Meth.EIF2C1	0.389192618758138	1.97930483641883	1.07242570188913	1.05112453187409	0.699511859987569	0.764380115337763	1.14368590133632	1.31071872077398	0.898344207130642	1.82318431831177
Meth.EIF4E	9.54378105969317	19.4286439080778	3.91597919599395	9.37450262245642	3.83116897621404	6.19416630764036	11.8993660335801	14.5754075703106	2.31928110901404	31.4012039751765
Meth.ELF4	2.55625186925948	0	1.11958648508794	9.88485735624781	7.60175204431386	2.96959862628239e-05	1.01920312316628	8.6607239455858	3.71850834443631	1.12763221505235
Meth.ELK1	11.5242036845323	8.6625590408316e-05	0.00771875385045561	15.6365894491646	66.3540765320856	7.41217778946251e-05	1.09493602770172	1.99361175060423	0.27237312127017	17.0496980791399
Meth.ELN	5.28783939890776	6.04674632651961	11.3251960864547	2.54282075970708	12.4424778685342	7.55893096711826	9.01763085167318	4.63634038416202	12.7809874983486	4.64617407114337
Meth.ELOVL5	12.8628089068997	38.5145920757753	14.4940138194154	16.0428956639266	9.96574896705494	17.778208745234	17.2020616470572	18.7164996720657	7.56730198533532	37.5896456816163
Meth.EMX2	0	41.7514603596323	16.420295491237	2.75441639630183	15.3287507700185	4.12500269485574	1.40518996139405	4.76745203156779	6.61425191111594	12.1600158412177
Meth.EN2	0	38.2998617841444	6.52373478052333	4.78921748582451	14.8236957739555	8.56631356020401	6.44965427532236	4.49163234833223	2.47117337308817	11.1515419178399
Meth.ENO1	16.5023210555245	46.9430907938068	13.0026465510275	18.4755984458608	8.92081730023339	18.3278305943408	18.4922254499307	21.7767538259244	7.58579508826615	38.4075008776044
Meth.EPAS1	6.53598408497595	6.24386384208164	4.82600153296112	0.196725167806712	0.810488050954633	1.99356032387671	1.9751827032216	0.938660646749683	6.00209584223616	11.5290766759295
Meth.EPHA4	17.8427435331919	34.7495442782764	12.1448236778611	23.4436451922787	11.570408208744	32.1897989768399	3.03754198352879	9.70654208862646	4.24170921302456	49.5364967690083
Meth.EPHA7	7.60804083379566	39.5618976599326	23.9829423087271	0.516269476034073	0	5.65597261178423	2.35054567453291	0	2.26894554308887	27.2061063931974
Meth.EPHA8	11.537153321765	11.2674841550411	16.5940269252825	1.91557530636637	6.94478762129831	17.7652363120358	13.3996471503435	5.58753502109671	5.83855926334185	10.2771757049359
Meth.EPO	5.20481920674461	9.35284504682648	9.09497013430441	4.68891440617661	2.84889756839826	12.0733263033261	3.44276544402718e-06	0.74672665729526	4.51747763489223	0.000244984421481079
Meth.EPOR	1.53296774550939	4.42119230350878	4.74105923085969	0.211829859545513	2.8492208687268	3.37259657359294	2.94026398115961	1.09762807584058	6.05613732363656	3.77245507747132
Meth.ERBB2	14.3805366270956	35.3901109572904	15.6697845420093	14.4421137098542	6.48339758166128	18.6547126758355	16.0374219542709	19.7959783683816	7.4872976076536	38.2018887878783
Meth.ERBB3	3.1598834177299	1.23570234472902	9.63357997954862	12.0802550803586	5.64292281884443	5.94416928887126	5.13256465111183	9.73255404409902	9.55353815085357	2.26681313800423
Meth.ESR1	2.96500012054552	35.6408774133425	7.22491548854666	1.16166741269858	12.4265566879408	5.03152726509778	5.65919502590784	0.915854530203574	6.53317895448386	13.6624434761261
Meth.ESX1	2.85929227599514	13.0405473362929	8.37207885397111	2.3911749757513	27.8540067301518	2.50321849415135	0	0	1.35907556311916e-06	0
Meth.ETS1	15.8968796225639	45.2956190855542	16.7421534190367	3.86216699578464	20.495930057909	21.5984458445278	9.5798322616796	22.5170717705568	8.47174688589364	32.1729043310322
Meth.ETS2	13.7624314436542	25.9348774972746	2.9569262896812	14.5672841582186	5.58438335518768	16.5020614071039	15.0970179718947	19.4334389664671	6.18721285429533	33.6467281341397
Meth.ETV3	12.4538650833412	33.5163564167973	15.2250552592206	16.3827002952995	9.808829120682	18.9659712031045	17.1911592203257	17.1302787001657	7.42145767585993	35.7760045027827
Meth.EXO1	14.0072359537643	37.0927724061691	16.010524557134	16.989415874093	6.78478965520676	20.977384320496	19.7713119261443	18.9047311126385	5.74074098187545	40.5002901547682
Meth.EZH2	15.4286987504994	43.0097664791168	20.0271504763958	19.5390318042171	5.77813289807565	21.7891538654089	18.4498534650588	23.9340540702696	9.39476589177593	39.2786175416957
Meth.F2R	1.74954806987212	38.4500505874307	33.0883314595355	0	9.9563697104661	24.4388823198256	0.49358395784639	0.000479751432679773	6.9245410204396	21.4740402209088
Meth.FAAH	4.48024558161477	8.72914276495689	7.85722389710992	7.08364699612777	6.9566743762404	2.66653026349194	4.46985078748648	15.1204643620402	9.90022244874664	0
Meth.FABP1	1.11983379085402	0	1.807538211045	5.10590059886754e-06	3.02775628537093	2.64377711745991	1.97520919718147	7.45882553569939	1.95292224774744	3.99759700291672
Meth.FADS2	16.3422457421223	26.0970208185963	11.1433335625079	2.0504639064365	3.43329628774414	6.12144164530164	1.88754082545896	0	7.00339602174032	15.1165754443051
Meth.FAM3B	19.292628688567	20.0945741550092	18.2325812375505	24.6598240912561	9.62013256749213	21.4047831256861	5.1581674033399	2.21153418250793	9.50069220428231	7.28048892434264
Meth.FANCC	0.832249672281799	1.18230483939599	1.11063535069078	1.24950497343277	1.30379098312868	0.861859741997703	1.00727899595809	1.19669520346532	0.966532842658351	2.65992027420946
Meth.FAS	14.9164640797903	50.0239122754782	18.3701309723597	22.4198996309895	11.9557380270726	24.2185498265055	23.4038644321221	25.1522659681428	9.94926537852423	45.9583203593275
Meth.FASN	14.3061697459769	36.0394278592442	11.8978844902421	19.7068426411088	10.769095339267	17.4932828867634	9.23949936920883	17.0196555377277	7.85009794429598	35.509695997567
Meth.FBLN5	2.68522183552995	3.69211384879634	13.867670829277	17.9762365166916	7.25198277997063	15.2052151947632	7.93654120393813	17.1880814614627	10.2458184931667	9.22405363370806
Meth.FBXO15	13.3836885229577	34.2273433204158	14.5879713336064	16.1291173529347	8.47082644944461	18.6543559591402	15.6504436014591	17.3918257062998	4.66557337661378	36.9266532253904
Meth.FBXO32	15.1115333437515	41.9135926351199	14.9536619563748	19.6509466168035	10.3176971883199	23.2535867400762	17.7747142626337	23.1340125240441	8.70546806801412	41.5080631203109
Meth.FCER1G	0.712895489066879	1.58650719122075	0.700317897582706	0.574471387183891	0.538331884668317	0.940743350074978	0.786019608549852	0.799151471129215	0.280851543310597	1.23663503338982
Meth.FCER2	4.37772293072157	10.7238860623084	3.95194390018098	0.638034472859821	5.51927413823967	3.09122435954467	3.13385584637351	10.3234156155618	6.20265824444903	13.9291146187322
Meth.FCGRT	3.52369493617195	8.20207096461983	11.9477990815126	7.62090133916067	3.58805390443344	9.06587539366275	5.70762116844614	4.48477919538945	8.86853084766943	12.3540111773769
Meth.FDFT1	13.5780927449439	38.744448300952	16.0835224434777	18.2520851187478	6.36058805033474	22.8268625285216	19.7101294961003	22.3794409880209	7.13364234724064	36.9275833442095
Meth.FDPS	12.949063255269	35.2360435434541	13.710186091448	17.2663164924777	8.60846894396681	20.2940827182128	18.1005349176175	18.3627291327798	7.00118605494914	39.559498921865
Meth.FDX1	9.62927788182589	37.0601390605355	13.1311489660399	14.3492546646114	5.03064610604408	15.862590240222	18.0262672190582	16.3316263410456	5.34468277454183	33.9452035117592
Meth.FGF19	6.57453815873235	23.6378645896935	2.00122451906997	5.07048865567187e-05	4.57881801551671	7.77743227082031	2.70057288466429	0.576658179178019	6.76149571334051	7.17755573538599
Meth.FGF2	8.98451665878485	12.9882043841591	14.43140549159	3.76098875937482	3.13191354242825	14.6490030324302	2.75297351705367	1.42873225750468	4.72357856406304	23.2975211202212
Meth.FGF3	17.7431676781291	21.88112333933	22.5697996505337	2.18605694357008	3.26009532017551	5.31001879418868	0.41387932905893	8.25037168146193	3.34199702199431	3.31541428136092
Meth.FGF4	1.09842086835753	8.40020949325551e-05	2.55347398223048	0.419667981549972	1.07667025627218	3.45054635764749	3.14731487002342	2.00759365231	0.0607213412462847	7.26927788310355
Meth.FGFR3	11.9562634996899	34.4130572561415	12.1246325377067	20.888235394456	9.88090691388106	12.4741433565998	6.60521087805685	7.41462394509648	11.7705026298643	21.9368171310293
Meth.FGFR4	12.2025737317438	23.4424404441301	10.2457111644149	10.7330082755004	6.1434533236646	17.3272914184961	8.71424368443761	11.5154257458891	1.6999025211805	30.7808258063653
Meth.FH	12.9950097879648	38.1620058560981	15.2357319368454	15.9467196121392	5.30995788504002	19.1520507700324	19.203664255805	19.5839223522489	6.438703094233	39.7349740145259
Meth.FLI1	3.51141600752507	53.7452707759334	16.4868607280181	2.26571917800384	0	5.4854529649649	2.92832274789005e-05	8.65323288676204	0.000435600875436259	5.54751797325413e-05
Meth.FLOT1	11.2372735554722	39.5070118972993	13.2126008205469	16.1449775374034	8.6651792388209	18.6403998596964	17.8080301259354	20.0176492484225	7.71507258164843	32.6529582984532
Meth.FLT1	5.84228210989061	11.947355567238	10.3303762300461	3.35497701087171	8.09659789756499	6.11807966847094	2.8869331952782	4.01501183756158	3.76775494325923	8.28243154754101
Meth.FN1	9.09239077761766	29.9255800668118	10.5097824197566	4.71166036595635	5.75201205165632	21.0385548218976	2.53787479752058	3.30692363319686	2.83797293828127	18.997722624436
Meth.FOS	14.3623779261517	43.1146630036679	10.7950463794888	15.6573901635478	8.7516494608605	23.2663480042882	19.9560241029429	24.1029187028816	8.01434701354441	43.4605090455574
Meth.FOSB	9.71635138885208	22.6433809322076	9.49178444192875	12.0850558565933	2.96020256635744	14.1360585984011	10.5024774808006	11.3402533531463	5.06038892764597	24.6177207164307
Meth.FOSL1	12.276617019369	16.0518394663374	3.71801740849575	10.221417726486	3.43476869769606	0.000394619337156614	10.2679867139327	14.5981686978556	9.00499889347136	24.5129226991693
Meth.FOSL2	13.5211416199505	37.8763856634334	16.7798352469253	18.2823898955719	9.9296320493071	23.3679868282953	18.0331180651336	21.5996192149627	7.80874190329948	41.8834172576183
Meth.FOXA1	8.11473008923591	7.16355458576631	15.7170453409619	20.0839774914556	6.23714622942153	30.1359549685704	12.6777746769552	14.1326138909847	8.38925302462617	6.52560701716895
Meth.FOXA3	18.1118113382423	45.0207548612483	10.7883311404689	4.66275677690936	24.5934327713728	4.87147395427727	7.40711188030743e-05	13.8031418053953	8.83901569763562	25.5271183375485
Meth.FOXC1	19.4663317587731	27.3508487330021	21.7680745868312	22.9743243844213	1.82906525149789	30.0311139124783	9.38199524484692	24.9157632318372	9.425324673333	22.9382056640278
Meth.FOXD1	14.2554431577672	2.81386530721517	14.9493172792349	8.51689841879075	0.172197683618011	25.4980691268227	10.2018979764869	9.90580406641556	4.90687994705852	12.5697339092343
Meth.FOXF1	15.4189980084229	18.723721299061	31.8234299042465	0.324874630949951	3.49346055286154	27.0583921587736	3.88551152346739	0.979115471073025	5.88061134937273	21.6623768083911
Meth.FOXG1	2.71988824500175	30.98678189869	15.2636937654669	1.49201187535283	6.45702776275207	2.54441307649806	3.70776762512057	0.0143267970060755	7.68077524199503e-06	5.17324766277369
Meth.FOXH1	0.386116451232681	2.14303658570426	1.12341389349098	0.399639741532125	0.153335829344553	0.742270604624423	1.43052223013514	0.647432698276219	4.90819603586349	2.82723144813566
Meth.FOXJ1	3.77328376867355	29.5956301712493	6.65681421944089	2.47505613487111	7.37385322539297	5.81184613378856	2.72941518732799	4.89106896965204	8.06488331881984	9.2677492578354
Meth.FOXP1	14.505210545744	41.5867029316861	17.3008199878229	19.1136488832246	9.75735081412251	22.2471655743492	20.338080873098	22.8980184218516	7.87481525743424	41.7736473911632
Meth.FOXP3	1.63106344327038	2.34278368171759	1.55447414399638	1.14244165058524	1.09386783675804	1.44293297040264	2.26905148509239	3.05568551635269	0.368906875876692	5.17893349085777
Meth.FPGS	12.4538225809574	38.5944996010846	14.1592073793075	19.4824620134868	10.7310366210788	21.571436762162	17.6167819229327	20.7484346978206	8.24374564599365	36.7380846490941
Meth.FSTL1	2.13561815363681	0.00195079632869768	6.65709011078759	1.61536017642939e-06	2.43872103518062	3.89275587963665	1.08955876978282	0.337767141544541	7.74536041546314	3.94692890737039
Meth.G0S2	6.99436446011571	26.0158943271246	14.49216637244	0.24985271674194	7.79314184954921	3.40745137863314	7.8415185380484	0	11.6817662822037	0
Meth.G6PD	11.7214657947754	5.13533507908337	0.935282644690612	16.7204054113281	60.2834268426903	0.876709975027648	4.70666090198042	1.63554566661439	0.682069777643109	21.9571175758741
Meth.GAA	11.1554063581393	29.8541872937817	14.3858624305903	15.6732329674363	7.97821185630125	19.1593601132534	16.1132879888181	16.7932309073136	7.20678535901042	34.0907225877765
Meth.GABBR1	14.0628707393395	41.8077871284157	17.4822929919	19.4029843138597	8.74132476211081	21.5078042469382	18.8894486611764	22.8072989011378	7.85015994126872	41.444713876933
Meth.GABPA	12.3719435402111	40.9245098970086	15.6928071137214	15.2386746661079	7.28441254295231	17.4423438895425	19.8121970304626	18.3264548556206	5.71265663332628	36.8480386522213
Meth.GABRG2	5.47369597239281e-05	23.6227180715072	19.1446782484522	0	7.46487777319157	9.90791510598972	5.99317790327872	3.39721733079466	0	12.4035958360595
Meth.GAD1	14.5929202473964	46.8471083707397	15.1998699812702	21.661027509848	4.25637118717162	14.4266555526655	15.1803235488492	22.764594369142	12.2198542543813	17.8141835226518
Meth.GADD45A	11.5072022412827	33.8839034965395	14.2323538287479	14.2247013709969	7.69296772282313	15.8434531793398	15.69908679904	17.2455978376253	6.82281831767874	31.4417742220722
Meth.GADD45B	13.8140732094899	43.5871946559677	17.1843834116039	22.3723032807692	11.7604875409858	24.1797311202463	21.0553003090713	24.231765561355	7.90392182939459	42.4165940835762
Meth.GALT	7.35516044469383	22.6778890465138	8.94064615885336	9.76175313460877	4.35733420518093	11.0690014578763	10.4748756068233	10.2244385724941	3.12056928150248	21.5955821860716
Meth.GAPDH	12.786006372633	34.3657344526144	14.1758082606641	18.2335233923445	8.94478104491278	20.7890540081261	17.0467252793633	18.9915533759693	8.27423567492028	37.0403633950919
Meth.GAS6	0.489170160335785	1.07403514332721	0.637026471860501	0.804566399588964	0.831619756895556	0.746117752626768	0.492509458335912	1.07489704987894	3.39590830389789	1.80747330186194
Meth.GATA3	4.09730929539756	27.0015733583459	12.0492807500178	10.9270765973929	19.3066954123014	19.4988192866889	0	12.9508158642045	0	0
Meth.GATA4	6.58909252080862	38.8393592642754	10.2874951094388	1.11342177679448	5.2037487779542	4.56150679465599	1.02652440231707	1.75449735519074	2.84884475948342	3.87983430559084
Meth.GBX2	7.31753835031053	8.5074750173047	19.7559420337463	1.59161291418113	4.54148417492996	9.58227331944369	4.59566336556771	0	1.08033044668215	5.82869230033595
Meth.GCH1	12.4030195969037	36.6073931887721	14.5622587662445	17.2544579464089	8.90878877586598	18.1906743341728	18.4767916667061	19.4198359015956	5.5291243570647	36.5297406591983
Meth.GFAP	1.0143545219127	3.17195467860897	2.79021792734191	0.184191715946282	1.2600961894345	0.40765113145547	3.48168968814712	1.00924705225998	6.65423819822221	4.32180553045538
Meth.GFI1	14.4961019805601	32.4560774830632	7.93418212216217	4.06013617860681	5.04073161646118e-06	12.4414974475839	10.5349922915281	13.1383908666761	10.4910552036816	7.76845837337104
Meth.GFI1B	5.77011821528022	22.8715717751208	5.83709870532735	1.55483808152515	3.6481896381983	7.93100696827671	8.2257415094649	3.19687064437429	3.48660911368131	14.9340042077209
Meth.GFPT1	1.75920353483986	5.49498976239228	4.90818681020433	0.855483025601881	2.13278207098768	3.34333518397945	2.73982233683406	1.15169358954459	8.5683193677058	5.58830068452772
Meth.GGH	14.6427484850242	44.1183985773671	16.0466678948766	19.8769172147893	12.002294131965	23.0645810737454	19.7424780247256	23.4654495435752	9.40953785809968	37.8270112386738
Meth.GHR	14.0368568883011	34.7896259728729	17.1892557827435	7.20051124886635	17.3124444875714	21.2182020409202	17.2675655158409	18.5450011182011	9.43612817108322	8.81404497715707
Meth.GIP	3.35358655670969	1.83325056694354e-05	0.600952661804383	4.65597802200131	2.40281792108867	0	5.14594306151014	1.22010632377751	5.24338454945981	2.87299853804201
Meth.GK	15.6482502859207	3.61470215935327	3.7082899598695	8.9995936279817	74.0024126756863	0.23573627619578	3.61391789437972	3.46135471043719	2.26321158841705	17.7834975133983
Meth.GLI3	12.2941424292941	31.4837365676822	17.4847906174882	16.6196548358738	9.91342099052415	23.24990392997	19.2036810033393	19.2928523152564	7.51219597078654	32.2693712032273
Meth.GNAI2	10.2686427436909	37.9599769795833	11.4797017528645	13.5517669074775	8.45721956745796	10.5741822697659	16.4236991532767	15.3353702560478	6.85164467841313	28.0661008595074
Meth.GNAL	0.379922851539266	2.91747950423363	1.06976415875114	2.40889749803488	1.39742460386805	1.51312394852261	2.11274112928178	1.88912926233209	3.43014253925834	2.3965514157389
Meth.GNAS	2.65164836978846	9.01168782897685	4.52290111938868	2.49693504559576	1.28825956227299	5.91645786931057	2.32762512906732	3.87639267538069	1.04241719119603	6.44485489844657
Meth.GOT1	13.2503034494031	40.357184857044	16.4149895283448	17.521482743636	11.9449498635591	20.5557694442648	20.9513316603499	20.1547520018124	6.82462290526867	40.7007598760651
Meth.GPAM	10.520298802252	39.2140314893749	11.4828883103648	12.2922772862156	5.9261492031933	14.3098968162032	16.7155185449484	14.7071433334518	5.00226002914386	30.0341761250099
Meth.GPC3	14.3702675871505	2.52349240535493	2.07151669407063	20.9551064083143	50.986950955994	5.47760700774047	1.01149051287835	1.17618780853126	0.086083019113249	5.65413067895827
Meth.GPX1	3.57845326549477	13.4412210995269	3.9654613597316	7.27894832096411	7.79997436824265	7.34941617464212	5.6299668081273	10.1397556980706	5.87061752329255	11.8139662257969
Meth.GPX4	12.9563868308931	40.2561703338513	15.8289038142897	18.8218083141235	9.93756353827431	20.7571589582363	19.0977175643896	24.0180474509398	8.37443554517473	39.9217259722058
Meth.GRB10	9.68457702384401	14.9638430912529	17.4133278560373	10.8772410363775	9.72453779091171	11.1617276481841	16.0385444269973	3.079262234614	3.65025286347485	7.35888649592339
Meth.GRIN1	4.52250405155902	18.3997509252711	9.77868658430086	2.397105523901	4.39136080603376	5.23554248840308	3.95559248782647	3.4804959665415	0.529167797021207	11.6388423707023
Meth.GRIN2A	17.1976852481737	59.7857413810147	20.204197277782	2.20899430507981	18.0252469378436	3.65876717653175e-05	5.63723545823485	7.60537876706362	1.44648221147272	4.87628274548502
Meth.GRIN2B	0.0108978296780658	7.74137651899767	0.924807886300314	1.67902288564151	2.26250830917112	1.25365394161656	2.68378092170753	2.09780018920115	1.32786047501139	1.54115939044417
Meth.GRM6	1.62804198428981	11.4494827049272	10.4907773255036	1.491586345418	3.79083575124226	6.05140085370744	3.5337534714292	2.06083005538009	0	5.96986538776243
Meth.GSC	17.8594226861967	33.837353151918	18.1440033475612	4.97604664387913	19.1214187049016	15.5393799895333	2.06501111471404e-05	4.12007711459079	0	5.32249556577186
Meth.GSN	7.29784775995041	8.2049611420423	11.2129044713288	9.15764694827472	7.90231391821062	1.91433967243331	6.35737625614356	3.35960172203201	13.1302866668571	11.4103027338737
Meth.GSTP1	3.70291873029285	7.67503042837215e-05	3.44348659323437	6.33813291581683	1.12359704637687	0.00374357706612083	3.1438698148321	2.50021990550087	8.37804788953677	3.75550388282948
Meth.GYPC	5.34319979876246	22.7095580474533	15.2957630145302	0.000960040317197148	6.92925971653448	6.61191423665082	12.1095421596999	3.65357749669217	3.77773347330956	16.1622958825418
Meth.H19	0.360435481606195	0.000114178808735346	1.605399929815	2.29836550314098	0.309681070499603	1.10271748617544	2.77199088156278	2.18946128852736	3.83552891696272	1.87436078265845
Meth.H2AFX	13.7479447400275	42.3453538523671	17.5914370839452	18.187838573546	11.5414981016885	21.6504235595027	18.5985763710646	21.4223121927715	9.20876207378105	40.0888190109736
Meth.HAMP	3.72968371960872	0	4.93873894777729	7.49762831782713	5.88470601890198	7.55611196907527	5.25198946312476	6.38633168655438	10.2888772550747	9.56932601658775
Meth.HAND1	17.8374615286308	18.7195034778953	19.2183060380225	6.85701593324001	7.37943846102031	15.2250930593238	0.537102663255621	3.15239860221268	7.98101470873212	5.06732197886624
Meth.HAND2	0.768141938081569	25.3180059756816	15.7153448873536	1.11574435207649	3.56283469067116	3.03759551044462	5.06900965770591	3.25475728814896	0.0827366186650987	4.59517305418978
Meth.HAP1	14.168388268189	30.0182863478388	17.7745745855155	16.4191693505914	9.12329389222267	24.7209503013438	15.6510851587676	20.2168643627363	9.49274005471974	24.3611582937601
Meth.HBA1	13.3179147820916	20.3087776130389	8.9052573941795	6.8485532151113	15.6650293247666	13.7224208922913	1.34138057297605	2.43817618836417	8.39819127498048	4.24466008120739e-06
Meth.HBEGF	3.61496595421464	9.89454495090345	9.70392902985451	19.36785963642	7.35168041134281	13.4709840220356	5.11384556070657	17.251658187177	10.5649434446765	1.4596214933215
Meth.HCK	12.6828880060293	30.7570492709283	9.5979774209889	4.48141379599444	12.9608954189118	12.0190906179598	5.80979377503688	11.9720949776001	5.1880092274793	25.5934108145986
Meth.HCN2	6.73832153752629	31.9904609043857	11.9623242264744	8.64944426032926	9.31652922858873	12.2480550771205	6.1308197364219	8.20462684638897	2.86645356478504	11.1113322101917
Meth.HCN4	12.058621055542	7.18446232676252	13.7725812366928	3.96319484041571	2.43285333788522	11.7485735225596	2.56718912668902	1.33350211466109	0.540890415909966	6.87227051853412
Meth.HDAC4	16.9758651765207	45.8609172921227	13.3364224176319	20.3313104890279	2.5856157379306	24.471028654459	18.3274928233026	26.480375171875	9.36108069458204	48.4298128164608
Meth.HES1	13.506379068084	36.3505216721175	15.4593838991084	18.8010161966358	8.24475605314434	20.0036432365208	19.6493799458304	20.9946124801981	6.21742292076601	38.9848895724887
Meth.HES6	6.97630549939502	16.9691569283472	12.4764858957142	15.8212311397603	4.32752460464617	4.3248295863497	1.7688879136245	0.684176093295213	8.31764715128161	16.7780357951704
Meth.HEY2	14.5854446834942	36.3485539443306	16.1555124738885	16.4395715202282	4.60852342129023	16.5648444999228	13.5892918316992	11.4937078814039	10.7955153803974	23.5432390839311
Meth.HHEX	13.5782496399563	33.4175283519848	0.129780790715177	4.00697134953159	10.2781482902721	8.49291744852322	0	0	10.8328512769001	8.14661535277666
Meth.HIF3A	3.24068598206907	0	5.10059597310534	4.61309029120678	3.89423183466155	5.27120603323019	2.36086601341092	14.1954521627366	5.32019339801597	17.3647457140461
Meth.HIP1	10.7924167707263	32.265288960571	11.8020208367362	12.2567733197752	11.3703176891759	14.7805688848072	12.5415855884617	18.3045805205941	6.87714265436635	29.5392243019751
Meth.HIPK3	0.277287423503546	0.598075511907105	0.848234842138149	2.20608160294358	1.4971474518879	3.20911192699128	0.740772931217503	1.28727446434767	0.616118593179945	1.82059740819646
Meth.HIST1H1T	0.402454351875849	0.529249113102574	0.400295752581403	1.05574481942128	0.376968445527366	0.889005023700193	0.258630874493628	1.11202439569249	0.473736595540923	1.62163427717016
Meth.HIST1H2AM	11.7307242538986	33.3692589156163	13.7406861499249	14.0574377848842	10.7881912154275	18.0582382738652	17.1589970949825	15.5121393402995	5.12563226493103	36.215458399337
Meth.HLA-B	12.165094828755	27.663833589838	9.67990184632725	26.6345566022247	36.6718577158785	23.5321893459954	22.3771344183442	16.5632958509932	13.3410578200296	9.19345783147624
Meth.HLF	1.62784763961842	25.4263318055977	0.806636215856675	0.000262131334901498	3.2091464783707	6.53363879901204	4.6031033689516	1.41690089780014	5.00706498408953	8.35953980204996
Meth.HMBS	10.7826449390695	34.4068907504079	14.3793126645154	16.9586861892929	10.3678088493949	19.6663319275255	15.6122484368372	19.8716205347677	7.89882337399313	34.1828772818958
Meth.HMGB1	13.6476103183542	42.0636078247615	17.687282914334	22.422352180662	4.62361303168804	25.4638847883825	21.1062742497503	18.0173095530995	9.45963126712842	41.3476456121528
Meth.HMGCR	16.808627402104	46.9800144955623	17.1870247551519	21.9137265024397	12.389216709949	23.9489440892518	20.4445775154965	22.6109132668877	7.19738120845624	44.3500076872333
Meth.HMGCS1	11.4102097500511	34.6495763863319	14.0813230562973	16.5313590694601	7.68288242822681	16.5833047853978	16.9578263662185	18.9734105283358	7.15153149012615	34.8809871851603
Meth.HMGN1	5.89041266575815	8.49129531581471	5.0721173732097	6.89173294693458	4.18188615612379	4.10688400645575	5.7261360891746	7.70092583217172	3.09744623074837	13.7705669078836
Meth.HMOX1	0.048407212316075	1.84639350664376	2.03486174725042	0.917855795467338	0.0113449492639779	1.54321115488839	1.93295576841827	0.949211152512934	5.14929166257547	1.92288320170343
Meth.HOXA1	11.7750773872724	39.5719179177074	9.33828293680195	18.4753046360712	19.3342904074028	18.706514241992	16.5307726899575	3.14556197019266	3.69762145180174	32.6766721623166
Meth.HOXA10	1.0090134586332	7.49562212419922	3.34289033899936	2.01063708154791	0.754046922837835	0.283369529445821	5.1882772610649	2.72719646735054	6.15079342693044	8.67056032739814
Meth.HOXA11	7.26208866662268	24.106782775762	9.17846518750481	0	3.79942684926888	3.15264228503201	4.69808878492926	0	8.37305207567055	9.33413730214305
Meth.HOXA13	17.7445498284647	13.3381721764222	17.713134960208	10.1063602088177	7.78524317883003	18.9438199901882	3.95998638674574	8.42327394678519	10.1555867543121	2.77686654866086
Meth.HOXA2	0.0857899789018449	13.8911323349445	6.03252401927878	3.0551610482885	2.01743434334928e-05	10.3437927822272	2.85879288809945	4.08641327063277e-05	0.669609909801569	14.3592065588869
Meth.HOXA4	5.16174712482495	0.000306044213991755	8.10020482451619	6.24998112842081	1.320840628509	8.27598016991048	3.22614070434866	1.04047391924502	2.50063514280936	13.2202148162175
Meth.HOXA5	3.47478114422152	0	10.2770852679896	5.33822917018177	3.36330838220002	5.8432772640594	3.67218081419614	3.21201762763244	7.04104253384826	7.43928794478438
Meth.HOXA7	2.90713279496289	32.8116029667122	5.82369066226074	3.52468819793057	2.38421543960713	3.14986139857701	2.64962873177389	1.75457340098475e-07	0.861809797778168	12.9128894960319
Meth.HOXB1	1.73049282941897	0.946878579683748	7.26522657194182	7.88299591962082e-05	0.635088500763528	0	1.77059554178351	7.24301833942691e-05	1.31723075355451	0
Meth.HOXB2	2.13727451797936	3.03147159714521	8.81592542779598	3.25485984747706	0.82313174590456	7.2504834403027	3.30722075907333	0.00126627332307602	4.29744715742203	11.3941013624918
Meth.HOXB3	2.32838950792279	0	11.3347402030792	1.53143578799922	0.0105229984060742	0.000322071224544157	2.30988888911849	0.522892265126232	6.84702544502985	5.37777283711858
Meth.HOXB4	0.530252015299047	27.1324063540649	13.2162121518728	2.5302871627903	0.000122668491548653	7.17246985048965	6.43982054373837e-06	6.09694216523685e-07	4.832402488388e-06	16.1883281668269
Meth.HOXB7	0.0645737766237193	20.3058172776594	11.2016960507257	14.029062085457	0	26.1549339589082	10.0999398128036	2.63706889343554	1.00827769924332	53.0516463026129
Meth.HOXB8	2.59493365634525	22.5339594370497	9.11944385849663	4.61163138115333	2.60663569393043	8.88513380783339	0.167937800291582	3.65238268155639e-05	3.80523367548348	8.48988029519083
Meth.HOXC8	26.3688016317199	62.6971585710978	10.2040655341778	26.5676334936109	1.49589054820296e-06	0	7.47318711267319	0	4.9617287912036	14.6007321122771
Meth.HOXD1	2.19538375194204e-07	8.44827414292475	19.0071472328706	5.61346696830817	21.4974439108631	37.2469336388839	17.9347049488605	14.6317275611356	8.73585458396237	5.92535799901095e-06
Meth.HOXD10	1.41590147334562	27.1273213406362	9.25297408534072	1.71399707611826	3.36710278932627	3.95312923851737	3.78027008589467	0.0311992559792184	0.1931763955745	4.28507730344195
Meth.HOXD11	3.43911602345324	11.3800345993403	10.7517054707019	19.9747242292723	8.28529880429144	21.1647927405905	2.83809961765036	15.3855605668348	10.3711792975716	0.00041370854253842
Meth.HOXD13	1.7032394751192	34.0126465608706	7.7355265077273	2.40786034321835	3.15241012044299	5.49779292098628	5.27790724695243	0.780302126702624	2.02466475591281	12.0651986101625
Meth.HOXD4	1.05135755436131	25.2891231665846	2.64609539118234	0.468256182847807	3.01439589433329	1.78389737135087	2.02111419910855	0.55019408164374	0	5.83571425914144
Meth.HOXD8	3.52629430729274	19.6173092292228	15.6833443771876	2.23811027934565	11.9212031916209	6.49459395116375	6.24416833401488	0.719887988492708	1.11997018460777e-06	3.93445654921688
Meth.HOXD9	0.680603328922609	32.5805308770592	11.3122345158642	1.87345819942019	2.00826228321673	0.820497003646065	1.57411264514698	3.47412582835398e-05	2.31851775245185e-06	0.356262707618729
Meth.HPGD	14.5194005534573	40.8490206195364	15.0413525121182	13.3581810384796	9.68147472235743	18.3937752011915	15.9370084906386	12.4373905090513	7.57553865591175	30.1212803182569
Meth.HPSE	13.3950221629831	35.535666428112	14.6620200255199	16.7230014982752	0.698389833506158	19.6117168122286	17.5457826858691	15.4244087949488	5.53181645198651	31.6321821625928
Meth.HRAS	11.8606331550085	22.8361071049023	8.29911299267641	13.2707356181069	4.0067328337877	2.23774583169956	14.4811919592327	21.4809072453473	9.57770383649484	26.1238610387336
Meth.HRK	12.1814187870309	19.1931614855478	17.6675646516349	18.5412473287837	0.000260729571347498	17.3723618103716	19.6358997070273	9.05016280388834	5.0934472956239	50.0270413930397
Meth.HSD17B8	25.7323033360468	67.1385813890315	18.4524359853681	30.6816971951665	0.0212754879910411	1.79226948739825	16.8961020038865	0	15.8212303399094	25.8321247969411
Meth.HSF2	14.1370661168792	44.2175053401481	17.9059778372152	17.84946767701	5.5552807167414	22.5589465351175	22.6579027816373	21.7945310605438	9.22556478824706	41.666582213853
Meth.HSF4	19.2514797764677	44.0660876960168	1.49598108914273	11.5895223296081	6.60132176308403	2.61981986182608	1.39508805923044	5.30282253960209e-05	7.67722958671556	15.5613796546832
Meth.HSPA1A	19.7442104267026	43.8337909851634	0	30.9197774462248	14.2520609867304	14.5784204061528	6.84318831943333	0	13.0202370336287	14.9238491693901
Meth.HSPA1B	14.9088183299398	37.6984048511286	14.7640243852642	13.9318405027257	13.3360689099489	20.5623167832465	14.5753481754387	20.0121142980434	9.02468429102607	32.5926794626072
Meth.HSPA2	0.284462455210933	1.45246237302337	0.588563227070892	0.592129533094354	0.737446376737942	0.595033764768444	0.745820225092838	0.752949085982356	1.45788995017422	1.00475646846857
Meth.HSPA5	12.8573433703096	44.6257953184649	15.1989410900934	19.4150776697791	9.41339258821681	19.5474292419525	21.1481186698681	22.7710046205884	8.33398994463928	39.5852378743092
Meth.HSPA8	13.3611407162631	40.0365114352745	17.2610799325881	19.1335526795716	9.56147631080537	20.8971335377193	19.961498032459	22.753224641888	8.52474839630734	42.082510068996
Meth.HSPB1	9.30598838001558	29.1467327983891	12.2069479444785	15.267752807756	9.21520921361607	18.3078509533643	14.5830820119363	16.3684125048046	6.19649546594078	33.1680765683539
Meth.HSPD1	13.9593087743184	34.9201586337095	17.3378198384707	15.942752160142	7.691456559089	18.487043539195	19.1528872740812	19.3972272907886	4.21981238806051	45.5641021663644
Meth.HTR4	5.56562250506829	13.2069486191492	22.8533085897935	0	6.85533078216409	8.49028243051779	5.13372177401198	7.58106496570338	0.113708037676841	10.2830126249088
Meth.ICAM1	15.1894813726603	45.3244694605323	15.24504822382	21.2552586083439	11.4861809079185	20.4221964957286	21.7432451140644	24.2862457015534	9.26169628526607	41.4559804660538
Meth.ID2	5.67152612173371	9.82934689859793	6.75611429646513	16.2918219289408	4.49246363400315	10.6590158326832	7.94218220412289	12.4201094102223	6.37390973011057	21.8971699502209
Meth.ID3	10.7319618130333	25.5603841061631	13.5575134200086	13.6156017399109	5.57730359086076	16.8105412210996	14.5381784704248	14.3960230179899	5.98934404257528	33.9725072453806
Meth.ID4	0.250660336025271	12.3331297354029	14.5087514903975	11.1198532139551	16.2151838196607	19.7379054607648	3.45672680122975	5.99438965324854	8.26138867776283	2.34475283722358e-05
Meth.IDH1	11.3269036000464	30.555702502648	14.0156905849985	15.7173169409997	6.37221635563557	15.1075054058412	15.1663990038547	18.0324217848175	8.05640787640375	28.533978468761
Meth.IER3IP1	14.906210294754	39.0242539366481	16.4678502262962	17.1050036132969	8.9220848906946	22.392288313508	19.4079952292556	19.533919408664	5.40752778373195	42.8545432234623
Meth.IFNB1	0.917341586778515	2.25808077890464	0.627297214978584	0.861752402782052	2.08859141949061	1.62022354514868	2.03782558763062	3.28234742117374	5.30802298839314	1.69985992558773
Meth.IFNGR1	10.0276185066648	30.3235477171286	11.1507150456124	13.1224421692581	7.13475869069779	14.8270315082534	14.6492525454574	14.9744442456251	4.77732932859632	28.3709517860011
Meth.IFNGR2	4.34743990004137	1.00992884284407	4.0988901015438	4.4184639631141	4.87065355556399	2.22755762931203	3.26491839363541	2.39031023988215	4.940950664641	1.03283561071499
Meth.IGF1R	9.5437424016732	3.83843384226448	17.5862396864194	17.0401861778001	8.59287348906564	33.2262693334968	14.1484865163783	15.6932032413246	6.8627144038849	4.79900057100075e-05
Meth.IGF2	9.28408509681902	5.64891999415599	8.69923321966635	8.86388235071307	4.3875502309003	18.0921694293376	0.635105093646662	4.89612590469185	5.1618335602681	4.82631016433883
Meth.IGF2R	13.6523064018689	41.1255071636936	15.2700848661012	18.1712659681946	8.42559389297592	20.4396681235281	19.3342119254745	20.8385849234372	8.69836985821307	36.9902979395619
Meth.IGFALS	1.84375163943737	0.913004587513718	2.7026535432621	1.54618891822653	1.35891305183698	0.62170604273049	2.4720562414065	2.19970714370518	3.11000260280039	3.49636987369278
Meth.IGFBP2	14.0982025112332	14.2842249298205	13.3024272432099	10.7625881152378	11.4569082476746	23.496984388481	13.4421375048934	4.0314817837727	6.6710818605364	5.47336473598919
Meth.IGFBP3	12.5391724296593	18.3316315090136	10.7404723386343	12.2283378737033	8.42521927651858	6.59148129811333	12.6022391663949	3.52492393306727	2.49918342812893	0
Meth.IGFBP4	13.0698293653551	38.8202721629288	12.7824653275938	23.3574804050691	13.251935462566	28.7267068784868	23.144321655992	15.6374320476956	9.25030354082833	21.0672190343271
Meth.IGFBP5	11.8212127956305	17.5316376373827	21.2137444728525	2.16036562456468	2.80216148134882	12.8261830716446	13.2042013446154	0	8.73811553548443	24.8373443857835
Meth.IGFBP6	10.8689518510058	30.5205041728815	14.8172600758278	14.9587489253423	6.28793040960514	17.7116679957295	15.9784682081187	18.5643856848938	6.70430421102354	31.7962024633738
Meth.IKBKB	12.7222632875331	44.1944702799406	13.9068827437016	19.029315250194	10.3043318432741	16.1588349137127	17.7029823782953	20.5180542106375	8.32768209210132	36.9002628132616
Meth.IKBKE	4.88522244378595	8.2360900014161	3.51171403098684	10.8101314827839	2.58715139362067	0.794651050902415	8.41203660252247	14.63001665408	10.5091642660303	14.270962106616
Meth.IL11	3.50043344337578	15.1084844744439	7.1404109584344	4.43116380287746	12.6707206626392	10.7663986376624	3.58818008533295	12.6488493460632	10.2411135273395	5.80548988122245
Meth.IL12A	14.4250116988442	46.2606820837906	16.3217022098195	21.7237184545423	10.2058770835548	22.7428348955341	23.8814311194806	23.7785866748021	8.63629408200499	45.1131045127409
Meth.IL12RB2	8.76660761938387	15.9607441135138	1.87233788486978e-05	0.000143673891097581	6.25590328033849	4.77247065962549	5.98419458575367	3.2574022902059	1.21195606883637	8.29074744660348
Meth.IL4R	12.9954249899945	32.5853419215351	14.5569134104408	16.0156802871732	5.39484311468143	16.5665345190057	16.6136855602379	17.1739693084319	6.20856737259197	37.1152730566413
Meth.IL6R	13.6532446007751	44.3483398080085	13.6280988224823	18.7666356407894	7.9600041620819	20.0787754056103	20.2673781572549	22.0667391782191	8.61595524685975	39.1952422670586
Meth.IL6ST	9.37698882196826	38.7060217196154	6.79482591162687	14.0490233820548	14.5747650119249	6.23555047081777	11.7020478751099	16.8166422105691	1.09984951028728	14.1909267008218
Meth.IL7	12.413955912819	39.6975465106212	12.8548563753943	13.9122500314091	5.06275365328934	17.8431147582319	18.1709205186937	19.4506840755578	6.33445151042666	26.4899353822539
Meth.ILF3	13.093374787404	40.024335087254	17.4041089740113	18.7650807158457	10.0355526710618	20.5085477540346	20.5421848032713	20.8280897838414	7.03647442258966	43.1055021920746
Meth.ILK	12.8941817089774	40.9128788286517	16.5084378058029	17.9038237609451	11.0446383492813	19.4827534389752	19.6458908662977	20.0471267399546	7.26955933587257	42.5867564666317
Meth.ING2	14.3177455440749	39.6820381458158	15.4611783257275	18.9325550971519	6.97533364250462	22.8943933449384	17.220227862675	22.0195593090571	7.53863637193889	40.0021106857229
Meth.INHA	1.65999363156253	5.87503218481493	1.36059393933659	2.53648725325548	1.17730054511463	2.21751161869359	5.44877555475303	5.413843221276	6.2772851411856	5.40724817060915
Meth.INHBB	11.0506368980432	29.803787010179	13.7923227318497	18.3672582635092	3.12841916592775	13.9879910068557	13.6055090361905	15.6960149883976	9.94982476000397	16.4690723682374
Meth.INPPL1	12.4218301142056	32.7038944420795	14.9227255714949	15.5908484974882	9.40585821046753	19.9449834263953	17.478942413189	20.1859736853271	7.15328515653606	34.1092396232013
Meth.INSIG1	20.3020436912296	54.6220652345332	18.1119848083921	22.9954845315836	1.97040396229601e-06	21.785639071474	13.8257241917882	23.3395134912355	19.4467220236514	14.2064119000684
Meth.INSL3	0.741970452321476	3.49143206062837	1.28968543613129	0.440670612608261	1.02244996361622	0.000233128668276798	0.206401531415735	3.89329462523327	2.06312272014201	0.00037580584040849
Meth.INSR	1.00992458169978	6.78931411233823	5.84139267577087	4.97892037526486	6.43815713435532	6.25080007168995	2.61015802070555	2.19098972486506	6.38475692637875	2.82451412229749
Meth.IQGAP1	8.02060615161747	23.2195848246886	8.37534099138152	10.384788581349	5.27050941837833	11.7343943088389	10.5867376216773	13.3452226451049	4.83625835497634	21.4063855533905
Meth.IRAK1	9.21418515914902	0	0	16.0760837876821	80.2867671213787	0	1.19304996882163	0.261396753633104	0.0224228816302103	16.4439641002073
Meth.IRF1	11.8159815443666	32.4922119074932	11.8327018072988	16.2126682213055	9.54737649478966	18.651889397462	13.5362620705142	14.7494022507849	3.34799443598642	32.9846609059565
Meth.IRF4	6.32590029600775	51.7921692004992	24.9155318596966	4.16947257553701	9.09353775293168	1.58189752740658e-06	1.7787641563168	2.73183584103016	2.94818612146625	4.99771113801148
Meth.IRF7	3.82427903932147	6.50182877409109	3.01151986208742e-05	1.79294021152085	2.76444434202675	5.4872220651255	1.365875944072	1.21030685706582	1.07297648027805	6.61159430653109
Meth.IRF8	2.90577062359685	16.6260702393797	3.68672120517335	0.744173615644615	2.74128704752232	5.13898599594509	4.50845150702525	1.58197281122037	5.0797504099174e-07	9.78888596696986
Meth.IRS1	14.3646164985416	56.5063729061147	17.1296526774663	7.43765322707886	1.6301331443857e-05	3.42713303467732	8.25228324318942	0.615139005558931	14.1077806327378	20.0338993554121
Meth.IRS2	18.4766538424742	3.04528739159602	18.5829934811499	16.6804003931741	0.000123656290592567	36.2247803264837	2.86396015945991	17.4869522913572	7.01368324232313	10.1310133059919
Meth.ISG20	5.04039730433834	15.6381872933032	5.44849819461791	6.31659616588702	4.6288617167677	0	8.91250259136246	14.1766062672451	9.4148018273436	19.5050274894567
Meth.ITGA5	11.6765340103872	31.2269038029024	14.7671212721002	9.89004251062499	8.40991367683183	18.1691801719049	16.1623185476838	15.7515562239485	5.82879435323331	34.02243212034
Meth.ITGA6	12.0154460161391	21.951231611966	4.74453855751096	12.6083590376059	2.63605691667331	5.54033929718241	7.71769090782161	13.7973087054107	6.84352043380569	23.0321209917585
Meth.ITGAV	9.85687596517647	32.2483999739396	12.0995706182303	11.8759015046109	4.90306755671353	15.3075732976223	16.1075026180691	14.1383388784758	3.56592507817592	33.7458219878717
Meth.ITGB1	11.5436206373306	31.7636540129905	14.7751495580099	14.0589884654845	8.11266751038625	16.4860209248414	16.9781189242907	16.457810925132	4.90646788889249	35.9578960126757
Meth.ITGB3	3.18103050310277	3.51466051670698	3.42660538963212	1.27428746655773	2.59300017180418	0.00355194742051989	2.80135874004962	1.84435734843979	2.36990570281977	3.37835397276171
Meth.ITGB5	11.1036614137648	19.6775795665266	16.6342578878328	16.8328504085368	14.7429922228288	26.4941956269861	13.060170275797	19.347294838516	13.2503526510118	7.91173691065811
Meth.IVL	0.814793367083415	1.68833060656808	0.813758655300585	3.00655667966045	0.615719919423056	1.51507000614843	0.479261775673552	3.42366843695414	3.1979853823353	4.00018579352585
Meth.JAG1	14.6017026144266	43.1997768952199	18.4092841499446	21.6951433091928	11.3560529482345	24.8367181036821	22.0003289533063	23.8384310108304	9.61986368020807	40.3785339572833
Meth.JAK3	0.0983074190225553	2.66275631893384	2.46668628426963	1.4280346263833	1.8567290900893	3.37285564746375	2.60872145585506	1.6032867933044	3.29547637289146	3.55989937407654
Meth.JUN	11.5448715624116	38.956166600392	14.40647787115	17.9294228054509	8.48076971581017	18.7300354267232	17.4604994260015	20.7103325583126	7.91021289022448	35.5646025830619
Meth.JUNB	11.8820260862815	31.5678357982399	12.2360668518027	16.7617491219633	9.47944050918274	22.5945114189806	9.44986945160467	16.5005201097089	5.6960677246728	37.2366850462817
Meth.JUND	17.974034614758	45.6980927135118	16.390699105875	23.5660271043193	10.3193804133838	23.7997686858391	14.8867411977917	19.4523731033049	10.3701056817216	40.0897242867396
Meth.JUP	12.1224561533604	35.2226196127006	13.914898306305	19.6164763178638	7.65156526108284	19.7293392018371	13.4262957694969	19.801762840563	9.65351212827147	26.7390079555635
Meth.KCNF1	6.2929008582619	27.5959355794483	17.9993351033272	13.4698739730322	18.2450379169285	30.3699080505024	0.162432527479776	20.3736947372024	9.5811776419063	13.3385026127547
Meth.KCNJ11	2.93177070229333	3.71477061486294	3.43820091469758	1.30888252110344	1.94259002476542	1.41157824857329	1.99530079851192	2.33795856275284	5.7376868750667	7.37279625017291
Meth.KCNJ2	10.2454727844142	21.4628885327027	15.3118109844166	17.4243605947747	10.3201077433596	21.1813737983181	16.0705564152335	9.368861625354	0.000300159810216037	25.9629641768007
Meth.KCNK5	19.396668028894	26.144307947941	14.2293781065275	7.68100597656165	28.6802223849914	13.4212799159892	4.51397173628709	5.4455016415645	0.317305441713521	0.954707047845108
Meth.KCNQ4	2.78239287746135	3.17866148439197	8.14051030085327	7.0614098101279	3.40430773190205	5.99834048189151	6.77717708198634	3.95930264041337	8.69760075040592	5.93140985824372
Meth.KISS1R	13.1938075181136	35.7332361302239	13.6425477570667	10.1481213795535	11.4404438795099	15.9244207699931	4.603575530524	5.84883637569726	11.0554048325544	19.5304370584443
Meth.KIT	23.9117916917226	46.570270024335	22.1155582186785	25.7621227720034	0.000106325079866173	11.2570276164836	7.30312414161708	10.2094315179986	13.070428029298	23.7841628361822
Meth.KITLG	13.1004549728144	0.249256366958673	17.7065476902424	20.3929899951885	10.4906677817821	40.3158586698547	9.2433002271066	9.52705724444883	6.05965524859332	2.16948933364407
Meth.KLF1	4.3651979562072e-05	7.60776298431211e-05	1.39906702820115	0.0109047877547338	0.152652800487115	1.18799535557236	2.79136419694923	4.09464688182886	4.57336861163422	0.80652757021601
Meth.KLF13	13.1150027756089	31.9749900946632	13.788547217374	16.553315415736	18.4440920810141	11.6595530492295	12.287230039087	21.775617882541	8.20930631455451	40.2690047954587
Meth.KLF3	9.50803004750586	17.9588694173978	12.5325407320798	1.33051597099903	1.80543881693722	12.6253592452493	4.29198449319439	0	5.38545264908798	22.1829136895579
Meth.KLF4	13.9462835153066	19.8163596041207	19.3067997802572	19.518639792311	8.07031458765762	34.3896894025577	18.9470348253103	20.1993555897168	11.0251581653361	4.56899176205802e-06
Meth.KLF5	15.1607962454562	43.5588175643505	16.149887018186	19.6709578055608	7.79142766298191	25.1171812597885	22.4219873440679	25.2545583214628	8.51455959953012	44.1637051352647
Meth.KRAS	17.1177804203975	31.342243240397	14.4261400406347	16.2178818764251	3.97352007177958	22.9151096402936	15.586917360605	22.4292519792987	6.41355241779819	45.479901903293
Meth.KRT18	15.6019138348941	33.528744019028	19.6282971357633	23.7480784844674	11.2716496663189	32.7228562098755	23.3723848518732	24.1637321031463	10.4336489789775	15.8761479678502
Meth.L1CAM	20.1476934110541	20.9016396655949	5.03178504432845	12.048045433901	50.3993098253439	3.74381272014274	3.16448044204629	14.0138945544269	7.98931155988123	24.2084952981575
Meth.LAMA1	14.3499281077867	2.49847829100675	21.9646538206658	1.5014972055887	5.47504645860626	22.6185170424223	0	12.2774363504764	0.294273568984828	4.51490618263025
Meth.LAT	4.08225224738603	21.0979137573123	0	0.781685864006029	1.3879127309456	5.48771787547046	1.72673654867524	0.662042040198026	5.94360913363203e-07	12.5878444029646
Meth.LATS2	13.3861362304918	28.516043407538	14.4440425093453	25.2936131401784	12.5993857250636	32.9445903620962	14.1019712431971	19.962158643898	10.4654641003826	0.691484527079024
Meth.LCK	1.88688730931294	19.6229226268336	0	0	0	0	3.46710718439091	0.531748592710827	3.27465699793401	13.3065733676485
Meth.LDHA	11.9675215825904	38.8553894496768	14.1671737096351	17.656191694433	9.43911195883861	18.8350209840883	18.3636298938401	20.1857356968184	7.10618137767741	34.2629764050868
Meth.LDLR	9.3406926400599	34.2663438069323	11.7414342894594	14.0526317029428	7.35362455904231	12.4424176135531	16.2766167338104	16.3480596253264	5.57034464708004	27.4368396671197
Meth.LEF1	12.8298526019846	35.2388483627157	15.9060596761144	17.2522276178075	14.5055845700649	25.609326366033	19.3124642783496	9.08613769556771	6.19851663769381	38.5013413777535
Meth.LEP	1.04803806831818	7.82696957145214	7.11000779612795	3.18370444294617	8.4030544263465	2.63834327133241	0.64102995666987	0.941664006666533	2.01379561002651	0.000289277581574377
Meth.LGALS3	11.5355072660328	42.7141148247331	16.0809225406395	21.0693001958479	5.61334245618465	16.7721464342057	18.5547268450618	24.2299377366799	7.85180468918417	40.6606078522836
Meth.LHX3	1.01344994722694	1.78681749305913	1.00779041334496	1.21974134439013	0.826419099461017	1.36297470510722	0.993248081379255	1.46263423238739	0.516257397029553	2.22309021814673
Meth.LIPC	0.0414758819503357	2.58497145559587	1.33064206262445	1.16498047733349	0.00506454953686363	0.98696015820525	1.80766346601488	1.08700342640923	4.19536938455172	1.89541623126669
Meth.LMNA	3.46383251170272	15.1772751467259	12.9606821148415	5.86537435344734	3.55534026446575	3.37323814327131	9.87332648152427	7.02426223649504	8.29056677046647	16.8798764252485
Meth.LOX	12.7092744777512	10.0293889553842	16.8620803476276	14.6070379200545	7.45448212575275	28.7876766135851	13.1474226081978	11.4445449781365	4.87597483208311	11.7541226808145
Meth.LPIN1	5.15418215387138	32.0946317953874	8.47126573687581	12.774930106258	4.68222624848691	4.83961687886566	14.8717428315649	4.97859294990492	12.2733790777047	26.0818241986891
Meth.LPL	13.735731488832	25.3812082697231	15.6911004835379	3.7143887075345e-05	5.15152831098469	5.57996179459172	3.01108579859313	0.540516631172538	3.15545410061156	10.0343123407912
Meth.LRP2	14.6205841320687	37.2614777294847	12.2459357634146	8.30180160565343	10.24275026433	16.5159175949842	7.1057545268321	0.805674854720627	7.30522083752723	21.6286290655431
Meth.LRP5	1.26859832037271	8.95672147726517e-05	3.92680928002157	0.174902776767718	5.72080535626773e-05	1.46455246768601	1.25295171508954	1.3678483699395	8.64811111613729	8.25845919692192
Meth.LTA	2.17660301893381	18.7969381172848	0	0	0.0767936860294795	1.46871229820295e-06	6.17110076462889	2.63186894371748	4.95663714576654	13.0843450513742
Meth.LTF	0.799873669920907	14.9338715070491	5.05173181210187	8.6889601747552	4.9567546687979	9.51675865875336	6.20495902682989	9.59527379578742	6.15518685028259	12.004845763994
Meth.LY6E	14.8548265892978	33.1705911764101	17.3433973716834	19.606462382358	8.71591452775263	22.7128730478496	19.5227333159397	23.1978710594857	9.14451601207164	38.7570831543707
Meth.LYN	1.87904681419326	20.632569186336	3.9846012168333	13.9308346857593	0.0343570937854625	9.8573068580823	8.7810288581557	4.58166875834825	10.2064504895388	15.803147599714
Meth.M6PR	13.3576152835034	37.6774896845754	16.2423676545538	16.7667886601141	8.58224206280744	21.5510414944645	18.2387463160563	19.4174443663977	6.54295201721322	41.4832479505891
Meth.MAFB	8.27216220106155	10.2256905194289	12.5960616191657	12.9061004714633	10.5511879838175	16.9459761063458	10.2696866659888	10.2910253163076	5.71194686894661	5.55204290523271e-05
Meth.MAGEA2	6.99016454126773e-05	8.53251444151533e-06	1.30725123642104	9.3880039503808e-06	0.000182031538886573	1.77408407722874	1.70717985498857	5.73743851807876	2.50799088730442	5.55080304152951
Meth.MAGEA3	1.81003977866176e-06	3.03927008831524e-05	1.09579863864504	4.0161713931206e-08	1.00931538055568e-05	1.38287484190851	2.07559127244242	8.68286748255314	3.62449543217528	5.8628330674469
Meth.MAGEA6	9.7485471199699e-07	0	0.913626708118277	0	1.99851349511086e-06	1.57866526877169	2.1401202776902	8.37526838843139	3.30049765465441	5.89534259926843
Meth.MAL	4.41131354621023	24.0522264459184	5.68983256589923	0.662711280213069	3.96599011908124	6.93156428974216	5.92253673216226	1.64270569596651	0.801617738616872	9.94398836848533
Meth.MAOA	13.5970529827365	0.000321362969702642	2.21394052237091	14.5516744595077	65.0309083502607	0.00141414574868579	2.26714729597838	4.87648140804164	1.14273980963428	18.8063981640522
Meth.MAP2K4	12.6500239309121	37.2221360134231	16.0873757043048	16.4648728194645	7.75643687618607	20.0034688977753	18.855562035734	19.702054970809	7.20428202609885	39.1235510275597
Meth.MAP3K5	8.26344349265127	6.90883118182122	11.7698506621473	9.20045802900717	4.36084129584102	11.664147237405	11.8966298672304	10.3741637206503	4.94481770803463	25.7561373034679
Meth.MAPK8IP1	12.7107775214388	16.4708695665557	14.4473946098459	10.1153526879332	2.37779889906556	15.7434584453392	4.34748817212457	4.74522144405877	2.33893395499178	26.8057454137152
Meth.MAPT	13.8612176498536	41.7166366331512	17.4326905581992	24.4905708355297	14.8279402518741	24.8912839680093	17.8825620235338	17.8486549827999	10.8721546571868	21.1258578468388
Meth.MARCKS	11.3429953801461	42.5994020779291	14.0406854923025	17.3482390300336	7.43240386148753	17.40780479676	17.5488482967649	21.4645330628363	7.53687045091585	30.0717659743623
Meth.MAZ	14.8820197191287	48.5314254302571	17.6531424662834	22.8006725537611	11.5924261888086	25.8297659544998	21.730242676672	25.0542483202195	9.79373989256473	44.3840740423278
Meth.MBD1	0.467673074019249	1.05435799976094	0.564968898191553	0.502507060234245	0.0418444032704744	0.375129035955411	0.681840631908643	0.664247224970161	0.187480103335365	0.952024274144962
Meth.MBD2	15.314049452156	39.8777894729593	16.7370894990687	16.700449142881	8.99389501906298	20.7436384256195	18.9989532754746	20.2944099264731	5.36290748270549	42.1235636308679
Meth.MBP	1.07360015074909	7.84286474998052	0.8080744005303	1.99926165001659	3.57051231071106	3.07306582389672	3.82857489861455	3.34634009203824	5.04299063383985	0.644718838280727
Meth.MC1R	12.5521573257859	53.4408998342886	11.2136079699959	17.2363032461245	15.4708755861824	2.66230143863036e-06	11.5687665091288	10.8672716451532	10.9715995008348	19.7002230932671
Meth.MC2R	0.56608525369688	1.61678593442701	1.3410236565335	0.193535568100999	1.43265872647383	1.12436619444996	2.37143476548009	3.48679008963013	0.714975255795429	3.18595173996244
Meth.MCL1	14.7858550875704	37.9799146531171	18.6202933834002	15.1335383330802	1.99221461077621	22.6555211582202	19.8755879989535	21.8799744908954	6.78689990778816	44.3324947668235
Meth.MDM2	10.5338850133008	35.4107801114778	13.1519407646314	15.3167045370484	7.09343900689626	15.842100202866	15.7419830522901	17.0726629692836	6.38506483331185	33.1991907889215
Meth.MEF2C	0.0403040402043467	35.5140938170471	19.3101975672971	5.36260444100122	12.0369976874845	25.3835221099085	10.5763030818258	10.8131243626826	8.0783737618338	22.8161212328375
Meth.MERTK	1.06192359905003	2.57582096211693	2.69501566935313	1.27554921431018e-05	0.0751521319497258	2.29944880919314	1.52249976157418	4.22762947296291e-05	6.21927281872485	2.52882931800774
Meth.MFN2	13.132330645361	43.9583859294139	15.912259029216	20.2833127267645	10.1857016161326	21.0888008934934	20.9783926035778	23.7201772812221	8.59361853035145	41.3977359602426
Meth.MGAT2	14.6649632666667	44.3321148202254	18.6079316331829	20.0528798565566	9.40556051370505	24.2095140340087	20.485277861785	24.0776031611379	6.13812822785814	44.7117643675528
Meth.MIF	13.8438747194135	44.5598747704618	15.7377412757371	19.6973021112993	9.3205171386124	21.3813683559623	19.5760113996466	23.2645501197934	9.68043983506559	40.7860736290335
Meth.MITF	13.7614933156045	39.6538500195318	16.5234191438885	17.7978280658632	11.3105837826239	19.866524534067	15.5297667652801	20.7973179520628	9.82982548553798	21.460340627913
Meth.MIXL1	6.78274473659061	9.23030882256568	3.92893761094243	1.73567870214665	2.65322757609499	6.91870576140593	5.33016248014878	0.570557893531789	8.81376939528687	13.2967541607924
Meth.MLC1	5.08169009153503	26.516635401701	4.67841757374656e-06	0.696521212754183	0.149704310740118	4.93988200370572	5.8594078318469	2.05052071503248	6.24258433059715	13.4862770396635
Meth.MLH1	1.80740241329879	7.71397125350655	6.35052852471643	0.103868178791346	4.9757009151893	1.47559056742773	4.57596149988312	8.74054567179732	3.71823341912604	12.5139685033556
Meth.MME	1.10345820709102	42.5011098849319	14.5463842355933	5.59908264677397e-05	9.19360494880165	6.94948466902877	5.57161759645991	3.81687139541162	6.12420616551778e-06	7.74094207162769
Meth.MMP14	2.04614688538962	6.2963123871207	9.82365057817286	17.9820846206615	5.3825378701172	14.4761885610151	4.49420107575917	13.2248071728337	8.74368532059596	0.426095354558985
Meth.MMP2	8.15289145673925	18.3205868609688	15.1557577179507	5.89278420037134	15.9253546294185	13.2557243971794	20.3307976687957	2.85254904556086	2.93662445953073e-05	11.7458670428936
Meth.MMP9	2.99292751283792e-07	4.38973660179562	4.5899978261159	0.848884246571132	3.12340537662577	2.46490186724227	3.75934242125168	0.579326981553795	4.42647403599501	1.55946573844358
Meth.MOG	1.40581449467581	0	2.64611207721225	2.17206175708716e-05	0.00556437579472694	1.12263506296659	1.7886934178933	0.983069700744861	5.27517677200333	3.80460669922597
Meth.MOS	3.68154718770845	37.2401605735608	20.2798526996518	1.091068339638	7.60334124650066	4.63722554116775	6.05757642568644	8.53034152182924	3.97190738534341	16.7675350360704
Meth.MOV10L1	1.1100486576981	0.0603950034499476	6.08278129546209e-05	0.000599410869683144	1.362299442691	0.25278708920153	0.0549679226387365	2.19225293696795e-05	1.21927976119315	0.369273746867825
Meth.MRPS12	15.7384173451716	46.5460095960404	18.0040300876177	21.4964278204297	10.8630630347714	24.2325079583236	21.8513910415323	25.3464147161526	9.32481943758914	46.0789898028918
Meth.MSRA	11.7095630910716	31.740662498659	16.4318986512569	11.6726372211533	5.40847474857775	13.8638522678621	16.1650003328029	12.8895641296515	5.19807028406407	36.2943736463268
Meth.MSX1	2.48681073448386	26.2787189998398	8.7079469408865	1.07109579101118	4.31791431245875	5.91969538073444	3.41304625771621	3.57381869933613e-05	1.01161043434062	9.71880295790253
Meth.MT1A	1.12364309114389	4.68363791151823	1.07329293404054	0.153167133759052	1.58897682285988	1.34121283596035	1.03624269020476	0.566440134089436	0.333836339178231	3.2283528744382
Meth.MTA1	10.7168554140017	35.6894981781531	15.3313697218838	17.7394329507443	11.5491054256915	19.1386673067194	14.8099761576512	18.3876963777701	7.36633171095705	39.6459912865521
Meth.MTAP	7.90691527250513	4.84003771130692	12.3444519103134	4.89962612198659	2.52453522776074	6.44527160107718	9.7093578286633	6.54090624001359	4.62155377115293	8.35038861276686
Meth.MTHFR	1.43042997008416	3.68767732938615	1.49411517881362	1.64565681437547	2.98833573395223	0.661027028842665	1.6515301939709	1.81318128022665	1.36408220288794	3.78365255051933
Meth.MTIF2	13.5312541573504	39.8452864170239	16.8223697814169	14.6516143142824	4.34303417440734	19.4897180427271	19.5290802972843	19.4957844292436	5.82102858836793	41.4939704683339
Meth.MUC1	0.252645664768782	2.18098334989233	1.31509050891931	0.915404111012752	0.000124063919146685	1.0966277804629	1.12150354710148	1.61043016053629	5.22278577349016	2.17358830205798
Meth.MXI1	0	2.14473377880006	2.94705388281592	4.77857503246296e-05	0.00032756291385377	1.56042298131967	1.94383027230067	3.25149416388455	6.66513663548944	4.81724800163911
Meth.MYB	12.0119113871109	34.5482176535839	13.4576822285072	14.7984534032431	8.05710631044511	16.9109805154844	16.253839435269	16.3754465488101	5.67074037858661	32.1515516885948
Meth.MYBL2	13.801661937695	25.3291346327965	6.84095686175022	18.9657755160228	12.9407586005887	11.601991929023	4.85733656463687	16.4594095586738	11.3717075950463	24.7407816486936
Meth.MYC	12.5150784735873	38.2916346050474	14.3064447529424	17.8524517609091	8.86973722611536	20.0898585954862	18.6116996479747	21.6940289653566	7.45924867693872	35.8002994339979
Meth.MYCN	16.4692560665929	25.256094272767	19.214782115591	23.2955097104769	10.8493890589557	29.4474770503357	14.1190946631198	4.63012420242902	9.88776229640253	17.674305871561
Meth.MYD88	11.0494958919698	30.9150615406253	7.90122906623648	13.1865421205128	6.74391345142773	13.856961533908	12.4298053764348	15.760473163285	5.27056341194818	29.8469537693962
Meth.MYF6	0.0503539977421825	25.9276161104424	1.17079977084386	0.340517560999774	7.25472117958395	6.68056140690758	10.5976859967477	13.0730763554407	5.91745397951852	7.78020173420387
Meth.MYH11	25.4536936479215	47.3369569758741	24.0022894074604	1.14348156613033	1.79762378461671	17.284432808157	7.15342900082896e-05	0.0203495621039458	12.9081372274268	31.3577121419587
Meth.MYOD1	1.16363332120481	21.956600166784	15.2791569865766	2.8765809062314	8.64322708856532	5.00910556062932	2.73904977176516	5.52532191689427e-06	0.270776055075216	1.17081060571514
Meth.MYOG	0.227415086684814	0.254702390929874	0.496667239497556	0.00197698070771086	0.221608826612901	0.381234186763372	0.648858471075772	0.343654734590958	0.129371186845427	1.3791061724868
Meth.MYOM2	1.09031586754841	19.1337746919926	5.37389309954282	2.45740574074991	4.15394746248035	11.060696028844	6.61160645694991	8.17366496889765	4.94797440556137	15.4375940313086
Meth.NAB2	14.5207396677444	40.0952678827278	16.6393694924521	17.2229796852112	7.62732614237187	22.1464549800097	19.1319723334076	20.988068067846	6.20634498751915	45.2540261833074
Meth.NCAM1	11.3242469248539	29.6364922654338	13.9337599948987	9.80682724453905	12.6145919752697	33.7091565349663	9.22346947164152e-05	20.3963931150034	8.2245427500804	9.7698701837431
Meth.NCOA4	9.00163437544666	35.7198433061385	7.88404234043064	13.9288743011316	8.35757268181981	19.7903043179595	14.757819528831	13.3938463089935	1.86276297802004e-05	8.30415094832755
Meth.NDRG1	11.6992867806685	27.831590330016	10.8212738546873	12.9448028823561	5.10084945311831	17.1147969661651	16.2696039234186	16.4239806069437	3.99055356133652	30.3121931740486
Meth.NDST2	1.68039135970899	1.40188725590158	2.29273392842097	1.61031520939777	0.534750025019046	0.264584591973449	1.66525800718395	1.27838766458191	1.21043496175948	5.15581436076362
Meth.NES	13.7887769574477	29.3692649935943	14.763313222525	11.1271570628856	11.7827965545926	6.42605783968214	18.5938107432415	6.37304016522581	11.3745070450034	1.90228822865877
Meth.NEUROD1	1.71247433619104	42.2123752171851	16.2076510452684	1.88350615643806	4.24898178772979	2.34806349707322	1.6376812624751	5.17323601859446	0.186475180821246	13.4810226051886
Meth.NEUROD2	6.06801358685248	34.4845552884335	8.77717287422742	6.30401502056144	3.70478273437087	3.77996200504376	2.38659112458863	4.89190597386985	3.73761209427568	10.0163004736277
Meth.NEUROG2	9.54267760950295	21.4334429235101	10.6058965251637	14.3870248269106	5.75775464018131	16.2806455063311	11.2273540579243	11.0942529517982	6.94933977180403	26.9289984185825
Meth.NEUROG3	6.69155901327686	59.7646484185597	21.9616263960511	2.00700675508714	4.13587768082093	1.78505762123189	0.290683645979875	4.77142272545327	6.58495805041238	8.14905648796913
Meth.NF1	8.82713391787394	31.2881349016679	13.5182680812435	12.2113077249059	7.73014769951551	10.7811996841586	14.256936745637	12.6468295357459	8.1318460411046	22.651539872036
Meth.NFAT5	4.43691645585416	19.3562969066706	0.000134657395807486	0.000482242491249689	2.90323891067739	4.684283448202	4.88726039094333	4.59582412317807	1.43508831635207	12.7985233557038
Meth.NFATC1	13.9226517761582	41.9997864631418	15.4356829935197	19.3608298703897	9.9095329190401	21.1813470410758	19.369281999204	20.7697302554601	7.54500968354038	40.0112329303783
Meth.NFE2L2	12.6982901120363	30.1526378319555	10.4711985426509	12.0998979455261	4.5650357493908	13.6733314852701	7.35571987413476	15.8717752294814	4.9768868049502	18.8628745486948
Meth.NFIL3	14.006150459607	43.2311335401312	16.1267675758041	20.4490589130055	10.303218650795	20.9673483076096	20.122827160751	23.8749315442089	8.65143233518626	40.9991396895782
Meth.NFKB1	13.8758441619655	32.9668237027611	14.7081061438353	14.6982930267514	7.70135351130101	19.3282853185465	12.205384156378	17.21657670341	6.30547670468584	33.9909156897322
Meth.NFKB2	11.2743898449622	37.553375736771	13.3575166920689	15.0713973544665	9.40631350209621	20.5640855775887	17.060223814659	17.2822589964684	5.38204700813805	35.0935124935745
Meth.NFKBIA	17.2411262269361	26.4247607389206	15.9135442913703	13.0103557215034	1.08572007132804	29.0611377443302	19.4449748022987	23.2485038451323	7.18739875358996	47.7001719954352
Meth.NKX2-5	15.3553913234453	41.4995001956364	6.45625523900797	3.83495037326073	16.7681133614006	2.56971023164218	5.13206851816307	17.7373663626697	11.9966381628639	9.49885190986278
Meth.NKX6-1	17.5397985094001	7.93824652111449	21.5077763295541	0.307502667040695	7.72196853520862	26.2166569060061	0	5.69681681900579	5.32981052585955	17.3607680589772
Meth.NOS1	5.62203051457279	6.85934950180783	4.89371160022216	1.39043424962143e-05	2.45874906448639	5.79759655608778	3.53610573781165	0.338575656146126	3.49389426581934	11.7366830720838
Meth.NOS3	1.52168424778294	2.0395894119337e-06	0	0.0572711990356455	3.85166965061232	0.0412569757167801	4.14364273869008	6.76681721962106	4.55601054402321	1.57787791910022
Meth.NOTCH2	10.7031651910441	29.5573947372529	10.9086119012853	13.9857711417621	14.7351264328595	12.0781811854768	13.9030921783342	10.2650570706842	15.7399052328385	18.7982033221383
Meth.NOV	10.0765969819334	27.6478359283653	12.9947583808452	15.5338876069608	8.00388378152251	17.7335377769028	15.1360055287524	15.5886106280887	6.83950823325229	25.3329352370563
Meth.NOX4	2.7152957525626	22.5986381832198	6.79107829973628	1.25329980806761	2.20741632607123	12.6512758276699	4.77574241977522	3.45091259651439	2.12177138098359	17.2830635298337
Meth.NPM1	13.9895890090891	37.8135298267445	12.0042455360932	16.765697254309	0.340032944713586	8.45812074244854	10.911946077826	20.0287938758116	5.72672750975533	29.7941499009672
Meth.NPPB	1.5548332115571	9.22977495112064	10.5592195844502	4.97899864723953	4.84155998216493	8.73702536946955	6.09519927384837	5.91456640168852	5.72196534915216	0.182286048694007
Meth.NPR1	13.2793751103377	35.0725032962049	16.0522644646639	16.305980799705	9.19762288202111	22.4178577564981	18.871074753083	19.0189736695743	6.51388425705302	41.0499634766811
Meth.NPTX1	29.2800096821404	44.4425892785752	20.9017733505009	1.503008924633	0.173363274348037	2.56829622440113	0.090388403261649	19.3326865721369	9.46771940402103	22.640228739006
Meth.NPY	1.07682720630956	39.4999712630916	11.5194034390069	3.29462016103927	2.95378478091881	4.9287079793639	2.92818422160406	1.42604091920316	1.63977927517132e-07	5.41484712115657
Meth.NQO2	7.68186962764783	16.9198406432817	14.8258729881828	8.73687405906744	9.67823855664788	7.4571692379836	11.0204661842514	7.96659239821485	11.2423190668557	16.7079334018047
Meth.NR0B1	0.85416942914987	17.1294690409639	7.08420488494812	3.59577786073162	15.5484387897933	2.77619235951733	4.20711922573821	2.49048846559897	0.419691675905882	11.0904430816142
Meth.NR0B2	0.000295869877341646	0.638222055913496	0.151343071674089	0.212035055084789	0.00054791243706709	0.471239827496343	6.34505457297953e-05	0.292977244348425	2.73180754781212	0.000344776157040162
Meth.NR1D1	10.9113833258117	28.6996091350662	14.1378733563131	13.1168802069887	6.55082359014161	16.8372020472273	13.9957316793844	16.8607199428779	6.15834930682043	35.0229286987658
Meth.NR1H2	14.1694248226362	35.9600946158331	14.6430526360803	17.4173879203723	7.29296281676012	22.0146008765343	17.1366398566643	17.6011327539512	6.51842764771599	41.2854074032608
Meth.NR1H4	0	1.80778908578491	2.12240332596539	2.96612263684134	2.33782284325582	3.72758761204064	4.24415947587528	8.17704369124283	5.17451434933161	4.84382589565811
Meth.NR2C1	15.5412377731876	46.6045488396551	18.9081273170311	20.4448770196824	10.4337037938017	26.3196236643085	22.3154293213116	23.7100643892356	8.7784311680495	42.4601349151291
Meth.NR2C2	10.1675958642339	27.345974741206	12.4507449629778	9.95613879743699	3.7707586599268	13.9731394785456	12.906945852082	12.2748786635967	4.07993447522564	28.1809082790044
Meth.NR4A2	13.8399325361184	39.5678777512841	16.7467290631046	17.8376647226909	10.8706006163567	18.7714514514005	16.9376258785002	21.8051488789593	8.23743372661374	36.0856015852019
Meth.NR5A1	2.67775733484579e-05	0.10488949432371	0.0085915889841034	0.000764882882959365	2.3096663144141e-05	0.257914502890499	8.97310100347972e-05	0.299325282249247	3.65617307996651	0.849515086163679
Meth.NRGN	14.0640090048154	50.2522616289765	16.2241742998206	20.7018896481996	11.7045914306634	18.1836404010248	19.5127677970698	25.4574539712158	11.4223216929044	36.9770945765824
Meth.NRL	11.5972449077414	37.1583259131921	14.6348969677244	16.4431732745099	8.7427369571111	20.2409629361401	18.5390893520632	20.9432667588895	6.67249864259697	37.3321262211711
Meth.NRP1	12.7893368198618	1.52272240686722	23.4836472722341	16.821547233156	9.62034708451782	35.6108747627429	19.3722587584674	16.246290016206	5.98327196701005	6.48001801086927
Meth.NTRK2	2.69042889341125	35.7153755655983	3.49476449923342	7.0176136002255e-06	10.4833269368063	1.84388212874513	10.9336455265516	4.45061580394717	3.848670690681	16.2345321462333
Meth.NTRK3	6.25053266261195	36.9750770587361	18.4639537047416	3.86435595664889	4.29441798877207	0.00011625283182008	1.73807318468967	1.36142267288337	2.04690824115219	4.28192860014104
Meth.ODC1	13.5672956950938	37.0258114859891	10.985415178977	19.8151423524364	10.5415524648055	24.379867587711	15.3573608103311	19.9693138225423	8.22030296324946	42.3556354244275
Meth.ONECUT1	11.2486589976423	36.047403060923	15.8676867761875	16.8510124541471	11.3482771213659	20.4060243834409	16.0751614590753	15.0497660066975	7.08858971541156	35.2144253486654
Meth.OPRD1	0.000724856364876158	3.77505034891451	0.000109156864102681	1.36127357607907	1.69804915658248	0.748627046082153	1.50311657807603	0.982429455534269	2.86667416217722	0.0532017133267542
Meth.OPRK1	1.40646202017047	9.91850180194618	5.13720247349437	0.903041377257712	3.95636398473259	1.23944805696344	5.85655102714157	1.56484964071267	1.3582221284964	2.37961544323163
Meth.ORM2	0.898872357951187	0.920043532869459	0.944980335164016	0.496149849823926	0.20856234723616	0.971411102140384	0.866770037795138	0.977013145047371	0.491832303304062	2.27543735683216
Meth.OSM	1.90332335868107	15.896769222525	0.0567452216170237	0.522407322467688	0.947866099521354	3.95766129625958	3.99539346848118	1.1694455554611	3.54540977821502	9.31627969946667
Meth.OSTM1	11.2195983153035	27.4561293206554	7.36690638346291	14.852751193977	8.76436016970176	7.66346201625653	13.4417546690813	9.00315347946759	12.9446737746182	19.328831180096
Meth.OVOL2	11.7397901664987	25.7966545197866	14.0071514985285	16.4153924419975	11.1405871636079	21.2126598467899	17.3399867715191	17.8263533998336	8.15333560753983	18.3370656198584
Meth.OXT	2.28324820987629	1.22127500251127	3.40398719948177e-05	3.80465805774543e-05	2.15469407667146	3.68140440772461	0.000351430803131366	5.5448875505241e-05	3.94055269571447	0.000121278350501377
Meth.PADI3	5.75926262326551e-05	1.30686805848136e-05	1.96586835042051	6.21408471303198e-05	0.796920183283169	0.412957233000234	2.60541655159856	0.974592148930626	6.47886723663857	4.5912152179533
Meth.PAFAH1B1	8.65005366283782	29.8016079590368	15.47799986376	14.7700641452628	7.15827348518703	13.2908120494945	18.2962867582778	17.1660729765011	10.0182194973114	28.0093246053239
Meth.PAK1	11.2886997331649	34.7945939746219	13.8200166476572	16.3669440958729	5.56025741233083	18.0202669282413	15.1479468716641	19.2390339423655	7.41252896075193	30.9564044851047
Meth.PAK7	2.67387810281571	13.4256699202328	31.4930389399466	0.740383120957941	9.28106373127592	24.6237127796664	1.36230554388035e-05	2.38698983611276	8.8517899977888	16.7149107454251
Meth.PAPSS2	3.93425772414554	0.381754787722398	1.99197777585464	0	0.0119056698018815	0.948192067338706	2.45585627208315	2.91381500196894e-05	8.46563546001056	1.29143762246069
Meth.PARP1	14.4350501454215	45.9212729127452	14.4841995862821	21.4038251179788	11.4989800172403	21.1952530197649	18.2050823825675	24.0416916837894	8.44111312531219	36.1408550228442
Meth.PAX2	14.2879776039731	22.5791096136059	15.2429889093918	9.28830199023318	20.7105139759561	28.1791277833934	4.26330503849095	14.4440781131543	12.154940232481	11.9595471341494
Meth.PAX3	3.90820857766538	22.2709517326618	6.11074420341133	7.34290542033218e-05	2.51642606295994	4.82948155161693	1.80807824978	1.31499239877466	3.88370188460106	9.46581178718031
Meth.PBK	13.1133761628519	15.4601531206277	18.9092139729344	9.31612798121808	3.26394258482179	10.3215881455204	17.8048329861	12.3545284316564	2.38307915484723	55.9201912934737
Meth.PCNA	11.9255598486724	34.3587613983098	13.5655226738851	15.0111882789839	4.55617115693806	21.0416362154317	16.1216663850934	18.2456701992707	5.77323058954341	34.6879209066415
Meth.PCSK1	0.00125162093049874	21.0434068838722	8.9005506050331	2.10988330113315	3.11860489250081	4.25796977249298	4.22984687566186	0.625766141931647	0.777319542267108	5.2233213664364
Meth.PCSK2	8.87574589826556	37.1641505445919	19.6918952244204	1.15821019574748	10.5848928883155	14.4936731454777	11.7289803076196	15.0824049075332	1.10667564301066	24.6701223291919
Meth.PCSK6	1.49108327160445	0.453112020237607	0.311012430741409	1.14134350973033	2.50862704581946	2.35539459872461	3.93355877817401	4.23202947455609	6.12366581035227	0
Meth.PCSK9	14.5588095627555	17.0882549907449	21.4868471193483	18.3857543564901	7.49989238845332	32.0454333517658	17.5854156375244	18.0452828483463	8.73515489546898	13.2277171517457
Meth.PDCD1	5.74738226837845	20.5907575528675	5.11115848284134	2.89286041364613	2.31661428367129	0	10.9918971572378	9.90277408591643	7.20492311419478	14.5060242456588
Meth.PDCD4	16.9302706817695	47.6461008983175	18.1124743734777	19.0313995749381	10.9351739483842	22.8465275417491	17.6603655598793	21.3853856188747	9.03293279360334	42.7189030557295
Meth.PDF	0.854396354659557	2.00928477300736	0.841394344138379	0.906503130392195	0.442425005683254	1.02728602677085	0.721290752360729	1.18995959301622	0.905340362272512	2.16956444056195
Meth.PDGFB	15.1283961664304	13.6413014767692	19.2706304676361	12.5290032910085	14.1565828435317	27.9432032000435	3.66263592620107	11.4290915471102	6.30005955543268	16.5302542808154
Meth.PDGFC	12.5139912595157	0.000164491677786519	13.5682236348949	10.4578379139282	10.8535443074655	32.21997891276	6.41831766592993	7.97613322960739	6.0437969039769	0.000110850906703237
Meth.PDGFD	2.53836539312754	43.783314732835	17.2949071793706	1.77095227573979	2.71366975908019	15.801176913547	4.38076279604532	0.000265171542875619	8.29015463695965e-07	11.7036839610299
Meth.PDGFRA	5.3764175233349	25.9318931051082	4.52037429076709	0	6.75055888536299	7.69320333180037	8.50667816450684	0.386454434909491	0.76874849028032	10.9018029285075
Meth.PDGFRB	3.64158794984021	11.3720887998289	10.2957292002019	5.52879585889662	2.83653601747328	0.000100637244499533	8.54753990649959	3.46561027403831	9.77026840687973	13.7784819296312
Meth.PDPN	7.27686901796995	24.0705703470346	17.2863029839671	18.3948978274884	9.90776800830226	21.4510471300709	21.1042008752405	19.4753023089935	11.6655003639013	10.6414644812862
Meth.PEG3	0.452112475464711	5.42436238149589	2.80371187783041	0.418848326300873	0.885325149270854	2.82351516615352	1.67955941881916	0.712615809311813	4.46321752890973e-05	2.67779551766628
Meth.PEMT	11.8661778672849	38.9657227563804	15.4117191311035	17.3687487733392	10.0798940431249	22.1912966104042	19.4996964223185	20.225037744903	7.13822477511545	36.4431034980239
Meth.PENK	4.04713108954656	21.3913677396562	16.1490843995045	1.73030653964025	3.15284771496613	2.02622201881997	3.05858358707951	0.816108286840892	0.116806391836325	5.65592534267719
Meth.PERP	13.752778160611	36.8425671383932	14.1923364827809	15.6992552999811	9.59256705180941	16.514120691124	19.6534582902	18.5903541709875	5.44090602775748	33.9432284417761
Meth.PF4	3.33553879454864	6.59525380368691	4.94941470673879	0.269017872038165	5.72382376744275	3.54710455233167	2.27711643044489	4.67919076449824	0	7.25065146082339
Meth.PFKFB3	12.5350922971323	65.4575667702401	12.031466371291	25.3628383116473	12.1181283262943	29.8563633047993	21.7317953429679	22.7703398291325	10.9209210571584	3.53144700666491
Meth.PFKL	15.0304881360869	41.7021286437472	12.1038631581383	21.5282042149607	10.7826252920672	20.455841231297	16.3857712917186	16.5887226143497	11.3540592886945	36.7742255173393
Meth.PGAM2	4.37179427850374	14.7808362147298	5.78666768767098	6.30301334590268	5.81174909651624	4.89013380311553	6.81889835039484	6.20797469228182	11.0404291156138	5.76161146134438
Meth.PGK1	8.74461314085409	2.45979003014043	1.63898146250295	11.6401963421354	53.2228073074371	0.280353848037418	2.63959489360068	1.1539425012866	0.177443548576173	16.222847708872
Meth.PHOX2A	9.60870081013264	34.8268001225506	20.4872099553327	7.86437661923424e-06	6.32536192153643	2.98398344134973	2.92915081492288	0.149467810432492	2.08740045930122	10.665612856294
Meth.PIM1	18.9220257225022	29.7568147952305	17.5455866312214	0.186936012238018	3.35011945036226	26.9572159722185	18.1240480546485	9.14784114290389	6.4030244598422	32.4020032131189
Meth.PITX1	9.28189162675469	20.3416707993655	3.32452153502022	18.5315296888725	3.81638836530808	7.1552545337378	12.432916971915	8.48995018248476	9.04706539869032	9.90864218637972
Meth.PITX2	1.20298480767857	24.0040188008004	4.32782080113012	0.687778826574531	1.05713085350581	5.66482110256852	2.21263027982688	2.78511570032298	4.2577500200562	6.67808202385061
Meth.PKD1	7.17559113991189e-05	0.301413995438013	0.243780508180203	0.0017711993235698	0.000113722579828639	0.205829446241586	4.35351329649293e-05	0.0657949854134756	2.48771717323896	0.906310099511617
Meth.PKHD1	6.48250880705118e-05	1.9969854961046	1.90740473309853	2.57612663860258	2.67041583519311	1.80952807593745	5.86116757603087	4.71311517515252	7.78060516510175	4.55189525222961
Meth.PLA2G7	24.7213398806036	32.8253889043493	23.2019072260844	2.40680893508987	18.5041762186805	8.20792590945525e-08	0.00326559824407992	11.9386625304303	1.135031453925	2.20496252493876
Meth.PLAGL1	1.53741945756695	4.83046899744141	1.70316615036719	2.23825906087973	1.42260424600842	2.3785835728407	2.32640282014068	1.81597840210502	0.32201695932163	3.61877162209884
Meth.PLAT	4.03224872002248	0.000118783546095997	8.79141336155962	8.94610155162209	2.8958124489205	2.81024158589869	4.74061190920091	7.79059415235838	8.76572935228633	8.13472044864635
Meth.PLAU	10.2710133091253	26.796409944812	13.2274080034842	19.6594297243628	8.61611232602016	21.4240529093082	15.0169762224458	20.4753217453709	11.1299503793683	23.2934703997314
Meth.PLCB1	2.24547101372602	41.4325106727294	18.8815353509604	3.56917406250064e-05	4.63381803125607	0	0.195083449269252	2.90572431326441	4.07042668259106	18.5474311039262
Meth.PLCD1	0.400983702621076	6.24602780572449	5.29804448937532	5.3503004594409	5.20100366483722	3.617033410607	3.85703429752267	3.08536991657059	5.33467705052622	3.54620591654704
Meth.PLCG1	12.96678086239	29.9936488696723	12.4691023789531	9.89654748263395	15.1755493075184	12.4213073185405	15.1561763462201	2.38894732572468	9.60087324537773	26.6370050296049
Meth.PLK1	11.5595778516368	38.4546872138047	10.8190133011498	17.6371967337285	8.89400034250015	10.4106597163417	14.4540391377624	16.2991718054226	13.4538726726399	24.0458388191388
Meth.PLOD2	8.43060002631976	10.681669129175	9.42380944993784	11.5144618767391	5.81121842204839	12.8170722677399	12.9525545491272	6.46593319791298	5.99772420963704	6.04958747848784
Meth.PMAIP1	1.47755526450563	11.238786911084	2.29550955089088e-05	9.89641773502611	5.52285173742834	5.43787645910513	6.94924116228905	8.33734650209797	9.07049173447176	7.89474809761555
Meth.PNRC1	14.5546498621848	46.0250195226083	15.8725713047386	20.1619295734792	8.54809577503817	21.1389476095868	20.6381944598823	24.2103175920078	9.19447281612852	40.4403354180154
Meth.PNRC2	14.6699659836264	43.4440533492098	15.7078681148499	17.8533893724486	9.92088793026251	19.1633633396757	19.6866535064803	22.5960171308903	6.19768637348163	41.2260460968603
Meth.POLA2	14.4120548616819	42.6586905647199	17.8988125605183	19.3529075794623	9.82223199001398	23.9026372408459	20.6940743293966	21.9978704914352	8.36203949301044	41.9587708428229
Meth.POMC	4.34012913557894	8.41885105574834	3.1834374437624	7.73048873934726	3.47202979328739	4.66264045730461	4.15302050064282	7.26347233202675	6.10486743694826	5.72605823606347
Meth.POU2F1	11.2035944547183	29.994987702087	12.6418570756944	13.4449418976499	5.37732692602757	15.8033941078421	16.8738559826072	17.4095685860785	4.67800098115275	34.9266641120132
Meth.POU3F1	3.28332842180499	8.53124596561654	14.4175162383279	5.01535451405605	5.85929379969839	5.17472484174496	5.70335796606834	3.54570860390195	2.2089177293263	6.00904863968312
Meth.POU3F2	14.7288079827691	22.8498412670022	9.14753076274753	21.9032843017071	7.18707371786394	33.7100347692727	9.70632531056918	9.46543437290738	12.2807485719792	0.00022069709860448
Meth.POU4F1	18.4962259509753	47.5921755696094	11.1864190710168	0.656976578839857	2.38245658143816e-07	0	0	0.411787336826193	8.42741246646681	19.0459769547861
Meth.POU4F3	0.640057413251496	34.5831564353851	14.8577216675171	1.91786052426096	7.66393399510862	4.64082488620873	3.29420167774725	4.30207516700183	1.2320125307275	6.13841721562364
Meth.POU5F1	0.689789342793314	0.847445989339815	0.88968984483046	0.328153318874273	0.754425735045543	0.842942629154482	0.798615971511744	0.877359660689236	1.18248058895091	2.08061289628433
Meth.PPARA	13.4739205296499	53.0288460276208	7.97168032716692	8.01262670520773	4.01042240907561	3.4607463140096	13.9064091516053	1.65410467062755e-05	13.0219383624452	16.4889150436513
Meth.PPARG	4.04766505666542	64.7721902318628	11.1304187313178	31.4177435777327	7.05026262563645	13.6068401808294	0.914205642868452	0.710942451395396	1.13952640348079	0.351550255507556
Meth.PPAT	3.47337516893778	11.0014236553663	4.83017070644861	3.88467638134426	1.33903547289037	3.40688258544931	5.56890287637538	4.96241430537024	2.53214605895222	8.3617958934816
Meth.PPP1R3C	0	33.2257247738891	18.9953150570561	8.5682910721133	2.48706642139723	33.1895951302865	17.8580352575207	4.17906735415435	16.5308419274683	7.57187710829074
Meth.PPP2CA	14.9685661676011	37.4272187063071	12.2864750115892	18.4919411852505	8.53095331946221	15.3086814710357	16.6195783573129	22.7124411133985	9.55670371753667	32.5550246625115
Meth.PPP3R1	12.3529031169184	44.2630168038815	15.3649961930623	17.9034997551087	9.97759006972004	19.070369115043	21.5127035873332	22.870726725755	8.47027408001539	40.3178034095959
Meth.PRDM1	11.975076025021	35.8916785801167	15.1995286702712	19.3145819096411	7.89400514261694	20.9359263950988	16.4399860427612	20.9073038869612	7.78533577822204	34.7791810391349
Meth.PRDX1	9.58744282846977	26.9901859048385	12.4902314324323	16.063928412862	6.14205023855595	16.3280066416497	14.7167968970764	15.222337042187	6.35009337560237	30.9403908527097
Meth.PRDX3	10.6654626551598	35.4240283593667	14.5291695894188	15.8469816966269	5.7602034961514	19.0360160981405	16.9703061724169	18.0922775357698	6.61912077691893	35.4163516929383
Meth.PRG2	4.71098498546151	0.00026748902466222	3.90827932530512	5.35425686417433	2.03011151080821	6.65070316225688	6.63588049791436	14.1312436869952	9.16947374970779	17.9547270446695
Meth.PRKAR2B	1.44305346838484	2.8500259199774e-06	9.01390900276543	4.21610349714486	2.29567105206889	2.19406970428492	4.21372473722726	3.8837118441627	10.1719752217634	2.68561641266057
Meth.PRKCA	15.2813048554362	50.335269881492	17.7305731634605	23.0678307342066	6.53664304031399	22.0564563679756	21.3416811369534	24.8766988404218	11.0431748917801	38.1908500416775
Meth.PRKRA	13.1464846293539	39.073290349544	16.3608020217773	17.0298704248586	9.4383900413371	19.9299916907371	18.6558795085376	19.3343649806069	8.19087912702572	36.731971725003
Meth.PRNP	11.5454511862422	32.9647727943548	13.6843709524399	16.0993355514912	7.11265534078331	20.1086545639935	16.7045449747363	18.7318612912252	5.73638620296721	39.0192768838887
Meth.PRSS8	2.31541560904367	1.26289669866738e-05	7.2127813695291	8.16857826513099	1.96639876718444	1.20809385195413	4.45201276988233	8.79795996799738	6.99519546692381	2.03354917554488
Meth.PSAP	13.7830155341101	47.311514883934	17.0588179524822	22.008785682876	12.6189522023902	23.0344575594861	21.6833353953837	24.4913011438401	8.83062587938256	45.9055982211633
Meth.PSEN1	13.7906585437219	40.9010191681914	16.8713731228819	11.2026006038803	15.0946048971288	20.3194997616944	17.6720381229177	22.1999445770661	8.18365525288361	41.0559051166092
Meth.PSMB1	16.0177455734287	48.5166909651607	18.9592589582433	20.6465495854801	8.65779217645581	24.1243742858106	23.3968608236756	24.5193164365437	8.52802271852458	43.7446221555076
Meth.PSMB9	10.5447759890119	29.020630833391	10.7706405298923	10.6914091103858	7.35992320600535	14.063491847323	14.1210159734625	12.9339489424029	3.73813972107676	26.5794495014459
Meth.PSRC1	13.523159081791	36.2480052927192	14.9576705899741	18.1177260464682	13.6879810663534	20.4230954408267	17.0269388788555	19.7164992618579	7.64358530934616	37.2152040133587
Meth.PTBP1	14.322494472168	44.8197578182317	16.1086037482538	22.3001116062315	13.4055095303984	23.0493067836654	19.4962742540484	20.6358701719647	7.66909704794595	43.8672519999676
Meth.PTBP2	13.9523477182148	42.7250796489221	17.847607918984	16.4159031091085	5.69515868752962	20.1303184294846	21.9934354512293	20.9047324760525	6.16322081234662	43.9713247255836
Meth.PTEN	12.8477809451213	40.3228914810524	15.6728244518697	17.5238773398658	5.88581791907413	22.4377633827178	15.9525388428616	20.3899345473382	8.28690003114005	37.7934947204743
Meth.PTF1A	4.22917096717954	21.5844230921499	15.2380975027596	3.35383355476992	4.2205808735279	2.04979270980883	0.911774257466761	3.70199772800652	1.43047853070196	1.41798499344673
Meth.PTGES	2.56573600935228	2.99066900098669	2.33821164539263	0.00975358687548052	2.01549788883716	3.03019109477655	5.83275023651801	2.11194047284697	8.44428803742943	8.0632295090243
Meth.PTGS2	3.66050724983632	2.54314283186085	19.0091469564507	0.462178084685724	7.99111459661673	14.8694617554107	18.9058314356596	8.70346873049278	2.64168422064122	37.2718361983651
Meth.PTK2	11.3101388071702	35.7286966911013	13.5254581843999	17.9576096427975	6.73782155418667	18.2089784962629	14.2834889246784	20.517839064319	9.4347443881853	27.7613974236045
Meth.PTMA	2.71191642402977	9.00565185457848	4.30491505026969	6.28622341101992	4.3869580663064	5.64348085774801	5.06675715024361	6.25262739963872	3.02783783263225	8.45365249735537
Meth.PTPN1	6.98989632893096	21.3657856642037	8.91770220487973	9.53492273914067	4.01004394810797	11.5868663136624	10.2645206131187	11.6443870458351	3.64900253184542	21.6402868045122
Meth.PTPN6	6.79684199144318	8.39514977282351	4.26127673206741	3.74825544985079	0.438067248886761	0	2.74397697805367	2.09951637502006	5.25177648100492	13.717734603805
Meth.PTPRO	4.39386585838322	24.247545731836	22.1371085260178	1.22437580875454	7.7415499343864	5.4544633525449	2.36750537212238	2.74189096243222	4.66206990502306	10.4465576145992
Meth.PTPRZ1	11.5836652090697	16.9585292209442	20.2145904532342	16.0610171469564	12.7628727322744	26.040779152505	16.4353543768419	18.0838574532811	11.0377763414957	11.0643798405877
Meth.PTTG1	9.10790129810502	22.2237455157688	9.7978656216351	8.822068576989	3.08930844854671	10.5397419118492	11.340607972827	10.3923263790421	1.31176350698802	27.2631268867626
Meth.PYCARD	6.57635825559295	25.7222251260606	0.614608885534853	14.3087055273787	7.53228967542061	4.99494206693531	9.62888211326762	12.6353167914734	10.777376479136	8.51338462874081
Meth.PYGO2	14.9362678105038	38.4929285970736	15.7451737693405	16.9070520292384	12.5402766659308	17.5433182690917	15.0196104053747	15.3439136999405	7.62770289875961	40.9850437103712
Meth.PYY	10.3343548363736	27.5184839891309	1.25324172367508	22.0455712369346	11.5237187680636	10.5627971519221	17.9213923633307	2.81062617679121	12.4518592534396	10.1988325007985
Meth.RAB11A	9.82896056499693	35.7724455475745	13.2673810896661	12.2643876406916	7.56084967051451	15.8016522663821	16.6747373949229	14.614994752556	5.00063743999183	33.8152354382368
Meth.RAF1	14.5649312207459	41.2047439316962	18.6955673714976	17.6520013553259	9.50683839734906	23.3400736303528	20.242637915851	20.9298699659755	6.67205542806188	40.904009472328
Meth.RARA	2.84102633912672	11.6461972471882	15.3381089310301	5.1703246933958	0.00175178629964945	13.867560380194	8.53479773562708	0.237070069537583	13.9457709931344	11.4758403619596
Meth.RARB	7.39869627940016	33.3392968991798	8.1533398269949	8.48412956207184	4.04883813567614	12.8100868155125	8.86725218298795	3.97080363765575	1.25767908365288	3.05133217575073
Meth.RARG	9.8655799632545	31.5721663268464	12.2079700131583	13.8597431242233	7.68801767136034	15.3377108632172	15.35168663672	17.0959849898425	6.25916979560892	30.6071224544185
Meth.RASA1	11.8205426719175	33.6772805513082	13.9599406295649	12.8377349749917	4.64112666266058	16.0884146330192	17.7892395574963	15.1647771832704	2.78471181902839	36.0622886337818
Meth.RASSF1	8.9628885620367	71.7491298415424	0	22.322311037686	21.5134961734962	0	4.83721779613881	20.349348562547	19.4252814438078	3.2252467519859
Meth.RAX	4.33252540897968	44.0768496882529	16.5757754433084	3.54951295823117	7.84672457205542	3.55287910826544	1.6918544368972	2.91021909030872	3.94937457062472	3.15375026419481
Meth.RB1	0.958093508535692	1.8779302347622	4.02723203393626	4.44994052135754	2.07175498395935	0.374304852509638	2.30695922228263	2.62309241632894	7.64221668360195	3.60690369011471
Meth.RBL1	14.356454762905	44.1125715036789	16.7297568633232	21.0152905740043	10.1983133306865	22.4694870475805	20.3460850529117	24.0930596937032	8.71955997395706	43.0628846576355
Meth.RBL2	9.97094058727829	26.0770007064504	13.215316848542	11.4467233338884	2.30049513779003	12.2472160531999	15.9880379819536	14.1122366906517	2.63401677269739	33.936081361316
Meth.RBMS1	11.468182757107	27.9917232990467	17.1290128201335	13.3524264935243	5.20909699862283	18.4036546718179	17.3610023544847	15.0736583289387	5.8043142731546	31.6708418865037
Meth.RBP1	2.55146747945819	10.6666119274102	2.00771245371689	1.43637660707939	0.844560320723926	10.5833673197926	1.47049928772832	4.34185167757857	4.04570311290002	6.83674567764378
Meth.RBP4	9.19489841144331	9.11578112500408	18.483835460789	0.496525952942293	6.97111889234965	23.2750641169871	0.0405238249354557	0.32675475311085	8.04891385777481	12.9406329413557
Meth.RCOR1	4.4180004331377	16.0989374154702	6.56877336799509	5.85738762794246	3.09638152365862	7.55109007032162	5.78795261512218	6.62534490600764	2.30334799677531	10.4824083006987
Meth.RCOR2	16.4494533377848	42.6046859639248	17.9571597022192	22.9087213777419	12.7953246942937	26.800746977357	21.9381932409992	21.7071740507897	12.6104813085105	22.4671849234835
Meth.REL	10.7410692058318	26.7566938209912	10.6181990159516	7.69796211821735	4.35868040583878	13.9977072531594	13.6579514630896	8.86060467683744	2.89776977005282	29.3373909790119
Meth.RELA	3.50010273340769	3.00402391413357	3.82048095729214	2.13241471852649	5.15168237698439	3.59300624563638	1.10834997646311	1.91615207879929	3.61827381587733	6.44760730828033
Meth.RELB	8.39330362718066	12.2765822249689	3.90433134812529	2.48134581074295	9.08070996730596	9.71983379334434	4.48247621444849	4.67905088939628	13.9056437163183	14.4491948144964
Meth.REST	11.6418450444003	34.3320025614253	13.8773940105061	13.6151851352437	6.24126256956531	17.1166256463977	16.5895141217382	17.8076000257362	5.85551376059668	35.5934701957587
Meth.RET	19.3779303775555	21.2689008261884	23.0531169727589	0.422266397607456	15.0688419381643	37.337696574428	4.04879366970327	21.0866967417514	6.99322717132603	0
Meth.RFC1	12.7846148103481	32.5202205210452	13.5643157814723	17.3385569283216	4.9897966165513	17.041789355895	10.5280623674313	15.0308296220091	4.81930470743744	33.2054862737283
Meth.RFX1	15.6351745028486	46.6626269866887	18.2377007515881	22.1269613343578	12.5654708801613	24.2548173730511	21.9862076643226	24.8989145228256	9.30086096783975	43.6602207288423
Meth.RHOA	13.9062999769731	44.2807579068729	18.2325742810539	20.1888574387287	11.3939770718723	21.9307380683823	23.095038744738	23.8395391585861	8.28788847450424	46.5649727880868
Meth.RLF	13.5752451158863	36.0033074944344	15.3821026576104	13.749134840324	4.36693779290511	17.9758124259581	17.6341245349288	19.1671030672407	6.42361527980401	36.8121389739426
Meth.ROR1	13.3597275603874	12.7196671242732	17.1630980278517	12.0911600944726	5.329914803583	31.8666319249113	21.091051328609	11.3813148105793	5.61091061576269	8.801724251863
Meth.ROR2	14.8026969189131	15.1405551185215	10.5018096603233	7.33662558523276	8.92815387821011	17.5081015195402	1.06453838580517e-05	11.9732541800569	5.38575167698355	0.949556501166091
Meth.RORA	0.506014729945641	41.102011287204	22.8336689042065	2.48238800730554	8.79141808816872	9.03820360751464	11.7029150670794	8.36585749199232	4.68197458675368	9.72265258896487
Meth.RPA1	1.42267178925906	9.87113996389669	0.859930394985967	1.58777213414533	1.28144256399725	0.888710678465833	1.45716103945108	1.66490439583388	1.20897698769315	4.20250189666632
Meth.RPA2	15.0526009498128	38.0909151494314	15.3651058310104	12.4832657058818	11.6761834791663	19.0410473537524	15.7635637556738	17.997547745893	7.22987419285008	35.9206705979456
Meth.RPA3	4.24702091345355	8.14455577334359	3.69951651018505	4.2679171610971	0.000946771728473585	2.30330090335558	5.56193180298235	6.69804624210705	2.60491752395119	12.218244320518
Meth.RPF1	10.9776104756491	30.7766699130324	11.8553150559201	9.06781744195042	3.63130821965859	12.9597225108509	14.4756285602225	12.6521136504636	3.49595738042025	31.6293686909364
Meth.RPIA	12.9700543640121	34.5305868811551	13.5436429972963	13.6702653156421	8.3354261000684	18.9896709854478	17.2817744892782	17.9618057636459	5.51499805836243	38.2086071278045
Meth.RPL10	11.2011209091591	0.726473587979678	0.328804739908727	15.3765508673132	58.675412296822	1.06079784599973	2.14677345579982	1.67995412403272	0.941561892595906	18.7508153504429
Meth.RPL32	12.5941416224498	34.941275246667	16.7672232981451	12.3718613254093	7.62134759739086	17.8540616993117	17.3313906514452	15.4369882807637	4.44122167849108	41.0155412579483
Meth.RPL7A	12.5817199731533	35.900370605149	15.6351195802055	19.4136209272387	10.1712969190551	18.6992721830327	20.5740195131064	20.9717949877073	7.51198834382816	44.9576953968
Meth.RPSA	10.8045500281757	31.4036056777712	12.8842779804569	10.2792706858223	4.64190994041384	14.6692092634561	15.1956428110847	12.0274441341081	3.3337389782118	32.7596368999849
Meth.RRAS	12.1906433685455	38.160890891494	15.2706079195491	16.8271889346868	10.3383678206802	20.1203949008769	16.8512105833134	21.0010819535133	7.33516726099154	38.9429306729597
Meth.RRAS2	8.40607406873714	29.4243984174864	8.91936156271096	13.5497695928914	6.5993819658425	11.2394112547141	13.3866197342696	18.8087420370359	10.2782304526225	24.1534350976581
Meth.RXRA	11.9868644782698	40.7147165505213	11.9795828213244	21.5625380813867	11.6959051973582	23.7097342168822	18.6914093246123	22.8920105733083	10.6689031791164	23.79390620947
Meth.RXRG	0.327916913923476	30.8742807748046	15.3802279541797	1.00915314262799	5.30730760580816	15.6152882583112	6.09698206614914	8.47323371348067	1.19365911213484	3.1415708883344
Meth.S100A6	14.3280902142281	36.4281785495976	15.7430180554785	20.0432542605547	7.18789968058645	24.537265253321	20.8729539736896	18.5012778608534	6.6499695090871	39.3623711944432
Meth.S100A9	0.8694085142459	5.07162726808086	1.14181909041259	1.06050151030087	0.837477261430638	1.23450885783826	1.21886013757895	1.04080459254069	0.564615019391531	5.66468009393433
Meth.SCARB1	4.40489665539366	6.29825360221459	2.10033441296847	2.62187522298251	2.26077800506165	3.50269219501103	2.60049488112729	5.65913217713416	1.61990395295149	11.2033086032103
Meth.SCD	14.0402533377609	50.0468098809093	16.0629529410545	19.9780964476795	18.080808486294	11.4356682848166	21.681848031324	23.2972215810739	11.010385443899	30.1972785568434
Meth.SCG2	7.58931275991147	22.9397024761819	8.0434667352571	4.67682927652515	4.86738341528508	8.13840700986113	10.3950793688117	9.61830418481455	2.46212989369704	24.5690532105006
Meth.SCGB2A1	2.9365701882688	2.94991571440519	2.85920698443773	0.191779852576529	1.00721226269917	0.00019052188079882	6.13985400327946	9.48463105653884	2.93131771745891	11.3910132985005
Meth.SCN3B	9.94073539124043	20.7446996192051	12.4660445318393	7.95046214415788	11.6463693742243	18.9837011866999	6.8416712164725	16.7602606313227	9.10647940202603	8.64251536866682
Meth.SCN4A	0.706940172907232	0.68233554994755	0.385115795114603	0.000254511080848296	0.630629789161431	0.00194947620281486	0.805817887772919	0.924241653125504	0.566792741581623	2.14068003790543
Meth.SCNN1B	4.44351376972998	25.3557228059437	15.0868209942869	5.09512116250379e-05	6.83922672825183	14.2779236832653	6.86368951799816	3.94415104664125	6.79570711500208	15.8985322363187
Meth.SCP2	7.11667772958753	29.8632211668644	11.1396223248794	12.3103820907387	7.852392586421	6.17155441526506	12.3688289532178	11.3697505066789	13.8189137012151	13.7869149966261
Meth.SCTR	4.24772258095913e-06	1.04345701660044e-05	1.48109995672447	0.109837361298949	3.62682753649812	2.29821100129043	2.43518838887493	2.60100274672049	0.220962855944227	2.50414969813126
Meth.SDC4	4.37812133204406	8.90858743930379	5.52263582902995	12.1669411568741	3.97468359598878	0.528400424178204	8.16645881289713	16.0098901906073	12.4485493259768	12.5753847811811
Meth.SERPINB5	6.4764216808484	0	3.90771153570771	9.28439075863706	1.07729011555894	1.07657691767786e-06	3.20813991368799	11.3637045335053	5.70235787954604	5.07322857822361
Meth.SERPINB9	3.5735761178091	10.3140450064076	2.37815570031866	4.07384132634686	3.51338559015553	2.61062659517701	4.52246799890507	4.69041527953876	6.30510717629981	9.0954311094704
Meth.SERPINE1	9.14991910620894	21.9836361137059	13.382288503949	12.6267060203152	6.89729780620965	16.6948981997944	14.2313793318993	16.4341736819458	6.90369865578552	23.5893983446731
Meth.SESN1	11.6137495165997	33.2639486363506	11.923943415695	10.6716030060695	3.95798567897618	15.7591563445034	16.6127345753184	14.4619832308235	2.52907078418968	31.8621121041538
Meth.SF1	12.3460540435027	36.5901667247945	15.7101268077214	15.9786946323769	5.78101616358168	20.6537272940169	18.6153920870638	19.5910323015294	5.61490614691037	41.7433740151154
Meth.SFN	3.56164041649396	2.19850310259636e-05	2.50300413877429	7.87716588182016	1.81423019270719	0.326881410981624	3.27105796852701	7.7844848126064	6.12300082010353	0.426451971478665
Meth.SFRP4	0.409744189821584	28.837772331285	26.0341612114235	2.40565470181513	7.06399361570373	5.56770840242622	4.98489018893026	1.75818376781036	2.65146044639175	10.810850260498
Meth.SHBG	1.00452495263243	1.52930950788894	1.19400720192286	0.37377691764005	0.000137264157780342	1.41891717660102	0.395346665273869	1.2180589660187	5.86190009798698	4.38230776655114
Meth.SIM2	8.66457036017998	23.5736935745004	4.78675902439673	10.7773967536789	5.44085070480238	11.4767796237921	9.89851120320868	2.56296839199772	5.39069248218062	7.83315581161206
Meth.SIRT1	0.293945865417762	1.59907631756423	0.616680906784269	1.5419575504521	0.644445785644546	0.415898101999911	0.433687361407068	1.41725077588252	1.77167806007222	1.83961196556432
Meth.SIX2	16.5408016850601	2.20653308632407	20.6282486467555	27.0450707766022	6.18365954564911	45.0429607765546	3.10618691450627	16.1177652442734	6.73066865886186	2.17657356719974
Meth.SIX5	12.9851057650915	38.4458830148197	15.3286665570822	19.2035903236064	8.77250937434856	20.0529107556439	17.6011253284346	19.7902088083062	8.66204954829811	37.975114568055
Meth.SKIL	16.2221408395908	42.3806830862782	15.6654628130705	21.289922498457	12.0580232273882	26.1562465304608	22.1940375355611	22.1663336813887	9.86161162068853	42.7358799768031
Meth.SKP2	10.9314355585084	30.4145948919672	12.9968722770962	11.1621835558774	4.24627667880641	16.3870150777717	15.3041970042432	16.4909991705042	4.43313079058062	35.4666308397106
Meth.SLC18A2	4.98611011345563	9.05986321740336	10.5058205595816	3.95546595622528	9.03180288698852	5.59600434329974	4.93192219246433	1.64081227057298	11.7385500916913	8.37753101091749
Meth.SLC19A1	4.90381437981242	4.8311274415749	5.6883091341592	1.41323065712085	4.72170059509383	7.9127291517425	7.74812166041871	3.94417626049039	10.2478744034264	8.10049138385173
Meth.SLC20A1	16.8810423780429	45.0186110101425	19.2899105077412	20.2551806100289	5.29761252774652	23.7426452640747	20.1103644462801	24.389052164944	8.70290879049733	46.6901092714988
Meth.SLC25A1	6.88424594138585	12.1382366892779	5.54608041991423	13.0456630326588	4.40025097984706	7.21489171067229	6.2515750017654	10.2829656425537	7.23777100174141	15.1129988641545
Meth.SLC25A5	4.97991901429141	5.05265763297004	0.882915319659757	4.92996821342086	4.49579102629575	0.807287373860571	1.49322706345352	5.7081820434807	1.60183380940966	10.8993031792787
Meth.SLC2A4	16.6146950835614	34.5812076245069	21.1307352249544	21.753462561967	7.19112151163693	21.4711872106735	23.9078314282269	18.2605952861667	8.6204842224967	33.0525708767789
Meth.SLC30A1	13.0098105991661	46.6320504339848	16.6143109124153	17.7819871236819	21.3958619464286	23.2562416856297	19.651892424372	21.9614838132373	12.2905288180944	36.1620380572793
Meth.SLC34A2	10.4320284532632	14.6489825504681	8.20222227269635	10.8272526210294	4.83041471108975	5.35401907565741	3.35789231206294	4.71418492173731	0	8.45207974672437
Meth.SLC4A1	2.42669604116591	0.000104650869808236	2.08369486099533	2.10224325574902	2.81086987675412	0.611521632899928	5.93995351937421	9.90914596344622	9.28013631371774	3.9511949833153
Meth.SLC5A5	4.87311169670828	44.4756784375603	25.2828586502768	3.90856948938775	11.3923335564429	10.7910413379947	8.57882383184601	8.43713267741379	17.2085562473981	4.56267207380164
Meth.SLC6A3	5.13068915468617	21.9194255899428	13.34391824037	2.78550613802421	4.30576974985897	3.21404750245562	3.15464280182075	3.6691998678187	2.72672626560811	4.273532594186
Meth.SLC6A4	4.02423804948657	23.4036217402847	6.56190667325832	1.2318986091556	6.37045905984882	0	7.19811799070284	0.00460634331526236	7.92033702229519	5.7037634287703
Meth.SLC6A5	3.46773888004415	27.5385046538496	19.542349899214	1.23408087285835	14.3683144434415	17.5573312899125	7.39683120946178	16.4760602783599	8.41555996373893	21.4237677708464
Meth.SLC7A1	13.3883914594253	43.240188494953	15.2818988197558	18.3064465504276	13.0966440102535	18.4294707436012	19.5268453472639	21.9720759811883	7.2976139264121	38.315162522654
Meth.SLC9A2	5.65641831686362	6.68439831866608	7.47761828066328	14.281617826243	6.13435942458274	1.55771185093554	8.12983918517787	7.35544597547597	14.1010050914674	3.5967198432076
Meth.SLC9A3	15.8746878159217	15.059653863922	18.7815216878937	4.61141299225334	3.68200707598891	9.93852643276316	0.416661223992006	2.13356456118222	6.11192389958657	10.7418386374994
Meth.SLC9A3R1	9.63247537178946	25.7368436706513	15.3736433591309	21.0003536768416	4.74895863312896	9.80108663779188	16.6741672201691	23.1881434294409	13.3480507284075	26.2747720271599
Meth.SMAD6	11.3915070684806	38.0745760231516	14.1974884820119	17.4044611200298	10.0041841562845	20.7457575989725	17.8873714938615	20.0052748286936	6.5331520583719	38.0709157698735
Meth.SMAD7	10.6228056268047	23.1360134741484	12.5754093638883	11.357123268383	4.6042932825811	16.0323898029825	15.3262476815116	13.7803967240103	3.39884385933896	31.9187634884936
Meth.SMARCA4	14.9060224425611	38.6542282396361	18.622998749377	18.8245036991516	10.5915256458798	22.7141740893439	20.0497858096882	21.273607834149	8.63640054839726	42.1364947362269
Meth.SMARCC1	12.7994398316013	38.2530011427359	16.6457697975119	20.9113858059371	0.000456935243788997	24.7441828192591	19.3907287772532	9.91369354522704	9.48789496225876	34.4035437172338
Meth.SMARCD1	12.8142762553052	35.3175896287379	16.3249420867129	15.730230930411	4.91295954634484	15.5041802098975	19.3228118040259	17.8027795081929	5.33612214923734	46.6923845219392
Meth.SNAI2	12.5143981110429	34.376248911066	15.4351750782068	17.6460870228756	10.0511887536896	21.5434624659032	18.3826230346048	20.8440422349189	8.58967100952396	29.3244419639828
Meth.SNCA	9.26119947525006	33.5702598003467	11.4460846636012	1.30077729727144	19.4237336530767	7.11513452111457	3.3575387240324	16.178986893203	0.0260968883078381	13.815866957673
Meth.SNCG	2.52180743991568	2.75029658023145	4.25838481697242	2.24615707732529	2.05320443598316	3.30550491157979	2.36638522986433	1.65367903123279	5.68355740265581	5.60890065190385
Meth.SND1	8.06657373542212	31.4828606257235	8.80712751767591	6.10691186373628	5.32163601050498	3.68048230531692	13.6845390180135	12.5143435279637	3.84566580095465	21.0807431062365
Meth.SOCS1	16.3645609767388	29.2291786579909	10.4263410288046	17.1289657641214	0.000178801444796095	24.5442685055916	11.3851826480287	19.1668155141155	7.25787845094123	35.2586666764476
Meth.SOCS3	25.9291514506762	38.6796216000883	13.1745644810655	2.98876635621902	0	37.4330943305084	4.25274875082258	10.7696863870909	8.95179353050736	18.0001158610377
Meth.SOD2	12.4014121630056	39.3050134219966	15.5825113745553	17.583844061484	10.0786736215907	22.7028610135512	20.4575134373572	18.1964466325849	6.576452286072	36.9042746994868
Meth.SOST	1.50256463636943	5.81955781715138e-06	2.11481388849272	0.00318649784765645	0.439596276728071	8.23799873114365e-05	5.12099936165201	0.000838888870181536	7.29718614642503	2.50264969220033
Meth.SOX2	4.29715702087136	13.3181857747215	10.1171401786524	6.63478705395294	2.91728138168357	8.54165472304338	4.123533386711	4.36547924228373	2.13642806706287	7.91673838486639
Meth.SOX3	0	13.0405996908579	10.5236481955719	0	11.6490022592772	0	4.56136970352536	1.81424568025603	0	5.35143898486361
Meth.SOX5	6.91816061136635	56.2723692466846	15.599571649028	10.8027875106816	28.8770496468777	25.8091637866469	0.000373858869417418	13.7221978369443	16.990935827067	0.000229517125708951
Meth.SOX9	6.80694926789224	11.697500832467	15.0923746884781	18.2959938441803	8.12527196980269	20.1128652256247	9.04972353120007	10.874678469179	5.31676077908828	2.2612801894656
Meth.SP1	11.0423373866128	34.6949475182037	12.7747651210806	15.1007298356876	7.80800764392791	16.0317573267971	16.2732848962018	18.4335519883488	6.98722901767452	31.7387551689348
Meth.SP3	3.63256473343882	2.43268601284201	5.27879354786288	4.30923588197862	1.04604586438057	2.02001981978812	4.19708383901968	3.79799211568453	3.2976512109224	9.06893062539376
Meth.SP4	11.4369666329114	40.4292809485095	12.9184123542694	12.8846571705107	9.10079305617905	9.19994103263022	18.7403840943311	16.1049094827474	7.88857556061481	28.5377031949484
Meth.SPARC	0	41.2359821493154	23.654416988264	0.180446720133951	3.98787029135896	8.87553778259922	12.5803448144301	2.32128703253768	5.15523539168791	16.9401635432628
Meth.SPI1	0.909573467801636	10.6976497165319	4.22805233870442e-05	0.000125434315961512	0.336816336736332	3.99070025285797	1.14900082968854	0.828411937086994	3.60046963347212	7.88932730854395
Meth.SREBF1	0	2.44232164847797	4.42003898653295	3.48956139917608	1.23539228556323	0.708978717246182	2.89781268067802	0.985684229351856	6.85911370666253	1.14734429953282
Meth.SREBF2	13.474931109462	41.2545127197585	16.6012662253716	18.8587357210639	9.77915909353028	19.335543359806	18.6438509730699	21.5527512645012	8.68398992502076	39.2954212995947
Meth.SRF	8.13046181830383	22.1042337040044	11.692758135726	9.31976080577594	3.70908609118014	13.1399999642912	10.1577136539564	8.10840595109831	5.37223670556901	20.3002284611891
Meth.SSRP1	8.0853370516968	19.2656729489795	15.4770527391302	11.4750108612484	10.4448853896582	14.1098058700223	12.3543228696899	11.9098643880504	10.3451648672835	27.3165392650331
Meth.SST	1.06152967166817	33.1316188694733	14.2071071983567	3.34015260520537e-05	4.71531384959099	0.218040636461618	1.97169371750765	1.18711245772131	3.64742396914377e-05	3.61724281739288
Meth.SSTR2	18.6193052911029	48.1346686223363	27.8408850228246	3.03234391263896e-05	0.000334223691575844	8.50165827301703	0	4.34065158587972	15.8416877418059	27.3591033416965
Meth.ST14	0	3.26406297512113	0.736224102270277	1.21423043252438e-06	1.3587080485447e-05	4.24751488739601e-05	2.63964349381849	3.64089345998302	6.15473768998544	5.00261014915417
Meth.STAT1	13.0512522794589	41.2494583537281	17.2416005553824	18.1751550427495	12.5120640472901	23.7311197647966	21.469638032187	20.85545814337	7.71998028869158	41.7769842014306
Meth.STAT2	13.3960663416584	36.9093224606769	17.2166205665918	16.1067228146831	6.5350440754999	21.1643775307449	19.4315370286294	19.0756724416451	6.11991091723772	40.6162310061622
Meth.STAT3	16.552522998116	66.9750154379001	5.91505988040254	4.44230587794504	9.92130409701219	0.000667605734905451	10.8914681159632	8.07036986916602e-06	5.53155728088405	10.1882900299714
Meth.STAT4	0.251088438975478	0.708041523622334	0.529193347162692	0.531018111932152	0.000629471658881178	0.195722244680177	0.512178506733082	0.748181381151261	0.961844328975229	2.38879570664181
Meth.STAT5A	4.92754325878021	26.3631158257074	0.00122098291419684	3.90050689981505e-05	2.55350171125898	7.38199604768226	6.98824571019322	7.87794974130969e-05	5.44351517648185	15.1129451817874
Meth.STAT5B	3.4884393114976	39.4526597935258	17.1270500742443	3.52893034407843	5.75357239552767	11.5138911671976	9.36559402311854	0.846603368878152	8.05817918299123	33.7373825010592
Meth.STAT6	10.9153947768612	25.6173277215134	9.64747430676292	10.3792573748613	6.75000654471953	13.6129338660159	10.8652109279304	12.4855017893465	4.11036132124752	28.5991219416878
Meth.STK3	6.41593702342968	7.26078639758398	12.6421729493111	13.1655139392715	6.44686309711475	8.52576678374137	13.7747408794616	19.200419334461	9.60149397452029	17.8150055906319
Meth.STMN1	4.56186772899665	8.69296713882197	3.91680598239381	12.8319256726466	7.70041359796874	0.00721363871175218	7.14903472925175	8.90023411291155	11.8494344977615	1.33524177194622
Meth.STRA13	14.3098801923324	30.8833836202369	18.2189199903054	17.8978135543157	2.59844895772751	23.8979828265905	14.430072363392	18.9436910759461	7.3508046628823	44.731071845633
Meth.SUB1	10.4485083598358	28.9472753827033	11.195965848314	11.8112112986601	5.45685989758406	18.5409059813992	13.1903168712457	16.7187663636896	5.18500363336496	31.1268333594388
Meth.SULT1A1	9.69803263208117	3.05275298412379	23.5969953119426	7.22188013751689	16.9960003843698	30.9279310686097	11.9937091107203	12.0335800538383	0.875194934953704	29.333584108006
Meth.SULT1A3	18.0766560287943	25.5970817412368	11.1649633793933	8.44849574598011	10.5533418712364	8.17647602511171	1.44639463567318	0.596780734879345	1.95677783319878e-07	30.3473903642326
Meth.SURF1	3.8099837032591	1.25792470409621	2.66293656518515	3.83686508717863	5.3419136496651	0.21211014610246	1.54935118739923	1.87829065238346	2.67125536994867	2.46351316748568
Meth.SYVN1	11.4168303228997	34.1989145238293	14.2704392760054	16.9209255073462	9.36358898568323	21.5962583188235	18.4374431573492	19.3008323065086	6.86817606587764	38.3063865916435
Meth.T	0.000107689817663612	42.0544910299517	18.4880462994023	3.00929882991804	6.86629934012132	0.126442647467674	1.95423284236818	0.221248144231528	2.06670771740988	0.000175663339921576
Meth.TAC1	2.01374251800305	27.6488557039123	11.6691022026141	1.04240015580525	5.52607991776502	7.09712767380642	5.81799682332383	1.7661782707938	0.0672588523882399	10.1345828646984
Meth.TACR1	3.05635509605495	13.1799248527793	15.2743744064151	2.15239070097429	8.10880023428427	5.09585368191667	5.18229938202816	1.46464175520361	0	12.3167644482621
Meth.TAF7	13.1881943620784	27.6851715489748	12.5711212952135	10.9257199587063	11.1555500595174	10.5273547783778	4.26216082596078	3.99137259270219	3.55215808563768	38.6020586862868
Meth.TALDO1	13.9547445423419	37.0237659136499	15.043546040885	19.5507448029281	12.1960959985884	20.707838575884	15.570836887108	17.2956057833394	8.43253650517496	38.0308736702838
Meth.TAPBP	7.73248096229038	16.8392364526879	8.30255359257754	10.0285802006903	4.5291777933897	13.1511104113556	9.83220184734419	8.79107577934015	2.10950377599689	23.5111575026693
Meth.TARBP2	13.5710949701564	46.0092281736035	16.797125123894	20.5520520943749	10.6389385654663	24.3856820990528	21.1430067648157	23.7805646667466	8.10567451637428	44.0715070746521
Meth.TBP	4.5880863484458	4.02489653937475	5.44195750094377	11.8616713586366	3.27507580574135	4.1252776891311	7.85336344104502	9.84904911233845	6.29811077426983	12.1937141598706
Meth.TBX2	7.32445291307122	7.55596005088005	10.0134634019572	2.69417533535445	3.75918718161346	11.1438362210645	0.891022517420305	2.7305103630177	7.90354884216763	11.9609868156644
Meth.TBXA2R	5.94619509073416	35.6167834266923	18.9935491337845	3.09323204201826	17.8214222235668	25.1065921819181	13.4353692506166	19.9479655929748	9.44116169202574	35.0965778721575
Meth.TCF4	7.27386705856016	20.7476637883766	8.63999496381601	7.08599068674421	5.12124120992827	10.4958768631742	9.73543036945098	9.33663484333216	1.91865031698988	19.6230121294542
Meth.TCF7L1	14.1854012674866	31.6645565387185	11.1263469080618	24.6096735863548	12.2602871056402	39.3510045915257	2.46615193154042	11.0193379230935	8.05118569448871	9.63519804146938
Meth.TCIRG1	2.58560260028419e-06	1.10783483092201	1.72879196730804	0.757243104496421	0.0408051342477092	1.05458329616432	3.09133445480233	0.667265172427309	5.77918740558951	1.44134667390243
Meth.TCL1A	0.56371552370634	10.3688517114103	0.275458029617563	0	0.214594345000738	0	3.22885273736304	4.83792771349543	0.0594106484224172	6.8635782510905
Meth.TCP1	11.8581789885862	33.7366691132082	13.1723609124559	15.9838378988381	5.97744542177283	18.0824553482582	16.5920496900105	17.4719593621224	5.67775969647182	35.7002756321254
Meth.TDGF1	0.00127043745867308	0.781334671599646	2.36491331991382	0.165820739497736	0.971930880837978	3.14767291931705	3.17716266046337	5.48674149082083	5.17828941852597	4.02827544564105
Meth.TEP1	8.56106216685273	28.9880666375518	9.97604634868895	10.4681144087955	6.0407798885799	11.7069118738899	12.0512606641854	13.9086813669314	4.74676949685627	25.8226425935071
Meth.TERT	0.433837842431836	2.76198932162348	2.97816457254063	1.09536498265496	0.588948874290807	3.22866612795732	0.756373174667754	0.411571679090869	3.11556302340987	5.63043686721718
Meth.TF	0.981672327156582	12.1668508116585	6.218047075389	1.68039652892828	4.29681974943667	2.71942585319605	5.23353436261305	1.35331007689195	3.75926289565516	10.2709749849426
Meth.TFAM	12.6436941637727	32.7471016386685	18.0370764674188	15.80694698237	9.02679809919861	23.5882046545066	20.007246418832	17.4701627448659	7.00862092086402	32.1310884169591
Meth.TFAP2A	8.66216588611057	14.7087273240255	15.5451736929565	19.8854079073173	9.28722947887221	19.1089802608284	13.6950330151846	16.2993246461887	10.3931976584702	11.1164772292081
Meth.TFAP2C	13.0364257317752	21.2421528820538	0	11.4438115398714	5.86318808366791	15.0266312330782	13.5131246538993	8.96169118488013	9.01244612097227	6.41204704836159
Meth.TFAP4	16.0102463712811	44.3815108797601	13.1495546604357	20.6029991969759	12.9855067630766	23.7240510281014	17.904319910792	24.8388677763647	8.21426032556301	47.3637192095145
Meth.TFF2	0.359920100580795	0.943967329665815	1.96867427766812	0.021769105220827	1.05611447518655	1.77329891897508	2.93515103917424	5.91643628687328	6.72469341949158	7.10799360530206
Meth.TFF3	0	0.0255235733326482	0.839203845557719	1.04615291348544e-06	1.89403064402161	0.403234795742217	0.83813452728496	5.62155796959199	6.10482955893819	4.78535124238451
Meth.TFPI2	4.15158549935028	16.2784807391348	3.68373449350789	1.78264237871293	4.75581808956905	5.24035111878563	3.50984329902854	2.00347727299782	0.45543753409556	12.43287864908
Meth.TFRC	16.4158073793518	37.5168194473872	11.4901443980295	16.4628722508288	8.44440473200541	14.4116174950751	14.0613661827547	14.995843353043	7.79499984372504	34.9273503319772
Meth.TGFA	13.09821000407	29.7994383736919	14.8267560947916	17.7589713261868	9.38030163261286	22.8450849625743	16.7966888924852	20.1077531070876	8.67611287878262	24.4854013546234
Meth.TGFB1	0.258748266500626	0.865576989003763	0.338922605167243	0.25929300057716	0.0404390576110281	0.281460993532057	0.37784816867403	0.336699722335312	0.295644808294236	0.977192960616099
Meth.TGFBR2	8.11875113253192	54.5886841417608	9.29497309088724	24.4929249593871	24.6712098828832	10.7104707870815	3.12783625249318	19.9318054632666	16.1133039901042	2.98180696460545
Meth.TGFBR3	4.71392929856168	19.5958899956937	9.18219008581251	0.254727743435629	7.89474256831865	4.40691101054271	5.80462166273226	0.893965058938841	10.8964777380718	9.93984657360331
Meth.TH	2.03301122754045e-06	6.19391582614915e-06	1.86805906306971	2.44431443331431	4.00870794689717	1.00841849015058	3.31381088188255	1.90129987121892	6.2829575544771	0.000174042334222283
Meth.THBD	16.1044575136516	17.8778530504328	5.07555058957536	19.0261306217589	10.3029413364537	24.5203921719626	8.62437372304491	9.42369137386115	0	0
Meth.THBS1	8.29004586857223	13.5037182256465	9.59399549721047	10.3684044399462	10.003657404816	17.8100975425303	5.92350938472805	11.8198849069971	2.97756887966463	25.3403728893444
Meth.THRB	8.17782213893517	19.3177165280508	1.17690385037878	8.19633837006619	7.27743737874651	2.10708957656098	6.4450220041802	8.07938692724451	5.55392147933079	13.1764535348448
Meth.THY1	1.09571516409136	0.95016416764427	1.79117092886315	1.05757120292499e-06	1.58356376797572	6.33070943430848e-07	4.08243939172219	2.96417893202005	4.46149689675653	7.70278232483304
Meth.TIMP3	3.36023718545555	2.54585877443884	9.31194369086384	0.0597087042227928	6.53044344751046	6.28222271693434	5.09586925746376	4.39116510816995	5.87116855640265	9.23532626306387
Meth.TLR10	0.383942176318348	3.12492496500829	2.51602988042829	2.94093714118806	0.979816437241315	2.86906654159968	2.9508838988942	3.79915474500535	2.53485602195593	6.39041169204021
Meth.TLR2	10.6520836343812	23.0360481723746	14.2697804067343	16.0261715751756	10.9007963664595	14.2178670594267	14.9220397156829	10.2373487868643	10.0917393650233	16.2443108526296
Meth.TM7SF2	3.63869612006342	1.0914456702317	2.95232169939914	0.30998123944524	2.65618812747555e-06	1.98312254166178	6.63261369695128e-05	1.04788592972157	3.27779392332849	10.9682280379761
Meth.TMOD3	6.26159422176099	6.8122488357586	3.70808754885562	8.26061568000676	4.93642312717436	1.18671706868385	8.00169149440508	12.9014502301894	7.81873073107284	13.4148004696791
Meth.TNC	9.12198733189707	25.2644051332368	10.2843163928159	12.0449009286477	8.00287427353514	16.6068338423312	12.1200545367456	12.657519154692	4.42549710186309	23.8556287389052
Meth.TNF	3.83504271768273	20.3141369033436	1.22227687041859e-07	0	5.72343527352638	0.126035537681225	10.3489648687842	7.73835595291415	7.29328949810004	16.2625481170864
Meth.TNFAIP3	13.1042645150776	40.6818051735647	14.3885764985848	18.3847961492015	13.0440774825524	23.6098884152215	18.4432716771886	20.551990154186	8.22831748740532	38.26285450424
Meth.TNFRSF10B	15.3753243582113	41.7578493337915	17.1787111577284	14.6406896952011	6.03585964291466	23.0582733926885	18.727163803097	17.882695193997	7.69061159282016	42.3509989559268
Meth.TNFRSF10C	11.4537830936504	42.1832785658566	5.82789389418086	0.925130171363496	4.64069174354838	1.1840420832136	9.19896813386146	2.1054358736767	11.0432503357975	4.1068485465891
Meth.TNFRSF11B	0.486227395632624	18.2862253693162	15.2544211210079	1.0438274955835	3.43453463136655	1.57990203610003	9.10274037837515	3.69956167841894	6.88360871341964	11.9199811625278
Meth.TNFRSF1B	30.1683196769556	35.1287282130054	7.1011171660547	0	15.2162840542427	7.88823004067131	2.78502234745837	0.347029125281768	6.70121937167567	33.4682161167644
Meth.TNNI3	7.36303495255629	5.15570495506723	4.93399002806157	3.53492904658306	1.74066374906202	5.14173263169811	5.08714608665482	3.99346403137661	0.559316454608823	10.7042054784243
Meth.TOMM20	12.9441597876422	35.4799589852848	15.825509013586	18.6539812298874	13.0506020805517	24.6294176678866	19.5915152845978	9.5624983581683	7.3230689137008	36.9749913425837
Meth.TOMM70A	14.5955224377707	5.14536748119232	19.8013664413314	13.8902359642952	0.0171179646531443	14.9399022624536	21.4012809859766	14.1166891433559	0.0107401500504668	68.1106293030622
Meth.TOP2B	14.426837738341	42.2976064884609	19.2972031514744	15.8110663762236	5.97097120822409	21.4228935375426	22.6230107843945	20.8685872258038	5.75281020849739	45.0463959376756
Meth.TP53	12.694830417585	37.3564053797664	15.750114936437	14.0733508374382	8.55183320061876	21.5580866023071	18.821424084919	16.7224174355673	5.18611154684966	38.0759494274297
Meth.TP53INP1	7.87894151918307	23.1295715579578	10.5588089869915	8.91309419365367	8.84868336416093	6.1985466919179	17.0797940031903	18.8878612466817	9.43554546838313	16.9491973103063
Meth.TP73	7.09971939403121	24.4866729296325	3.13219582934405	15.4335189463841	7.62380675906625	5.77466686914931	4.29002268251998	3.49981715862985	9.14632219968347	2.71986311606063e-05
Meth.TPI1	13.54225031547	49.8035951806536	12.7562539634037	20.342892479812	11.9127105832245	17.0704082507739	20.6592494852758	21.6976564417986	9.99686604609131	37.3137110071586
Meth.TPM1	0.571491456723374	1.27388689453818	2.26430637038164	7.53007952177832e-05	0.000211763741939447	2.9171752845664	2.65389525573111	2.69881574122477e-05	5.56892748842261	2.67665487785454
Meth.TPT1	12.6051137513353	35.6190253761671	16.3068988658337	13.3258153175813	9.56183794817751	16.6205092264008	16.6148678868508	15.3861593745947	4.85970701702389	33.0402529799862
Meth.TRAF4	13.8968968894173	37.0674834970922	14.9624901788079	21.3385651196877	8.63579226938971	23.4763634823705	17.1985549088284	17.0611513977442	8.76818713078285	37.1041934991887
Meth.TRAF6	10.3512166078837	30.1965846945493	12.9726180607985	12.0695182696077	5.24586946762749	14.7510471971688	15.0243276785288	15.5105924848847	4.76365632799516	32.1671377192614
Meth.TRH	0.743029368670723	0.021956581941869	0.0283985789611331	0.000132381961573894	3.95546680461815	0.988868151732461	2.10699909701636	1.90829746181523	0.978947141491042	3.55121830782155
Meth.TRIM25	15.8575737087856	41.9550191387451	18.0467509854647	22.0419111151038	10.2526283133726	21.3576797705356	15.8852695195803	22.4504326011426	11.8666228498002	33.4928333362054
Meth.TRPC1	4.56708339175539	31.7328373465235	13.9277772056722	0.633982303122725	0.00027569232795317	15.2349669376567	4.37878035978096	6.27754580916376	3.75898297878309	12.368202435831
Meth.TRPS1	16.7679392287426	4.28048810944106	24.3203124428487	16.0826785465896	5.22445706786084	29.9149619114687	3.23589486434746	16.807199930172	0	54.2409722544683
Meth.TSC22D3	1.19218054796351e-05	19.4442370680078	3.16575191583855	7.34898003250962	19.206526686877	2.28635975211682	6.38160229960933	0.248817722162488	3.26034063067882	4.04769612034532
Meth.TSHR	1.63068134147211	14.6359122253846	5.40249907615215	5.76649561156467	2.82758446839031	8.14153279586922	7.10711292121381	9.24000368755354	8.29987971770086	10.4277882291765
Meth.TTF1	0.0583419391077803	4.57969896987464	2.01464454832663	1.28828855018343	0.213582308348929	0.934468826494711	2.60427623153868	1.32529828934611	4.3144286013195	4.51043466654988
Meth.TWIST1	9.57802599223911	39.3028442428281	13.8021545409604	4.85674542574701	5.3266926930202	9.50113187133278	4.5821641915562	3.18214369912669	9.06702518955596e-05	6.26361936452435
Meth.TYMS	10.2316095021759	27.0157659807917	12.6925242223908	11.8115519724091	5.37684152955224	16.0084678427693	14.2249872419787	17.2697735582514	4.18596060871251	32.3426036774377
Meth.UBTF	14.6088059855004	39.7658070789243	18.3706187583252	12.5123833927559	8.78108702513526	4.879366035854	17.0231730137657	5.90771465184326	5.05301182522199	52.6734768342756
Meth.UCP1	6.89626742144337	35.4609399156322	11.6514961670716	4.40995740898426	15.9224479240082	10.1181996942298	5.05436092145964	2.05024273687391	16.1748493067697	0.000272582631121767
Meth.UCP2	16.6815838707171	19.9263081256963	25.4458643664718	0	0	27.509098778216	18.0536240884443	13.8749655213762	0.0131213591563772	57.4629829737042
Meth.UGDH	4.3131118415104	28.4961051955045	11.0209408269181	7.55327885959101	11.7981699215718	6.02514444573137	6.33522638979885	5.54397991523043	2.08898621529188	10.8334254266507
Meth.ULBP1	17.96904413316	32.5846219950087	14.2457926931409	4.15063587066255	1.89869340981793	19.6958635006528	13.6569244953902	14.7537947229079	3.66459836262364	44.7330782254095
Meth.USF2	13.3811110340919	35.6724524558138	15.9077842030534	20.0523099094946	8.49002355073662	18.3382819491994	18.0868419741307	20.7932991850127	8.32940036970045	42.1097719532395
Meth.USP18	10.7487380630324	13.6810473242149	15.1088353490619	18.3825606661277	8.41143175460904	10.7681399179949	13.2656568219718	17.4633409819781	9.20351330147811	23.1337943450072
Meth.UTF1	11.9832908662819	21.7183597691741	15.1883342453661	2.64600331357962	0.000110178006405874	3.79653859909697	0.646441720511306	0.000276306046323283	5.03093390920551	0.342144342382908
Meth.VAMP2	12.7397525199263	36.452976991355	15.3971662191103	16.3934034115603	13.6777054473292	21.5930346045387	15.5639409052407	17.5234571486007	7.66941789148595	33.9189389929035
Meth.VDR	9.48233868726799	21.7219577894122	10.4976089239863	9.83448142510654	6.52235219937079	15.5655989070391	9.72728406424151	10.3998873159546	3.54343350530565	26.2315607985705
Meth.VHL	15.8327409049455	43.9015980413193	14.803088271224	20.4385939221031	11.5809165675647	23.0167045084012	19.040598636465	22.3255592022888	8.45331384834646	41.6338456637845
Meth.VIM	27.2001297861654	66.7229510608005	26.2926478235486	2.53238046452329e-06	0	27.638382830415	0	10.3864028193536	1.14569226205515	0
Meth.VIPR1	11.0565846774159	32.0950619878527	7.35015745920162	15.9595143444697	2.83206339501531	12.0824065612129	14.3090933200031	3.34546793266152	8.24384372889564	21.3202707515395
Meth.VSNL1	14.162318506314	30.4807007432821	17.8589269181688	18.8860188498975	11.6065053887283	22.7358116441906	18.6667474580981	21.6817470632405	9.48258488153405	29.0030382894114
Meth.WARS2	15.613980405969	44.6881587744447	17.0087072071875	20.3303823785279	10.8314464254225	24.9831053778427	22.4496974892527	18.7083881215096	8.68544403910201	45.9743321695043
Meth.WEE1	12.3794044092801	52.9134812336676	11.1947030368011	15.8713277561872	7.63472471170224	4.93809288997519	21.4107523174373	18.1928083374983	8.99583511730591	28.2972774543424
Meth.WNT4	5.98979719504289	15.0601958906808	8.60956285419268	8.46643090525941	4.23360670418771	7.96854195573284	8.66560104162171	9.42838352384902	4.60773520545109	16.3350031419725
Meth.WNT7B	12.9687215043159	27.1616362207477	10.6538907995764	18.7192781029742	3.92433189087448	14.7782678823995	14.8449613447864	16.3047671158472	9.91745365792267	21.8773286171595
Meth.WRN	5.35383734753875	10.7270392039965	12.0901550886744	2.29146039046197	7.68408515513738	5.37561591344348	1.10434409170378	2.08599272972444	5.88199233258554	9.61920709408751
Meth.WT1	4.22984497215804	18.1282577005029	18.2364472879934	1.6003775558607	5.49828189065506	4.74102815454351	2.03991216136867	5.92985757178667	1.76031594909657	5.86423265469394
Meth.YBX1	3.76435295601163	11.7737585397034	5.36371068561269	5.93032321828202	3.09860262417329	6.105278295189	6.6365795442247	7.35407643056017	3.03999649102726	11.214281861775
Meth.YY1	10.1614108232588	39.0087202745185	9.35727370228269	20.9199675428291	9.41890315896589	17.262665498684	18.7336387618362	20.5618485155919	6.93459774917495	41.3746659200531
Meth.ZBTB16	1.46922515742392	1.76610478570801	3.3136448397156	4.68995088877292	4.09495755671541	8.13080722892726	1.49711492336998	5.97598571159868	3.81666644687675	2.76134518686455
Meth.ZEB1	12.3831220286855	29.072705266184	7.85330567780575	10.6257237028495	0.0215936011959093	15.0843009962629	13.4770935555091	15.983259245163	6.20056179413037	33.4934671468071
Meth.ZHX1	10.7588965448834	35.576799776742	12.4245643634473	16.1613256484974	7.43262485300029	16.1915244137697	16.122534540218	19.0880074001015	7.65596756002682	31.8460236516811
Meth.ZNF202	10.7612872658311	38.8076668784022	14.982904862881	15.0033106931155	7.43678919387069	17.9746907256609	18.6511184124153	17.6353649158468	5.55480324790209	37.6111539543672
Meth.ZNF267	5.09952357676718	41.0146930413529	17.7514366484742	5.52032028763481	7.48757673706703	14.2434779168976	12.2615430672763	13.7638066100048	3.70660785837536	27.0120959108064
Meth.ZNF76	5.77398869571802	7.22637741653461	8.88118911034012	5.68674827069978	3.61848953517766	4.33641969403946	5.29656165624072	4.51431119589325	4.99930256348236	14.0974315658828
Meth.ZP3	12.3230823021803	39.3045625601385	0.0170051798927095	24.0986118225415	6.11552734911489	22.776682390024	12.3647114402344	17.340771498283	10.8078079790919	23.449167365417
