# Supplementary material for: Preferential Activation of the Hedgehog Pathway by Epigenetic Modulations in HPV Negative HNSCC Identified with Meta-Pathway Analysis
Source: PLoS One. 2013 Nov 4;8(11):e78127. doi: 10.1371/journal.pone.0078127 (PMC3817178; doi:10.1371/journal.pone.0078127)
Supplement: Methods S1 — R code. ZIP archive containing R code used to for the analysis in this manuscript. The README file in the archive describes each of the files contained therein. To fully reproduce the results, the scripts should be run in the following order (1) Preprocessing.R, (2) RunMEGAPSReplicateThreshold.R, and (3) Postprocessing.R. Note that the CoGAPS analysis and associated gene set statistics are stochastic algorithms, so results may differ slightly from values reported here though qualitative results will remain unchanged. (ZIP) [file pone.0078127.s009.zip › CodeArchive_S1/GAPS/ExprsFALSE.MethTRUE/NormalTRUE.HPVPosTRUE.HPVNegTRUE/nP10.nIter50000000.SigE0.10/AResults0.4166339152.Diagnostics.txt]

Diagnostics for A created at Fri Jun 15 04:51:08 2012


number of genes: 972
number of samples: 69
number of patterns: 10
number of burn in steps: 1e+08

Initial chi^2: 5.66088e+08

Iter	Burn In	T	chi^2	number of atoms
0	1	2e-08	5.66088e+08	1
1000000	1	0.02	1.98089e+07	3618
2000000	1	0.04	1.82051e+07	4614
3000000	1	0.06	1.71059e+07	5326
4000000	1	0.08	1.66796e+07	5898
5000000	1	0.1	1.63885e+07	6320
6000000	1	0.12	1.61319e+07	6730
7000000	1	0.14	1.59179e+07	7078
8000000	1	0.16	1.56951e+07	7378
9000000	1	0.18	1.55374e+07	7626
10000000	1	0.2	1.54336e+07	7917
11000000	1	0.22	1.53634e+07	8054
12000000	1	0.24	1.5319e+07	8309
13000000	1	0.26	1.52803e+07	8458
14000000	1	0.28	1.52486e+07	8639
15000000	1	0.3	1.52185e+07	8769
16000000	1	0.32	1.5197e+07	9023
17000000	1	0.34	1.51736e+07	9192
18000000	1	0.36	1.51503e+07	9383
19000000	1	0.38	1.5121e+07	9601
20000000	1	0.4	1.50733e+07	9824
21000000	1	0.42	1.5025e+07	10038
22000000	1	0.44	1.49771e+07	10239
23000000	1	0.46	1.4916e+07	10470
24000000	1	0.48	1.48579e+07	10665
25000000	1	0.5	1.48086e+07	10696
26000000	1	0.52	1.47756e+07	10803
27000000	1	0.54	1.47407e+07	10923
28000000	1	0.56	1.4724e+07	11062
29000000	1	0.58	1.47071e+07	11108
30000000	1	0.6	1.46958e+07	11227
31000000	1	0.62	1.46856e+07	11235
32000000	1	0.64	1.4673e+07	11362
33000000	1	0.66	1.46599e+07	11367
34000000	1	0.68	1.46531e+07	11381
35000000	1	0.7	1.46484e+07	11396
36000000	1	0.72	1.46471e+07	11478
37000000	1	0.74	1.46459e+07	11561
38000000	1	0.76	1.46446e+07	11568
39000000	1	0.78	1.46435e+07	11685
40000000	1	0.8	1.46426e+07	11635
41000000	1	0.82	1.46417e+07	11697
42000000	1	0.84	1.46417e+07	11711
43000000	1	0.86	1.46416e+07	11783
44000000	1	0.88	1.46406e+07	11845
45000000	1	0.9	1.46396e+07	11783
46000000	1	0.92	1.46451e+07	11783
47000000	1	0.94	1.46399e+07	11888
48000000	1	0.96	1.46378e+07	11994
49000000	1	0.98	1.46373e+07	12038
50000000	1	1	1.46367e+07	12005
51000000	1	1	1.46369e+07	12058
52000000	1	1	1.46368e+07	12081
53000000	1	1	1.46364e+07	12124
54000000	1	1	1.46364e+07	12032
55000000	1	1	1.46362e+07	12051
56000000	1	1	1.46364e+07	12002
57000000	1	1	1.4636e+07	12055
58000000	1	1	1.46362e+07	12152
59000000	1	1	1.46357e+07	12159
60000000	1	1	1.46362e+07	12122
61000000	1	1	1.46356e+07	12112
62000000	1	1	1.46353e+07	12094
63000000	1	1	1.4635e+07	12082
64000000	1	1	1.46349e+07	12086
65000000	1	1	1.46349e+07	12170
66000000	1	1	1.46333e+07	12115
67000000	1	1	1.46315e+07	12079
68000000	1	1	1.46294e+07	12156
69000000	1	1	1.46286e+07	12150
70000000	1	1	1.46276e+07	12171
71000000	1	1	1.46269e+07	12128
72000000	1	1	1.46268e+07	12192
73000000	1	1	1.46267e+07	12180
74000000	1	1	1.46266e+07	12151
75000000	1	1	1.46284e+07	12182
76000000	1	1	1.46261e+07	12193
77000000	1	1	1.46257e+07	12145
78000000	1	1	1.46254e+07	12159
79000000	1	1	1.46248e+07	12119
80000000	1	1	1.46239e+07	12123
81000000	1	1	1.46233e+07	12079
82000000	1	1	1.46228e+07	12055
83000000	1	1	1.46225e+07	12091
84000000	1	1	1.46215e+07	12115
85000000	1	1	1.46193e+07	12007
86000000	1	1	1.4616e+07	12063
87000000	1	1	1.46117e+07	12094
88000000	1	1	1.4608e+07	12081
89000000	1	1	1.4606e+07	12144
90000000	1	1	1.46045e+07	12140
91000000	1	1	1.46042e+07	12110
92000000	1	1	1.46031e+07	12149
93000000	1	1	1.46023e+07	12188
94000000	1	1	1.46016e+07	12184
95000000	1	1	1.46009e+07	12180
96000000	1	1	1.46011e+07	12159
97000000	1	1	1.46004e+07	12141
98000000	1	1	1.46002e+07	12182
99000000	1	1	1.46004e+07	12212
100000000	0	1	1.46001e+07	12130
101000000	0	1	1.46e+07	12159
102000000	0	1	1.45997e+07	12197
103000000	0	1	1.45999e+07	12123
104000000	0	1	1.45998e+07	12107
105000000	0	1	1.45995e+07	12128
106000000	0	1	1.45999e+07	12086
107000000	0	1	1.45998e+07	12133
108000000	0	1	1.45995e+07	12200
109000000	0	1	1.45992e+07	12184
110000000	0	1	1.45988e+07	12201
111000000	0	1	1.46135e+07	12156
112000000	0	1	1.45974e+07	12140
113000000	0	1	1.45963e+07	12029
114000000	0	1	1.45958e+07	12134
115000000	0	1	1.45951e+07	12126
116000000	0	1	1.45952e+07	12155
117000000	0	1	1.45949e+07	12119
118000000	0	1	1.45946e+07	12108
119000000	0	1	1.45945e+07	12191
120000000	0	1	1.45948e+07	12194
121000000	0	1	1.45943e+07	12068
122000000	0	1	1.45948e+07	12102
123000000	0	1	1.45944e+07	12124
124000000	0	1	1.45946e+07	12136
125000000	0	1	1.45947e+07	12251
126000000	0	1	1.45949e+07	12215
127000000	0	1	1.45946e+07	12242
128000000	0	1	1.45944e+07	12147
129000000	0	1	1.45943e+07	12127
130000000	0	1	1.45943e+07	12148
131000000	0	1	1.45947e+07	12236
132000000	0	1	1.45951e+07	12177
133000000	0	1	1.45946e+07	12205
134000000	0	1	1.45949e+07	12193
135000000	0	1	1.45946e+07	12105
136000000	0	1	1.46048e+07	12120
137000000	0	1	1.45949e+07	12184
138000000	0	1	1.45947e+07	12171
139000000	0	1	1.45943e+07	12208
140000000	0	1	1.45946e+07	12081
141000000	0	1	1.45946e+07	12139
142000000	0	1	1.45945e+07	12179
143000000	0	1	1.45961e+07	12150
144000000	0	1	1.45962e+07	12215
145000000	0	1	1.4595e+07	12152
146000000	0	1	1.45946e+07	12173
147000000	0	1	1.45948e+07	12173
148000000	0	1	1.45946e+07	12144
149000000	0	1	1.45946e+07	12102


Summary
<number of atoms> 12153.34 <chi^2>: 14596516 ; chi^2 of mean: 14591939.8888151
