# Supplementary material for: Preferential Activation of the Hedgehog Pathway by Epigenetic Modulations in HPV Negative HNSCC Identified with Meta-Pathway Analysis
Source: PLoS One. 2013 Nov 4;8(11):e78127. doi: 10.1371/journal.pone.0078127 (PMC3817178; doi:10.1371/journal.pone.0078127)
Supplement: Methods S1 — R code. ZIP archive containing R code used to for the analysis in this manuscript. The README file in the archive describes each of the files contained therein. To fully reproduce the results, the scripts should be run in the following order (1) Preprocessing.R, (2) RunMEGAPSReplicateThreshold.R, and (3) Postprocessing.R. Note that the CoGAPS analysis and associated gene set statistics are stochastic algorithms, so results may differ slightly from values reported here though qualitative results will remain unchanged. (ZIP) [file pone.0078127.s009.zip › CodeArchive_S1/GAPS/ExprsFALSE.MethTRUE/NormalTRUE.HPVPosTRUE.HPVNegTRUE/nP10.nIter50000000.SigE0.10/Asd.0.4166339152.txt]

V1	V2	V3	V4	V5	V6	V7	V8	V9	V10
Meth.AANAT	0.022813417135845	0.104479008591571	0.0677908035496237	0.0610201237467434	0.0817963297170267	0.00256542286723356	0.176427691305486	0.0472699133452923	0.0495923100747972	0.21918907661546
Meth.ABCA1	0.329666465499291	0.77692203776833	0.309220435978772	0.822550544701498	0.386946445640571	0.445324371765186	0.28169336347903	0.243703097742327	0.184716525640889	0.616015444386823
Meth.ABCA2	0.307862990220112	0.536188673549114	0.186709770807105	0.437126029001833	0.274330947738095	0.279650729782898	0.24525086060703	0.283622729870353	0.127542567517571	0.901589185906453
Meth.ABCC3	0.476792792019581	0.564614868054941	0.714265545458092	0.925386347578632	0.493933662706906	0.448682363610146	0.36813189009169	0.423592911206813	0.0848568398577388	1.01160077259917
Meth.ABCG2	0.329359217709084	0.608597938097364	0.199651348741882	0.976328418582802	0.476419378158193	0.329125916435732	0.225739268352001	0.264369998989785	0.187955598357087	0.601301802734344
Meth.ABL1	0.270517578968016	0.573907254761672	0.193982861438707	0.251115352537764	0.398375997205924	0.399568839898961	0.226022985280737	0.259732736965368	0.156238460322942	0.653572737256303
Meth.ABRA	0.00143190967987206	0.100087023392515	0.0666243933622232	0.0747063329290429	0.0883310911846925	0.0719955866745064	0.053165049732139	0.0432096744279255	0.035739671130019	0.125736741833956
Meth.ACAA1	0.486911609310851	0.700771787314055	0.294182588760061	0.417290326317033	0.583593997715944	0.407441069546331	0.319189452498106	0.477206240589068	0.187787104738338	1.31627942963995
Meth.ACADM	0.445593904279328	2.28001309458309	1.13138782486063	1.43201674800779	1.19108766294901	0.79611207740402	0.122530829583673	0.74130945131698	0.00242348973970252	0.860940336143704
Meth.ACAT1	0.191428551738541	0.236881635515529	0.0982740912875927	0.14562417491445	0.219281967479174	0.146428572135017	0.0625747423939527	0.117164496140217	0.0480006803029328	0.384501013227668
Meth.ACAT2	0.133986497985666	0.337931813696812	0.155240522022542	0.158720368768204	0.176292329744898	0.125795634504708	0.13959396099448	0.116315495254436	0.0774146812179911	0.227849156768527
Meth.ACE	0.688593168739499	0.550531830404135	0.539012420149521	0.607417232891834	0.00462524883734389	0.55817184402288	0.444976475713081	0.716066350881915	0.239289135178314	1.72247104904821
Meth.ACE2	0.129950261492243	0.195795868620527	0.114268750033393	0.143170991475779	0.185164885747165	0.143070085442054	0.121074690821994	0.18158811207863	0.115917450923113	0.272535891019884
Meth.ACHE	0.304653148134625	1.2917464864706	0.289089692327572	0.561290684137671	0.35969712222993	0.337563727896491	0.497417262716605	0.260147343856949	0.251720769481835	0.410566024959897
Meth.ACLY	0.17498921250091	0.386818337751306	0.277628114166114	1.24082821592709	0.885753639884235	0.186595020721412	0.47012157321668	0.165234416093252	0.195117713873458	0.245646284006946
Meth.ACOX1	0.49100879056516	0.878488327415507	0.281669194120833	0.458764335979088	0.413284078700445	0.352908498515603	0.254459816768372	0.436277574016066	0.195766320473144	0.929732108605545
Meth.ACSL1	0.386008382255434	0.905362531194153	0.26208526047014	0.381940664995921	0.326497673479687	0.303012005057695	0.262317623173825	0.274853248368925	0.189450695404895	0.515476833902909
Meth.ACTA1	0.113439851372178	0.621645978310097	0.196787728158031	0.120465764157149	0.118425830309319	0.113183547831695	0.070742449448011	0.000458533042515434	0.117324481638157	0.44180677519787
Meth.ACTB	0.418218729443025	0.618464605376198	0.311389767402349	0.541047100658903	0.566608902422772	0.51781002763355	0.25694056601293	0.483417890771322	0.213074037591346	1.60738797597589
Meth.ACTG1	0.574635257278355	0.767585802569888	0.388109615647185	0.669777041140275	0.589205444019501	0.736479380489207	0.277312720325958	0.371097376482277	0.00227504846475544	1.17620221131682
Meth.ADA	0.513416859741829	0.430886391820693	0	0.269980991553144	0.474408199656303	0.227168228161124	0.144403100364099	0.470592183734252	0.190509989589166	0.96050785424608
Meth.ADAM17	0.384260713872361	0.830889880697641	0.340552730683621	0.354799179043655	0.444612847887054	0.359178394014506	0.416391563506088	0.431142709423576	0.221586932880464	0.84083770507416
Meth.ADAMTS1	0.276913866197515	0.279799043740982	0.386236106852804	1.45529782669748	1.12989838083167	0.44565192288089	0.371297777799202	0.682519116047635	0.243068101706399	0.314490634678914
Meth.ADAR	0.382280828586945	0.773923109378411	0.238476686304459	0.377563013764014	0.438101290707874	0.395059859318138	0.273808937052582	0.367739328800575	0.16906147303615	1.09164702749667
Meth.ADCY3	0.0884642751456515	0.000752596518480199	0.0527207347041249	0.0987408787146488	0.0794014162442883	0.141221022069763	0.0574973480362129	0.0767385344849343	0.0387828104822575	0.188813301312181
Meth.ADCY4	0.00064791254170997	0.438688730871182	0.616099308071289	0.596057049216267	0.26176939092784	0.00162412049664922	0.307537565765428	0.354671338637862	0.27513353496497	0
Meth.ADCYAP1	0.0556362343082821	0.485339508274261	0.241706940560325	0.287803270687753	0.346682122816491	0.181965144307765	0.24023012244757	0.234292418132795	0.0740800066219379	0.378364156227773
Meth.ADCYAP1R1	0.243731875670033	1.01796565551839	0.428479866814059	0.586809786890471	0.207434137453043	0.627163612842962	0.25368936154414	0.122111708782002	0.00299369709284897	0.27037487697523
Meth.ADD1	0.216596400567023	0.915597401323279	0.170966331314856	0.496014002848909	0.213901640638408	0.232161656507778	0.287443521064167	0.153174404476281	0.161056095712572	0.23141608912809
Meth.ADH5	0.579339774972536	1.04957375586698	0.332351433417074	0.446920034572752	0.648331793367297	0.531851297616006	0.289580111083835	0.55762724484671	0.223440170524952	1.25701312732516
Meth.ADPRH	0.197287714665894	0.685216390925903	0.276098745960638	0.251716222089868	0.238456760279244	0.491123677432736	0.214453094121616	0.13051024160847	0.161021981572927	0.312628230580209
Meth.ADRA1B	0.117261984215904	0.000469820034306515	0.0594075281928447	0	0.227051581037402	0.0011092551103743	0.239012086636914	0.155914350016419	0.0982747994758371	0.391094267311825
Meth.ADRA1D	0.0453536234877396	0.109259636569097	0.053088575218173	0.0570466616947573	0.0764561363878616	0.0680140859846539	0.0519937878446323	0.00168007316613407	0.000703687431618715	0.0921982930923785
Meth.ADRA2B	0.0405538406367302	0.0973461745710351	0.0554221255757562	0.104762701879141	0.0742156802957752	0.0908011010643262	0.0626216773849103	0.0451110256687099	0.0349554236547349	0.121421467277789
Meth.ADRB1	0.244787435543919	0.223672965244973	0.346050169379827	1.65838483456957	0.639884539918921	0.38512547974987	0	0.360723266047169	0.0624053168362386	0.0019213055090155
Meth.ADRB2	0.277827994346944	1.06395112978327	0.342230381428586	0.300972531046694	0.393222109715833	0.520097054952706	0.313099113284679	0.315649999074675	0.484038656191467	0.544674225712687
Meth.ADRB3	0.00257629465954581	0.520309980462704	0.466891251227765	0.433213021282141	0.486966327532357	0.241078998216821	0.490733083782086	0.0648053064731061	0.180224678199702	0.860056632125887
Meth.ADSL	0.445474973214809	1.05729375378749	0.282661612058413	0.732355159754675	0.401279673478027	0.520624895173463	0.269490678668036	0.497330331939725	0.216359952499757	1.17084266011652
Meth.AGGF1	0.53048171694349	0.591897758499206	0.298566871855601	0.396757472043094	0.507959818398009	0.411633827690045	0.277341322520228	0.432997122053537	0.236393004528166	1.45106192291961
Meth.AGTR1	0.0732340318138825	0.150707345055194	0.149202122577392	0	0.56178571063734	0.476220942151714	0.372539144212087	0.197413854345403	0.0529191303833842	0.681514240624561
Meth.AGTRAP	0.384921205489292	0.727019523723069	0.250919788600442	0.69315197386847	0.329539236552503	0.355469465653225	0.262796825423805	0.37750833687274	0.17951110120935	0.984453256663038
Meth.AHRR	0.0651781557147878	0.00564891429952321	0.0517079607432632	0.158231252398333	0.0797161004295412	0.0718684945271327	0.0635401320000325	0.060711193593797	0.0327341051054543	0.126035969436972
Meth.AIM1	0.618681130918071	0.720389428007442	0.295021529140876	0.455501058924681	0.666820211061733	0.691582385955497	0.245491052173934	0.286552802675907	0.13349503732006	1.25623574389456
Meth.AIP	0.34161598826729	0.621482008177809	0.183132892361426	0.329509497144412	0.164047317806875	0.242683025362372	0.358586334437728	0.315394889548987	0.154247237376939	0.536112552978617
Meth.AKNA	0.0480574587387254	0.118289108595273	0.0708547317761471	0.109810974161404	0.0990810675111847	0.0952868746680652	0.0611730910139193	0.0665229355818222	0.0404088428941741	0.168328593478477
Meth.AKR1B1	0.444875736870316	0.833393904073819	0.274164819170027	0.622850296932982	0.400414773230119	0.449951243374452	0.270777645663782	0.441273647675245	0.180631368444336	1.22789985123989
Meth.AKT2	0.407364418600847	0.759152302084459	0.284885569412801	0.320856811672644	0.554290030549027	0.522451196442255	0.253165022621991	0.395715684809642	0.210159897632723	1.06615275847607
Meth.ALAS1	0.203291996894127	1.05011630306804	0.316523653468075	0.204621581900313	0.327228839352423	0.174887833766884	0.188479352678208	0.0888302143511056	0.228917364983442	0.695260443168203
Meth.ALDH1A1	0.29209010891581	0.497564300002149	0.319061316880661	0.033584690523271	1.0674878147973	0.814970445463575	0.901216705850747	0.448848979482692	0.279787038592142	1.39667652326005
Meth.ALDOC	2.0804620070318	4.36457668777441	0.604826655722407	5.00786953153074	2.91104325450912	0	4.46826062598105e-05	0.213562454814537	1.23397196940759	6.08002631581931
Meth.ALOX12	0.240025149908646	0.00112173275538056	0.0853785108667442	0.407259001491819	0.310244315685875	0.369773384747939	0.281333975976757	0.000892391849587946	0.334737656454955	0.349432142669038
Meth.ALOX15	0.139257028330759	1.24596233056859	0.839191174369067	0.374756363583162	0.000238776364302088	0.634308019627174	0.620989399582977	0.120459795112659	0.611571786275462	0.959670027409134
Meth.ALOX5	0.183369561432125	0.852651681444653	0.141470915098536	1.34545710655086	1.1148441476585	0.22780379062886	0.652773604194145	0.0894455559455883	0.315036614862841	0.556656065644605
Meth.AMBP	0.169932602961975	0.294414753773075	0.117384742362111	0.00125837049660071	0.325714904033067	0.000134637381145037	0.452501587711233	0.160265840787979	0.146778470876856	0.487715843427481
Meth.ANGPT1	0.314967492911422	0.70301432964651	0.198320470965285	0.197444599780482	0.436434251985453	0.335648888201214	0.340582334674606	0.155912353876743	0.170387670310305	0.381352742787337
Meth.ANPEP	0.0530519919483493	0.120942823812554	0.0514842239097257	0.0697467608967631	0.000891200484583264	0.104462100759959	0.0639685506439433	0.0478273666313901	0.100832651285843	0.198689606688459
Meth.APBB1	0.503291237815824	1.0797832816949	0.3507556396328	2.36949514538803	0.764741448112417	0.26924197982068	0.393985943827956	0.316825087290559	0.270596388459986	0.5839905128142
Meth.APC	0.17047904851662	0.326367381822051	0.139285697521532	0.191001010225991	0.144400722071066	0.116344997922131	0.2226490632401	0.106664651993783	0.122229267676157	0.208535520566587
Meth.API5	0.380479904729098	0.725140127153019	0.394441774192135	0.354305785122177	0.0129288224808803	0.268024898175131	0.211086313961196	0.426601199422584	0.160264854595719	0.460171879336929
Meth.APOB	0.0673068519204803	0.175964084497799	0.0711286665913349	0.197338026900062	0.436335194103103	0.459846395616378	0.582595417382518	0.333327528263362	0.120149020037021	0.867014016270159
Meth.APOBEC3G	0.100046474590556	0.796741765454024	0.193540948549994	0.152350972504784	0.370589884753419	0.193568649752825	0.134520709017295	0.0822666932795487	0.173564716493904	0.36893055173456
Meth.APOH	0.0714943688507239	0.127978266988762	0.11392575996909	0.164765110154478	0.12261112846979	0.136751507564267	0.142432961981477	0.0974752412370288	0.0841304213950819	0.218048590846187
Meth.APP	0.256430498385886	0.318126436946546	0.65534702065376	0.70013735621338	0.450477472541868	1.21199495988695	0.638843495011334	0.364948181876251	0.147541447290287	0.925375001665793
Meth.APRT	0.203116210543757	0.780864290554089	0.210215119848307	1.2626643278731	0.474120537800748	0.411562984211038	0.32604399182491	0.267754931027165	0.200416611165659	0.723439585184989
Meth.AQP5	0.157110630322038	0.132228173423282	0.10258028630474	0.226058883780743	0.504241801262455	0.281244814398663	0.208372120859258	0.0715623151365926	0.157738531516521	0.616242623106242
Meth.AR	0	0.250103414745247	0.178847175210041	0.367557954202072	0.243172229069011	0.0700563041007698	0.1603987280633	0.0818690920896403	0.0615123851673575	0.278352348116724
Meth.ARNTL	0.189897003030511	0.758234382475065	0.383675476980233	0.199017108126071	0.284679749868915	0.157274420344711	0.202602876805457	0.149544837143092	0.109679680249591	0.393316626145956
Meth.ASPH	0.491473299836321	1.09824975490417	0.367932195198466	0.421597178913452	0.417593344596701	0.376546873498227	0.34723025554955	0.598715337446392	0.277556538021957	1.0362961760368
Meth.ATF2	0.401992237050193	0.616139002321711	0.221282776471059	0.322870234917784	0.452771814051726	0.338549430659381	0.207535456089756	0.435108665138147	0.174743143809568	1.06076897344927
Meth.ATF3	2.0169116468575e-05	0.175509016382712	0.0448943430232227	0	0.00193536659151288	0.282625521403211	0.287498788862376	0.216616892393321	0.0675922900219329	0.169971319343608
Meth.ATF5	0.0669377810659518	0.0969025676548607	0.00126492887864699	7.51343747255429e-05	0.440879491972479	0.148645017812616	0.277727371196046	0.189926876013949	0.121986818605539	0.660084181584087
Meth.ATF6	0.508651419347342	0.742316289496394	0.397036834229987	0.833762809499429	0.841920367788052	0.402584188052275	0.378305340829821	0.464215336560824	0.226776140090322	1.1128319427692
Meth.ATOH1	0.232990311559018	0.332149650904609	0.281314240503237	1.39051247716869	1.45629881118714	0.388709604146193	0.466706591280394	0.288882625711605	0.12376840947182	0.452693889937764
Meth.ATP1A1	0.308967677577903	0.472259899181204	0.207626255851898	0.491884407695333	0.357478235491516	0.262398748006222	0.211634274649811	0.279728216821994	0.169418090969545	0.597764211227967
Meth.ATP1B1	0.427814380784148	0.611911554235031	0.267425324200193	0.383075033938329	0.395708067075151	0.3727856480177	0.319497630049791	0.456246914750675	0.179649085360512	1.26025143026143
Meth.ATP2A2	0.469122905803616	0.745326183832213	0.269115892060005	0.469247233943458	0.3961979281804	0.394813978773883	0.234070767409977	0.454603275116917	0.181170415232359	1.08890384840366
Meth.ATP2A3	0.29578168362366	1.84789740643047	1.07779336843075	0.694753293196529	0.499310915865318	0.42435862936424	0.624612944605035	1.03523298753673	0.270109778503619	0.698995933322127
Meth.ATP7B	0.243941904760136	0.647568907030095	0.172257455951153	0.596393651053588	1.31585327086356	0.880828065158429	0.187076244901411	1.09848183522444	0.266969733718046	1.88511268124403
Meth.ATXN1	0.471615834492732	0.850820398338242	0.258164942716399	0.566665175581083	0.414671041631356	0.427579994004641	0.317244729447748	0.439021477918305	0.193196899328059	1.25624726687885
Meth.AURKB	0.549627616514139	0.836430061061399	0.277358624895866	0.3814394239621	0.617791552391708	0.480355133392324	0.22882661811112	0.525926704519315	0.197353989746621	1.27110017620693
Meth.B2M	0.51617161291532	0.751203641326733	0.315458297268994	0.483797929521752	0.682373340990168	0.571072407057917	0.263488905104012	0.543896074092187	0.217732968939693	1.72546252492263
Meth.B3GAT1	0.0953569361965555	0.17788893195945	0.126128003859948	0.175382813296052	0.632786299733671	0.355046456407848	0.116191264917352	0.183551744792275	0.1549627657495	1.0152603959999
Meth.B4GALT1	0.0952851738624707	0.653744773063954	0.273236970135424	0.140343742530032	0.209619358391658	0.167091595085758	0.142062569632721	0.131666099699499	0.144370869011184	0.258080227444665
Meth.B4GALT5	0.487607076750738	0.990004399649409	0.330368966300368	0.804110774186807	0.433173572055399	0.536512413506173	0.29011964266571	0.497527799281177	0.212429839883424	1.29002566646233
Meth.BACE1	0.274578574483311	0.00253203547639951	0.769887329165259	1.26265201753268	0.567127722481232	0.531422127706585	0.723184351872828	1.18933309902594	0.203412266539483	0.492203233193558
Meth.BARX2	0.238415549517337	0.35145569115539	0.684890233154384	1.00735206525451	0.297282339807045	0.665266282632727	0.257630715496396	0.536684238281854	0.137277144389051	0.699361249972327
Meth.BAX	0.381551190238166	0.776582276511247	0.253599318411707	0.443810650392624	0.318314370230152	0.322561802965733	0.372463181580691	0.492374735019922	0.204134393683834	0.856870737040417
Meth.BBC3	0.351531479592934	0.76109470105659	0.239987219750615	0.43868226666075	0.427621062997068	0.402592197108548	0.230459148051857	0.360564524731112	0.180099085884759	0.946592784026717
Meth.BCL2	0.415469242597712	0.725598102799484	0.322385621290498	0.467306623091073	0.819403473573984	0.427259554937353	0.256476481386088	0.234193681502306	0.213860650810146	1.13406563655676
Meth.BCL3	0.300475687527829	0.771249647255525	0.18177382910307	0.539172342732246	0.276117082735637	0.336305588992483	0.182438246558043	0.342282202930498	0.155594305604996	0.744599275663268
Meth.BCL6	0.588502492021518	0.981595116713489	0.35895338217006	0.456461332066892	0.416889628425106	0.379542382984108	0.561938642903183	0.536919253245884	0.24095923843182	1.18271613644902
Meth.BDKRB2	0.173768711034413	0.345058686157638	0.311871545777852	0.501453023893931	0.233531838693861	0.229582369499404	0.305111800685181	0.150158004234682	0.151549540071193	0.949287490891733
Meth.BDNF	0.15510812347358	0.423059014470596	0.243788108997122	0.140638191432324	0.505346024419633	0.360104963744144	0.293604707133969	0.106221461658795	0.147548675640846	0.585186112599994
Meth.BIK	0.273783892596343	0.440587615658599	0.231203870808265	0.251049615077036	0.278088616094233	0.17622367110493	0.167107644985492	0.183120965341744	0.175498894555122	0.614253190131028
Meth.BMF	0.456314477211067	1.08310627927172	0.27733360798813	0.703871868088585	0.357881975560226	0.314965264638174	0.49382445653907	0.450897016912882	0.224067058523824	0.840993340941619
Meth.BMP4	0.0564014922536419	0.242865011578533	0.089318671623817	0.167474446689436	0.0974977773827535	0.224609347928777	0.193596382558676	0.0621884863124922	0.0896990538369882	0.154093879233937
Meth.BMP7	0.323516931212871	0.384771931279058	0.913405456115841	2.40908939373038	1.12053185272056	0.418112226525002	0.322146733870685	0.604951374517373	0.182050418104629	0.329261981176316
Meth.BOP1	0.471920030454722	0.806153350384324	0.300687345561932	0.639788288892378	0.437015725480156	0.425654603802914	0.290657807728108	0.434644023316628	0.211193317047095	1.04990708714355
Meth.BRCA1	0.123505112071105	0.194199981745327	0.00200776736009743	0.406979036851431	0.218256023232855	0.0709717096321238	0	0.0539203342611081	0.0525151942656199	0.12048815076338
Meth.BRCA2	0.06313741846169	0.221609311134239	0.0571534392066354	0.0896352838178877	0.0833636936927066	0.111869355735901	0.0478866747295462	0.0792245071583871	0.0572441702510198	0.1016984261562
Meth.BSG	1.19808176726589	1.04539505864082	1.3519417074404	1.2251846662255	0.527975363810852	0.00668462931806447	1.64610528019003	0.409995183853428	0.56636963537973	0.639269271426139
Meth.CABP1	0.319626389365354	0.716468934106372	0.200465096078077	0.244168266838174	0.358914733584853	0.250927329333808	0.259797382995597	0.3667697956828	0.142136285640656	0.718520528349707
Meth.CALB1	0.515641097482858	0.706415251985137	0.327052871670686	1.14037414430557	0.210391462727258	0.424169478360079	0.230192633682967	0.460877663311862	0.164273698329067	0.805546041207733
Meth.CALCA	0.13993435935329	0.153354262418905	0.167712391421899	0.374912522005026	0.26371798972265	0.2611732399475	0.138499911310688	0.0498782410301748	0.0490980402186832	0.434354154916801
Meth.CALCR	0.0945666202846067	0.683998451699395	0.158809408924615	0.878826395369032	0.506297261394876	0.311008609005053	0.118367782897378	0.201127980982699	0.185400341543915	0.930186260866071
Meth.CALR	0.486101830154947	0.980864299671166	0.285844500381992	0.72956666548158	0.359130590631708	0.342014843885739	0.330788106456786	0.474452838528128	0.200372256516176	0.945291164115425
Meth.CAMK2B	0.720895757803251	1.49075131732633	0.301677635860302	3.61390826338402	2.05495341896639	0.295828966811572	0	0.248839905556517	0.365789582073349	1.14802353159082
Meth.CAND1	0.295173954325689	0.368002875527311	0.142061777334395	0.21595847987036	0.293400441454872	0.187083155125703	0.136323893764591	0.232688169362477	0.0944168009860306	0.665107757133387
Meth.CAPNS1	0.368644767671403	0.731844296510854	0.197545473676511	0.375922249562707	0.293846443896803	0.322258160294089	0.334902256708917	0.390562217683896	0.146405512873305	0.999513809318685
Meth.CASP6	0.134697449416729	0.319740784186177	0.173394435305173	0.607713976023133	0.646071527102496	0.220515554047904	0.305723047092445	0.173392676174222	0.207158639204837	0.602045648307639
Meth.CASP7	0.521279344370419	0.841394961638563	0.33538714560165	0.724746812231025	0.489329906295985	0.470886546848006	0.303618767433663	0.530896065284897	0.211440812577992	1.5203270597624
Meth.CASP8	0.318454093120243	0.403938253841232	0.000905915475612371	0.17341062541313	0.117348104319806	0.237861764816951	0.200873031234969	0.435195857268255	0.145910246434604	0.615296333638544
Meth.CASP9	0.321132807310715	0.529964667347235	0.220261175706325	0.271823403292507	0.411104269758809	0.361146961701462	0.227298588951011	0.324455243024605	0.172716838229667	0.923478837338181
Meth.CAT	0.303501830503815	0.830545851767651	0.247845151350093	0.494030144994916	0.394757611692927	0.378637229362769	0.297491392637997	0.285678137954596	0.189338221958656	0.478113086064778
Meth.CAV1	0.191147169638303	0.649811401693081	0.197919387957894	0.369524524329507	0.2216788682439	0.225408929243183	0.317352077745345	0.361989243908699	0.131465877986484	0.748790923323934
Meth.CBS	0.247369173160476	3.64390788194953	1.1943415157048	0.726856439551606	0.743436520263653	0.650542698646821	0	6.7130989784022e-05	0.636607248994254	2.65218558599462
Meth.CCK	0.204085755692671	0.140669300272618	0.505191327769224	1.76471686658398	0.360886100136809	0.314787888392842	0.923867617965783	0.29171268722157	0.0665683890949097	0.143606437291739
Meth.CCNA1	0.150539995697073	0.719210193588973	0.120034244937683	0.345537833252345	0.187901269107417	0.145381576230004	0.260800064306487	0.0853517870422355	0.0837903519744332	0.507968256842495
Meth.CCNA2	0.551418292729534	0.785450151130953	0.299612811835442	0.512104415784186	0.913993684365284	0.502815080251564	0.255636170220049	0.561163841164231	0.210642460007184	1.41690286573848
Meth.CCNB1	0.0415860083429407	0.0930476190308855	0.050641939927623	0.0829331332082269	0.078365141866432	0.0693708634987476	0.0458017278739452	0.0433220799255208	0.0342973032975796	0.0973059024842862
Meth.CCND1	0.240901833103549	0.452704278115159	0.395001386217321	0.985386263015313	0.34198693452895	0.48519234764938	0.32465323049084	0.281795331063688	0.180812031950858	1.25056678125705
Meth.CCND2	0.41097727747562	1.3113242577138	0.219607484188662	2.34030205973214	1.22498573897113	0.453744873579415	1.1688967083906	0.189794414498198	0.300733552146001	1.35744924603121
Meth.CCNE1	0.407846142599608	1.00394755620077	0.286493464421642	0.852213774314466	0.454197266601927	0.31617753531778	0.38043566001691	0.358194316733435	0.192801317775136	0.66562215416594
Meth.CCNG1	0.29340983645182	1.06935671087446	0.35205760063485	0.314729358138635	0.245708443879554	0.224776559903702	0.613130963884128	0.297122609198174	0.202238892746581	0.628021080687138
Meth.CCNG2	0.539018857863963	0.98215015629596	0.32820381907098	0.441369863662379	0.486435562041377	0.423200912536886	0.341777383780504	0.421775114887886	0.218214887280309	0.993043730887001
Meth.CCNT2	0.371236891813043	0.478830333741893	0.186778653626179	0.225529285722021	0.474698561498397	0.310930979578002	0.148659292181196	0.455654245549231	0.146195012510298	1.21260378386553
Meth.CCRN4L	0.416098394536364	0.886639178728938	0.262970869235854	0.623100389138282	0.447598027290209	0.50045412772954	0.239891810142785	0.394316560332839	0.202917445758055	1.06675387964334
Meth.CCT2	0.449776815119031	0.978534614774086	0.286481406872029	0.62818413997806	0.421316486119365	0.566348027148874	0.319032343352192	0.435757928083265	0.220938927319599	1.15484562625502
Meth.CCT4	0.521792826526673	0.790155726832485	0.304959609659786	0.492567387470469	0.583747115311048	0.598674063622289	0.269496836331539	0.524927161655792	0.214823459764233	1.61279244450323
Meth.CCT5	0.455007981430292	0.883044006857003	0.292787582729539	0.446285798061114	0.616807332096613	0.538977857811042	0.294988569753254	0.479722504168029	0.212861891507924	1.33374202302978
Meth.CCT7	0.490282698111978	0.820983280154672	0.279617837465493	0.582397397043851	0.408856253479578	0.437061152528798	0.316701671509049	0.526060952493194	0.192885875677812	1.40692421165941
Meth.CCT8	0.651796428086257	1.17839874079095	0.380381712242388	0.49427478432927	0.633569062236102	0.582756153162798	0.28320635047733	0.67753202644785	0.228756010371184	1.06169892937356
Meth.CD226	0.0500111861173817	0.279558329248714	0.000862909899492598	0.0524899250626732	0.243193634286519	0.105511514948107	0.0942213079873531	0.0846023800301736	0.094845339705766	0.228918917770896
Meth.CD40	0.19493645739153	1.20764410930541	0.705077202709149	0.39088749744707	0.540991764696063	0.747328227267567	0.372666645143598	0.18792365817099	0.191901189960034	0.991256487944135
Meth.CD44	0.16507768059731	0.52273609705284	0.312015959872777	1.03775699756741	0.309141242062165	0.39230794738178	0.152675533892149	0.266701918486334	0.122732466547879	0.6482253398859
Meth.CD47	0.0420361077694593	0.0852900750471488	0.0486938707926671	0.0590581396937668	0.113072556404127	0.0875004629070363	0.0482277877241744	0.0468461520074122	0.00331314592676508	0.14203835182227
Meth.CD68	0.5151173264459	0.743585574511619	0.382012771454538	0.642430898760493	0.568282064621682	0.510813823858307	0.270617623764636	0.444158290487361	0.207603236484334	1.44901556039551
Meth.CD74	0.0519880765840263	0.203361769685355	0.084830263880198	0.0799416128590759	0.00102549133304718	0.104658255212525	0.0597751210253589	0.132733351622288	0.107048931487903	0.11360988919558
Meth.CD79B	0.0030966596771135	0.181539066517634	0.10411864587037	0.0052675791793352	0.219952600861364	0.0929916164787025	0.114432866950067	0.153626339806492	0.0733142889802894	0.430063706254329
Meth.CD8A	0.0973116219164301	0.479210747009169	0.499751981874574	0.100047996763187	0.188690578187033	0.300647818542918	0.206532273471549	0.11317036722663	0.0751162489674579	0.235396376025229
Meth.CDC25A	0.220560266634698	1.11917451739235	0.197250859030442	1.53937585466944	0.830503352181053	0.338317742851361	0.279556461875175	0.22981165268953	0.211430339997482	0.339020985042035
Meth.CDH1	0.123091941450735	0.142358215293473	0.166251422956904	0.812702882690482	0.684984435898871	0.149111696169428	0.25996585756095	0.209685406968269	0.144015363426435	0.270524306809065
Meth.CDK2	0.325092133538744	0.825891149823891	0.405109244739451	0.543692251333334	0.189742141796736	0.191405253190675	0.305322649156558	0.156164683078172	0.279103275182814	0.528596876133909
Meth.CDK4	0.281013812266203	0.652104376419024	0.192872601141749	0.476679936951437	0.25902739504322	0.275115058181595	0.238480634628516	0.263823502093384	0.148080550771285	0.605738866031363
Meth.CDK5	0.480802390223851	1.0007737566318	0.251423667464847	0.544122647981774	0.266227596435096	0.419311240003249	0.207984609181039	0.761724199834062	0.209818943458669	1.04326070871392
Meth.CDK6	0.439337788365391	0.698611517761567	0.285718537106016	0.435460738003513	0.638619087716263	0.522642983580819	0.269133148446313	0.487245098941137	0.227631963335356	1.57381521687959
Meth.CDKN1A	0.256841350432652	0.565594916251949	0.220496229669126	0.617696217066792	0.577080554878707	0.23027475740927	0.593640483449353	0.21376178644349	0.241639905687544	0.272415737634554
Meth.CDKN1B	0.281850683534999	0.926694487602939	0.199795917342865	0.796672218488321	0.337926542168256	0.236688585588685	0.4247998830042	0.276701301023854	0.213285097336851	0.448417808595912
Meth.CDKN1C	0.656534042939225	0.312422189510216	0.510510198870072	2.10166461793252	0.90895148111941	0.311268022592901	1.01622541133869	0.786359868994335	0.128020003380204	0.00411263926615628
Meth.CDKN2A	0.671116112844721	0.653195815523123	0.383146881073521	0.72732687406231	0.835181745933102	0.426017437505925	0.339377783938447	0.480457278722228	0.197623558158326	1.19573565320453
Meth.CDKN2B	0.434450642176266	0.446684880591477	0.252260855139537	0.456319382033686	0.606820068755958	0.327994228634255	0.261507508039267	0.332449478779866	0.166449520670268	1.17482549632993
Meth.CDKN2C	0.500415535537212	0.717685387497278	0.279668844352622	0.414480603939637	0.490014395596926	0.386232351869798	0.270207043807325	0.32042229346089	0.172408924005325	0.918821817391235
Meth.CDX2	0.225521948444394	0.557794421536178	0.126794616973957	0.622097606101804	0.134850306113068	0.154651686215643	0.136994465297907	0.190692140979435	0.000424685587764278	0.303173475598462
Meth.CEBPA	0.296572155086629	0.314009253339492	0.533750284809263	1.73174362667888	1.18024944443241	0.366773355173979	0.413215222838031	0.951602584959663	0.163641881421239	0.210880630812736
Meth.CEBPB	0.338018240799347	1.15614371936053	0.22769367372342	0.988275885856844	0.34290603979997	0.445942910236609	0.233003549391426	0.445754332833162	0.221027878085454	0.809759010969217
Meth.CEBPD	0.226289973540824	0.748769461579368	0.357412569245503	1.68239143624877	0.667469712620655	0.527212145529882	0.199410170236778	0.24310949066358	0.184622134634092	0.568963044520477
Meth.CEBPZ	0.518233443481566	0.877817429453348	0.314429544248582	0.46570995300209	0.619908499446994	0.551183656999313	0.298729815517549	0.531234946410552	0.228441801716079	1.48791942550448
Meth.CERK	0.170093013910522	0.566202131645004	0.190355853268249	0.277992895413828	0.754105690161684	0.431935930971433	0.197429682484836	0.468287146532608	0.217114732637686	1.44462434348188
Meth.CES2	0.458645847625595	0.790613856801046	0.34210371283223	0.821770647368638	0.394752391848526	0.399393002758091	0.351765680404918	0.409932668570115	0.206056360115086	1.16905092106208
Meth.CETP	0.0110969291199103	0.116559744454634	0.11823937065467	0.0570247666939657	0.172753026856647	0.167146386553933	0.128090059707123	0.0432299022501263	0.0481764154819158	0.198309249623062
Meth.CFD	0.0561279321919048	0.409243444437226	0.112613092224114	0.0592053870271547	0.0975442519488777	0.128773915611609	0.0726519661582993	0.249361957837672	0.0901776838481724	0.132911125489356
Meth.CGB5	0.0467615335267147	0.0358318790092365	0.0550193391931303	0.168118988748581	0.101003287840019	0.153749275165546	0.0764016336218062	0.0574666354786056	0.0446827095825747	0.214605815440997
Meth.CHGA	0.578338031332234	0.640642741636234	0.276392696544655	0.88171887437829	0.181840487530276	0.49846836312143	0	0.0933573570502789	0.241975757127301	0.40364675394897
Meth.CIC	0.528414315521227	1.1052165153113	0.566129192729963	1.00007265117342	0.473686095890353	0.367901072017619	0.393210717757108	0.481405646572826	0.223464925351544	0.577135399637439
Meth.CISH	0.50454748555897	0.490655805899034	0.475808183725053	0.630624706240296	0.420525267350345	0.323613356156048	0.629095420304157	0.854846658845022	0.28166375548258	1.55229311698372
Meth.CKB	0.137367253092912	0.542479683409141	0.309123830016359	1.14683661349928	0.400408995770654	0.299543341119377	0.263533492718194	0.163797778526869	0.160603319034806	0.412925036585488
Meth.CKLF	0.454863173874034	0.789976202972988	0.23204543575243	0.559165822968858	0.370553265540394	0.403993886951083	0.289105677529683	0.420395624953597	0.168475633104618	1.20113616530955
Meth.CLCN7	0.0549066529052222	0.000776437810792036	0.0484441092902558	0.140025809750767	0.19404758658963	0.0717307912008751	0.213472899933817	0.0720261269342266	0.108392173180182	0.17848834469371
Meth.CLDN1	0.816158979549338	1.19641868464523	1.47784272418935	1.69532834325859	0.00399041383313805	1.53035737173956	1.47890085442371	0.146116536499137	0.493726170125391	0.488179853982014
Meth.CLDN18	0	7.38614848395536e-05	0.0487965855384794	0.0547309036119048	0	0.0907901509035101	0.115608878491263	0.0773834048624716	0.202780880851321	0.155829313083922
Meth.CLDN19	0.052723835767631	0.0947470395807959	0.052819101158011	0	0.000754262580376306	0.1548737197335	0.238216557149374	0.114623333258877	0.0570560951104202	0.162777706456515
Meth.CLDN7	0.53909870456539	0.875286585347581	0.320429223507226	1.05898064438731	0.408487576901422	0.382478834083591	0.363161802542304	0.454484840093122	0.193168111817746	1.26830514386122
Meth.CLGN	0.887442209239443	2.37942635210543	1.82320566444501	0.50770906967276	2.29389742768276	1.49437631648662	0.729188046387369	0.308969265287804	0	2.50063370491275
Meth.CMKLR1	0.0440600582786525	0.000375271299023919	0.0769888719093679	0.000382447898972014	0.229764760646034	0.330807787130428	0.233218568106213	0.378893430184551	0.0742341224114549	0.725181648451188
Meth.CNN1	0.0620105808507285	0.0998402582522748	0.0492870543286301	0.0112205818341808	0.166617569358046	0.00148277021219976	0.205845824679753	0.19659995259867	0.0982362935685288	0.317127194232769
Meth.CNTFR	0.298199607148043	0.495101493817949	0.119672342152094	0.992633057449798	0.258825197952848	0.199430688990513	0.193929282004415	0.230003524552904	0.101692528295905	0.589811386004188
Meth.COL11A2	0.192460657237321	1.22065685143601	0.502574672292413	0.247470205447508	0.271087845981098	0.515776975588039	0.0890771240884177	0.207037993068783	0.217141392509424	0.605399854108047
Meth.COL1A1	0.616995781139787	0.469649244213255	0.432970395827493	1.31308781858223	0.851840632023355	0.286435539033084	0.393545568114344	0.425204554967825	0.355335684265143	1.75042479185644
Meth.COL7A1	0.172512708999229	0.201502934571243	0.462501421253542	1.30055461969059	0.594217104033392	0.242867104781175	0.290749306625394	0.127406762618035	0.109964718465448	0.612750322486989
Meth.COL9A2	0.172509563376728	2.27809121744211	1.23594153773988	0.832765567241936	0.979322404503284	0.251522568675322	0.547197834373531	0.482251414159301	0.209864771148695	0.533211140861964
Meth.COMP	0.159672514976566	0.563496244803485	0.0846054479110108	1.0816892548214	0.553406888209277	0.0852360119138238	0.157151906848215	0.0930126143357726	0.0717026405750718	0.281485286484201
Meth.COPS5	0.649455563073856	0.830861341839191	0.331479644575012	0.439329641869379	0.776906828397395	0.55107812633385	0.311911604228926	0.646262845065482	0.239749983222019	1.57290926674012
Meth.COX4NB	0.329578811119554	1.26665649608749	0.269492426588334	0.785816517021485	0.413763337378598	0.347574367820444	0.469660745880851	0.252046894157807	0.262896922388747	0.436071423516176
Meth.COX5A	0.420783364057527	0.822749848404131	0.312475526825165	0.513121426259938	0.563537817182811	0.561093765033134	0.236845880808909	0.409173668404789	0.196433187501214	1.22193134537889
Meth.COX6A1	0.404816026443777	0.71731978917297	0.284815959382	0.328132607130387	0.47251956912091	0.364607966387426	0.237153430244679	0.385547870864351	0.175607520580985	0.936455210096611
Meth.COX6C	0.439719999997351	0.732812475196907	0.28643025473289	0.614234017132802	0.420123251963649	0.376517902723801	0.239627981702798	0.430952810367783	0.193313474773498	1.24311547900827
Meth.COX7A2	0.446221541609788	0.827929848014703	0.307467155952034	0.355798128881933	0.779286394334311	0.597674093660727	0.284800522234235	0.476682044448483	0.235002730757453	1.38184830222772
Meth.COX7C	0.120949549575232	0.125980970092448	0.162595693413219	0.362091449358377	0.111787090266275	0.167222625460573	0.0927138636108541	0.154477499003994	0.0703564888976193	0.535868966024879
Meth.COX8A	0.413670375983765	0.446367797951581	0.393728694543531	0.366604716395395	1.05223635023215	0.726496449810422	0.273854245341263	0.565895397468194	0.265012306430718	2.42008510948337
Meth.CPEB2	0.233035096670501	0.216213423974679	0.276347293980263	0.4868896033753	0.258523246012717	0.214643459228482	0.172957821621288	0.115686806560362	0.0764153881790791	0.728434676841947
Meth.CPT1A	0.175705280254275	0.626801722736649	0.126674388801176	0.288272303819087	0.391646851275022	0.248933563282834	0.19517780994695	0.157998200700623	0.115673359394704	0.454734314172889
Meth.CRABP1	0.36775271777835	0.636735007446541	0.49985606182395	0.346200057040708	0.249472784334206	0.3775948129715	0.352366281195077	0.213224533168261	0.111771629918963	0.619593787493433
Meth.CRABP2	0.306320813139326	0.311286270887316	0.287143731576879	0.816712756148412	0.482900466740259	0.27754854122138	0.291489366404456	0.177296609371608	0.132063411714348	0.611603672981573
Meth.CREB1	0.386974011175994	0.774110754984397	0.206903119546616	0.63917967264909	0.297672979500185	0.377095116526761	0.354910368099831	0.385153657758981	0.182268827284181	1.09406564536275
Meth.CREM	0.48576874198921	0.892230827195012	0.268169518571991	0.364324337527406	0.894089082842516	0.469602835057704	0.215570258736777	0.685485944902895	0.221285955344931	1.58956523531025
Meth.CRH	0.0684588349711079	0.251067545338783	0.083788581442691	0.120799789650846	0.101303823833522	0.101543060051536	0.0594104887686494	0.0651929037212564	0.0645565634378249	0.134088729137786
Meth.CRMP1	0.0803744846872906	0.34270671915917	0.0857117212460138	0.151340126705442	0.130409689686363	0.274597428554451	0.240986874354557	0.115793219727063	0.114949620161419	0.203467607621936
Meth.CRY1	0.431844962398751	0.346948793562402	0.666348964815904	0.9483582598295	0.323404940834124	0.793546766158519	0.273994327011865	0.519793670011429	0.161069897280537	0.971323150753843
Meth.CRYAA	0.0592916405420759	0.145650454614124	0.0782337857605842	0.0824567996796054	0.107298357268252	0.0469791706440013	0.181046241933778	0.0802884665109252	0.0665186287613913	0.201906748910577
Meth.CSF1	0.336002525800317	0.646546771939857	0.221806093911245	0.461240428352759	0.324890791425244	0.366226494344514	0.248001661066073	0.347682383726498	0.158613068993918	0.901227440638855
Meth.CSNK1A1	0.498683918671158	0.978963975600224	0.282363811060753	0.593187095726393	0.467397234801347	0.46358309156705	0.362200123545395	0.519048479768868	0.217052776537606	1.41609466670472
Meth.CTDSP1	0.437338851257759	0.740905203024009	0.316596495619348	0.60174630085276	0.407928575896096	0.443875704314189	0.274956807905297	0.351773737099466	0.204605169989647	0.983431615917888
Meth.CTGF	0.320237690362968	0.681167837086642	0.716886534312078	1.17923358733827	0.353825927724181	0.677699474093319	0.696446897702747	0.342834557546355	0.313066467980792	1.12148352575417
Meth.CTH	0.464498210812431	0.82003210841998	0.289680485985538	0.340230398895725	0.5768710374833	0.301782988065764	0.234218811726247	0.521448115392015	0.187405291266899	1.08339846028253
Meth.CTNNB1	0.273124051715655	0.881210188650027	0.219922510697873	0.237449034960793	0.794151070430051	0.589138583137061	0.190513104045283	0.65024382784574	0.216645940956588	1.53010335980817
Meth.CTSD	0.310110212001154	0.970877403339774	0.247394638125147	0.887919770094785	0.325093715900438	0.432206998690297	0.389598861824574	0.366978800728072	0.213650979152593	0.972315035142941
Meth.CTSK	0.0481714439864932	0.108295996263918	0.116547859228964	0.158559536568002	0.10465652501747	0.118069116922898	0.109126519056702	0.051839275745865	0.0409753256447666	0.187319517711462
Meth.CX3CL1	0.213739882262633	0.147712095489553	0.190033740526559	0.382730112782761	0.513530960319448	0.184419148588038	0.27324740053058	0.109230310741215	0.170781554213227	0.20523473530677
Meth.CXCL12	0.0730702859529132	0.219821948354804	0.0876181206728929	0.346352328589374	0.280678587110251	0.25527402137734	0.281108339246049	0.112585446066777	0.0868669740984033	0.592926792327187
Meth.CXCL2	0.133119913548774	1.59342276881467	1.28982193545298	0.754503114143335	1.39919313977549	0.430614759232602	0.119452521228585	0.69297323730534	0.17743152426392	0.616284790329147
Meth.CXCL3	0.152490912256384	1.43147148886092	1.07412983995426	0.973655656158625	1.33051722932495	0.408465118647518	0.0938753239818935	0.660286154799567	0.159634988463923	0.443525369850648
Meth.CXCL5	0.052837880935957	0.144114262189008	0.0932963648533616	0.19971940811759	0.0979583364291111	0.0923808090975718	0.0637867450957084	0.0732438036826775	0.0435775605236836	0.144799739698269
Meth.CYBA	0.870236283408977	3.47441529396412	1.80451832527991	1.1598128449173	3.1913201467976	2.58143970417963	0.909377229139229	0.729332613615268	0.842137667117507	4.66051120106141
Meth.CYC1	0.248019682164984	0.884574368158357	0.183909751161501	0.734341340452931	0.324295007596205	0.436235271222774	0.388586807941161	0.357096381359541	0.268309282225085	0.838490754810958
Meth.CYCS	0.439246209990337	0.983337729620763	0.318347191495522	0.34359226831846	0.615307058597153	0.541631061444528	0.258014965433428	0.454735374900433	0.20868048676198	1.00204587017307
Meth.CYGB	0.050448410010405	0.327932303646525	0.116090776882884	0.116480328146518	0.151399029329068	0.194176988560385	0.0945452754288563	0.00122197861008075	0.0808779927188726	0.166912165612254
Meth.CYP17A1	0.079446217460091	0.00138016300186414	0.0434004799939454	0.0141929707289463	0.0815850396017807	0.0682158553891159	0.0502072507398106	0.0712349276919761	0.0353935467202588	0.117248932565746
Meth.CYP1A1	0.281248472856357	0.3597581580719	0.264246319124214	1.37354264442051	0.367531595139227	0.420204550035046	0.335360096312747	0.130877116800955	0.0926384133652619	0.391897123413988
Meth.CYP1B1	0.940029823409016	2.59226779953065	0.969863247388197	4.02405809117159	2.95904269406008	0.794922789785195	4.32821667620461e-05	0.231458149058704	0.241135122403979	2.64313482839294
Meth.CYP21A2	0.209660856361338	0	0.000319372924503966	0.32875579429655	0.151781928768491	0.000634967259865029	0.201054168338751	0.166944860223215	0.0698345572073876	0.496816821196605
Meth.CYP24A1	0.511279149912247	1.26135523502393	1.29576211788719	0.50698287714028	1.14266257379272	1.1065064313824	0.540701900960249	0.225222103628004	0	0.980083907687623
Meth.CYP2E1	0.124130223665932	0.426181346476158	0.39124531024926	0.328688687492016	0.296462698067787	0.307568754883009	0.315850059575148	0.105027243569556	0.246462848391618	0.785979406634972
Meth.CYP51A1	0.358241652085765	1.11288034598008	0.305173745944967	0.911066586965319	0.394131600750127	0.392213450521704	0.304234513296888	0.396029581345334	0.2172072055353	0.786948809393792
Meth.CYP7B1	0.312985341828454	0.187329436960487	0.190614181015015	0.367704155799737	0.35204161305399	0.149613658214343	0.32895146592963	0.0914168135608406	0.141971474203946	0.2719173437337
Meth.CYR61	0.381425083653877	0.276100979404147	0.749971044611702	1.45569581324647	0.949308797555079	0.656586755889639	0.376611929987341	1.01210732554655	0.224160738931482	0.00124187430694379
Meth.DAG1	0.459951683473011	0.874309742592966	0.30680926964037	0.400429499566382	0.782684478185777	0.507653775393442	0.285012573035263	0.565675858769766	0.220050522713659	1.46219492171922
Meth.DAP	0.430994238312813	0.592903831289227	0.292067339371772	1.01581891200633	0.362582353724469	0.25471143371512	0.241491517412111	0.317804678800258	0.179483498709002	1.09157114600811
Meth.DBH	0.00727176022213922	0	0	0	0.145290625286005	0	0.0942908210046712	0.309240190424219	0.0538774333789907	0.53455204461335
Meth.DDB2	0.308786868567076	0.354595865925208	0.286159781013399	0.744389553033501	0.353020886839335	0.319014737824993	0.221140592002169	0.330890940756133	0.149236227541196	0.993959102108905
Meth.DDIT3	0.398170455196435	0.760822736667978	0.233706683837167	0.649889845742239	0.317329389015088	0.354226381185281	0.248143757856313	0.421206211217053	0.156925874789981	1.13967768903183
Meth.DDX18	0.431399705758528	0.775826185985192	0.274095625788613	0.368618898585053	0.576965665027265	0.468098851357767	0.344908187253291	0.530671065345296	0.211474765528829	1.40514631747339
Meth.DEC1	0.0527993633681482	0.0986278183918779	0.049027748977237	0.0547438350331308	0.0847040145720438	0.0814750916786515	0.0836629826351448	0.0812326682405379	0.0410709199681001	0.134032078236454
Meth.DEK	0.417347899768594	0.674724738667074	0.240272155135984	0.346627313020681	0.413519853003605	0.387264768114361	0.250174164185971	0.372436202408382	0.151919964257863	1.06396122698951
Meth.DES	0.139422900388751	0.117881498292236	0.0711198311750132	0.272585979738107	0.44534417158224	0.000258169121353262	0.0848627024737423	0.286872135323169	0.16987691362588	0.720254532705109
Meth.DFFB	0.447546703103467	0.695488937192869	0.216436644135536	0.393100785016193	0.473600212889603	0.417061265310107	0.395450032748942	0.429665397753807	0.180038982907526	1.38480932410054
Meth.DHFR	0.485244553869901	0.83175208256246	0.262613134797867	0.549554234683701	0.383972078958214	0.403756671877473	0.257740754910478	0.487066673958316	0.189415348916902	1.18274372145451
Meth.DIO2	0.203254159442314	0.227592895628937	0.175901703166432	0.275772734987524	0.168691201409901	0.386003146003727	0.724875726150461	0.0889508411523993	0.0438344319870956	0.132056074526085
Meth.DIRAS3	0.0624011721262173	0.226905504115028	0.054655216531737	0.246404164761854	0.00171253318912909	0.0849788556491997	0.0739645237097283	0.0744746303232555	0.0536310217053551	0.102167833146644
Meth.DKK1	0.157380223113377	1.02810604002408	0.294982579590514	0.165313269263126	0.369231055786083	0.417725168420371	0.157639298035057	0.384097508838381	0.148342058469839	0.95240781473985
Meth.DLX3	0.246408766136878	0.393664470981819	0.32186283663698	0.896055572762067	0.414264272548345	0.30663445651541	0.27662850985336	0.173678572842629	0.145519957551934	0.469689798337998
Meth.DLX5	0.199966997437769	0.204048314399937	0.194132821440947	0.168280740932251	0.276070530214267	0.233892964827672	0.117972143969959	0.0807773057349199	0.121722828812562	0.820451551152098
Meth.DMD	0.145699387231427	0.370309102698501	0.175871226814202	0.762786896056004	0.54563303167612	0.503108996176136	0.319457634499448	0.212453649263486	0.156162923571986	0.25481590382761
Meth.DMRT1	0.580185309086073	0.447307833664942	0.326031469921999	0.983035013262426	0.00282512300937454	0.828079835461716	0.289489250711368	0.705299021953928	0.253384744695226	0.00509972084498072
Meth.DMTF1	0.542646074387522	0.655447019364978	0.287038836219898	0.523855096214901	0.715881130619504	0.389316867063443	0.255699246494874	0.562492217750872	0.179694462519883	1.43717773002227
Meth.DNAJB1	0.0744795117801528	0.316854801279798	0.0731925297184742	0.276409939446874	0.288751430841889	0	0.109531340743392	0.0936599807595061	0.213675908082047	0.645656007638609
Meth.DNASE2	0.39486929464099	0.810341634510341	0.244453198519984	0.543507132401044	0.325029346783815	0.342916787014755	0.3449098170491	0.416205861262347	0.17401276098737	1.01159607605296
Meth.DND1	0.0408386781550215	0.0831905047538902	0.0473468669593788	0.0518754966236318	0.0508017694536104	0.0680112835549343	0.0447880005107072	0.0433692733312001	0.0337269520552658	0.0895645970645615
Meth.DNM1	0.357423492834667	0.976189832066447	0.230700163636417	0.262316363091898	0.366692294878137	0.458861664519556	0.225636052685468	0.328779408785987	0.170171838178123	0.563223081019928
Meth.DNMT1	0.243349887009788	0.6004940557411	0.177385837848603	0.919650288169268	0.295934450542076	0.281224133464838	0.245375108554821	0.288347066618396	0.154436959664363	0.841207611626861
Meth.DNMT3A	0.0619864679246482	0.129344895543221	0.13211894089743	0.53560078738974	0.257746021694738	0.0887384665654142	0.135876949393558	0.0799489360910779	0.0465552322459732	0.108565573698919
Meth.DNMT3B	0.107981361034326	0.108745188305548	0.197671483901092	0.312963136261429	0.183491960429337	0.261084747297975	0.353143345284476	0.0503799473755464	0.0766459679304076	0.165984272953102
Meth.DRD1	0.0915117286844348	0.700980515096296	0.161125714441143	0.0808059525505373	0.471504510255532	0.190535665730411	0.274568998768183	0.124689096160303	0.093217430524053	0.161245389460605
Meth.DRG1	0.428350195689778	0.843477492830875	0.31689917815248	0.90082816859063	0.388038620605975	0.440555692199187	0.296924334107448	0.440016432175749	0.201589275822969	1.33073465543381
Meth.DSC3	0.209474505153994	0.184708865512367	0.502793218222049	1.35635291417094	0.766728103831054	0.297712403706042	0.425019553770338	0.625038487707089	0.173345832196241	0.173396780420084
Meth.DUSP1	0.23895819092002	0.936431423020235	0.195867362782793	0.419863380657235	0.455343080840988	0.597385538433833	0.184990384909093	0.451621621287835	0.196281668367976	1.02686957791195
Meth.DUSP4	1.62830471943525	1.06104086253882	1.10926711521121	5.22620884339464	0	0	0	0.73422455396996	0.0515348193635399	0
Meth.E2F1	0.106865434403739	0.304141782782683	0.174612390910908	0.508431580324382	0.239684422012482	0.264497621585826	0.147469314271098	0.151845474511587	0.116307811502626	0.393618608936216
Meth.E2F2	0.674476640698759	0.495851126424448	0.48211273549109	0.766944294420345	0.648546256442079	0.467765389050556	0.504966061162871	0.857847256471934	0.248698867864972	1.653710526529
Meth.E2F3	0.551723566662578	0.807789155367519	0.336214905215349	0.45589472155951	0.603538951359395	0.388772402671817	0.386741797813686	0.492703512225695	0.200863264490527	1.34299963761292
Meth.E2F5	0.431411277508301	0.747676009332172	0.281162027912494	0.363251469608455	0.78630636924909	0.737257023466843	0.351336788577353	0.380664815010994	0.23292343464466	1.35296965586487
Meth.EBI3	0.462777583217966	0.202358709321072	0.274957868730056	0.377153686870646	0.247100901498144	0	0.177891946280229	0.780252266289127	0.240741331561433	1.21887387551025
Meth.ECE1	0.345960387447795	0.851309064337411	0.5336649331579	0.562566395486315	0.112583246285871	0.146094438741889	0.191163946835188	0.163292391815542	0.184868310149417	0.259857775432094
Meth.ECEL1	0.0535072131223877	0.160558350027552	0.0789416985650612	0.11129536179003	0.0869103854124752	0.173596782560673	0.185541965738567	0.0496882569693657	0.0450421396601581	0.140493882260045
Meth.EDA	0.341819693841402	0.251673131177649	0.333751297831792	0.383925262769929	0.711450986690156	0.478095442115862	0.547656028220515	0.264154138969756	0.102221847381206	0.400012177192951
Meth.EDF1	0.141866714518098	0.423150157179394	0.14827577705525	0.300887078115942	0.197425630439796	0.239211361625433	0.227261866757943	0.126177491561579	0.0967207807812188	0.515492376323104
Meth.EDN1	0.496267636284888	0.650622406586756	0.304294088642109	0.555922800870303	0.678468394940917	0.477713380366361	0.34094893376566	0.466519004119839	0.190245628887299	1.36482051454051
Meth.EDNRB	0.0689265329942189	0.124297915731369	0.167582521743748	0.501849890874524	0.309268520725956	0.114413074403775	0.0794091195644064	0.06007565042891	0.0551723888080695	0.170808495018865
Meth.EGFR	0.471226323119084	0.344082631805066	0.339759037641388	0.749110319881051	0.335297200239812	0.430320447047172	0.451172310966753	0.221713830756838	0.11795054232475	0.192029519831816
Meth.EGR1	0.272341687364882	1.01103621857608	0.286062509399006	1.2578870206612	0.340780336460133	0.278182413957071	0.303629845660595	0.256406740046357	0.194231830635747	0.410582013989452
Meth.EGR2	0.318210170920008	1.67063981349226	0.39562229973896	3.13806029808347	1.08633494109423	0.501301990389816	1.43041461282757	0.106801818551454	0.111031361176028	1.7331022195216
Meth.EIF2AK1	0.409033079141534	0.887027293623036	0.337748144788026	0.358306855259218	0.474093184934922	0.50396886576594	0.338352848620131	0.472967681290985	0.241475881574347	1.0327501021402
Meth.EIF2C1	0.0428737109936758	0.0914343543348016	0.0498318788568254	0.0595535979774194	0.075838961310276	0.0670217424364879	0.0472499324328382	0.0508610320197932	0.0387839007287494	0.104621177813916
Meth.EIF4E	0.493543074188153	0.554065958987726	0.273144137823687	0.431507189319988	0.519530669188002	0.261903067024425	0.378929776028661	0.585560821316603	0.211204277979884	1.33449657977673
Meth.ELF4	0.142291014164935	0	0.116091884249704	0.731120483286132	0.832873949538812	0.000737995268171632	0.496707434832791	0.188986077797086	0.0614846086399036	0.140735900321696
Meth.ELK1	0.656128523805827	0.0013023920404782	0.0414426443443251	0.774305768988585	1.19976923992873	0.0012928664985616	0.5725179930803	0.46678164609809	0.121531295413994	0.904126505385792
Meth.ELN	0.157271705336737	0.346399978121144	0.31732864644626	0.429029345465084	0.248346778436694	0.475378483249773	0.172286778881007	0.0652091493786383	0.165413877292537	0.897206933506784
Meth.ELOVL5	0.419085369938977	0.864988416724052	0.279394881861598	0.401683570959229	0.430715757525312	0.406433851616631	0.375537577476906	0.42226421186614	0.21582583342566	1.14430537930798
Meth.EMX2	0	0.877280404785765	0.273891860483789	0.243156900474525	0.347352674838885	0.552484724749407	0.292623828384217	0.128298674414986	0.447377267720279	0.249830064555616
Meth.EN2	0	0.249063387646517	0.381702696661631	0.476651892164708	0.477680648994977	0.206493635979133	0.14598134883427	0.113766283336939	0.0846395691201598	0.418471378964107
Meth.ENO1	0.423755471198731	0.912960850861397	0.232699363294137	0.567031754704455	0.350409859744313	0.311256271430417	0.287900341278255	0.385728653770224	0.164685841871029	1.05481809093064
Meth.EPAS1	0.0899040787802083	0.395019568365102	0.165594296084255	0.169872994497729	0.312413614265071	0.257086380111077	0.19859230128315	0.20791467581924	0.145121199062539	0.298170102662134
Meth.EPHA4	0.188816321372299	2.00568102566083	0.286179888601831	1.00012675200637	0.705349894229436	0.52648081093154	0.690958266512293	0.235214084328982	0.774567087788316	0.903024772051102
Meth.EPHA7	0.375291460635261	2.33040931913181	1.6019041306017	0.401327712113711	0	0.297561635581893	0.419310569647404	0	0.474711462686162	1.07604412457335
Meth.EPHA8	0.203681778502187	0.205822317816271	0.287679806942426	0.153339965589363	0.825824701848843	0.817588765465502	0.62092860833108	0.168408108131142	0.23004616970333	1.05066378611731
Meth.EPO	0.371083954423891	0.145884123222987	0.230900202262126	1.11066729156125	0.410389781913859	0.129676199698443	0.00015739174730727	0.314171391332902	0.0702782194320598	0.0061709795707813
Meth.EPOR	0.0851471593809864	0.0948562692811132	0.101086307607938	0.143121622812812	0.366737673325029	0.31292727714008	0.157177200683136	0.0491307782823811	0.0606430055482907	0.294474224681404
Meth.ERBB2	0.372939251464709	0.727345376333462	0.270711603320449	0.391846637291371	0.442905990956702	0.421307414904607	0.305847819566889	0.620381735663901	0.213930771087166	1.37602260430185
Meth.ERBB3	0.134592726081166	0.171759799361187	0.259624889398746	0.97353426645589	0.877567294095149	0.124489321918594	0.397215276572036	0.151995352540784	0.124268010311171	0.161928682176462
Meth.ESR1	0.293680907260295	0.286112525855454	0.307278155560574	0.560908166432691	0.742741418777755	0.243701796601786	0.755648004539456	0.112262328130107	0.246357104920818	0.521595505019239
Meth.ESX1	0.522154241461267	0.138596469007688	0.437981026464226	1.60981331278688	1.08206490561009	0.174093581171355	0	0	5.66429409465166e-05	0
Meth.ETS1	0.773636898247458	1.74681721861261	0.85726393120872	4.28800532932875	0.795531410857384	1.73466730947939	3.17684751510184	0.360748567570976	0.220575940207742	0.92814884903775
Meth.ETS2	0.466281126411873	0.617899683960127	0.170977056219931	0.388450500817774	0.269813537819583	0.325681994770284	0.285097214631747	0.470232569816412	0.16419390810254	1.15352332247957
Meth.ETV3	0.386626415481888	0.767305379156881	0.277559491778932	0.363160559176687	0.412986869666119	0.342932643192582	0.388482177994435	0.379003760609361	0.177691072770452	1.03878413500269
Meth.EXO1	0.5887697973904	0.942368367626315	0.344860336156826	0.46659930515874	0.629149206609985	0.494825386897784	0.372921994176279	0.438411875829956	0.200222799610521	1.28476503157996
Meth.EZH2	0.457475587710642	0.986472889808114	0.286028752246009	0.512198810332415	0.35087487241121	0.415563451711925	0.320601551905888	0.474900005853184	0.220080913307092	0.998032997705732
Meth.F2R	0.588008061386373	0.367118788501589	0.65414756698694	0	1.35322817762028	1.0773708893513	0.36129248839802	0.0059342211881491	0.659443635667569	1.08401454601412
Meth.FAAH	0.300614587597443	0.202281711739742	0.763216524869513	2.2984074436292	0.85873055879173	0.34058193009028	0.707382237123689	0.309755340221273	0.134493425500205	0
Meth.FABP1	0.0536584149705746	0	0.0728234150067915	0.00029209504277817	0.160014673344286	0.282249919537648	0.22009428426722	0.466653529196643	0.0634620081118514	0.533810419374842
Meth.FADS2	0.263465266301694	1.40614458328719	0.842451464151842	0.490681366417092	0.266443291152391	0.244483883193296	0.169701295304063	0	0.229121623177997	0.562488591155305
Meth.FAM3B	0.295879597537969	0.61101334909219	0.537942670620368	0.396942118258987	1.08031776488874	0.826210807387169	0.891922842341812	0.438308785174124	0.411933268841066	0.880845724617021
Meth.FANCC	0.0450157930748333	0.0963204177132328	0.0535154599332062	0.126297021369554	0.0917709837420352	0.0715786734384758	0.0480087658771938	0.0557182233615356	0.0399790939206883	0.111751812943155
Meth.FAS	0.496003039194773	0.922947219906944	0.343119504594981	0.783529476437102	0.444468427718107	0.466927777168387	0.324372068458353	0.513458656159821	0.230902843148075	1.24942530496754
Meth.FASN	0.166982193794584	1.47675563233386	0.425193343782432	0.839439862097902	0.678263798589029	0.343449001515268	0.694515047330234	0.261274695516397	0.243809761068507	0.449720939034696
Meth.FBLN5	0.213591602139032	0.210222937976159	0.509812490286402	1.57493155270957	1.00061584704974	0.287475974692153	0.541932113428657	0.354894468837151	0.221592959829779	0.24837619981742
Meth.FBXO15	0.382134887821354	0.769931618126347	0.268690234812354	0.53111703317855	0.408065190124157	0.400227408096666	0.301883229444917	0.463457625380828	0.207867329891749	1.1495076305666
Meth.FBXO32	0.34277471053891	0.925170849392434	0.212185331705442	0.739862002981833	0.283056758691055	0.415055903121379	0.302024156885043	0.406421584846573	0.197779258012218	0.994090420566182
Meth.FCER1G	0.042200236632847	0.0887147508685202	0.0502169943738191	0.0671435434772193	0.0774965395828463	0.0732544886232145	0.0520570137173814	0.043274072345084	0.0358343260016247	0.112516951585047
Meth.FCER2	0.121593008562804	0.178494156631404	0.1432356263843	0.459035722388964	0.156136597166847	0.404900541540579	0.320427020452823	0.442958008237268	0.145356152353415	0.769893991811282
Meth.FCGRT	0.0578445940609413	0.671989055659724	0.191076672318859	0.169811761697263	0.145515553341538	0.244579486625973	0.244070536838354	0.0704242801198031	0.225072466637125	0.456101550238999
Meth.FDFT1	0.480252955153851	0.677380160606319	0.273525783270411	0.507356730967216	0.439811643051257	0.480095250133173	0.238165171632066	0.423417860776186	0.160834642321548	1.29093412664211
Meth.FDPS	0.457708167847434	0.974757459272781	0.305843576537133	0.444587327411291	0.425521709675889	0.461167199283111	0.390557831063189	0.442278037390723	0.228367391413171	0.999004756104993
Meth.FDX1	0.589427928526046	0.759181191439588	0.326471379087426	0.572127705082371	0.693099576722508	0.364450411566316	0.315303952980493	0.430135978354995	0.181951768140991	1.07711923842583
Meth.FGF19	0.100050268476259	0.216546440938272	0.0845352233217863	0.000726133765368354	0.536076227622081	0.468501615203911	0.386812636414381	0.0681190159861106	0.154043611531032	0.387436811256774
Meth.FGF2	0.152644294018938	1.18718181596726	0.38384764738919	0.286034145509632	0.372155753436527	0.610583074057529	0.19179709190334	0.156996136470021	0.278653064357878	0.350404519930737
Meth.FGF3	0.368311914043066	0.219830223255797	0.178238011781853	0.94673306705341	0.34796148640301	0.357765944640303	0.245057302768698	0.197089328372012	0.132284998499817	0.836061308439812
Meth.FGF4	0.106290684129986	0.00134695268615314	0.0757786078808613	0.255500455790167	0.427398815090087	0.251478698734112	0.0670478663692649	0.14022977153176	0.0949832508896654	0.631299441624067
Meth.FGFR3	0.144363167333379	1.75708208680507	0.540249632429433	0.771871552192112	0.91550205309957	0.56386941372198	0.906047155590069	0.376187739060647	0.609425126126016	1.82796969705945
Meth.FGFR4	0.236453073665605	0.899398353435428	0.213205386033846	0.430939320851121	0.310615011271013	0.354360765387452	0.256436873190635	0.415291826412213	0.187315116364017	0.608865781571313
Meth.FH	0.508724701461597	0.824715741263101	0.269729751676224	0.363857109309755	0.521772767311448	0.354635590262673	0.23724241819263	0.471989968222555	0.193515512986177	1.13367469689649
Meth.FLI1	0.23546432672154	0.785656825143753	0.241904602416538	0.766966056328202	0	0.29769173053952	0.000592181690315225	0.721382290558476	0.0051854914443776	0.00126089945868148
Meth.FLOT1	0.350419312342887	0.662573579390967	0.209990993898951	0.582719934885963	0.282363764321668	0.366257380945071	0.182217684166383	0.277329570618169	0.138612081230626	0.895604469991559
Meth.FLT1	0.146352723095474	0.419854671894787	0.137274732217929	0.294546280420767	0.187033570977671	0.395119962397851	0.0778372387286579	0.159982513590455	0.0917340428630809	0.259537072650163
Meth.FN1	0.427883586048866	0.844103108193139	0.188188248360973	0.754288193151957	0.552381537743751	0.351658264410731	0.134708191275748	0.143622241187411	0.198391099515569	0.654869147970391
Meth.FOS	0.367800021191852	0.646055576580291	0.23715318644293	0.41055054279638	0.815217939526338	0.72070871427866	0.205898996179312	0.472643455089563	0.192982193283757	1.84621800141921
Meth.FOSB	0.294144249034945	0.772225967464257	0.251912103709042	0.308237736661571	0.314547493472163	0.315320302612007	0.338949873387654	0.235496586124271	0.183787206203955	0.494115173561879
Meth.FOSL1	0.32264608315245	0.378361657238901	0.318987925977977	0.213815054619939	0.31283278593335	0.00745472622770664	0.276992440846406	0.677315920631275	0.188721865775065	1.06974846593612
Meth.FOSL2	0.375115649763748	0.89973074812192	0.285642380685022	0.473151883216301	0.446331291563273	0.496290666317788	0.421042549807072	0.492528416028038	0.210203862768512	1.2522938003415
Meth.FOXA1	0.175005209036966	0.333223088331897	0.381538947213905	1.35989743864488	0.94717707280965	0.361408433192207	0.436793830181821	0.662538557000804	0.258830239416224	0.453352524742161
Meth.FOXA3	0.755974975500377	1.3013817705202	0.338180813858176	2.07557178561618	0.818115829354406	0.422958858106888	0.00134958442577386	0.234839672084744	0.321146225775951	0.440341453103024
Meth.FOXC1	0.223100506527612	1.04022188676509	0.20301895645277	1.6418897315144	1.13418218125463	0.434832251784551	0.664514455683021	0.256891239712759	0.393008034382782	0.271596935464023
Meth.FOXD1	0.17326905529497	0.267100282895368	0.243989031304585	0.288961363825929	0.277278629444709	0.832909273109747	0.137882694514576	0.178019096963152	0.102077926414797	0.819812509169192
Meth.FOXF1	0.146612149220836	0.761469918251041	0.567135594267178	0.277100410631942	1.42851567458394	1.98972824802828	0.387270924056529	0.103669656354614	0.303167970104765	1.38160086158091
Meth.FOXG1	0.116060003076441	0.508603680457862	0.302725346405784	0.131678764992178	0.181930342404338	0.175782283932052	0.18779108043968	0.0420439537444271	0.000217929311329682	0.160687755448615
Meth.FOXH1	0.0549414326936458	0.118870339730418	0.0580942500276303	0.0589844670475418	0.148175271858851	0.103478316663726	0.0992576220559838	0.0526159454788925	0.0729004278730223	0.151077415108246
Meth.FOXJ1	0.173844679796224	0.30372875614254	0.0728483293516346	0.322530079448853	0.188578278183184	0.154706285613329	0.0692436520845675	0.0664489622603847	0.152100308459442	0.211242796827677
Meth.FOXP1	0.454672611238388	0.758864354064637	0.264892709705336	0.472853999574191	0.450589776570988	0.396797847902078	0.361279224845734	0.508661650206344	0.192717641439496	1.39437511190393
Meth.FOXP3	0.0930870690800163	0.125529343876541	0.0632364306767671	0.0701530554395634	0.0950274397438573	0.112209375391582	0.0871407255740831	0.183169126903403	0.0468018969583637	0.273239286243928
Meth.FPGS	0.356014191864034	0.871971270885453	0.288973202576046	0.839677018536212	0.365080759784678	0.408454444909761	0.326090353164938	0.327125711999602	0.21269466096052	0.838309709732786
Meth.FSTL1	0.158263553079126	0.0181979578546885	0.0904237002658772	6.78415342417958e-05	0.192800502513941	0.308880032545871	0.233361532158789	0.0864133069639946	0.0619553533858798	0.182038435064435
Meth.G0S2	0.0946421659074354	0.125576871499319	0.24308269858432	0.345412481933968	0.193079790232766	0.539984093005337	1.00759238310964	0	0.263823623310404	0
Meth.G6PD	0.566326904969641	0.54748490538072	0.271153845893209	1.07812871622279	1.13304828251591	0.563499118900841	0.692443763058843	0.459003630244138	0.116743510832321	0.354612558075175
Meth.GAA	0.345703205582152	0.823500448330096	0.262504361236829	0.605700494935516	0.386798609492459	0.488211957420845	0.241437241930753	0.357685729311205	0.199821918332024	0.84379138196884
Meth.GABBR1	0.414681844163519	0.808294451749426	0.261186801934334	0.542701350987656	0.37688741848337	0.407755060225917	0.361872424266105	0.466096530273784	0.187504197671061	1.2879651084755
Meth.GABPA	0.590000264929153	0.672478418542682	0.33506112403543	0.487611429231455	0.842614437742893	0.460845707208748	0.294639399551743	0.49086223979621	0.235333939084245	1.60313412730634
Meth.GABRG2	0.00127639306304088	0.251684419485307	0.379500351306043	0	1.03646744520321	0.639317294743768	0.628930882056466	0.177230776410688	0	0.868021603534704
Meth.GAD1	0.410269461533527	0.841585042743615	0.29645977640183	0.974785431360916	0.911218760068298	0.392298279220695	0.383221370569316	0.212959225997307	0.204869207961881	0.369638119571831
Meth.GADD45A	0.379127213991265	0.682976225519884	0.259602471604033	0.444391785254747	0.393940945848814	0.398695759846509	0.235528292760665	0.420447847205095	0.200106554846007	1.00418353759502
Meth.GADD45B	0.446675196684031	0.858943634354386	0.314341472794012	0.732222120936336	0.376824352392878	0.409058584993444	0.481973109589998	0.418606639250413	0.194702677901695	1.20097561455402
Meth.GALT	0.314679005395897	0.591918082496383	0.243769228777718	0.338912434284396	0.362039725057493	0.321913317838588	0.232883608703435	0.27775360900199	0.159843484281387	0.656899711026916
Meth.GAPDH	0.341218547420588	0.775193939576225	0.27175958022722	0.77251786358592	0.372495385158795	0.392065105778514	0.314691716214685	0.38126124237576	0.205484610769826	0.908986625257748
Meth.GAS6	0.0846498218789978	0.0959970799585495	0.0624448861396059	0.112522536739962	0.0834181806357763	0.0709284137386171	0.052581795794071	0.0510394114834162	0.0684464446616897	0.121884880806414
Meth.GATA3	0.835173203411915	0.243381461991091	1.41269006105161	4.35160507140407	1.38004981901736	0.553575428067696	0	0.786300540822622	0	0
Meth.GATA4	0.244264784249008	0.401097805664074	0.0829236346155008	0.298029715988546	0.374667493281634	0.19823135574758	0.152649449800925	0.163299225579457	0.0383937403258682	0.143021212723884
Meth.GBX2	0.103963373060614	0.170900750941026	0.111223351535041	0.28343765331688	0.480685716859546	0.331956595730102	0.0792874977873641	0	0.0471209947251068	0.552767304610333
Meth.GCH1	0.429797207448015	0.690527116398622	0.272373304318423	0.6725506642055	0.37502439924871	0.386395659387163	0.234937185581043	0.408899572465539	0.19562427818938	1.12615276229779
Meth.GFAP	0.0502218700520651	0.110449282859794	0.051049248995613	0.125427681740069	0.221270557822107	0.177524179475421	0.228359842496761	0.0987205326821176	0.0604858438890187	0.17124976442464
Meth.GFI1	0.170054738040624	1.05392705365309	0.202112865826908	0.913267877017142	0.000290997690878639	1.20699096514857	1.44272413987813	0.600993387414071	0.132501329807461	0.663641102015277
Meth.GFI1B	0.28125482989447	0.470217538753561	0.190873209419883	0.338946432814719	0.899736415829297	0.502736396946509	0.516895333712231	0.183520324354633	0.168919996907561	0.696417787087904
Meth.GFPT1	0.109053214441662	0.235608379701684	0.0760826838521868	0.130151702306603	0.138773419204838	0.242766235398569	0.222282091975407	0.0536805633664069	0.120489708563908	0.232824626584781
Meth.GGH	0.360943846382709	0.736535652391719	0.287028258286464	0.769880868779556	0.345648250707849	0.467351061798175	0.281026546494794	0.354316975698934	0.181699645627067	1.18197749289406
Meth.GHR	0.224504977916884	0.799686294120762	0.824029613477634	1.41011148891441	0.444667201326085	0.945800220615867	0.762044366613009	0.227921277740728	0.32319402690499	1.96269239488796
Meth.GIP	0.190541772757707	0.000361794674620047	0.0881648769406494	0.255022853731402	0.0911222921128137	0	0.102876834914333	0.052565654730907	0.0765700627218332	0.207989649955763
Meth.GK	0.72491136158902	0.608922260575483	0.134283688719186	2.23519844182785	1.40550410264929	0.438178287401096	0.265279155933676	0.564722113789172	0.0933668212105113	0.620605095358836
Meth.GLI3	0.428779717480362	0.494615208346104	0.337414492461433	0.46691478632124	0.490940285085284	0.550012417736798	0.243822971745083	0.353992997848191	0.196804236056795	1.41747278532569
Meth.GNAI2	0.433770449787243	0.62259289565745	0.276210080471829	0.461226652876894	0.523739590373363	0.304846776328309	0.250728000912814	0.292001282383638	0.183135604584646	1.01807863604894
Meth.GNAL	0.0516115436675955	0.107770217819787	0.101269211527791	0.239010440610841	0.13547516514669	0.0878732694061112	0.0895102657848878	0.0572528332034145	0.0778479322824145	0.14663036117258
Meth.GNAS	0.0547931904413966	0.225046111055073	0.0579676695209975	0.159257019234761	0.106337519988224	0.121409563461552	0.064104770988637	0.0582923982271874	0.0517712900156417	0.149452845998668
Meth.GOT1	0.477029472301995	0.657331015667863	0.313434838544209	0.526396102701062	0.635695149160682	0.480069130969742	0.250779534736144	0.486790508729805	0.224862376985604	1.49533219477489
Meth.GPAM	0.519922503989543	0.847475829974076	0.327419380673209	0.407201435402086	0.569423436128344	0.41735242056189	0.291321459277162	0.384559423873646	0.204048076683071	0.884278311286728
Meth.GPC3	0.424308624109046	0.466759973714452	0.123726743275179	1.95124775538116	2.37910024632325	0.703606230446596	0.814753661532428	0.486418047153976	0.0899378926844517	0.554551629979669
Meth.GPX1	0.107941211536979	0.121724009574536	0.243253926606333	0.683652966400612	0.150721808540165	0.180839242224669	0.134668286695522	0.0877903883242981	0.074222650243689	0.444164938303546
Meth.GPX4	0.344726868662534	0.589306513112983	0.27269992839159	0.748280036160794	0.333378276358414	0.325514537873172	0.306076077431817	0.49247259312664	0.185805082579441	1.41223212702913
Meth.GRB10	0.518376932338945	0.311095958823298	0.311278375082717	0.546176464161	0.254119931807133	0.333539057296286	0.170344755311225	0.129766239185839	0.230430891299307	0.796240434260706
Meth.GRIN1	0.0503501343680681	0.327553382613753	0.118330689696775	0.0883621300982726	0.259271925017143	0.14161744749021	0.058791856414865	0.155927831135056	0.0557148385050712	0.352895560371022
Meth.GRIN2A	0.352942773424378	0.351032910326051	0.22380302080077	0.723520868746303	1.12488091088306	0.00104376014456991	0.71342198389754	0.40490546020098	0.232368131996097	1.37102233796604
Meth.GRIN2B	0.0372232254351695	0.104623916740131	0.120359797452561	0.183905235721437	0.134059135363251	0.105760511475596	0.164922964124855	0.0917232715930334	0.0459639394044386	0.124632349641758
Meth.GRM6	0.0466609749180677	0.127188661608419	0.10174941053131	0.0926668491514088	0.352107350408356	0.227837924674905	0.0523839658691755	0.0492465679575073	0	0.410010843435687
Meth.GSC	0.794388786501937	0.334954671158378	0.149338706630423	1.74213086102934	0.876053434774308	0.45217971520076	0.000502467830632168	0.230935624544305	0	0.325702146210031
Meth.GSN	0.129243978675288	0.647749359264322	0.231288219366133	0.647457991667061	0.649037196050136	0.173957588976177	0.162580936042929	0.111184550868654	0.197719025352902	0.635877995098849
Meth.GSTP1	0.0971146052078187	0.00139458155883607	0.0767922353050215	0.270022989437032	0.395644084749738	0.0240841849239596	0.271298766571719	0.0636115301831086	0.106711253028024	0.140237830807881
Meth.GYPC	0.228052584726372	0.299060613672083	0.228833608462331	0.0121855585693032	1.03703008064218	0.550768430340982	1.04182945506283	0.324652180446808	0.249074823766023	1.40870027919607
Meth.H19	0.0601443820183274	0.00182777859078758	0.0699862279306219	0.06881375232516	0.0819272623865307	0.0863077089016769	0.0533407901253073	0.0449714752326587	0.0389979987582799	0.0891116011359112
Meth.H2AFX	0.352743741974944	0.979518427661984	0.268061286724763	0.815999300299555	0.328513902979969	0.490410444268735	0.214513349453882	0.407681829728647	0.200362430882096	0.941759888692977
Meth.HAMP	0.0847967279705896	0	0.124132703423273	0.378047753729927	0.344924897005082	0.140052365817772	0.370595325150155	0.0774033648420665	0.15090602496614	0.252213068234815
Meth.HAND1	0.525237032131938	0.955763793543637	0.238210414298056	1.52551174584202	0.923383700371639	0.702474256314037	0.289560801202216	0.251583416277757	0.0920136766492425	0.615226265737943
Meth.HAND2	0.0871632491492958	0.165191827987512	0.148866767307669	0.123667579404171	0.534263796828773	0.170870894532176	0.233125688072002	0.0581808313068248	0.0949796002079971	0.41623157204419
Meth.HAP1	0.189503276710126	0.438055775861145	0.349024877460267	1.08198745716515	0.225129384387707	0.53137341254786	0.172927838880626	0.177588297547537	0.110831586401056	0.819282401177622
Meth.HBA1	0.654101330953777	0.136031870565536	0.522984453353359	2.09181456367018	0.536089024474099	0.451439561126968	0.428668644519764	0.475213241165044	0.146633431350431	0.000274694917201354
Meth.HBEGF	0.365898053006745	0.146685094546103	0.652531059954185	2.33792936946208	1.38810341509542	0.263303505742222	0.518701023735434	0.710920365085385	0.27678438251553	0.543356773340003
Meth.HCK	0.44680435966952	0.916376402059054	0.268709887519922	1.80598860634975	0.339922233404613	0.510746946420218	0.945081011326637	0.318160741135684	0.193565562998916	0.456222109484501
Meth.HCN2	0.120555811888142	0.554147989076387	0.117123097800046	0.865383993270253	0.340064611703283	0.124611706772016	0.109552426792856	0.122532797641764	0.0944336726288312	0.234360762195519
Meth.HCN4	0.171205572929884	0.297986964321787	0.177482122213699	0.343890354475432	0.120101019072803	0.149040906670811	0.0655430517665796	0.0688537477429809	0.044413048538573	0.280281317098131
Meth.HDAC4	0.416218330289261	0.88340190582271	0.217890726835548	0.329420264215793	0.523780238477537	0.424720639047536	0.364983687458816	0.666081707187494	0.2104226641895	1.44869680964759
Meth.HES1	0.525531784203136	0.745644456527209	0.289592654360663	0.484593254884361	0.381655969408454	0.368589605072383	0.350082642975799	0.474085485504705	0.176328509683768	1.26266276759752
Meth.HES6	0.580744005583754	1.32798353697692	0.869708069263105	1.15635042401611	0.813828557536483	0.393903338083421	0.753301606147725	0.0778079001731546	0.748617363349207	1.25796692928333
Meth.HEY2	0.378608960914872	0.717369819404623	0.348419390273476	0.368883591918521	0.283621150826164	0.264763833669651	0.511326917205945	0.159450378803284	0.169718206489271	0.500628345071983
Meth.HHEX	0.383027108280827	1.0657422975227	0.181085574595132	1.15230419924056	0.703045371250517	0.408543043499239	0	0	0.370606089553124	1.49481460054109
Meth.HIF3A	0.120701964537935	0	0.145610603334473	0.318517410984838	0.243968088552819	0.29434563475631	0.312745008875985	0.57648450512617	0.26361262166435	1.01728116080459
Meth.HIP1	0.101651043572263	0.832053491127556	0.174219211089806	1.3222851618333	0.319860832691712	0.410525126583974	0.352002275704105	0.270998966720096	0.131449545267135	0.384598488246102
Meth.HIPK3	0.0608108215709556	0.106315283035811	0.0819946681975544	0.188575000457548	0.141617585143929	0.080452351763976	0.0954764701903291	0.064137714969967	0.0482563832030662	0.130887987714908
Meth.HIST1H1T	0.0485227554606576	0.109068988258766	0.0481590202587967	0.144704943957767	0.142590906047271	0.0700959843687109	0.0491685263415798	0.0445846446341096	0.037115773149347	0.115202742556563
Meth.HIST1H2AM	0.464784004797172	0.726257163974153	0.293088396717638	0.409684248597494	0.60975971799395	0.524833542084867	0.290383109608274	0.441304802735537	0.191487265186638	1.41503658470571
Meth.HLA-B	0.288118526771433	0.355268528053045	0.951811976789419	2.2906779472711	0.853237113196142	0.549202143576865	0.601129249342799	0.804690397816618	0.20556597418743	0.445100105309914
Meth.HLF	0.0525297269627868	0.135973388225302	0.222345327367737	0.00356672634421081	0.705953636026339	0.314889024717497	0.339515888318907	0.0822525889222198	0.077225324675816	0.3339294812244
Meth.HMBS	0.266664952867599	0.744121837223694	0.273075652141116	0.868994374094663	0.313642603050406	0.429038569159823	0.234293844184788	0.337811663333265	0.185258349383844	0.826263158572156
Meth.HMGB1	0.546004856860906	1.03192502439034	0.304534304834669	0.498262213493992	0.401618396564969	0.368460536850994	0.357141283939376	0.275221622754833	0.203227216134357	0.643863078927189
Meth.HMGCR	0.451061429032671	1.01390282553923	0.30075756209967	0.89337743908543	0.414400459637697	0.509374615304873	0.348147763565161	0.428368831868889	0.230116784790533	1.2284575986472
Meth.HMGCS1	0.384052003506067	0.609026645641469	0.18662183672214	0.461316966129687	0.256846032218135	0.242034374695187	0.2256811377927	0.409804208179007	0.141250924237914	1.00322114467591
Meth.HMGN1	0.126558513494103	0.301228195681586	0.0829019844874275	0.309196333448234	0.183610247979048	0.0901272229008374	0.111975186797374	0.231280117557723	0.0646417912231536	0.350689595777889
Meth.HMOX1	0.0657934691190494	0.102656220022715	0.0544922666597782	0.0621708251980233	0.0440103119384929	0.117816994726664	0.0711342975755183	0.0444950015968402	0.0812074155882654	0.153908799066608
Meth.HOXA1	0.263532636007913	0.548589366837978	0.428986936318268	0.835375924902555	0.393210591644337	0.300000540802124	0.480026566530799	0.235683820246332	0.207875150684188	1.01224213884665
Meth.HOXA10	0.104584225108571	0.32909913846622	0.121461010421273	0.12639940531434	0.147949824116345	0.219376202028112	0.403169771429695	0.185720900364846	0.11827007205613	0.289383733702429
Meth.HOXA11	0.0710712924223712	0.38464897832557	0.0915340220085275	0	0.643130681592746	0.250351227710941	0.429418933684715	0	0.14450028847584	0.273546925855927
Meth.HOXA13	0.315619784788321	0.6889190106134	0.233392376584547	0.809383285120615	0.480847635395488	0.594748923636319	0.230893222504468	0.581065417544646	0.15424060716281	0.449169478361536
Meth.HOXA2	0.106545986794853	0.849702484107448	0.164992492385343	0.157143693849647	0.000416403452535628	0.231387593964179	0.0674210789870845	0.000670314073592634	0.167897361816629	0.68990800863562
Meth.HOXA4	0.0759838586787885	0.0037546666271288	0.134779655059679	0.464747180610349	0.207939980903517	0.130212734841248	0.381106473782055	0.133316740381228	0.0663200656594974	0.341795526225768
Meth.HOXA5	0.177784965772965	0	0.124225710156807	0.282661233997868	0.325233048674576	0.133155733690888	0.264678791991076	0.116523491406743	0.115586206818696	0.156673051691957
Meth.HOXA7	0.127112301242718	1.13210841946557	0.338064056468726	0.409290621779244	0.357920149351023	0.165335674851895	0.16111717363702	1.75457340098477e-05	0.148467621967407	0.845342210035238
Meth.HOXB1	0.0597495894971179	0.0728507492040614	0.0629222207007186	0.00104282200337638	0.155204702350254	0	0.212447195890538	0.00115736077676044	0.0559969823639753	0
Meth.HOXB2	0.134459091721976	0.374508470929385	0.166163054297922	0.392765041846486	0.290885919569034	0.262698484311852	0.130928286537632	0.0131152246986486	0.0843505014343024	0.153999538553536
Meth.HOXB3	0.0689812456899076	0	0.273259737078199	0.307703993241334	0.0527345111843303	0.00402079993696758	0.176295227088542	0.203220824387463	0.166223726949384	0.296043108535868
Meth.HOXB4	0.137701591697054	1.91268633519039	0.572407925933767	0.120885833502498	0.00229274623071881	0.308751410526167	0.000257254397209926	2.48844485577997e-05	0.000158629307760032	2.05217598619819
Meth.HOXB7	0.139720734560124	2.83906507281441	1.15804806465097	1.34225315866356	0	1.06040786361704	1.69343028615975	0.604980671654794	0.688617901915928	2.40636207177658
Meth.HOXB8	0.154562012332052	0.891776105467044	0.151925049884964	0.216792161093748	0.193287378938084	0.166222367850531	0.276545867386712	0.000639900940611719	0.35100771218904	0.976431580048775
Meth.HOXC8	2.41507094944853	4.04802402049142	2.7352590060403	5.36703587247836	0.000107622404457471	0	0.953372168605968	0	1.38360706502794	2.59661876547594
Meth.HOXD1	1.26737873595823e-05	0.213136216944877	0.869912478358443	1.26786948840455	0.745607094853847	1.60914754232963	0.548519659133783	0.989486269746509	0.209942667062259	0.000210807205817124
Meth.HOXD10	0.0755534917832976	0.364784994214042	0.144960597215772	0.127184064449824	0.360747673101095	0.131602497709845	0.204994203683685	0.0625167638719556	0.0545900386417774	0.235342722043272
Meth.HOXD11	0.533716375569336	0.407439441283775	0.971077996590443	2.57940525563155	1.03782093456003	0.260926591733183	0.545149235835149	0.771464683677179	0.248950748053863	0.00764966841151639
Meth.HOXD13	0.141276653538788	0.534635695359614	0.13123491382998	0.362816450697827	0.69466296844823	0.163657950454065	0.124055971781506	0.0527131031996644	0.0782603279340257	0.178209484943296
Meth.HOXD4	0.059395437635567	0.33227801282737	0.087599551487376	0.129130814167636	0.424912274755211	0.0932910198871662	0.110722096007989	0.0554221734116649	0	0.130882944079294
Meth.HOXD8	0.0645289258041895	0.147663511731976	0.188047887917459	0.347931868771116	0.269670285117004	0.267568630729715	0.286703951789109	0.110500828885237	6.64805012005662e-05	0.298089361518969
Meth.HOXD9	0.0621458139063018	0.375204801408845	0.181558468300582	0.148493817727774	0.160033607347786	0.21565614072816	0.0678850282940159	0.000517689231440096	0.000101973368562981	0.396343637131765
Meth.HPGD	0.305652782256287	0.514730594220922	0.249682684535683	0.426313481024607	0.617495200974196	0.46591467769281	0.243046235553258	0.209261748701389	0.165713319748024	1.29137244249103
Meth.HPSE	0.625720649414655	1.40030216985328	0.364024949213813	0.404413152850531	0.63127863365633	0.560474929308183	0.260402989702629	0.238127393413849	0.240919279666156	0.518857730654238
Meth.HRAS	0.428809091651264	0.274510565829041	0.153171484023749	0.500483972261607	0.329935628129402	0.174776639565629	0.150775706191765	0.733637830952028	0.210756975965734	1.27853146775474
Meth.HRK	0.76024292953688	2.19269135814706	0.551663666085094	0.430748241358749	0.00484304375514238	0.41902793064941	0.723710893380651	0.336276943675328	0.2898669833296	1.61680171643272
Meth.HSD17B8	1.77929456552851	3.94100432514158	3.52652536927976	4.39214809194775	0.398201830907482	1.33239544009727	2.11782579856508	0	0.846449818023218	2.78692907439517
Meth.HSF2	0.553884426448011	0.844019810597212	0.287721633938625	0.410982532465842	0.575165088872277	0.412359883507947	0.237539550115968	0.523969359302777	0.208626791262416	1.20302991157964
Meth.HSF4	0.500152987179361	2.17032497629192	0.995564143840884	0.324095474208005	0.549035848038992	0.498094703500295	0.459343332931091	0.000859191647482211	0.534601983856206	1.88852996983812
Meth.HSPA1A	0.323979190547505	3.40630797162106	0	3.22450759671424	3.29488441062015	2.47380107976393	0.6469732030832	0	0.901879523291979	7.01625219187225
Meth.HSPA1B	0.222025538651091	1.10333123781871	0.223564028384529	2.15271300057348	0.80080029587841	0.489430983801315	0.799255881281235	0.374949426824111	0.155927863812609	0.321586719841336
Meth.HSPA2	0.0429741671262857	0.087056327009672	0.0535079229195502	0.0617082939375315	0.0757465869561416	0.0689572095401583	0.0449532482326941	0.0436800986814685	0.0402091306141647	0.108138951734328
Meth.HSPA5	0.472249659905435	0.697065264128421	0.273518149848661	0.610054618784566	0.387680211853019	0.336625627662278	0.262639612963212	0.424250659496765	0.178150945044324	1.20583121069126
Meth.HSPA8	0.425892148146149	0.904439640357266	0.265317169618522	0.72799663135006	0.33894108164987	0.429310627812349	0.232496345151506	0.497503060181665	0.206049451273173	1.01206480083454
Meth.HSPB1	0.270265457194474	0.648584202836028	0.316158143451728	0.65615378998898	0.389639782708773	0.422258322488143	0.293458867349716	0.332162074082875	0.189140142337929	0.965978636959982
Meth.HSPD1	0.571751016885025	1.18957190573191	0.396023361090384	0.422668113074469	0.566392958361501	0.527805265652329	0.299212410992798	0.631819084914824	0.226254647277955	1.19177976701685
Meth.HTR4	0.0847558108953336	0.609108867895169	0.476492596855639	0	1.06930658679823	0.549403124025208	0.516915447039037	0.651079484930014	0.206789953130369	1.98303803541278
Meth.ICAM1	0.501758572118673	0.701544130234478	0.277386395269769	0.633851703157682	0.409814219274313	0.422757206912276	0.348127929861834	0.479652945429445	0.203355271490749	1.47645010681111
Meth.ID2	0.204371625611793	1.28478243327932	0.211842039152234	1.81277219889516	1.34798761813833	0.276544645737884	0.369882036572618	0.138121332190396	0.489602285598248	1.41124331048006
Meth.ID3	0.374442387810019	0.863734896249006	0.270191738835474	0.32580777540867	0.418459895970499	0.447643032375328	0.289682632639784	0.378840973179601	0.18809472229364	0.824229931608165
Meth.ID4	0.178364114326945	0.283996644360533	1.16720017015374	2.82387459205591	1.06509263898828	0.628231140593667	0.384864552311433	0.546862345492834	0.118706087664239	0.000636051177383061
Meth.IDH1	0.320073675382055	0.59693989580445	0.230909006777405	0.477799181501438	0.2842144846598	0.307044461218062	0.328847900765684	0.349110937059037	0.191566155320166	0.820201182513788
Meth.IER3IP1	0.482841829609956	0.964668602598382	0.29902044025918	0.488191993101988	0.455942278572104	0.489579405013949	0.269991217766961	0.54518752748984	0.215931071082026	1.19446184839076
Meth.IFNB1	0.0906784033423752	0.126572519205829	0.109547204309134	0.232435802554296	0.105490718938452	0.198940363958849	0.198430387466562	0.0821821981484039	0.0957245210642969	0.152373559409765
Meth.IFNGR1	0.364771958138071	0.572289815032038	0.218022327487698	0.352446555958295	0.370330792155865	0.315665971807545	0.219406998582976	0.335347529093218	0.146349408910865	0.961246714116918
Meth.IFNGR2	0.0688257840271765	0.130209198988806	0.094264145006822	0.250555724519595	0.345793322896545	0.122878410067013	0.169490739896461	0.0692513168713716	0.107981043838989	0.135363324349369
Meth.IGF1R	0.240468736724977	0.1466365358543	0.502415329546873	0.791365596072767	0.598114032945979	0.646928947126262	0.408842923600179	0.640521335392031	0.205420451443277	0.00101404108216301
Meth.IGF2	0.383578524752869	0.395659127406016	0.204017337988864	1.26601174997421	0.77380695560306	0.335366251833859	0.182526036051941	0.374281475423838	0.132765346913211	0.470298763944269
Meth.IGF2R	0.425125766327463	0.677840612340444	0.2499337638771	0.475479193121197	0.45167226552814	0.365278898128097	0.296185599075596	0.390857154614508	0.173457596711807	1.19692285579567
Meth.IGFALS	0.0608184116754476	0.104990131562487	0.0507602057111	0.0765923255674598	0.0823375068133534	0.103901124544731	0.0798840602427856	0.0784083624911744	0.0392580406564673	0.15214458684328
Meth.IGFBP2	0.198141344806499	0.453379657577644	0.234862547678836	0.668011868064829	0.191152617082219	0.902378458152243	0.686475328396725	0.372639026783978	0.0963301603289825	0.244512367072001
Meth.IGFBP3	0.272740683543867	0.142379983336833	0.539645231006243	1.22761263034218	0.484033906600237	0.270501156976575	0.802001854758327	0.255863655732241	0.0473755438961542	0
Meth.IGFBP4	0.473840371432739	0.385833387522328	0.513667850414119	1.18545790267658	0.55611668975657	0.271413392760383	0.310449438967879	0.383379972628773	0.131308367939734	0.478229730289429
Meth.IGFBP5	0.237839806825262	0.684738910524239	0.583843723316389	1.18148615374619	1.41614171442378	0.491520053192116	0.394490286845317	0	0.208403684779263	1.01123114677544
Meth.IGFBP6	0.350114242325319	0.542132153524362	0.257586745879638	0.444308667284583	0.396826482746452	0.382011487950479	0.238778683081128	0.416242827767824	0.165990378103085	1.1746978714066
Meth.IKBKB	0.430341622868184	1.05386055288069	0.279065685329349	0.646352050863136	0.325551375243576	0.271244305601081	0.359190817922516	0.361612235447546	0.217885148077594	0.671675992369211
Meth.IKBKE	0.191091569482879	0.128989354161298	0.0860028546016898	0.42599319832713	0.476309169797428	0.156812069365664	0.247799259086493	0.339503257726198	0.104623668295532	0.507265386428793
Meth.IL11	0.464225714850043	0.584253095715675	0.719843081037071	2.57892353943278	0.798185900410057	0.958075848028298	1.31257559281151	0.336518685259573	0.125900738760251	0.560503672733965
Meth.IL12A	0.599805373513057	0.769008720656171	0.308577531390418	0.529631957756573	0.528759728110905	0.413010669415044	0.366055361732879	0.52024466465715	0.222511334917835	1.49476480317588
Meth.IL12RB2	0.205614494787449	0.185197078413004	0.000485744171167922	0.00192235932691029	0.577356562687862	0.375916010289975	0.816723108219498	0.231708078175718	0.125163699224318	0.62692813310553
Meth.IL4R	0.477172332140916	0.832440541301679	0.309075633253562	0.385448414666106	0.341584766145314	0.314361435557364	0.32958828663001	0.469206679620758	0.185276692385332	0.983830026984772
Meth.IL6R	0.499079563198757	0.866125283185459	0.236130471352312	0.619425031958581	0.35130997908321	0.440560254546455	0.210247800461036	0.373498836899814	0.185167853793753	0.990063834677613
Meth.IL6ST	0.175439722088401	0.334180658256762	0.405110963947501	1.59359527605481	0.365508102362738	0.260715156438223	0.337552283265894	0.178708333727969	0.0758725795996815	0.430475097884016
Meth.IL7	0.492158357441062	0.519196583691015	0.295887622444494	0.355190729519832	0.63986884853988	0.406205968027533	0.213918336974225	0.314810889651508	0.159006450506466	1.22794536291041
Meth.ILF3	0.506104708088322	0.86894582918102	0.292551047604354	0.479736841662634	0.473656027688221	0.442964148238412	0.30951448124404	0.515311248836827	0.198121800772965	1.30768512724881
Meth.ILK	0.501394825928673	0.915812587816392	0.310119028960587	0.436572448981028	0.49731911585564	0.421130206492916	0.355706598077045	0.504437948723664	0.209971678725553	1.26608591440009
Meth.ING2	0.369600773525013	0.857478198630537	0.200179672288986	0.528337397921616	0.265909838851171	0.399587421454428	0.376185824087604	0.395210380869198	0.180777607749992	1.01042453968487
Meth.INHA	0.102730223652488	0.117950309237735	0.144216808188746	0.152766081464727	0.142606690591915	0.187596076774167	0.237815219204444	0.0766950484853158	0.0797260562812897	0.325972813032263
Meth.INHBB	0.380943999162283	0.68231634403877	0.200625454037595	0.791423643786882	0.592409553570177	0.229708643548953	0.33336091162367	0.310854515167304	0.203177378449236	0.244806761603004
Meth.INPPL1	0.383798623844692	0.483793804255977	0.242450177413039	0.391985813828254	0.452571920168807	0.500576426243085	0.234521056292067	0.418840045499446	0.162766620595718	1.47823761121162
Meth.INSIG1	0.424582272626231	0.55475637889187	0.728905560113869	0.951616165856774	7.44519494991461e-05	0.471743560899307	1.84200431618	0.777157042946539	0.46879501268749	0.755131284988588
Meth.INSL3	0.0792730923972536	0.0587820458352387	0.0717880268849087	0.28923928088538	0.132271082261822	0.00397108016791648	0.126552503647226	0.0726712545373453	0.0322723287558437	0.00465984360337761
Meth.INSR	0.156320712425511	0.134419858033812	0.185054745381279	0.621686444764685	0.361497598569829	0.127871632163911	0.0985994901831514	0.166837331459598	0.0974371271852482	0.272144069975204
Meth.IQGAP1	0.17021317405174	0.433631069388172	0.13471195820875	0.625450235400999	0.14680510732941	0.227939694321934	0.125055910081102	0.220306209646237	0.0792853940845451	0.501875373741612
Meth.IRAK1	0.787704998630055	0	0	0.982246054364559	1.30194491848565	0	0.607432184029437	0.463100355123336	0.062289024863256	0.864218162690513
Meth.IRF1	0.325146962037015	0.96390482084674	0.295620106177267	0.621711488338956	0.383930085801582	0.407108502926403	0.39455519689606	0.317467458666469	0.222254546388989	0.73560733316674
Meth.IRF4	0.184494305809766	0.746095977337655	0.351387265071749	0.430179130687072	0.2309726746719	8.35484406960469e-05	0.129541970002095	0.0694136234282381	0.111635040082073	0.304224530085807
Meth.IRF7	0.0523219044014839	0.346840938616727	0.000596609384646651	0.0953423493675933	0.13273107753895	0.175557709211284	0.0507099329980439	0.0564145591954808	0.0613173071874227	0.136653957925828
Meth.IRF8	0.121235249163749	0.159158426559734	0.103139348371288	0.350133240663445	0.726557666032284	0.251739976830785	0.0799934584560612	0.0801424685044381	3.59174660488763e-05	0.611433076528529
Meth.IRS1	0.190980751327052	1.25805305302932	1.0830488831586	0.556789999740284	0.000587850299094516	0.410101852191535	0.331600547015903	0.222700224329127	0.18815196647766	0.655138794909438
Meth.IRS2	0.224097960851414	0.314222572539546	0.229334775780439	0.480015372594677	0.00216203367419567	0.595974753415383	1.96524180679526	0.991842808291957	0.238343013134664	0.618459788449185
Meth.ISG20	0.255981154526659	0.480210570519248	0.225995604800004	1.44266895567147	0.488848891375265	0	0.96588725274971	0.34537183914877	0.131063029232305	0.209024284714332
Meth.ITGA5	0.393148188974906	0.669612324317419	0.265498613288042	0.312599182850919	0.697425872190192	0.648472842815739	0.269858878520321	0.53249144776524	0.222632317824712	1.50503766722157
Meth.ITGA6	0.27182931719793	0.515114651513104	0.230327621614096	0.359112872972282	0.329188770406951	0.176562816796664	0.346148897698198	0.400024734031241	0.162814379655254	0.628925335047709
Meth.ITGAV	0.530227421831073	0.742043354304592	0.30746248494537	0.39285814855601	0.622811392961218	0.414669772512006	0.259752985496239	0.471823825379081	0.211317585564624	1.16538893144833
Meth.ITGB1	0.462059515739199	0.727840989005338	0.257444847525408	0.339407132872497	0.435417813333596	0.340942348806115	0.257583498333908	0.512904732683938	0.169789682074794	1.15850664257331
Meth.ITGB3	0.0721616722023017	0.111453190579265	0.0650627615039939	0.198053586210073	0.104955616863462	0.0254931565821351	0.22809756193875	0.119389382019368	0.0470846004390228	0.129984608091486
Meth.ITGB5	0.291078143691063	0.288553754286678	0.776180279309658	2.11561735982661	0.798441232621147	0.81345849619657	0.419137093580628	0.429827784488946	0.183413455791133	0.395151338070588
Meth.IVL	0.0658217119183163	0.198237302373942	0.0635589387244436	0.33295473002749	0.314096900493866	0.0773058769523651	0.127788909161045	0.0655482579714557	0.121723247561445	0.221767350037995
Meth.JAG1	0.450950179233048	0.871037691849828	0.315488267154021	0.850229535863959	0.349489934305564	0.49741123586929	0.260778269720714	0.336279211954397	0.18497719678326	1.02791004054437
Meth.JAK3	0.0769056812320748	0.120757943874001	0.0865217178157925	0.0786806660264031	0.116775506299243	0.145252315009242	0.102105100073793	0.0454609335899568	0.0570323758228468	0.10999440189218
Meth.JUN	0.354820192323729	0.628451384926294	0.211991668912686	0.526545237967443	0.281027290990882	0.28496913911415	0.327787391885141	0.347156964104599	0.151278761496547	1.02124313744815
Meth.JUNB	0.215730636166527	1.08439104616739	0.233284105048566	0.68863545346957	0.365060483984698	0.459450111769788	0.519736571406051	0.278282108115484	0.331456811665283	0.62737344961147
Meth.JUND	0.225509610793091	1.97739737024416	0.498274538774357	1.65539376633797	1.36888158169518	0.383631707276695	0.393666876877848	0.352838521905033	0.349436395854274	1.30348626228289
Meth.JUP	0.210772335176624	0.83888263799288	0.241747001247192	1.11879218086737	0.595519771845349	0.351150691754728	0.378887605347172	0.216546889008846	0.227060568109397	0.383924547431345
Meth.KCNF1	1.02052881115308	0.46925357972461	0.931818824129172	3.60703019001525	1.5453819640692	0.806958171473106	0.333154112372458	0.471039185058271	0.360360883081354	0.303049246621864
Meth.KCNJ11	0.0795822653249816	0.195248035851082	0.0890697609993052	0.104293533363481	0.131088377073721	0.19013547248256	0.110477401471871	0.148313397416332	0.109995375366676	0.257379583166286
Meth.KCNJ2	0.519115086552337	0.680167897735041	0.330929333762482	0.712495705246044	0.336877215063731	0.349537296404194	0.252114441191127	0.200702188799942	0.00421080725137703	0.636368461980968
Meth.KCNK5	0.861975416176463	0.296694833351309	0.805265927378265	3.29824119443993	0.532790064122114	0.401900403739992	0.950465121711143	0.183477950978318	0.158785821922631	0.662089640026184
Meth.KCNQ4	0.0989194574943805	0.144299796929581	0.117797747802545	0.176435341705888	0.190044467371868	0.134801944640801	0.172886528545405	0.0778219051517364	0.0656174246261344	0.130941145913251
Meth.KISS1R	0.382857314067188	1.85516606737403	0.252651417888774	1.77159696201912	1.07044995701416	0.277764170310663	0.423284216803536	0.1694200171992	0.319229421077325	2.0159687742463
Meth.KIT	0.380868920878919	0.524935502969355	0.348407389551578	0.680983138179846	0.00218874077040755	0.489905915302148	0.46300694839675	0.10743412003963	0.225986857643243	0.646943035072571
Meth.KITLG	0.29855163221329	0.298123532023212	0.578325522152651	1.72045390154732	0.939995912920669	0.486260844773994	0.497381931766577	0.956069967077325	0.217784867234752	0.481484842699969
Meth.KLF1	0.000637598822131163	0.00127673067084201	0.0956052709639954	0.0460081451676581	0.155328574568947	0.181340540981662	0.197566739687208	0.110385667511702	0.0373182121095663	0.167876068726769
Meth.KLF13	0.245025121077918	1.38570756963089	0.380266712718148	1.21832687107824	0.945411871377844	0.223253504930287	0.276037186978688	0.745529574365838	0.27247781189667	0.339807847992149
Meth.KLF3	0.3694847018021	1.07757264294743	0.332199690526445	0.764532885137018	1.00688003961314	0.736127589442486	0.139711123744704	0	0.284865258251786	0.381490017645932
Meth.KLF4	0.337287447942357	0.219682903716932	1.20622556369766	2.03701850859628	0.72318473379716	1.45454961377844	1.011357591476	0.924003205734315	0.189565279732111	0.000200482770114744
Meth.KLF5	0.485434888996983	0.863499541316685	0.295157047770201	0.604245865126152	0.523528762597247	0.558053844373591	0.259858070835312	0.465424222298517	0.231663966510289	1.38532847365262
Meth.KRAS	0.337749560271285	1.02350326930477	0.245409147611873	0.44726867968711	0.262275556564247	0.441173504573408	0.372676248263898	0.666625413538639	0.215761857889886	1.22213691793597
Meth.KRT18	0.459450128567604	0.559363871882246	0.683785630699178	1.01473490871392	0.355387608696965	0.501895319636188	0.344111041137676	0.392264549366945	0.180139153715504	1.36729036298894
Meth.L1CAM	0.52859678068666	0.898255892085258	0.321642273483986	2.95516030941409	1.5549444380734	0.540487047229179	0.134749703341166	0.446567674123272	0.311043376521348	0.652328008697894
Meth.LAMA1	0.452964027586317	0.332756817338675	0.181336773496838	0.760610145317513	0.208143193750758	0.599479049375849	0	0.143043168371761	0.0989143004410711	0.740470838127285
Meth.LAT	0.0752316152359	0.411483561187837	0	0.196956944375515	0.529498085046936	0.0986722746868096	0.0562746983019536	0.0835861842931355	2.97136009592305e-05	0.217319421003146
Meth.LATS2	0.26831562478715	0.680796804487766	0.607141269029741	0.924713358534074	0.386114867952561	0.314435314854998	0.984176781652827	0.987059458548486	0.222844553728628	0.591103559093216
Meth.LCK	0.168340678894904	0.13033062884104	0	0	0	0	0.25963113578745	0.268501737446551	0.206706981668137	0.248438943567339
Meth.LDHA	0.395924262638675	0.692145818499487	0.238967973588584	0.634666040697785	0.280152716200647	0.324684173853687	0.250097898297699	0.339567624315056	0.15291393409511	0.976907462775789
Meth.LDLR	0.432060335663669	0.609281857194304	0.281935367364801	0.54490823003816	0.410098902608273	0.304930235964028	0.256093098977841	0.316421193855744	0.191231078593318	0.979233749878441
Meth.LEF1	0.3458566865614	0.670667940627734	0.411551242297298	0.588601929125957	0.61769011171462	0.530835866129691	0.268393027220332	0.230767587514477	0.177685387971968	1.20300517009801
Meth.LEP	0.288389258227959	0.147791388262718	0.241684689479074	0.898345529440143	0.398204941902459	0.116003681924176	0.10192695248806	0.164611928299396	0.0376995481754694	0.0035553576589726
Meth.LGALS3	0.433000894216952	0.909404639360481	0.278956949578749	0.716842541101608	0.368752728666269	0.255913178545916	0.437005985608925	0.486828333225737	0.189518176789411	0.791060406156206
Meth.LHX3	0.0435808173927163	0.109858795879228	0.0472130783189093	0.105779531942089	0.0917291155461321	0.0705093293646348	0.0529292465932368	0.0461560682642618	0.0376465538530093	0.0960732801484742
Meth.LIPC	0.0656328463800754	0.101772940496275	0.0571805216455274	0.0656173716499803	0.0280943836194663	0.0805713934107807	0.0805536613527369	0.0425729191150436	0.0797077335820177	0.145057929693453
Meth.LMNA	0.249218040787145	0.421862464192655	0.192302392034436	0.187296054293825	0.260063252066481	0.252854170854093	0.348639360723146	0.275653640158199	0.136998513694528	0.347682136654135
Meth.LOX	0.211124458906534	0.242075685724455	0.325334463816944	0.475085691001204	0.184309573419832	0.319081761184727	0.450000232830614	0.298336333689047	0.102517156941431	0.706752126852596
Meth.LPIN1	0.464859416283161	0.842845408752175	0.325656430931235	0.507230163237	0.362904527844175	0.243137380350034	0.229326380008217	0.156109722090349	0.241128834987959	0.38563268752139
Meth.LPL	0.227333233574043	0.164685611473746	0.232549470584967	0.000790158952531872	0.598841982453342	0.336479468548179	0.426398689474485	0.174437311868547	0.320297959490049	0.793717259941547
Meth.LRP2	0.266501864929856	0.480383950340541	0.279121385301928	0.760669225887229	0.505157475049786	0.424758776347441	0.205367877989958	0.120082376362622	0.176406592192015	0.809730718070378
Meth.LRP5	0.101448981512432	0.00142268502181788	0.0762311047474694	0.149430034427119	0.000829312274422366	0.166051167547164	0.094837936927638	0.219356854736049	0.155658892086487	0.257512719075123
Meth.LTA	0.211843326426464	0.0952679683425495	0	0	0.153965339344889	5.99449529656048e-05	0.226228540710662	0.355544381669301	0.17322891347323	0.567547457154438
Meth.LTF	0.0848614958347735	0.165909142123582	0.234689840901115	0.634350763296729	0.223571905424515	0.0940328891763532	0.293267308175536	0.149422037290168	0.121185747891926	0.173075540943726
Meth.LY6E	0.417254915239278	0.653680615523151	0.263620197935309	0.657336606877218	0.332484296019833	0.42777940396362	0.311934697798907	0.447749507614349	0.190715888652105	1.33124700957866
Meth.LYN	0.19415015156628	0.466463528754251	0.168475565054312	0.288590593082804	0.135451669208575	0.4482124564253	0.507664746691607	0.202206443168947	0.245874953251248	0.58390436794736
Meth.M6PR	0.433485409324452	0.918764593952377	0.276140163577492	0.414932449939298	0.467180758361871	0.425851709802664	0.31560078871176	0.484601870539888	0.213307400391489	1.11842154654901
Meth.MAFB	0.228830130835516	0.103075427705297	0.466593441740993	1.37548368475991	0.883005076529136	0.469540470374252	0.267506333685317	0.46003552209249	0.0913956164919902	0.000981717097843595
Meth.MAGEA2	0.000925510266987614	0.000301370167642881	0.0466839076005305	0.000299831560376212	0.00295340175237537	0.209507268015807	0.0668886931840755	0.234230044764982	0.0496056339086701	0.470453185513615
Meth.MAGEA3	6.26234556260942e-05	0.000566833804763609	0.0580668650974999	4.01617139312057e-06	0.000361726704120238	0.2604494388154	0.0931962928200162	0.331551830313271	0.0521882892484753	0.556649186265276
Meth.MAGEA6	9.74854711996884e-05	0	0.0522176014648045	0	0.000136019268933176	0.237208362255784	0.100501439164383	0.330009050376064	0.0520413163480604	0.543130988987911
Meth.MAL	0.10119318677222	0.192595405899706	0.111839463021987	0.135765656809254	0.698588499822465	0.368836924299331	0.360295886471071	0.058879434625216	0.0848011179547168	0.512461514534727
Meth.MAOA	0.62832933371808	0.00607834578983568	0.21336134751335	0.650698246751933	1.17751598547878	0.0173690265644907	0.466537551280393	0.702840191946183	0.131691539779193	1.20625051054243
Meth.MAP2K4	0.457497641315807	0.827731268809418	0.251068878383435	0.428146759781042	0.449335575156214	0.457840574695987	0.22218037628743	0.467863217106267	0.183705703454584	1.13638032521574
Meth.MAP3K5	0.341314422849545	0.563407660799066	0.233598973264092	0.282220132342116	0.326509971204402	0.474937991478713	0.190990195375859	0.413273158615152	0.17623653974656	0.878329256453926
Meth.MAPK8IP1	0.191071079408106	1.55447701629163	0.625286404285631	0.233719827787625	0.331073534543918	0.21606898561052	0.388666079129256	0.273189409114955	0.306836711404763	0.725634568922845
Meth.MAPT	0.307111627678392	0.394525461548027	0.627773398851469	1.27935700752137	0.494195363732613	0.38187876356932	0.457384994264781	0.263728519009157	0.165921798260416	0.873546922916859
Meth.MARCKS	0.400925001341254	0.588428748183335	0.307126589708838	0.684063567466353	0.347243514167132	0.378016508058275	0.225210604177256	0.342701851040253	0.172501578985031	1.00787012705899
Meth.MAZ	0.40941598957204	0.903302417617601	0.311163637106001	0.894834342251545	0.385039836899889	0.433268420519521	0.351237963081921	0.418676911730193	0.213997725243439	1.11895107898752
Meth.MBD1	0.0465669901457094	0.087827872482105	0.0486618583807803	0.0579992315527266	0.0865106632977941	0.0687335736500061	0.0462660925613173	0.0462391814372726	0.033985361846425	0.11313197218794
Meth.MBD2	0.492659735867509	0.942876496389063	0.299841927177366	0.450144156992454	0.509841279373087	0.474046625137563	0.271583554013224	0.566359731187866	0.208891774923874	1.33240196717403
Meth.MBP	0.0626325901299857	0.0991572220079268	0.224095764587685	0.433632845512094	0.0957247882895653	0.237779025584249	0.310807444778382	0.134654421684219	0.0472847653898845	0.110064617202529
Meth.MC1R	0.328159052677364	1.43819581516554	0.487181391960245	1.00415141351694	0.694333411306808	9.40937020338966e-05	0.290717302416967	0.223660777434167	0.333823462253425	0.752251105365234
Meth.MC2R	0.0787140921595649	0.105417623149454	0.0937322489094397	0.167996750679303	0.0870953151610327	0.165935398193765	0.209598070684433	0.161833845403132	0.044881004356319	0.320398793094302
Meth.MCL1	0.526302927230615	0.94802344103777	0.289728821336949	0.485485091441218	0.92874425262315	0.378656664406941	0.25892257880072	0.646810241382015	0.181713219838404	1.37225085928228
Meth.MDM2	0.372487546679182	0.682753198731988	0.213378047852233	0.420328078295052	0.297122438163595	0.252760540431219	0.247837746334198	0.359292069632787	0.148102025186496	0.865727669214324
Meth.MEF2C	0.132500085202676	1.06885632633482	1.1383235385505	3.51723893398123	1.05382233159975	0.831684120835731	2.36987453061749	0.178087096299118	0.383670956978056	2.13433628745228
Meth.MERTK	0.0602979256089016	0.153071822066624	0.0577892207444587	0.000290399975718354	0.146723141917395	0.214656827567769	0.200607771604455	0.00061961114922908	0.0904440620176569	0.184386690929883
Meth.MFN2	0.466080238674309	0.785160587276848	0.261146320942334	0.599245718485917	0.350072944853891	0.310041108762632	0.323152612771667	0.442696503893967	0.173543264702747	1.14803899114405
Meth.MGAT2	0.454308534426587	1.00023942664909	0.275638961893053	0.682352563974457	0.410288384904215	0.466830021961349	0.301058681444939	0.464179955582058	0.210185240484728	1.19636274803889
Meth.MIF	0.378618702855436	0.849070274386285	0.242610067735328	0.770730013783105	0.320168299476692	0.399856946588372	0.228360587778827	0.409216704661988	0.183342559533055	1.01433047670154
Meth.MITF	0.236264992559388	0.600175259140413	0.282405864547518	1.08688078767854	0.391581110155608	0.420463915145122	0.222308171712044	0.218421720349999	0.176875884146758	0.604017170119985
Meth.MIXL1	0.0843051164667896	0.627575912653736	0.181860751390743	0.0670137176365672	0.210603935259002	0.325953268852697	0.361198888189664	0.125815154594367	0.150814259962842	0.27575582576213
Meth.MLC1	0.24030926385703	0.255945282715191	0.000215827060813963	0.394054637071197	0.283089544004827	0.314012715675422	0.232132826127175	0.301679279301151	0.19178242945125	0.568997136352437
Meth.MLH1	0.0934316279385991	0.247047199009165	0.128780451853126	0.229945867353104	0.226754331590181	0.400917671196455	0.629743356186542	0.412154694240027	0.141778237694152	0.538443239011432
Meth.MME	0.0556864090043785	0.379479237972925	0.176518408819187	0.0010256463929253	0.824751017230603	0.61410270635818	0.414672062832483	0.0696578587624676	0.000228502931915869	0.609801190056704
Meth.MMP14	0.304855522755186	0.148523305962338	0.552846443434664	1.93402779590576	1.22046768315914	0.206602397589553	0.54670703495883	0.676970056684995	0.239523078229742	0.648877838379855
Meth.MMP2	1.03636759009287	0.417891974263536	0.370839271579466	0.945556048006601	0.79548960424927	1.05480064946373	0.298326785223257	0.157588442018581	0.00082725077839458	1.24066857585584
Meth.MMP9	1.72779891778509e-05	0.0998383144840354	0.125169502495408	0.138391874943162	0.127787122096283	0.145923709644554	0.172925919348897	0.0786494636786065	0.0402025982219044	0.118647084697767
Meth.MOG	0.050039264863867	0	0.042587964569235	0.000511272791171479	0.0352031363982213	0.194178817811844	0.167071510870295	0.143923954622778	0.100402107376046	0.2355708999185
Meth.MOS	0.112655864513883	0.284370719664563	0.139358885996239	0.321311150922526	0.978068934106698	0.170344809815097	0.223761616110441	0.824198612048	0.129637790645688	1.14225065581077
Meth.MOV10L1	0.0475704877246804	0.128951255472225	0.00116704421773233	0.00577739955069744	0.0744319324686969	0.113287255978191	0.0760072226155704	0.000477020587999924	0.0441735578882933	0.162441806000796
Meth.MRPS12	0.445907601606721	0.903834723754794	0.26470756225792	0.677740432763245	0.403293367068192	0.478452358639952	0.337200359386535	0.486508248487896	0.202096351598751	1.34710519628109
Meth.MSRA	0.539087621571462	0.693886637115752	0.408542353171595	0.768819168016317	0.770466752993953	0.314514438944809	0.333432106322296	0.618985165002042	0.196786165447066	1.33945016133085
Meth.MSX1	0.0709898473229196	0.396209261528867	0.110478375948648	0.296369055617403	0.650478066046442	0.215074560318549	0.081591441827178	0.000810879904565471	0.0601056266975575	0.215535774757122
Meth.MT1A	0.0480434062175679	0.124663330373671	0.0548777002170474	0.092813042488682	0.156698608541181	0.105275410325308	0.0673289759068689	0.0573160350235378	0.0382073295540681	0.153974333196855
Meth.MTA1	0.201718455400871	1.01453331322274	0.22115067006816	1.01129849795543	0.368139943586986	0.324030542379586	0.311354452532333	0.345637866552867	0.217079546647675	0.55802399363023
Meth.MTAP	0.287092957869043	0.274910716181682	0.193787003536152	0.516208946022147	0.429668578001287	0.238122331863783	0.268325686753058	0.278650072735991	0.150920962418429	0.984262156397228
Meth.MTHFR	0.0490807169357369	0.117171129834532	0.0611605913389532	0.155031713700597	0.099331634831968	0.088925755577154	0.0600721454128434	0.0684646850391919	0.0458608512284526	0.175387900568143
Meth.MTIF2	0.603575669432285	0.863688417027843	0.334821498527643	0.410578400328529	0.690211791038445	0.495638510096985	0.279311580141061	0.620582786495029	0.244340924204017	1.4323559084041
Meth.MUC1	0.0981167384381418	0.12474435310459	0.0546933128616365	0.100356960377935	0.00194524100699483	0.0850816955977803	0.0619705394011759	0.0557949988677737	0.133286566953048	0.200954428871105
Meth.MXI1	0	0.109945488219599	0.0489143990838483	0.000843524380696518	0.00535108243492753	0.154340228605849	0.0603049044938838	0.182008241917408	0.146145965057938	0.199565236260189
Meth.MYB	0.406556105163693	0.656197939713774	0.252952832093419	0.379153128829973	0.434541814163805	0.379132583828259	0.247169360598802	0.393450883732637	0.16548333099915	1.09763218328302
Meth.MYBL2	0.156211996389906	1.25526028439073	0.292921757385573	1.19467137786956	1.12833047030155	0.260026569120369	0.554180653444996	0.18872579128563	0.455240582215035	0.683364237737641
Meth.MYC	0.409085876860596	0.633693252045949	0.265739454087139	0.507083377703119	0.409669906563451	0.393074194879116	0.310676315738667	0.402634924733119	0.172185975540528	1.28608267830348
Meth.MYCN	0.240612073180795	0.433542901383617	0.32380854990994	0.706919982509216	0.437263999851119	0.268270696522376	0.772914715025193	0.385533992668477	0.145497178101941	0.37055810426137
Meth.MYD88	0.311580751291374	0.725303306011003	0.212049037327335	0.349381053360212	0.275469991730928	0.244321389163121	0.299258131806744	0.36544187442895	0.159143034603742	0.786338384866551
Meth.MYF6	0.111053405626748	0.527054111770917	0.578402684890693	0.552344374689965	0.861313953490152	0.388542749519267	1.20687485723588	0.219476368660164	0.199990636687092	1.06508570741971
Meth.MYH11	0.991893622917045	3.09177281730115	1.61152125783665	0.78023604248817	0.576634854440895	0.536799581968802	0.00151955539997836	0.0638703106017957	0.523412804309993	2.28181398875624
Meth.MYOD1	0.0864308335245896	0.133958538652145	0.183091124631332	0.311142584472584	0.0938300694410783	0.0898056016848654	0.111389914620359	0.000143531145994344	0.0388410899626985	0.116589100339355
Meth.MYOG	0.0433398614559377	0.150045070872547	0.0645881029215774	0.0132479741992123	0.137142777010455	0.0834368554391872	0.0622210646347043	0.0519086603314673	0.0675662209690494	0.191196182342287
Meth.MYOM2	0.106821829567953	0.298021246887807	0.314961047852532	0.145176973268068	0.656033635990785	0.431463091131427	0.157892148949605	0.209473855426853	0.147497092803188	0.831931182678533
Meth.NAB2	0.468730399715431	1.062381810695	0.309509420461481	0.455501612386299	0.609299134285163	0.591473613422946	0.29195641952213	0.537895328353012	0.217261053196424	1.33083277279628
Meth.NCAM1	1.23119127047785	0.471952834491965	1.23403517723601	3.84296487121446	1.02115820893922	0.934238209944969	0.00153599054596865	0.462651992916844	0.192159152542684	0.272870688891436
Meth.NCOA4	0.428079589360439	0.401224485297017	0.34534914785233	0.607769248875026	0.375159406504684	0.545180851690852	0.23832337540397	0.446509516362839	0.000636781424132995	0.590205898273264
Meth.NDRG1	0.467323142734208	0.577788213833033	0.304791520484045	0.388274975664784	0.618579747737345	0.49217179878474	0.289768976755933	0.388046121126293	0.208715117901433	1.47217977116297
Meth.NDST2	0.0843398517001767	0.134321690373489	0.106383723714119	0.174927881865891	0.0975918225307818	0.0897367156194339	0.10040174334824	0.125581954985678	0.0491221113722216	0.186996550867969
Meth.NES	0.59800836568123	0.309923749353235	0.587858747583178	0.893970625052101	1.15530872510111	0.489546133753275	0.69368693715438	0.0912508041538777	0.108995081350185	0.478651324647404
Meth.NEUROD1	0.125609209136662	0.788988650657711	0.454424282146481	0.0856970773717081	0.428494318634266	0.158257725309235	0.189958135903382	0.135422231385424	0.134041743873342	0.267710130047008
Meth.NEUROD2	0.116640743700606	0.994325012973891	0.18663991101982	0.744362296196634	0.298618925644779	0.12115195946367	0.0903320891588791	0.142275612025236	0.251085594818078	0.958545133018807
Meth.NEUROG2	0.156042137561781	0.545788941634731	0.142457533423338	0.552070819084989	0.185771157483937	0.181688155088013	0.26709143077363	0.162142694268734	0.103968549118849	0.417146415522546
Meth.NEUROG3	0.135300207323041	1.26881442277696	0.439682606535821	0.268305173672703	0.596142619775425	0.192027696911311	0.294376385514486	0.0907424231344676	0.360048551847968	0.277292214548391
Meth.NF1	0.305070362487247	0.438805555489412	0.26620215729082	0.509690869772251	0.369214619840374	0.296728755636927	0.197880499496302	0.243066081806391	0.176527707082995	0.810745259721393
Meth.NFAT5	0.22961522843028	0.389117372485542	0.00279373122994029	0.00699283332554936	0.581388652857273	0.41259080235345	0.459955902381	0.271238499173338	0.166524172836374	0.626331799931113
Meth.NFATC1	0.440343130713316	0.851454685285844	0.261492628736957	0.595922717872164	0.357007842984016	0.39388354905174	0.285395730246055	0.40317668392653	0.179515950302752	1.06406687809998
Meth.NFE2L2	0.148086746757197	0.328661958949278	0.127126762979717	0.9733373010667	0.378662720632829	0.173338027379396	0.225378245441988	0.215259590148595	0.0833499854113128	0.667277622339597
Meth.NFIL3	0.424300088816629	0.730086697981469	0.29120391885757	0.651662134677974	0.392507824304419	0.364314718173675	0.356802175793693	0.450227367650699	0.185551242611767	1.33154681669457
Meth.NFKB1	0.218272489254683	0.896382146422885	0.217264746391762	0.425478079300089	0.302434329537236	0.454486694378529	0.353194748748351	0.330361004658819	0.215405109453892	0.842043943559333
Meth.NFKB2	0.364314716131832	0.789396685719174	0.291257596179935	0.594209954693878	0.489500384615109	0.530870460786707	0.239225072870767	0.335553204767856	0.180789700265355	1.0413486306716
Meth.NFKBIA	0.319879580570952	0.713571462523694	0.258278703385306	0.253915184502823	0.965238492985102	0.872815302300052	0.304604545010872	0.700044621308154	0.285984644270374	1.96882558220649
Meth.NKX2-5	0.654075298617617	0.381417707156155	1.41617395452188	4.20150683647413	0.38991547740448	0.208110299142491	2.76110291978716	0.294550584021516	0.221956229069182	0.462646313439348
Meth.NKX6-1	0.597875725321437	1.01908627224329	0.393157999295486	0.556216460317182	0.283632413992744	0.726981284453247	0	0.215204566582526	0.227817798369253	0.374226847116464
Meth.NOS1	0.0543811539459581	0.314220735447937	0.079427712549605	0.000424735459529193	0.349139860849282	0.299638948441325	0.311424088579763	0.167195823596799	0.0980211278358811	0.332988781319904
Meth.NOS3	0.0867352933256132	0.000112039513260495	0	0.124217019757294	0.0862075735750919	0.096395154792128	0.31435889800559	0.199283422365696	0.100776525430742	0.395700803433224
Meth.NOTCH2	0.182647767046192	0.236909187280032	0.518793535756968	1.75686964649089	0.372598527366931	0.245033670713726	0.575928038958238	0.128716593582251	0.126079807580925	0.316220124645414
Meth.NOV	0.27509416095498	0.502401209221118	0.255055067204256	0.652442734860472	0.280759072372833	0.328203813521869	0.24333264227926	0.202087648841698	0.138180829127164	0.71677526699251
Meth.NOX4	0.0767568947187879	0.492705005665579	0.122397985191565	0.165644833331701	0.509891865085784	0.368398794410792	0.245441709334783	0.0629932639997428	0.0833598441410544	0.242017801555704
Meth.NPM1	0.272546676176165	0.926251778217684	0.242082218436072	1.00064412967866	0.494721951609901	0.302134640761929	0.285883355635965	0.449650762364422	0.206712523598401	0.569799881572875
Meth.NPPB	0.101959215776493	0.187172305680765	0.20735294831462	0.157171397028834	0.144530960966944	0.18753234979333	0.270249094107519	0.150766010153581	0.103874072774092	0.256560412851258
Meth.NPR1	0.456089300354025	0.920749981518091	0.315197199935031	0.419909337374188	0.620458910530405	0.565257163249604	0.326325061018675	0.475880318642694	0.235213400035081	1.31453685220347
Meth.NPTX1	0.446784620509186	0.952698692504299	0.743675505180311	0.54555440229642	0.33911470870801	0.233922144244049	0.185357957639458	0.922751755988595	0.312375342554935	1.07564755763521
Meth.NPY	0.0538373859265047	0.579717653392758	0.205960433420497	0.14384193808151	0.250378546585678	0.173958299196606	0.0832926077051961	0.17935740566213	1.63977927517129e-05	0.425059563967607
Meth.NQO2	0.152685008643742	0.200854721156669	0.16813244423241	0.232806000773148	0.214482914044285	0.224650476434705	0.157112954637327	0.196658847506443	0.118683131338441	0.715315433826117
Meth.NR0B1	0.113244554994017	0.243280120227844	0.158567826267697	0.380885034068074	0.168104844475992	0.20487680932369	0.0970345520111218	0.131427444205936	0.0575250524354372	0.39173780666001
Meth.NR0B2	0.00373994697439474	0.0733591455005911	0.0643572146541738	0.0503373389224726	0.00740131728821559	0.0748936832944985	0.000954424257412045	0.0441307054032567	0.0484912961065924	0.00453542617792806
Meth.NR1D1	0.332145119071355	0.7566862297717	0.285528357070511	0.414544739544067	0.464362466237468	0.432423375908984	0.328319184047648	0.505238971144411	0.235366832351281	1.16888926027563
Meth.NR1H2	0.45528837911144	1.06729440697403	0.303503976911838	0.419603177138699	0.509309703080854	0.533755512731601	0.377071156966985	0.416162502205898	0.240835732796594	0.999687119394209
Meth.NR1H4	0	0.180465641041936	0.192638785225084	0.464757770507524	0.308648911566085	0.188693303412447	0.226529521556689	0.176372173400592	0.156763817177325	0.231274114234926
Meth.NR2C1	0.537309211510175	0.8719286997736	0.316491839153737	0.518716861794892	0.583410789008276	0.609952177978137	0.330687146855917	0.411369295559802	0.210989297515235	1.43920184815871
Meth.NR2C2	0.371037753127896	0.566504147075727	0.272705530260235	0.426058948526063	0.636373627687981	0.350025680144742	0.31925373331922	0.386918863142155	0.189255557876524	1.14348929197504
Meth.NR4A2	0.341922952031791	0.780806734711155	0.238415998585684	0.767293543107014	0.320689882714458	0.348560329860104	0.266539838565736	0.430284389070446	0.179834070500382	0.992732090187347
Meth.NR5A1	0.000394438143983979	0.140843281837163	0.0292686168819542	0.0074571537310861	0.000536229097299822	0.103409348431608	0.00116968461871159	0.0458636834322407	0.069405756093331	0.182918837018686
Meth.NRGN	0.316237777543341	0.862852012479123	0.259790702284429	1.03010547490798	0.348713440443785	0.31788633122841	0.285745362895534	0.371408801443312	0.203219460880614	0.849227556709037
Meth.NRL	0.396312267728842	0.66886522741496	0.277402046133424	0.611527282211867	0.428507637419265	0.439742139618612	0.249915079865869	0.439430753783948	0.195434611133675	1.27205499730692
Meth.NRP1	0.387229374195562	0.402705960592757	0.656823505572838	0.562460153251826	0.270771952450007	0.825886155136138	0.372941322277028	0.502366555131634	0.157550773090952	0.98295756968423
Meth.NTRK2	0.381944480181708	0.219880472062888	0.310025001797677	0.000335595776857223	1.45377775647511	0.233637945088269	1.88174548316181	0.320844536505179	0.125934199146765	0.661907878079733
Meth.NTRK3	0.0670818455614359	0.384386514772487	0.313749289664289	0.0921635677452649	0.142425212678059	0.00161420156011383	0.127087165781225	0.0537789987179046	0.0442086869111023	0.222793860698277
Meth.ODC1	0.213717550553488	1.36121562700317	0.185769614797815	0.810128394298503	0.283750587462866	0.427445442745588	0.433875408714938	0.280879673334952	0.276025641976119	0.408177854650954
Meth.ONECUT1	0.297547164769306	0.812739888620957	0.257206016010328	0.539684791313834	0.335021395579629	0.350228829838961	0.311989030754821	0.27633289156516	0.17078637169253	0.770983107953519
Meth.OPRD1	0.00715748549853191	0.0842714273702286	0.00182475440315556	0.184169470218298	0.145999725290175	0.0733784673194914	0.069008214992453	0.0762821512642476	0.0363564743867654	0.120467923118429
Meth.OPRK1	0.186174452083902	0.119186130468586	0.158829027473083	0.106705056335013	0.310862327159178	0.254609868546868	0.560099244022923	0.0560537227017154	0.0514454149345738	0.276333712614564
Meth.ORM2	0.044226893603467	0.0881741045945619	0.0531102176054316	0.053804812568848	0.134812612585126	0.0729473963361569	0.0534304046483981	0.0533478255775664	0.0366472460557984	0.157152081130868
Meth.OSM	0.0862510997702916	0.285419766399698	0.0863530069893594	0.255511910397585	0.476860814640424	0.175581156692268	0.150262161084125	0.0656285672739824	0.0504600117950329	0.16089905731477
Meth.OSTM1	0.230152148681242	0.424294970265992	0.207636147899912	0.920466369168295	0.384252590995971	0.148074115245235	0.172040507173024	0.13701943212111	0.145562501394083	0.33981807306982
Meth.OVOL2	0.344919071725439	0.375608657313162	0.335113477538244	0.839983562506755	0.379902859226069	0.421916965521866	0.227108408891922	0.220451204956408	0.156837070984325	0.791401315981236
Meth.OXT	0.101291578999788	0.0894751534445695	0.000596009872917056	0.000723636849037106	0.0889685114992918	0.147472280244931	0.00483268970078491	0.000950232291786106	0.0666795339287807	0.00272555889880132
Meth.PADI3	0.000792866296446019	0.000360493397571113	0.04468889644711	0.000847123536196455	0.0982312836393192	0.0996052513430451	0.150928964092259	0.141091172819524	0.0595122635275504	0.146528962265718
Meth.PAFAH1B1	0.394218305177976	0.510612640076582	0.254533119150243	0.613889029946276	0.280230706004926	0.321164199506617	0.269187179093496	0.300842806692855	0.191366086089916	0.734260027827371
Meth.PAK1	0.32706802977015	0.563608188774811	0.216539830506073	0.398772329473147	0.318006064438034	0.292010125589137	0.334285432610697	0.339816263197672	0.154392093415229	0.963278140369366
Meth.PAK7	0.624152599962327	0.719303862228485	0.338379762371533	0.523973349855704	0.345687499384377	1.14150252753866	0.000246973342832701	0.0996179630062129	0.397239893774444	0.290531017587993
Meth.PAPSS2	0.0538855331431426	0.197231215601004	0.0765942697747286	0	0.0535494628887686	0.321223805757061	0.379437961123554	0.000740684120946191	0.0794936563625456	0.185340696985749
Meth.PARP1	0.334595640748857	0.975551820811233	0.232351470281559	1.21535910776251	0.529172028087311	0.319132085501086	0.288524317430744	0.304117390969647	0.193280634744513	0.599189903506865
Meth.PAX2	0.882110986880896	1.36633560549398	0.902358106262169	4.32229300968203	1.63704117882259	1.33081191486292	1.44362644532169	0.282627562106666	0.271215394480958	1.21972776082102
Meth.PAX3	0.0700928097327094	0.339330123655728	0.0748228958223729	0.00121684521524393	0.533182153536531	0.202062564583929	0.173804928448873	0.139558899360322	0.102444564753219	0.348686425499917
Meth.PBK	0.693006128415758	1.29789057724397	0.578561052742436	0.698093333895857	0.851158444228144	0.517978955320805	0.520680649556882	1.15791354845496	0.310906793403182	1.28138934289944
Meth.PCNA	0.38154985352716	0.957243118140107	0.281304102691153	0.595299681818274	0.436124408834184	0.534096225570408	0.265297127339925	0.356628360746474	0.218654042274904	0.85765610873045
Meth.PCSK1	0.0121256842580668	0.261156596934448	0.12889606515861	0.153743492482386	0.470352625177476	0.110170165401964	0.166640818793712	0.0833262428018078	0.0445571265729224	0.142945325501896
Meth.PCSK2	0.150064847307978	0.39624309624724	0.396953523995339	0.244695212833883	1.40802480026607	0.753050335287178	0.729502543337776	0.597512228788818	0.251129172594017	2.27946153790691
Meth.PCSK6	0.0643923915398685	0.0968611291574777	0.191521342855825	0.51796838842832	0.146979641123084	0.261931060849622	0.460724617391346	0.0979713095579322	0.0800738976939448	0
Meth.PCSK9	0.309917792483123	0.261378597535381	0.574523905050634	0.83480022473094	0.2657753164554	0.845807869958798	0.236443177495177	0.40540470229297	0.111600627982806	0.930407534243559
Meth.PDCD1	0.448808562988838	0.204147850500059	0.101290571185235	0.418935705035024	0.663972637187452	0	0.404260733254514	0.487333930122787	0.264340681110999	1.16535314560034
Meth.PDCD4	0.341180895171974	1.06516322971497	0.278198067398424	0.548746365940492	0.360964868469201	0.477735265066935	0.355378560956885	0.42304499625144	0.204381004656106	1.1163445989363
Meth.PDF	0.0413381088825826	0.106834947682562	0.0524034590942432	0.0503278850953112	0.0741661527921798	0.072503302087271	0.0614664374801687	0.0503737711582209	0.0369432415204358	0.10181009352749
Meth.PDGFB	0.202338298128778	0.786306134234196	0.208945970019506	0.814765359844364	0.49875313150728	0.81119763729098	0.338333979047801	0.160985376599024	0.340297858275492	0.306459080989966
Meth.PDGFC	0.449447995163177	0.00240981086807077	0.466209826581705	1.10162814815966	0.59817727973574	0.64488672382121	0.331884552643739	0.744715347855938	0.123180957805211	0.00157342988054873
Meth.PDGFD	0.0864782199568873	0.618640260367432	0.238155506649797	0.542740103580203	0.955644232027577	0.460420508621169	0.154120617842948	0.00329350247304032	3.93268113718816e-05	0.414173406451657
Meth.PDGFRA	0.204743258105847	0.501658953975722	0.221237685652691	0	1.01807078969038	0.881351793827509	1.42813165056987	0.0683027211611418	0.074481523480915	0.280884590427014
Meth.PDGFRB	0.286213938352177	0.24798450478702	0.264944762027187	0.520819071318975	0.231654176062574	0.00182109264906272	0.170616150217232	0.241824058802255	0.135265055249152	0.391860918042179
Meth.PDPN	0.534511085730443	0.535690962168269	0.545510679105611	0.497747365090649	0.298318408475877	0.420824651388354	0.194362404499098	0.201606839383073	0.147234999438353	1.09820850087772
Meth.PEG3	0.0455073289694813	0.10522022588893	0.0695299527492453	0.058474794545456	0.183592916317113	0.133165506160991	0.0774064632453711	0.0476053922038819	0.000821777887401779	0.145868889929377
Meth.PEMT	0.39551840731378	0.616078580588149	0.325353689970166	0.574767086253989	0.499803125349964	0.478257183666082	0.247039129622551	0.38682710698601	0.176885510089867	1.26950197005853
Meth.PENK	0.128602214797442	0.370626355422786	0.319597222654166	0.263231567953207	0.248257747650536	0.093966365153947	0.0649553989551678	0.101623887566794	0.0603421159652578	0.225311159603438
Meth.PERP	0.576291912008708	0.63833292440074	0.313566517928801	0.454905717229832	0.498861784571618	0.423926816913437	0.255057197179983	0.506306032208009	0.213818572783924	1.3735868266968
Meth.PF4	0.120387734373235	0.12908451947258	0.121125878850045	0.457960958887759	0.114918053624331	0.269359146842311	0.214213758217376	0.121130379765801	0	0.445848665677346
Meth.PFKFB3	0.408821163997468	0.37338033814766	0.862179138892669	1.49105556420099	0.502795619138938	0.376161745398397	0.367950978049546	0.95869477401227	0.204005396383662	0.355185018016844
Meth.PFKL	0.270974404959396	0.773390610417528	0.238055490878616	0.941407976955595	0.331457187973797	0.244117626892158	0.389516953003017	0.247735779603289	0.174696948950065	0.683004653578118
Meth.PGAM2	0.146287704572395	0.262369240895283	0.275968233428418	0.382699042797689	0.175572998731787	0.154422763161582	0.127237724397999	0.0655555057281762	0.142424101133877	0.519076377224283
Meth.PGK1	0.507241120396437	0.49986808194424	0.2046650595829	0.834017272817084	1.06221331989544	0.304429434782977	0.422095659827138	0.398402506998158	0.120934590934786	0.319613216265533
Meth.PHOX2A	0.0889626555961115	0.294648936504798	0.197926167511598	0.000450702464904115	0.631267827453876	0.223265377522792	0.278974006390701	0.233749319141169	0.148883627745153	0.802378699244875
Meth.PIM1	0.343746901993328	0.658536419423601	0.238843054125089	0.239903414040989	1.28303906029797	1.15030170871584	1.02081531665877	0.267732907210457	0.514604571536813	1.93973709104617
Meth.PITX1	0.356807091144347	0.332834551470319	0.167171039739212	0.707662852038564	0.630215163339537	0.347807478692198	0.368244694112636	0.258273687396897	0.146452529098115	0.36747144075952
Meth.PITX2	0.0530208696006872	0.447071081551125	0.0851405565198443	0.128481742387375	0.320448344880737	0.22987665555431	0.0743233875696205	0.0511303054435092	0.13419740114163	0.208333986662205
Meth.PKD1	0.00136080170074732	0.19166396774062	0.04908235854675	0.0120617984599591	0.00157285878230876	0.150568724834226	0.000750432149718946	0.0799740834241627	0.0683448298304039	0.165941041169116
Meth.PKHD1	0.00124105903478914	0.220849250801852	0.168876876305974	0.10841264445347	0.206964681376109	0.203889084513097	0.160726281687918	0.137422473277394	0.109825792755175	0.420335012160734
Meth.PLA2G7	0.871368021451725	0.517203719322405	0.325869272008084	1.199375065114	0.662962328029905	4.73837454395172e-06	0.0234204007945032	0.279908253985708	0.264111699698716	1.39459053431295
Meth.PLAGL1	0.0711292616991496	0.108782232766226	0.0588906983381824	0.113018164571601	0.0791850122468587	0.0756583249612005	0.0488123299086343	0.0498761015064115	0.0353310167764824	0.15287314103398
Meth.PLAT	0.0680792010519091	0.00179503253010252	0.0721505998171528	0.334934360307081	0.540098589336064	0.138458636699481	0.35728997159395	0.194244509828286	0.134800473468491	0.198078864661132
Meth.PLAU	0.213039208659972	0.507448984555703	0.314767579367869	0.94219781764569	0.420319370169244	0.313521756787822	0.38310540512008	0.201330886381524	0.220955537293107	0.446097371228869
Meth.PLCB1	0.112898860425463	1.09472343635574	0.356172740717326	0.000668168836761427	0.761730593576408	0	0.218970740311458	0.286268339494537	0.469232883508446	0.427376197768732
Meth.PLCD1	0.0948868872820137	0.0992115738192695	0.218690863191797	0.616990763276995	0.316595853136899	0.0791313884800392	0.0901854263465442	0.129027409216014	0.0477061844741345	0.150310324660416
Meth.PLCG1	0.376731727545757	1.03864669150013	0.40565475225461	0.588059293938809	0.61312443863026	0.429208382027909	0.216208945481221	0.205097706002788	0.156171143762682	0.412788468550645
Meth.PLK1	0.260533375098445	0.908306610493693	0.157691128192691	1.0600782018431	0.539915044878032	0.168764395573944	0.196406990407749	0.133534689214646	0.322273690704572	0.424191583594349
Meth.PLOD2	0.412909762277286	0.222155921485103	0.207983301828211	0.331263061742718	0.304385256531554	0.220539227155428	0.389902719582264	0.218392623882067	0.0918229418390793	0.329967341972142
Meth.PMAIP1	0.0791623117999973	0.712182780396506	0.00060153402385126	1.13606702632651	0.857013953765403	0.215054167354309	0.348421131235321	0.379619512722688	0.143740140424395	1.0607313299826
Meth.PNRC1	0.462153843453755	0.809354612778246	0.247460701348918	0.646324328954001	0.297073377374344	0.314625776580885	0.302685479959831	0.469127119948178	0.184074723973786	1.09467768395097
Meth.PNRC2	0.502707833382181	0.908046494221333	0.291571330994008	0.515880157220087	0.440197558175236	0.441872013644337	0.287619136799177	0.553172826666407	0.205321761140845	1.33175381624554
Meth.POLA2	0.449036150330757	0.825583205663012	0.310026001984458	0.582621717807418	0.496017483782889	0.507447325887986	0.32489230912381	0.441123262954067	0.215403052885461	1.3541537980581
Meth.POMC	0.073792910810482	0.158313081539001	0.113290614099187	0.639566788702686	0.454136210463518	0.0850822789051594	0.145614960035102	0.0881180516862263	0.0807680136802545	0.122724116751089
Meth.POU2F1	0.471753265973329	0.713526603756097	0.250694793997082	0.334062294896076	0.509869372562995	0.383566281249105	0.207477985141344	0.510852374568456	0.187158187374408	1.16606849861764
Meth.POU3F1	0.0682575410331969	0.137895299932954	0.122508514195288	0.348840875944287	0.10985766064005	0.129762019734283	0.107642069193965	0.0521030653353157	0.0452314993757273	0.222319660847244
Meth.POU3F2	0.211212782625672	0.606380912081227	0.56781926277179	1.2419810405415	0.787025941753346	0.607431909071289	0.761791451107678	0.699155166979306	0.139145232744008	0.00373768805878577
Meth.POU4F1	0.586514928995561	1.58147686720859	1.07364075241532	0.403913743325	2.38245658143753e-05	0	0	0.344823046099196	0.223149940447893	0.530441394244984
Meth.POU4F3	0.124002715141043	0.370400659473916	0.214028199323371	0.446037143943915	0.298090866978661	0.273727697157392	0.32245293610114	0.0685031429885265	0.0481120126075309	0.139242940452199
Meth.POU5F1	0.0426516910247517	0.0881422704872604	0.0517176950551866	0.059035454434654	0.0831925609109913	0.0802273084197823	0.0592688908165176	0.0601266953352992	0.0374822654404653	0.133181409276218
Meth.PPARA	0.454769889229747	1.01048971588219	0.582990495647295	0.44050588703755	0.324568864225234	0.210247680878061	0.25922530183693	0.000478944380665234	0.185252729667774	0.660677611728308
Meth.PPARG	0.314852399260316	0.453371287182318	0.353259778069411	1.72479351656496	2.34079981271657	0.87470884364384	0.684620333063034	0.412031385003812	0.214917926821775	0.890827216804588
Meth.PPAT	0.18066579501844	0.146926064299268	0.0942015646239205	0.209936665801781	0.224784624111011	0.0890368506261383	0.0793845155791468	0.1373455873594	0.0508673886458069	0.404105216683795
Meth.PPP1R3C	0	0.6070514200567	0.685932893560653	0.295979933810579	1.11154055588523	1.04012026411605	0.834171980420583	0.878767860153997	0.406333585907184	0.766973637657099
Meth.PPP2CA	0.361213906356521	0.75950996793058	0.203234165954549	0.835734321590416	0.354982128740497	0.347607413242733	0.269879013509774	0.335304372740721	0.17886363105746	0.909144515797035
Meth.PPP3R1	0.522918813216236	0.74376787184707	0.296698873121278	0.518416722834777	0.527117148189617	0.477736690717182	0.235589904961766	0.507832405858967	0.210048050974439	1.35022230088124
Meth.PRDM1	0.310948755569741	0.902802586345221	0.241838456707131	0.742718645957137	0.362581369970556	0.374660933348711	0.379421309199898	0.291360825376295	0.188452497488794	0.636084569204766
Meth.PRDX1	0.398914499075775	0.848721979738711	0.291117618754438	0.508881055185677	0.393699797931998	0.410016528558371	0.299629346534764	0.353632754495749	0.211475625451039	0.645090111662821
Meth.PRDX3	0.368992367079366	0.728680258084189	0.263336036923689	0.556619715617469	0.402228374838013	0.414783489247726	0.232770720147903	0.35765261306911	0.184113724185311	0.95784896344811
Meth.PRG2	0.10423866539606	0.00399291484102888	0.132318077943804	0.337751389241272	0.194214424794728	0.252086746616568	0.194212042020239	0.47594357385009	0.136126897374726	0.896451880604116
Meth.PRKAR2B	0.0768697690259293	9.72183975087715e-05	0.102279518040441	0.116128618821194	0.163100982890927	0.199599955755806	0.162595013652307	0.0641016642078526	0.155237908292714	0.226551286122386
Meth.PRKCA	0.484280768995643	1.10367886695144	0.309421874012437	0.724367820968681	0.382450935682807	0.322190999282696	0.434188619567222	0.282610531039879	0.218918157159184	0.640591697652555
Meth.PRKRA	0.416517065649897	0.791257589525109	0.26199957611282	0.48669890204582	0.413245557541927	0.404706108999554	0.268236656919173	0.38781012579104	0.191954438988315	1.05211823573602
Meth.PRNP	0.388145725048003	0.805939760634502	0.243524372110611	0.475385589444577	0.389805405230236	0.448305141756806	0.224545026003666	0.434306937906635	0.19309917790105	1.08736455547431
Meth.PRSS8	0.0907184334838676	0.00036762081176558	0.0769057622725565	0.549530069495568	0.663343962807594	0.130565075265238	0.275956530358733	0.0693652439823829	0.0995858553953032	0.146943997767909
Meth.PSAP	0.425508369398974	0.992380027949444	0.307836991091985	0.792732289381332	0.393127338512185	0.400124319476	0.340055146285236	0.472847804641357	0.21472891516857	1.08826125621341
Meth.PSEN1	0.196700325085527	1.15255241329853	0.373818962882905	1.57247770464793	0.404613364130468	1.0389765915399	1.32571368256383	0.593849215585395	0.232996913380203	0.879019502154667
Meth.PSMB1	0.557083204421092	0.831278000763655	0.335060434583022	0.590779623626002	0.555303585651532	0.519989218510069	0.298248708656227	0.505498503903196	0.222746486460783	1.5298793735764
Meth.PSMB9	0.386681946131692	0.489466625610217	0.25210058079133	0.33915200855036	0.613446872761493	0.436784943226484	0.272354856853133	0.370616698934073	0.207380324853866	1.3697919748097
Meth.PSRC1	0.365418452254839	0.936649157218143	0.270761216767839	0.687728120546362	0.370676705772067	0.385877427921263	0.345275210642218	0.456980853399678	0.202486642431727	0.886752745434706
Meth.PTBP1	0.448795821989488	1.20198351142696	0.319428036470856	0.874082059000003	0.503923528308206	0.439658940368366	0.573946655101367	0.407127736255205	0.255704234591745	0.82854242586268
Meth.PTBP2	0.727682595324076	1.0353687539912	0.396999146149133	0.551175224124263	0.745300831802281	0.526844638040711	0.27379936996789	0.635021140878986	0.242515291181252	1.36549363408095
Meth.PTEN	0.255248954183861	0.892906096090466	0.202645404087225	0.621859452953292	0.262352617473025	0.395455255737789	0.323585292710355	0.289699029048399	0.165929371793371	0.81620757662397
Meth.PTF1A	0.111979554226537	0.229778792120579	0.140076073650001	0.241464956123358	0.106489876474421	0.0810767832481796	0.164178333194913	0.050223683176776	0.0500884994184056	0.173583340070373
Meth.PTGES	0.0896594233570687	0.102652467922141	0.103406992934749	0.0374395543893775	0.356491378435292	0.329906512698046	0.456175948970794	0.143351934551517	0.130413147074122	0.407641018894009
Meth.PTGS2	0.310819876883034	0.693293460438306	0.329668192938723	0.335144271932971	1.29293325585793	1.19880148455201	0.756769676626279	0.68398003663574	0.324427471782485	1.58582825226924
Meth.PTK2	0.216853982312211	0.765910895932973	0.211790452752597	0.968644118642031	0.463216699710222	0.305470617713653	0.281589158038946	0.21594234239786	0.189056949650777	0.411798854641898
Meth.PTMA	0.0649194330775177	0.144285681383651	0.121503427398358	0.358803531455438	0.142525297652615	0.0860682010413732	0.097408616562413	0.0692157174540182	0.0448079909796204	0.212029186733717
Meth.PTPN1	0.223508565646855	0.357804821794769	0.133938129970332	0.229466477670201	0.258467695619958	0.24357217081399	0.14283232113915	0.23571532099293	0.0800606384820658	0.755695839074547
Meth.PTPN6	0.157185653190526	0.71721572880263	0.437162161799554	0.320603099133235	0.131094151892931	0	0.147758051183288	0.261142140842273	0.144838038822131	0.228620907552658
Meth.PTPRO	0.205408561929031	0.411505825411076	0.373757015622479	0.0988694301406903	0.569594970947647	0.230263610016777	0.06237567819083	0.168590264196665	0.165430121286093	1.12193225564588
Meth.PTPRZ1	0.219763849016004	0.289578145781869	0.396307228214245	0.803222173587866	0.360439277488031	0.523173112493219	0.34370023728124	0.215146368854572	0.130906608235344	0.892619963779053
Meth.PTTG1	0.404324984719703	0.664600803296467	0.297423168336736	0.340606762976086	0.499296664651831	0.330284481069232	0.25143404651265	0.422124458548659	0.171517405077104	0.8945967848687
Meth.PYCARD	0.116762639755426	0.398496258016074	0.199226603002566	1.15125708051181	0.60851690457552	0.189064888899466	0.170456111256091	0.315101662709234	0.194487018746278	0.481270306461418
Meth.PYGO2	0.31910671196486	1.27339587859354	0.350233910124009	0.523764324461352	0.303676736322957	0.325839368723659	0.364585511734275	0.429898468723108	0.224025215037488	0.590155346219099
Meth.PYY	0.324794748686516	0.524926066856006	0.672699077463823	2.04859741780031	0.819229682153211	0.215195488138146	0.918094232307157	0.371466251942514	0.169798213302462	1.03027590984474
Meth.RAB11A	0.453085972606496	0.664666612068879	0.286299068113254	0.364249798317159	0.615783990218316	0.45405481472786	0.255588393350852	0.428165297035979	0.213850151420829	1.18448249993206
Meth.RAF1	0.465849799623527	0.85444625055854	0.297056682581537	0.440069435054179	0.609460458395102	0.498757964642118	0.281581706637366	0.467131824672563	0.192615739181436	1.34474347595503
Meth.RARA	0.107487016633259	1.25619859718645	0.155321816276882	0.183278380740293	0.0182109103451115	0.885564092250549	0.549664460142566	0.158081934754252	0.280793801109614	1.40813250824088
Meth.RARB	0.422137548272111	0.69626351039921	0.186525669473458	0.387984064529906	0.394142143526873	0.33006179453016	0.460960587661399	0.300212781447351	0.256554832646912	0.753060813008715
Meth.RARG	0.325271357611596	0.574436375045508	0.170060308880792	0.425072741241291	0.263662914626802	0.288712784064163	0.135520781020672	0.350414000511759	0.117702783394285	0.876012140557951
Meth.RASA1	0.598132414667771	0.723178736310611	0.332061108914952	0.509996438672911	0.71006368439882	0.41585241526869	0.283574149150879	0.558924013471495	0.225629745332301	1.39980742579124
Meth.RASSF1	0.547895549594886	1.64001544526352	0	2.87621186351723	1.82627827276746	0	0.42521254620895	1.14414019170678	0.468977088060725	2.14294455819555
Meth.RAX	0.243757475211509	0.201988112427403	0.144532878731302	0.39485505644901	0.303162922596312	0.0946577612652644	0.118960186760383	0.191508028820769	0.040339229798922	0.242618118937261
Meth.RB1	0.0567764067622707	0.116337467348094	0.0843442543530017	0.0966739616637715	0.225004444363971	0.0874145978832174	0.238093567528447	0.0672759555878325	0.201143397624298	0.190043028758929
Meth.RBL1	0.447463443545062	0.902306874338394	0.258775034597849	0.63422732443876	0.316277550364676	0.358778781470553	0.359237489491062	0.453376119247717	0.191308824521854	1.11475835533228
Meth.RBL2	0.584683612589968	0.807931736557566	0.309885545501919	0.387042618899117	0.567820655093633	0.459851290930839	0.29311108450579	0.502943533797478	0.202868608746107	1.07837051908815
Meth.RBMS1	0.515727808570576	0.621451924208101	0.311516509778904	0.508007489464436	0.608883151986518	0.424444214231329	0.310084976046979	0.475769174691844	0.197832595833463	1.16569558429632
Meth.RBP1	0.214273842362914	0.346481539230009	0.186719721566953	0.403367572420059	0.167876778296064	0.36519047946209	0.162744548966604	0.118035692934788	0.149656025133088	0.210435749935114
Meth.RBP4	0.286216923478728	0.686024603238551	0.116839721201362	0.238591943268937	0.652734481109996	0.832938346628749	0.0999263748675682	0.200462451241511	0.230024520450659	0.287571090737793
Meth.RCOR1	0.093783459179081	0.175192043871352	0.102092864913701	0.241587245594115	0.152105779261178	0.136695024218038	0.100455060710106	0.0775640728435491	0.0513498034249044	0.417407999726818
Meth.RCOR2	0.397500191850774	0.373903780924685	0.495884758470743	1.08682706534056	0.307997584446109	0.493077972079774	0.257908186418688	0.355516656121147	0.1499786976278	0.919639928459575
Meth.REL	0.488956674544861	0.63683219523775	0.299900447453817	0.580374866798977	0.877978169866013	0.507215540289451	0.228366023303181	0.374985464494254	0.200602655754774	1.2836400703799
Meth.RELA	0.0853503849961699	0.362124958330098	0.0855439197041549	0.262919058234312	0.201986434940865	0.224355232035726	0.0486969773909421	0.0665099559776418	0.0827654781786054	0.125183529840612
Meth.RELB	0.415805021041714	0.458590612880291	0.318232806294042	1.24936666143792	0.209049566121793	0.650925922178644	0.872501338366956	0.0984355274193918	0.185461140913546	0.279151127429531
Meth.REST	0.4514897263795	0.794661199344055	0.253735546096122	0.335211124826219	0.53198686242895	0.444524643459708	0.230400742067248	0.471009626787324	0.199509153529563	1.09923941395204
Meth.RET	0.925862766552814	0.884199015879089	0.513701682066225	0.854840550867793	0.466595610391405	2.11248983357253	0.676637043975698	0.518027856808836	0.13377840530466	0
Meth.RFC1	0.3530620629107	1.19501520097788	0.41350718812228	0.409452781521236	0.445606939104243	0.334918083668016	0.540198755652424	0.335345207505491	0.330204587523184	0.468543705059379
Meth.RFX1	0.442670939217935	0.848846935861982	0.304483033221722	0.905498781796649	0.355267547123474	0.456314301193904	0.27965844908106	0.420329663616456	0.199866521179603	1.22775819565892
Meth.RHOA	0.566610117965047	0.944993488736441	0.305721989840186	0.508549197733251	0.49883369392752	0.44173954582018	0.287122627817143	0.596230882968898	0.209206714559955	1.33828489213044
Meth.RLF	0.452488579113444	0.668281487310816	0.257596090303535	0.32906574987541	0.605873473298114	0.433320493241071	0.235162304199259	0.528775266107614	0.21254931510412	1.42267749621476
Meth.ROR1	0.446278876750333	0.848364219268848	0.632475504637075	0.433209575998493	0.762198750493774	0.620395848550819	0.285701347853616	0.376615599723013	0.351303562512361	1.60552077143658
Meth.ROR2	0.505553541690619	0.713534561446902	0.187421706512181	1.92039177019771	1.242565122402	0.417773358032141	0.000289801221830522	0.259145403806668	0.249354915040998	0.613452321234376
Meth.RORA	0.0817982599931877	0.819375998189631	0.806165944601554	0.601031532833299	1.02598606034632	0.332764178201861	1.0532147329585	0.116505805652217	0.264153744013355	1.35783795040879
Meth.RPA1	0.0481939317742039	0.173746293853051	0.0610393348871803	0.0669478876832212	0.135627233954682	0.0745171279482001	0.0598257768337628	0.0515043592550032	0.0528608737633024	0.111326634481531
Meth.RPA2	0.317423072288429	1.16738066568567	0.183439384882276	0.847790264734923	0.324737741477567	0.870472636572817	0.664413536542273	0.420365835333769	0.177352832939695	0.733272230079047
Meth.RPA3	0.234735629579303	0.260146109706855	0.154073260306474	0.178383638839458	0.0132119139093017	0.157622114948931	0.146647271608928	0.305084334757456	0.132288299443855	0.564887666191201
Meth.RPF1	0.484617481808571	0.846393013701356	0.346152018346553	0.528273969846349	0.864276100843979	0.497940338377374	0.256933176445868	0.451900438087442	0.218656671826445	1.10348939727498
Meth.RPIA	0.457506412761479	0.74162982687731	0.283330426448016	0.341241917884589	0.50042099343609	0.387581610615624	0.286546752499041	0.587278835651589	0.202765505618717	1.3333484264391
Meth.RPL10	0.562233411466316	0.383124075626109	0.392531863851674	0.733991750446043	1.14080542560973	0.644290239637844	0.640262937760553	0.452638865832162	0.12680018625524	0.426341248555549
Meth.RPL32	0.509624972035179	0.854329354531886	0.373820334650515	0.589017304555393	0.895155533629433	0.522184291800569	0.335381714315304	0.622875637914771	0.245088397439087	1.57591697098819
Meth.RPL7A	0.420941388241519	0.973646491327395	0.247197901005391	0.558969394266078	0.349834067125568	0.331152940531115	0.215244696372565	0.513624776776878	0.1789023653688	0.863885810145375
Meth.RPSA	0.472094258882584	0.760706232793834	0.310028902893079	0.510002485923037	0.801128987158305	0.436806080406982	0.261686452039327	0.426586988575671	0.203133659095582	1.16388354693664
Meth.RRAS	0.30554328091448	0.906294503181935	0.245274437695504	0.78572550807905	0.327533903496782	0.45047903431915	0.250235866671352	0.439064991855947	0.19835079382504	0.934337001503832
Meth.RRAS2	0.227070113760742	0.489878209807574	0.193893518466358	0.848743487019919	0.290465891982081	0.208447367572363	0.212880950947724	0.315405181208284	0.131643058527481	0.469210726054047
Meth.RXRA	0.266136378430575	0.301567381668906	0.506376675725363	1.07418227208508	0.289789145546351	0.324250207427918	0.390989593383675	0.236095239785358	0.143286070490663	0.866395147125783
Meth.RXRG	0.219365482642705	0.295588787657481	0.734865078179061	0.565304799032713	0.914091342123353	0.858863165353617	0.742945926197992	0.223629484063044	0.0755755352989084	0.626339371239561
Meth.S100A6	0.631885331177473	1.48958425459123	0.308022680606482	0.541317658784006	0.363355502855439	0.6531350138126	0.261077038494658	0.27338228904346	0.248023836389511	0.495661347943321
Meth.S100A9	0.0454702829637099	0.16821055889285	0.0568066363949638	0.0570495067298488	0.0992492758095547	0.0719056128384543	0.0460208069576276	0.0820756381173114	0.044185323944362	0.106695329756968
Meth.SCARB1	0.058563666460935	0.342702901680904	0.153714228499986	0.0588052080918223	0.0868275942596451	0.100881676328775	0.108924347872852	0.241582273849436	0.0681171075172794	0.282706545284581
Meth.SCD	0.48911964796023	0.583985186757133	0.3125602975176	1.20223572566545	0.350897038070947	0.252847437392379	0.245647672461492	0.306027640341418	0.194186140132777	1.00795441871332
Meth.SCG2	0.382081597780919	0.596131812470535	0.278976665449353	0.371161712641895	0.745595815394458	0.472407971086412	0.303996806709361	0.49276140140848	0.229168841944644	1.20858405097481
Meth.SCGB2A1	0.145311648072433	0.369890479656652	0.144605533265668	0.112872937106559	0.386654344309932	0.00300665310720477	0.353611142269618	0.536200600261151	0.176590616410574	1.13853309760318
Meth.SCN3B	0.430027955937591	0.349019201122869	0.794351246423434	2.77004599126966	0.675648109373237	0.92014287355872	1.1678324665452	0.19199584571442	0.0697986687231005	0.211226615987811
Meth.SCN4A	0.0408133863948839	0.110911040503692	0.0498984981165284	0.00316460668557523	0.11384340859106	0.016182613853801	0.0483195639825495	0.0842689609690171	0.0493003952223883	0.256520122003083
Meth.SCNN1B	0.135486688858802	0.821670739200484	0.18222871630675	0.00127498263117005	0.625053515193119	1.18673803906458	1.29121185265644	0.182532170371285	0.145856269966399	0.265926266778643
Meth.SCP2	0.273982234087472	0.267621817985306	0.168352044691861	0.291773142590885	0.16232703630209	0.131029306883846	0.175524642665453	0.180277958780383	0.161652071634476	0.364736368390086
Meth.SCTR	0.000139439505011978	0.000307869810466436	0.148397033365341	0.182917171333111	0.149599938872302	0.246963063327024	0.147436665815029	0.0665125708510777	0.0475907828748105	0.359264171769389
Meth.SDC4	0.108228627331239	0.128057819417637	0.146130673289485	0.888121366033318	0.733761869214734	0.190481914940307	0.263147763972171	0.208234862524608	0.132135709986311	0.32353377019245
Meth.SERPINB5	0.101176335372637	0	0.123614061013833	0.414776879855532	0.706932466901896	6.21500132095427e-05	0.526569402855079	0.254726767217196	0.0984380376838858	0.528686657218975
Meth.SERPINB9	0.0809040236620713	0.410573885080313	0.103209740649531	0.175242043231419	0.113127123452483	0.0886866903578398	0.0947498945218022	0.120645050659674	0.116567685856743	0.19725078572984
Meth.SERPINE1	0.31073483454641	0.430146855940194	0.332195943066717	0.419306416539625	0.459631045509217	0.505327370948488	0.245928019420931	0.335165029710341	0.186351121062918	1.20006735923393
Meth.SESN1	0.574418455125585	0.705171029451347	0.318306109914314	0.511496011739277	0.780924331231791	0.509562229967695	0.271070881183072	0.501582432008275	0.219480559693313	1.39683840075898
Meth.SF1	0.467907304647319	0.866641149128028	0.267351798089496	0.419205899574842	0.470642298755715	0.420493115502058	0.274756909529245	0.556168485250817	0.202647656224822	1.19320441111739
Meth.SFN	0.0813264634717253	0.000555435614739192	0.0701852614305223	0.627847857243634	0.712986990286134	0.148733310148003	0.227386606806544	0.0644819566947516	0.0764948231968701	0.166257394420335
Meth.SFRP4	0.0610422844130263	0.193724685016119	0.190493628356357	0.0969398143226708	0.414615125261127	0.284540907775045	0.0935912363653925	0.0723671321241895	0.139158389614533	0.600372707511304
Meth.SHBG	0.0850013978031451	0.155421546056324	0.0705121262150786	0.0888900752403028	0.00194370082931105	0.130693269457194	0.0643024429530748	0.0929043973226971	0.11984410980607	0.157174121656052
Meth.SIM2	0.432675179225055	0.60543481440422	0.405717241428095	0.395812802715992	0.325335332840327	0.376048451167187	0.540975797343252	0.170730222328127	0.147656496239434	0.488149230502403
Meth.SIRT1	0.0502689156121997	0.0987148645021543	0.0518152629896232	0.102959674635473	0.107150199217874	0.0808442460028935	0.0883178066611	0.0518709402480526	0.0574556491467791	0.11233931360552
Meth.SIX2	0.563556253372631	0.280522889669615	0.989437922181957	2.24106047144044	0.968071048773577	0.753790392042347	0.654722405690734	1.05046229149333	0.331195116307355	0.403270345511629
Meth.SIX5	0.364263614717403	0.975556450006401	0.27884197291579	0.603346208104288	0.354266275548889	0.384098121157754	0.392406122916741	0.357136154949066	0.217187852752519	0.811554033695527
Meth.SKIL	0.485863363219292	0.938154569034062	0.293772594745252	0.649874566356217	0.426988898833896	0.543930386928736	0.319906856782532	0.367810742624243	0.195904181047009	1.13459749104962
Meth.SKP2	0.461902282837842	0.81821401947999	0.312352223221751	0.448640386531814	0.74792463930883	0.520559118131328	0.283875229926302	0.546517597063959	0.220492668077579	1.32207049854764
Meth.SLC18A2	0.153602619098313	0.203638905127708	0.180054304322037	0.557717980422215	0.10452621387527	0.366042579433738	0.320755326193706	0.0591360398476729	0.0973750607373567	0.215419852365299
Meth.SLC19A1	0.0989470247432527	0.240453741360964	0.0850228692117204	0.125671859841056	0.446229965157738	0.555901725259798	0.467681718302307	0.0796335031823197	0.100721915682071	0.351231876288294
Meth.SLC20A1	0.518655646743389	1.14320247662041	0.357705934193897	0.371743868538404	0.438516658447522	0.354029114835238	0.45724427788628	0.561807528311577	0.208144689578003	1.12288884267591
Meth.SLC25A1	0.10057668527269	0.310833988256671	0.0949654385456399	0.490852320376062	0.480170114649336	0.127014921891108	0.508268108209396	0.108422119979778	0.136467535679884	0.198472324809722
Meth.SLC25A5	0.0631680407240109	0.214988291289754	0.10782160601542	0.371112005929076	0.343113585190033	0.118210357877992	0.237478415883809	0.248119676510472	0.0659741788208292	0.310504821392613
Meth.SLC2A4	0.721267726558883	0.399531016336834	0.26551774020009	0.607312824465856	0.599415651585949	0.281355282074705	0.565246703662565	0.499011463509439	0.230171917300478	1.92136492419142
Meth.SLC30A1	0.220668434101495	1.20125837165808	0.344673083934072	1.15532257485105	0.357529070615594	0.705006538803746	0.334135059754312	0.271391972513011	0.243145779271203	0.599928389487963
Meth.SLC34A2	0.149514747206322	0.313617005844937	0.237250643687309	0.557473721051237	0.516057732257606	0.327664724557655	0.355228799395483	0.0763363283007878	0	0.243945998493001
Meth.SLC4A1	0.0930715624274833	0.00165076766185982	0.0943146564276643	0.149838774988324	0.115741590411291	0.306327196877626	0.170790450343347	0.320361235360514	0.123608382704413	0.490630534250075
Meth.SLC5A5	0.357362824485154	0.480554427507371	0.905898813531235	1.37142694148087	0.357806811303464	0.766606926650774	1.2746217334678	0.158555176731285	0.29961435550281	0.515287150923756
Meth.SLC6A3	0.0674713606209628	0.260946288063132	0.149092321820975	0.230003335463172	0.0828115263550963	0.12799758007352	0.0622675666702316	0.0533430426286777	0.039568355314223	0.195540949579672
Meth.SLC6A4	0.295518313015885	0.20355209895285	0.169629925235242	0.332587940155367	0.53388219166896	0	0.454221353256414	0.172363804307731	0.457814960292256	0.428303057122691
Meth.SLC6A5	0.472372106659567	0.466345411028977	0.629326428219312	1.33788992924345	0.461856994205111	1.21044316238114	1.10141681894534	0.36527388417575	0.180279082451861	0.948694609718996
Meth.SLC7A1	0.389890551534065	0.698457969420128	0.294833544084956	0.775453642920043	0.416855962455019	0.388484105986164	0.256221261401067	0.426616990390635	0.184850651933195	1.32161290739591
Meth.SLC9A2	0.172777486636138	0.181772950056575	0.153636114503537	0.733777666064977	0.923323617201236	0.327263777805128	0.443216782524945	0.20178138087964	0.303943744864698	0.506148073616599
Meth.SLC9A3	0.105227280341692	0.913761024983312	0.440570479438863	0.391726223916092	0.30457156296869	0.306112460406064	0.102272899546293	0.0953955105523032	0.173068406083904	0.255193926858129
Meth.SLC9A3R1	0.368202967867549	0.436762263329946	0.226258284069553	0.906827319551869	0.699759133600538	0.194057784510687	0.438788651409461	0.3319400487601	0.185121235846387	0.575047522101422
Meth.SMAD6	0.397542606572905	0.847124161606344	0.268035819088332	0.581762176115452	0.374069947347441	0.404841611448581	0.25828345783306	0.403112529535293	0.19368892124609	0.982823092022905
Meth.SMAD7	0.470910292688499	0.522093034396011	0.263691709510924	0.496646752034138	0.707819424867409	0.449939526507428	0.32876405731585	0.452012738064278	0.19369424973871	1.55301230535914
Meth.SMARCA4	0.416719608345173	0.801227247716757	0.253216481064886	0.550894218131739	0.382842899911084	0.45837380106969	0.288485463387533	0.460074949197099	0.197158489262821	1.30163815696797
Meth.SMARCC1	0.633551426638898	1.141438256144	0.291555352011168	0.527837200871808	0.00761988847173455	0.326807381167446	0.299717757971682	0.196897189690156	0.204173316895814	0.394458961533282
Meth.SMARCD1	0.646256021222491	0.916563582256343	0.432992336687351	0.497655001906026	0.540142198722899	0.294489689670129	0.353796912423381	0.763169149568329	0.259116343001968	1.38949839618085
Meth.SNAI2	0.368901010624242	0.475607438026965	0.325211153903816	0.671810411666637	0.334967276037355	0.45857471578363	0.246567521240077	0.301153938110534	0.160913307364092	1.16509842311687
Meth.SNCA	0.670281355115466	0.354714066035811	0.568361349569648	2.00996695435442	0.317197311981706	0.408527417405631	0.975833644101254	0.645182909919464	0.0728778180248643	0.728034162646597
Meth.SNCG	0.0526034912660567	0.205230391116738	0.0600415163631793	0.0611750734368303	0.0878627518933148	0.164187946588406	0.0550606682817954	0.05841628241613	0.0818387393808427	0.131952881670143
Meth.SND1	0.450557198456872	0.322671395052082	0.219039181304645	0.22136653004757	0.868083358157087	0.207977172890012	0.598792208058038	0.419417875532179	0.207569658303541	1.27082794412856
Meth.SOCS1	0.285846821851939	0.621449918464316	0.220761892197587	0.537902786216808	0.003889078830134	0.487426947079273	0.611014588715882	0.330867193140933	0.244313322340498	1.19203284228179
Meth.SOCS3	1.20868248026195	3.89255157148933	0.597514007479325	1.52905712364538	0	1.79644170093153	1.31919977551593	0.606544464493465	0.631737281221123	3.50757731210028
Meth.SOD2	0.493146755209205	0.791414562010232	0.297996426647424	0.504821233869313	0.467544215628867	0.477767743635544	0.265626985828721	0.353170656558457	0.183567666335726	1.09492222330595
Meth.SOST	0.0791865071880443	0.000216979822496275	0.08051640344191	0.0259221146826198	0.370191327755099	0.00249979102261693	0.29262245115518	0.00851259252690641	0.116753111379086	0.212699599502566
Meth.SOX2	0.0620523670500158	0.389461432050248	0.0786727003249499	0.338767164002809	0.156516135097835	0.127822907465112	0.122091968982904	0.102981987736344	0.0815109284951437	0.189095218884443
Meth.SOX3	0	0.114585968836556	0.136742924094255	0	0.508222706521146	0	0.110989146034668	0.209650340815401	0	0.666211522172697
Meth.SOX5	1.36808095766182	0.316203355025952	1.09256155179844	3.38499323635445	0.840622303640398	0.809833013044722	0.00799305586133027	0.630066428157068	0.188951519397949	0.00280630188512369
Meth.SOX9	0.205861808848818	0.221707732875839	0.582643019338608	1.6292602861721	0.893508046902571	0.279794709810013	0.409129738359311	0.479916434911082	0.142992141622082	0.253714010970414
Meth.SP1	0.351334112391753	0.594644748001473	0.182454368985991	0.50343274674837	0.238894498911097	0.298025815238353	0.165536493382269	0.368154872402985	0.129642396744819	0.949451507986001
Meth.SP3	0.163442382192513	0.252744515830034	0.191040923415757	0.237691234713014	0.171505297125474	0.152893020379945	0.258410600227191	0.195742447403753	0.121681689299284	0.325432659640574
Meth.SP4	0.504314310258796	0.488126672265526	0.277044585385715	0.500733859229556	0.531780712017507	0.245551358446244	0.369515276785028	0.382978530298567	0.20564505010863	1.14461125422595
Meth.SPARC	0	0.324026040116206	0.499179861443488	0.149961187829497	1.33787859030859	0.355472838958822	1.44749405519116	0.19909617188063	0.421501504291794	0.615304929676173
Meth.SPI1	0.0892491461959605	0.274528103607913	0.000630914753521706	0.00166518429576833	0.343054492252136	0.163460794120366	0.091734480492249	0.0532966412788836	0.0798710781187612	0.100296175938814
Meth.SREBF1	0	0.164795143237999	0.0890567205835084	0.107260289008231	0.296523009098036	0.119498940515356	0.203914496786212	0.080629611793783	0.16365930046158	0.446292360419995
Meth.SREBF2	0.383057420276078	0.800816517470935	0.236156335330167	0.637246923416153	0.314607653238108	0.338864148067834	0.293488142855963	0.43535552669783	0.191783393874507	1.05636782056869
Meth.SRF	0.179391409021749	0.638373703134925	0.131689296382502	0.295377882322052	0.244462514616569	0.333386896599483	0.129225551369466	0.136038073672632	0.0983130168005448	0.271004902125528
Meth.SSRP1	0.154093672699219	0.673946633488031	0.181749673792006	0.374355526551002	0.205204622368135	0.373936721737564	0.177098604932842	0.339710473053803	0.191588464440781	0.467733845048902
Meth.SST	0.04647562156806	0.249921325906436	0.151935133489503	0.000644777987938332	0.519677113588425	0.187530804034618	0.186680158085473	0.0752183901698192	0.000712825740250721	0.300472806510768
Meth.SSTR2	0.804222732969799	2.3999424213619	1.65037438332044	0.000593467495992791	0.00542189931388444	0.359397210610538	0	0.516676193002022	0.388937285666866	1.15625463688561
Meth.ST14	0	0.108097353490938	0.0440867846703493	9.07567830550018e-05	0.000394018164286934	0.000756780263860123	0.164161915272466	0.209120663809768	0.0779519029992228	0.15032708718864
Meth.STAT1	0.460869595639573	0.733570782321657	0.31036087955451	0.496252982124757	0.580778986085102	0.50246896589491	0.317822547128911	0.426677834460253	0.20390146122189	1.44348719554743
Meth.STAT2	0.506064652354397	0.804479127140982	0.304621880780793	0.415524022974695	0.573556707660181	0.468267223138102	0.264817174083438	0.520988489723607	0.22696694285108	1.33651164355915
Meth.STAT3	0.52664870606418	1.08859940729432	0.550260129066323	0.283066470496636	0.252725340392349	0.00854280323897745	0.746133701706535	0.000288944954533316	0.136763338354447	0.614228689441076
Meth.STAT4	0.0401996857230361	0.0922916504521763	0.0449274044100362	0.0478006998530336	0.00698722030597163	0.124541332569008	0.0477488229722337	0.0775832505463207	0.0382721011587847	0.0947088905672078
Meth.STAT5A	0.157402884215513	0.42811683895487	0.0111759714209182	0.000938641943609484	0.826625303494725	0.415130771826203	0.774102612146863	0.00139642703913457	0.145951228726909	0.239120591538978
Meth.STAT5B	0.16416953273404	0.569117626685064	0.216245067534113	0.686067966504193	1.38763237234447	0.365784693041048	0.137962992245079	0.270575922501758	0.225227477395256	0.927175550476889
Meth.STAT6	0.302252173676761	0.722555635796953	0.256118347323781	0.304252038593103	0.43000074308344	0.414226385831584	0.280708814862025	0.417660183791536	0.186962853033109	0.957663877428877
Meth.STK3	0.261761614822448	0.216120175668549	0.339941698113008	0.999268257420531	0.599793866998681	0.255915650067321	0.221736464326807	0.396934518743518	0.147653202540343	0.854117722304727
Meth.STMN1	0.138240920610528	0.160890208285023	0.174295979991284	0.971294143346319	0.875527868919863	0.0397088059504237	0.200629428703163	0.268861518146956	0.193442865864298	0.346336679481298
Meth.STRA13	0.41324703357838	1.50031481561246	0.474047686066253	0.306501213556583	0.294128562509339	0.341739836176657	0.485024797405375	0.47143325364209	0.321887623651463	0.501340701216093
Meth.SUB1	0.330696109928692	0.743279602595427	0.268825307524539	0.322949198632289	0.644421261803817	0.570680065594928	0.329550955038306	0.408577923204576	0.21733601051699	1.20390020427317
Meth.SULT1A1	0.231553840134852	0.375572136928861	0.180984709239916	0.540701053339284	0.389843312191122	0.453674306064511	0.331543730499045	0.294000033415032	0.138466158835528	1.59597014208986
Meth.SULT1A3	0.186735206430988	1.91137193112943	1.0424508529885	0.501009592599661	0.750299019190654	0.253853678569574	0.408210171722524	0.264947956076186	1.38358215816054e-05	0.760859887972466
Meth.SURF1	0.0573560148881921	0.167561380189296	0.0514166812904719	0.546807876113876	0.47471781040644	0.126265925827072	0.0652721052622867	0.0674221947771212	0.0377412067538244	0.112878460345297
Meth.SYVN1	0.390842796875667	0.631159880540515	0.321992614485955	0.569735297453588	0.475198234173929	0.502902953939516	0.26732776236745	0.441802576895234	0.202330943764026	1.37622832703769
Meth.T	0.00158231384398573	0.19479487722564	0.168882136718985	0.310149441596702	0.16411367138811	0.159331627320059	0.0854601022963172	0.175312310912743	0.0390520935904379	0.00221832131644068
Meth.TAC1	0.152402715207233	0.385128255849524	0.136560109903906	0.521460112829044	0.930258980505753	0.370903202415529	0.138332263484702	0.0825892671908777	0.0699734745028454	0.500265665365541
Meth.TACR1	0.075292563261588	0.39828925558213	0.13241490097734	0.19518941556739	0.23567219206032	0.415149314780137	0.25674963572049	0.12379875673305	0	0.351514299370917
Meth.TAF7	0.224947803615075	1.68315987839902	0.675358605706759	0.295983202944426	0.378434039964667	0.324847797439753	0.682947571556782	0.350238735681099	0.342494417775467	0.54287478683151
Meth.TALDO1	0.345358961003686	1.36166393076837	0.368015821419111	0.574190435986048	0.406623745661351	0.345082646138513	0.582293088772312	0.327684789217061	0.271938294687247	0.425275456793678
Meth.TAPBP	0.318533387811067	0.523113569581125	0.242157241128031	0.335342871391264	0.436689854198735	0.36291011013503	0.379565057294285	0.257951468473492	0.158748111896848	0.896897274570487
Meth.TARBP2	0.458919747810922	1.11875077714724	0.304621579446696	0.686851910916063	0.413430578043559	0.497503527093072	0.310138483971398	0.450271244313505	0.238466763405717	0.973738733572034
Meth.TBP	0.190052328993738	0.229730590731804	0.190386544590448	0.582185304181544	0.508827147328532	0.257444613750668	0.372379972900843	0.215229583373532	0.131819395891024	0.45766860607135
Meth.TBX2	0.263216727291116	0.532867669622888	0.11269050373954	0.299189042986439	0.117662008262697	0.421468328944973	0.112182188482326	0.0653502285554683	0.158922026872815	0.147543144933054
Meth.TBXA2R	0.294192189197717	0.433214096039319	0.714907244635568	0.348719844289574	1.43318957601691	1.3322514160622	0.537586638740317	0.642780618040101	0.312953790794806	2.9259846067072
Meth.TCF4	0.312094397379193	0.407205667830661	0.200421074889778	0.255862537638576	0.494793413141016	0.349889716248029	0.192555771936758	0.300662956829996	0.15840981277933	1.00301011396662
Meth.TCF7L1	0.512227493450445	0.560375451840921	0.465652478383456	1.85418262645772	1.14895611172472	0.30752950635496	0.895536471899357	0.670996047872311	0.67720386787632	1.02354895207528
Meth.TCIRG1	0.000136346210436855	0.105344263025527	0.0659121545435481	0.0737378847632748	0.0877287068354955	0.10730225663749	0.163778224997826	0.0477896500563756	0.047519988772911	0.198686789686116
Meth.TCL1A	0.104391752673464	0.106613015851921	0.129815814157797	0	0.350648334259814	0	0.275585832509185	0.226242839568067	0.109931950883957	0.463474944479144
Meth.TCP1	0.4321089211229	0.812530359735934	0.278597673152621	0.483699794452228	0.39659984751395	0.372160395716441	0.296940192836121	0.421548097871866	0.211659437910501	0.970019487033021
Meth.TDGF1	0.0106504303994406	0.118448221247408	0.194167042369257	0.255065106509739	0.136999675987574	0.329519377014609	0.360002490453328	0.139739886339355	0.0851472960497377	0.317993383363247
Meth.TEP1	0.269424029838773	0.504606099934904	0.134009621591523	0.280078281653075	0.264542659900164	0.20221966645959	0.12544984068043	0.317640291789586	0.10130871828084	0.786491058342194
Meth.TERT	0.0655355507198783	0.195297171627482	0.0499354861011481	0.0810365631164301	0.110514625394721	0.12375671640486	0.0532611229319146	0.0691263429554741	0.0713059802547459	0.13134320388808
Meth.TF	0.0732980532466387	0.216754748255173	0.110256826208729	0.108243719505016	0.382838117857598	0.207641989563122	0.270306331234623	0.115298415750415	0.0756008787876375	0.205308772219032
Meth.TFAM	0.482858067322491	0.92132934806098	0.260169201967818	0.559709659546779	0.341341105385504	0.583120824294034	0.391428198796429	0.315768141924345	0.166549145346969	0.695648052868706
Meth.TFAP2A	0.203720134853912	0.209366168347513	0.402061610061464	1.13404452127756	0.710304741460315	0.244089217395956	0.395832446826955	0.351726864673755	0.129888419913106	0.288469270143156
Meth.TFAP2C	0.576576277828097	0.569670190767425	0	0.701730496239977	0.359597432022366	0.237644576282157	0.475807313280167	0.481845857423136	0.195862061835304	0.549147327520986
Meth.TFAP4	0.380320693566935	1.1717009226314	0.259169438542976	0.63212948662756	0.358303580480206	0.464072814807299	0.482174576815112	0.526469136081548	0.250203874190646	1.1380153168678
Meth.TFF2	0.0602976750462548	0.107761208564137	0.0968655873812504	0.0664281752209515	0.197116742836046	0.213477713259072	0.194718341261241	0.208055887388693	0.0746764796399303	0.372207432742899
Meth.TFF3	0	0.0722981491178269	0.0526231350257759	7.39704856462736e-05	0.0953640914084013	0.103005662454041	0.065580249157637	0.256799648316713	0.133319197561256	0.225315896873779
Meth.TFPI2	0.118026908020251	0.869755824708802	0.206119501430467	0.157883061617558	0.436376335639177	0.227182308203333	0.110701441680125	0.110133915671293	0.105151293484196	0.307043469768641
Meth.TFRC	0.450375658085056	1.32769009510463	0.475716130387615	0.398595244860919	0.352262517923378	0.310237301538025	0.38355079400829	0.37693226946526	0.236485991988129	0.479394345321012
Meth.TGFA	0.293786546040979	0.494308686169839	0.33908685126534	0.940899958847118	0.321449335601296	0.460996076425023	0.220940197343619	0.211770730231537	0.151013825804176	0.863348138882413
Meth.TGFB1	0.0414090776447457	0.0979614379113934	0.0482548477318309	0.0495709955988687	0.0825882171504171	0.0989953427657663	0.046448490271133	0.0453757680540062	0.0342900295167212	0.0973401310549012
Meth.TGFBR2	0.769863962667584	0.54113821013062	0.357147271069344	2.12631187215188	1.14059430897256	0.526224140303605	1.42378100133589	0.756541166719632	0.364674145733865	0.56632216720371
Meth.TGFBR3	0.166974494934147	0.724923373346702	0.121532463451569	0.37595088750778	0.25251893178285	0.495334923931474	1.04790517820835	0.0628604573082675	0.123052134274051	0.720799437995794
Meth.TH	0.000143854858792236	0.000210687635390453	0.115977984289049	0.275744446828047	0.221086815910837	0.126542000671066	0.0855325312085169	0.0764864872240459	0.0427696432718057	0.00279343878667748
Meth.THBD	0.239104159148578	0.415793583581785	0.156243439546326	2.03150259730797	1.47996769519612	0.950354591426163	0.41961366992959	0.6056029322561	0	0
Meth.THBS1	0.200803371611094	0.873272770917878	0.216505135085252	0.86115249979551	0.427508137997879	0.550266863086918	0.27517916748123	0.274483003609852	0.245176198256289	0.445600553367493
Meth.THRB	0.148014110168379	0.449019844205431	0.14770952249789	0.566658394242175	0.336335151751879	0.165525258928726	0.170312873928923	0.183880311154198	0.141493403438881	0.275170444586062
Meth.THY1	0.0724391441171168	0.262272381101392	0.116988348106147	7.4777859408342e-05	0.352457856898314	3.65467256270715e-05	0.298147842352209	0.275645295626595	0.119707415730279	0.65031517764655
Meth.TIMP3	0.128290020913446	0.271804534894475	0.24730452739009	0.134341490894743	0.483895597135506	0.514856442854924	0.395505432066562	0.158181074501206	0.246865669642387	1.02346880048588
Meth.TLR10	0.0657950137402043	0.140983156451543	0.120109987208044	0.232232914738569	0.143611176689636	0.113357520368998	0.0811899718691706	0.100108006728989	0.0716321166639135	0.187764027909669
Meth.TLR2	0.278375759843256	0.316660763022223	0.229428119746336	0.708543254483051	0.378231821383626	0.203344748451049	0.254610070719806	0.145732729296212	0.141388993947472	0.444370435582296
Meth.TM7SF2	0.0734562769198156	0.614326030435561	0.2792878340998	0.224818754326962	0.000132789496117141	0.219804723394858	0.000938763780978311	0.229029070213731	0.112282398304018	0.212890992804523
Meth.TMOD3	0.160431929361453	0.130830596826244	0.0675310705894826	0.506775357631209	0.42963115383801	0.117767352266381	0.146027583575011	0.425560502532528	0.0979938798694082	0.693716480373913
Meth.TNC	0.319619672472422	0.651721636264724	0.254714914432677	0.396641178636351	0.35254963029188	0.427168175957886	0.268591528079287	0.239823868185636	0.166725913959202	0.727886643627929
Meth.TNF	0.328857993988893	0.17151689610423	6.11046817609303e-06	0	0.737958168949393	0.234051526849717	0.699685374144156	0.569351514591506	0.320450193308681	1.1833562827152
Meth.TNFAIP3	0.296271890460596	0.942861280290635	0.366732190985549	1.19732451287827	0.435447205829278	0.546922500523834	0.259842032608442	0.383540678093913	0.220575098578026	0.871161384080617
Meth.TNFRSF10B	0.44473511133564	1.0986831087975	0.44783283234075	0.35189740497133	0.37349570763468	0.348151634539836	0.284754804168652	0.603473140885068	0.204927961952771	0.899428432892517
Meth.TNFRSF10C	0.307110498408608	0.285683297339255	0.0905684918399408	0.369838151442949	0.47957948557193	0.346589926636564	1.6665497915358	0.0514209550087643	0.134725448857664	0.276172085482144
Meth.TNFRSF11B	0.155349131354957	0.223187181965312	0.136504979641545	0.360048092382886	0.687625069129922	0.194968206352122	0.403920583059155	0.341907055810298	0.198805351262972	0.805342783105327
Meth.TNFRSF1B	0.299627743044216	0.397445783995793	0.478981068793455	0	0.862872699471364	0.778876749262889	0.679185804923714	0.434120154337575	0.615499129444642	1.78733286923627
Meth.TNNI3	0.12476751135523	0.172087586680654	0.0565037413988051	0.25879125219841	0.112090752819975	0.257191712698043	0.191161291796194	0.135186167223729	0.0968251270834161	0.5555799630799
Meth.TOMM20	0.350490553489295	0.666552399071707	0.38047953649649	0.671275573342975	0.486009246435741	0.401297584773617	0.29357968148349	0.210827852581482	0.170953269100153	0.939585453262136
Meth.TOMM70A	0.9134819924769	1.26823004496969	0.767939403509509	0.762723787435088	0.108085976802236	0.609796326828921	0.424707798029279	1.42465000706236	0.0791874042946911	1.36223639221746
Meth.TOP2B	0.697493411024306	0.756994068665158	0.343123348166659	0.660167871865977	1.01984948908978	0.570127060471649	0.281609690010955	0.716913668657254	0.243607630217026	1.88045110417521
Meth.TP53	0.441733894448019	0.831558833287685	0.283743465556377	0.38899057247371	0.69384077211058	0.549121020389008	0.249224847667617	0.428008565150041	0.195713760543804	1.24967249223634
Meth.TP53INP1	0.444222851185964	0.280473855732934	0.230516731005626	0.297891307800506	0.340582374078325	0.664667749483476	0.293503126069439	0.473109270641114	0.167871457298715	1.50843874752042
Meth.TP73	0.200939458536766	0.380953585806977	0.344583343950192	1.5628406574813	0.753446421697909	0.587825135974533	0.445905604827898	0.43955213024929	0.109525770592613	0.000654327430499777
Meth.TPI1	0.472011801263877	0.874862846714878	0.267673758296882	0.892391263447941	0.33262986486277	0.294992644467814	0.233433372612116	0.311761285171677	0.184459121807521	0.785059001775263
Meth.TPM1	0.0485443206271556	0.141438998848198	0.0500463571422162	0.000958100372430394	0.00367149286575076	0.256416476095712	0.192059171001932	0.000454721084855449	0.0567685977755083	0.160527863184085
Meth.TPT1	0.39108819325451	0.766386098006154	0.327351183641591	0.403208424346545	0.728007794148276	0.537038598498646	0.320863911306594	0.38953259057336	0.21506035089835	1.27382210214647
Meth.TRAF4	0.358587150226831	1.24702166328251	0.2452798498259	0.750708273415702	0.334260214871495	0.370506688663902	0.313046377307762	0.212135764083527	0.213370700266948	0.368237570869521
Meth.TRAF6	0.414559208917483	0.666470701061339	0.217129572107051	0.275114901878746	0.44610243008087	0.311526986735766	0.176897342498176	0.422290487188116	0.144690276920585	1.00479624128996
Meth.TRH	0.0529628785724678	0.0749802112252169	0.056508096519304	0.00286289781632407	0.169484350757037	0.162645689027791	0.185788639135876	0.111371392039469	0.0671778815710011	0.366378767236368
Meth.TRIM25	0.44285851769732	1.32968716016111	0.385705878822338	0.502443031781571	0.394468790646863	0.283053158552488	0.840269666269561	0.273745840554964	0.488980331639901	0.447671382156911
Meth.TRPC1	0.142043520929292	1.1862161382956	0.150417259974483	0.405301547633024	0.00612414409920925	0.892179365271435	0.763003082093187	0.0904925511183541	0.193234393564962	0.882572668518869
Meth.TRPS1	0.33416364913307	1.68533022687087	0.316104174356865	0.99274898294652	0.342190951660466	1.35766020072422	0.11080793568047	0.580649512484222	0	0.871232957436288
Meth.TSC22D3	0.000218987928477742	0.280937287208711	0.34574699650939	1.41653617621715	0.807131581692331	0.289726606984034	0.416205782911274	0.148980920306312	0.0878534784581184	0.746550960568469
Meth.TSHR	0.0794122677542797	0.22282235084922	0.191758515767017	0.282414935884245	0.172714607609598	0.292385687786012	0.0884867827253804	0.0779550225826182	0.182659571703938	0.201635287933978
Meth.TTF1	0.0896931858973415	0.151906770503214	0.0658343809220039	0.12161265024732	0.20905236226327	0.0918052457364441	0.0873804101836795	0.0735335125641808	0.131301652342284	0.126280709239605
Meth.TWIST1	0.123770637777559	0.510080852839476	0.232489522809154	0.709820168385754	0.19471013839449	0.144458608978574	0.222278117834913	0.149806461583457	0.00133398858797409	0.242804414506142
Meth.TYMS	0.377897405877744	0.779164239012987	0.239303738770834	0.296861112339103	0.46783667379189	0.489035015228836	0.215758558963846	0.396789423785212	0.192350554268752	1.02846139170253
Meth.UBTF	0.696853601178159	0.724405695718152	0.719424709179132	0.799038579569442	0.792195588218605	0.594729135106141	0.28707708241261	0.677589086738179	0.323291348970991	1.54526426875822
Meth.UCP1	0.193921198776294	0.144583240717728	0.284486682848567	0.723716812539455	0.172234269124028	0.228507551697849	0.320247591345878	0.313562347119187	0.167400848841997	0.00577827351204474
Meth.UCP2	0.474011764418527	1.12754942899222	0.405335280683708	0	0	0.880255427728008	0.907710487360919	2.01175349960985	0.0853259190813091	2.1967394613432
Meth.UGDH	0.0754272909410428	0.46618766055071	0.161963909048711	0.384319473183927	0.165556344426806	0.100959310860634	0.162452468232169	0.091960390209914	0.0711125495562368	0.158649131310917
Meth.ULBP1	0.342798390153084	0.991306076608877	0.466599844037618	1.51164563690861	2.46684542315515	0.262989594741512	0.329323536662836	0.865801911438258	0.237922966359624	1.87137576879129
Meth.USF2	0.467918975889821	0.938061078258108	0.310058574455952	0.569362393810661	0.40989662303156	0.337083738009021	0.528201836791856	0.538551573256838	0.245396146536566	1.12063026620852
Meth.USP18	0.338593827773138	0.331502847020691	0.267800454196724	1.14486367570691	0.796929039056495	0.193900644591645	0.338665602226319	0.29552072534964	0.171895754005401	0.628296655658081
Meth.UTF1	0.147474994855407	0.224757969994694	0.264905795757065	0.0974137178717048	0.00171391754587337	0.104209232831974	0.0777787427075054	0.004191119932405	0.0841808807785388	0.215891023244079
Meth.VAMP2	0.168920683919862	0.727890823038348	0.24817756456996	0.913707746488359	0.251491897009719	0.437206117215202	0.203483551576164	0.244508886093573	0.136525773294661	0.851117422846731
Meth.VDR	0.254357750725354	0.898632740003297	0.257344618179494	0.376287561350091	0.346342317572285	0.426384474952965	0.212614945255877	0.291971537068554	0.196765145814652	0.551484310525076
Meth.VHL	0.345045157186097	1.18680038681367	0.223415566044011	0.966181654162407	0.331489252372229	0.432020675658158	0.237804760044967	0.356250367255768	0.222181755254558	0.629887249188215
Meth.VIM	0.62999423642702	0.721637412627661	0.280426628106614	8.4801684036502e-05	0	2.6084333522817	0	0.810436006577592	0.168152691716107	0
Meth.VIPR1	0.36537552058778	1.6222182213932	0.248843164111347	0.683379815284648	0.247123960669875	0.194459720554125	0.720158972464594	0.398705225774622	0.29313521487692	1.86663272941376
Meth.VSNL1	0.386618647841844	0.432907022789678	0.277714338388618	0.536924245939053	0.323245457567267	0.379521137985608	0.434504243653968	0.343743852913683	0.183935053347071	1.24728092669932
Meth.WARS2	0.506080174644519	0.874916251445514	0.316548383104786	0.475425087087982	0.717424142027854	0.475463027621843	0.340672148244063	0.376213490073065	0.203458645982945	1.40241453097621
Meth.WEE1	0.692840119240714	0.94166997682542	0.311588742491615	0.910022846336775	0.412546355468453	0.264717689457422	0.590603292535774	0.258286080554776	0.208183759207177	0.539778037088367
Meth.WNT4	0.20178018102409	0.271206452027433	0.101711665619433	0.197231327755247	0.108364917798932	0.159559994079905	0.142344249886932	0.197284239712778	0.0651682818134988	0.556565893167525
Meth.WNT7B	0.331424455587354	0.878810192509913	0.209017088832718	1.03709903505577	0.874278913269635	0.186386508434598	0.175245010547137	0.144208313105464	0.188583010817446	0.44122098528891
Meth.WRN	0.152583262439243	0.599877951855967	0.154360742261864	0.274768165761959	0.189957802161172	0.402193682994142	0.0726703038827222	0.107381851232515	0.178762483805417	0.230966035242858
Meth.WT1	0.103232749153082	0.172468283845089	0.16926166565647	0.0766331197973021	0.366615262138473	0.262028700470182	0.145616709248199	0.108809460650832	0.117502039713379	0.906685087440923
Meth.YBX1	0.141390874761963	0.159508053738253	0.095183617355794	0.192690156834745	0.112478052557836	0.131602535652158	0.0629726191475887	0.13123211194037	0.0509483717761669	0.423363645451639
Meth.YY1	0.54377504651135	0.773990929478626	0.285333511454489	0.545744743989187	0.375820650602452	0.33551733952566	0.55195776849275	0.407891722259007	0.20733860636787	0.991543517445113
Meth.ZBTB16	0.262924250706612	0.127465119787731	0.327566425518116	0.879371735748394	0.387012838785014	0.251930621474338	0.0734987422195043	0.170464337426474	0.0569995650351987	0.141556679287423
Meth.ZEB1	0.353053748555888	0.507651023945138	0.207979716171314	0.231175366717391	0.115419341959995	0.270246175464138	0.183278511035928	0.660361081606838	0.19466457956459	1.11829309901092
Meth.ZHX1	0.349141814900158	0.666782985622426	0.18805318267006	0.549243950667996	0.238165756648654	0.255772281047024	0.232345511225704	0.326321093584151	0.149585824994442	0.772605812675952
Meth.ZNF202	0.535989325467077	0.925945074444323	0.319601737449418	0.425140085483286	0.571215558943816	0.457727752134162	0.253108510031371	0.475210529933479	0.191972914946426	1.01509053296803
Meth.ZNF267	0.206381548761174	0.74344976006124	0.25476395647659	0.292207102478817	0.780517971163109	0.563183638565784	0.6858019794953	0.468039432819381	0.13696404240606	0.806435432926017
Meth.ZNF76	0.147905242670818	0.45380375495326	0.219874497856096	0.241166145554515	0.284330813323695	0.214535366336528	0.130702361332754	0.241529098247863	0.143171294736485	0.289113775298496
Meth.ZP3	0.524756609813368	0.902445391691122	0.0677787873289388	1.00035969371142	1.15471488507131	0.718115194197922	0.546776337922361	0.274263804102979	0.391909011820254	0.974254324739355
