# Supplementary material for: Preferential Activation of the Hedgehog Pathway by Epigenetic Modulations in HPV Negative HNSCC Identified with Meta-Pathway Analysis
Source: PLoS One. 2013 Nov 4;8(11):e78127. doi: 10.1371/journal.pone.0078127 (PMC3817178; doi:10.1371/journal.pone.0078127)
Supplement: Methods S1 — R code. ZIP archive containing R code used to for the analysis in this manuscript. The README file in the archive describes each of the files contained therein. To fully reproduce the results, the scripts should be run in the following order (1) Preprocessing.R, (2) RunMEGAPSReplicateThreshold.R, and (3) Postprocessing.R. Note that the CoGAPS analysis and associated gene set statistics are stochastic algorithms, so results may differ slightly from values reported here though qualitative results will remain unchanged. (ZIP) [file pone.0078127.s009.zip › CodeArchive_S1/GAPS/ExprsFALSE.MethTRUE/NormalTRUE.HPVPosTRUE.HPVNegTRUE/nP10.nIter50000000.SigE0.10/Pmean.0.4166339152.txt]

1	4	11	14	15	16	18	22	25	30	31	37	50	2	3	5	6	7	8	9	10	12	13	17	19	20	21	23	24	26	28	29	32	34	36	39	40	42	43	44	45	46	48	49	114	115	116	117	101	102
p1	0.01280157764686	0.0242597959585905	0.0945983965806908	0.112740884221396	0.0309587799563191	0.0097310245288053	8.26103622644409e-06	0.0759038848197406	0.0124421515813124	0.0624288703532747	0.0102546324806064	0.0801027382687371	0.0578249807112466	0	0.00123531073154683	2.38410091794855e-06	0.00218609021371058	0	0.0155707421380217	0.000601308754519201	0.0210752906948831	0.011803312758787	0.0341445957301012	0.00144367730059631	1.72812627868279e-10	0.00522733717497585	0.00749830895911618	0.023084483709969	0.0241637453920049	6.11795429120314e-05	2.0067366942711e-06	1.47643676991952e-10	0.0359992971570858	1.35072195875216e-06	0.00300626379608391	1.39417400270452e-10	0.0182191602035449	0.00122459800775407	0.00702633394535539	7.75316979563571e-08	0.015353945696529	0.0034408327397765	1.16887497004491e-10	0.0130900616495179	0.00292316583739932	0.00208650033275409	0.0151397650127574	0.0149307313535492	0.00718286062314194
p2	0.0146466109076088	0.0139851436341945	0.00579263617097405	3.24411397876017e-10	0.0022388810149385	0	9.05659075226583e-10	0.00783976244594625	0.0191572569726155	0.00239301699132936	0.0147641018463573	6.38137929115617e-08	0.0139806188411821	0	4.75748155603184e-08	0.00731192177069801	0.0133750437513753	0	4.66805615280566e-08	0.000616121273179691	0.00847443803979798	0.00088823646432506	0.0103769069702713	0.0253251606052808	0.000306690186589238	7.10957177537055e-05	0.0153457832574415	0.00873576209048731	0.0121648862261217	0.00404915923426713	0.01333497299482	0	0.00519989051050172	0.00182791491273263	0.00204270315229539	0.0124597192802045	0.0242211860742897	0.00161430922471514	0.0044094859847387	9.62126500245417e-11	1.25053359569428e-08	0.00520295590857101	0	0.00940453024637541	0.0172666173651195	0.019109172607472	0.0157945002729176	0.0431125999501665	0.0317593896507862
p3	0.00201836593619592	3.60929477489042e-08	7.00334962387448e-08	9.93393816009463e-08	0	0.00520755478318599	3.80463769091094e-08	0.00553799752929528	0.00460610897440725	0.0138095220223377	7.64443709956048e-08	0.00474648616665244	6.81422657242316e-08	0.0103636532496299	0.00784685320616416	0.00375337115593909	7.14489040413365e-08	0.020431276543421	0.0798618004147293	0.0296732316968226	0.00491701700154767	3.74367469714618e-10	0.00177002547798721	0.000160995213604096	0.0303962231263679	9.61259435889985e-09	0.00036700658147301	0.0137557416463146	0.000343751102263235	0.0026122890323695	4.69755024149395e-08	0	0.0066875566124831	7.11602445037683e-10	7.88559292520859e-08	0.00623467875960522	0.0237389975496638	0.00801379100468411	0.0105426255523295	0.00272683364909471	0.0551691621248	6.38559750672797e-10	0	0.001647674651594	0.0868289818047377	0.0732328672825834	0.0756903114639171	0.011520202963999	0.00737001786594727
p4	0.00216695629279696	1.00707955201923e-07	0.00965077308396689	0.00228617199612526	0.0441156501420254	0.0657124039956792	8.19858946928463e-09	2.78779821070227e-08	0.00915745813297064	0.0304196456847169	0.000713703883852025	0.0757920163790407	0.00549929533517597	0.0153612882493327	0.00031575228203789	0.0493876056907407	2.41842552770118e-07	0.00424084494878019	0.0291182657859833	0	0.0195605997496235	0.00199540651734447	0.00101632165015514	5.89963881970997e-10	0	0.0700328609087465	0.0127179904690155	0.0170419635230113	0.0163665842458366	0.0524595015990829	0.018800635863935	0.0748786234894506	0.0294550733542946	2.0867549795042e-06	0.0221680783876543	3.00859843852465e-10	0.00141738826842027	0.011670014248164	0.002332524837435	0.0101142329303728	1.08500199413952e-10	0.0162456826181793	6.80545422237182e-09	0.00491849789313903	0.0332822860678286	0.0262898901281817	0.036010827949941	2.58907901410711e-08	0.00159658810241743
p5	0.0324890448085849	3.78289135378797e-12	0.00989634305434178	0.0143641301969422	0.0112206196944547	1.29452892029873e-09	7.36863972790269e-11	0.0250964459730445	0.0215689144105206	0.0241908806764795	0.0287385023019638	0.00392144142765575	0.0158403422370749	0.0117470826038355	0.00292781689479892	0.0047632721052639	0.0221207638254159	0.0421219494329802	0.0304035783059132	0.00400688322990618	0.0357772841172024	0.0333888868201441	0.0189791661374019	0.00159757059785727	0.031530121752703	0.0487999722613332	0.0334134097568001	0.000753048508631914	0.0217071766460129	0.0234779668485201	0.0387490325915386	0.0102490573415003	0.027005129323916	0.0091654117436582	1.24312865664141e-11	0.00676539713904188	0.00298927638568534	0.0272929951691896	0.0188033093744553	0.0374435322679891	0.000100544932923846	0.00292154711611089	0.0134386128253951	0.000106991141808526	0.0289160173075509	0.0280925952358918	0.024305938775793	0.00490833744840976	0.000539975571105433
p6	0.0172779493629417	0.0181151645201839	0.000492901494988573	0.00122373387397857	0	5.87506974746989e-08	0.0239786009459961	0.00321655662261981	2.03261328878643e-06	0.0218969134566116	0.0324613304135274	2.68520810284801e-09	0.00752494928844238	0.0545335205958254	0.00123612618574692	0.00953728381358335	0.0200660674010993	4.99319489400209e-07	0.000944961097949419	0.0275816841044632	0.00890266815481569	0.00526654807826192	0.0257413579834883	0.0166261410166169	0.0113736433206019	3.76330068384571e-08	0.0634472080792787	0.0369861894055544	3.75303948076966e-10	0.0241315137124247	0.0252078149573477	0.00417275324316687	0.000958614752963491	2.27886252915016e-10	0.0204130295590966	0.0276948955450983	0.0418200697728863	0.0447126031060534	5.33275674998656e-11	0.0213539109173961	0.0201902863285704	0.0355955049654643	3.60366521989572e-10	0.0140722960063506	0.00213520189214713	0.00127125651062533	9.17583651576991e-08	0.0253257680412181	0.0127172221034201
p7	0.0231532037476022	0.0356779790445468	0.0411698466604117	0.0257026551774675	0.0450998660012236	0.0591289537630717	0	0.0308134052112143	0.00456291282871963	0.00119679477048904	0.0373128440077561	0	0.0173270054644111	0.00101232248116632	5.27546761733398e-08	0.016009081030556	0.0231604166430202	0.00613733721265468	0.0121249370690266	0.0100122210750506	0.035627383307047	0.00978414267499849	0.0258830291633584	0.0130374196114741	2.97694625517612e-05	0.018413720074427	6.88117289694994e-10	1.00379832622346e-09	0.0129328387305396	0.0084537327363051	0.0388627941975789	0.00947719142452602	0.0166488537676602	1.68383471104887e-06	0.0831055053315817	0.0599348813573276	0.0118088694629274	0.00395433971434404	4.45112927624995e-06	0.0312809538017387	0.00913708617277025	0.00247231475754441	0.106914498664375	0.0499957379450561	5.09475627260458e-09	2.31352546606474e-07	4.27688531155233e-07	0.000118356896833745	0.00466647146678899
p8	0.0108833117708591	0.00888787528772036	0.00137761996488079	0.0179201794438164	0	6.12603107828894e-10	0	0.000926544593457936	0.0142099791190151	0.0144557837800311	9.65287720496089e-09	0.018479709371224	0.00953867122255592	0.0251829170311577	0.125731348076286	6.94372857747254e-05	0.0079240055146925	0.0510612115521969	0.0171422337224039	0.00276986147210026	0.00929906969077474	0.0776740983494633	0.00077988499190931	0.0137159043240863	0.0609389800828067	0.025682360800504	1.76071283494743e-07	0.0361844345407612	0.0125116944496325	0.00473858415169553	1.28578307090481e-09	0.0345143083105917	6.41466033599847e-09	0.00933417255859354	0.0185195589196559	0.0216274532119072	1.83463064744246e-09	0.0533268406528961	0.0153135115528607	0.0302077841440343	0.031851983192602	0.0703796607927	0.0141568134850259	0.0430579613562649	3.58931236403622e-07	0.00313909592883235	0.00217090671339143	0.00628851706779086	0.00728684560507229
p9	0.00879208750856808	0.00384420589583089	0.00117907800472179	0.0478284570573143	0.00929802828521871	4.32923907481762e-08	0.20766231604952	0.047268372972048	0.0114301824255852	0.0016166862746631	4.59822497791165e-08	0	0.00324393013878992	0	7.04706890568061e-09	0.0096859507475996	0.000472727841107389	0.0222638897382934	0.000516351444084892	0.0785858598697539	0.0209889603074209	3.8142413161421e-08	0.00217779141374494	7.33111775164701e-05	0.0117749697016221	0.0311475375400271	0.00400071159575671	0.021790757917076	0.0111026760140732	0.0110275288393211	0.0134111555476839	0.00350930274427525	0.0206005176836085	0.125012031350862	0.0242433512458249	0	0.00885549809155185	0.0200486143367034	0.0330290052138046	0	0.00491682311824058	0.0177869206887353	0.0585646992480066	0.00185086643505369	0.00019168804445832	1.02015627999708e-09	0.00744114015196714	0.0031532385156466	0.00460030411734432
p10	0.0184323876798442	0.0198536350527676	0.00722562868865736	0.000721190526399118	0.0179979374815089	0.00861586902623983	0.0222319371241067	0.00786878145357491	0.0284648213150086	0.00523310525574383	0.0168965937587721	0.000422934430260613	0.0174953389897948	0.0179558525359442	0.00315288029120451	0.0264163287899688	0.027809600874313	0.0178988066278806	0.00226052395675624	0.0268594298161848	0.010273446502894	0.0138849306798333	0.0222442484901278	0.0233997626505599	0.0119165034896917	0	0.0112961209813545	7.57549369326091e-10	0.0257795562425997	0.0198156098326628	0.0102327207419049	0.0115199825165206	0.024789779029742	0.043602008509234	1.12136179876935e-07	0.00307033099813551	0.00358190191926701	4.49630761849353e-10	0.0426028203293256	0.0181105024697736	0.0167657416190252	0	0	0.00417247976449826	1.67906589761349e-06	0.0048426987752619	0.000389141088276344	4.79456885809732e-09	0.0231966967951431
[truncated: 20 more columns]
