# Supplementary material for: Preferential Activation of the Hedgehog Pathway by Epigenetic Modulations in HPV Negative HNSCC Identified with Meta-Pathway Analysis
Source: PLoS One. 2013 Nov 4;8(11):e78127. doi: 10.1371/journal.pone.0078127 (PMC3817178; doi:10.1371/journal.pone.0078127)
Supplement: Methods S1 — R code. ZIP archive containing R code used to for the analysis in this manuscript. The README file in the archive describes each of the files contained therein. To fully reproduce the results, the scripts should be run in the following order (1) Preprocessing.R, (2) RunMEGAPSReplicateThreshold.R, and (3) Postprocessing.R. Note that the CoGAPS analysis and associated gene set statistics are stochastic algorithms, so results may differ slightly from values reported here though qualitative results will remain unchanged. (ZIP) [file pone.0078127.s009.zip › CodeArchive_S1/GAPS/ExprsFALSE.MethTRUE/NormalTRUE.HPVPosTRUE.HPVNegTRUE/nP10.nIter50000000.SigE0.10/PResults0.4166339152.Diagnostics.txt]

Diagnostics for P created at Fri Jun 15 04:51:08 2012


number of genes: 972
number of samples: 69
number of patterns: 10
number of burn in steps: 1e+08

Initial chi^2: 5.66088e+08

Iter	Burn In	T	chi^2	number of atoms
0	1	2e-08	5.66088e+08	1
1000000	1	0.02	1.98089e+07	855
2000000	1	0.04	1.8205e+07	876
3000000	1	0.06	1.71059e+07	857
4000000	1	0.08	1.66796e+07	887
5000000	1	0.1	1.63885e+07	854
6000000	1	0.12	1.61319e+07	892
7000000	1	0.14	1.59179e+07	873
8000000	1	0.16	1.56951e+07	889
9000000	1	0.18	1.55374e+07	855
10000000	1	0.2	1.54336e+07	883
11000000	1	0.22	1.53634e+07	886
12000000	1	0.24	1.5319e+07	873
13000000	1	0.26	1.52803e+07	861
14000000	1	0.28	1.52486e+07	888
15000000	1	0.3	1.52185e+07	878
16000000	1	0.32	1.5197e+07	863
17000000	1	0.34	1.51736e+07	851
18000000	1	0.36	1.51503e+07	890
19000000	1	0.38	1.5121e+07	860
20000000	1	0.4	1.50733e+07	878
21000000	1	0.42	1.5025e+07	898
22000000	1	0.44	1.49771e+07	907
23000000	1	0.46	1.4916e+07	887
24000000	1	0.48	1.48579e+07	899
25000000	1	0.5	1.48086e+07	873
26000000	1	0.52	1.47756e+07	890
27000000	1	0.54	1.47407e+07	888
28000000	1	0.56	1.4724e+07	892
29000000	1	0.58	1.47071e+07	895
30000000	1	0.6	1.46958e+07	890
31000000	1	0.62	1.46856e+07	892
32000000	1	0.64	1.4673e+07	897
33000000	1	0.66	1.46599e+07	868
34000000	1	0.68	1.46531e+07	903
35000000	1	0.7	1.46484e+07	880
36000000	1	0.72	1.46471e+07	896
37000000	1	0.74	1.46459e+07	880
38000000	1	0.76	1.46446e+07	900
39000000	1	0.78	1.46435e+07	919
40000000	1	0.8	1.46426e+07	921
41000000	1	0.82	1.46417e+07	891
42000000	1	0.84	1.46417e+07	958
43000000	1	0.86	1.46416e+07	936
44000000	1	0.88	1.46406e+07	914
45000000	1	0.9	1.46396e+07	940
46000000	1	0.92	1.46451e+07	949
47000000	1	0.94	1.46399e+07	933
48000000	1	0.96	1.46378e+07	965
49000000	1	0.98	1.46373e+07	961
50000000	1	1	1.46367e+07	947
51000000	1	1	1.46369e+07	957
52000000	1	1	1.46368e+07	950
53000000	1	1	1.46364e+07	949
54000000	1	1	1.46364e+07	996
55000000	1	1	1.46362e+07	925
56000000	1	1	1.46364e+07	951
57000000	1	1	1.4636e+07	930
58000000	1	1	1.46362e+07	937
59000000	1	1	1.46357e+07	934
60000000	1	1	1.46362e+07	938
61000000	1	1	1.46356e+07	956
62000000	1	1	1.46353e+07	946
63000000	1	1	1.4635e+07	952
64000000	1	1	1.46349e+07	936
65000000	1	1	1.46349e+07	901
66000000	1	1	1.46333e+07	949
67000000	1	1	1.46315e+07	927
68000000	1	1	1.46294e+07	923
69000000	1	1	1.46286e+07	912
70000000	1	1	1.46276e+07	922
71000000	1	1	1.46269e+07	957
72000000	1	1	1.46268e+07	920
73000000	1	1	1.46267e+07	923
74000000	1	1	1.46266e+07	930
75000000	1	1	1.46284e+07	941
76000000	1	1	1.46261e+07	927
77000000	1	1	1.46257e+07	936
78000000	1	1	1.46254e+07	917
79000000	1	1	1.46248e+07	925
80000000	1	1	1.46239e+07	924
81000000	1	1	1.46233e+07	927
82000000	1	1	1.46228e+07	926
83000000	1	1	1.46225e+07	959
84000000	1	1	1.46215e+07	970
85000000	1	1	1.46194e+07	921
86000000	1	1	1.4616e+07	956
87000000	1	1	1.46117e+07	983
88000000	1	1	1.4608e+07	931
89000000	1	1	1.4606e+07	963
90000000	1	1	1.46045e+07	949
91000000	1	1	1.46042e+07	963
92000000	1	1	1.46031e+07	965
93000000	1	1	1.46023e+07	926
94000000	1	1	1.46016e+07	947
95000000	1	1	1.46009e+07	920
96000000	1	1	1.46011e+07	939
97000000	1	1	1.46004e+07	924
98000000	1	1	1.46002e+07	941
99000000	1	1	1.46004e+07	964
100000000	0	1	1.46001e+07	947
101000000	0	1	1.46e+07	930
102000000	0	1	1.45997e+07	948
103000000	0	1	1.45999e+07	949
104000000	0	1	1.45998e+07	938
105000000	0	1	1.45995e+07	956
106000000	0	1	1.45999e+07	914
107000000	0	1	1.45998e+07	906
108000000	0	1	1.45995e+07	954
109000000	0	1	1.45992e+07	939
110000000	0	1	1.45988e+07	965
111000000	0	1	1.46135e+07	927
112000000	0	1	1.45974e+07	935
113000000	0	1	1.45963e+07	914
114000000	0	1	1.45958e+07	913
115000000	0	1	1.45951e+07	930
116000000	0	1	1.45952e+07	936
117000000	0	1	1.45949e+07	947
118000000	0	1	1.45946e+07	916
119000000	0	1	1.45945e+07	953
120000000	0	1	1.45948e+07	905
121000000	0	1	1.45943e+07	932
122000000	0	1	1.45948e+07	985
123000000	0	1	1.45944e+07	958
124000000	0	1	1.45946e+07	933
125000000	0	1	1.45947e+07	957
126000000	0	1	1.45949e+07	952
127000000	0	1	1.45946e+07	967
128000000	0	1	1.45944e+07	959
129000000	0	1	1.45943e+07	931
130000000	0	1	1.45943e+07	944
131000000	0	1	1.45947e+07	943
132000000	0	1	1.45951e+07	942
133000000	0	1	1.45946e+07	930
134000000	0	1	1.45949e+07	953
135000000	0	1	1.45946e+07	965
136000000	0	1	1.46048e+07	968
137000000	0	1	1.45949e+07	941
138000000	0	1	1.45947e+07	940
139000000	0	1	1.45943e+07	961
140000000	0	1	1.45946e+07	934
141000000	0	1	1.45946e+07	891
142000000	0	1	1.45945e+07	934
143000000	0	1	1.45961e+07	910
144000000	0	1	1.45962e+07	974
145000000	0	1	1.4595e+07	926
146000000	0	1	1.45946e+07	911
147000000	0	1	1.45948e+07	945
148000000	0	1	1.45946e+07	948
149000000	0	1	1.45946e+07	951


Summary
<number of atoms> 940.14 <chi^2>: 14596516 ; chi^2 of mean: 14591939.8888151
