# Supplementary material for: Preferential Activation of the Hedgehog Pathway by Epigenetic Modulations in HPV Negative HNSCC Identified with Meta-Pathway Analysis
Source: PLoS One. 2013 Nov 4;8(11):e78127. doi: 10.1371/journal.pone.0078127 (PMC3817178; doi:10.1371/journal.pone.0078127)
Supplement: Methods S1 — R code. ZIP archive containing R code used to for the analysis in this manuscript. The README file in the archive describes each of the files contained therein. To fully reproduce the results, the scripts should be run in the following order (1) Preprocessing.R, (2) RunMEGAPSReplicateThreshold.R, and (3) Postprocessing.R. Note that the CoGAPS analysis and associated gene set statistics are stochastic algorithms, so results may differ slightly from values reported here though qualitative results will remain unchanged. (ZIP) [file pone.0078127.s009.zip › CodeArchive_S1/GAPS/ExprsFALSE.MethTRUE/NormalTRUE.HPVPosTRUE.HPVNegTRUE/nP10.nIter50000000.SigE0.10/Psd.0.4166339152.txt]

1	4	11	14	15	16	18	22	25	30	31	37	50	2	3	5	6	7	8	9	10	12	13	17	19	20	21	23	24	26	28	29	32	34	36	39	40	42	43	44	45	46	48	49	114	115	116	117	101	102
p1	0.000654283247656398	0.000550245255621672	0.000675955529908493	0.000834873598458937	0.00147775097637304	0.00360339595467515	0.000236845742850375	0.000678897384015845	0.00101102395339497	0.00142440618973958	0.0022399128839931	0.00196281049844223	0.000855435895930129	0	0.000273191629425202	0.000148734990907112	0.00106823047263232	0	0.00336089335258199	0.000647643710392325	0.00143750935116489	0.00045897675543636	0.000861904471148813	0.000254088083277793	1.72812627868309e-08	0.000391678924164272	0.00129082387636271	0.00325131547565477	0.000737622223159864	0.000165392685678097	0.000131486746368154	1.47643676991959e-08	0.000714178057724166	4.80839692467785e-05	0.000410043009766792	1.39417400270454e-08	0.00083997062515343	0.000912650966552995	0.00044984997492712	1.52310598142442e-06	0.000741582188341844	0.00213890847807358	1.16887497004495e-08	0.000492915061063332	0.00187566804488399	0.00129176496411086	0.00177137321434097	0.00162304877001906	0.00047779706306974
p2	0.000236430162909012	0.000327235154759569	0.000185689463207788	3.24411397875996e-08	0.000256606442630871	0	6.81291657567441e-08	0.00059142323803489	0.000102859174178621	0.000332229251919754	0.000168162788386773	1.60670472469486e-06	0.00010857537833582	0	1.7788312067748e-06	0.000673312748882273	0.000169468135410948	0	6.98680930376727e-07	0.000105215367125401	0.000126530625474135	8.39518492569139e-05	0.000230154798130525	0.000327933549980491	0.000510063767203125	0.000148095596869454	0.000566283717152304	0.000485633162898877	0.000366801576287892	0.000875412151779052	0.000170614851963206	0	0.000669751742976383	0.000254400289976541	0.000249824697913646	0.00129165323696151	0.000303584708642008	0.000197079247666718	0.000534039653429171	9.6212650024542e-09	3.12815474431141e-07	0.000584719355581512	0	0.000866331199948622	0.000349408484928882	0.000292270743916781	0.00034439084147955	0.000624188037909053	0.000106908963211368
p3	0.00026988906520649	8.90612384165545e-07	1.13342248465026e-06	1.59545145134082e-06	0	0.00062932078875011	7.1605937046783e-07	0.0013790791339577	0.000169299886227484	0.000682085243982597	1.44446566660771e-06	0.00131555724325619	1.1807107624914e-06	0.00027725679760628	0.000592795231239413	0.00131778207786064	1.05218793386503e-06	0.000249603751694061	0.000867300181572599	0.000344658544464	0.00034987132545379	3.74367469714644e-08	0.000343913388707017	0.000212653921146615	0.00333204083085498	2.8623371835394e-07	0.000613328477408077	0.00035268599507897	0.00059005142447659	0.00198247159602119	3.46777611484633e-06	0	0.00122442563460382	5.43172681915513e-08	4.14300330912682e-06	0.00207221006800025	0.000176787749457072	0.000849473910258139	0.00105987180816926	0.000533753612205214	0.000506083673075151	5.76292203158822e-08	0	0.00101159239734053	0.000341502768536412	0.000250321823350758	0.000577384347009827	0.00063497587574361	0.000262189292164866
p4	0.00158066949536974	1.72236606203093e-06	0.00219256563100802	0.000657421059851697	0.00611551775410965	0.017252789416242	2.90088481515535e-07	6.67579534885915e-07	0.000867950318853931	0.00283684301760905	0.000446277783924601	0.00108273183538256	0.000951806451024181	0.00103754467363126	0.000718160150007569	0.00488085571220001	5.01757594293613e-06	0.000407395741639565	0.00153996841249057	0	0.00237233256080772	0.00292838765629802	0.000590702429284991	4.38051863664085e-08	0	0.00368396561008021	0.00310990970699083	0.0049575400153504	0.0012729375723209	0.000451317147516923	0.00175206844522042	0.00279173811241879	0.00135418529304128	7.21808332678678e-05	0.00369288124086744	2.90587208493061e-08	0.00203207042704325	0.0055950550769657	0.000437723203984794	0.00320333095555961	1.08500199413968e-08	0.00771636204257927	2.96284234063233e-07	0.0014634019742812	0.00110867773478893	0.000621187266184181	0.000745727015321409	7.38045739289371e-07	0.000467942165307595
p5	0.000322074573961624	3.78289135378768e-10	0.00163966080262318	0.00168563335834937	0.000334689759736096	5.33333210262981e-08	7.36863972790241e-09	0.00176800572686546	0.000512677121083672	0.00115420311940131	0.00125939161109803	0.00296665039094448	0.00108481988800931	0.000796771699026049	0.000595535674914482	0.00106292368561562	0.000978417077896281	0.00125951662862256	0.000308646844822447	0.000495745892451661	0.000466137395712771	0.000725747081704675	0.0011058410494956	0.000127851341284691	0.00347977345143357	0.00388286046654953	0.000604431439158139	0.000670727775275882	0.000186835554673144	0.00246076771924061	0.000566125800600857	0.00266226146334142	0.000366795843244004	0.000590563180063994	1.24312865664144e-09	0.000422620260926927	0.000265868798516416	0.000770743389557202	0.000557871894447948	0.000419747716168891	0.000247970060050311	0.00172317182056044	0.000797282754033888	0.000219531932051494	0.00028020430178572	0.000338439407244092	0.000377584950281718	0.000141389831538275	0.000102012256494773
p6	0.0006944603572716	0.000307927405404317	0.000926611788378823	0.00216002363883516	0	9.39729482854048e-07	0.000810345444266094	0.00224911203968699	1.82638832382208e-05	0.00072944946984909	0.0011712840500516	1.32920062571194e-07	0.000546431241587523	0.000850485181024993	0.00207311348935754	0.00137259063310064	0.00117163968844844	4.85922480799456e-05	0.00161753665779308	0.000476867024825187	0.000226480085194907	0.000748957770394106	0.000635153502169507	0.000187283565396035	0.00384957104835294	7.43186138016814e-07	0.00302047108256848	0.000629822064738243	3.75303948076949e-08	0.00258815436452571	0.00158989913772212	0.000429457074319683	0.00059355853812889	1.48331343049421e-08	0.000264207685397059	0.00144186949860873	0.000437120911097696	0.000392214616221686	5.33275674998739e-09	0.000697431587684153	0.00120758470242992	0.00131721457391195	3.22472243027922e-08	0.00132393174356503	0.000468435726592023	0.000508518222544563	7.50075948649634e-06	0.000201378627930711	0.000154545533903449
p7	0.00181719777141147	0.00156464083790809	0.00459284246124286	0.00648295090256579	0.00409455639205738	0.017284588879289	0	0.00589358419776009	0.000641061159398133	0.000955670965475539	0.000782487879983	0	0.00222071739680082	0.00204831036910896	9.14530545474882e-07	0.00486886998185525	0.000760729656056562	0.00311522396588754	0.000510480920942045	0.000747730772868718	0.00317620060048441	0.000608622776586827	0.00120112404727437	0.000808509173698439	0.000540047848427952	0.00281431221827356	4.88859803259975e-08	7.06229202059645e-08	0.000694007239936758	0.00277279399077085	0.00211067007562424	0.00471158877381522	0.0014108758258898	6.78034301771653e-05	0.00275246367223779	0.000962030823435072	0.00275438152782507	0.0031058829334504	0.000159811534949279	0.00200176169833229	0.00269665126257834	0.00198447469503366	0.00227326636940738	0.00040268769856507	3.16656115878822e-07	4.68416486767067e-06	2.12430137927523e-05	0.000286080322680808	0.000450677915178584
p8	0.000755703796511778	0.000737187966133355	0.00199274883339436	0.00117309591663476	0	6.12603107829058e-08	0	0.00149638801738401	0.00129246964562962	0.00166572938624203	2.97417339220303e-07	0.00277626055277998	0.00136621259532714	0.000793977005439093	0.000887575278579826	0.000182382074782942	0.00149360531268156	0.00266030430700138	0.000321136736099354	0.00188421822867798	0.000395156305256484	0.00054260695423158	0.00137220880501387	0.000565024650550312	0.000844298420103191	0.00433127345809523	3.39570476870718e-06	0.00368353429817071	0.000810690247179749	0.00163711215482331	7.98327639376011e-08	0.00334456731982894	2.99014452640738e-07	0.00224421578446583	0.00127681665809005	0.000539478756107494	1.2988161028723e-07	0.00304029883633658	0.00280620702768645	0.000493229173663779	0.00207853108271779	0.00501469496330317	0.000427257759061027	0.000392880411706948	5.63836177938774e-06	0.000660259338730929	0.000254979954942425	0.000862371699772651	0.000416502571159756
p9	0.000390502939350634	0.000307192063153861	0.00198368234194788	0.00284961083016568	0.000406815398538405	4.32923907481771e-06	0.000775385473712631	0.0028384797512927	0.000461945536453431	0.000316336767869713	1.01411797926521e-06	0	0.000942421431243309	0	2.77128891913837e-07	0.001534220961534	0.000510601559291758	0.000493759893259583	0.000861497975056647	0.000550379400425321	0.00112452352849	8.40274629015599e-07	0.00046149054902163	0.000166943576666226	0.000732407612726414	0.0013755238288449	0.00203798170332341	0.000593199893808569	0.000492124675605085	0.0018777300045298	0.000549335350705266	0.00164768211916074	0.0007338563060838	0.00111111596949658	0.000965730886211979	0	0.000313430588052127	0.00106634525879697	0.00115837897803696	0	0.000827810685714606	0.00102266311365151	0.00196763508559309	0.00122966870481827	0.000321713409468832	1.02015627999719e-07	0.000294476898571306	0.000475693177835843	0.000426753640958354
p10	0.000165982857698036	0.000195406343242782	0.000687694147925076	0.000669423394997564	0.000433574109888077	0.00235105155926123	0.00114306591046388	0.00085858615680265	0.00044581446725048	0.000257674395795299	0.000541495304324712	0.00093640835091362	0.000626629408423465	0.000951190493368166	0.00188960474421693	0.00145482294103715	0.000420166247891359	0.00378985975219318	0.00114391063648729	0.000843432886178352	0.000637391105229593	0.00195016122286342	0.000223980064241675	0.000460654389054912	0.00310523522620331	0	0.000618850690896515	6.53068821093603e-08	0.000116942910012423	0.00196692810362672	0.000851120281462062	0.00111279723824998	0.000429709940856528	0.000963266677825022	2.40133297132788e-06	0.00119572084903438	0.000785331681097617	3.41649966609161e-08	0.000532731203305081	0.000642139197650559	0.00282799261106185	0	0	0.00124319698897023	1.6124475028854e-05	0.00023594969540265	0.000250108887775305	1.58113944576404e-07	0.000825315201465487
[truncated: 20 more columns]
