# Supplementary material for: Preferential Activation of the Hedgehog Pathway by Epigenetic Modulations in HPV Negative HNSCC Identified with Meta-Pathway Analysis
Source: PLoS One. 2013 Nov 4;8(11):e78127. doi: 10.1371/journal.pone.0078127 (PMC3817178; doi:10.1371/journal.pone.0078127)
Supplement: Methods S1 — R code. ZIP archive containing R code used to for the analysis in this manuscript. The README file in the archive describes each of the files contained therein. To fully reproduce the results, the scripts should be run in the following order (1) Preprocessing.R, (2) RunMEGAPSReplicateThreshold.R, and (3) Postprocessing.R. Note that the CoGAPS analysis and associated gene set statistics are stochastic algorithms, so results may differ slightly from values reported here though qualitative results will remain unchanged. (ZIP) [file pone.0078127.s009.zip › CodeArchive_S1/GAPS/ExprsFALSE.MethTRUE/NormalTRUE.HPVPosTRUE.HPVNegTRUE/nP11.nIter50000000.SigE0.10/Amean.0.2347243750.txt]

p1	p2	p3	p4	p5	p6	p7	p8	p9	p10	p11
Meth.AANAT	0.347012578421053	0.711275669970116	2.40892289467672e-06	6.02211536948319	1.09179025839326	0.693969305610965	0.000169275862911768	4.22242319033329	0.716808010363187	2.62461397905622	0.273207887354771
Meth.ABCA1	7.15826778994525	11.5788625969396	30.8039579578822	10.3028909578621	15.5301097519192	14.9899801221187	10.9130839854077	13.0795612529245	34.7212837985264	17.7334046177521	15.6605880780292
Meth.ABCA2	6.23657519680521	10.6480236261475	28.8347432072279	8.93415028808989	11.8845575379033	12.1611918078254	10.4076550749252	11.1795376612252	30.7080262557844	14.4179087167667	13.3540760584882
Meth.ABCC3	6.14989413406024	12.5147877865454	11.6265451455212	4.16602237395637	17.5077545318592	17.6384243563794	7.43939877668021	16.9594046831223	4.7577569030668	25.9859720612584	16.2307621759483
Meth.ABCG2	9.16860631318889	14.1647607409939	24.0632351185234	11.3055080182116	12.7336400230565	10.8922874931187	10.7036168278755	14.202417134278	34.277669293206	4.54968747078837	13.1722636416209
Meth.ABL1	3.69007874688086	6.70108963214048	19.1286742641534	4.30693745592871	5.01861219757053	9.96101031944989	5.83014551857097	7.22407966003736	22.5452955105244	7.57059637812919	7.76095720614483
Meth.ABRA	0.000372891447874907	0.792531118443203	1.50482768432115	0.425889443802571	1.0995287178352	0.501020891117859	6.82946657533665e-05	0.903920748829512	0.423574601855677	0.861440405658727	0.150078879763848
Meth.ACAA1	7.51289368903952	11.24631458525	36.399681208265	8.63983541204138	10.9122806305466	13.8587749204961	10.4549129843888	13.6953739834121	35.1754542444469	18.2584285450116	15.4524965329528
Meth.ACADM	8.97541268336235	2.70699733053218	38.0431336640457	3.64879776552388	1.77041712011494	20.5590241479366	17.5201742070034	4.99580977385529	37.0402538623016	29.0323715327253	7.53295016594012
Meth.ACAT1	2.43714286792912	4.30270845809666	12.2134142795474	2.9994360379135	3.95925471386017	5.20847406981069	3.02902793877894	5.55891866336104	13.4183166048837	6.72502344288606	5.42969591805999
Meth.ACAT2	3.02327449777395	1.67741486120381	7.76274082551698	2.26784461329474	1.75623672702174	3.05426778437842	3.12924760043436	2.50460864361046	12.0941215479166	4.61207287450294	4.38578033367516
Meth.ACE	3.0563388649662e-06	15.0033028393742	31.8969694507105	11.1701539466126	14.1454501931055	0	20.9212929149888	10.5603250872299	36.6932364787621	30.1463844321325	17.2894889730824
Meth.ACE2	1.98409675897029	3.21513096505327	6.03319065501352	4.63055156999468	2.3894567582044	1.26212598652904	1.36740362707749	3.50456428752252	4.56627380500702	3.5461745652125	3.09121724938259
Meth.ACHE	2.27210389512567	8.51681408992045	38.0989973434157	12.9664453311488	17.7135283858033	15.8574711579146	14.9752617473188	10.977682267004	38.3815224347807	22.2681348158108	19.0200560562311
Meth.ACLY	4.51736344029192	12.4642620329011	21.6964636180115	13.0704793317371	17.9368010484689	7.89420176131644	8.80269239435856	10.1840000048986	16.4926317701925	18.5679638093852	13.5716701729089
Meth.ACOX1	5.85560732755442	12.3226888160913	36.0498054973358	10.5809829621258	12.8415777091591	11.3005550018961	11.958156809439	13.6639643880152	38.2467543421899	16.1673996959041	15.5010969706752
Meth.ACSL1	5.82004822077909	8.19137743459951	27.2069964810422	8.83730151885101	9.5590044125892	11.1019178598154	10.8239726171255	11.6023086842964	34.3307161651729	10.3309836103548	13.5012958489144
Meth.ACTA1	4.69710330518262	1.48545768661107e-05	3.85382776523771	8.05807773431211e-05	2.09243819676753	5.60038039164937	3.08002057909719	0.856525404383778	26.4607448634251	20.8612836833679	1.03424386920216
Meth.ACTB	8.75917192976626	14.4082117976587	43.092997158084	11.5627819633814	15.1902408739034	16.7612144812633	11.628421571949	15.7340988048266	39.1489915678642	19.0612770098975	16.5265993999854
Meth.ACTG1	6.4755218451064	10.8624413111377	40.9956850452761	0.989350071459541	15.7512684813044	26.8032288354328	14.6097096428373	17.3775142723516	39.0727915204298	18.3685017519272	18.6227237926517
Meth.ADA	3.44415620805838	9.49724215753688	21.4536599278817	7.46804508578275	2.50939414131653	9.93363912619457	12.6649740660725	11.3268627605964	32.5395614220065	0	11.5509050872883
Meth.ADAM17	3.81273825181589	9.84093304344334	25.959046261727	6.93501235084078	6.30087741450767	10.4001002369622	8.86910904160974	7.99560473330785	30.9098402979295	10.2911262667805	12.9052332088959
Meth.ADAMTS1	2.27803976237121	10.9250552651294	7.63769745068694	10.1698519896561	19.688327616816	17.4548489828555	13.1002546584523	12.7713823209754	18.2610898478813	23.3019410472101	12.8658127003524
Meth.ADAR	7.13869375018836	11.5392343025729	35.7907471279065	8.84098159916256	11.4430265392112	14.488207364802	11.9591350671404	12.1554137276541	37.828710464705	18.348887218949	15.5267667565455
Meth.ADCY3	2.55672215103526	0.941883782648814	0.760936891972512	3.54253316882113	0.000112467877288935	1.69970146480886	1.24180490280487	0.243497198747467	7.62108523079793e-05	1.52651453967365	0.589863154744447
Meth.ADCY4	0.0234597125490652	0.0815543627361346	0.000123787308500805	8.29209479931025	11.5578596466022	1.01652279056121e-06	0	8.89169596388169	48.450991021674	18.6575268644692	2.32961599732133
Meth.ADCYAP1	2.95050937602358	0.928116326059819	6.93252208531097	4.80609068439917e-05	4.96602447894864	5.02846172163913	1.23909128239715	4.04559376852878	36.932908642621	20.6098253561796	1.7677746772536
Meth.ADCYAP1R1	11.1390404463937	2.39159242126263	10.4377536296595	1.2869654065968e-05	4.29443668327684	15.9342793971622	19.0585065528196	4.14345412588441	40.0915431130754	28.2418971293923	4.52227263442183
Meth.ADD1	3.68841061310374	10.7712420389502	23.388966734078	8.72887187661291	10.5058593528821	11.5704377616023	10.4686266369238	9.04380298295799	34.565350514271	12.2047653493153	12.7668161522018
Meth.ADH5	3.87211775869107	13.4313895036194	42.9853366331623	8.51229199778559	10.3806963505848	15.1175362268873	12.1199015545016	13.842905511056	33.9796381861531	17.3462591264193	16.8857132420257
Meth.ADPRH	8.22189853296241	2.72500009765007	14.2489116186722	10.4787105393941	6.5114215228424	12.5246870449242	7.50653277980792	12.0936878062309	13.4351726808689	14.2828176084404	5.24311548945434
Meth.ADRA1B	1.09369578723365	0.241931739226914	1.1091494466465	0.782476680250421	0	0.120645640111456	3.93470922625602	2.24019957256421	0.565268609446557	0.000139528295192455	2.36143913334559e-05
Meth.ADRA1D	1.21938311826978	2.6487571013118e-05	1.4814218618416	0.000123553311133106	0.416089131662598	0.912549810239137	0.230466043259676	0.589602407181858	1.78646527322049	1.42587607820355	0.717581411532193
Meth.ADRA2B	1.02637475369866	0.859936860854139	2.73714892789676	0.690728810888113	1.06002598707677	1.30613983093837	0.900315686686546	1.07539388879839	2.58459366138645	1.20272846986029	0.724232809580195
Meth.ADRB1	3.95408346654978	6.94383139895931e-07	0	0.61590856844746	8.80362571136288	3.13362217537858	5.77487809307202	3.81827412340371e-05	16.7187765952035	8.54619233951038	3.73217740989574
Meth.ADRB2	4.87862249738061	6.10374362176881	21.8698600483553	4.50348061322613	6.4191067604796	9.51667679696389	10.5987793983096	2.23778871066538	28.4158845101718	8.32574692855645	10.9218057943574
Meth.ADRB3	6.73259725333936	0.707094900705149	9.15049039053255	0.769379005520077	6.45424625759846	3.28537582417754	0.000376148446582699	6.72108684835766	9.16130471854514	10.3205790990989	4.50116838014868e-07
Meth.ADSL	9.08529645032274	15.752898283481	44.3386890410443	11.8647110978848	16.0011180426992	18.3839429575667	14.8843749527033	16.0507346395706	43.9896247770007	20.3042141468364	18.8973201146308
Meth.AGGF1	6.27994521204223	8.91874868050384	28.883232730391	5.15286808635565	8.63658067976746	8.36324082776852	11.0316457465371	11.0826913686767	35.6834778911339	11.1864225941581	12.0058505730906
Meth.AGTR1	10.0999269384303	4.49887261088362	5.48479291551423	0.578749897516244	9.81762204496909e-05	9.78119236414427	1.61502234454206	3.37305272761319	18.2651483928603	18.846031365956	5.40753780378159e-05
Meth.AGTRAP	6.34813252394521	12.7825379286848	35.0873275395405	9.39178007349973	14.0700955412905	13.4981848648893	11.7099919862895	13.7827227863883	36.5990913259822	15.6497912109886	15.4545226265107
Meth.AHRR	1.16246307470358	0.95458357247138	1.26758815579885	0.746041505468255	0.248705117585364	0.412754767161079	1.12192994881865	0.0650418262697767	0.0786032020305616	0.252585130179212	0.259309054905317
Meth.AIM1	6.55007543416682	12.2461199657095	33.8839858791801	7.98760105651029	11.7843527955383	19.5624692918853	14.9146330129241	16.9747261692432	38.2684456789214	20.3301014721459	18.0675059323318
Meth.AIP	5.66312392872867	5.12577560710075	23.3306231720087	9.713111433122	5.66205287614439	7.38514638449152	13.775281389833	9.99940822826395	22.2751062208735	0.000153800621251603	12.5740215383898
Meth.AKNA	0.983457778799237	1.22335484417332	3.73833401361311	0.848087018264044	1.8422860541103	1.65295707474345	1.00853073591948	1.4055560556881	4.1881911945692	1.79152232695418	0.893500552359656
Meth.AKR1B1	6.29734435470385	15.1551215998323	44.0926579273711	10.7366574572253	16.6912723274161	16.8595903037304	13.8223864869391	15.4258334672693	41.1089854893596	21.4059312533487	17.9630718618712
Meth.AKT2	5.30730999022966	7.93270090451985	24.9070407163448	6.13152820662589	6.15356880072545	11.4793322680065	10.5819418199035	9.49715946044504	25.1345066815599	10.7683693878904	10.8999105195872
Meth.ALAS1	0.793539755453165	2.37773242307127	8.15391155667381	12.671728520204	4.89114270657324	5.83487796121665	7.38303816726625	6.46970870047029	37.3366026253192	5.82437492016374	2.91175322890784
Meth.ALDH1A1	7.79997749488326	7.22294992027981	22.3061606859647	4.77632127691186	1.93480037028876	11.8966419941659	3.33355033235103	10.3522344265907	24.7521853975562	8.29313550594122	3.73957863156239
Meth.ALDOC	18.1459673897397	5.70862084770706	0	20.6844937599739	6.37886830533982	0	19.8796395986209	1.46190704900484	74.0819170071083	6.72132180224785	4.43334088174721
Meth.ALOX12	2.47721169106457	3.56236991807426e-07	0.0425955535048508	5.62503857347528	2.42773061158417	1.3910943094646	4.27859709256657	0.10832353487046	0.191790304400327	1.43636263289783	3.09527721044495e-05
Meth.ALOX15	1.07497388288972e-07	2.26012122307094e-05	9.3438960564013	11.6446928154624	7.906850550052	0.01498115816409	14.3929771282569	0.000321533036087443	32.7244300842473	19.1815800488376	10.793192184535
Meth.ALOX5	5.26303618585193	6.87432621275714	15.0740507269485	9.34248550452326	11.9238045808296	5.14758510235377	10.3122968189492	1.69506008396214	28.1121331229222	10.0167855982316	10.7735148498164
Meth.AMBP	0.971071216683229	3.43596674124782	9.07876268905501e-05	5.44995706600079	0	0.990011274402654	2.17665011928867	6.77639164947882	1.73069051415933	1.45251422404388	5.5230177937171e-05
Meth.ANGPT1	0.000270420078205589	6.38017527141663	12.4506637160521	4.2429093621573	4.18656026461805	7.11548574643087	0.000140238709999182	6.83552562744967	25.6587314432737	6.97084582184295	3.95068837728502
Meth.ANPEP	0.00405556465261937	0.899402963917525	0.0909853764350423	5.76283320749824	0.176458853043396	1.13467752564568	0.346678954209709	1.67885124712059	1.98378320904608	0.759538642137715	0.296213552696247
Meth.APBB1	24.7063696549897	4.56582308001886	29.7826664843962	14.0645720292781	15.4110373546329	14.1897036999384	20.0213327803742	0.000101102777049543	54.8695493556225	13.9032331507855	18.8459387043657
Meth.APC	1.07804069492823	1.67686254299944	12.8073210576831	1.28952209101487	5.13673966180592	7.60522080020435	0.743037518805329	4.54545074233807	4.22207252296978	8.53874670764598	6.29449897081465
Meth.API5	0.00306768560196947	4.63635220547512	19.8068829592429	4.03890976001889	2.88580989427282	4.04940490003133	6.76325753348931	5.24024603941269	17.739967301865	8.00202089957736	7.31722295967732
Meth.APOB	7.28523188912401	4.84251310371462	9.52499535268894	2.63670985686956	0.886637891217661	3.144591890911	7.1531697889397	5.22963060494019	12.2073019038084	7.35850649950269	1.09657910520439
Meth.APOBEC3G	1.55801243728925	1.35244439707143	13.3158789936092	9.30856841753327	4.00204875524555	7.24526328361666	4.8272675394501	4.71973226634988	28.3891102687685	6.75693177714946	3.6852504786859
Meth.APOH	1.41667234977553	2.17164779526042	3.36136328793094	3.43512623148242	2.49095071069865	1.40778372773923	0.741160439555158	3.1670789719922	1.52044573122946	2.17116816482185	0.66934746839212
Meth.APP	11.2323940795048	11.3656529006758	13.3211572258287	5.14858014513487	10.626282628515	27.8477270108607	10.445758341292	15.0297554695394	14.5927240428961	20.052185158806	11.6036427349436
Meth.APRT	7.03332733982269	15.9859354190368	32.411574298202	13.5015502325734	18.3436064530634	12.812628601119	15.0353105484928	10.4530524684392	45.8402172281526	18.4355500520733	13.7438922953123
Meth.AQP5	7.97951151215447	0.658412091367032	0.000136146476981263	6.92965555150658	0.533566742298787	5.56458940241535	4.88594036592202	9.05150806422406	17.8930101157639	7.97152173888265	1.2157424800587
Meth.AR	5.27926971127811	3.10107848764369	2.34972181512668	3.00346816131914	4.60189345756475	0.000117612151835217	1.64301160385471e-05	5.65190668391135	1.67757259998501e-05	8.62472106032594	1.08766911816386
Meth.ARNTL	5.55545897823545	7.29002119789274	15.9148058451511	5.56850539819331	4.64068233412205	8.09762241323767	9.82455017542114	5.55357088426	32.2752331398176	14.3595112048996	7.6725978020163
Meth.ASPH	12.7005135767136	9.59887650991948	39.2031305825706	11.0324522336414	12.8104509329209	7.28085997650205	12.9137417931347	10.0521891269724	38.701242600135	16.6459888562096	15.9039789879391
Meth.ATF2	5.810077825807	10.8833940232547	32.9791900642315	9.14787472988797	10.0389528766407	12.5317651109533	9.54337660434861	12.5700877365577	30.9403773117976	15.4507679958802	13.820515154729
Meth.ATF3	0.515573099286386	5.28369667993957	5.01582669787656	7.08305431663801	0.448788037395436	1.97231557015437	0	3.67543104593849	5.3328610069668	1.08906173655031	0
Meth.ATF5	3.82988142406478	1.14012771918879	5.34871220982669	1.55930314507359	0	0.15111469833364	5.87829625056213	1.97325467459782	8.10521690110449	0	0.0586296162941045
Meth.ATF6	2.68362065135175	7.57010229647718	24.350734160861	5.69749400595074	2.447173141694	9.89158363633033	8.16840261297965	8.98261950263559	28.0593569748182	10.805298119963	12.3203455452031
Meth.ATOH1	9.16150138787605	8.61867487858731	0.0263986895528849	9.9508403476575	14.3665966559832	11.9355311238183	15.4009413098002	12.7586008932616	24.655156251337	15.7787281683539	7.00386725633502
Meth.ATP1A1	4.37718520870693	9.25106323934582	17.1373884231726	8.03749333923385	8.93029269389502	4.99027366591186	8.50505415362214	8.60831989851057	20.7351259810396	10.9519833010939	9.50636756943745
Meth.ATP1B1	8.0105604724116	13.4239509033611	35.873964244377	10.7045120710058	12.9888561078222	14.3935845687775	11.8630137162968	13.5782272668326	32.6281726316304	18.8599034278507	16.6583241341325
Meth.ATP2A2	7.27062566722204	14.2730075522822	37.5990546416303	9.34307394246894	13.4025242701093	14.9160812758191	10.8367478363419	14.4030879450578	35.6455997134748	17.920438250675	17.0393331303275
Meth.ATP2A3	13.6596877362782	9.92479565115835	24.521891266523	16.3214204807861	3.12491857130288	2.93276875230391	22.1876832317051	3.27388331650536	58.165440049729	14.4188301513919	1.74522135586348
Meth.ATP7B	4.04140771205146	4.15846242977873	39.9605219655275	5.55835851679183	2.0886758907009	18.0550727420828	13.2858439160102	2.64683794012667	17.7366395471358	17.0695784085753	3.97483460129124
Meth.ATXN1	8.5865952514261	14.7139105911079	41.1962062733239	11.3145156125353	15.7017729634651	16.8793194408633	14.5970355209785	15.8466497537609	45.3507789071052	18.3862960899637	18.2675669610075
Meth.AURKB	6.58128403390049	12.3648954288541	41.1949216870775	8.73055518064214	11.6423070839365	15.3739102256936	9.98796011443645	14.6480035614868	34.7970157573034	18.3117065976782	16.1030241249577
Meth.B2M	9.13991711966308	15.0530785842681	47.1967800207762	11.0121992790257	15.4465567035569	18.3960557303593	13.9847109981625	16.8509844675832	42.4237501546225	22.7812724019125	18.4822003022119
Meth.B3GAT1	3.41103802016722	1.58790398986928	10.820453039787	6.95675913704772	9.33546081802083e-05	12.1308130075527	10.0658090623057	1.26485646737809	27.6057230722275	17.5825669447168	2.52368965833982
Meth.B4GALT1	3.17810258612485	1.5410797549635	6.16509331088149	9.40571899401399	1.26164193173276	4.13593440089447	6.61011817299954	5.01613453846488	18.7013770511738	4.54009911639822	3.2041035190878
Meth.B4GALT5	9.53685727552915	16.780058073949	49.0572048470896	12.541136408746	18.61615202356	17.5523196824202	14.2485610767341	17.9836671762035	45.841374541872	22.4272305368926	19.9741988623963
Meth.BACE1	7.94282653701715	3.18937906183533	3.89856823633076	9.04135471319303	21.4381009531162	34.8192431653299	9.38922766264494	12.5512484092992	0.00012216762954639	23.2698232880088	16.1307424999481
Meth.BARX2	6.16837346907625	12.5875881009654	13.1396639542356	10.0892444971867	18.7085736527979	26.6840903666375	11.2883094348181	14.9778322739014	17.1727396843318	20.7480470712407	13.5022714676106
Meth.BAX	6.28222641694297	13.0289556055458	34.2489540879525	11.1542905303124	11.3361989261081	12.6854922732702	12.1196522625072	12.2698729752157	24.2681702213197	17.4012460847141	15.7874459421603
Meth.BBC3	7.86794302413892	9.50903833964992	30.4061712651734	8.31240831957252	10.7414421721874	10.9172265754885	10.8510774968314	11.3131619872521	32.45151790073	14.314799802905	12.4041827702264
Meth.BCL2	4.84252676583005	1.96677102469913	32.8385844435475	4.38212862640929	7.1160166722552	13.7835951628395	11.6952391937361	9.87910887305458	28.8896082443009	13.9675190642747	12.4169469042174
Meth.BCL3	6.95265694841588	11.5354057272767	32.2168041250738	9.72817592265547	12.6762793581448	12.1346952125385	10.8574331857288	12.0303461923769	35.0107767701224	14.6876956382094	13.2567784213233
Meth.BCL6	7.07193527632415	14.2045836095873	41.0692457711197	11.3553843856298	13.0447108946254	14.9361413863752	14.048827109118	14.7045537332795	38.2097658769524	17.9614804554167	20.6860701130666
Meth.BDKRB2	5.3246772264479	6.87412264043845	16.149689531378	8.24654232342319	10.597938959447	9.87034174153739	7.06611536751622	9.46724421913232	3.64208326000407	17.1987760542949	8.40525355296404
Meth.BDNF	3.06422319449155	2.65745897929351	10.9111898460626	1.45979445339158	2.65021732131865	9.86200748387324	8.29726839939647	5.89495591947565	27.8014951464158	15.4869512667416	2.54709152620873
Meth.BIK	4.77371481750725	2.21775386077689	18.6125129454138	10.2596611882572	6.9420647564476	5.38786801804588	11.163290970167	9.82308800684525	20.2663743113428	10.7809938393509	8.07132125619297
Meth.BMF	8.10663568383521	16.74011614166	42.7769924305552	12.7476825089598	17.4981913958452	16.5161956789258	14.1214961286857	15.4107236363234	47.3056115517346	20.8623809836486	20.7276330568268
Meth.BMP4	1.45628740289278	2.47968074407948	5.39405879722264	6.74995357059002	3.09828053702079	3.11211007877148	2.30302111627163	3.5343696040405	7.71690912839001	5.613304996367	1.93154825372174
Meth.BMP7	1.07330784433142	11.1168408006366	11.4800063177729	9.63240239305961	26.9318761887724	18.5720399495816	14.5039019739531	14.4905931884013	16.3526804437375	25.6771143660813	14.2303878251519
Meth.BOP1	6.19620106434042	12.9255494649941	35.4345877330102	9.05909298402118	14.197955660079	13.1525513971527	12.1897737729579	14.5839874350472	36.560169179142	14.4693840790927	15.3688010117185
Meth.BRCA1	1.87855062867913	1.35393735505328	0.836292964468391	2.58712515196955	1.15604025560603	1.48135857828194	5.60922624026889	2.61695321665936e-05	3.03615856400316	0	1.11487842420737
Meth.BRCA2	3.29808797216275	0.333089228721487	3.65934462706465	0.937119772810197	0.907867185801401	3.58614886254115	1.84315302720395	0.710273946312864	2.74951246594547	9.37653889960912e-05	1.77926339747788
Meth.BSG	9.16770834059102e-07	9.92574376948866e-05	26.0958490745021	15.7636317397238	12.7431703526407	0	23.0875157463764	25.0786159489527	68.310994293277	18.3260394355336	1.87251852741343
Meth.CABP1	4.80486948220233	10.3451439883069	27.6369815258315	7.8583637632244	8.33846663321798	11.7365523885495	8.94882882656211	9.52617626659735	26.6673739069307	12.6101789589846	12.6790514735253
Meth.CALB1	12.3135945163867	0.383659672010758	6.14483552371604	3.89741898415204	11.7793155637774	9.44565181635254	3.22126302308587	2.73416042848393	58.8962481917451	13.8578378691933	1.38798797381074
Meth.CALCA	5.07153290213272	0.866083031207302	11.5125301885173	1.86385630736543	4.97815236818814	5.55278831127855	3.05730948444275	1.68972012621877	19.5458206631849	17.6532958245575	0.860364099396578
Meth.CALCR	3.50621449728676	3.64572737078757e-05	10.8648726171182	5.68778422082438	9.58164413581424	3.36716665378302	0.817849224125298	2.47830743534605	34.4513087948268	17.97872458209	1.77277495466958
Meth.CALR	7.43139962401696	16.4076374973061	43.2091545631145	13.3876322828334	17.8577455817179	17.7398662501776	14.3047747958046	18.0967052889056	48.4142856035958	22.1380477493462	19.235786761426
Meth.CAMK2B	32.7527155366368	6.34102379233451	0	6.91555426822029	11.4844234639688	9.1355342151677	15.4699723778978	1.09951345105723e-06	71.8385622210827	15.4491551518389	15.4709939178186
Meth.CAND1	1.72059248142621	7.13706922384996	21.5068966931287	5.20377725587382	7.22772268464116	8.47875529268732	6.68643182763588	8.56339993256915	19.2488565103808	10.242429628538	9.09397436846426
Meth.CAPNS1	6.54125624083554	12.7456266853394	35.9481421553429	10.215732253054	13.3231033498704	14.2553333245717	11.5255914252081	12.986431062432	36.3467712375937	17.1584091150895	15.7832040065282
Meth.CASP6	2.69118839197353	1.5867561644363	5.80614629507599	7.69026540525473	8.89936209294175	3.90413955375713	4.8208745235678	6.02350064084045	6.53271502994708	12.0376610718448	6.89115479589571
Meth.CASP7	9.40304400121518	17.7731805542693	49.9114721564126	12.9177161288607	18.8407588161108	18.9618096284365	14.7108909109989	18.7187186583119	49.3219871951783	24.2268326574924	20.9280631441166
Meth.CASP8	0.000319560756049291	6.13507412271248	17.644517877594	4.39806751251107	2.94963291714924	9.04450469985445	7.61281125084914	5.33453757616636	15.2694758211738	0	7.69662099160322
Meth.CASP9	4.89056583042567	7.82549651919797	20.644943267306	5.36445576012007	5.40227279959116	8.63184162865259	7.44232158417469	8.11877448168451	23.399543453181	9.45556232472908	9.06839641378115
Meth.CAT	4.51562431681457	5.81550655619352	26.0900183959939	11.4192234847471	12.7486418868032	9.45642094981013	10.6985581788325	9.61724428528473	18.9401340984136	15.8843450294873	13.0159427941076
Meth.CAV1	11.1564314899765	9.3390577850973	22.8468269548235	6.89391361365835	7.17997255815395	9.3936878638532	9.95936776850321	6.65673511965489	25.6954436206612	12.4672587978291	12.6546672123202
Meth.CBS	7.79389791805359	0.287264895161806	17.980607015619	10.5814631014992	7.06122215566705e-05	13.4789041950177	11.4492217836285	0	42.2657814716812	15.6577349641287	9.75145460327693
Meth.CCK	10.2125683574563	0.601955808002331	7.68645002415116	2.81755354555069	13.2619431754461	2.75138660971892	6.49512045413222	6.94456814737511	19.0391712772604	13.9332355825811	0.000200226257049206
Meth.CCNA1	1.54591883503464	4.03593416407036	7.82741615644943	1.055001265927	3.32005343945703	4.29104779603886	2.08287595246702	2.47469982629295	33.564691827275	10.7033012434367	3.28171633669188e-05
Meth.CCNA2	7.28592359790057	13.8643775879166	33.6117375390519	7.55539503216052	6.68901943552568	14.2049886401312	9.80260364880564	14.0923889077164	39.9389745072202	14.1841644226824	15.5819787958452
Meth.CCNB1	0.33871426984739	0.471765899711572	1.15981824301617	0.474440455932561	0.703817426945729	0.387751783779635	0.377015156681572	0.437985968821997	1.0108138567508	0.563201659170664	0.422393853447606
Meth.CCND1	8.26700287525796	14.0035743822716	31.2571256946911	7.46538083490126	14.3858450506187	17.0022206604698	9.23354262965034	11.4552377613078	24.9948891305859	13.4492000785435	13.447499942929
Meth.CCND2	4.89092720776755	5.34152003366215	15.93099184676	6.10881731923534	10.9721753604596	6.2910456444104	9.59558310976741	4.69631193454287	23.937680036592	8.40063483636532	1.86590063118206
Meth.CCNE1	6.93695842213462	13.5300707692	39.9378837656952	11.3409654321214	17.7122520737296	13.180197041407	13.4825710417158	14.6592696986754	38.2216496806509	19.3494608709952	17.6943228884505
Meth.CCNG1	5.7788336333511	12.462075816265	28.6474526861581	8.6247545900944	11.412571111344	10.2331969818823	11.9186494804795	7.83646316538079	45.3547542031024	17.2264304715053	16.956816205907
Meth.CCNG2	5.47809950101947	13.8089626326045	37.8055924701729	10.1445749372095	12.7236222900613	14.4654567041224	11.8346797316579	14.697977894314	43.3801965683627	19.0285316559189	17.5435073751369
Meth.CCNT2	5.78265451366746	9.52439929435677	26.7805389777333	6.19083712496957	6.24377534917351	9.74105121425873	9.12544899479598	9.35769713390702	28.977730741163	12.2934562330996	10.8955752300165
Meth.CCRN4L	7.20063495421537	15.523917923652	38.5895837795565	10.9390632238404	14.8044679268887	17.9684664421021	14.2030462016223	15.4269049424685	42.7623312205866	19.3310092323866	17.0970842662488
Meth.CCT2	8.11569349292662	15.366520315736	41.930414961557	11.4037908787726	15.7496559906423	19.8825147850032	14.2027685191915	15.4000714971164	45.3112028037099	20.0840725735749	19.1483356220305
Meth.CCT4	7.87261741854082	16.5621191151911	44.6117933362467	11.4136295222759	14.7880491660243	18.4171405870685	14.5362025165806	16.6864046413928	42.5038933932541	22.3561881916489	18.6802756042389
Meth.CCT5	7.65662729180571	15.0409633864135	42.7681296655724	11.2010153523997	13.9828776720896	18.120409284603	12.3872953288586	15.5967620359231	40.2657469059496	19.9622943016691	17.8371888873866
Meth.CCT7	10.4290836828277	16.4029253107557	43.6493390779581	11.8736670645168	15.875447598309	16.8476407041753	14.0057953492314	16.594019172845	44.2234751322063	20.4499016639889	19.8136550609559
Meth.CCT8	4.89396746865582	12.0519974362287	41.9584554319839	8.57200756532484	7.55727724194016	13.1934136876901	12.6392779002884	14.8468025316274	32.5086357723322	20.0227033875976	15.7534830442617
Meth.CD226	5.19731695582923e-06	0.729743443057039	3.36213956239586	3.3193373187798	1.70649621013824	2.3036189042631	0.88799821135577	1.52285089807938	19.8797938593411	0.000123171476949057	0.240958988329466
Meth.CD40	7.66896660531209	8.67928763612487	6.06553710587219e-05	13.1389758993808	1.51210003054721	8.32336142327051	13.6193325467485	10.5556258139603	43.0232428558269	1.77692050991865	4.9998828365326
Meth.CD44	6.33088212806377	11.3966448587673	30.5374699440885	9.19029677550077	14.3968862311875	12.4050211483034	8.17228283309952	10.7663007588952	23.0207266939098	15.3737116144919	11.4187794001583
Meth.CD47	0.000767510114637803	0.175128627770685	2.65424736719311	0.125211686336758	0.621608637656645	1.21433752228882	0.440881114105451	0.298124400384618	0.516667963903793	1.55974676263654	0.441451007987789
Meth.CD68	8.04155830465069	13.3923156392895	43.2710916847038	9.46407984688676	15.9854116355291	16.7394826799566	11.9858943800309	17.3343133296037	38.789679748695	21.5607662059418	17.1208973021603
Meth.CD74	0.000310195802085465	1.00504498758314	5.08748618229768	4.79113994677484	0.641032072080505	0.900680818380465	0.506359608620616	0.840144435024764	6.38865220116576	0.44215846764648	0.663977582295375
Meth.CD79B	1.62476052173966	0.909864364165184	4.7573185150125	3.5019352874127	0.244075045714452	1.17110797383059	0.000130627997704026	2.19925590702709	1.37976744461879	1.22550088545086	0.476444818265407
Meth.CD8A	2.04028930633115	0.917616197797578	0.00558649178256982	4.49255031632035	2.82492910309997	0.000391417127062725	5.34861494029539	2.74915629184452	45.0724423572688	23.5287278440788	3.97976807723197
Meth.CDC25A	7.82596427211341	14.5816940069113	36.7260477755678	14.0418690229059	20.7759867563554	8.64424789340506	14.8475588789056	11.8709209949	41.5118476769328	15.5281878589124	14.9862887953881
Meth.CDH1	2.24923428773439	7.46483674189559	4.9435468312596	7.45261787954866	10.4245504218771	2.25459607950901	4.09626581971411	6.77158452517365	9.28602871338021	10.6618555815652	6.89083895781289
Meth.CDK2	3.72330127742224	1.91992947916288	13.1452957473306	14.3990731560965	6.28843822217827	3.00935163398864	4.11265554631697	9.60035922257014	19.6668636716458	10.5297590174044	7.3063836619018
Meth.CDK4	6.1477042239977	10.3320386754962	26.1545224381613	7.85952093087603	10.9364978714837	11.0762951293829	8.93673739855192	10.7396597519603	29.6769825111015	12.3007661876292	12.4456447543101
Meth.CDK5	10.6561011919241	11.9497872720651	50.3826491078666	9.37308340511423	12.9500768828989	13.0340226562933	12.865396260898	14.2076094194068	17.9452399058142	20.5053699373362	18.1870825073765
Meth.CDK6	7.55393375332814	13.70152474541	41.2132073995187	10.001915227324	12.6986273669242	16.0502026765816	12.5985130697899	14.5054348796461	39.918757760365	19.0453678375411	16.4713006343895
Meth.CDKN1A	3.14448205190595	11.3218133485949	22.0379047515397	10.9649242173339	14.9835444041859	12.6768449285085	8.76906277598135	10.2480976496832	19.4844546342923	18.1418648499186	15.8748050643327
Meth.CDKN1B	5.96384327186425	14.148910314737	33.9640991288264	11.1331385074207	15.9846840782815	14.353684882564	10.9182642762294	12.383040547428	40.5802450390449	15.6091070274298	16.9527325580316
Meth.CDKN1C	4.32480758009718	12.5238094757925	4.48300059179766	13.541527800459	24.8316413814743	0.635662857023556	16.3079103541284	20.4149739837183	49.3786402190127	17.9142895861362	7.23851245822748
Meth.CDKN2A	2.26344049629737	7.74473597104994	23.9178253239444	3.38888392644597	3.12790184981238	8.58187924073886	9.10832747091345	11.7757484025037	33.2402854493011	13.3498550979483	9.0927211452222
Meth.CDKN2B	6.1481456386382	11.3507439180961	26.4419316655213	8.41867319201435	10.0109009767553	12.5394524776104	10.8038166335822	13.468255635324	30.2844107410004	18.4412405175463	13.8005533812898
Meth.CDKN2C	4.52366726866763	12.429000166093	31.928231567083	9.61920640870127	11.8182066520231	13.6026504874065	10.9796903694578	14.8254752746373	39.1483239965214	16.7861999392128	16.1816826064625
Meth.CDX2	4.42222385055847	3.46046399538175	6.39449852329135	0.000129524200785066	5.45630475304262	7.43297482585039	2.94615338174991	1.73867420095003	32.7262100522739	19.1743255945163	1.13096199591272
Meth.CEBPA	5.35653001469383	11.6361484449733	0.000693497788722466	8.94363036592372	18.0764221472662	26.4769354873576	15.2304194024566	17.2635483351086	24.6657797268748	21.7195053572188	16.0345631979201
Meth.CEBPB	9.35089773233741	16.3035558212784	45.3112743474198	13.3690298130691	18.4616336474967	16.8695616387207	14.3648110763099	14.8763517252935	48.9589052286635	20.1640244179656	17.5724606127843
Meth.CEBPD	7.0213193301008	17.1741023780645	35.9013949642974	12.824409115597	19.7583016407385	18.6276870351879	14.0326473364134	13.1358277125374	36.8841004428926	22.2033714178714	13.1780518519417
Meth.CEBPZ	9.54714857147118	14.3790655429426	39.0781612275055	9.61149357032379	11.3911683555725	15.3268583561452	13.9547321029126	15.0625709422333	42.9898540646025	18.9256156646827	17.0710366917406
Meth.CERK	10.6027755884087	10.2905073945396	24.5098602935976	10.4442931056842	6.50966033224953	12.1149422598639	12.1022810816672	11.5757959829312	36.9549912504875	13.087021829658	7.00012424817717
Meth.CES2	8.53483180932897	15.0565195572359	43.8371226536272	11.4345643116873	18.5620259896187	15.9449928291877	12.141352332422	16.3961733821154	42.4745670167279	20.861381172574	19.2103268750236
Meth.CETP	1.12646151617129	0.657722175831893	1.54282141848957	4.67040505649747	1.26782087995041	1.80515002359318	0.000667802491320031	2.36681936085983	1.46875341042511	1.72537975798484	0.000109316603059184
Meth.CFD	2.26689573679	3.91753132379048	6.64767843976721	4.54115570397861	0.809682160548104	1.12198999042308	1.16609511161982	1.48895791692744	6.30410181929184	1.07263698586998	2.45439676545528
Meth.CGB5	3.34941545090609	0.372708049367949	1.39781127117959	3.77898816275753	1.32305090301968	0.771524671162673	2.24576506695664	2.1956201187658	2.57697932560343e-05	0.818736107710005	0.71973125882868
Meth.CHGA	15.3088507837996	7.55444162637461	3.13912296818392	7.59555249845105	0.000389999617598445	21.5588088272725	7.7267941093677	0	20.0857448444513	18.4971457393834	1.26856313853857
Meth.CIC	9.69993206091798	3.95938294056126	27.4982236051998	6.00176020417074	2.8768911386371	8.36257308970346	8.69959608167801	5.90072060162078	24.4927188586637	12.4191004270951	12.9401367060544
Meth.CISH	13.0103252126018	10.9845550843805	29.9901931102599	14.5475500683407	4.3898175170291	8.44900749357363	9.86917289380504	15.4631743120518	28.3189569530904	22.0232500950457	16.3987145033024
Meth.CKB	9.65288861809872	11.2692857543331	24.1797461355439	9.72604878897359	15.8300418152962	13.1705990581713	9.39289838205216	10.288793817697	29.5608384237686	17.4506136628677	12.358698932557
Meth.CKLF	6.74568631463078	15.5402305578751	39.4521826689465	10.9111169018204	15.2419956406396	15.4976349745762	13.6584788370229	14.9950752188428	42.1291693205489	18.5072046938088	17.7219060284244
Meth.CLCN7	2.5488292222249	2.94427780144781	3.51541298824419	7.50401043509862	3.59713003311185	1.93465018650107	3.87267301246719	3.15203461417395	0.520144755546231	1.43629188660636	4.13425420382405
Meth.CLDN1	2.31799279186959	4.79873673443854	12.9662726203282	13.7229548887901	7.59626867255773e-05	10.8809923227322	19.0655790320379	8.83688351753694	28.6877281785244	23.7793876317887	26.9998289010205
Meth.CLDN18	0.000162510417906983	1.51988137961655	1.31865746055467	8.95768605767862	1.89488953869355	1.86993154819792	0	2.67451130624522	0	1.28118252324129	1.4068072237908
Meth.CLDN19	9.56682011248316e-05	0.662629225604876	5.76952986108217e-05	6.34709557751515	1.51732537813371e-07	2.0657877906553	0.00315538720884964	3.46867597113972	0.522710071320627	1.29924118620922	0
Meth.CLDN7	9.05446029488757	18.1801656785387	48.4099853131583	14.4521877436181	22.6710254406983	17.290306580798	18.0142803589681	19.3007906667784	50.0813852866402	25.5960070786341	22.2441579423201
Meth.CLGN	3.52618324724607	2.65470912295333	7.37967909307358	0.00107659955296581	0.000281615820541143	15.6521243661021	12.4770440807958	3.51603853660546	54.5804461513515	14.7979569245761	25.9648379653465
Meth.CMKLR1	5.00777065026961	6.11653477458214	6.18277322401364	4.28187332713047	9.99312697469088e-05	3.71839573203449	1.04670786150097	3.36519425453651	0	4.05183841533824	0.475284009125159
Meth.CNN1	2.55413432164072	1.0042731697223	3.82926671600715	5.06592340916594	0.0480932400155764	0.995017347845597	1.88064285815556	3.40276928618697	2.02303973120694	1.48915157326801	0.000277674221705274
Meth.CNTFR	6.29029034489998	13.8934526384014	15.7622606822244	9.81135749022844	12.4831877009967	3.87588585584484	16.5774263838946	14.0059691392751	46.115812687686	1.80090483871328	12.9875728345071
Meth.COL11A2	4.7538614334363	0.837803823198519	17.0638588839307	8.56565598704528	3.82324721233664	9.55388010015658	11.5181767378239	1.09206882203622	12.1935586366705	16.317241227938	3.55661365887991
Meth.COL1A1	9.78173387688583	0.00574667824807933	28.5313492093249	11.1332271149541	5.63583701631589	3.1081513437431	12.1036848897071	13.7142436254749	14.0481862752177	24.6248349661323	12.4600755978393
Meth.COL7A1	9.90573805890511	11.1072623215122	14.9588420478544	9.21489016692469	14.3895227298966	11.6248919181645	7.64543827652637	8.2849901357389	11.6796296390003	17.2988335211721	10.0443545653407
Meth.COL9A2	6.81947732472993	6.42288494658699	19.7031022967897	13.6598786753614	0	19.0351563426428	19.4706333129147	9.39709357614011	43.2690517302288	19.8361707325567	8.10016689200208
Meth.COMP	7.13614569140388	3.83351257379348	10.0278643056616	5.45661332290834	6.47745667055766	2.70911403149085	8.88344152752295	2.87963899319622	20.9262813432394	2.87471412094371	4.09995215508262
Meth.COPS5	5.32560329401212	15.1535817673814	42.512595738079	8.62033057477807	10.6907982184594	14.2352085612517	11.6445908114475	16.6163331891863	37.7982888579968	18.8901442608585	16.0784710025142
Meth.COX4NB	8.21023610561207	14.3577178401106	31.2628215906134	9.2896299474635	14.2683715567393	17.2299459875464	12.1608077013516	13.5745508709456	44.8030769225228	17.4783666738977	17.8841143271259
Meth.COX5A	8.85466166455479	10.4911568918594	39.5991362511828	7.88845568177019	12.5866251342648	15.9640519408156	10.4252041506742	13.7026116846926	34.5981673573065	17.3933078469084	14.8662030352005
Meth.COX6A1	3.34021387405151	8.47444656885386	29.6606557425976	6.17229917572501	7.55178804558008	12.0580500791721	9.34839840504758	10.3194875012873	27.610366792745	14.137616051778	11.7595603236756
Meth.COX6C	6.8459361015965	14.3012470992541	41.0755164380045	10.6895358642709	15.543607070492	14.8703264085983	12.7105386362961	15.4193335667526	40.6934092264758	18.9446226763649	17.1300113007799
Meth.COX7A2	7.83129973195332	11.4798881718448	30.8162181861085	5.70283052417578	6.16007257178231	13.4380709716724	11.396436912737	10.930052511711	34.7070438334127	12.9498461102726	12.6973568026265
Meth.COX7C	2.8120047619679	5.22532170940714	13.1920409403545	3.32835922113501	6.35509472114577	5.14236751269107	4.27195403150473	5.32950564089249	10.5014215888001	7.67492785703493	4.74666090756429
Meth.COX8A	6.20228246497166	16.2780321095278	43.1471232706378	11.5829305901981	12.8733067198687	17.472192023692	12.7964729460123	16.5518702720415	41.1133978655891	21.2259358680956	15.2920361107478
Meth.CPEB2	4.55792055835372	8.96061758811197	19.7575345320404	7.28920903874661	10.8423691461485	11.4259304624594	7.21318726948334	11.3929456961009	28.6636508058662	13.0523126418391	10.430184289001
Meth.CPT1A	7.19137432320965	6.68604783957088	21.7291197475947	10.5153849537569	9.04501184956303	13.7957465300235	13.7068678579734	9.54021713831861	33.3433580596604	3.02101277887654	13.7184020781383
Meth.CRABP1	8.60957620937671	0.0783174266849428	5.05506118873596	2.02107863394552	5.2628216481512e-05	5.7170756681394	24.9556467862979	0.633853496525842	33.4431898930682	24.065927049141	1.15486460718699
Meth.CRABP2	6.041536567649	12.7991824331137	19.1922187098769	11.1894820124826	14.4666687027676	12.7271843725665	10.5992649199896	13.3917277334025	18.9439885621653	21.156835835055	14.4612949393577
Meth.CREB1	7.06295313896163	15.7378166378562	37.5556451128279	10.9821341125642	14.6197189451448	14.982918584428	13.2790386646936	14.1001015002637	39.5415684079331	9.82823824359927	17.9880302105182
Meth.CREM	8.70485513598475	14.6790608314514	45.0428947989757	11.260338992531	10.7839657616038	17.701271866396	15.1756961436724	15.2295958079123	41.0759369697676	21.5989839659169	18.2588731756189
Meth.CRH	2.54876699243705	1.29394180330009	3.34544782150411	1.45761181694408	0.842082216550223	1.89096584331699	1.41380926296886	0.595264454340637	4.75266783922678	2.00033289200395	1.28652863977642
Meth.CRMP1	1.87555560764694	0.314831959724359	5.91254647170577	2.70316472996754	1.46316645179825	10.9594404539333	0.199753649640748	1.58972699223811	8.96393489435258e-05	9.5723209215343	4.33558342651167
Meth.CRY1	7.1947721100766	15.0610498030426	16.9787603112397	9.20657131123928	16.3537832434115	30.338370936227	14.1575047236823	19.2174301281023	23.7323669231367	24.5084445754253	18.2703944866236
Meth.CRYAA	1.95226457396739	1.32157454843879	0.823007144581381	3.52785471722964	0.79177311083048	0.000161348224915426	0.317750802914371	3.69149395036673	1.37490571983449	1.93827962746494	0.0425915695265977
Meth.CSF1	7.36499542661287	11.8241027985548	29.7311166495805	8.95710938581479	11.4272478222856	13.2243114741079	9.77074397403736	11.8917724672864	33.6292591530278	14.204010646589	13.657020680042
Meth.CSNK1A1	7.5989924156933	16.1082987909683	46.8153883434364	11.4933381525163	17.1488349182518	16.4633685814998	15.943559714596	15.4767518446062	50.2049358686431	17.9968221061872	19.6752538808358
Meth.CTDSP1	6.37214720899951	13.501518770497	35.611438145399	9.70173551844007	14.7252283686953	15.8627017012348	10.3928418221607	14.5424187627893	36.2149311440146	17.8444503685902	16.3695449911602
Meth.CTGF	11.7931329107436	10.7918404975815	5.28918745485041	7.74447666694575	12.5362465177693	18.3696415191457	13.2569384425056	17.4421263683626	22.1060178632834	16.2507724586878	7.01903203479844
Meth.CTH	7.22131014265739	12.3489983675649	31.6216934155246	9.91505959207499	8.27454353138325	11.1154628448983	11.2872792113492	12.2743834722961	38.2471563804804	14.9349309484875	15.0613942334919
Meth.CTNNB1	13.7796471057496	14.094292836383	32.5584090599076	10.6595580358131	7.60412350329818	20.0730413391035	16.1094043290672	13.8782669113396	36.6669876230933	13.8661355643694	11.799989140429
Meth.CTSD	7.92772843334219	16.976571231367	42.7454513846736	12.1104668532601	17.913074980729	18.5425413063716	14.4269837357043	14.2287531078317	45.9591258185803	22.090470677471	18.8633568651553
Meth.CTSK	1.19281616898045	0.712886694297354	3.97944192118196	0.590428992511604	2.44593709236462	1.83750296846475	0.745101597938397	1.50408209101039	0.85804847170634	3.32841808994025	0.626394378856461
Meth.CX3CL1	4.72283489874811	1.08569122309014	3.6627970498376	10.9418870697789	9.44919595698905	0	3.27483374327117	7.33703318090798	1.5963920306226e-07	15.2467956158662	6.39865873901148
Meth.CXCL12	6.55228749836582	3.92852635148794	7.54898697485826	2.05673364027336	1.85990930722709	4.72377591088052	6.62615626006435	4.02226339009194	22.8880440138712	1.44571052029034	3.68404626403779e-05
Meth.CXCL2	12.948817832489	8.38110163954216	12.8436351827743	3.45865284929403	1.83983290220552	5.09049039132259	19.0679275143721	3.49892334028255	36.6851640384453	13.5531751105031	8.39773972810979
Meth.CXCL3	13.8696579301375	9.87248689404554	13.7268599966524	3.58473183518419	2.68304159209859	8.81217855994997	19.5589525463306	4.94594046389394	37.5684344153308	15.0186347343083	9.2896388717846
Meth.CXCL5	2.08571876222009	0.206244830627386	3.73641822329589	0.87432028546606	3.13676875542535	2.12807101376676	0.430553696482792	1.41493690129084	5.51051131431663	3.19386906866958	1.15660909248092
Meth.CYBA	0.000597582685554349	10.7490607326931	13.781828946761	14.3566056392511	13.3790734473674	0.00321658563698779	16.2658023620933	13.7240394756057	81.9085774417884	4.70621504954818	25.9403066183929
Meth.CYC1	8.29388312054584	14.6368572812793	31.476951161888	9.65248356772485	14.1937640617929	16.2048329996868	13.7249788088146	8.12561371148674	39.6212370092765	16.8984200306855	16.9465846844488
Meth.CYCS	6.03877852162313	10.3939619446432	31.4792695923665	6.47729213737193	6.75242383875108	12.5114596719841	10.1103547666503	10.514572346729	36.4246615478562	12.2255743380335	12.3735358538415
Meth.CYGB	3.13639849458316	6.99603151743141e-05	5.06573297524883	6.5505802115118	2.06222992340009	4.48195201007432	2.48795270216275	3.67702845300279	8.59279121692504	6.66641217810811	1.60699446940662
Meth.CYP17A1	0.79477746602984	0.426202014287813	1.82920866879181	1.1501126808112	0.000681030502400832	0.693750909494891	0.0839989849477076	0.221840228276797	0.000263267427453293	0.379716430511595	0.420564609948596
Meth.CYP1A1	8.40362248495601	7.0524918016814	15.072636939311	6.93159226896379	9.52273494704479	9.07779760545582	9.3811727208124	4.83663182608944	19.7429924072059	10.8392560056974	4.65545244392519
Meth.CYP1B1	10.0579817044458	3.05352256802542	20.8501833240586	8.48422078389872	15.273818380927	4.89916725688343	16.9078230390083	0	48.5644464535925	11.4871728572685	5.21735623712297
Meth.CYP21A2	0.978245029359403	2.61509193511337	2.85995760022297	6.57577238853421	1.33354950858287	0.540567023141487	3.83449134690454	5.12676323273085	0	1.82282692726136e-05	3.84726153963015
Meth.CYP24A1	2.1053246541409	1.80440822909186	16.3888043474269	1.59229310910965	6.71202650635386	0.000714544758985743	16.7304415571215	4.49302554396301	29.9769133978467	14.1383572054516	17.9935310677865
Meth.CYP2E1	5.52464255197415	1.73061046944299	7.34298213712719	2.26329920712992	5.49769188150036	4.91966127805869	2.03625862434501	7.98138920164992	0.000187647749203294	4.60716108702385	2.58779094283461
Meth.CYP51A1	8.43958314197881	16.6494774078346	36.0651703119318	13.0525543324562	14.3647055471319	16.7187106738376	15.667728681383	15.4284478907209	51.1629221264151	20.8234899914046	17.2957432714215
Meth.CYP7B1	4.09273651314874	3.93707795389241	3.75405706096406	8.40862667032456	7.70751014435733	2.06149538740121	4.20319328009596	10.5528294226101	8.27986409137045	4.90915291820727	4.40635532709095
Meth.CYR61	5.01375080771387	16.1793013896162	0.93471620971931	9.48932060272566	22.577191573728	27.8614389626364	13.1447718731988	18.8078349390483	13.260217368993	23.5319848287783	18.5255533396046
Meth.DAG1	7.55997443343811	12.3018085902762	39.9235249723254	9.17789858239907	9.99207517907256	15.1524044767914	12.8872545561435	12.6686655146079	38.3413207617712	18.848034711049	15.722468682995
Meth.DAP	5.83769731194932	14.0047094286525	35.5039348891568	11.9416189839858	19.5529331795677	7.43881100247308	12.9457798147606	14.824317316446	47.4553845851912	16.7592145930205	12.7367694787674
Meth.DBH	2.73756212907869	6.38166571148211	0.96610541376098	1.48325267806708	3.37433380501988e-05	0.000246921140307294	0.000274737295831146	1.09521447257742	0	0	0
Meth.DDB2	12.2206480949937	11.9665601054934	21.8281917842951	8.71504531485084	12.080446060364	9.84398134494687	9.37728949821911	11.0897008446738	23.4057262964939	15.5943440255919	13.2585718071898
Meth.DDIT3	7.36988392152465	14.3430456248259	41.0840226694926	11.2815843561379	16.0178721641923	14.7483605341907	13.4595274209454	14.7796001337695	42.2341649381676	19.3697322656839	16.9508853492526
Meth.DDX18	7.47499200554274	13.5958820361293	37.4383416003074	9.89278628305005	11.2611402649874	15.3961499315134	12.951994520898	12.6944930386071	38.4695750853587	17.4801515089607	16.1246123526679
Meth.DEC1	0.898815284036942	0.643818156885605	2.81978202952736	0.768861652329405	0.534521955117125	0.689639498408128	0.520748044542392	1.45784722539607	0.522362661183322	1.98406906488039	0.697605827460804
Meth.DEK	5.96840743906014	10.9851864224233	32.8298789579016	8.94528546403328	11.248582796492	12.7603319117491	10.6386848170386	12.6422920300922	33.8055786270641	15.7154414696576	14.2760873722394
Meth.DES	2.48106127215995	0.674683066535308	6.64450051965878	6.54752499491307	0	0.000156124995278777	3.02606024362594	2.8485342597944	5.14619975077271	6.08878898334552	2.2728566425631
Meth.DFFB	3.6227938522432	15.7983541401988	40.565085881834	11.1722922134391	14.8804763479812	19.0884516182955	13.6106964461509	14.4797640136038	44.4788433440973	18.0517993865743	18.5531215560246
Meth.DHFR	7.42055952600011	14.6177913670642	44.8086023016126	10.6712223805146	15.99830356613	15.3894979286137	12.3360419009402	15.9032713129613	38.8097440456219	20.0765289179576	18.4351259820212
Meth.DIO2	2.51533127064145	4.28563912632665	6.44853996850497	1.64428196090921	2.80969968249766	4.06801514052328	0.82397781060059	6.97575644255624	10.1441329983394	5.52512144444442	0.998521612218065
Meth.DIRAS3	6.70152012008016e-05	2.9498720328324	4.98335666573322	1.71676351934072	3.38464039610325	4.04332681814371	3.35034971078155	2.39940224221259	5.58792868501364	1.99109099059414	3.21780901605807
Meth.DKK1	1.45652261051121	5.01672354596652	4.42658383028318	3.6699568552516	3.60205587068942	6.84939515357364	1.36537950373368	3.14581643493782	45.5494512676822	10.3485971392327	4.06379151637392
Meth.DLX3	5.6550740428787	12.7483920726456	22.2151928339251	11.8701919298363	16.302645212572	12.9499680310493	9.57296989361391	13.1952265678251	24.1353658973581	19.7809032375036	13.9142175539672
Meth.DLX5	4.4856556522058	3.66913968051512	11.0106099917033	3.69739542768425	5.5460945360142	9.48024602607353	5.68223443968609	7.28653043966612	8.52346809696247	11.8597517774629	6.15518790709029
Meth.DMD	9.99659644407743	5.8716056700094	5.42348887052071	6.35852921544726	4.22023408689531	1.71009387606895	2.11095548417098	3.64864899497058	0.000290867608732135	7.07316891547315	2.33102819063237
Meth.DMRT1	0.000117753512085842	15.6216825726932	17.7794448446111	9.48996256930886e-06	9.15145051357948	33.4224746106115	4.63221042107702	4.66083833394325	15.5600645038044	36.1110315180107	3.13398588946074
Meth.DMTF1	5.24875424375732	11.3626495645528	34.7424337952514	8.11386075197545	7.73951636515445	11.9790669728027	10.6492521521337	12.0400380963382	35.732559836862	14.9555640546291	14.1141280673323
Meth.DNAJB1	0.88243807808962	3.99799024193053	0	10.4552369994546	2.81089071281699	0	1.27535299727016	5.38911776644969	5.47672968725969	3.83458612537224	1.76042803089864
Meth.DNASE2	8.91503305863927	12.9753505998908	37.6749207801266	9.94069073646275	14.2392163155068	14.7062646397936	11.8537690173527	13.6568435922746	38.0769616239092	18.0158221098319	17.0832673612159
Meth.DND1	0.0161418957947834	0.263194375642889	0.715330937194623	0.314792739215755	0.332073304213751	0.209449217327345	0.264490565735946	0.282976176605394	0.579415897952038	0.455578537212358	0.202817598154605
Meth.DNM1	4.93831310079808	11.1026062370803	30.0896790718764	10.2580058006276	10.1489812760766	14.4246347985291	9.36309439567672	11.806715343667	32.8200840824585	18.1257945151988	13.0078750217753
Meth.DNMT1	8.47868964090741	14.9876252545276	28.6763371685758	11.340829577326	14.4027421191266	11.003028562773	12.9590433181645	11.9515362046686	36.5816316203049	15.6823784187891	14.9734407590662
Meth.DNMT3A	3.2054887729668	1.87350499059278	6.4517843836699	4.19182893443289	4.53260111070748	0.445027917516814	2.58131643280948	2.17587160043508	4.41586789599385	1.58914072013719	2.33534546272066
Meth.DNMT3B	1.71926178742721	1.34260167168773	9.05460112413395	8.39055668739189	5.13545925637509	4.41226774176013	1.64850309847496	5.44161559139499	5.08973635198614	6.92350470116645	0.0633221394510345
Meth.DRD1	4.30304594920193	10.4808079086174	6.87516535634526	3.97464579474728	0.000226512640455434	1.81966394739032	1.69625278280677	3.06339127652857	42.1265655196273	2.67045622031543	1.82291474665211
Meth.DRG1	10.4813223400925	17.0014696876722	44.7391019282416	13.153331450226	18.6850399560849	17.9850159659606	14.8887391474255	17.2295209238786	49.6654263784568	21.4192036646564	19.4156381699688
Meth.DSC3	5.41268236991998	9.76861259654409	5.92332984433978	5.95785362546601	14.6651964849119	15.9958914326447	7.28148309892988	8.71278795071932	4.0926566667131	18.1342387505994	10.9611083529548
Meth.DUSP1	10.7613660773143	10.2677851844955	29.2753681849909	8.0058051538644	6.88261273800894	15.7300029147306	12.2890710454663	8.27485053516675	39.184536333962	6.43475112261319	12.0089151852627
Meth.DUSP4	0	8.91046776615534	0	1.11625875861678	27.4566760727213	0	24.0810260988196	0	61.2525633313082	14.4943088589036	2.61105054457526
Meth.E2F1	5.67816389593434	5.96719140305981	12.8514537898892	6.80386189438398	6.88200815290143	5.85981170694554	4.40751424250296	5.76525404532592	11.136914277675	7.06908898061593	6.17999343457925
Meth.E2F2	6.30768069420655	11.6637407560598	34.6775147312798	9.84850677988468	3.26060169760753	9.62005930535265	11.7273433147011	14.2204712480171	37.082099908257	16.8024761649572	17.1576967986626
Meth.E2F3	7.4455938607495	12.372357232017	37.5441909113595	10.0374437736807	11.2970801888518	13.7599119012735	11.955357541312	14.9308227863672	41.1373538501287	18.7662800531381	17.5385750565756
Meth.E2F5	5.66882622014309	12.9892923199484	34.6477259750392	10.4907151147786	11.0299478560688	19.9866833809456	12.3768241217642	15.6007467100313	38.8546612967522	16.5462546827348	13.4326105265906
Meth.EBI3	2.55233791192224	12.1562310112874	14.1689353509885	7.70825313869522	2.23790556356004e-05	3.52015316082529e-05	9.03837135769479	9.67834767856091	16.1186736740377	2.6858891544999e-05	6.81005553021418
Meth.ECE1	0.00132562808530592	5.98550653423747e-05	11.587290294853	7.89750208581925	0.987753643446799	3.80866378879735	8.35209831031734	2.61032829260645	26.4497380652413	4.18564393996201	4.56921203530129
Meth.ECEL1	3.83942048224503	0.169276129114639	1.16818236525385	3.95416679075712	1.22397134871018	1.37531456773553	3.87833977958768	3.305641657926	8.44551873278247	2.97125743327957	0.139981687471019
Meth.EDA	31.7094373826369	2.59474005311501	5.69580778670648	2.5264471373174	2.59026139273278	0.0698947030836467	7.93256964169281	1.00423634933716	9.14770815365132	2.60355480805745	16.7555831961845
Meth.EDF1	5.80516077612309	5.85752543108374	17.3428941230855	5.91580579926884	7.05875384110401	10.7946153042317	7.53165345080586	6.89621136235676	20.8424454472213	13.2043969012403	9.07734215021991
Meth.EDN1	5.70855105064263	10.0422679383224	31.017727744447	7.29243563834469	7.47356876697768	12.0100582981053	8.92155174924308	11.8023233166575	31.466842494316	13.9504122123041	13.3898271910957
Meth.EDNRB	2.58664075641359	4.97045028572157	3.55156973439365	4.26850526938262	4.1360467041921	2.94661241108255	0.761919630839715	3.57592751977893	3.04767859474253	1.85406102908317	2.17498748967414
Meth.EGFR	7.45598863647349	3.37355164603185	2.97606452497764	7.745143235249	5.02663999419429	16.8402348623638	7.28046070544308	16.2168830299637	7.22120899618247	26.1365750575533	12.477969807142
Meth.EGR1	12.283849656109	15.4337322865076	32.1755111220424	12.8747671166391	18.8530737197192	11.0539087372604	13.1087016358521	15.600862531182	55.5742763009605	14.856310052463	18.4490918625851
Meth.EGR2	2.34776616102852	6.31024797005603	28.0203424127232	9.66131603105041	17.2322229891255	8.7104933493678	11.3811189183663	7.50953480517985	29.1962639922583	12.4707671196755	4.21080384728315
Meth.EIF2AK1	8.36767898523607	11.1605330285526	27.7535885774746	8.11118221843776	7.42615228334104	11.8150829981453	10.2273411633103	9.80915367975287	31.0278251086274	12.359642418523	13.5512848381542
Meth.EIF2C1	0.618822865494849	0.890655276930261	1.89424053245022	1.02783047073484	0.971525531293999	0.499300457822071	0.402200900297345	0.945542872893579	1.73708389040188	1.32238950283614	0.825809084202868
Meth.EIF4E	5.91672070494919	11.0065287053722	26.1288488213717	5.94283329621707	2.80981531444594	4.76546347085798	8.36780511149155	8.43661737550232	23.3186079792279	3.18144473989983	12.7146229518149
Meth.ELF4	7.57728995771966	6.30195635464968	4.90343280906984e-05	3.69574298483923	4.81134450702749	0	2.84889251800121	1.52936021570703	0	2.2959263430956	6.63482097042295
Meth.ELK1	64.4634579103641	3.10690234805735	3.71731057922097	2.16656506834354	1.20021678808125	0.000117100552677895	9.1503284008557	0.000159584759959387	8.70263371235125	0.00973019091592629	24.9561403561334
Meth.ELN	12.2375821144393	2.83598778385425	3.54161385868722	10.8773651617562	6.16842514840738	8.79807231886518	5.10211774650162	10.1302137332584	3.8323523728367	12.3370943444748	0.485523367110841
Meth.ELOVL5	9.38398331083642	12.9684255619802	33.5060288183886	10.8660286603368	11.9637035294962	13.4051385368592	11.7516985223879	13.3732818711687	41.4991025574469	16.0393389789742	15.9351187276582
Meth.EMX2	12.1589650142181	2.57530077811311	12.6231053589919	7.84561058776766	5.94228650537169	5.21759993511041	0	0.790395117272352	37.0173534723892	19.7880616923804	1.54479028619672
Meth.EN2	8.24183285173148	2.7453571032185	14.0044866701807	3.33606990558044	9.11008577557066	5.4888739093212	0	5.08013674547393	37.577125706868	9.08463551009069	3.05644862998882
Meth.ENO1	7.82220291782321	14.5289120155711	36.2891917314699	10.6719549920895	14.1176021265276	13.6481404207149	15.6303627702675	14.4496604851823	49.1957330584908	15.1325666209268	16.8665561963216
Meth.EPAS1	2.45550958535304	0.853845678795242	5.66852136722901	8.00900194017065	9.61705368190488e-05	2.58823367245123	5.41299706887541	1.51422783810063	9.1011237887558	3.93028940655255	1.65596793107916
Meth.EPHA4	7.16051003224717	5.57524065010512	48.5844897011593	10.274711418615	21.9027142664691	16.5785601237372	16.4123307891591	1.02890377273767	39.4437195709527	15.6639173216596	19.6636889562516
Meth.EPHA7	0.000133071445133298	0	12.6617243237883	7.12755579447691	0	7.80179330554767	6.16188077551943	1.04612062021981	47.5106480052809	22.4411560058379	4.27198056097948
Meth.EPHA8	6.77806631541752	3.47594125999054	11.7753728569617	5.43372858151859	1.95949462393461	18.2004352437672	11.0543445834555	11.2638588889214	8.48266313993433	17.8259920142802	4.11875729916905
Meth.EPO	0.0204148769764804	0.271686403758521	1.84867743084145e-05	4.13293706236052	8.08056591595884	8.29105876623016	5.98326929131514	1.71934516306594e-05	9.97242589017989	10.6579536284947	1.25388276737576
Meth.EPOR	3.17010992211179	0.370169110445382	3.92406638620158	5.53208129833742	1.05891577491256	4.69035617610951	1.30256047925565	3.03347450954861	2.46652712171408	5.20705717886081	0.225973403635154
Meth.ERBB2	7.07910947989172	13.1331847457187	36.5085248930654	10.7062912078995	11.175636535316	14.3077526783527	13.5491482178445	11.9103519894341	36.1035516184002	17.2911782310352	14.8022835837257
Meth.ERBB3	5.13141219733776	5.92047116839056	2.63322505243974	8.98975972871638	10.6974771866191	2.69026097149327	4.10880945212214	5.13218563474142	0	12.2173567317501	6.842259452627
Meth.ESR1	7.4594946664183	0.541700671865674	15.6033756661143	6.35323280987486	6.3366677160511	5.62433519575557	1.89105806907426	5.48257859162311	33.1870211906396	9.27067883961345	0.354831843794822
Meth.ESX1	25.5778392719423	0	0	0	6.97714659003607	0.000680497382788662	2.82573206496996	0	12.7141620447479	9.60584224801677	6.81209321528462e-05
Meth.ETS1	14.4718926350786	12.9486130609335	40.2197865249436	9.21084198807971	17.0454334554517	17.4925558934045	14.9344116648661	10.0620230242376	41.4082029230647	18.0702281861069	2.08169907551435
Meth.ETS2	5.8594720684496	14.7479495371466	28.658956929662	9.01100649537165	8.60694647517699	13.3336263705393	12.3411518649491	12.1982209679279	31.3773063685552	2.67713983093815	15.0289338046128
Meth.ETV3	9.12984025552503	11.3726057155765	34.2081842673998	10.3412029719803	12.0165916406077	14.219855400891	11.6592825248771	12.7938946647124	34.2643969180317	17.4869457185938	16.3738138491781
Meth.EXO1	6.53985084581804	12.6883984200799	38.7849991326051	9.19548460349421	11.3646549164078	15.809848356612	12.9299928755465	14.7300019915948	38.4689395674109	18.1515742297208	18.0397650703602
Meth.EZH2	5.09130969874078	16.8873383217126	37.2138201472249	12.5839151943972	14.4109981235333	16.4844982398698	14.7305041482796	14.6980738462168	43.3597854549587	23.358606776646	17.9163821685934
Meth.F2R	12.0571098815256	0.00011433852842021	25.2801869173932	8.44797875957188	1.06064420909442	26.7848658551827	0.750069331610175	3.61338404995253e-05	26.9631329105399	36.8493055691903	0.346635451701463
Meth.FAAH	4.69386660803576	8.60176317110633	2.77001532797353	8.18673074083807	13.7047692077243	2.37237952769364	5.30641364036364	5.99382774528512	4.45757638609333	10.4883277668844	0.894428919775009
Meth.FABP1	4.42868636167849	6.84407320422561	3.60615064894851	2.11517702522855	0.788231830455128	2.90216325795249	1.06763613270466	2.02393625427217	0	0.605787414706034	3.70616769368065e-05
Meth.FADS2	5.46309389728967	0	1.911739800722	9.08240820808863	1.3976472252746e-06	7.25447101446508	14.4932217378724	2.02442877753361	34.7563916659379	10.0241625127155	4.47418275690131
Meth.FAM3B	8.8234302949446	1.84087200003533	0.000616423885716492	9.46591739644096	6.97155020822857	22.3183929358968	16.2952950668282	6.0086193591774	22.17295198478	22.940328455003	21.5456629684731
Meth.FANCC	1.39506889957437	0.684882435365024	2.1423887563781	1.19572234343133	1.46878052750521	0.403775629564985	0.867853720446939	0.843469951776851	1.4702305045948	1.13943715637886	0.799387317792878
Meth.FAS	9.73673224886292	16.3745583427145	46.9013074005416	13.478023834904	18.2986627118239	17.6964431598151	14.2712604572469	17.8909239159268	49.2211437997309	22.1819204017225	20.3315682749444
Meth.FASN	11.9481226277501	12.1065697158352	24.8097956444206	10.9995200173311	11.7638154369352	11.8769631446299	13.6098354610329	8.41142940846172	43.3825216539237	13.0127598786142	17.5619738933177
Meth.FBLN5	5.81766437210164	10.396529488398	12.5885102260432	10.2997990292465	17.505365050617	9.15645107798314	3.91444539323943	6.4851443567864	0.000134799262720009	17.531643636372	11.2659234856287
Meth.FBXO15	7.74978961140137	11.1809999544422	36.1579727106321	7.79252934609955	12.14448869	13.5562798136743	12.787118450646	11.3402128276972	35.0749712913488	16.7564107960064	15.5959146279203
Meth.FBXO32	8.293684201176	15.2900635294148	41.2169472731164	12.1138482083951	16.9288533269538	16.4958265724062	14.6476949655948	13.3786788937566	42.9121041751174	17.6789696553823	17.5393093413118
Meth.FCER1G	0.401572205077317	0.475876022536526	1.49925667610263	0.322614672409452	0.659030162972394	0.775596789981394	0.700866789762502	0.621080315967506	1.44111155622487	0.818480597356137	0.441818466857308
Meth.FCER2	6.67707113159408	7.24468029407185	12.9554615100929	6.93976049504263	2.63243476906457	4.03980392719996	4.0811642212347	2.78133321437064	9.93791661047801	3.40344185099539	1.1337788955615
Meth.FCGRT	3.7674554381593	2.92968576058959	10.7428941815992	9.62744364664716	5.5561683769532	7.16797264701759	3.78447252537765	4.56271187465359	6.49039754145227	14.1470697570862	6.56456397419648
Meth.FDFT1	4.24441049667383	14.4283666986773	39.615168131304	9.82290504474041	15.8202101719809	17.0244124934989	13.0100675739344	15.1780733763494	37.2584212249177	19.3758080821537	16.3373763186257
Meth.FDPS	8.12513733683255	12.4375663749686	36.4892523599181	10.4786010091724	12.4454675942763	14.7187289785765	11.9979876645828	13.6830085125596	37.8339074433536	15.5953611980795	17.2960290083693
Meth.FDX1	3.73194357353423	11.0878216983162	34.0109731896399	8.20562177432363	9.72511272615985	12.1942738067064	8.79689007292315	13.6113690733564	36.7463077970603	15.6119440432859	15.0096438488631
Meth.FGF19	2.1524667962591	0.32946894912679	6.97059666535998	6.05806060895595	1.3298149281714	9.79862291861427	5.51340526038698	3.23856962739768	23.6864554722404	2.58710313345811	5.86189614496563e-05
Meth.FGF2	6.28263423594519	1.24274175992969	15.7266975141404	6.90758707454435	0.789845490872325	13.4606800412844	8.46009167577294	1.33385069992579	16.1960533222118	13.756956797024	5.52608575195371
Meth.FGF3	4.16727827516722	4.8402585965387	4.97991086728632	2.92562783118742	4.71350176609563	5.1516141826723	18.5642492417297	0.631327975551405	17.4469857278197	25.320557022191	9.22776901558668e-05
Meth.FGF4	1.96595217483111	1.205256007914	6.56576410407289	0.57463359874868	9.30776468042772e-07	3.87719060218948	0.656994703149812	2.39070916729143	5.8259589998859e-05	2.06832515906099	1.84884352932608
Meth.FGFR3	8.64082311738715	8.87344762840142	5.47278713303254	14.4734440798556	7.76006190328211	9.91905064647572	10.043787245275	9.63793836245123	43.9374840000868	14.9871436095015	16.4082387808009
Meth.FGFR4	7.49482052320692	9.23807714788619	25.1717333091008	4.73948365707423	5.14019271760232	12.5338948896562	10.6737257492063	7.14085420505408	28.909478637816	9.86146529277607	11.9311590063022
Meth.FH	4.64938321408957	13.2464443027794	38.7947536849086	9.8765845496046	12.1322475505519	13.9760810607487	12.2004593483307	14.5316235470276	39.0533472864493	17.4125104028588	15.8599440405979
Meth.FLI1	0	12.7055410272997	0	0	2.57202346557383	5.95783965034966	2.79547808912908	5.9204732509013e-06	46.6147583188775	21.827887584277	1.07913719621643e-05
Meth.FLOT1	6.46241290908564	13.3406671302421	33.7491750609932	10.0674477421594	14.2618745032149	13.7862346334639	10.6370530929362	14.0265598243748	39.1101898391898	15.9946419118445	14.1564045277258
Meth.FLT1	8.90635654037655	2.3371640640141	7.93597931191723	3.86352889630027	3.27461727884266	6.23542710701627	5.6689268523878	2.39232624872093	10.1015520245143	11.4076014494591	2.77714215523508
Meth.FN1	0.000601111442322352	2.21357936060304	21.6100164898133	5.50595166517878	8.27574136226747	10.8634909927316	7.40559906989182	1.83078187198045	32.9768638837488	12.3750610017564	4.04769696232749
Meth.FOS	7.45357679194282	16.2892282327206	41.838176710659	11.171481062365	13.8084583831901	19.0294632268765	13.1635985859069	15.5497949951918	45.5674783163575	11.7428170048923	15.7264945127149
Meth.FOSB	2.73470101582877	7.25755578237404	22.693006997706	7.07230252534773	8.56721534521064	10.5934253711674	9.17992184488238	8.13901524161557	24.0852831890957	10.9867446804778	11.2482625776716
Meth.FOSL1	6.28178477321816	11.279839609584	17.5932271885965	11.6445210766871	3.79889911689815	0.000143693742876529	11.5745420854459	9.37847542747794	19.4410380034653	3.51407307938908	9.59810982875487
Meth.FOSL2	9.24090238391415	14.2371124124859	41.2024778664865	11.1356692366993	14.3848706626462	17.7256011274329	12.7676752480085	13.4413050088744	38.0301314484176	19.2967432885912	17.6678198081397
Meth.FOXA1	2.33184812425354	10.7410002469277	9.57455942779012	7.43480483804936	16.5738311808046	23.1159231658001	8.1808797638084	12.8488658093438	5.22498564625965	20.3986043752871	13.1017372402351
Meth.FOXA3	21.2029572313238	7.72168892339117	18.4038216501133	11.4855180427123	12.7786480614712	5.79806247331034	17.012679174986	0.000625280296944711	50.081971471907	9.43370090633601	3.40833283547902
Meth.FOXC1	0.35208153965471	17.2769377292481	24.9227404923076	10.8623821227234	18.8595008472813	21.214163396433	20.117831110362	7.86854366441838	25.235411226213	26.9699996124651	16.9980838764632
Meth.FOXD1	1.06574350780758	5.56413644765836	14.5678936427845	4.61539956661225	8.28964287559391	21.4604880104495	14.1545878777302	9.78857838421456	1.07006426127146	16.6726519011791	7.0750014927026
Meth.FOXF1	6.47920988194357	1.36104722044053	13.6440002909331	8.34512890984977	4.74552477435144e-05	31.0387894584825	11.9553984206166	2.79155263565961	20.1864994489978	30.6676383599932	3.41304472131468
Meth.FOXG1	3.47585555668071	0.029454755771604	7.98818933598399	1.83726889534371e-05	1.55488253036886	3.35343413301281	2.6919959083639	2.67088240978785	26.9811858970366	18.4261021331437	1.06021585132265
Meth.FOXH1	0.492207013885822	0.671272620933925	0.735651576107567	5.08312247743429	0.474999983940445	1.24656057924928	0.291991923122806	1.77966949737337	2.61595679817037	1.07749646344784	0.351959491943368
Meth.FOXJ1	5.2028280419611	3.53602754788948	7.72394315957022	8.83518617565478	5.63048192436979	4.58207855475102	3.36282367014004	2.63052021689065	30.0396980392229	7.98986053604415	1.33187050867715
Meth.FOXP1	8.95243199254675	15.4979451341876	40.9268689812324	11.1976179819994	14.322738049921	16.8998953323554	13.6942925822937	15.4649044221957	41.9044692995728	19.9961393579033	18.530489907427
Meth.FOXP3	1.50125981845045	2.33873615317815	4.93978142604992	0.781364326607402	0.676612209739872	1.34460914052937	1.53769041134792	1.77273612393562	2.3245346888948	1.47583303366097	1.43852539828778
Meth.FPGS	8.65413338494339	13.6252171717907	36.3429305237408	11.1750412202606	15.8155063129488	15.390517418467	11.8383199607153	13.4649635349877	39.39113157365	17.0527890602027	17.5292206770232
Meth.FSTL1	2.92350556507392	0.181380632412071	2.013960867217	7.71344817765052	1.51643466402353	3.69313789571301	2.34100290521441	1.3085967001739	0.00506495463231152	6.71947332334478	0
Meth.G0S2	4.52293539395384	0	0	8.9138432462214	3.90039342203579	4.77448237457537	5.71465152723005	9.69611707466301	22.8736679083756	17.7633669614485	0
Meth.G6PD	58.4220337225343	2.63630344566707	7.95437066543055	3.28776029693283	3.18031101077972	0.000104559491401791	8.55291497616913	2.18296151008198	14.8341360301997	1.16406350742641	24.5870932374976
Meth.GAA	6.8755313192677	10.5640245230212	33.4733773498385	9.6576737932485	13.4464007637599	14.2216989174976	10.7545886713279	12.7947459599163	30.1684373334092	16.6679888759967	13.8285083434572
Meth.GABBR1	7.46395318512393	14.8335859723314	41.9738137613413	11.2152539794765	15.6565198211661	15.5881531156701	13.5389874499503	14.1467153498317	41.067783836299	20.7136526747709	17.8519940172999
Meth.GABPA	5.96827443962748	12.5022532074001	37.0307433565655	8.69634278907043	10.4743790205864	13.9931181685875	11.3546877242612	14.9527646877998	40.3214492544817	18.4208944898037	15.9158744303271
Meth.GABRG2	6.22310601687649	2.13134877604524	20.5223751110223	0	1.29027224520789	10.7042972160226	2.69245066328452e-05	4.0202195875626	14.7324350586846	22.0183453879414	0.591970496750392
Meth.GAD1	0.173127470727906	12.0621333911887	27.4501423749541	12.6277447432585	19.7118680513319	10.9839322511176	15.4524988421834	11.7086365506355	37.0725296257721	22.232484046902	14.4024614639836
Meth.GADD45A	7.12727249963714	11.8645545936276	30.2724845345832	9.398411638316	10.7458761760811	11.9175512517961	10.8534478532862	12.0300666042632	34.1068147934945	16.5182437807401	13.7417527256274
Meth.GADD45B	9.22817094811831	15.6830969659598	43.8906320956279	11.2851758703686	18.3188359990792	17.004322062404	13.3363896337443	15.7239983963436	42.9791866234541	20.9225325688373	20.160193981894
Meth.GALT	3.5456896205416	6.73055110191282	20.9384563050502	5.02156112890721	7.65697682262491	7.51786792100312	6.95477430757353	7.91020653266349	23.5085037344416	10.4501343268189	9.32210522418813
Meth.GAPDH	7.39477170026315	11.709070097326	37.3254585273654	11.1585176701256	15.7939925770876	14.442962753537	12.4091615072492	13.1055301251306	34.532661383055	16.9828474449185	15.8679514613049
Meth.GAS6	1.04704807911021	0.765021197130178	0.791792562323912	3.49758168503817	1.09606400572421	0.755882390969755	0.526530440472919	0.636728794317797	1.23379448959321	0.636245533597299	0.410594321486665
Meth.GATA3	15.0257330955152	8.48896136031794	0	0	21.7974707594128	12.1663781944334	4.17703797560822	0	30.6176694591503	12.7327360283473	3.74730461441231
Meth.GATA4	3.13799045739997	0.729361228162513	5.41323351148898	2.42345478383762	3.34591341593428	4.47658349410824	5.83161640772427	1.27529493394467	36.7700753908299	12.4341512152565	0.000126023845301785
Meth.GBX2	5.98542823581111	1.21889620409084e-05	3.41312362313897	1.19582404913517	0.320012960696911	9.30611732334648	6.57779027410261	3.80389802432402	7.77386397617265	21.122023670514	3.02709862665726
Meth.GCH1	7.21668595451332	12.4813089280487	37.6126808227037	8.48966070632943	14.3460102873274	12.8414321321182	12.0053022607512	13.877701788959	36.3343359937077	17.2368001376113	15.5359639771243
Meth.GFAP	1.52719233786075	0.664189073572247	2.99945074649999	6.49489996472023	0.787307474235591	1.41322026714634	1.05801097287476	3.83049170031195	2.38739302874194	3.11351565074805	0.000868750504147328
Meth.GFI1	0	14.3575429890208	6.93564344548699	9.10108089940063	4.8138524401644	11.5039656260027	13.9928113707412	12.3073637023577	33.6528743295843	8.26996924964104	0.620524409157831
Meth.GFI1B	1.8690904734068	2.08430578973659	15.1706363561286	4.039431425654	2.15822393300223	8.34676522329927	4.9855572250327	7.04650129299627	22.8354397269988	6.51473056624409	2.58426870238969
Meth.GFPT1	2.05738782547771	0.648149279969875	4.24338457715175	8.55273587108211	2.60611212134471	3.71023228270034	1.78745456214332	2.95904558455829	4.69380769121769	5.3890215384113	0.000564831933743993
Meth.GGH	9.79226772092014	15.7847962838435	37.8451842664284	12.0624346775301	16.4230916702216	17.4046157305044	13.8454810525344	15.7484787764157	44.2593627641647	19.2603099834072	17.7756134368102
Meth.GHR	15.0614212279835	12.6928404732237	11.2685099985688	8.18175331195668	11.4285498017406	19.6780456182713	12.8470718578848	16.2662671355403	32.8475101991025	19.3261169126256	5.79728744401512
Meth.GIP	2.91956165866186	0.759922446904364	1.28102928386602	5.15624516658488	1.10652308885127	0	3.09516600661782	5.93632857874112	0.000162100308748847	1.50016115683295	3.46277459106162
Meth.GK	74.9770758429286	3.64794950845168	4.89042850845553	3.70215681618475	1.9292868749005	1.47443631511596	13.4132044386382	2.29571207924413	11.9619443684357	2.24565173301449	16.5958371735331
Meth.GLI3	8.57855665159527	13.2013963187968	33.2710221525943	9.6830939098274	12.666007391431	19.1868445658958	11.3279954844791	14.9219958093065	29.9853434677741	20.4652728228278	16.0014197237382
Meth.GNAI2	5.16202177341046	8.88296918924346	29.8475749465606	9.22187621680302	14.1328570085362	7.39890468723921	9.99282381405589	12.2045382748297	37.183027135898	13.8909391872199	11.259885273394
Meth.GNAL	1.02719764494954	1.30098197815626	1.75502758706084	3.35967521958094	2.41842259289242	0.998220004390653	0.463379909459042	2.25176163876721	3.0328523277619	1.51385722420575	1.34699870339214
Meth.GNAS	0.792054337441574	2.70019127919556	6.75979997153315	1.46676395857924	2.66226944229749	5.04923651939674	2.6716272288842	1.45478312767681	8.85988252527386	4.90176901363827	2.31643815684412
Meth.GOT1	10.2638271923492	13.0973505997382	40.8518165484261	10.1030855829299	14.0515119445932	15.286010505707	12.3146064324532	15.8797286468695	40.3401643684366	19.1488060145259	17.3540987693366
Meth.GPAM	3.96963425725066	10.1079402968942	29.9566188791683	7.43027603208145	9.25322672986035	10.8398125228138	9.51373468655113	13.1353098632286	39.9095649480644	13.6374668819617	12.4377955093807
Meth.GPC3	47.0982628225539	1.73654589884355	0.000120653661239387	0.0052407760738535	4.57511705474985	6.24735587586973	11.7055917835981	0	6.45922192782542	4.54553932874248	20.6132942311555
Meth.GPX1	6.83643388603516	7.17345966470367	10.4614007760559	6.56838082792453	7.75956212420605	5.25477021473077	3.46605113124628	4.87226944927456	14.3768236418994	4.59844748348199	5.53613887061199
Meth.GPX4	8.12124070676205	15.0605078780139	43.9169762274203	11.1045249392782	16.6276819351735	15.0718449718747	12.9702636418893	14.4023559648983	37.1216459818819	19.2503920860206	16.5154190779635
Meth.GRB10	7.4348904870055	1.32917145570557	13.4312168610414	2.4145628478251	5.65009141593165	11.6593774493734	9.13968987015153	14.4864912525286	7.36468084690945	22.4417055205085	8.59426341888549
Meth.GRIN1	4.63676525811464	1.89783493707105	11.8120779958167	1.47953722112057	2.68226386370263	4.26158778001233	4.20459631134486	2.43922142929894	17.5167148883511	10.6132997195076	2.77452873543169
Meth.GRIN2A	14.4743781160425	4.36201678577009	10.6825029694925	1.14027823592987	3.90654006101018	1.29885475987142	15.5744020303103	5.03073003508152	53.0740005486745	24.3185847833706	0.982159650875024
Meth.GRIN2B	1.14714132245914	1.58637625179559	2.19427678392215	1.15730848830499	1.98773735955679	1.19796191638316	0.000578189040100194	2.68480308533112	7.30073226053829	1.50692262032159	0.803014038574037
Meth.GRM6	3.19380901078737	1.13594942925712	8.18136592291921	6.2268855622314e-06	2.22248450832692	5.61286388200811	1.62066833465404	2.45389911676731	8.72759125683226	11.8086150608964	1.51453207043318
Meth.GSC	15.1128373394025	1.29371538248175	13.3290090315647	0	11.5011232747034	9.03574040496859	18.630280222204	0	28.76218097058	21.0001643978054	1.97574523744898
Meth.GSN	8.22263136453709	2.0416162183305	4.63323938647715	13.9853951108999	6.8852207773419	0.752794423011346	7.62446763551786	6.59270948268442	9.9284776059939	12.8573594976089	6.25930072456314
Meth.GSTP1	1.81907729993756	1.25382865012637	0.896727532804558	8.42862973604437	3.67775665696356	7.85211469407707e-05	4.2761786771823	3.44840115901273	0.000114309530901734	4.49562226268198	3.72483713873089
Meth.GYPC	6.1009867826474	3.19577575890392	18.6818860326837	3.6182310498418	0.018856886732131	10.8277616525506	4.78212231775897	11.2548777766045	17.1184792934057	16.8025368524261	1.14921803219756
Meth.H19	0.523969454570207	1.52720814607589	1.03313322363661	3.9244610999499	1.79679618379755	0.749410983715059	0.35319398313257	2.60884422448421	6.33798934928116e-05	1.89267658220206	1.95820456935845
Meth.H2AFX	9.83023044574578	13.7726530729653	40.3993191953071	12.1383647267512	15.6641222974582	16.3711749775661	13.2463162907252	14.3882163356872	41.5849798801529	20.6721059814112	16.3648918622203
Meth.HAMP	6.68555430562656	4.35345342606026	5.63131860011553	10.7157189589945	5.59310793392177	6.82313956004468	3.33875154292772	5.6999543426333	0.00272390624727385	5.72576497256709	6.57576614623551
Meth.HAND1	5.35913413045167	1.38203727815403	3.61383868905695	7.01313253578098	11.0957095964614	10.9077822745226	19.5035545743787	1.5897989098658	19.6017726531055	20.8863605891381	1.8171197995085
Meth.HAND2	2.44211733380251	2.2539105024882	7.90785679195842	0.0313060264297507	1.95038475545442	3.57432003974756	0.761009700172922	3.98627099097841	20.0620583419169	18.806757951587	0.840876284560681
Meth.HAP1	7.72389949528201	13.9208767849447	24.6849717820599	10.578711101732	14.9838067829202	19.6862430627461	13.2791109191159	13.3427640519656	29.7213844551036	20.5551729438475	13.3287808255158
Meth.HBA1	11.3459792139858	1.0940149447567	0	6.32153900840416	11.8002008383742	10.8617150516946	13.056832031721	2.99688393363528	21.9749101961155	10.3105028405796	1.44385614521988
Meth.HBEGF	3.99583187558853	10.4657256317713	6.5545724708854	9.19755456362146	19.3105341744774	7.34578588895985	5.0422457704168	5.18047785501035	5.56934669544466	14.8764606952018	9.73090358116019
Meth.HCK	10.2509046130964	7.17572674486452	26.9377205489159	6.89851612063657	9.6390967054549	9.37675600418496	12.0984553915161	4.10739217893019	31.1040133976201	9.65867195445204	4.83593617757089
Meth.HCN2	5.85822426258082	5.34616903088776	12.9524852071475	3.40618749162648	9.46136386696561	8.61211135483072	6.56772706795209	4.99164699970686	30.9529740394374	14.9904020370248	6.07772329484792
Meth.HCN4	2.93743395564958	0.53697764342449	5.39841736215174	0.832569231800276	3.49953626343612	8.95313449301739	12.2184859328571	1.73530266060763	8.36915533627828	14.4306592760333	3.61227069738015
Meth.HDAC4	3.06462146314596	18.2371102023985	45.4276396030436	13.4322182230136	14.5697913372407	18.7109382098346	15.6489326083757	14.092728233664	48.472199472474	14.9646233398008	19.5530182352335
Meth.HES1	7.25047679064658	13.7747204714424	38.9486648334835	9.40809086903462	14.2726358854192	14.3201093863607	12.8883552695036	15.0378561316881	36.4756787574749	18.2845629018849	17.5731732980212
Meth.HES6	3.32067662136518	0.547786467457999	9.1981469518757	12.2913939580352	3.85403731183573	3.58161019555447	6.69138075722313	1.08820544584274	17.6379069983772	16.5178096471688	14.1181627712164
Meth.HEY2	5.0277248704865	7.76741484732193	17.4016334000771	11.857423965054	9.51547285325314	14.0958123614283	13.3007549232608	13.5397737695147	38.8844117419871	18.9659905289936	14.0150759851104
Meth.HHEX	5.86043647367708	1.35369853396084e-06	0.0538823925700085	11.9490142335849	10.0458684822761	6.4749041444606	13.1379890766909	0.375088744433628	41.5119750168758	0.00183467203672104	1.1322571749035
Meth.HIF3A	6.56131256369908	9.80759059159909	15.0065379320496	8.56669665287246	5.78925142076861	3.67744089572086	2.8142976713445	0.463534764585741	9.73303182886544e-05	3.70452476426846	5.73972867784145
Meth.HIP1	9.41049713632719	11.5352494839546	30.7107534445889	8.92338312890321	13.7625533609331	10.6397752695224	10.7973132820745	9.61816025248066	31.9182647376821	13.4653425735191	10.0094342698884
Meth.HIPK3	1.09447100819177	0.769814576593331	2.10643119718688	0.631909395907057	2.04479386237814	2.34716333470345	0.38305379004093	0.60797163973348	0.502924301753199	1.21000643413413	1.42945094426952
Meth.HIST1H1T	0.351053442208425	0.618061517175267	1.68219896937088	0.575573946048378	1.2102456335907	0.442522318354535	0.53139434036387	0.219820060207904	0.51772918492678	0.487205663662628	0.48656603879435
Meth.HIST1H2AM	9.8753067141127	9.86094339317705	35.8991801652509	8.06032439499271	10.5296830456367	14.0501691126674	10.6927619925239	12.6862406360051	33.6102551926597	15.7108378492268	14.8942852956908
Meth.HLA-B	28.2922432617152	12.1548350678834	9.51094208800475	12.7601001552599	23.598746133477	14.4448833301061	11.9478899148864	19.0257621601897	29.3630487145039	15.6414599834747	21.1824020177776
Meth.HLF	0.113353561360431	1.28707555486272	8.09470577315956	5.32505934172515	2.45061328965071	6.46091850719189	0.797322672068583	4.02408860453217	26.7210690734368	1.14675698778965	0.575183270934325
Meth.HMBS	8.07944144781075	12.5794683108231	35.8828461784521	10.5821622844207	15.8606500107777	14.078400969964	10.3826506352918	11.7731007540316	33.3026694439063	17.2603874037981	14.5551053515008
Meth.HMGB1	2.03736437198301	10.9008575996879	41.8720786155759	12.4530830507516	17.7729196435647	18.0771367924839	13.4689719507836	16.6755801945049	41.8495088849242	21.8783278541953	19.1105111330599
Meth.HMGCR	9.84219037043981	14.1527742877383	45.5733734431311	10.7663368841456	17.9882565050459	16.7140495469945	16.2566270143828	15.1822645272729	46.9525303894095	20.7696541487427	19.818805064567
Meth.HMGCS1	6.73837947723135	12.6706615028796	34.2125570130566	10.0971079844303	12.8337952842682	12.0044798104464	10.8644460788172	12.9245416266312	34.8113964040037	16.5472593238	15.2003517359942
Meth.HMGN1	4.32958626475866	5.22360047735802	12.4552566380457	4.46731789669401	5.03312988158694	2.07931545531209	5.89846039165799	4.28225089563515	9.12125547345783	5.79204695459153	6.32000195407799
Meth.HMOX1	0.000999606779066102	0.929233921686958	0.447623001321193	5.26912828662205	0.974165449403292	1.84010723028417	0.0116530724458446	2.25313158577789	1.71796912595316	2.37462822646903	0.637396886597077
Meth.HOXA1	12.2274534194903	2.04753317989927	36.4613674437539	6.29271641210342	16.4667996526402	8.57482470158098	10.9983586221551	11.6748474724643	41.1379014454303	13.5670637087418	16.3303560937914
Meth.HOXA10	0.994085778970232	2.33870165148913	6.88836511330215	6.59538675947531	1.86308242717297	0.0082767324887915	1.15215495749115	4.94798002049655	7.40121600119498	3.9359694972096	1.56708080715506
Meth.HOXA11	3.90857854793339	0	5.18229968161478	9.08790885721967	1.37095135584605e-05	5.1460689738306	6.18487541712428	4.57237071708278	24.8556343114627	10.095790723393	0.493620523233172
Meth.HOXA13	4.56581612379546	14.1443733921365	0	8.05907218279497	0.000111553763641192	21.0455227512826	14.5733582699363	8.49726831931522	12.1021694873723	21.151059993791	10.7998173756723
Meth.HOXA2	0	0.00483948492325207	12.8504923837674	1.94519182638161	1.70213712349246	8.38440937623869	4.6390265289076e-05	1.19692170425633	14.8892875232979	6.57172675951483	3.80795975657274
Meth.HOXA4	2.67622150768393	0.247502836088875	10.5730841167102	3.87807868444881	2.76897733952939	5.6623584658218	5.1577473387529	1.70874861925415	0.73191093596104	8.65740860211305	7.28174768866463
Meth.HOXA5	5.61242417085831	2.19169391313893	4.53073355047385	7.83538138452494	3.82520310129905	3.95477927066562	4.30129906702292	1.93096935019036	0	10.3995761388252	5.04186018140104
Meth.HOXA7	1.2956783482418	0.114983367465221	7.65660787413202	2.43565851858053	1.58943369821317	1.94410490043781	1.8754102814869	1.68750093515206	36.9877449512128	6.79522757053029	4.92043723019448
Meth.HOXB1	0.901777268806767	0.000193288087512267	0	1.13043875515716	0.000291588964171524	0	1.72348353544333	2.02696436988354	0	8.23856042057667	0
Meth.HOXB2	0.895761006049225	0.000107009292585069	8.62677332819286	5.3569550492877	2.27483290097328	5.63808337479446	2.14012438522173	2.13305786746113	3.92863358690023	9.24971325960904	3.94706895820949
Meth.HOXB3	1.74061890458829	0.285006755662814	1.78076697163825	8.63461755357317	1.24637848775759	0.000205738040777324	2.73355326269089	1.48958930853637	0	10.9396403182541	1.781214715793
Meth.HOXB4	0.0005650635156483	2.75028253995952e-05	9.75355816028661	1.00318840057927	1.07775272749831	5.59763910096176	0.536862884283541	0	30.0226859307712	14.7428506547581	2.27972898038115
Meth.HOXB7	0	9.5182673530145	23.8253563284316	9.91357343559433	0.949079595481168	12.6308779550849	0	3.90813537896608	43.7139004895302	8.25415746125733	24.3653707075109
Meth.HOXB8	0.000251862570947866	1.2175505300285e-07	6.33268012888931	5.07828347097124	5.31334174231059	6.57128710310493	2.59969298296097	3.46519607605232e-05	23.9663119773338	10.6323434495636	2.86519599756961
Meth.HOXC8	0.000432444506914374	0	0.000660888395081866	7.02149927139309	0	0.00157355250641445	20.8085029245675	9.34497447138799	74.8604431417029	16.8597994170899	29.5646000841764
Meth.HOXD1	17.8947747823763	12.699364080476	2.25689482713108	6.47139590586209	13.6482917710537	31.866419976092	0	18.412502874319	6.76574201275595	20.8268513702758	2.92338615192041
Meth.HOXD10	0.609496727504952	0.000275120229565379	6.30321765375062	0.329049621976368	2.27355603893968	3.47118631131611	1.11420199387246	2.92751097851047	24.9710055077281	11.7334278636146	1.40557659046853
Meth.HOXD11	3.89135531446425	9.64455285551518	2.74165257132785	9.28191474948918	22.1643845812861	13.6484469112171	4.43269961198614	3.66434621286829	9.65381741905312	15.2475362210819	9.49505171165177
Meth.HOXD13	0.0685182938608918	0.611920165137702	12.1527451247832	3.03435870716221	2.64335441294897	4.75717919504445	1.10486787311501	3.84867810521158	33.8980753390991	9.54384340430591	2.93462380754754
Meth.HOXD4	0.949506781449013	0.31291212077166	7.3049918116846	0.000102989839452635	0.717356970588415	2.14665067260325	0.672455101778597	1.32932369688904	24.4534755796706	3.67475418385761	0.95794635923487
Meth.HOXD8	9.54955767524979	1.67540789402207	4.54870971620852	7.60868106944675e-06	3.54518737833569	5.67184114559754	2.92712993083982	4.58891799167345	18.3201290749229	17.2458820256783	1.92580930679396
Meth.HOXD9	0.000105692720131898	0.000322669040211868	1.94696462475496	1.50471661374438e-05	1.45467642124777	0.757879302379117	0.453064275260342	1.16277950941349	29.764687772731	14.774984407969	1.11048080733026
Meth.HPGD	9.35407242157374	7.97734082939779	27.9973284315193	9.60039293001545	10.0728964556594	14.8370430982432	13.0707125067312	12.5355542240365	42.2994432766395	16.9305271489492	13.4750612967756
Meth.HPSE	0.00101701374459328	12.5655508141042	27.2803808821369	8.37879012753731	9.46975976719715	14.3822874150452	12.5188467427732	14.2484725973225	39.2435930604355	16.9658841948163	16.0019658738006
Meth.HRAS	5.44778404373709	15.746103603642	23.4564639677271	12.2895526303951	8.99796819675456	0.0691634715198559	11.5614075129457	12.2343161878107	23.4177395275077	9.56400915803374	11.5374115609092
Meth.HRK	0	5.99353592936548	45.630513772843	8.82119020519556	10.2716322409774	11.4932818790761	13.9368443423543	14.8627577711966	20.9002483913957	20.4604449211106	15.9812156165923
Meth.HSD17B8	3.30213387866201	6.01031816091341	2.26633946221635	19.2583468029824	0.000887005580883929	0.000277286770052977	20.0788225532503	19.6168301550893	80.7047535661767	24.6549546017798	31.8867799388328
Meth.HSF2	4.03588378220784	14.8433976546712	42.5260241132007	12.4323901535319	13.7766642866311	17.0800678644041	13.5617891268007	17.4026129615781	43.3518853900181	21.1160503441651	17.3927589265033
Meth.HSF4	5.96555143049221	0.818695858193399	0.00122552956567788	11.8253730564652	3.02997783861728	1.03970991072204	16.051946615086	1.40117197396236	56.5887828031851	1.41780035988477	13.5330067647807
Meth.HSPA1A	2.62328798583034	12.2204619250099	0	14.6572940903731	10.0867010001905	5.88562306119133e-05	17.9909634088075	13.1587070887482	66.3279124281676	0	25.2824559535933
Meth.HSPA1B	10.7762128916203	13.9140548747746	31.4398397087631	11.194169889671	15.6783884383063	14.2754896490204	14.4846786708319	12.486088253775	39.8542243060157	16.6221002397236	10.9732800848338
Meth.HSPA2	0.772375305450776	0.488622496074805	0.784906564531847	1.37180922051774	0.541471135822959	0.812505586881524	0.272179996980199	0.851167306827094	1.23716111214264	0.716563232647215	0.361765721105903
Meth.HSPA5	7.29194044102176	15.1471150034569	39.9918570870368	11.495430482092	16.0206820104298	13.6509708779762	12.2519887118139	16.5338833407512	44.5561461368801	18.4694867575858	17.4996943412739
Meth.HSPA8	8.13070010898282	15.0751412341551	41.9193130282164	11.8903403126645	16.1384071999998	14.736170604274	12.9406096445808	15.3904860417486	40.0344786988167	20.1772704562678	17.2056965851831
Meth.HSPB1	7.89375594551487	10.3329388485902	32.9581264251998	8.78413605364076	13.2922191321218	12.8700373962822	8.91693211721772	10.9986725347834	29.5449876853077	14.3630725197679	13.8424660099386
Meth.HSPD1	8.95342688641009	13.2886829442384	42.8539862546857	8.32070429174763	9.95714367260057	13.7246662553167	13.1342485668122	13.7751252911313	36.1549237066269	19.0096591065276	17.5253639069365
Meth.HTR4	10.2096833234807	6.68513293046724	12.1564773547607	0.351993069979593	0	10.7063892707905	4.71380211295273	3.38308970002323	7.80534224090133	23.8380343173454	7.39896087083496e-05
Meth.ICAM1	9.55815928665433	16.0727986283288	41.1165232872309	12.4105767644902	16.4076567394695	15.2172072544931	14.3639113948429	17.2554369772644	45.5374637213875	18.5177867170771	19.1608939678324
Meth.ID2	4.40919149888043	6.84581104623853	24.4632558185288	7.44035635085323	14.5135168622141	4.35511918863633	7.75522141498134	3.43842804915272	9.10004848441414	8.51440652317218	12.659811198069
Meth.ID3	5.8641025024963	9.41520707657748	32.0409068376805	8.83368716744639	9.79553294382618	12.5156461101787	10.1791255854698	10.8458396744427	26.4211391039997	15.1995054242536	13.738470963358
Meth.ID4	12.1713903373194	2.44159003180198	4.82602458241875	6.26504757397901	18.3376975070228	13.2252879185657	0.656181624497359	4.39093980409532	8.63283585994505	18.0880928113383	3.2682396785174
Meth.IDH1	5.38287454856481	11.7500232601131	28.8188769394333	10.3681012195688	12.7082910163236	10.6613871586195	11.1552346275392	11.4717639977831	29.7695682225394	16.7348821860294	14.0468498981277
Meth.IER3IP1	7.67398585029602	13.1016226684222	41.524856661136	9.1417625428081	13.4834382600037	16.035055102761	14.0344894899158	14.3534054815906	40.9422421786775	18.6070198539205	17.1138487748519
Meth.IFNB1	1.9607710113017	2.62069042177606	0.818179948052628	4.88257525979679	1.92066241790576	1.82412617307304	0.8426328530077	2.82546020801287	2.28504272126215	0.687449528331314	0.000829955048208436
Meth.IFNGR1	6.03746979941866	9.6832865988792	28.9270949850021	6.97668412808554	10.0802856053743	11.1471360392929	9.42008054253415	11.1489066899266	30.0195011853964	13.2943758351591	12.6220258187405
Meth.IFNGR2	4.71536764201177	1.52807268420181	0.0547573576323762	4.50753046172077	3.39962130239072	1.64818776029003	4.50909348419843	3.37366083486362	0.834577305742759	5.11530943957629	2.79793032863498
Meth.IGF1R	3.81015222742489	11.8055855695872	5.59922658367035	5.03929778192745	15.3580152026673	27.3121836318974	8.74721584850588	14.1100488032332	7.03549809505049e-05	22.6637515017492	12.7175205946693
Meth.IGF2	3.0701020544184	2.66281105691702	4.43424502084923	4.55443575081318	9.56647939856588	13.5667591529584	9.49747975808764	1.54030945872704	6.78181151707117	10.2684008115364	4.56393648750045
Meth.IGF2R	7.06521793212709	14.0640231918066	36.2010912907709	11.4834291076642	14.0443010300801	15.3656287200741	12.7623716575778	15.3665659009379	41.5913155251995	18.1133053131191	16.9053322432592
Meth.IGFALS	2.01594046395629	1.57135939373413	1.88261998913212	3.36761329055107	1.25507488499369	0.582138115736896	1.72528363082372	2.40941289882836	1.23353327361434	2.79516916729572	1.41583687944858
Meth.IGFBP2	7.64651384199017	2.20090080063655	9.27142217176838	5.11083460243112	10.2488682140074	20.8999959276725	13.2765297773879	12.7114383644292	11.8941703250409	16.539442582486	7.32002217283278
Meth.IGFBP3	4.57959176905733	1.04469330811691	0.000189129672910224	2.4507760745557	18.5904542362794	2.20634159827563	12.1034654238781	11.5558696100688	18.4791457423921	15.5268437856453	4.76574108652534
Meth.IGFBP4	6.11851948283743	10.4889312351336	22.475730227294	10.3699492750678	20.4320678318843	18.8727847984384	12.0646333007766	19.1143343239594	41.2655696232065	17.8487575034819	19.5138736054035
Meth.IGFBP5	6.93715893819496	0	17.7360624577724	9.46741407113572	0	16.1974156855127	10.4539170826321	11.2992222015536	17.5702486931348	21.1338040025927	4.70864113003879
Meth.IGFBP6	5.73658771008788	12.1371039213455	32.7708718040604	8.94948853688031	11.8144027111357	13.9048714093209	10.4719574777409	12.425274636349	28.965543399697	17.3667566254587	13.6596059188123
Meth.IKBKB	8.22832869617721	13.7497682865369	34.7829352018844	11.5247178504668	14.6062908572569	11.4758024413602	12.0811419492926	13.7963790665497	45.8962514182664	16.6460137023196	16.880665241846
Meth.IKBKE	3.09030108327487	11.4520539948824	11.5030453192634	11.9694937823649	7.15506282489029	6.99844388748216e-06	4.9278370677356	7.88522323289969	8.13644298409639	4.81209706456954	7.98248034930972
Meth.IL11	9.73828630041691	8.36892334657734	8.04316355103327	9.30544552517285	11.9155354789754	8.02658730707738	3.83803608391902	5.19322788007495	13.6366575898396	8.17361340736756	0.00930746028599178
Meth.IL12A	8.51631575257201	16.2354156005428	43.7168517714651	12.5705392338719	15.9525544798505	16.2385411276592	13.4318252905917	18.1400617416197	47.7150890622029	19.450382447314	21.0611674744785
Meth.IL12RB2	4.25616233351851	1.87280642527896	8.85741850110527	1.52177148389762	2.10030329266862	4.66526072459903	7.47535753294027	5.43028544898545	17.531535932825	0	0.740049498390508
Meth.IL4R	5.65833062555546	11.3291684752498	34.4131012313218	9.64447561855865	11.1357065952337	11.7866774252674	12.2265733159582	12.3459958922305	34.2839107796326	16.4533628095775	15.8933872787726
Meth.IL6R	5.87984113432197	14.5768162562829	38.8257713660085	11.5888704627441	15.2582475024868	15.3623776639266	12.9332831623543	16.1540719586522	44.9933921006663	16.3885787280478	16.6278171412843
Meth.IL6ST	9.52583374152285	10.0209043093547	19.2304757675867	2.95718765455679	17.0936645758857	0.9117600441249	8.91834238892168	8.89713340932427	37.1476914158533	10.3569148978459	9.60214203362396
Meth.IL7	3.03813120633736	13.904286108784	26.9832529063668	8.41887356267839	10.4729898420871	13.8226415215661	11.0567294573558	14.4313225503531	40.0845499914207	15.4698564034823	14.3951368167733
Meth.ILF3	9.11856022268456	13.7010375451494	42.3311072053342	10.5072280570249	13.8045322547742	15.7369150353983	12.3380416877775	15.6130653667789	39.9446904177325	20.1636649340602	18.1169867169246
Meth.ILK	10.3439392397736	13.6308192719538	39.6369528354161	10.9953535804166	12.9966213620467	14.3512137722612	11.7861329389122	14.9252268452803	42.7039476011376	18.7923506051787	18.1584849756982
Meth.ING2	5.75945930779793	14.6665635233718	39.1087299699925	10.9080852833316	15.106898998133	16.741288870857	13.5187676533149	13.006467180089	40.7346374162768	18.0635199640342	17.4543880271278
Meth.INHA	0.686121668828705	3.64146198724783	5.50486682427005	6.37094327424864	3.64797618251576	2.03569488074544	1.54421630448045	5.23135079223181	5.32356000138977	1.78096563997075	1.60357600033559
Meth.INHBB	0.355611231597366	10.8363723449352	16.7739203118517	11.2865105755	14.1266777563019	9.13194986479875	10.7897596297964	12.0561991633673	28.8045779865809	18.2933443420933	13.5555811091088
Meth.INPPL1	8.47262582804351	14.0363397566592	33.9087840230049	9.70065536250675	11.786177886951	16.0192435801125	11.5500291888144	13.3961353729953	32.3429596960743	17.1947918851582	15.6174942409644
Meth.INSIG1	0	19.7069158076137	11.947446016711	18.2084928636163	5.02563330189016	26.4493795701277	17.0524089452935	17.3476385773948	50.6969692720589	23.3580920161612	21.6971864505739
Meth.INSL3	1.08705893353582	3.13613021094244	0.000264394663356524	1.88850116885113	1.05322732437614	0.288094038845694	0.814907768256918	0.549976247262813	2.88698288159434	1.46939325075052	3.9980084779044e-05
Meth.INSR	4.73860776444379	0.495910502581687	4.70991268672722	5.4082393932287	6.48893879384839	4.89838524055198	1.51618550657109	2.99206162040454	4.33609730812403	7.76642943157311	1.8286538657093
Meth.IQGAP1	4.22526564348292	8.81950185794698	21.808968865387	6.44919728318182	9.46024577509351	8.35470183857865	7.72767680975963	8.37637129287184	23.2892538978777	9.92512806996015	8.78606207491972
Meth.IRAK1	74.475929930801	2.1081358127776	3.1948260789842	1.96031826567993	1.52603161809531	2.76350438703751e-05	6.49558314865585	0.000144943063369524	8.19207510768507	0	28.0998277249968
Meth.IRF1	8.35421419799179	9.90842746331323	30.2964979951511	6.29465530558413	11.4391357922221	13.3148991059927	11.1393575241614	9.87144647006865	35.4893021579264	13.5908288569222	15.4649533488849
Meth.IRF4	6.5812446482367	0.557821100338003	13.2350291994691	1.61190945512386	4.89939505919047	0.000228689562751405	6.76617237496068	1.77182371362121	37.885916336157	31.7831128449537	0.921760222895683
Meth.IRF7	2.33425988094355	0.760844616306478	5.59718220492089	1.32837237080192	1.17991416684748	4.89109867130543	3.37405853606788	1.10629277657955	7.88914062123627	0	2.23079821300846
Meth.IRF8	1.88820442171332	0.750021980057383	12.5192024750954	4.53909813503114e-06	0.346417439763214	5.10060649524245	2.41911691414562	3.19001441661496	14.9071213266998	4.33693479262102	2.26109069511028
Meth.IRS1	8.17889686108617e-05	0.553123204933851	10.4695315712458	14.0137679634843	1.55540152827417	5.29510783610163	13.5781308475695	11.0685644132469	56.6420802529909	21.856337867033	6.42433970327866
Meth.IRS2	0.000214320847716273	24.8886974994149	2.84813419299171e-05	9.20977811933443	0.000219127447890883	28.6414607017878	11.4089226456136	10.7633077978026	10.9113264952478	19.6784759898891	21.1573587739954
Meth.ISG20	5.01641683126201	10.7941801233716	17.1551071506065	11.3417281491616	7.39204899140528	6.18336156667736e-07	4.84804437696511	8.47767991266601	15.6912400388794	5.6287793836718	3.46614956570541
Meth.ITGA5	7.87823474310796	10.0411655248319	34.7225685118926	7.91467098989844	9.48171417501232	15.6312179809461	10.9897533820701	12.7977544754905	30.106962624262	16.3098522848749	10.1673396210724
Meth.ITGA6	3.09447943098569	8.5856106249499	20.7651875494128	9.4478280562787	8.40878000096053	2.84599638194113	11.5516284953944	5.57065852592391	23.5832316121706	5.90109230512045	10.8775665945206
Meth.ITGAV	4.49896285324207	9.75746223856961	32.2518554440989	6.5453929368292	7.69892098460587	11.8078601071129	8.8413670192432	11.9974172875428	33.517861916016	13.5710727163633	13.3564854965464
Meth.ITGB1	8.28609153179401	11.4626062230797	33.721118938465	8.08617414470623	9.05340341903632	12.6792928937088	10.5827659050225	12.630623102894	32.9070453095867	16.4879485393061	15.1299468973622
Meth.ITGB3	2.95100697324263	1.30087638645772	2.12537460620976	2.54781912366844	1.27926356322695	0.0019041365223953	3.10531651203354	3.13992837547444	3.68369909239594	3.73324314619119	0.638015176622251
Meth.ITGB5	10.5826071364691	13.2295665712863	11.3189419238874	11.9763909517826	19.2107044654882	21.0894697887205	10.874542431474	12.9930543348393	17.0485358614866	20.6055676017653	10.138505661238
Meth.IVL	0.626909241784679	2.98409044048375	1.81997887355512	3.97008990184587	2.51059750715618	0.624164261257689	0.834497731659288	0.524719017615909	2.98985302235391	0.812901948388698	2.03399501671365
Meth.JAG1	8.82749452940903	15.8825881818147	40.9990371715404	12.5917977589968	18.2043150091989	18.1272434198466	13.9582057849736	17.304223653277	42.9465842773348	22.0840010336604	19.0138747430537
Meth.JAK3	1.78457668936067	1.31519639324268	2.80377756281705	3.22991492616433	1.3129405620175	3.53571796708437	0.00123059743464954	2.64170537655899	2.39070214589747	2.74605076605941	1.20552745597363
Meth.JUN	6.85283783079919	13.7497675743483	35.5521036150915	10.7260075573478	14.529373474359	13.5379162065175	11.1086219724806	13.5396035538616	38.7457670764834	17.3699190459205	15.9740388642978
Meth.JUNB	8.53445680398277	10.047367301287	34.5927087007642	9.36485427957948	14.7287288524179	15.4163915050226	11.0059806206896	6.42489122535838	34.49722214716	13.8444815024379	15.373412853017
Meth.JUND	8.42155045954716	15.3123460955027	30.3983816859371	14.2663481658888	17.3651847739879	13.7793059530176	17.7944047303026	12.3708026931808	54.3214406880519	19.2006602107397	19.1858169437884
Meth.JUP	5.30874111410574	12.0583803236791	29.2251261793442	11.1862471206425	17.2473214575858	13.7541011692545	12.2747098743901	10.8211613865135	33.1184561502172	17.9886817063795	14.7194472005063
Meth.KCNF1	13.8043883570231	11.6516051986858	24.2654993557484	8.87842662888996	22.2355027216792	23.3513032521593	6.51494783690479	1.03060865689843	18.5222625475575	22.4037231464847	6.16376143678781
Meth.KCNJ11	2.93871482989405	1.53009264223151	4.76493145393069	6.24054292544149	1.35976996659503	1.65873310393564	2.77678187889143	1.93797538844673	4.19378274867541	3.34332285759147	1.42055072244946
Meth.KCNJ2	6.28519806500253	5.80879452337461	27.246971296509	2.27377424631686	14.5320520764808	12.8748864638045	9.85582442811779	11.7808955768104	22.6596577807628	18.5747334875977	15.621158175356
Meth.KCNK5	22.8149900149984	3.19717409364252	0.0973765115209405	0.000112571934056507	18.4909775333198	9.07171459575816	16.1945492485351	4.35723237450494	29.9281848184433	14.2967989602837	3.73696068379459
Meth.KCNQ4	3.31703944689524	2.55309493406705	4.58171646520976	8.32574589167222	5.55439147871922	4.66740517931231	2.92676019417579	6.94811105515398	1.96940897444243	10.0493200409746	4.97423709938945
Meth.KISS1R	9.05411581345632	3.42691598709701	12.9253580708651	11.2867161972667	12.2709916324354	13.671252986637	12.7369103286383	6.22470592470787	40.1036027217307	14.803350125291	5.14585284619919
Meth.KIT	0	5.20577442994654	20.1430650468194	16.395102419816	18.6546061246771	3.71623568501408	23.3951721688736	5.7587252949366	46.0146984201472	28.5980724467524	16.805748556792
Meth.KITLG	4.95167410986155	12.6955142556716	6.89828580942644e-05	5.34647653342923	12.5804659601079	30.7055483119512	11.4306149163017	11.6637149401225	4.09752324477155	21.5496694344157	15.8369462013552
Meth.KLF1	0.364262889229629	4.22291525199043	0.07168211818248	4.32773268777076	0.997325593450621	1.25271709485148	3.81440560833467e-05	3.04854869885662	4.84287042331603e-05	1.09347757121183	1.47766636762595e-05
Meth.KLF13	19.5670921130655	16.4680013545255	31.9607083460017	11.949313925909	10.5535914735401	8.94167637235002	12.6781119923419	9.32123519829613	36.0302578510429	14.5140337078124	15.897971005847
Meth.KLF3	3.8286203094391	1.2545872988185e-06	13.3296249549409	8.04299962696662	0	15.3143137048333	7.04922726668872	3.01547885719638	21.896423574409	11.623803503925	4.38844804755023
Meth.KLF4	3.03974109905599	15.098029107827	1.11175361860094	10.2323096341571	22.8466630179422	26.2112120786076	12.6217496654353	18.8184856023481	20.8337693430473	23.8772130768551	11.3996252192679
Meth.KLF5	6.12659263099707	16.7031690075724	45.4526900251537	11.6444659881052	16.6467834503112	19.1428618196136	14.6013170730285	17.3758258231389	43.093721934629	18.958582236584	18.1810663641706
Meth.KRAS	6.61493721699972	15.8093921707852	39.6661352826442	10.4632388284141	10.7058589776548	17.7900666624528	15.8447130628953	11.5534052908445	35.8447737283508	14.3839728383776	16.9352940758655
Meth.KRT18	5.68983827493289	17.1128949652248	21.4028698791947	9.93279781204342	20.1832792922401	26.5038576969076	14.3964190798258	20.5029578465229	30.1707720566559	25.3907829515378	18.7813454318023
Meth.L1CAM	46.2167009959077	9.10199127148175	12.7925263719195	11.9044549348663	13.2118675584339	0.000152891201914647	18.6131102364522	0.00469553967585736	31.2227540885021	2.55514361277538	13.8474960909325
Meth.LAMA1	9.00874109427765	12.016682383428	2.15219845741884	0.240531347600687	6.31968292963906e-06	24.691889422051	13.1838220343859	0	0.356960977190711	21.7043760039534	4.47244032027553
Meth.LAT	0.360249984065943	0.439706360808817	11.2689710480781	7.6368036107464e-05	0.00779084450811435	5.40637370815803	3.18840427052516	1.11706916217284	23.4318153138534	0	2.62542796542048
Meth.LATS2	5.55027802043991	16.6167396521004	3.9790221914595	8.67296601251605	18.5187997004319	26.6578393605712	11.6205451137867	13.7960040821334	27.8932554111844	20.4736902284276	19.8450139957663
Meth.LCK	1.00633197113739e-06	0.673385845208747	9.68039020673346	5.38092222666359	0	1.202933567931e-06	1.02494960646915	3.33793881528727	22.2670690950256	0	0.000913606974018597
Meth.LDHA	7.40540334047323	13.3158500134771	35.0805507217361	9.72838227056296	14.7632849942744	13.3997452907302	11.464679623419	14.2489095658121	38.6151505262935	17.1418803599352	15.7062083872722
Meth.LDLR	4.58589276826603	9.9799182343219	29.6995044456232	7.73013623985419	13.5553413695854	8.5040155018192	9.31749610685985	12.2260063003566	33.1616400725554	14.3342647063847	11.868335196605
Meth.LEF1	10.0719314918925	5.91084670690948	41.9116499592782	8.79664848496209	15.3391242102444	17.3871969640695	12.1973498834718	13.8443296313724	34.5729033859713	19.160475073654	16.2464217410648
Meth.LEP	6.72873695101635	0	1.60201076461795	1.57777409580692	6.11823443872309	0.735919379602727	1.49311885591983	0.954237074114285	6.06069407738213	8.67895695365542	7.63358618562503e-05
Meth.LGALS3	4.44569649260897	14.9959358517987	42.4256239800128	11.3970033052282	18.3160647150229	10.1992977261709	11.7791900163026	13.4434629344419	40.9711995693153	19.8819426279643	17.5698028061229
Meth.LHX3	0.744559978222997	0.978435447486503	1.97576105675815	0.769625831143692	1.44277471546119	0.636770021266061	1.01056743337316	0.689200445449781	2.18309715057025	1.04935496734715	0.956288944851613
Meth.LIPC	0.000250679946640393	0.833293699110783	1.03844681001674	4.09981452490854	1.10832473174521	1.3032269126055	0.189511981958874	2.00971555953596	2.2691453869579	1.68632646284812	0.562815555358642
Meth.LMNA	4.01129207949039	4.48034049329993	15.4891195350123	9.37827847257592	5.4131635898168	2.90216410757748	3.50557395853025	8.89123443349366	12.8894097418499	14.9428675972003	4.78703608068339
Meth.LOX	5.25170333417037	10.0079077340935	12.1779243545109	5.18413272823659	10.5058568686861	22.9741323538085	11.322167380265	12.7605793384131	10.0828562744066	19.9325646562804	12.2907075524498
Meth.LPIN1	1.52234648584149	2.86472575242345	21.5631191342264	14.3633921414069	10.0540265843435	2.05380314308532	5.32398479768308	12.1242021394449	34.4999697476426	11.1622132675258	10.4875829604964
Meth.LPL	4.2057300422739	0	10.7508981023788	3.46567830859245	1.48708329744697	5.76553199985379	14.3098146930341	2.05138621723781	23.0341880969194	16.9174806704475	0.401905931831922
Meth.LRP2	10.0358361222117	0.598754279668811	16.181120607566	8.26976422893916	6.34509783347512	13.7689292631482	13.0704575026971	5.91907269941935	41.5736269889946	12.8730533863415	8.19224639315073
Meth.LRP5	1.09347926049574	0.922475941849751	4.47578090382565	9.89183667948816	0.721449839549483	2.53703839366179	1.35678016432719	1.38434088775739	0.00740878188893734	3.65618524320984	0.590996957176186
Meth.LTA	0.000308297654580735	2.04290171283004	10.7863872863806	6.25242717546566	6.85821120407169e-06	0.000204649252065538	1.46248529613148	5.73240286391849	20.7354861096384	0	0.566788792739728
Meth.LTF	3.63073993656168	8.12842078435829	9.71644246206716	6.71798169612373	7.6676512016609	7.36232235555086	0.702560539155675	5.99091854127343	16.1799672934613	6.13293465398853	5.96966111175332
Meth.LY6E	8.33836474145832	15.70287809047	37.3372993134317	12.174841739417	15.4179713315659	16.85399755334	14.0847804602057	15.2409452823727	33.8752247462602	19.9197643012182	18.0441997975321
Meth.LYN	0.000229039162954892	2.55555827643499	13.3174274902414	10.6891887927415	7.26656992101304	8.43231391157766	1.63371307768941	8.36537055533949	20.1095090893244	7.15819178482897	9.36498376342411
Meth.M6PR	8.13236936322559	12.6618295051747	40.299613353093	10.051970531061	12.8352696283184	16.1381371836464	12.505002544517	13.2942823740293	38.4323070521309	18.3867298837403	17.1779133044693
Meth.MAFB	6.39516420844937	11.4810286894183	5.66710435010452e-05	4.75157306239156	8.33448373577696	13.5560928028141	7.46701215326166	11.5376596454049	9.55760051779676	16.7301855388442	9.2303408297711
Meth.MAGEA2	1.47905666149549	4.07065650141984	5.26229978131067	2.83609238851722	0.80970078143082	2.30688450458511	5.53418196433141e-05	1.3944218768538	0	0.374713465441805	0.00024709820793701
Meth.MAGEA3	1.03030100597511	7.11070207989158	5.42864614947522	3.9457824817926	0.395060100512313	2.49494219129056	6.15628164796433e-06	2.15213303966036	0	0.127557266098533	4.48263624629154e-05
Meth.MAGEA6	1.19007521771756	6.68109138710664	5.47532429390357	3.60095425405326	0.558088498389946	2.52450548737676	1.09117853822522e-05	2.17010312848897	0	6.76097618231034e-05	7.12700389977418e-05
Meth.MAL	2.42180643279355	1.16290336185339	10.5072618492317	1.10245067911838	1.40727766157321	6.89387581141253	3.49068948575645	4.98869763352926	24.0572650720745	6.42177924540182	1.55190690784178
Meth.MAOA	62.2301612521595	7.31785600303037	5.33613366992425	2.7182497244248	0	2.34926084515363	9.14691437895308	1.07709637647465	7.8059130360028	1.97522266954172	24.6577095811182
Meth.MAP2K4	7.10442655162976	12.8071200206259	39.2982105416612	10.1682433165133	12.7894928625463	15.4720839068099	11.8736141775351	14.4844280816233	36.607024995694	18.6523005216608	15.8176072007389
Meth.MAP3K5	6.23296770821021	6.48547433349563	24.3514576409063	6.79567541156956	6.43916258647751	9.14342252562915	8.2081525176006	9.1993519329519	6.39659994939768	12.6204528892366	9.35635602969151
Meth.MAPK8IP1	5.60326093973737	4.1314170341452	17.9414667020384	4.64051638936636	2.98003718616063	13.3769054917798	11.7802796894703	2.54505075025604	21.9296361167617	14.2716085951047	10.7850388662459
Meth.MAPT	8.44613777455343	10.7297436753153	26.5122400250901	11.3479452413015	23.0676481224547	17.6463220086984	13.7271583732071	14.5139688290814	37.9134264428329	23.6940510320246	17.7925937112412
Meth.MARCKS	4.70643276559467	13.8992899323707	33.3180445673385	9.72845176769395	15.5814788798638	12.0446597732652	11.0732707842943	13.6719465664074	40.363261551662	17.8540599914687	14.5798752095324
Meth.MAZ	8.5586801243646	16.36550169945	46.009301785243	13.0436130434636	19.1267719685362	18.5729697814482	14.609556749414	16.6018164019736	47.7292461687856	21.6269543194203	20.0972036257599
Meth.MBD1	0.206904550726744	0.511966198024682	0.798702275253827	0.264193773630636	0.219407629515823	0.308568609985086	0.412870693894011	0.559101565136141	1.09403452581889	0.617510271451993	0.502625416720278
Meth.MBD2	8.63513557915064	13.5203128780456	41.2678572180049	9.05444456723289	12.303627477879	15.4084738914387	14.3046841046368	13.6507914839031	40.7855046947277	18.8317343687669	17.3659314555424
Meth.MBP	2.10409123863685	1.85826929144196	2.56532679952696	4.02138673084882	3.81851716206832	3.3706066587321	1.12130422063363	4.37813436845556	6.25967926070218	1.6591926412317	0.000655023881338056
Meth.MC1R	9.49394000554299	5.20170062106396	21.1762275526359	12.5304000768522	16.2770042391437	0	13.7017565522636	9.22421995113051	50.8851434361499	15.9553911941534	8.44485463321356
Meth.MC2R	1.57156619844558	3.41536797798178	3.16421925957507	0.858083035871795	0.45179622915266	1.44970266796445	0.293267310501351	2.5448732257693	1.36251486527335	1.11538941147255	0.164792030651556
Meth.MCL1	3.29713048152707	15.7982274262598	41.5441691004594	10.8699788722298	9.78660261311334	17.5441719767913	13.7002347250275	14.2748999588893	39.5790274706584	19.9564211791615	17.7040987610339
Meth.MDM2	5.88274987474537	11.1695731855693	32.6813216294114	9.09190738721363	12.0818489128541	11.4206970868127	10.0920597422649	12.0548321982355	35.5866698064701	15.6028980621793	14.0685581429111
Meth.MEF2C	0.235641349709427	6.94197803554263	32.5061202149365	8.87425295132548	20.8977600968177	15.1458814735969	5.94532815133231e-06	11.3575330076781	31.8281795137584	23.6600488084952	1.81509939741986
Meth.MERTK	0.436413331951112	0.202603902070392	0.128624606427577	6.17049880634231	6.94399571917662e-05	3.42247626599892	0.944185144266898	2.20435636902569	2.64621112537784	2.85691480754845	1.79248450320399e-05
Meth.MFN2	8.44806888085889	15.9290221672311	41.1365692035688	11.8471939435427	16.0282414268724	15.3258875100424	12.4296742183847	16.4289370719284	44.0029947173654	19.0988173982945	18.5661499482018
Meth.MGAT2	7.72925250758362	15.7102267957244	45.922688795993	9.87624174377219	16.6362148059975	17.2392882490797	14.0623025688648	15.0615445431729	44.0333872994147	21.7117374409924	18.7647811402653
Meth.MIF	6.56685643272419	14.7011899397388	42.7367215422941	12.6423058373829	17.8959400913269	15.3468754634203	13.6133294959222	15.3579465487437	43.3261136296127	19.2836039125677	16.5950594210096
Meth.MITF	8.53746656184796	14.4465910337036	22.8912170821484	10.7777777584902	15.3438671977381	15.450925104339	13.1099380106403	13.4237803444538	38.0397616341975	20.6123782531963	13.741665903312
Meth.MIXL1	2.96987989240428	0.733900880917901	7.08103336218955	9.89850240382878	1.62452006353713	6.92963855406135	6.222109350616	5.18024443700653	13.1932809509702	3.1292579095456	2.4540234138853
Meth.MLC1	3.93603985060668e-06	2.59034667626016	7.80766472675861	6.95242276097335	0.000196021058944819	6.79091718554475	3.70758659872787	5.6941894246794	30.0077909263383	0	1.85903922042936
Meth.MLH1	6.92679166951134	6.90719173448	11.7596730722782	4.14817785917099	1.67656362494695	2.30955856338065	1.41830062670004	4.94899910363474	6.37598665143378	5.92811627209101	0.00125656211367053
Meth.MME	6.80408436584352	2.33760078377933	13.1047410384131	0	1.75111863182416	10.1248039854294	0.625009715376324	4.55648510077325	35.579081382831	16.8568724940156	0.0248684313983631
Meth.MMP14	2.20866380453261	7.88921612136895	4.74990196774293	7.63037006942332	17.2369806806665	8.66366756277694	3.3983127837333	4.7829937680407	2.27160566977747	14.7111859843158	9.03767775585422
Meth.MMP2	13.513272400809	2.14325608728314	15.8977203879415	1.5137464989144e-05	5.28620796470586e-05	20.6221797889706	5.57565491426921	15.9042887874419	10.6571387807838	18.4259393584913	10.8749998918321
Meth.MMP9	2.31827582550002	0.452573715601526	1.8509769230158	4.03476111968983	1.98884193024472	2.76804865036895	0	3.83745842763767	3.01992082474935	5.46623005383608	0.000625621493405067
Meth.MOG	1.0910659680749	0.925390143310841	0.91509375126797	5.69818973521204	0	2.41672750358137	1.20446008466809	2.4944837558166	0.00199018214826669	2.42311280669868	0.00665867253374539
Meth.MOS	9.90472626549053	9.60247638305527	13.1796536858174	5.21204181259448	0	6.41497526266247	2.37505223926222	4.56341834719674	35.0284181775985	22.622239749283	2.99633257378645
Meth.MOV10L1	1.3067935414662	5.70033049606935e-05	2.84132566866083e-06	1.14581769128693	9.95875555247241e-05	0.335941262145026	0.810510732120919	0.328464367369801	0.417805333641463	5.46014265346051e-05	0.265309437503518
Meth.MRPS12	9.16326871353695	16.6153858453104	45.7064163152119	12.9475703116472	17.7733215218324	17.7142502350477	14.9962247631032	16.8343474972185	46.9156888516918	21.2047130294974	19.5753857900506
Meth.MSRA	7.08634285553618	9.08545649749643	32.7994269160138	8.33906820036937	5.41561086566599	11.8872207073074	10.6477155009497	11.8862573461076	32.303814932687	17.9244508233362	13.9320831818689
Meth.MSX1	3.36099804954968	0.0663382867943758	8.76192902699242	1.46377060383193	0.737546072097535	6.46622979345478	1.69288643326701	2.50377758447948	26.0307607457592	9.8978898064042	1.99436128229554
Meth.MT1A	1.40257037709744	0.248088780288231	3.16683274262543	0.553474533998814	0.447770025714687	1.23010509497626	0.943387913364293	0.68361693675733	4.81657443452635	1.07510133658309	0.566821177952487
Meth.MTA1	11.0655779231111	12.145283594768	36.0844910384138	10.6856229114101	14.3990809406565	13.502930707084	10.3185776003975	11.1771042862323	37.8978959029583	17.2353112995108	15.6609958695638
Meth.MTAP	4.07763624210385	4.89860231313372	7.24192038477217	5.23539426087021	1.48916352166383	6.45199593474003	7.60886821027532	7.70317472946006	3.16331042738486	13.614529824585	6.83673782231522
Meth.MTHFR	2.95414902785573	0.937283167716832	3.57473088844988	1.65892368979446	2.06294456155234	0.162735697940785	1.38168224674749	1.37464168665207	3.70011401220196	1.69001088342495	1.16942297335498
Meth.MTIF2	3.94372729299069	13.5108315669543	40.5708230451548	9.28234808393568	10.0469494050253	15.6954383298877	12.5871891204328	14.8354844262013	39.9420161952518	19.0197782138096	15.591091071102
Meth.MUC1	0.000176182787188955	1.16502155474663	1.14635249946484	5.64704290524891	1.54882695440313	1.2538495060991	0.404113599743271	1.20127055014214	1.8920649427406	1.55496151433508	0.242036341940814
Meth.MXI1	0.293164645361216	2.55615614572727	3.62150812275391	7.18260148346213	1.08986315471822	2.50052794924088	0	2.06456705430295	1.20168078061516	2.97806700356167	6.8147248280281e-05
Meth.MYB	6.74503613151454	10.5724406881452	32.8437517774736	8.10561515590862	10.9346423389046	13.1221730715036	11.3459793934598	12.3485730246383	33.905950801935	16.0413296514477	14.3161106164325
Meth.MYBL2	12.9286108519107	12.0375613836541	14.738696211384	14.0573221847126	11.8957794332139	6.82615471802207	13.4868924708731	4.33149554772021	32.7206914023681	7.9193067885506	15.6720773378501
Meth.MYC	7.33886798533666	14.3611122328095	37.1070684438107	10.0760958408816	14.3738839407385	14.967760615097	11.904725933028	14.4316640898879	37.3371840403086	17.237173715163	16.3809560025222
Meth.MYCN	7.8432418394568	2.61564172109588	15.51640047317	10.2513471908648	16.2625431133216	21.6495848560303	14.5765112786951	12.4106735041453	26.9458555348998	24.1591704009837	19.1640373890117
Meth.MYD88	6.37825431497988	11.1522207771389	26.335649651787	7.88293074426815	9.2548627341863	10.219512295918	10.110061180647	9.68711031432304	34.2382230783398	8.83051158606478	12.8844097832871
Meth.MYF6	3.02042565543332	10.7164041679502	11.2077320354835	5.67198209896551	5.59225932981325	7.24262714019181	0.00891337269036397	9.47872369837719	24.728655415575	1.3633434198466	0.00012872157478378
Meth.MYH11	4.23599852394787	0.0139813516660095	16.1323297114703	15.676012401866	1.95583132875435	14.0219620046351	27.7266072814609	0.585267744933526	56.4980673662497	23.423634067302	1.94860039421433
Meth.MYOD1	6.22132912086827	0	3.31682405514384	0.0243265583854501	3.75615060785162	4.14807223940595	0.998557682005906	2.08376744924017	18.4990306826654	18.4876909369713	1.65486540289401
Meth.MYOG	0.306499770765498	0.180033599749342	1.36238554668147	0.289056189537941	0.228309495755705	0.20862294883832	0.192423427970237	0.431702116597045	0.259983044598628	0.44239062221044	0.193094721889316
Meth.MYOM2	2.28546830001372	5.84695208605226	17.00015563186	6.14531560206384	5.07305534221022	9.7963820812323	0.192880565189654	5.15969469115815	17.964738658201	6.1095357231429	3.14559228002895
Meth.NAB2	7.48032682101081	13.6991465669825	44.1038614834449	9.79055340284564	12.8412314416952	17.3769017241028	13.6498861675485	14.3697449029007	40.7015013488496	18.6836755640575	17.1796889503745
Meth.NCAM1	3.94562828774389	10.5741894421821	24.0890367746004	6.59763698242578	24.3045236687707	25.2271591599075	12.1937577280267	1.9071568354887	20.8430061983612	19.1533630859876	2.36325729014725
Meth.NCOA4	1.71171626833619	7.68788584362087	16.5594439032923	0	11.8142582602295	16.950329795285	8.96057805768744	11.802329239591	31.7253083182921	11.943927153559	11.4073172091377
Meth.NDRG1	4.92464847758012	11.0509781292722	29.8255250938732	6.25646274442111	9.43469944760289	13.4211163921297	10.8153779006397	12.7327662375019	28.7769710703367	12.2051992164802	13.0642469142
Meth.NDST2	1.42707802384649	1.05399976870621	3.08402616151944	1.86444496821117	0.430332317799338	0.000518478919084011	1.55271969877748	1.16719102808101	2.33962658181474	2.17467217382555	2.00806152499458
Meth.NES	7.63149874790261	4.88263614769011	1.98231805856062	10.8431993856906	10.9491735944102	2.01835830295736	14.1733028344274	16.6305017790926	28.9008209163819	20.3019482714458	7.27379282225812
Meth.NEUROD1	4.70059624685781	4.31758008801001	10.2838215023048	1.48343603001382	1.54424344179267	3.25064224275487	1.13690192003171	0.702996285379235	40.930710206267	18.6265968953775	2.16177192811551
Meth.NEUROD2	1.27292254699406	3.81071956316889	6.00806671872664	5.26236030692502	6.72836305821161	1.48168165794697	6.36628901377466	1.78222026586278	37.6856265531828	10.396936904178	3.90333883611626
Meth.NEUROG2	5.07448293277368	6.63196709614449	26.1479960669836	8.78072502071318	11.5902119646097	11.3450103045284	9.52881662437312	8.63673212632878	21.9078421689388	12.7753995290716	11.9831264483414
Meth.NEUROG3	2.23815285362789	3.04533011417397	7.54304749559481	6.83883754323004	2.87378032284865	3.94063255311349	5.74979247333964	1.08482224191363	53.5549300500939	27.8414275191099	1.01050393229581
Meth.NF1	4.84740704869235	7.37020122216264	25.3502848540441	9.61776879761119	12.3934748001966	7.79431593082936	8.74000372623155	11.5568311485092	28.4441382292093	16.8158196682397	9.53527778495824
Meth.NFAT5	1.9335934346359	4.28353804303644	10.8244423876097	2.05079269359188	9.62301316976795e-05	5.99820056842487	3.03043903018702	4.49633354484722	20.9454384767579	0.000114194823648349	1.6734532328941
Meth.NFATC1	7.82090720163425	13.4018717963186	40.3922116145691	10.5825011713329	15.6953836683187	15.3758826113511	13.3615780580848	14.9549165378868	42.0239945652297	18.605897291881	17.3316278761664
Meth.NFE2L2	3.73136025992998	10.8383073559147	18.8510978883374	6.33294237846707	10.3974975176772	9.7695135683641	12.4103951676101	5.70699631880704	30.3882558251275	12.5382402907655	9.79149274807659
Meth.NFIL3	8.45576376771229	15.5529519688316	42.2970430992361	11.7312047571729	16.4676878880905	15.344346192259	13.6164624422686	15.4163605070885	42.0416815189088	19.5724537427962	18.3500562239018
Meth.NFKB1	6.5172185161323	11.1440447047326	33.2900712321612	9.50521512710677	13.0688398744779	13.8217175626685	13.2884376225931	8.58908035039413	33.8960284861681	16.754067003004	13.4387822862607
Meth.NFKB2	7.19523622012905	10.9160767997762	36.4678158737815	7.95504822335457	13.0084298596243	15.7003250717256	10.632365721152	12.886151003359	37.2903175089536	15.8289427715463	14.2194431558066
Meth.NFKBIA	3.07081416978942	14.9123497746353	48.0363333940001	9.83478789680476	12.3899661166347	24.2057900872692	16.4309423433043	15.4518823472942	26.9211289252182	16.2398720154384	12.9638043787939
Meth.NKX2-5	8.9622403201102	10.8548759724074	11.8746857539975	10.6230290420718	16.7851055969607	4.82901365095811	14.7342729002359	6.83535698762004	40.0367606572463	7.69266691806562	9.06286081569823e-05
Meth.NKX6-1	9.72826368636927	5.31493170428323	8.32860539792253	6.94535443547885	2.92920780702121	24.2936717733656	16.8528629051221	0	13.8605309899172	19.7361736566829	1.43264071636415
Meth.NOS1	3.65809029601395	0.702255639906145	6.4411281294072	4.38837755857862	0	5.65905944560114	4.71126055971379	3.45006622274946	10.3314895004776	3.91184488041191	1.46212669584764
Meth.NOS3	3.98066612165912	4.52325040737142	1.62632884614132	4.14314425561394	2.32414402424753	0.222171665889323	1.24010261433385	4.89403751912386	0	0	0
Meth.NOTCH2	9.57788596694807	5.78506141486426	22.0157340421314	15.0232252259052	19.3204983879814	8.38417881089218	11.1186804058965	12.0651516490884	26.7731631527082	14.2501887963689	7.93618944585961
Meth.NOV	6.01189069895272	9.7432579355614	28.0436360875192	8.41192939084996	13.6196877441339	12.581365283711	9.9029148481524	11.8056066165224	25.7486539101404	16.1498331518865	12.9600989726488
Meth.NOX4	0.0642274143481843	2.91267057470822	13.2884787853025	3.21038744519301	4.04585372849141	11.4288441966493	2.00673123113445	4.21425110539199	27.2006228395892	6.27549773479918	1.24494660962548
Meth.NPM1	0.00204312062970189	11.6031766719918	33.6096190571396	8.13498059499149	15.1057495697496	3.56707821395063	14.5894649004856	7.67607420915465	34.9462032417363	15.1720862187686	12.1425997057334
Meth.NPPB	3.90750603248117	3.9351537596077	3.66047381288086	4.11259356949149	4.2789715681237	9.02611337518374	1.67347341329928	6.21968827470992	3.9709065380573	13.5402234043581	3.4308244804992
Meth.NPR1	8.94566526793655	13.0038490345257	38.7082772949867	9.90985791388668	11.9237403005375	17.1819495325603	12.2484508058465	14.1552088028509	36.8474765750893	17.7835872116173	17.0165366856095
Meth.NPTX1	3.11577621549622	13.7925510168964	15.5774385729012	12.6691251792881	3.95587453330545	3.73681245663272	27.9873402351814	6.72133005011605e-05	46.9637122339278	20.6300144495615	2.33954091291589
Meth.NPY	0.000108742942007069	0.867215632927793	7.69866874850845	0.000294392402123604	4.26925964857887	3.37264337030133	0.982865501245362	2.18394293381964	37.1749372709644	14.7798833946734	1.66142266241335
Meth.NQO2	9.39959552040906	4.86850986061158	15.0730530303659	12.3065488445722	8.56260990728447	5.79651358978763	7.60253609714395	9.18790962329429	15.2826711333671	17.0933410138114	7.2932782287883
Meth.NR0B1	13.7627029780396	1.43951544878444	11.254149622166	1.60944355105811	4.99538218944708	1.29655533890812	0.570567151342024	2.07401657610648	16.6614719494046	7.95603670928379	3.7401741000578
Meth.NR0B2	0.000294357338182642	0.247626043065202	6.48243401402385e-05	2.52367827963407	0.212089453914888	0.962039778541855	0.00555921395265313	0.0206085082008301	0.010301269469719	0.3149307622719	0.157997088741506
Meth.NR1D1	7.15561424065574	11.3848560356871	32.3821199637953	9.2277371215992	10.1887847657163	12.6163085968347	10.2128078423113	10.3259944678648	30.0504710383523	15.3619908127552	13.3582126633931
Meth.NR1H2	6.63363785855063	11.7258749014452	38.1676676082452	10.2050752103869	12.5043482578284	16.1869700339504	13.1620085770248	12.493403377822	38.8239552730575	16.4813305741288	17.7319534127318
Meth.NR1H4	1.49743756150647	5.39565140075635	6.57817168659256	5.33440886884594	7.12972475137915	2.28219175658424	0	4.11645374637753	0.205158954439666	2.58063328697278	1.12412799482998
Meth.NR2C1	8.55841003166952	15.866739448184	42.9012137083904	11.7702669255455	15.9356478785028	20.7496291464669	14.5145551160946	17.4784522602262	46.1134852166753	22.3183671998224	19.3408864084297
Meth.NR2C2	4.17528983640248	8.41093639621006	26.6991053977828	6.51886541010323	6.30286724678858	11.1110278770191	9.28594921947637	9.49240543972996	27.912001021215	13.8023864192039	11.3833764642454
Meth.NR4A2	9.35591408503549	14.4848878667337	35.7833081638262	11.2269140116354	14.8632387587683	13.6030956663844	13.3839891697539	12.7041824276039	39.3302703092799	19.6324718771297	16.3733295762891
Meth.NR5A1	3.95246082476318e-05	0.588066130784408	3.23090582841645e-05	3.62096711282135	2.38086926687563e-05	0.800996365512874	2.15299899785633e-05	0.00743588496400011	0.0141404587322053	0.000144616268680856	0.209764893105133
Meth.NRGN	8.47930355072979	16.5430620798419	38.349873781117	14.2660886447684	19.4677745851613	12.5216446721736	13.99357013162	15.0772669952686	49.0870069485262	19.9805528901506	16.7937403599071
Meth.NRL	7.1536791856812	13.6355180475656	38.2999394578542	9.51210054686469	14.4441116232297	14.982004186036	11.0901979653996	14.3431701077689	36.6913577256763	17.1897969212075	14.9900051389907
Meth.NRP1	7.59231701291117	12.7579870945242	8.71341588803944	5.27807457793127	11.2972556253061	29.3355402341178	11.4864733736477	17.9775736411833	0.000149830784800187	26.8966369562555	16.5215815384551
Meth.NTRK2	2.98395295324639	1.90962591985392	30.8366727231543	4.36452387902636	5.11717399426093	2.25399149773018	2.40452011383965	9.74381451093252	25.4084106765688	7.16343410413985	0
Meth.NTRK3	3.22151328596513	0.239675093108302	5.72636173802873	2.32451359939701	2.82873093929556	8.7894266353256e-05	6.25602469105247	1.11008787576778	32.2895198826078	22.8699174341026	2.49350859266153
Meth.ODC1	9.533197161002	14.547729510161	34.1907353718068	11.9258486844938	14.7653226547897	17.9716067927801	12.6552889073571	12.2228394347963	44.3965815344591	11.7770479865718	18.1766987499713
Meth.ONECUT1	9.79850747818027	9.76459706373441	34.1265298966555	9.79533784670442	13.0905356016598	15.1737187246135	10.49814955298	12.1362456527087	36.5434601847974	18.5991608089912	15.8025631666175
Meth.OPRD1	0.867753285608122	0.669702775613736	0.000368905840541171	2.55396545905692	1.79970858660217	0.859826660136109	0.00191328568059339	1.93504032047496	3.65164098704738	0.372775119866876	0.262081570615899
Meth.OPRK1	2.98270993291295	0.994867998348511	3.83104935047641	1.12305593779081	1.47025835621718	1.7740907298113	1.09160978939113	6.02494754259461	7.85361657052842	6.41180027923985	0.496333959273738
Meth.ORM2	0.416912273246237	0.614968876850038	1.92044757617498	0.712112135427297	0.627843504299649	0.632249369452519	0.83486803732852	0.671082976985645	1.18949178983031	0.879183930222384	0.55118906279122
Meth.OSM	0.00152240423008531	1.11058866956144	7.27922561637836	4.0491649217846	0.48337232167455	4.36206951439993	1.29717450386011	3.69700024839468	17.6134221338413	8.93213147555669e-05	1.43931866014446
Meth.OSTM1	5.07920966532172	4.51679112596587	20.369051509681	13.4601008884948	16.1402468549828	4.16650562482921	11.673496742341	10.5383103813388	26.6108350388182	10.5731926271212	9.82785207389441
Meth.OVOL2	8.36284725008208	13.284231259667	19.3569795988514	8.88300679850095	13.7991611963998	15.9071811174768	11.1381898187163	14.4005576527507	25.6740447134695	17.1402168389129	13.9397923859124
Meth.OXT	1.98100762643176	0.00480433967209151	0	3.12674239683092	5.8642654092526e-05	4.52083400804226	1.91192196074975	0.798022415350955	1.03288663455256	6.93294530165277e-05	0.000278667200245364
Meth.PADI3	1.93920339206897	0.978049961960851	1.96189821290018	6.56717366165742	0.000196705589048326	1.6320739778041	0.000147881770297867	2.96308433448396	5.09321772015354e-05	1.66876069063303	0.00154798083780045
Meth.PAFAH1B1	5.47712417799399	10.9880467034372	29.6671067316755	11.4601404458573	14.112177426121	9.62170855153308	8.71798900081341	15.4107400724283	27.1195597587668	18.7778521650554	11.4862312346138
Meth.PAK1	4.2037040307532	13.2650022291277	31.1197917618638	9.99751434213093	12.2941935928828	13.1784175242601	10.7050605552015	11.5874581621441	34.3957148297447	16.7324318117253	15.1511082021089
Meth.PAK7	12.7266062116692	2.35473617194596	10.3200621419188	10.5483681102017	1.65008373603497	26.2065049096286	1.58024292140773	0	11.4317863114261	31.132863530437	2.31565516626204
Meth.PAPSS2	0.000507149000270276	0.229220628647812	1.34729534549639e-05	7.508557805059	0	2.18488510165162	3.89798930508297	3.68469041768555	0.000162922454813695	2.20657535669285	0
Meth.PARP1	9.03256717339741	15.9497944259593	36.389785480617	11.3097011630539	18.1220382470835	14.3779367832295	13.7534009205084	14.3221744702421	46.6264629499148	17.8985696982708	17.9303295121073
Meth.PAX2	17.5093722895811	10.7279995857138	8.04405771892996	11.2711398786584	16.7196337868422	22.5207487305147	13.528194867637	7.00027625784525	27.4463686343604	15.3486123675601	2.95787024553096
Meth.PAX3	1.99358160109114	1.66100252305569	6.69681300777418	4.64410875552258	0.000723135140097107	6.2895418123812	3.12907353303405	1.59906629845478	23.1350139659625	6.46665103296921	0.721592134797897
Meth.PBK	7.90198762339113	7.21227246204823	50.8145378916188	7.90630652700506	4.51758190768116	7.22917941540606	13.0213118647329	11.3308254501886	16.749915132856	18.5738932953254	13.6537768445519
Meth.PCNA	3.25053679213844	12.1590145517589	35.0582614950156	8.41672698128128	12.6129828445638	15.3890233401471	11.4844710519457	12.3251746608298	34.8619327573007	15.7516629685362	14.0438037250224
Meth.PCSK1	0.499439969336414	0.0803571376032613	7.81864153034218	0.930523254979511	2.97352000204701	3.53890426784529	0.000246085402319493	3.1509322757485	18.3678890155991	11.2059993403522	1.65052331311693
Meth.PCSK2	9.10887475361118	9.35603047255649	30.5646317147963	2.3612851817951	7.18253236582164	13.3283584774979	8.46278113310903	8.8365728548702	32.1145761723705	21.1319355365166	2.45865035304976
Meth.PCSK6	1.93072880395185	3.56441515670213	0	4.80999684537788	2.55867819207826	2.88998134926306	1.21774509367907	5.2774281883279	5.5814642409483e-05	0.441512395238926	0
Meth.PCSK9	3.81532818300648	12.6579594989556	17.9703534366363	8.37364741477353	16.2047811096934	26.1879702095537	13.9112999627743	15.1150979014292	13.1667412764773	26.3567649609808	14.8891735400421
Meth.PDCD1	2.811615976414	10.3095098322571	9.47073916633063	8.97566914687101	0.748694887523438	0	4.3071662106613	11.2519622933929	23.200281872184	5.31481215991633	4.02286671455556
Meth.PDCD4	9.46030358509288	13.6325022029203	41.849195426727	12.3180264565604	16.3192516812237	16.970116373964	16.3494513080251	13.4163934004942	48.1140395199699	21.0992914552319	16.9105991224723
Meth.PDF	0.560656805487628	0.90223767506935	1.63131643926622	1.08812546627983	0.575777620135916	0.873597224242877	0.79429530782929	0.572100021934417	2.26408804808206	0.871121112926804	0.936055241665106
Meth.PDGFB	13.4019988872519	6.98173858158451	15.4586287147145	7.54304090765723	11.0263154760639	24.2287279860206	13.5563044780989	2.84803341275489	13.1637950319342	21.2590369068259	11.5760139361949
Meth.PDGFC	9.10864208086771	3.94443673351934	1.53652555307806	4.73214525035231	15.6350085528601	26.8592734604216	12.4730043276936	6.1392084476482	0.000689584579198105	14.6847418377576	6.41866035130246
Meth.PDGFD	0.174748677656485	9.08074820519272e-05	15.5969696565932	7.47222009591751e-07	6.52799009236175e-05	19.4313513572214	1.42948560908104	3.40773535083517	37.9923887953352	20.3152918408613	3.3725428885269
Meth.PDGFRA	4.50979794370116	0.716128698689845	11.3016951919922	0.593555520333213	0.179917477790414	8.88304146058974	4.37253180005677	10.1020295195132	25.6899688992406	5.41467839119382	2.97788390396164e-05
Meth.PDGFRB	4.18178215763284	2.38420629394387	9.17836630261838	11.0573449365291	2.32519962811195	0.268905098507553	3.40214978933758	8.25447710161972	10.7035124841991	12.1118031109349	5.73329567916988
Meth.PDPN	4.92668943216048	14.5504101572057	16.519333739434	10.6567943364365	15.053302543164	17.9326665822379	6.75520344589687	18.9930726215271	17.9110156480946	23.4446331162442	14.7051775423154
Meth.PEG3	0.00618332648343589	0.188907235553699	4.19913719093034	0.000116316822576386	1.2415423493521	2.37070220766715	0.444614297795564	1.17955095834889	4.40900103679226	3.33725262375586	0.490949160689824
Meth.PEMT	7.67887458888721	12.7806682149227	39.5483225131026	9.64089021831946	15.2685999713505	16.4531075452894	11.322959327052	14.8094222973694	37.045362373304	18.710849486936	15.9591095450318
Meth.PENK	3.18674928039251	0.568759504901384	5.46583473619665	0.616455818848129	0.657676843719792	2.34947341912248	3.71935689543924	2.21901776945015	18.8287788394296	18.4934157219769	2.06128821184235
Meth.PERP	8.36235925212222	12.5274198219813	33.3697184279092	8.16431093267143	11.2312099202067	12.5191720224541	12.5705654598167	15.5495069605747	37.3277549614115	16.6979096310742	16.0531682700252
Meth.PF4	6.15470914411535	3.29260430896833	7.10679912155228	6.44807024995865e-05	3.38627456499944	3.28668087628662	3.16442335152379	1.4178801968846	7.15476637327817	3.94999608546911	0.000947004697217169
Meth.PFKFB3	0.0496136900322623	15.8766121387628	11.6897937775983	9.13682108265878	23.7534819451324	24.2284043020499	11.1445129324653	19.7687172214451	62.1584813290925	20.3385822230412	16.9728781391337
Meth.PFKL	8.08850309049359	10.3782551568761	34.5781184392548	13.936184026777	16.9162890358521	14.0851467573387	14.3299187663645	13.2796966410109	43.9521092268595	15.3765619555549	17.7537344306629
Meth.PGAM2	4.19424943752394	3.36105433906396	7.99337311715303	9.80181484089415	7.79061451235111	3.99825413310566	4.59357804579243	6.75028918729409	11.773105729097	8.13898286888751	3.17460446889189
Meth.PGK1	51.3330205185137	2.14970625804849	5.64377089263583	1.81489372975589	1.03032997404141	1.07257725929019	6.10539650717714	0.532643842448979	9.02715498308111	1.76405419601534	19.7440922363535
Meth.PHOX2A	6.75400945595615	0.186052917186989	8.61930703114163	2.72476607313887	0	4.81949159475007	8.38897595494906	2.21456185550019	33.3241867779765	21.9914251298778	0.632359925903093
Meth.PIM1	2.49543388544683	9.95227240789164	28.3124748628735	7.13961317817291	0.000939633789068572	24.8663576797548	18.149863281183	16.061673527294	34.2348980166393	17.3510750106435	3.76059233095443
Meth.PITX1	1.42503485740548	4.42653131743767	10.3900961326837	9.06668047826527	12.1851078562483	3.54734423754176	9.57919941230244	11.1069870163165	20.5459492414566	7.18062989137986	11.858060218825
Meth.PITX2	2.25829817189312e-05	2.63100778272219	5.24435431554324	4.58435925842554	1.49104124944526	6.48250023912332	0.701267297122976	1.96411898279242	24.4548796111054	4.77057648722473	0.645920204118781
Meth.PKD1	0.000161351394785061	0.244535099129304	0.000262845232800625	2.58283563988164	0.236530878121995	0.399905588191786	0.0001755980051588	0.000305437058204096	0.580902043949421	0.159382389986737	0.00461570786212861
Meth.PKHD1	2.81908336522065	3.78108904404587	3.08300301715765	7.88493766095636	2.03998182581813	2.62074217461982	5.79545075437014e-05	6.02870577703909	1.28874863437848	2.32653095421547	2.1381240744787
Meth.PLA2G7	18.6228315363726	5.92630348739997	3.43186469151989	0.819272718751412	11.9007716810971	0	26.3069093586224	0	27.9374015731094	26.0565482635244	0
Meth.PLAGL1	0.821167369383605	0.921810958285539	4.58615407837629	0.524973251381484	1.99062009207047	1.62317013188906	1.53669620692482	1.74389044345691	4.32844773526059	2.28497056476889	1.83534245286252
Meth.PLAT	4.19541173810701	6.01739482645683	4.9734240350176	9.57998449495869	5.73062487732893	0.882746667119538	4.43041010723032	4.43545500607851	5.36979112799453e-06	10.2252311022155	6.68670923133715
Meth.PLAU	5.59264112030172	13.1381377300974	25.5449595372707	12.4412852503418	17.9638799933839	15.2189184366056	10.4522382279902	12.1205422799048	25.184709259961	17.023959288382	15.1984896666588
Meth.PLCB1	6.54217463358969	3.2037070184574	5.79014873717455	8.5958566677708	0	6.83490399837549e-05	0.893293463514642	0	50.0969895765993	18.8721078727283	1.75825836826311
Meth.PLCD1	4.02574656878896	1.27585732998449	4.63077174694301	5.09908107014543	6.02634954173592	2.50667717916236	0.706978349237359	3.76271161166619	4.28696647552764	6.99749170220552	2.60101919503588
Meth.PLCG1	12.7358323747618	1.77059961526973	21.1448286905889	10.9846572056527	6.12801232459337	10.2755035310142	12.1516570138282	13.5464078502155	33.4134679930121	14.2311490912742	10.1233254238866
Meth.PLK1	4.81378684822498	10.1406863367486	22.531488641991	15.2425467786496	17.9279316226552	6.55530548512603	11.9441560780386	11.9879292480801	39.4331250382016	14.0032838319886	11.9856483056574
Meth.PLOD2	3.0514214383726	7.72531860829951	3.45829490502795	6.21015612861712	4.70045881844724	9.94981147395506	6.85435309718717	11.9739141855842	12.4647049908225	12.0578580974728	11.8470671438537
Meth.PMAIP1	3.03745506338059	6.72040716599631	7.19172336670663	9.28210691653959	10.7615744430609	1.66594253799252	1.80173417859384	6.35557416501424	12.9740237458197	0.746110899770203	5.67904256505874
Meth.PNRC1	6.37323650145521	16.0552104677762	41.2762329171335	12.3878413354702	17.1176340958128	14.8257040507642	14.0558618861098	16.0566340826637	45.8095248519127	19.2527034012994	17.6128922143854
Meth.PNRC2	9.03715901298711	15.4328454663923	40.2042289497094	9.76199084194655	13.2116868771832	14.002544751317	13.718784915993	14.6549232421374	44.4527014071514	18.0701124377985	17.9083491289829
Meth.POLA2	7.81665963542502	14.012320027331	43.659896754001	11.30147216564	16.2986572182891	17.8850145697136	14.1128946137521	15.8341809516548	41.3956998044951	21.3328255608215	17.5655498429185
Meth.POMC	3.15825859983997	4.73334268875268	5.08136551335547	6.08112848587702	6.21805023417721	3.41243067707084	4.51554607511038	4.19947462345266	8.17058943975378	4.46032454398015	4.99478293843512
Meth.POU2F1	5.17499505695052	11.7265101463515	34.7890850965106	7.56718263183711	9.6330201289866	11.9090084070847	10.6279475207482	12.582641458933	30.0498843986579	14.414890092757	13.9427710865814
Meth.POU3F1	5.38237277593161	2.07425642168164	7.32981169875319	2.54421643686439	5.1603329452494	3.62475560121459	3.60384938267775	4.2549478675404	5.63953362145942	16.5305507214321	3.51006379736629
Meth.POU3F2	0.000380802152737571	5.29020075517731	2.52196091676877	9.88167980078701	24.9819090762163	22.192371206836	14.7618367781901	10.2368997811803	25.249331390713	14.3696462532936	12.0840069564885
Meth.POU4F1	0	0.575983219328966	5.35027014167006	14.6954541559469	5.71552233917607e-05	1.95351093508472e-05	17.686782421809	2.43372804119905e-07	55.9297673701644	12.4075115670202	2.42841701143972
Meth.POU4F3	4.99976456959002	3.10561282983357	8.6376458031368	1.13385579137767	3.85221218763041	5.4611185653092	0.522599170120286	2.95342684025497	30.2172014404407	18.0106177566169	0.470564108450348
Meth.POU5F1	0.91627499921158	0.621364539006463	1.66905061539981	1.28742219013116	0.502474890801389	0.814701941253344	0.665355458585518	0.707955846418462	0.920237025000438	0.831875136482517	0.353246718415651
Meth.PPARA	0.00034872213258034	6.08209786447164e-05	11.8539666977922	13.2514031024646	6.27316235787376	3.58371998144958	12.5419855269308	13.192713108122	57.1807499753466	10.0548473118183	5.15464577327964
Meth.PPARG	3.78463048771177e-06	4.33969041116784e-07	6.46967777006735e-05	0.826964866587391	16.929962705456	5.79307805927074	3.32144206132218	1.88195883775109	64.1144897521279	21.7181379005006	19.4930708871074
Meth.PPAT	1.22932581563844	3.60184635209001	8.16228636195141	3.19089646677391	2.146374681479	3.07854319221485	3.19583286430811	4.40483059078949	10.4440436738858	5.71665969326608	4.20367748531593
Meth.PPP1R3C	7.11850623141965e-06	0.551194405054575	12.5124422552267	13.0903524711513	18.648447396569	28.5510240959046	0	17.803142938392	28.0607549428297	22.943075985302	1.16040642984023
Meth.PPP2CA	7.3769887436103	14.810077686633	32.4790292719167	11.808450269283	14.9956318433623	10.9669092429522	14.7312673971124	13.5028827613732	37.2473999117923	15.0798342085616	15.2771991373254
Meth.PPP3R1	7.99643023943492	15.1227386207956	41.5360236003266	11.2904725995628	14.6044379057567	14.9927737864404	11.64101763444	17.1035846530451	42.8394833954919	18.5311331956954	16.4636392261715
Meth.PRDM1	6.19482612862186	13.5685110563352	35.2916464755159	10.5511334022271	16.7191993499028	14.1237651815657	11.8631259809308	12.6928566688082	35.7379252455349	18.4320534675663	16.038727840567
Meth.PRDX1	5.17863000028689	9.88337661681178	30.0809060178295	8.9342322156962	11.8667148379416	11.4950522611361	9.30894652357584	11.2892307306847	27.2823919625379	15.040326469384	14.4817372027509
Meth.PRDX3	4.20943687395134	11.3820233961979	36.7263686694268	9.39021341067472	13.6213353346999	13.748232107322	10.3415947205564	12.8755716587993	34.5819506195652	17.2750093653009	14.2578220831728
Meth.PRG2	5.40541078246504	11.5394472402391	12.9730820766598	10.2206302432758	3.31999216373535	6.35617202179604	4.11921847122365	7.3630981502377	1.46334159965601	2.84005643880243	5.12463486284394
Meth.PRKAR2B	3.15917661111041	2.29784232665643	0.000754392462861872	10.164282023766	5.06330109481398	1.2468375579017	1.85619264426305	4.53410204320476	0	9.22531791619535	2.43077709872061
Meth.PRKCA	4.81789957049662	17.1382123555768	36.0822353871134	13.8498724673317	17.572197671111	16.6219690503859	14.3521209607686	18.0072480640801	51.6092598340465	21.3969160255354	19.0084531390523
Meth.PRKRA	7.98883576752329	12.7433944039649	36.7924704754293	11.0782594898837	13.7218505795378	14.7191456596162	12.4908725123906	14.212913222046	38.8492178623575	19.2206246324352	16.1048176315306
Meth.PRNP	6.62189112739728	12.1644117681864	38.5074899837224	8.92688871291874	12.8403260012421	14.7262427965688	10.9054737341198	12.5370686889315	33.5191913838676	15.6956800844756	15.4589286317625
Meth.PRSS8	2.42484558106544	6.31124917760381	0.455748279032793	7.24721071187746	7.02018476921824	0	2.99717622141797	4.04983764928423	0	8.30705670856651	4.70003056128428
Meth.PSAP	10.2879602097175	15.860211153429	46.3890020387209	12.6036590950043	18.5695554024143	15.7906908957523	13.2821973806753	16.370056920712	47.2804149015477	20.5561518346797	19.7795919290284
Meth.PSEN1	12.7256220228246	13.914729292126	44.0836068140822	10.5716641052115	14.8744244253263	16.7599702724592	12.7506057235069	15.0136503767791	38.662726486247	18.6956298319198	9.96134985944754
Meth.PSMB1	6.66113357891861	15.860287315616	45.443864066797	11.6409961206606	16.9336348160998	18.057971707469	15.2591747212024	18.4409301226157	47.2723479659522	22.7757558639291	18.7648113892118
Meth.PSMB9	7.15733119155294	8.81575702894924	25.9209342513117	5.6492031805983	6.71103626537459	12.2078595793725	9.64335626416506	10.7827171765261	29.2172768881155	12.2005290541696	11.5320582399452
Meth.PSRC1	12.612505614862	14.321278036796	33.1435094352073	10.5295508866355	12.9246034330587	15.3595859491417	12.6064411028561	13.7076441307553	39.1341232414192	17.0823852602199	17.2223727753345
Meth.PTBP1	11.0710916938235	12.9640879640482	42.2470548678943	11.3801382301216	17.9095098742197	15.9495499892078	13.6295502880487	14.5367121714033	46.7698954779114	19.2085452231862	20.0649631291226
Meth.PTBP2	5.44700668678971	15.085364711618	42.3916335256407	10.0427957593393	9.7775465398264	16.3931268785102	12.7347493881576	16.4825519926145	43.061376633885	20.2851250532828	18.2622882128858
Meth.PTEN	4.62436300883835	12.8181997026445	37.946829160195	10.9886851027019	15.3487486247388	17.0441566336089	12.4142083164157	12.5214344065275	40.0688081200319	18.4880107668635	14.8334591313906
Meth.PTF1A	4.55679857185504	3.07281810594609	0.838474922189268	1.52043267805124	1.66244999480121	2.64326251572629	4.02947149059004	0.555192918194269	19.0603029167447	17.7463567855216	2.55758750186266
Meth.PTGES	2.7015978345468	1.58156003328793	5.65637269125972	8.40103420702676	0.77856555577248	4.39912142853501	2.19840460421598	6.03624630763629	3.20306410343355	1.96938178176721	0.515971553919029
Meth.PTGS2	12.5716588155163	6.94813410369329	35.6056287768703	5.23994755694836	0.000393960016483189	13.9903607313938	1.17264200149428	15.3221946411166	0.00149202609618709	18.5499169516379	6.14545717444747
Meth.PTK2	4.69656153121344	13.2926409791208	29.5541944327051	11.4050571995238	15.9226430336473	12.4766319216234	11.2788013409758	11.3326420359896	34.2270070182279	17.0519110100464	14.2214062321342
Meth.PTMA	3.48555484735454	3.97599391453517	9.01421678712706	3.45572478119004	5.60607570836761	4.09134404900671	2.80565689845004	4.2830476897178	8.32895805551811	5.50049359401266	4.59624230026019
Meth.PTPN1	3.15885378421819	7.33043552546666	22.8976697263624	5.32351924192495	8.11947862983387	8.46001416351342	6.75995559587699	7.63104780172349	20.4570132565972	10.5917489764993	8.93382659700162
Meth.PTPN6	2.63079918759296	1.80029775293597	6.90255349104078	7.05237060888523	0.000212891359228901	0	6.63092561840599	2.45971814624176	11.7956278560917	3.94782307655208	4.26977024327129
Meth.PTPRO	8.69042163358177	1.20827496243158	12.2819353486795	4.77500359428015	1.74886131720976	6.25719652625374	4.18099911055027	1.74123230634758	17.1685111011349	25.9304571482484	1.79077275347284
Meth.PTPRZ1	10.2430583974534	13.5806357290467	13.3010435083438	10.3331151564313	13.7156973906318	22.3678202606328	10.7881406296134	14.9427451825019	13.7444720650949	24.2170738899862	13.181037337515
Meth.PTTG1	3.68497020898216	7.40915174637096	24.5526985780994	4.17505124877385	4.78835793624265	7.50306364222113	8.43133277937164	7.79634549753501	24.4176533097117	10.3771456046625	10.6644704075794
Meth.PYCARD	3.90537997021416	8.42162032578068	8.07441309833921	10.9822584281536	13.1111071697932	2.1872283871453	6.56073607089362	9.18203030171335	27.050755628072	3.05410112680151	8.39812140215451
Meth.PYGO2	12.4655235541913	10.4308354308902	35.3341497807922	11.1705815416897	11.2465767554029	13.0864781503929	14.1284107968352	11.2969528277942	41.9652021011306	17.5342004518882	16.4031394163392
Meth.PYY	3.36645933977279	0.790763476130839	10.3922653727046	11.4258936823364	20.8409192875572	2.70295229967981	9.93713650445949	16.204152323354	31.0807505960682	5.64255367208234	14.3787296466327
Meth.RAB11A	6.45117383928474	9.40757503631437	34.2073615820423	7.65583582426368	9.57710903232425	12.6546624220138	9.01355692952538	12.5717181164367	35.2959865731887	15.2874869756242	12.5612688507067
Meth.RAF1	8.40609059647148	13.6924398824923	41.1740548657359	9.86482242954337	14.1075645027378	17.6793805066386	13.5267101603294	15.291246577607	41.0254966253507	21.5108329833553	17.4083174309307
Meth.RARA	0.000193045826385023	0.481967492427675	4.65286918942487	13.3313204648206	6.22976734854828	12.0830083934024	2.43142317587684	10.9146226249799	13.539143312775	16.6015201773285	2.66705399815195
Meth.RARB	0.00189831412391883	2.95664407915894	3.1392817516658	1.70138410951941	7.14561142298364	7.97048014375478	5.88082944489199	8.78991824384661	35.1887172163199	12.2776160452387	6.95256951757978
Meth.RARG	6.57424135452061	11.5036405583034	30.4376954350863	8.69759370665759	11.3410559587414	11.2501509872448	9.31431524289022	11.9139352101253	31.5915609267943	14.3427957092043	12.884396510787
Meth.RASA1	4.09944085680562	10.3899112568012	35.1249727959804	6.13559287555808	8.24496217023607	12.1887175211886	10.8447062723526	12.8855707400181	34.5772849014175	15.7725130059708	14.5491779378088
Meth.RASSF1	12.2679544782945	13.9894326756523	2.11489098346456e-06	18.7394060510281	24.915375407911	0	9.00858381801563	7.33375943201264	74.1548061437787	3.39827349853439	8.5881074293956
Meth.RAX	5.80071761468661	0.901374836695945	6.00474121431711	3.57856272081232	5.5800698882756	3.30203936631163	4.18671857982395	1.45012874785573	38.8631348324943	20.5079164829108	1.27160371741071
Meth.RB1	2.1553456321108	1.77130225336372	1.61879116418619	8.05008850102442	3.05434373915231	0.254755603648802	1.26633079272008	2.37762136057094	1.25340376510302	5.15308434387708	2.84817592868213
Meth.RBL1	8.51955120338708	15.870810959515	42.808306667416	12.2439774083156	16.9732583614988	15.9742900227883	13.758603851002	15.4496614795913	44.3932797716263	19.9382608741178	19.1898876216055
Meth.RBL2	3.05664658703707	9.65757156702163	31.7269973644146	5.90794294368411	7.34452913731367	8.5913489221153	9.12352802046603	12.0226059018788	27.455899695062	14.4347071715072	12.6008877166872
Meth.RBMS1	5.47071385353096	11.069964920428	29.8406715848225	8.53431215436073	7.95273537419535	14.7015807358123	10.4026223310293	13.1636364506926	28.2172711180376	19.264237832725	14.8295542320963
Meth.RBP1	9.56543323272967e-05	3.38321205101957	6.19517211092603	4.60148810171859	3.69207076506192	9.04075253473795	2.37991208904049	0.890696986068269	12.2210536237818	1.5689698912617	1.0210553602495
Meth.RBP4	10.6207579762961	0.684099403591728	3.50187091330208	9.11868432297227	5.30258515178066e-05	24.2755894210894	6.60103052480853	0.740990608643747	13.0006129332593	17.0138120250571	4.62762539378808
Meth.RCOR1	2.27111037847527	4.14296612416935	11.9310635953131	2.82223299579312	5.08450483580427	6.09725551080915	4.32488954113562	4.53688170447592	14.7339929867752	7.98896294569127	4.83764645029455
Meth.RCOR2	7.38788569724608	14.8154694791628	24.6545707238131	13.1130483511552	20.0662964888433	20.5208768644151	15.4454652820971	19.4145425772731	41.7448711123608	23.1970509224546	17.7892802887557
Meth.REL	4.29826408595876	5.9454664322578	27.9420599999437	5.4428062459397	4.28924150542365	11.4602739570532	9.42333136150631	9.79322441590816	28.1376753511837	11.4281654313811	10.8083817993922
Meth.RELA	5.89361605210218	1.71335266252225	2.86374302518365	4.02332962616493	1.25728253271916	3.99311525801686	3.13578839137204	1.10494180591718	4.69100423010442	3.43758776040097	2.19671906975162
Meth.RELB	7.9063913905508	2.59612472395335	11.9789545048352	13.0291365443959	8.44104246843417	7.62150016001322	7.83550155827809	6.24244199228287	14.1538397258772	3.75062980783355	0.440780661290395
Meth.REST	5.90674743325579	12.2427183004257	34.449431438848	8.76571556851148	9.81227244854776	13.3436994254371	10.9181467831174	12.5827883685167	34.7999126846654	15.7462018350302	14.1067331365069
Meth.RET	14.6324864957251	16.0140016183003	7.58264064827287	3.09931920816486	8.35116946673007	38.6972458588845	20.6428134531496	4.42193090642265	12.937102380138	24.33372463272	0
Meth.RFC1	3.95056476209084	9.67996883560557	30.7690791740022	8.84701014084382	12.4996580948116	10.2943469460803	12.2005085069624	6.86801948988106	34.8485207738612	15.9748818875052	16.3515222362663
Meth.RFX1	10.5043326159956	16.4023644000158	43.3784961147312	12.7337102300219	18.2702667070041	17.5195157197436	14.7985154574492	17.1125840882851	47.106162696261	21.6862335270273	19.8155748685144
Meth.RHOA	10.2047352572613	16.2895426845938	45.4891920097766	12.0333900333259	15.3256418501614	16.3675950315437	13.0046895803005	17.9629663714813	44.5876228316803	21.2015524829289	19.3324550600489
Meth.RLF	4.56014009425718	12.9726574162272	36.0130536813952	9.52933392564898	10.2430871859089	13.7726554717866	12.8303742762638	13.1313152943189	36.2922422016392	17.1787588220288	14.5549776295682
Meth.ROR1	2.39166687074677	7.13850660998346	13.4860835626045	4.9846925733256	11.5364545973194	30.0648954963284	11.0249111922735	18.3143155551749	8.81181293313579	20.0571839669872	12.4077277159835
Meth.ROR2	7.41404120290535	10.1386838160313	1.43368521372201	4.03743570731399	9.39314394644751	13.1204410144787	15.1050896293678	1.07996283946558	16.0568369569443	12.1943547642857	2.96303369335656
Meth.RORA	1.00315559265693	3.33397353784461	25.6002106485571	3.7372083582677	11.4930396273205	10.2330555210845	1.35146738589671	10.5420767484363	25.0426816979612	28.8501443121591	0
Meth.RPA1	0.801083507659914	1.19739971908461	3.51209336945555	1.6292222287919	1.47973099360511	0.451872474937001	1.27684155947669	1.08382823907179	10.5893050040516	1.07788756972598	1.3509296877625
Meth.RPA2	10.6547594580434	12.1720309139686	33.7837299118044	9.84929207454644	11.7410280637094	14.8925123011564	14.1161994306695	12.9366290872644	40.0331358786163	16.7719859397057	12.0536306932751
Meth.RPA3	0.579145267414659	4.63728850625295	11.1324669224491	3.91044372813783	2.41498069669552	1.56056636202229	3.96119843770442	4.32911585847194	8.43648858668322	4.03275520848889	4.73370634909858
Meth.RPF1	4.3941173596088	9.12973402637138	28.5478245701809	6.47607478571694	4.93434930779261	10.4712578168756	9.82851668708733	10.5100693276772	32.8990611919774	12.5272171684534	11.7125376161445
Meth.RPIA	8.77039016247742	13.105349787505	34.6750220067007	8.91365335093356	9.02066258912717	14.7591866341288	11.7712095074598	12.6692408508697	37.3527796804847	14.4760176850105	15.492151292699
Meth.RPL10	56.715569118467	2.41563194393312	6.50372663407681	2.94429985512404	2.60430466503173	0.618642645830107	8.80748149607771	0.00121593698550243	8.95816877454481	0.562862272511329	23.1654840140237
Meth.RPL32	8.21625765529313	10.5547861409803	37.5672509003386	8.17548330030703	8.00922116391668	14.3484034709723	11.2837086642551	12.4971065631735	36.7716571337202	17.97984545274	14.9908693555783
Meth.RPL7A	9.83295359525477	13.8897966153858	43.1223232692403	11.3292887306613	14.4200561914842	12.5325589121387	12.3380942333051	15.5560922351274	36.7099799975444	18.3800771540015	18.4021290555493
Meth.RPSA	4.47726166418392	8.46093933428115	29.9947377374914	6.45938250509499	6.57799655757356	10.7231724130827	9.83466714706953	10.9789620550495	33.7894603902059	14.0433597603548	12.569760125529
Meth.RRAS	9.04545446669848	13.6957621928599	38.9000495820161	10.4463245115869	14.6633073224495	14.6586715314538	11.6921266907227	12.6377728743819	38.2351282113611	17.695992695026	15.4159042394891
Meth.RRAS2	4.32753243176041	12.0019672235865	26.6323295311649	11.6625699163379	14.101793286614	7.31776148430772	8.71191184755214	11.1409022498833	27.3484868530936	11.7080543079679	10.009503459261
Meth.RXRA	7.74965330571091	16.5242467744681	24.0675905843866	12.2931406347802	18.5198205192872	16.471402324011	11.0264038338092	15.7210492155568	42.1457703092854	15.7152479106449	17.6219052039841
Meth.RXRG	0.0391736082860213	4.8868308375875	14.6749867663773	3.91186585412168e-05	7.02430919491729	14.5385906196793	0.265025191305378	5.73022679041183	20.949161660123	19.0459321524545	0
Meth.S100A6	4.65730028475547	13.6738237443583	35.5830565444435	10.1517841643343	14.3000937010337	17.3676825798854	13.3896816081556	16.6363959418652	40.4660302547452	18.4982147159498	18.9276294407297
Meth.S100A9	0.914543931548379	0.631906160786561	4.94224582854871	1.12843376384646	0.758675597929094	0.764168963134561	0.800742656882377	0.738066601322437	5.57657858038958	1.16971083125507	1.27567933453728
Meth.SCARB1	3.5097976128094	4.36416070855362	8.62913578669959	2.70485081982889	1.37973401540481	2.88165211459953	4.12849842677534	1.74891087055058	8.16214963531126	1.4336756426682	3.32621914478922
Meth.SCD	12.0466844377097	14.5318119319512	32.8395589964852	13.6791082319245	21.4781465843861	6.60837773375226	13.9202927667403	16.6175277987542	48.0479981526423	20.6855095913282	15.4907255240471
Meth.SCG2	6.17832635531791	7.28874548808383	20.8444899815818	4.69602472800319	1.94142619276277	7.76078334840892	6.36820127290848	7.79292457113515	25.19505097786	7.66391286612714	7.59126803448936
Meth.SCGB2A1	3.96094460521678	8.16702261598922	8.42358080236646	3.89177898086106	5.8926551400824e-05	0.828361985021261	2.06280718032536	6.34797287635256	3.95476375258887	1.43232395070391	1.31672932104867
Meth.SCN3B	8.62288133029076	10.4378381033758	13.22666348893	7.94877576339993	15.4970899380824	15.1929491946852	10.0127796497007	7.92241437007375	17.9262157555645	14.4416337471056	2.21891093991094
Meth.SCN4A	1.1517688597765	0.583583646883857	1.64747153304637	0.776632548441435	0.0287260391918694	0.00565076508699254	0.577726419460886	0.61927393064947	0.95998557425759	0.0995696366337288	0.364467667644146
Meth.SCNN1B	4.38858599160746	0.606482498623775	21.2383939602096	6.10741959816479	7.75189091278366	12.6001212230159	4.10435649264365	6.27861404053454	19.6144551010757	16.8872027548247	0
Meth.SCP2	4.36808363319738	6.90502348605839	14.8411285758692	14.1094003156385	13.376464934633	3.93844823974587	7.3885231681635	10.9432621082323	27.2865043631852	15.0649170596125	7.81340424406685
Meth.SCTR	2.99388243544253	1.03934327091917	4.39010446631073	0.310793606015228	2.75276955437703	1.2434542609702	1.41659435879865e-05	1.69435735218976	0	1.0592933560445	9.80959658519031e-05
Meth.SDC4	4.33049374109344	11.3455501957422	11.1215382156147	13.3891486284197	9.56442013394041	0	5.04344335596076	7.57098192059691	6.93276746206209	7.69535635056213	7.52741864098866
Meth.SERPINB5	3.49796289761229	10.017605819817	2.26575716874254	6.39222556487082	2.41125655584065	0	6.65258792973754	3.39942194811065	0	4.72246393537934	6.84284604161779
Meth.SERPINB9	3.69433333641596	3.64160486752838	5.99456125537526	6.92175959920933	2.74640909236608	2.41167699198401	3.30592177772164	4.37945474959877	11.7196780879422	2.62177260610277	3.65479666014589
Meth.SERPINE1	5.95112648199606	10.764478034504	25.4137197834987	8.25461585390725	10.8529031649144	13.345593202535	8.83888732858196	11.2825059607476	19.699435511518	15.8563224582718	11.6482285207926
Meth.SESN1	3.4468625603044	10.120571633897	31.7532728465463	5.26941831748792	6.42280413120442	12.7144208815125	10.5684967856389	12.0963657635908	33.9186480759878	13.3109383805009	12.9936678737246
Meth.SF1	5.52872116517442	12.8261216545724	41.3379721952232	9.02312032289618	12.4072565401067	15.3999507454116	11.6626494122448	13.8807474744221	36.8997285069326	17.7619937767252	15.8705499972565
Meth.SFN	2.11628741722079	5.44400883234558	6.43176080709677e-06	5.67463300425825	4.97182879350084	0	3.90595258530369	3.72313900071547	0	3.51167733278257	4.64221475978889
Meth.SFRP4	6.32032323539995	0.275793213505389	14.5243238426944	2.68172314137935	3.50875206559803	7.14324739881539	0.658299454595266	3.6362129814119	20.6947753598784	29.2730784270785	1.39046612268585
Meth.SHBG	0.320987192789836	1.118502670409	1.73082733044358	6.47994589522924	0.513307626714068	1.98776514536252	0.951745412036798	0.742799628379301	2.19025845437968	0.994929498737309	0.506836861121975
Meth.SIM2	2.85730179445403	2.28874038537135	2.9922647839702	5.54848964453574	5.28989210092041	10.1672783690747	7.28609230183817	11.6406974293004	27.9593838451922	6.56784291389424	9.08081602967201
Meth.SIRT1	0.554951801720546	0.941966034400251	1.46058447254348	1.99044506841507	1.34200520496137	0.00405819319846048	0.397806909213634	0.409555448994971	1.58769599028659	0.88904752580913	0.992768841186808
Meth.SIX2	1.19919945779155	11.8624566670308	4.62157203128229	6.18140284366654	22.8563686898116	31.6465158353252	16.4497887337074	3.15097765026931	3.1776252781884	26.1146073205765	19.0419286859411
Meth.SIX5	6.84606997592488	12.4420768567576	38.3660583410288	11.7578437007123	15.8542534126597	13.9940888517077	12.7858572615616	13.0318161725066	38.0981654421472	18.4793341188703	17.3194133041826
Meth.SKIL	10.0121213164461	14.3585216651627	41.6992229442917	12.9857845523216	17.7804154210191	19.3588657698246	15.2371723987211	17.5574897413196	44.0432709540404	18.4956379637933	19.3311958174545
Meth.SKP2	4.98192459355312	11.8196252292463	32.5895837538809	7.60361100560721	6.75123936488904	13.275649651742	9.8123051445821	11.3045981898491	32.0917415209886	13.9020471056428	13.7702467622443
Meth.SLC18A2	7.93986374616912	0.000696232766123532	8.61946005342312	10.8395459300613	6.71480339506702	5.24512105239132	5.69389917530822	4.67691180292035	6.32192028849893	12.1970992664901	1.80872610585697
Meth.SLC19A1	5.31699277616622	3.62368960066396	4.65682155424695	9.73284807209234	1.35233924584664	9.37570214240699	4.19186747079604	8.54926639501256	5.28289913469562	5.65993468929709	1.90135667969262
Meth.SLC20A1	6.03710903569475	17.3594362597761	41.9701656430285	12.9489039735168	13.8609157552738	17.4608678670133	15.653697299439	15.3553028231789	48.0928910874041	21.3699868216128	20.3655240437701
Meth.SLC25A1	4.56352165021669	6.13504774069397	14.0225606693717	8.21695498604208	8.70837335680552	4.28922874607166	6.90165505695747	5.27590367448362	11.9593675050221	7.61422730257497	10.2601020891072
Meth.SLC25A5	5.94915837335759	3.68789252484138	8.04281121556276	2.84913592541766	2.99541011141977	8.38314651706995e-05	4.78879960994246	0.673695390765435	6.92824358283725	0.523614745993198	4.40392100569456
Meth.SLC2A4	7.79395843866647	14.4458864491734	29.113345790949	11.1425049588573	9.47718837126052	20.1835203044103	14.6591087171016	18.982055662606	34.5091809758781	24.9180077835276	21.953816142778
Meth.SLC30A1	18.3436003394873	15.8961305820158	32.8559191315238	14.5955700767978	17.2887826166049	17.4046200105452	11.7678964897093	16.529235539427	49.2716525059906	19.2255599332184	15.6687242189568
Meth.SLC34A2	4.16532401725745	2.75923005975267	7.81627236479545	0.672274332039116	5.91477406950566	1.93536626656933	10.5798222810936	2.27803848087122	15.5436331211393	10.5057859535529	8.48695786280236
Meth.SLC4A1	3.48240255091312	9.59174376681964	1.65106281298116	9.26400675990918	1.85412160441356	1.2992537552131	2.09720388499723	7.02698343722262	4.41817025636712e-05	1.71276280849518	1.86979601089874
Meth.SLC5A5	5.51407081667622	4.1500042336469	17.5510024011497	12.6287528624142	11.2727308812114	12.4463118049672	6.19590305909295	8.72842463287294	27.336569926719	32.7709764952729	0
Meth.SLC6A3	3.64877220057997	2.42077594642275	5.24344047825959	2.60418178054686	2.95002514052707	3.56571175499195	5.14406950472851	3.02350941505243	18.8155088400372	15.8037602014581	1.33868841660064
Meth.SLC6A4	4.56432791936716	0.551869782092151	1.75846220625418	8.16285727173013	0.920374236870342	4.53289910097483e-05	3.17034208347447	8.93540505668388	24.5011965838704	9.01607961504322	1.49963815784166
Meth.SLC6A5	13.7881637898736	10.2142343584908	26.2690127313668	8.69408983120606	9.5742403961511	16.07074517173	3.00623044483862	6.50224230575447	21.3108756167571	21.0132223208025	0.958879286954409
Meth.SLC7A1	10.7919111665178	13.846913844839	39.2857677119569	10.2724348544698	16.4951428386763	13.3924996476505	12.7634790569045	14.9682153215991	42.9484185274939	18.0762105854245	16.0264543572239
Meth.SLC9A2	4.66036488184058	4.81660577903983	0.491639548364815	14.1281637974055	11.4775091432884	4.64614773184008e-05	6.71985897745424	8.06279428376386	6.48422814150972	10.4744251264155	7.29978292778475
Meth.SLC9A3	4.8949243999651	0.987442710829462	4.98142645232207	7.48920959662736	3.72884062251098	9.18328604721393	15.351565076495	0.0323071474233801	17.2513289757937	19.0692732282172	4.3336630235577
Meth.SLC9A3R1	3.70125113547976	14.1431666944901	28.7980200185755	15.0019620869241	18.3802413664019	5.43668073017083	10.7092655082652	13.5674007716654	21.4518845258822	19.8174059321705	14.5998896708478
Meth.SMAD6	8.52372373471807	13.2048320928147	37.8856462790517	9.59377155627864	13.9961676403399	15.5322990531467	10.6267396210191	13.480720529621	38.5118590407874	16.6180402541685	16.3710009842499
Meth.SMAD7	5.47694649825026	8.9608925422741	30.5802183657644	5.92761719001333	7.3244612432523	13.154335194786	9.55422493266888	11.5466381786132	23.6523573131548	13.6793866699401	12.8695516936353
Meth.SMARCA4	10.0023522570975	14.0203296608048	41.1511234885468	11.8188451575755	14.6399699828837	17.5180282184634	14.2560993706538	15.3200169902133	38.608895697603	21.3460548095994	17.7434012529547
Meth.SMARCC1	1.68382722604538e-06	4.81631459087151	33.2776081623739	11.4886175551249	16.031045489083	17.2150461549361	12.8663933763708	15.7217544966792	38.9008797193913	20.4355103415018	16.3283407930592
Meth.SMARCD1	7.71167553911659	13.0900100371148	39.988378994179	9.52134084880934	7.35249435619882	13.7489485448792	11.8032623454139	14.7434988627419	37.8172145324097	17.4250024099784	16.7693412960052
Meth.SNAI2	8.05687608317192	14.1733820967527	30.2173035043887	10.5434221884447	14.903730100964	16.3713610428351	11.7431345084608	14.7863433707058	33.7352143680541	18.5382507518055	15.6093733419893
Meth.SNCA	16.0773581245111	9.4080370555253	19.3122124475566	1.06753581833746	10.8941005417889	5.31224944957107	8.94711125126817	2.5992993849794	29.137379825509	12.7150163177501	0.641068408274637
Meth.SNCG	2.31222869134696	1.19764961190241	3.52509615496424	6.05242692431472	2.01482746020413	3.09860233124865	2.40712405626388	2.17257450392406	3.00514195758557	4.61960838987004	2.07740622869713
Meth.SND1	2.78446519522623	7.41606884428327	24.2276444349737	5.68477899361621	8.09345178201488	2.86522416135897	7.3713204628447	10.3341423601487	29.6243729432024	10.2474108815757	6.07096401369144
Meth.SOCS1	0.000292893349826602	12.0395767201159	34.7997529763214	10.0685313179838	13.0622629622949	18.4585039712403	15.6159141523805	8.60319747878767	30.8652074876326	11.9955835003264	15.1341246174864
Meth.SOCS3	0	15.8313606881856	10.3740153425587	7.64399731261672	2.46730853001613	33.063913996484	24.1282977411996	7.33867053791276	49.4858619308494	11.4098249939106	1.24521593170556
Meth.SOD2	7.6875733557483	11.9627195215502	37.9157470124419	9.22249270274706	13.7849722315337	17.1123689103089	11.7264397525173	15.7767095803104	39.0329496031827	18.7497451932058	16.7861882297439
Meth.SOST	1.29378307846107	0.307155421182377	0.000618667472310399	6.86307825870667	9.46366809929604e-05	1.10662442157346	1.29696341973416	5.83512777063989	7.33412037906948e-05	2.05622473425624	0.00013047529577726
Meth.SOX2	1.68294257108451	2.73003547361864	8.58643713354843	2.700282460139	5.88600526352847	5.86568511597107	4.47202736777296	3.0022756582183	12.3716829339286	12.10893061394	4.98592272922554
Meth.SOX3	12.4213398343203	2.11383871489594	5.08713334667899	0	0	0.00012613151074828	0	2.96339525847526	11.3924069614145	11.6668249020872	1.75284184673225
Meth.SOX5	15.3260937176055	6.49251045352197	29.2687678535186	11.9229338425036	27.1014963137091	19.2006579791208	10.9538483772662	0.254166447992523	29.2101184563222	26.0401933085211	1.1466253129362
Meth.SOX9	4.22766576783668	5.60540770467564	11.1816228432275	3.19887194957106	18.7692678462022	13.9688348177555	8.04553469670034	8.11998344252323	4.87436853185453	20.7240943552156	9.58773860434086
Meth.SP1	6.41048407104574	12.2196178750189	31.9906313947302	9.41910081214543	12.4947077590832	11.8319766571419	10.5712612558688	12.7594885905697	34.4116316499536	15.2447221095457	13.5242310427794
Meth.SP3	1.912694725629	2.58605032843991	6.62877762382188	4.53998363162624	2.51832899211153	1.01793306434966	3.51570442149265	3.07126344692406	3.21514889092125	5.53934057575228	4.56621433244022
Meth.SP4	5.67370205333844	9.2646586751308	31.7651515675043	9.71099551767177	13.5558492597672	7.29887628656723	11.0415289872616	14.6163519770221	38.1962491442704	15.8502870392521	10.7348406314584
Meth.SPARC	0	1.13244100965926	29.0234959131095	5.41331582196601	1.26054138729681	12.9101161544671	0	9.89722960453593	25.3083627076256	30.4507189332714	1.11915674738998
Meth.SPI1	0.000530356647147402	0.5494123225818	6.26629854244498	3.96550851888242	0.553144010746194	4.20897281106387	0.585291787793191	1.16226773361264	11.6239012740247	0	0.491854058518961
Meth.SREBF1	0.741370688366552	0.86556251824702	8.66753869511124e-05	6.76486208213965	2.91736360232356	0.539118005193211	0	3.38034210578797	1.49011731556802	5.74083570647878	1.82067438832199
Meth.SREBF2	8.62649978651831	14.3794618415117	38.3420160377552	11.8803955234758	14.8430435102589	14.330882385911	12.8590577192127	14.2993494262271	41.4755894136976	19.4166775087056	17.0378995745453
Meth.SRF	2.53060647936163	5.46480178522642	19.1361284613264	6.54287302892624	7.38088455831576	10.1745614388231	8.23129916453683	8.55153870439421	22.431072373595	13.6646340330331	7.9866740058434
Meth.SSRP1	10.4630613152733	8.14886807657719	24.9610404702101	12.0580986620169	9.76875761189189	11.2708662377045	8.25904183999089	9.87899304864035	18.5570943728169	17.3012369127528	10.0527915261334
Meth.SST	2.67592806945214	0.385025538163972	7.19121044310174	2.96125477666795e-05	1.16186277939753	1.55125295901021	0.916964999581493	1.25345157170696	27.617672725897	16.956454194941	0
Meth.SSTR2	4.72016768710039	3.04062031852599	19.2088612015969	17.2831591000542	0.190795071381088	10.2023354686893	22.7091937311787	0.000176484978019509	44.7757634448267	29.1181420964169	0.000148266069630578
Meth.ST14	0.000171780439769102	3.55044586267694	2.7867373417562	6.74107418167697	0.000348474042957317	0.679706148057153	9.19008305199107e-08	3.10336488575373	3.82936893396799	0.627311453541737	0.000101619934506045
Meth.STAT1	10.8471438473197	13.8517630039526	41.3958927989648	10.9547990957168	15.049373498886	17.9753664814966	12.0208376360317	16.3445124683953	41.7640993585774	19.8656245560065	17.7145724028772
Meth.STAT2	5.7679722922339	12.6789618981175	40.297003088086	9.53270268721928	12.2552043979768	15.8007794481608	12.7519855208086	14.3379825615298	37.1516326728434	19.5733416988657	16.4208333252868
Meth.STAT3	4.61274773765914	2.73891010771664e-06	8.5292976143032	5.22141096296105	4.26990655418545	0.000268749955768544	15.186794957108	10.9991092133367	70.3918735255974	8.50585102298399	3.31907662952334
Meth.STAT4	0.0944198398184625	0.55325428093784	1.67644602027053	1.27305585742911	0.488192673758886	0.000299012650857415	0.21747740858111	0.38851748853508	1.02320088676438	0.518548946693671	0.597416892797558
Meth.STAT5A	0.640178086447944	0.499866459840435	9.76411545168096	6.26922745975566	3.26201615204662e-05	9.99044930222369	3.27146436073075	7.26389623254939	30.9334485316088	0	1.24771244571912
Meth.STAT5B	6.60533819394486	0.946026415338489	25.0315983028058	10.6547223339093	1.81748201050387	12.8627184881896	2.08470852912196	7.1707540312483	42.1884342783169	17.5346940018647	5.92893189728991
Meth.STAT6	7.57716665955308	9.16155984803243	24.0139464234907	6.4803185029049	5.99031760433609	11.1990484099227	9.88452576848187	8.37986527502717	28.8319366474196	10.0423879696366	11.4868396017691
Meth.STK3	6.79618736888447	12.934774941054	20.0546943939787	10.548488541354	12.8691911972685	5.43375208957972	6.99020910498231	11.6798925378471	3.4206615267945	15.1656778516019	9.33981805175007
Meth.STMN1	5.04727476171632	4.39616763500247	2.55625751566919	11.0479339213254	11.8227588729245	2.0207475980497e-07	5.62946848849328	6.5950656850906	5.835497974231	7.33896373268974	5.80181113356272
Meth.STRA13	5.21304785517228	13.5723957597151	36.9267495158944	11.6029632780008	10.8164132554738	17.3833894073995	13.6601370085535	10.6485639451988	35.7218482577632	19.1449129934777	18.7526689703244
Meth.SUB1	5.90887630914082	11.7043626860988	29.5109171481433	7.57887990600334	8.32667635949634	15.0652008456626	9.55575437198866	9.71523201675177	30.1403808961288	12.137808191333	13.0338182641361
Meth.SULT1A1	19.4846295683828	9.60341134787045	25.1381682317215	1.96298501778806	5.4712329088798	26.6534763683572	8.35616197862032	9.83019919754609	5.38024195043945	22.7760746932967	10.2674180072115
Meth.SULT1A3	13.7982943923341	0.606180387546951	17.0624826751337	3.64023226590274	1.36992637365107	5.84499992027024	16.8802931874512	0	36.1138716360323	9.05283049600855	9.80494299100104
Meth.SURF1	5.62716251159428	0.752295811249837	1.57222071354286	2.56804627886936	2.98293534269203	0.320396608436501	3.79057076962332	1.89213728554658	1.17827737446178	3.19052150331096	1.81515061066375
Meth.SYVN1	7.9709424516848	12.251527486064	39.4326425790382	9.68215133170485	14.102965240372	16.4317305534078	10.7875756569104	14.0205640367703	33.5316315716828	16.805607047644	15.7554098958222
Meth.T	2.89244477718279	0	2.4862594098973	1.64419143021266	4.67328945642159	0.478975178670434	0.000346840212089669	2.39698076029109	36.3854979143114	24.3529209015645	0.000201109892898413
Meth.TAC1	3.85270861118867	1.46631949205415	12.0864724327862	0.467051368307165	0.570240394054302	8.46695090044936	1.32515640324984	3.98343830082745	24.8913897263169	13.0004342135069	2.59779149852839
Meth.TACR1	7.29060212680712	0.788737010693035	13.9211617992897	0.353189224952226	2.54963028300302	4.593661334522	3.04165250886682	3.35184696633381	10.5114385019809	16.2970673367836	2.51096142169989
Meth.TAF7	15.7399749571238	3.35759242839792	18.2391322952457	8.32063777924548	2.14792477907807	7.27864451609045	11.1662111378876	3.28915617225945	41.587601251092	10.4717212857847	13.823087460042
Meth.TALDO1	11.6714231268303	12.0102866104638	32.5766302747051	11.3940426435405	12.6656618890745	16.0066450391977	13.0209210765751	12.7651791756418	40.3063459125862	17.4278623170125	17.812741968987
Meth.TAPBP	4.65937635141862	5.62873790616022	22.0442847490671	4.17580188624279	5.91110212733825	10.2065837978387	7.04897432934125	6.96494451410822	18.0455025060231	9.34957230834956	10.9050060963201
Meth.TARBP2	9.06469535568048	16.0947450983917	43.5240143491363	11.4160843459966	15.947123226556	18.1924789994609	12.8338567791108	16.4949457101948	46.5424063404029	19.8686890576031	19.0377149719278
Meth.TBP	3.97882226880115	6.58008181186812	11.2726623841489	7.11013715306335	6.71929570355115	2.13546036138275	4.83098751721896	6.84087028711237	3.2831817293815	7.40611009933644	8.850469543768
Meth.TBX2	5.1159563059817	1.26491986730755	9.0147628063093	8.66480508848341	3.90600694223611	9.32383452902967	7.03640104836152	0.754113124805788	8.15685535689195	10.2760219635964	2.57489736321134
Meth.TBXA2R	16.6777459300425	13.1093371899238	41.9876688087142	9.97000512650257	9.16822187538527	25.0163592754817	4.05413531460398	11.2611997284686	27.9895790440934	20.4319609748241	5.17182978595487
Meth.TCF4	4.66046225432989	6.36063669492809	19.6857343292366	3.43455511211295	4.84828163771733	8.88377110133377	6.58958151250762	7.176722347998	20.7179018259382	9.63807181301626	7.98949213231547
Meth.TCF7L1	7.06581540547024	7.14995188125521	7.60041001431878	8.81774547073849	20.8911609728941	28.7413145268612	12.589738787726	2.6413589796869	37.4201143056538	14.8322972695762	17.3379075255662
Meth.TCIRG1	0.00165452189192948	0.64783183846712	0.00024847562134178	5.46628211299288	1.20426189338532	1.64778199391708	1.58271660107888e-06	3.72052044859859	0.983220439787778	2.00664543746831	0.000213799324906111
Meth.TCL1A	0.679140177450801	3.89930095773628	6.85690817612675	0.679760154676023	0	0.00187192540141344	0.357283792831249	3.01302727714365	10.7479543256351	0.000343454574107677	0.00148528921179542
Meth.TCP1	4.65398963339541	10.9526471440924	36.5550628164146	8.6072537636959	12.7784461524304	12.5110403822131	11.5847655752335	12.3649002824418	33.5886056054027	15.8010952203248	14.9764011993742
Meth.TDGF1	1.15028052705927	4.85122277229237	3.48361183191657	5.20730765580292	1.70072628739773	3.59251617937387	0.000118542409892629	3.57139109990471	0.0500408234375302	2.05935671884098	7.09808780290002e-05
Meth.TEP1	5.23255439873781	9.34315082500754	25.2972014282954	6.86180652276607	8.68932994481466	8.73505731533548	8.01742220010369	9.27937433945584	29.3259573658983	11.5151579922639	9.96851544063578
Meth.TERT	0.803434959877759	0.235301741909575	4.30465508775532	3.57704922900531	0.956335787888444	2.97308769067864	0.447890557673669	0.39637949279801	2.84836408715059	3.14743811149145	1.31699324892989
Meth.TF	3.50082124517893	1.0764890719589	8.60231917181742	4.67475272248917	2.22369832553477	2.25480397090951	0.689808877193216	4.18167233251035	12.3596304129207	6.91425907445724	2.21400824764368
Meth.TFAM	6.69497363907494	12.3398373750424	32.9271181648257	9.13289952913398	12.780590153553	18.6703317654155	11.7881920273942	16.1092476105755	32.1614415566431	21.176141340887	14.5962353467101
Meth.TFAP2A	6.14482714044045	10.4999903392533	14.8737053724781	9.95080150602948	17.0530856096463	13.633913654968	9.21139846313499	12.3651575821968	10.7364882225934	20.7994998510605	13.3492373495046
Meth.TFAP2C	2.18160943072886	6.59861016594544	2.18763306198717	9.08409400045839	12.3871931825613	10.8641230893434	10.097145790218	13.9486514735665	28.4609111673872	0	9.46235465358145
Meth.TFAP4	12.48541682352	17.1586642008912	43.8125420465785	12.3535357909813	14.9013580882689	17.6727129532221	14.5852768185756	13.0163868423973	47.6659501472992	14.9518410623954	20.7133902328931
Meth.TFF2	2.64618161062488	4.86469982801304	4.03709192353367	7.34191220391921	0.858249968602031	2.71041461102259	0.0128186075441346	3.26220226775782	1.51491233624015	1.1503534363832	0.490073686025534
Meth.TFF3	3.09786552222824	5.52000509570255	1.47739304430061	6.99020378109497	0.536291580955109	1.0467678505456	0	1.04536671152235	1.13143248355759	0.000139064368126142	0.000204171607645059
Meth.TFPI2	5.43062675057349	4.87741393258498	3.32219753164681	1.94904177470752	0	3.59949960413134	2.60633401839427	2.63482486605987	23.7907661525167	2.98869359985731	4.44309139534497
Meth.TFRC	8.12184695402462	11.4780291113339	25.1125851886205	10.8690205501603	9.16551791114737	10.9286758893922	15.0736399338793	12.4223593787213	45.1435518312262	12.4752282422186	16.2328601067035
Meth.TGFA	7.30870580046525	13.8764371960939	25.4223885639693	9.77218347570333	14.7245749457427	18.2020978960493	12.1643512545086	14.7107502026526	29.1501582646771	18.0361175542322	14.4935079184743
Meth.TGFB1	0.0187591160611192	0.192342504440551	0.889308895358097	0.379693823087304	0.307224297028113	0.181913540805671	0.235646820745009	0.321503102854521	0.9186523761571	0.371218837031162	0.216098777137382
Meth.TGFBR2	16.9863251690082	9.84265598826095	13.118913063141	15.2630167212079	23.9034137979412	5.7224530688246	9.75406543770077	0.144147965530093	43.9026081157788	18.0469894891811	15.6305340888114
Meth.TGFBR3	5.89119037011051	0.388495014608343	9.98848547346133	9.99231525402507	3.88791859562333	5.28997719380259	3.98778191913988	6.20738065377782	17.6861620596858	10.2551614612224	3.9743953480917e-07
Meth.TH	3.48741777483788	0.747071915260635	0	5.54961933379491	3.65067223639216	0.768654981645651	1.19202797277538e-05	4.40806633726108	0	2.26524581244316	0.323479459909124
Meth.THBD	2.02977933015317	8.41594759121762	0.0493049609474537	8.9309072313104e-09	22.0763231604759	9.52848370917894	16.8645043022525	6.89234752172918	25.3091881430519	9.5140945435817	11.5055766474909
Meth.THBS1	10.6786403191238	7.9791055831787	22.9483266973715	5.51757688734468	8.84461305174865	12.7763254454559	7.58578742246002	3.34810696785709	16.0524242356398	9.69485114876605	10.4583370847158
Meth.THRB	6.54293824762385	5.23667667001051	10.3439541373035	6.56406485397875	6.31116226332958	1.14953450393108	7.91393477545183	5.56364584790466	22.0298859995337	1.63795953265098	6.02178350624424
Meth.THY1	3.66852249514051	2.26010702435122	5.42866125287299	5.09750843459161	0.000339338950978059	2.23123773134842e-05	0.721582763582652	4.42090659665126	1.76590220208017	1.17250573225137	0.000161610923633999
Meth.TIMP3	7.44838726908312	1.80100747589668	11.6501131393915	5.10473038642715	3.64720060355102	6.60620854082603	3.53729414295336	4.66479815166942	0	8.90264684268869	5.6512866555635e-07
Meth.TLR10	1.14182434882755	2.50274943236741	5.72572015130629	3.01843486436846	2.97666839922877	1.98326793187391	0.359663678104629	2.56598518188388	3.19543438671478	2.72391913315443	2.2624146335565
Meth.TLR2	8.45043402764902	6.4670459245474	15.8685774572263	10.6417385275982	12.7256229783452	10.7326957800362	10.5121999344115	12.9494944661729	22.1741120728668	17.9134743220183	12.0365726769789
Meth.TM7SF2	1.03218594278781	0.98374951332882	6.1235805246473	4.5019903619256	0	2.0641843007278	3.37520165055456	7.08112209595435e-05	3.57408875752903	2.06881014587136	1.6254396099136
Meth.TMOD3	5.93537787979463	10.6057810910893	9.94488189654137	9.10723580977737	5.68891311323463	0.00649494119658308	6.0562772332979	7.52962985422443	8.41382907833694	3.83594186610662	6.46510121212127
Meth.TNC	6.91621659537691	8.70352833535415	22.5020144121021	6.25011735818611	8.8269825771885	12.8311977992866	8.26251297906464	9.31724502786925	26.7092859027415	11.8611800745805	12.1697692778071
Meth.TNF	5.10035039849211	5.61444247458381	15.9740929055078	7.33610397115636	1.81895667932135	2.41658832096318	3.0743424374811	9.75835509635106	20.2238368524826	0	8.58442353721347e-07
Meth.TNFAIP3	9.99226076636465	12.8752166737738	39.8354050517637	10.7846143071669	17.2891520456444	17.1029258450062	12.8180998755103	14.2378346540729	40.7503677070904	17.2791045883868	15.7294239142091
Meth.TNFRSF10B	5.45343586591136	13.0009873145598	38.3639542108032	11.4006678995474	11.501330411102	16.6065570859146	14.5886140925738	14.1811614534794	45.4264709551858	18.8667158241649	15.2137857638382
Meth.TNFRSF10C	7.8768068892609e-05	1.09849208438411	6.82453376152559	8.96108157659264	4.31774672980093	2.05440936045897	10.512365878839	9.58738990549782	39.8123784384526	8.47885352139479	0
Meth.TNFRSF11B	3.82636648960173	3.58652351575602	9.49904472806368	7.64626762231963	1.42218652203588	3.18555691014429	0.000223767599248076	8.26328083749128	16.2511527369047	16.5328958704088	1.46800834900389
Meth.TNFRSF1B	18.5628521532541	0.00171323880307215	27.6255621830754	9.05779945525216	0	7.84317487085831	26.9947549207231	1.20041651985911	39.7846071465354	4.90139541450547	2.56744709840039
Meth.TNNI3	1.98187892906606	1.38162518267845	12.4427590999117	1.15847067857372	3.70616391573053	3.85475314795226	7.59218393281594	3.72115769716557	4.34877265140988	5.19586664378016	2.82805373408693
Meth.TOMM20	8.33549600234781	5.86704668570666	39.967203276839	9.72293398112181	17.4277602621025	16.2414810267254	12.4532199897255	14.6926066611999	35.137438837154	19.4861966705937	16.0926593495898
Meth.TOMM70A	6.33329964520146	8.18876936313229	62.8533223297713	6.49428224141647	5.44174985449499	8.46817104949509	15.8407091893004	13.6586610258199	7.55453297415134	19.5122243428017	18.2927414006676
Meth.TOP2B	5.54299518274367	14.0976227037843	45.4415850886428	9.5655792286938	11.2906706161675	16.9321458290595	13.0830806640821	16.8144000408512	41.3989324737858	21.8863735119377	17.5830107811246
Meth.TP53	7.05530618798269	10.7863711725808	39.0352850953723	7.9833706282445	11.3191396928039	16.731355821445	11.8181777648443	14.2855887871945	37.0690363663781	18.0967721376642	14.6513194670672
Meth.TP53INP1	7.86558959162055	13.3897060052036	20.7438627702631	9.66243341813844	6.78495618564291	7.87501260186722	7.44568246781087	15.0849542258883	17.6642099721067	13.1626779243698	7.76848397229436
Meth.TP73	2.6426970401691	1.68610999972486	0	7.85839488620785	12.5043933831422	1.29280919750678	7.03487339743102	5.43188339379701	25.6947392297094	7.42762886356362	8.49102684442621
Meth.TPI1	6.90786447435552	12.7719539259136	41.745079223726	12.5619549914248	19.8930504954711	11.1575412259828	13.6411864599794	16.1943997638739	47.5133654564355	17.1485119670771	15.9804827499576
Meth.TPM1	0.299898882029627	0.306235099235682	0.000183558138351793	5.43138325618524	1.16671534878262e-06	4.07920160998317	0.0328597471231915	3.44940455367007	1.71024881485447	2.31263763389784	0.3719187710089
Meth.TPT1	8.82473004060837	10.1682201992434	32.0186001527122	7.71490098846863	9.99819227461679	12.4777747732066	11.6212825687043	12.059602078382	36.1324187090502	18.4393002136617	14.5515256055418
Meth.TRAF4	6.130907768964	11.2835379118377	34.4202173081929	11.5717224629416	16.1229785422273	16.3482698523396	13.5408532265467	13.8300795506141	39.6465156616965	18.259609120065	18.2955687240512
Meth.TRAF6	5.03326287964479	10.6737754951922	30.7565295886313	7.59109014372626	8.70739664587474	11.3264812602878	9.52683961058276	11.2436632555191	31.0178365805904	14.4793644408117	12.673847203192
Meth.TRH	3.87493361511885	1.14774466375682	3.55753974522884	1.06420695061885	1.01082334616341	1.1013469443161	0.541410719904154	2.03453482252335	0.000120664321781057	4.0955933903586e-05	5.84468808733873e-05
Meth.TRIM25	9.15500928810237	16.7394006791796	25.7257448149262	15.4475239224661	15.5779371508762	14.409358047988	13.8264107535279	13.8129496915901	47.8491841621217	20.9484473079634	20.7244592165394
Meth.TRPC1	0	3.26149919753672	14.6887383765241	3.92805293675272	9.11522756029424	11.469958387966	3.60296184976676	3.67435549098417	29.9146616978125	14.6920869107073	0
Meth.TRPS1	7.20692818520077	9.24979018932237	57.6680437597277	3.51866651356324	12.9768571274543	20.0263061494719	18.3870703792979	0.774377876052882	3.60428123759899	25.8398120051719	15.2098727505482
Meth.TSC22D3	14.0759126651272	0.362281979498674	1.81793039005909	3.77273816243252	7.65381726626211	6.29878185806154e-05	0	5.98336687645088	21.983206624471	4.77447460765457	4.68325580702692
Meth.TSHR	1.20143016071237	6.1786579420303	10.867517961532	8.90501922687839	7.50040686939893	6.95922430774291	1.43986631456847	6.58018394672785	13.5632734761562	6.60357601041755	3.86822053330051
Meth.TTF1	0.0360868168246132	1.09340140850421	3.16911342080535	4.75585102733865	1.01189662724537	1.34137046857716	0.0351502708946498	2.60873663196818	4.45055018010171	2.39435431918543	1.00373584126699
Meth.TWIST1	0.000491657641453926	1.0658025428293	12.6899673484127	0.000121791483751575	8.73271842779452	6.50788244541709	9.39307905169649	3.77298830392462	35.5543042569953	17.2610327250209	1.86316307707869
Meth.TYMS	5.47221011228181	11.8731139006468	31.5361190094623	6.99145184176996	8.51088329330494	12.6076524983448	9.56429907862202	10.4014200356706	27.4335671864473	13.9657816956121	12.6941283446436
Meth.UBTF	14.6497609724764	4.48169345108994	38.7339035472553	10.2804427170743	0.539390965569048	7.51865015531401	12.8617020282646	11.8835094246879	45.6979933157148	17.3209850434519	16.5519146440882
Meth.UCP1	11.2776720503404	2.03334779428178	0	12.8993329545454	7.17574409725527	9.0393119703505	5.05162697691418	7.57365353151217	34.8224480375766	14.5938860209366	2.48746636555086
Meth.UCP2	0	14.8708191859347	48.7820281378339	8.41599122998722	0	21.9046747281707	14.8585603978528	4.30663931301728	27.7637918160757	21.453703048054	16.9956617720022
Meth.UGDH	10.4048742386634	4.08221429305207	9.29118361278826	3.11116126310287	5.59130058045487	3.83829569683349	3.61506201272564	4.68760609983322	28.8778592689059	13.8350299829299	7.27349548661902
Meth.ULBP1	5.09281853788979	15.6571722102899	32.7550068965583	9.43984598437956	3.7521931381325e-05	15.4449412146576	14.8932211292407	6.50471410779989	41.820067342733	10.5861580343902	17.4027486547844
Meth.USF2	8.78024505849234	13.671293400993	38.2359210272946	12.1866663032522	13.7898855467447	13.0202386256877	12.4744208030174	14.3644800252072	37.3466783333972	18.4790221479164	18.8545365518038
Meth.USP18	8.55632816694357	10.5335203708342	23.1265508817427	11.1109540859333	15.0099232584781	6.13672294759428	11.1034138917407	10.314346076004	11.8717769020249	18.1963292065481	14.350609700936
Meth.UTF1	9.6608119561579e-05	1.77309535413668e-06	0.0295712148628251	4.28217525533285	1.09450583154319	4.35049351424987	11.9773929589528	1.43075876841299	19.2186368121789	17.8167243615995	1.16873168325751
Meth.VAMP2	12.3598413059213	11.3274965235518	32.8660314830453	9.9189422736049	14.5261916096528	16.3488832285066	12.0779553266485	12.2095989160508	37.3875016729376	17.6325065867798	14.3473933178941
Meth.VDR	6.65654550356558	7.29723381802104	22.8066061646958	5.78911722630545	6.70667060938651	12.3119073992915	8.68995822028877	7.26291561762331	24.5362878044362	11.0152139495971	10.4177891541248
Meth.VHL	9.57628249962313	15.7055164773193	38.5483901207808	11.9166513243716	16.1949464962679	16.0768222273085	15.0182278655498	15.0067106962571	47.3222914380049	17.3023206449064	18.3862998232926
Meth.VIM	0	14.4842223459801	0	0	0	33.4675872945478	28.3111967360606	0	48.2432561659507	37.471051456987	2.09455038299198e-06
Meth.VIPR1	0.000552980863293198	3.61562687213878	14.0933511645962	9.97255941726728	8.62043035234336	7.1514997853345	10.8448739758279	13.5089212549052	38.1864631908299	10.1397364204667	12.3060375344613
Meth.VSNL1	10.3059717505126	16.2976526439163	27.4748759077195	11.6958708060304	13.439152661484	17.4968754203083	12.9996429722071	15.0143159182049	31.0840844140916	20.790614152127	18.0892022783094
Meth.WARS2	8.8300192816287	11.9974384086106	45.2517179176292	12.3599648791288	15.8625383012041	17.903317139429	14.4605538227257	16.8230376708738	45.9656797183494	19.9955873482711	20.0382100167343
Meth.WEE1	1.73429578757754	11.2148231409555	31.7357265056334	11.3923528469564	17.5189305867192	2.43562994488614	12.40499307828	16.7774666673015	51.2599043274626	14.962014375757	11.2300905348912
Meth.WNT4	3.80089680086498	5.97342538044949	17.2558210830309	5.81567905224391	6.61273245802373	5.8467923938559	5.90804917255608	6.69051172991433	13.4808492322928	10.4008469635112	7.64524163973852
Meth.WNT7B	2.24987284527378	12.8863603831326	18.4563850510006	11.69146386033	14.1658564370266	8.12174758749268	12.9064980089102	13.3982979988254	30.412274339535	13.604346795946	13.8717171321899
Meth.WRN	7.66216708031005	1.6029808908074	5.61550367944131	7.72272982061708	2.96470706058786	5.38148014942346	5.25211181701092	0.761281442038582	11.1443380576028	12.6497722937229	1.86594081434463
Meth.WT1	7.87394593084118	5.28180158038464	2.99972145283305	2.45242043235358	0.000507931175878006	5.94106520819438	3.24191109307289	2.57480701959237	16.580412130369	19.1650209976164	1.9528182147358
Meth.YBX1	2.70940960944441	4.98106636063401	11.3346244382112	3.76893846918159	4.76192055869289	4.74685256974345	3.57493741697933	5.54174893798214	11.2708900795063	6.41813647386465	5.18189082842951
Meth.YY1	5.91401001250803	12.2719776449709	43.2757720304201	10.6146465123201	17.9265495769767	9.19317632192762	10.4397466544631	14.1627934343873	38.9451535504512	13.1223307404067	18.0898388969682
Meth.ZBTB16	3.01516153384481	2.98921817194047	6.00420180135678	3.18833036822452	7.02211164674763	6.09092674768209	2.17723010135341	1.17079559601477	0.00492497170965235	4.1285503150159	1.82461129122555
Meth.ZEB1	0.802534949827041	10.7563628130951	33.5906026657062	8.21753050829247	6.41116860700771	13.2554658854829	12.2676201446068	10.9807984269695	28.7292488691654	8.99409261701971	10.4151549083025
Meth.ZHX1	5.39437288064536	12.4040638856657	32.6051108912471	10.1812700043147	14.1550798683202	11.3802797657283	10.4534308387196	12.4453932826223	35.2330861549454	15.1197219181986	13.9290067804383
Meth.ZNF202	6.04218103500913	12.2027288770063	37.036616147463	8.80542195602516	10.7716811153894	13.6341735300434	9.89846766179328	13.9590469124168	39.0069303812096	17.4571316378457	15.6498717056978
Meth.ZNF267	5.92507365916798	9.6815148843471	31.2258316904257	5.11848047095993	5.53544205987549	14.7802016808587	4.56361939408722	9.39838852400115	35.1849801603381	20.4716793819193	6.34829815541251
Meth.ZNF76	4.62541677007731	2.57110155328001	12.5061925926585	6.01588783776834	3.69677468178854	3.77860914520396	5.88558204398761	4.2395613258383	6.51260959958902	9.7861861937452	4.77559851163953
Meth.ZP3	0.000125837882558074	11.4043833072611	22.7698113173482	13.0222828307823	23.0899876201345	9.98084287590065	12.8385268336808	10.2761871692751	45.1004904622722	3.95171529121922	16.8165646308392
