# Supplementary material for: Preferential Activation of the Hedgehog Pathway by Epigenetic Modulations in HPV Negative HNSCC Identified with Meta-Pathway Analysis
Source: PLoS One. 2013 Nov 4;8(11):e78127. doi: 10.1371/journal.pone.0078127 (PMC3817178; doi:10.1371/journal.pone.0078127)
Supplement: Methods S1 — R code. ZIP archive containing R code used to for the analysis in this manuscript. The README file in the archive describes each of the files contained therein. To fully reproduce the results, the scripts should be run in the following order (1) Preprocessing.R, (2) RunMEGAPSReplicateThreshold.R, and (3) Postprocessing.R. Note that the CoGAPS analysis and associated gene set statistics are stochastic algorithms, so results may differ slightly from values reported here though qualitative results will remain unchanged. (ZIP) [file pone.0078127.s009.zip › CodeArchive_S1/GAPS/ExprsFALSE.MethTRUE/NormalTRUE.HPVPosTRUE.HPVNegTRUE/nP11.nIter50000000.SigE0.10/AResults0.2347243750.Diagnostics.txt]

Diagnostics for A created at Sat Jun 16 01:17:51 2012


number of genes: 972
number of samples: 69
number of patterns: 11
number of burn in steps: 1e+08

Initial chi^2: 5.66088e+08

Iter	Burn In	T	chi^2	number of atoms
0	1	2e-08	5.66088e+08	1
1000000	1	0.02	1.91027e+07	3834
2000000	1	0.04	1.72502e+07	4888
3000000	1	0.06	1.63364e+07	5672
4000000	1	0.08	1.59197e+07	6155
5000000	1	0.1	1.57065e+07	6665
6000000	1	0.12	1.55512e+07	7066
7000000	1	0.14	1.5406e+07	7452
8000000	1	0.16	1.52848e+07	7831
9000000	1	0.18	1.5195e+07	8229
10000000	1	0.2	1.50984e+07	8557
11000000	1	0.22	1.4975e+07	8855
12000000	1	0.24	1.48646e+07	9149
13000000	1	0.26	1.47863e+07	9386
14000000	1	0.28	1.47048e+07	9475
15000000	1	0.3	1.46323e+07	9628
16000000	1	0.32	1.4541e+07	9722
17000000	1	0.34	1.44707e+07	9753
18000000	1	0.36	1.43997e+07	9812
19000000	1	0.38	1.43549e+07	9872
20000000	1	0.4	1.43199e+07	9948
21000000	1	0.42	1.42842e+07	10057
22000000	1	0.44	1.42588e+07	10119
23000000	1	0.46	1.4232e+07	10332
24000000	1	0.48	1.4207e+07	10491
25000000	1	0.5	1.41886e+07	10640
26000000	1	0.52	1.42229e+07	10791
27000000	1	0.54	1.41473e+07	10981
28000000	1	0.56	1.41262e+07	11179
29000000	1	0.58	1.41049e+07	11323
30000000	1	0.6	1.40781e+07	11458
31000000	1	0.62	1.40415e+07	11583
32000000	1	0.64	1.39966e+07	11740
33000000	1	0.66	1.39344e+07	11932
34000000	1	0.68	1.38904e+07	12096
35000000	1	0.7	1.38631e+07	12192
36000000	1	0.72	1.38352e+07	12300
37000000	1	0.74	1.38161e+07	12361
38000000	1	0.76	1.37908e+07	12446
39000000	1	0.78	1.37815e+07	12563
40000000	1	0.8	1.37691e+07	12609
41000000	1	0.82	1.37656e+07	12674
42000000	1	0.84	1.37619e+07	12676
43000000	1	0.86	1.37621e+07	12735
44000000	1	0.88	1.37615e+07	12772
45000000	1	0.9	1.37592e+07	12857
46000000	1	0.92	1.37582e+07	12940
47000000	1	0.94	1.37577e+07	12977
48000000	1	0.96	1.37572e+07	13000
49000000	1	0.98	1.37573e+07	13024
50000000	1	1	1.37568e+07	13050
51000000	1	1	1.37571e+07	13050
52000000	1	1	1.37569e+07	13031
53000000	1	1	1.3757e+07	13027
54000000	1	1	1.37568e+07	13033
55000000	1	1	1.37571e+07	13032
56000000	1	1	1.37571e+07	13053
57000000	1	1	1.37567e+07	13034
58000000	1	1	1.37568e+07	13069
59000000	1	1	1.37568e+07	12983
60000000	1	1	1.37568e+07	13053
61000000	1	1	1.37569e+07	13126
62000000	1	1	1.37568e+07	13126
63000000	1	1	1.37572e+07	13093
64000000	1	1	1.37572e+07	13111
65000000	1	1	1.37568e+07	13112
66000000	1	1	1.37568e+07	13141
67000000	1	1	1.37567e+07	13076
68000000	1	1	1.37568e+07	13061
69000000	1	1	1.3757e+07	13108
70000000	1	1	1.37571e+07	13056
71000000	1	1	1.37572e+07	13071
72000000	1	1	1.37569e+07	13085
73000000	1	1	1.37571e+07	13062
74000000	1	1	1.37568e+07	13132
75000000	1	1	1.37569e+07	13097
76000000	1	1	1.3757e+07	13005
77000000	1	1	1.37568e+07	13063
78000000	1	1	1.37565e+07	13083
79000000	1	1	1.37569e+07	13073
80000000	1	1	1.3757e+07	13109
81000000	1	1	1.37569e+07	13066
82000000	1	1	1.3757e+07	13081
83000000	1	1	1.37571e+07	13095
84000000	1	1	1.37573e+07	13144
85000000	1	1	1.37568e+07	13168
86000000	1	1	1.37567e+07	13181
87000000	1	1	1.37566e+07	13182
88000000	1	1	1.37566e+07	13117
89000000	1	1	1.37568e+07	13169
90000000	1	1	1.37567e+07	13072
91000000	1	1	1.37565e+07	13088
92000000	1	1	1.37569e+07	13064
93000000	1	1	1.37568e+07	13094
94000000	1	1	1.37567e+07	13090
95000000	1	1	1.37576e+07	13078
96000000	1	1	1.37571e+07	13152
97000000	1	1	1.37574e+07	13197
98000000	1	1	1.37694e+07	13144
99000000	1	1	1.37569e+07	13108
100000000	0	1	1.37684e+07	13173
101000000	0	1	1.37679e+07	13112
102000000	0	1	1.37678e+07	13057
103000000	0	1	1.37571e+07	13072
104000000	0	1	1.37577e+07	13059
105000000	0	1	1.37571e+07	13142
106000000	0	1	1.3757e+07	13107
107000000	0	1	1.37569e+07	13094
108000000	0	1	1.3757e+07	13107
109000000	0	1	1.3757e+07	13190
110000000	0	1	1.37572e+07	13162
111000000	0	1	1.37568e+07	13161
112000000	0	1	1.3757e+07	13087
113000000	0	1	1.37566e+07	13185
114000000	0	1	1.3757e+07	13067
115000000	0	1	1.37569e+07	13037
116000000	0	1	1.3757e+07	13082
117000000	0	1	1.3757e+07	13157
118000000	0	1	1.37569e+07	13144
119000000	0	1	1.3757e+07	13174
120000000	0	1	1.37572e+07	13175
121000000	0	1	1.37568e+07	13143
122000000	0	1	1.37566e+07	13025
123000000	0	1	1.37568e+07	13097
124000000	0	1	1.37568e+07	13062
125000000	0	1	1.37653e+07	13113
126000000	0	1	1.3758e+07	13123
127000000	0	1	1.37576e+07	13113
128000000	0	1	1.3758e+07	13120
129000000	0	1	1.37571e+07	13106
130000000	0	1	1.3757e+07	13145
131000000	0	1	1.37571e+07	13198
132000000	0	1	1.37575e+07	13136
133000000	0	1	1.37569e+07	13177
134000000	0	1	1.37571e+07	13150
135000000	0	1	1.37569e+07	13172
136000000	0	1	1.37567e+07	13125
137000000	0	1	1.37571e+07	13219
138000000	0	1	1.37568e+07	13141
139000000	0	1	1.37569e+07	13180
140000000	0	1	1.37571e+07	13155
141000000	0	1	1.37569e+07	13024
142000000	0	1	1.37568e+07	13135
143000000	0	1	1.37568e+07	13105
144000000	0	1	1.37568e+07	13184
145000000	0	1	1.37572e+07	13157
146000000	0	1	1.37618e+07	13230
147000000	0	1	1.37582e+07	13112
148000000	0	1	1.37581e+07	13098
149000000	0	1	1.37583e+07	13103


Summary
<number of atoms> 13127.84 <chi^2>: 13758030 ; chi^2 of mean: 13746263.926589
