# Supplementary material for: Preferential Activation of the Hedgehog Pathway by Epigenetic Modulations in HPV Negative HNSCC Identified with Meta-Pathway Analysis
Source: PLoS One. 2013 Nov 4;8(11):e78127. doi: 10.1371/journal.pone.0078127 (PMC3817178; doi:10.1371/journal.pone.0078127)
Supplement: Methods S1 — R code. ZIP archive containing R code used to for the analysis in this manuscript. The README file in the archive describes each of the files contained therein. To fully reproduce the results, the scripts should be run in the following order (1) Preprocessing.R, (2) RunMEGAPSReplicateThreshold.R, and (3) Postprocessing.R. Note that the CoGAPS analysis and associated gene set statistics are stochastic algorithms, so results may differ slightly from values reported here though qualitative results will remain unchanged. (ZIP) [file pone.0078127.s009.zip › CodeArchive_S1/GAPS/ExprsFALSE.MethTRUE/NormalTRUE.HPVPosTRUE.HPVNegTRUE/nP11.nIter50000000.SigE0.10/Asd.0.2347243750.txt]

V1	V2	V3	V4	V5	V6	V7	V8	V9	V10	V11
Meth.AANAT	0.0711061095904346	0.0339311978981324	9.10754285140039e-05	0.0397331216951107	0.0539166147224886	0.0661211428757473	0.00299225249588909	0.046727233613578	0.0797710713839512	0.0525879795433805	0.0441634522060285
Meth.ABCA1	0.478219013936845	0.198931641300903	0.382468365867235	0.148054121453298	0.265026162187811	0.305618064140361	0.182770724455029	0.209921865054252	0.41249704494291	0.247313986494972	0.214650348178119
Meth.ABCA2	0.366393091196772	0.167305880137393	0.274427310485986	0.0949426039512339	0.156566838135841	0.204926247722196	0.11854535605302	0.137318693423333	0.297334812047257	0.162983305541811	0.139731535149076
Meth.ABCC3	0.262572203826247	0.15940151195898	0.217244029326228	0.0530777317550387	0.180805220474207	0.186458287672945	0.106456006205093	0.157960453864825	0.208938440981962	0.181823962088972	0.159194539186973
Meth.ABCG2	0.395626703520005	0.204168217946668	0.339300610195085	0.154876151640459	0.23329230670308	0.265621049551901	0.173883870652499	0.208709186748841	0.348607525166751	0.175668331240406	0.183844223970685
Meth.ABL1	0.325945320289173	0.162494428855088	0.362163399334864	0.124354944472204	0.207373268898222	0.263514147898561	0.158476874720467	0.182853925798508	0.373247218197001	0.196479420652897	0.174980648434797
Meth.ABRA	0.0043449934316084	0.0350097421102854	0.0887682721915123	0.0305523363564842	0.0528171767514342	0.0638881095088771	0.00138253348539171	0.0395568690311538	0.0915899575049431	0.0478965962881895	0.0651020479471198
Meth.ACAA1	0.466582805747053	0.190652383810639	0.400607268871274	0.135291764670683	0.220603098041507	0.311288182732497	0.16484311315982	0.202816117008583	0.448077191897473	0.216764137224132	0.206162923910165
Meth.ACADM	0.410308963844926	0.0940013439248213	0.67945588170372	0.149735477001362	0.306771255926912	0.422041686168411	0.231503915694237	0.100327864006792	0.677554772143111	0.311929375969818	0.214419615113274
Meth.ACAT1	0.14384909145432	0.0611760401971458	0.108971255447394	0.032861485678294	0.0613607138272005	0.0847089976899367	0.0440113977663603	0.0573608632273856	0.121828342239685	0.0587017037864477	0.0560050771214239
Meth.ACAT2	0.144893498111182	0.0598415374764669	0.177641249791222	0.0646780489873099	0.0918206680818809	0.119204492494922	0.0764565789948376	0.0789607565171552	0.187621533617431	0.105174469268317	0.0857479218431699
Meth.ACE	0.000305633886496622	0.232749985602544	0.280856253350688	0.112185665310941	0.190549923371317	0	0.169427054229349	0.108335312000607	0.382293902646179	0.227962130105854	0.215436997260079
Meth.ACE2	0.185493185582311	0.101721506023906	0.197668123896268	0.106991544175979	0.130287628071959	0.133414019037686	0.0918525876312532	0.11467808681055	0.183762786552675	0.112050308589704	0.107998411808348
Meth.ACHE	0.446341319445027	0.133145209037527	0.384997255292713	0.145705160074173	0.229404287924197	0.304811299557959	0.177769283215607	0.156087153914111	0.452705120408767	0.241045121612654	0.215239640291807
Meth.ACLY	0.38441396957954	0.180789244034049	0.242355519545852	0.0996644557096814	0.174864520479962	0.153437974836394	0.0991821726017011	0.128670058428378	0.215374562178641	0.189761730280836	0.125799962849889
Meth.ACOX1	0.494184246712999	0.214546008344644	0.428765958065438	0.153174967878909	0.251843587055833	0.312185573886683	0.184979418906735	0.218606570317021	0.451503692132988	0.231494129540939	0.213076522624358
Meth.ACSL1	0.370373366611375	0.158344743609597	0.377450551901778	0.145193861926874	0.213612046810109	0.287187892209232	0.181517422108058	0.191640086975804	0.381086141938582	0.196770806112581	0.200352011751636
Meth.ACTA1	0.0920887422923605	0.000297693396536642	0.133880275331954	0.00113867086401607	0.0650110528483596	0.0834398968370609	0.0489347760259673	0.0436563825611123	0.190019590978228	0.152108621415245	0.050254815605923
Meth.ACTB	0.551967437241771	0.226733623297196	0.431370456006446	0.150551477626472	0.24934822051569	0.322315966234079	0.164711950287022	0.219382217457321	0.47680642020712	0.244316684072876	0.20793502220981
Meth.ACTG1	0.431082479353131	0.179195183207369	0.448594659194114	0.0881012011839566	0.239508359584937	0.353959632254257	0.177562543939553	0.187320746072288	0.472917390283562	0.219148058906959	0.213785623468473
Meth.ADA	0.246191878809117	0.140118230486463	0.232056984089905	0.100082958779168	0.168503982970457	0.184122321275624	0.137790899176468	0.130064530700062	0.219318921185434	0	0.135488866908695
Meth.ADAM17	0.451968689008261	0.211801842499484	0.456708271348643	0.170080229019352	0.269604920880617	0.34253919036671	0.215209839480051	0.21977942596373	0.475333246788321	0.251799662838825	0.247648764720274
Meth.ADAMTS1	0.21481980311548	0.17711656446491	0.275360143079781	0.135763702427027	0.227244210332225	0.260856317731735	0.157459892904859	0.166555021356031	0.302223300281691	0.245282841639312	0.168986406041694
Meth.ADAR	0.441124996745853	0.18081657524629	0.363804714560781	0.119215820144903	0.213413038534455	0.27890152848796	0.154411696499483	0.171225358898472	0.405528160831115	0.204002237933053	0.183227693494402
Meth.ADCY3	0.0690785249720963	0.0337194032173466	0.0759701728186042	0.0332010333920598	0.00162188414757834	0.0589958947088928	0.0426150663253909	0.0440147312454468	0.00115100889336933	0.0486914538625478	0.0447658455736285
Meth.ADCY4	0.0808400692734247	0.0717451687030725	0.00176084275526255	0.0862266776754723	0.134787866776375	5.08185281167545e-05	0	0.0695470287341185	0.195522048027632	0.175024538680963	0.0737143833716719
Meth.ADCYAP1	0.0926809121757414	0.0383595101889741	0.20690693024649	0.000614504023296857	0.0836081982474334	0.102736639615653	0.0472251268509785	0.0498688603218774	0.269760758034648	0.171058398271715	0.0540090895931257
Meth.ADCYAP1R1	0.161545684825222	0.0438175427776951	0.197760808514667	0.000454851950958602	0.112627329028714	0.169687286467691	0.149992375470653	0.0538266830188107	0.272973105551851	0.207020287809641	0.0686982246324867
Meth.ADD1	0.249678772551042	0.126105443214677	0.221555814942457	0.07405645031039	0.119175532581242	0.171983415605251	0.0985929867345969	0.0953135287613156	0.264101471515019	0.115603434678444	0.112534445363617
Meth.ADH5	0.547625711673132	0.228777094449535	0.475567310646336	0.161206200159722	0.265120793030921	0.378798727876305	0.205484097171092	0.237558163129008	0.519631896233997	0.257850245092965	0.238150957903649
Meth.ADPRH	0.207755002453089	0.0747772591674692	0.314957265028876	0.145464180756062	0.169436725813772	0.230317989329774	0.126471768167762	0.161105761547952	0.307590361658914	0.179180180572027	0.124433647559413
Meth.ADRA1B	0.0701266122739242	0.0348690240764466	0.091617200616102	0.033730828359423	0	0.109873573091133	0.0457851055260609	0.0427235773530866	0.0869191759442586	0.00184741057263858	0.00058736797166119
Meth.ADRA1D	0.0716776597628703	0.000584777899722683	0.0863996050379059	0.00180273488712767	0.0512879000669347	0.0607402111710065	0.0402524311146189	0.0398611212012931	0.0874488261285665	0.0516267014728902	0.0459651241590482
Meth.ADRA2B	0.075061859466339	0.0349069998005819	0.0942287980949428	0.0306442545129469	0.0526934673691632	0.0681766509888951	0.040761585773781	0.0412333336543701	0.0958161631378607	0.0522614693193422	0.0440636355181172
Meth.ADRB1	0.0826338170447104	4.28393374778543e-05	0	0.0304257315804271	0.128624534034024	0.0747057325829548	0.0533121612289567	0.00051846066333501	0.0854935846198269	0.0998515088071693	0.061420750091682
Meth.ADRB2	0.406597290967314	0.185336013420657	0.499909741548145	0.19126255210177	0.271070401408701	0.357190701569756	0.215683435752685	0.100315164645692	0.511789549037914	0.262883751504893	0.248433156536005
Meth.ADRB3	0.143399232255078	0.0470070859093524	0.11102565191047	0.03175285173851	0.0736156540287799	0.0858944469416439	0.00447275283533552	0.0551810292022291	0.116872814954909	0.107060576702058	1.59084653199021e-05
Meth.ADSL	0.602896345013152	0.251572385144115	0.491473997397913	0.159470040836292	0.277049505496441	0.36635025917934	0.21200331984147	0.224740739597932	0.527528097068889	0.267982590577791	0.236892388840118
Meth.AGGF1	0.488826390878531	0.219303891680077	0.520092036839139	0.172639461432453	0.289463339764569	0.351906316787845	0.230151505644459	0.242742481790489	0.529305301978557	0.272143922897117	0.256731535987969
Meth.AGTR1	0.110093932154794	0.0596335829295314	0.159933861785651	0.036576656497892	0.00149201675086309	0.0940505598766419	0.0496756936950708	0.0515482648306073	0.14161975876174	0.12505488696734	0.000911315115980517
Meth.AGTRAP	0.473286698560445	0.216303446642104	0.412369295075069	0.138702617249632	0.250838269530389	0.313026117907809	0.178734932811468	0.202705730199937	0.45139506097439	0.235328308842186	0.216085599869286
Meth.AHRR	0.0741007743783581	0.0365859990630158	0.108150422491314	0.0310670435519554	0.0532660894782593	0.0686402012469499	0.0429370756346446	0.0705929062369708	0.127131840351814	0.0578688494038915	0.044964570578359
Meth.AIM1	0.400832993033793	0.181062152834707	0.410278477017749	0.105487534041622	0.237509087432266	0.315840964212825	0.183891529744921	0.227396265938648	0.452843672362676	0.243040245243601	0.220085753095924
Meth.AIP	0.22236431649417	0.068072381641618	0.219387444422358	0.112592831409812	0.113513782091428	0.176517499942303	0.14285773145796	0.124192487074453	0.223894302218038	0.00215068295183814	0.155396034698843
Meth.AKNA	0.0963211996092736	0.0511514081251222	0.119333170283733	0.0371777679411511	0.0692145886993049	0.0833776640914529	0.0478207050249709	0.0555438358337715	0.122941774699545	0.0684596239538545	0.0522182044184366
Meth.AKR1B1	0.560657040128524	0.226859244030403	0.389094569039634	0.124023012850291	0.236276896021999	0.315442751899147	0.169986247516352	0.203959226442209	0.469695049714398	0.239157966973822	0.200201932357111
Meth.AKT2	0.450244773995666	0.205286414887922	0.478051621035434	0.16785561819272	0.279524885497467	0.358112455105648	0.239971139654134	0.245162926408964	0.510648539684689	0.276129145807355	0.231719370474177
Meth.ALAS1	0.141839659854886	0.0694271566087404	0.259152820999537	0.114245747484748	0.107412630867425	0.134045972013668	0.0961311871642222	0.0965805573588298	0.274289211105036	0.119608049350209	0.0855695415381056
Meth.ALDH1A1	0.36007144784098	0.182455632252412	0.461996174489926	0.159585421095701	0.267787740166333	0.32485841094127	0.165442190696999	0.211192121582678	0.500227083364316	0.262392534231825	0.18879433515891
Meth.ALDOC	0.227519929506538	0.218295318574647	0	0.178622632403419	0.286334717683538	0	0.308170052707951	0.303432697983095	0.322113260850962	0.244857210378685	0.228871073028521
Meth.ALOX12	0.375262202275628	1.80983689836952e-05	0.577120455926085	0.332284921607594	0.191943287217989	0.201841634603895	0.131528847171413	0.0789877161273051	0.137896711842304	0.457260712420536	0.00048963060223142
Meth.ALOX15	1.07497388288972e-05	0.000537359660684781	0.171982188089455	0.079503952609067	0.103001379749622	0.0550739753798696	0.102090031731959	0.00408339972321949	0.243104566043295	0.144584959456875	0.0976761948593773
Meth.ALOX5	0.212305943556307	0.0904332763477252	0.132198453918303	0.0606315145093889	0.116471089448124	0.100734039443755	0.0720328181047832	0.0593051627796072	0.168105696581704	0.114714976970092	0.0905817631934134
Meth.AMBP	0.0754601647949694	0.0421322715151023	0.00162717232753925	0.0467047514365224	0	0.0662845500864241	0.0502136979183495	0.0529366522315918	0.0785179702033077	0.0538534602913624	0.00100212086965139
Meth.ANGPT1	0.00331425119881413	0.136153043515112	0.337517509707962	0.125150908916956	0.179853734989807	0.241714811322897	0.00236720919416095	0.132929580495318	0.359104734105696	0.178681791227523	0.139428634649676
Meth.ANPEP	0.0282051477907419	0.107207534527897	0.661091792193758	0.468454665675974	0.179634749427804	0.239009634186561	0.108051792287508	0.0913504974096306	0.417451274106071	0.225821422598348	0.101557482056254
Meth.APBB1	0.340382607593646	0.0689870600346509	0.377310650674018	0.133021509834441	0.245996298164307	0.303834138539382	0.177740252365164	0.00157164862105936	0.38512088963983	0.225557826457521	0.186406403917689
Meth.APC	0.132765791572647	0.0461623070887543	0.124523734723313	0.0488628480194428	0.0653293203198913	0.10599566376054	0.0522079139744181	0.0677599657112597	0.124475382987934	0.0747262135672691	0.0637959908242526
Meth.API5	0.0363485992381382	0.140734384258529	0.349232484881647	0.130351655482841	0.181014183360936	0.249314880216241	0.158576352650813	0.164209286274206	0.368900576593599	0.197181218400013	0.174365906736196
Meth.APOB	0.136801838602729	0.0696567926738088	0.13698857957632	0.0363378722237848	0.0722614047851272	0.080046542543822	0.0691170425496411	0.0682905195322542	0.123030124698432	0.0754353197841418	0.0570774988222612
Meth.APOBEC3G	0.110071067263841	0.0401374240027478	0.192133722000627	0.0719005561766113	0.0663270010422902	0.120815019111742	0.0551438251394768	0.0548833319811744	0.216074422307513	0.0826841928180356	0.0620435235186496
Meth.APOH	0.12380949652939	0.0735447190205416	0.147329392144977	0.078565522276747	0.102812105175112	0.0990236105795481	0.0677600132286885	0.101380929587445	0.141521797189194	0.0916652569959181	0.0793963238183009
Meth.APP	0.220310853408456	0.179825744554136	0.263335441369756	0.0935565719450751	0.229202654247833	0.295250156700484	0.162224724867074	0.164964880046361	0.298660642960921	0.240875609131472	0.146381324053183
Meth.APRT	0.460424560315782	0.226797653497588	0.359108107411465	0.133503089788631	0.215897091040576	0.275159179612541	0.164100745220462	0.14990972800957	0.400053164066116	0.221863457072549	0.164348641592276
Meth.AQP5	0.0974327452688291	0.0368339754315495	0.00197967714755828	0.0523577333642033	0.0687777566439585	0.0777484118778892	0.0575915259830204	0.0723701511696986	0.0893695614018608	0.0816419861318134	0.0594051395608802
Meth.AR	0.135123904556377	0.048681123250338	0.110567010771077	0.0359411965833629	0.0729228101984168	0.00172531443474291	0.000348869009839416	0.0533427437343441	0.000485085045112188	0.0767264276842093	0.0534923200562106
Meth.ARNTL	0.267975518205181	0.116370936778253	0.229949749195791	0.0651055608591849	0.127493591728806	0.159211318561038	0.163497385541148	0.0838312388552113	0.270435988374278	0.212244699198931	0.0871878140466433
Meth.ASPH	0.491290830566259	0.186343482544528	0.3463803730738	0.142339787715951	0.202340959880823	0.241856060591604	0.160299124749272	0.150395601341818	0.397804771563285	0.220954427578058	0.186427567349832
Meth.ATF2	0.426448873690853	0.180182930203143	0.343689982201775	0.124607363971704	0.205086289126421	0.263185816591317	0.145582295661688	0.17177675603006	0.364671432252414	0.180877748286713	0.172543178476846
Meth.ATF3	0.18922352757997	0.0658523930138072	0.139908850472801	0.048407625690457	0.0689540690746367	0.0680188222608533	0	0.0556764481552708	0.0993247312283304	0.0632966354963387	0
Meth.ATF5	0.083453698463035	0.0373351545150687	0.10348668792016	0.0339202760203868	0	0.111558216379097	0.0530403971367798	0.0466052188562056	0.103338385509275	0	0.0776314581057307
Meth.ATF6	0.475448997919548	0.202544314053723	0.5077001806754	0.193977350835658	0.267658313575641	0.364617204604312	0.221865438495957	0.250120259488519	0.509470127406022	0.279098617742419	0.245902701167224
Meth.ATOH1	0.175407485587852	0.1073713012813	0.111535942412506	0.0888673778054974	0.227469209130811	0.194746903783998	0.147023579343665	0.12276666216678	0.165948291148861	0.201344660551226	0.125822111215314
Meth.ATP1A1	0.366117362755666	0.188832181335786	0.349536506450213	0.139041242253257	0.219674268159121	0.229293431818204	0.159555675351033	0.176913180113461	0.341853543471503	0.209125783849372	0.176533962872831
Meth.ATP1B1	0.471122188715863	0.216570207484533	0.335018705899719	0.13473900322575	0.221790330687165	0.266180582948564	0.166011509859022	0.18569310558167	0.387132530890934	0.214894985020335	0.175452528402517
Meth.ATP2A2	0.493534215335275	0.233474477278299	0.36891556037836	0.148771774598423	0.219419696226918	0.285574659201684	0.16832174356628	0.182876192921875	0.405408566881159	0.217749820852691	0.195086614929241
Meth.ATP2A3	0.377079857867424	0.137128080580044	0.412664038080831	0.14341791847562	0.139003985928529	0.178369556054266	0.202077958944617	0.141933740324831	0.32489668523378	0.195308010748283	0.0823067858802919
Meth.ATP7B	0.331899603928134	0.121745027296563	0.316173482268159	0.1179041254932	0.137140199073071	0.26691298691486	0.119042199023718	0.0862105680933836	0.328064757776643	0.160368213927379	0.0758080385040315
Meth.ATXN1	0.534047572154886	0.226623787142319	0.406986216829674	0.138075668778552	0.24618860468242	0.334616660984265	0.186412448633872	0.202260180697129	0.454735889297046	0.231475906158191	0.20438971546658
Meth.AURKB	0.511122335884197	0.217243297058838	0.407386994887801	0.140100186473606	0.234226948949964	0.332242788728439	0.171859312121655	0.20467779724838	0.448127801245232	0.237905954000204	0.208240103528411
Meth.B2M	0.587655314654745	0.241357591706086	0.447531886101725	0.147444144402291	0.271182574203398	0.326223614147009	0.194160031781217	0.222967428972396	0.490994198973065	0.256783618203526	0.230857479231073
Meth.B3GAT1	0.124274103697826	0.0416650630849164	0.177418967795655	0.0569500536974858	0.00145333289975799	0.135469120088231	0.0936292415603108	0.0493557028635254	0.191956948741085	0.128692835004937	0.0596156126171303
Meth.B4GALT1	0.0821834036852879	0.0361031069945655	0.113826943616724	0.0660970203418175	0.0579847088237235	0.0812114639158265	0.0572021522883939	0.0568644587476837	0.126909815179811	0.0670933968855644	0.0552854217131953
Meth.B4GALT5	0.621758505250625	0.255304157129228	0.486088356083004	0.160849209059098	0.288760926167792	0.368833399446956	0.19950828373109	0.243980978932015	0.53118733746432	0.274141432579534	0.233104698630576
Meth.BACE1	0.211945490127451	0.113086618896752	0.244785178620112	0.0866844652304634	0.255696200867003	0.213248109458252	0.11370661075518	0.111205589906074	0.0015811239280531	0.248385824787769	0.146783551217615
Meth.BARX2	0.225195533599496	0.180450210851474	0.270982051882576	0.111057164266389	0.212841595872145	0.261391914837108	0.155557102358907	0.157919184229504	0.273880234243246	0.221000901705979	0.173444316663961
Meth.BAX	0.487181555481311	0.212724908722346	0.357866726626426	0.135932386456154	0.224813887960456	0.263523447577785	0.16465676106927	0.197114682585515	0.367448094789957	0.217914949898648	0.179167884350067
Meth.BBC3	0.439108920736086	0.183283309657068	0.409974807588196	0.142767460652218	0.22948372125458	0.285114902337251	0.176352011729922	0.198011844646691	0.445368980912218	0.237310622703315	0.20343209207775
Meth.BCL2	0.456883149025991	0.0775495992632873	0.448659185753493	0.162732235536749	0.271878505169763	0.35622052079715	0.2171505636665	0.233710988176248	0.488085902733879	0.262325241134632	0.222230398197392
Meth.BCL3	0.411707204942794	0.169307880106156	0.331542888845487	0.10404626215782	0.184398266950672	0.221497198041357	0.139600115689317	0.157919590381749	0.376385262172953	0.169111951864412	0.163261076029744
Meth.BCL6	0.571833430837035	0.225101441411701	0.497424101456051	0.170358028375743	0.275309518438697	0.363910933386748	0.202372469456882	0.229639848604869	0.519900484215982	0.25784957923787	0.251942946763836
Meth.BDKRB2	0.284218994764919	0.124216237137962	0.229481008138035	0.103969437783791	0.149676605127138	0.154615380158714	0.109586533069041	0.128308695533432	0.211882331230691	0.169760870196591	0.110862945612604
Meth.BDNF	0.216608905652409	0.0794409604780962	0.305850448436272	0.0702471616428359	0.136566818829321	0.191621287596378	0.144377846977751	0.109480865911058	0.33510348812631	0.21365435980471	0.0971528663827304
Meth.BIK	0.255160971590447	0.061446626226815	0.26478018684424	0.133891435664714	0.135067378587487	0.167311672145564	0.120605331015425	0.146133505299962	0.274002208834413	0.148638258320693	0.119529962454852
Meth.BMF	0.53169578354956	0.2435933806808	0.400481793217209	0.135526284853248	0.228640651144911	0.305327949550138	0.172213970360437	0.19688787380094	0.45226909999679	0.220721257082326	0.206830610329868
Meth.BMP4	0.0917656996885675	0.0481318896132286	0.141493638071481	0.0837290278417417	0.0795448638208095	0.0829393822012946	0.0542430366059203	0.0537955027125632	0.143807656856731	0.071587953958341	0.0576992513139557
Meth.BMP7	0.290286192380074	0.163537354474428	0.270785858091825	0.0963669153219468	0.245599398134929	0.199901677684322	0.13443101283973	0.151706238044533	0.262847805322251	0.289207386555286	0.156571269962964
Meth.BOP1	0.512738869573306	0.253599786079463	0.50574566168506	0.161654012328683	0.304118023616098	0.375842723069747	0.227821693483205	0.254530094086222	0.557554792448017	0.280880416698245	0.258794445779573
Meth.BRCA1	0.0769271995358529	0.0357736507771803	0.0943359066783304	0.0392124304229462	0.0554019629386749	0.0652799073334756	0.0543979039090227	0.000388093206800726	0.0878512168352437	0	0.0469697568265721
Meth.BRCA2	0.0724421705819852	0.0336544294003321	0.101515749412419	0.0333605543710222	0.056171055579331	0.0803015940028194	0.0448398223339366	0.0426646910159404	0.0946546922412567	0.0013498811233492	0.0515836312093401
Meth.BSG	6.48222464089252e-05	0.00144641746584501	0.734068704438244	0.147048833864626	0.217719725969451	0	0.208327508071903	0.181741859698333	0.690999988333549	0.242626316729104	0.123637281479933
Meth.CABP1	0.357212738949737	0.153933204289796	0.248697305211419	0.0916820240742418	0.151028661356225	0.20599494108804	0.118728713172193	0.128242010090558	0.284003550572132	0.147275656803863	0.136326619064183
Meth.CALB1	0.227822167471051	0.0436115920400443	0.274275097819436	0.0483410009907525	0.161582005552398	0.207158735002174	0.0836339431406892	0.0596772833806803	0.279866345610968	0.195657512618861	0.0779248474512047
Meth.CALCA	0.112902292789467	0.0396838703338134	0.132581878166188	0.0350361639438096	0.0690677484350178	0.10339868180662	0.0488173296211238	0.0480912895241104	0.184226358847657	0.114607280539028	0.0505101754880119
Meth.CALCR	0.165771006628769	0.000448137615899847	0.170346706118327	0.0557066301888823	0.122035166503777	0.117494259651931	0.0552907954597864	0.0551291120344077	0.224303399595659	0.143262762905977	0.0599607300808551
Meth.CALR	0.535025099239864	0.245551296266191	0.421469773722105	0.153559654895753	0.249345778430683	0.326701324953546	0.183557077665235	0.220782920575672	0.470665151899212	0.251317647900675	0.211239808569965
Meth.CAMK2B	0.304951764767982	0.0868710042750624	0	0.08292737999267	0.264552794389442	0.231457053494079	0.172178291157394	0.000109951345105743	0.28004076310898	0.257662261635199	0.174275029921319
Meth.CAND1	0.268823380915821	0.11369308512377	0.197445331885539	0.069982996227642	0.122547389610055	0.157200459770693	0.0917527900249309	0.108666477873032	0.22411957902149	0.116579580997596	0.104771886336924
Meth.CAPNS1	0.416908830035609	0.171261812700484	0.285456407974032	0.0918362258398898	0.165839880450949	0.226323887232716	0.114635944057817	0.142714527912839	0.335675190657766	0.154460711707262	0.142258223752562
Meth.CASP6	0.175034235579106	0.0427401692389683	0.193607980950285	0.0980009186056193	0.134795115265	0.134885722351132	0.0928060428979945	0.119470390643845	0.195081127297255	0.147231288991898	0.117846848465814
Meth.CASP7	0.645847373640593	0.262949151445532	0.453015771446572	0.145541337506257	0.270038412287616	0.356927568853561	0.191463148349515	0.241025734594062	0.514971949403688	0.270303244724886	0.229455190889879
Meth.CASP8	0.00461624811136618	0.159251497774833	0.279598370846741	0.122374698773276	0.17149085131147	0.236144979795883	0.147440979786292	0.14203051562215	0.241868019081546	0	0.160163498292588
Meth.CASP9	0.371296429628362	0.172954809471724	0.370414865829138	0.134699662268722	0.230363279569428	0.279590437242072	0.170588605183026	0.196487155667368	0.40288865076444	0.209060787576177	0.194131890087995
Meth.CAT	0.373798712802385	0.133394307150034	0.347717545811982	0.126676672199618	0.221502200990188	0.260152918917982	0.148016141925047	0.107109961389082	0.368578712455614	0.211325713421592	0.192664631625282
Meth.CAV1	0.32303029753924	0.133849658069957	0.263915803231886	0.0846894339316988	0.14400010167256	0.203271826724698	0.122548829573258	0.117758121396106	0.26582497886961	0.146711315083634	0.139343340657206
Meth.CBS	0.152133935283192	0.0409579173749043	0.223350568782393	0.0741182975717949	0.00130144588591739	0.148692438742783	0.0890243402356582	0	0.248963488699321	0.132537766248432	0.095802038388794
Meth.CCK	0.124015925643688	0.0766834221048833	0.136888211229277	0.0383633809216383	0.126947244182	0.0935257741973079	0.0781367783866471	0.0716464229486093	0.144702460741061	0.162821093937582	0.0188352643100424
Meth.CCNA1	0.235134976204296	0.0531221049146502	0.186429044302453	0.0375572780653911	0.0836749611221155	0.107968915480387	0.0555074013216127	0.0572118245551648	0.221816080185294	0.124542217592081	0.000654963624131146
Meth.CCNA2	0.48344382532976	0.233505316966884	0.452801824025554	0.155997657911767	0.253956400988891	0.339832735368727	0.186895819531001	0.235447975449544	0.47802764308819	0.246434014770159	0.24351563121143
Meth.CCNB1	0.0709726473495906	0.0347455507925177	0.0916292843764746	0.0315340890297482	0.0538134634868893	0.0656746015021809	0.040448848414457	0.0421501813795925	0.0916470990427606	0.0520124056478133	0.0440036905047974
Meth.CCND1	0.478403265674968	0.187108315407648	0.420008893857979	0.150673594439797	0.214047095443477	0.301587376945235	0.207568748486841	0.216471212037081	0.411605931566817	0.262767233414324	0.212846619948939
Meth.CCND2	0.237268612282645	0.128650611961096	0.326924228425464	0.118063062149813	0.195237085499578	0.219232666010511	0.168683429720053	0.167442837978118	0.366069640830165	0.204854347383405	0.105463008202827
Meth.CCNE1	0.549399867609234	0.213371032042718	0.42133907846533	0.145696007457923	0.256577773611168	0.298963077861381	0.185151262329375	0.202763897452046	0.480241750733964	0.245259624330456	0.221455204194655
Meth.CCNG1	0.391914703998089	0.186990912643042	0.335594046173773	0.106785977729099	0.182515654297114	0.244070366718319	0.139751140775945	0.145124345134943	0.367691407352323	0.185516199012059	0.159392892519835
Meth.CCNG2	0.516339246577026	0.229590007048708	0.473066283973627	0.164309877076909	0.283876831713208	0.352698182326561	0.204689636974279	0.244910935128828	0.510757985891811	0.263365520178433	0.250250609291343
Meth.CCNT2	0.338062445076241	0.151384029949297	0.265879750147126	0.0841096413917669	0.15244066141166	0.205071650516124	0.116424986976565	0.139945266151961	0.288228112190031	0.14999034094987	0.125522440539678
Meth.CCRN4L	0.507518834508477	0.244470943483901	0.437093023721046	0.158304067304403	0.237782270502676	0.337557461946889	0.20066029895924	0.22877856487067	0.455094860280819	0.241172661748246	0.203751582737998
Meth.CCT2	0.551037613180864	0.250361423432778	0.49387565302415	0.167869757581085	0.28057480422258	0.388462027311137	0.203508232512828	0.227669910884794	0.541049427325283	0.27273681609708	0.237269158277969
Meth.CCT4	0.578171559359587	0.260354545656892	0.471484200780086	0.152278635184231	0.275490556671029	0.351937695644455	0.201250393580344	0.235286472216138	0.499523001542156	0.264266254239213	0.229022649136223
Meth.CCT5	0.603999468838312	0.254082237438631	0.474603818862087	0.163377065211846	0.280585478192248	0.345019315091769	0.194677299808224	0.238574541138103	0.472101639515632	0.275146013268645	0.240526145364684
Meth.CCT7	0.5739958099294	0.243524675196258	0.398918469794852	0.131444500754101	0.247141749090834	0.305267167300827	0.17142822801319	0.219539681919126	0.422201948522624	0.238265024153523	0.198085626728204
Meth.CCT8	0.516343731111543	0.205480923631767	0.391615996784869	0.161650100899333	0.235616608623753	0.316064523658443	0.158831199965181	0.231039771259367	0.441594154454532	0.196709578731329	0.226387716474825
Meth.CD226	0.00018936505436802	0.0362714202360728	0.127814912634314	0.0638864196124763	0.0549457327038326	0.0834301563804543	0.0425796198921393	0.0421117466478083	0.120688754064037	0.00157152077669601	0.0459958821826458
Meth.CD40	0.168793029384197	0.0884429958009781	0.000987962895506936	0.0997929565577191	0.126391302013018	0.154513586811261	0.115823932525907	0.122028939935724	0.150193329090428	0.115950601426615	0.104291505423309
Meth.CD44	0.382482506715456	0.166443023465891	0.259448045699772	0.0902039682296176	0.165293292180882	0.202909745917366	0.101123268184659	0.131548692481001	0.283931231430411	0.173424871278941	0.114112366305257
Meth.CD47	0.0085909098160875	0.0347739973132497	0.0883191096217159	0.0361805384056636	0.0530420973104928	0.0673622598498014	0.0411027562558024	0.0390882091837099	0.0951142012509729	0.0508274733001008	0.0443770569791435
Meth.CD68	0.571630293968782	0.243303931709511	0.456299468562889	0.153266802172749	0.282195005825255	0.359905007290807	0.203401512034963	0.250647131763687	0.494875631358334	0.269918021967493	0.234937613979352
Meth.CD74	0.00377008695447363	0.0373416057129159	0.09689725246657	0.0720361044487959	0.051500677141225	0.0690069622212669	0.0423989446115651	0.0450151547772602	0.102702193535612	0.0506246321514513	0.0447680368831199
Meth.CD79B	0.103501954680124	0.0397739393733147	0.101057789484767	0.0358753770906557	0.0568097104740715	0.0661888473159689	0.00199549407841501	0.0483344669262239	0.0941946041995285	0.0568648497657173	0.0440055510233541
Meth.CD8A	0.114144599559988	0.0424110261187015	0.0401918734781175	0.0596376795245531	0.0743258726111505	0.0051530186204978	0.0580716621995429	0.0503077756461282	0.229660743186603	0.183110459938388	0.076951652719803
Meth.CDC25A	0.477639149849065	0.219564199395769	0.373346812300483	0.139719057735675	0.231520503404704	0.263260781980362	0.166656317922152	0.184107113504507	0.411949730165347	0.230770415381982	0.164095679786721
Meth.CDH1	0.182536091888203	0.0856101995827114	0.139536726376586	0.0502448352714192	0.0950300556004607	0.069386769270137	0.0502665082772722	0.0589714750520447	0.122174795987102	0.10199357481302	0.0619810453571032
Meth.CDK2	0.232603548731434	0.0560328747169352	0.222693883133676	0.103501873716673	0.109063729698086	0.138509730558734	0.0884999942773271	0.130395919666067	0.219021600462313	0.131612717055564	0.111097307703222
Meth.CDK4	0.371020805619945	0.168381991320576	0.307007021139705	0.110591003422597	0.176556189482349	0.227754785540801	0.144903311320187	0.159203131507768	0.32687393984087	0.179755612032776	0.159292207164934
Meth.CDK5	0.584319559201687	0.17604553937539	0.351116719702562	0.106784841615289	0.20344548167241	0.272443999394242	0.139216328594025	0.178436399671107	0.343524622315351	0.208357007021365	0.177224122114185
Meth.CDK6	0.587870270604562	0.238550964223685	0.467589828435534	0.154036862912057	0.274594487532316	0.355343839599889	0.196422430285918	0.230320203679497	0.50490828159409	0.276433930519044	0.218590878566454
Meth.CDKN1A	0.348658022404166	0.173496489261222	0.292761913388467	0.125635387130447	0.182525700336541	0.236099878486326	0.121500076696505	0.153430391208947	0.283476281387675	0.182174045088714	0.163746757397386
Meth.CDKN1B	0.448726524347517	0.196971143515999	0.316373060552573	0.11163800600012	0.191208904275464	0.238020068720914	0.13419369437923	0.155305228486491	0.353844011486033	0.179580649377097	0.167874367885585
Meth.CDKN1C	0.27342873170722	0.193253011954885	0.297811894932756	0.120243613752633	0.246309915899195	0.199743517918669	0.180156795748116	0.161569045141903	0.31850343230346	0.263413721371998	0.17158301298765
Meth.CDKN2A	0.389999533872053	0.21350375309276	0.432719067360141	0.142174283765896	0.250345587776099	0.320018399474888	0.191583924865833	0.222790818176313	0.453213674409344	0.234207835042013	0.213923712365363
Meth.CDKN2B	0.379475496961324	0.201737026952506	0.337894460625313	0.134344338955562	0.21083141850886	0.252542947418898	0.147564906108723	0.176890731899648	0.352629287056908	0.191494969449976	0.180118657624823
Meth.CDKN2C	0.492157109733837	0.20659431424249	0.424308057583893	0.141320920667942	0.244937214820706	0.308023602017834	0.182557368790444	0.215526298071525	0.442955673005416	0.235354688428444	0.22359915556113
Meth.CDX2	0.0911794978411418	0.0450215657602764	0.156560877458623	0.0018282417969958	0.0866742330640663	0.105503055833726	0.054280156071995	0.0490349734752938	0.204652710359593	0.15741609054972	0.0536794084495716
Meth.CEBPA	0.216335021869577	0.130547514398013	0.0101003145972231	0.0774965311815094	0.248337081904223	0.227980802353014	0.141873394644145	0.145980787784707	0.186984914986021	0.220160936637327	0.177899311375065
Meth.CEBPB	0.582309962243142	0.248018837267184	0.414229584414847	0.136184155278387	0.23760468303406	0.301855683954197	0.170737033144956	0.202269475895056	0.463540676742661	0.249161145476259	0.18359384951838
Meth.CEBPD	0.471578638368383	0.237902571644686	0.344160376697921	0.141312597533714	0.236981181795925	0.295480448916799	0.169101007303176	0.182140115438225	0.36899711627788	0.256792732803399	0.162262232039144
Meth.CEBPZ	0.551214602985027	0.247468928639246	0.488722717665389	0.16326870492034	0.300701033725001	0.37716191784944	0.229085566476565	0.270675430096664	0.511319626045152	0.286629214150674	0.248103873263181
Meth.CERK	0.344764313942067	0.17628890150313	0.318725793316172	0.138582271413125	0.178271771972207	0.231462520423661	0.156521334824018	0.171728126468503	0.33438759407703	0.175193163573111	0.142864443363627
Meth.CES2	0.606301607400616	0.243832816360723	0.441524026245011	0.157096117417224	0.275402551252347	0.330636639034123	0.192140072848014	0.244108713137562	0.48145419289061	0.272448189286803	0.221176268605648
Meth.CETP	0.0732668461818612	0.0347739320721102	0.0927299082166714	0.0400632988525257	0.0533781339096872	0.0652781850119088	0.00655665319227367	0.0432137715813114	0.094626409242293	0.0533404923474845	0.00171925791908213
Meth.CFD	0.100761863529524	0.0510163889241693	0.113640479735294	0.0439473758315046	0.0572095328852605	0.0733570298834699	0.0452983594064264	0.0476628682622322	0.120959244660353	0.0601265959811026	0.049917714608873
Meth.CGB5	0.077302057127597	0.0345136592391133	0.0758219436301717	0.0336888744807757	0.0532715052203413	0.0613250299520059	0.0444077064527672	0.0457534360187382	0.000679825672575337	0.0491637859526828	0.0472337529060371
Meth.CHGA	0.133225326285059	0.0777452307114891	0.167314155469075	0.0856669316128225	0.00624397498316881	0.190169333445796	0.0954280151950378	0	0.193557860590017	0.162560537270445	0.0593862774632994
Meth.CIC	0.28007509157076	0.0819822495338235	0.252629418001085	0.0828060854266604	0.118253172890686	0.188754894730516	0.102646852884208	0.0886379776702514	0.288842665694616	0.14346320807837	0.12008029997843
Meth.CISH	0.481709131250083	0.160357937303859	0.325681458142157	0.1480715259436	0.177724587864331	0.223397925609968	0.14067274538844	0.182711628777878	0.325993401428169	0.195395781421715	0.168432769569264
Meth.CKB	0.33428019019603	0.157841451835199	0.256275454032145	0.0934717091564584	0.166590272147021	0.188693341214881	0.113855263347528	0.122596730341934	0.274551147645007	0.183640918737522	0.127839975116011
Meth.CKLF	0.519984476116697	0.230656565444742	0.360081737340329	0.121261511086258	0.214155914099546	0.286148765762532	0.164374433730681	0.191326639399225	0.395065683964619	0.209653963174709	0.190992241800187
Meth.CLCN7	0.111913332783359	0.0527293091837931	0.134337975418184	0.0529994773916647	0.0577358281787516	0.0702791921294614	0.0467537577293712	0.0466912956804093	0.102427256355565	0.0721573480926653	0.051709300439782
Meth.CLDN1	0.326031041683954	0.106040449599578	0.260380682720172	0.117535576710531	0.00169624759383181	0.233236214121141	0.182867189284201	0.109693536295399	0.277399228444032	0.216719153415173	0.25024984106388
Meth.CLDN18	0.00223516782164639	0.04115838470291	0.0955276046240194	0.072386262836705	0.0574170427644148	0.0681513305632385	0	0.0574315769284206	0	0.0533494909919476	0.0486651708889539
Meth.CLDN19	0.00139966463973347	0.0338165045780782	0.0010542794315499	0.0395838628029663	1.07285764444384e-05	0.0604299998561658	0.0166526347170987	0.041272688499936	0.0732354716706252	0.0495105202748229	0
Meth.CLDN7	0.65842459489614	0.266904673057224	0.447722056392744	0.145654786458184	0.269373046679015	0.316306393184337	0.193940869147117	0.219690461472911	0.483358268900362	0.268598164371662	0.230157776934349
Meth.CLGN	0.288936033013467	0.0449649602102939	0.27628255086569	0.00975848512967712	0.00535900374349407	0.190734781397285	0.16485828091266	0.064254306319682	0.364658674596892	0.317973383628283	0.271052595699212
Meth.CMKLR1	0.137895196093866	0.0641858479643681	0.127131993232159	0.0358018012756609	0.00141148304014926	0.0655403977079697	0.0426997766740547	0.055066689573448	0	0.0558194378394268	0.0474775962003554
Meth.CNN1	0.0975391090986939	0.0389882476676757	0.10570451947242	0.0553438491600908	0.0821541739389661	0.0779514206687326	0.0507411373518355	0.0549451653855208	0.102529738068719	0.0550718514504418	0.00328607070561122
Meth.CNTFR	0.261825901996093	0.176647776780473	0.23853682617545	0.089634217731905	0.155214927499715	0.147732259623568	0.176000402316961	0.139834779277439	0.241598654499981	0.133531563227253	0.138041911925647
Meth.COL11A2	0.159345155379916	0.0500755178234064	0.258454882370946	0.11385596085595	0.105610543254333	0.170752889498206	0.115016496863967	0.0682631114347315	0.249195039870314	0.162041605648043	0.0714548202322406
Meth.COL1A1	0.313312474554567	0.0241745956605611	0.225621995594072	0.0971045605218181	0.126449549637865	0.134808936444216	0.104167011766812	0.10924411854444	0.282249634729237	0.148552499327262	0.107942103135599
Meth.COL7A1	0.256796280902799	0.162473978284804	0.211512957274036	0.0823689032474699	0.156467468775228	0.13080668369218	0.0891432065533335	0.0995984190918919	0.186414148375058	0.175389872968348	0.0968862543094968
Meth.COL9A2	0.180375344985969	0.0757367765631915	0.283182658958492	0.120283871130735	0	0.187108553501552	0.160257823162168	0.127848793228952	0.300080591624147	0.162658840527433	0.106505333025546
Meth.COMP	0.107729870237477	0.0489817984374285	0.125674801401224	0.041820526424927	0.0793345748704234	0.0832070155221758	0.0786471653642559	0.0513969166775883	0.151385171340202	0.0748089640992007	0.0670944561971466
Meth.COPS5	0.593387732599058	0.263040234506836	0.528566760453733	0.164266629697761	0.304750596555376	0.381092854667207	0.218580949202262	0.276325586923778	0.545115897161925	0.29163270636418	0.273316999335994
Meth.COX4NB	0.42598358517706	0.216826468930472	0.369432980028036	0.1148939699903	0.222551977314718	0.287292635340038	0.171963626286734	0.198009058668578	0.407957245623845	0.202729020723137	0.210057936210844
Meth.COX5A	0.50816263540596	0.211747110633798	0.464561881424308	0.149065299403228	0.276401775017717	0.339264086726108	0.199904392511782	0.22585215384725	0.503265574893197	0.271381889973421	0.201808433435607
Meth.COX6A1	0.424506327050267	0.181528645147018	0.412126199921264	0.14217904586726	0.247777622897224	0.306835844567544	0.185797352562728	0.206115228160678	0.436657716882353	0.238497858329555	0.202251541436895
Meth.COX6C	0.547357480005772	0.21483195493111	0.397131354605229	0.141499259785565	0.241110994043619	0.288298512795979	0.167082722108751	0.199126349570642	0.445109270155227	0.223167933268902	0.201734369030039
Meth.COX7A2	0.465474683625438	0.242091908179386	0.533768274421	0.186279773683004	0.3029719166539	0.39461267261338	0.240958575686506	0.255641275563665	0.547942049118315	0.293315633966778	0.264138935149507
Meth.COX7C	0.174046550648892	0.0795414557520428	0.124651517168156	0.0469193892874633	0.0882168637096421	0.0948172848278535	0.0551035948031901	0.0721062336719064	0.132484799819036	0.0846847405156679	0.0604184631882304
Meth.COX8A	0.598035149377019	0.265810296665974	0.468275557221304	0.146719780684346	0.271487809962458	0.354101420695205	0.189279391384846	0.236530381055852	0.482410475533089	0.256008411524492	0.223459326443713
Meth.CPEB2	0.234311243650663	0.118719484322217	0.177110591781555	0.0609927983908349	0.108682460752767	0.145413332117853	0.078253536149593	0.096989304427967	0.202689192931805	0.115299296918202	0.0932574114377476
Meth.CPT1A	0.209559374095552	0.0956144655627849	0.224789007027336	0.098686391570846	0.118727991457062	0.182642731978363	0.135891173423704	0.125244483168886	0.253777427433946	0.109847458537518	0.131531569258651
Meth.CRABP1	0.128116263585651	0.0799794175541452	0.187244337329008	0.039423331632964	0.00105313266125248	0.0945633684260604	0.152443210669122	0.0511201126090978	0.207625877266201	0.208319576736076	0.0558279984823266
Meth.CRABP2	0.327409548179177	0.179045007187456	0.275999810707459	0.115879448945797	0.183508291842074	0.193399071268982	0.129845174264954	0.149391597297106	0.282974169204112	0.199840650708475	0.151364683592501
Meth.CREB1	0.475943430742639	0.230507178311022	0.366852380711377	0.133914083778998	0.219050245078838	0.266039197618324	0.161735036304212	0.192216875931311	0.365750346668242	0.186274473979803	0.195659227661628
Meth.CREM	0.55750580549805	0.230772177356297	0.40633653276283	0.144877667709071	0.213610949672163	0.310190083704752	0.183684316769798	0.203118213774153	0.447290811301364	0.221076288457754	0.204389829908883
Meth.CRH	0.0964543801248697	0.0417852073684956	0.107781179623624	0.0453209210030351	0.0696395923444637	0.0875843037818839	0.0525219442613857	0.0481620331340737	0.110241915273862	0.0652557617971142	0.0536517566775169
Meth.CRMP1	0.0886594561359126	0.0373693056138816	0.0984828530962335	0.0334736767194372	0.0607253810229118	0.0993719522842117	0.066998909845194	0.0461260164469809	0.00149976194911395	0.071481480751961	0.0522073969972446
Meth.CRY1	0.285447480092182	0.199035372567683	0.360276977146261	0.13311811852915	0.273858599138743	0.325248066589748	0.19594455463402	0.211298861678892	0.397451523107448	0.25909764146489	0.229904930803079
Meth.CRYAA	0.0800887017574655	0.0370202985698187	0.0970859584049583	0.0314170558007268	0.0520355123235461	0.00276612457764556	0.0412241722136121	0.0457490295000719	0.0864981864151648	0.0548714459438238	0.0685096307412664
Meth.CSF1	0.41336943499584	0.202540124022984	0.387997390134067	0.123425088913642	0.235340657029222	0.252651232369243	0.149749407558996	0.168554886049378	0.397307520666895	0.201036763246058	0.180837594680091
Meth.CSNK1A1	0.616300634882884	0.251181324612317	0.467889245596059	0.158314830428815	0.277300959411075	0.346012908767491	0.202256254930803	0.239563573455533	0.484614357747009	0.255054850216889	0.242318623727469
Meth.CTDSP1	0.507011530390173	0.237577010560873	0.479050764412444	0.169284520606665	0.265257614263728	0.359681951507263	0.191368890327594	0.230032517809207	0.513866481824035	0.276062308281345	0.228312835292914
Meth.CTGF	0.244584943513715	0.159067989027333	0.284897683325201	0.116928240107297	0.231399685809138	0.250360742611449	0.213070576535052	0.248973522551992	0.278082121500669	0.232319262748215	0.162189115103733
Meth.CTH	0.41640247330622	0.178856595269697	0.313109157940719	0.118471155778783	0.173278809474732	0.235867173862552	0.135694900208781	0.159148226904384	0.328557273791868	0.173507260166121	0.168757899823883
Meth.CTNNB1	0.375316038783899	0.201275445042488	0.342539787372801	0.158067056740391	0.190134221326999	0.288201117744734	0.184946288160692	0.1575077943329	0.380324460715265	0.178049838897247	0.157729916665173
Meth.CTSD	0.535166674342102	0.248659718272284	0.404979083062619	0.133251866915587	0.227278068475051	0.320704969952911	0.162014835176175	0.186067617892962	0.442511785727341	0.233963772359591	0.190417119874702
Meth.CTSK	0.0987585139272485	0.0386126929995988	0.11379988732975	0.0363372479658691	0.0769078967095551	0.0789845122122158	0.0454018649167664	0.0536247034543086	0.115862558955077	0.0762240293605603	0.0500781336835903
Meth.CX3CL1	0.167819634771347	0.043542607726529	0.147247472588653	0.0896417607741687	0.11440180672045	0	0.0781559346356583	0.0963103214688757	1.59639203062274e-05	0.121470512592558	0.0901307134521807
Meth.CXCL12	0.0861167980149587	0.0562723875676509	0.104669071064646	0.033723026228891	0.0605150341644516	0.0902512549471653	0.0685050895334637	0.0472195080430689	0.116161608713746	0.0646095265891946	0.000585130892905886
Meth.CXCL2	0.223012274039969	0.0860785334887667	0.21046154953107	0.0489232722000704	0.162016037640776	0.209398860632128	0.181762383520162	0.0677822495129832	0.263937635165327	0.190762525245132	0.0994234130431313
Meth.CXCL3	0.233247632517584	0.102280112284695	0.229635439599605	0.057274801740168	0.179753408468752	0.243332623758547	0.192789043771608	0.0829380775995415	0.279262993359175	0.193879883691357	0.112076800067968
Meth.CXCL5	0.0852630844795512	0.035106603846264	0.109898744387161	0.0322738609360941	0.0722810695420266	0.0788575241267812	0.0422267083441609	0.0434628880484994	0.108310836099622	0.0672725017099974	0.0486351511185141
Meth.CYBA	0.00762542972592309	0.132733462136635	0.434941081796001	0.156149013607451	0.230386938605203	0.0388017247279998	0.217921580478756	0.144773285861768	0.589385868747116	0.233130797534638	0.237095615318469
Meth.CYC1	0.462988845693932	0.231187201310899	0.35020490893698	0.131207622275032	0.225190177446207	0.28858067219189	0.164692653552385	0.13592344791334	0.370933988848779	0.21550750239973	0.189475680763781
Meth.CYCS	0.483067054708798	0.221046337645278	0.505173330292265	0.166221649080025	0.28689189111144	0.368158045433307	0.215916581914224	0.244779153534878	0.520715951733327	0.268743942402063	0.244392014094984
Meth.CYGB	0.0744140092731112	0.00125252824093982	0.113111428417746	0.0465839680743651	0.0569649717538947	0.0750454443215657	0.0446856299198506	0.0499893731173864	0.117212881532191	0.0607431902863159	0.0497573844924797
Meth.CYP17A1	0.0717692924053219	0.0330895065475077	0.0687282224914586	0.0301190175758791	0.00783446643038865	0.0574478821124774	0.0725479781900145	0.0431391505727272	0.00392253349200567	0.046191888231506	0.0454614736108892
Meth.CYP1A1	0.172752889395454	0.0967347104200554	0.161007435680348	0.0634040674357982	0.100405442630257	0.120714399926257	0.0849616242359081	0.0634140057527636	0.17693307080799	0.117591856454619	0.0663931676950084
Meth.CYP1B1	0.301676087511661	0.044271820252924	0.457793653999287	0.0927076055018679	0.294348524627195	0.249283038211225	0.1664684825324	0	0.4865922995439	0.239211744972296	0.103628926745953
Meth.CYP21A2	0.119928405236726	0.0544043450892429	0.126449765346379	0.0412700801497973	0.0722617652773636	0.0721774937700313	0.0456146550348977	0.0450053677658605	0	0.000429206573135001	0.0499276076732073
Meth.CYP24A1	0.278087955994642	0.0429007555723526	0.365408741294697	0.0368158400455639	0.152160170812179	0.010065401918117	0.164113770304093	0.0717725248546605	0.409726357705687	0.238860187341389	0.19919790708126
Meth.CYP2E1	0.129359867794563	0.0479781807837408	0.0943234466347427	0.050375004478462	0.0813660995536575	0.0826010763504804	0.0543075765739839	0.0720916265073128	0.00304658521705094	0.081956226855596	0.0623348962714493
Meth.CYP51A1	0.51509177342301	0.240442828520099	0.42934141662208	0.146670125301114	0.259443392032768	0.320089713604973	0.204566057124765	0.221214071488417	0.481292035250801	0.255069212182896	0.209509229578337
Meth.CYP7B1	0.20606532895045	0.0564126873405357	0.23683664342018	0.135409979187662	0.164190543387134	0.137883564964452	0.124564099152643	0.153644105919702	0.204782718090005	0.144079719427502	0.143882246914598
Meth.CYR61	0.258661482881095	0.231804629537829	0.501272032807599	0.158257499209406	0.261206016376096	0.277661081630908	0.177288632480095	0.194754171886368	0.432532070259972	0.244579171881808	0.223224543716722
Meth.DAG1	0.515618404725685	0.224769578832299	0.460295405831276	0.167042027486212	0.258677021220051	0.32496545675225	0.196078575482543	0.219725410428628	0.489007405328614	0.245366561170343	0.229211271023601
Meth.DAP	0.538321680926363	0.247350229285278	0.430833157567641	0.147128400162623	0.249466201991793	0.249900053046703	0.182690308567399	0.214741588564998	0.429054343166149	0.271037055952317	0.210694314680937
Meth.DBH	0.131107677885306	0.0664441924161715	0.141549872625586	0.0290568380074942	0.000593968795622241	0.00331163955543893	0.00409203813894999	0.0530334457366185	0	0	0
Meth.DDB2	0.391066924376274	0.200425074262308	0.376477333499574	0.129561884258684	0.220304857518811	0.241638877086709	0.164249170880125	0.177014159351423	0.343161968736692	0.203169794093823	0.185568867165901
Meth.DDIT3	0.493957134911209	0.203043444279108	0.370869800649048	0.107030937622707	0.195525735081722	0.263648200200407	0.144744648241169	0.182607183615371	0.41079032273886	0.199277856612948	0.156532572224514
Meth.DDX18	0.521254253084722	0.248022535992131	0.450643646521261	0.161755168110312	0.258653613892643	0.340440466467923	0.196880227088963	0.224288423888161	0.477702559797836	0.245813585807379	0.223469251136591
Meth.DEC1	0.0766495018725082	0.0351965260964106	0.106777340193962	0.0353892474987334	0.0572011334245875	0.0711051820423799	0.0417306059545067	0.0554008181891818	0.13081666522198	0.0606442665186987	0.0463206043082252
Meth.DEK	0.422682955077882	0.180402037640135	0.326304359746863	0.118214705592496	0.203477251324507	0.258992998468082	0.148565042712945	0.178912846348548	0.353369422627731	0.192445870980224	0.16638189388493
Meth.DES	0.109311205682392	0.0351877086447084	0.118325073978641	0.0532713983618777	0	0.00326140083353282	0.0570008499549917	0.0463480224625368	0.102591398383402	0.074051922354017	0.0579230209710645
Meth.DFFB	0.503409060579907	0.229465153931553	0.374174148702119	0.127377746542231	0.210416882648692	0.294863682211662	0.160789313081408	0.196959643414265	0.415382474797928	0.214639971946272	0.181238140323842
Meth.DHFR	0.537962349122988	0.211358009606633	0.357094933411393	0.12653184439046	0.221672807277449	0.292268249115666	0.151152388461225	0.217082318343388	0.41903065972614	0.210394865777109	0.195312007158097
Meth.DIO2	0.110146553918322	0.0602663058321466	0.124842026381403	0.0385073423400474	0.0775294223723294	0.0853897483578614	0.051621499044467	0.0714645364449645	0.136165705400002	0.0701847170925643	0.0547005765120415
Meth.DIRAS3	0.00123285097405607	0.0447170254888107	0.100149177008896	0.0366529254016469	0.0680251994186769	0.0747054524932717	0.0446293723326107	0.0452815943968779	0.105562116542818	0.0560952734879171	0.0504641149594281
Meth.DKK1	0.176584517824187	0.135528472277445	0.249313107334871	0.0920184978210864	0.114631533894174	0.231808516047892	0.0768455625811958	0.0812411836414432	0.288812712827045	0.186046579553714	0.133409866657678
Meth.DLX3	0.342721483577075	0.169521951656475	0.248323336480008	0.103810369536152	0.17044735145694	0.173923287938399	0.113033311301494	0.131254356273649	0.25825180199055	0.181941731426367	0.139881156291294
Meth.DLX5	0.151909995803679	0.0628683325367742	0.138809654995718	0.0473768469110144	0.104195462997559	0.118857775921619	0.0739534265367729	0.0861566988103112	0.135963650784691	0.103632112093593	0.0907201343380719
Meth.DMD	0.218964165697427	0.137226830021306	0.174727996336532	0.119754747807322	0.162345505774278	0.139006474617637	0.113274086813066	0.127484340710204	0.00397573911600433	0.128780848088178	0.112750834137725
Meth.DMRT1	0.00172219213027755	0.216526638351732	0.26884492450165	0.000216228677049861	0.11389598589555	0.275762271402272	0.109730488588342	0.0854987160146143	0.302093821685804	0.258886130323798	0.0813374099840726
Meth.DMTF1	0.4436036457697	0.184328447880457	0.332145793665276	0.111024345385057	0.187620405693613	0.257027389811111	0.144988446813688	0.174494725522825	0.351477655672385	0.182356183872347	0.166531725395455
Meth.DNAJB1	0.0932539561115667	0.0524151285383519	0	0.0768321724278924	0.0725833264226581	0	0.051289519006884	0.0683473608575647	0.0869298076393407	0.0636088274397251	0.0565394795025933
Meth.DNASE2	0.478957189913053	0.222455464612651	0.375768130408999	0.128145977136507	0.206122188193085	0.281409016774823	0.165157928531539	0.185125465224767	0.402920185752065	0.21113237773812	0.200279742742794
Meth.DND1	0.0535235737127784	0.0343187514904184	0.0869099035026423	0.0319932603289116	0.0544490216152384	0.103693469729322	0.0410932437817461	0.0405322736783236	0.0951192677480331	0.0504976627974258	0.0444189728688274
Meth.DNM1	0.357151846606651	0.153517402506449	0.304728673647715	0.0997459563383474	0.140516095105814	0.224767207958939	0.110453912320959	0.121778014220848	0.356680508110613	0.154875397721125	0.131143115804823
Meth.DNMT1	0.412223051406866	0.19005952989113	0.283190569602039	0.103726231944003	0.177046222362664	0.199233291761647	0.129769325491496	0.142957675545198	0.288567385462348	0.168183759054846	0.146770196115823
Meth.DNMT3A	0.113441728273977	0.043923804375734	0.0932427819017766	0.035930943098912	0.0597346215605727	0.0674651502245533	0.0434144191848235	0.0453116290824356	0.0977454379130619	0.0704959061824816	0.0479124288916199
Meth.DNMT3B	0.11490311937767	0.0422064230611127	0.116149135548435	0.0567991842772632	0.0638613399092474	0.0826738235651965	0.0451399847869691	0.0567993512456693	0.121754817900761	0.0749600352439809	0.0804156144495374
Meth.DRD1	0.114684324582904	0.131333436842386	0.183692595362816	0.0419767920185163	0.00356375175047223	0.0903869965424089	0.0672227711764942	0.0667164888419446	0.242129474869372	0.136261013848975	0.0576700040211542
Meth.DRG1	0.584491928249494	0.252397520545456	0.44221323874392	0.147471707298202	0.260235352923258	0.335541507639165	0.186225070058143	0.224670689280453	0.486147276204494	0.264992911159384	0.219746036931906
Meth.DSC3	0.159378591902008	0.126905089602171	0.169575219051599	0.066856624589302	0.166422602188002	0.144989483860552	0.0890363577430221	0.0921645977850587	0.150986710077083	0.173323671858666	0.108795919774047
Meth.DUSP1	0.357252178485129	0.170599155479371	0.411521696721018	0.161118686824011	0.220617512013214	0.324977669458357	0.156953445067642	0.159444648066385	0.459568858042787	0.19166050438192	0.200487889202377
Meth.DUSP4	0	0.109336548960937	0	0.0313704825843318	0.36814502882151	0	0.184630482030119	0	0.385081987359915	0.349323058152535	0.0858468227805456
Meth.E2F1	0.252728161526566	0.115425166317393	0.243172898289006	0.102061197341441	0.143273007178621	0.166235691122345	0.100538157753568	0.12858375533776	0.230681299074349	0.152155258435529	0.118867434860102
Meth.E2F2	0.443556991963849	0.173938724568058	0.327151560707286	0.119415779253783	0.177535111964147	0.29407899796955	0.15485657446546	0.170442460309576	0.380827535184139	0.17217858895055	0.169633167081391
Meth.E2F3	0.509252599989202	0.224128366611398	0.446619185498594	0.154687938069457	0.262542955277069	0.351331538867959	0.195756113224179	0.229279176357664	0.485344593991708	0.261528900008119	0.241431190352868
Meth.E2F5	0.434684381335499	0.200087693248795	0.463504372229575	0.180671409461804	0.272747480442027	0.368666225980555	0.201902177093478	0.227310527019056	0.487710405935423	0.257506487689669	0.223000842475022
Meth.EBI3	0.249781403432081	0.131692061896331	0.248328384497726	0.0694397564124868	0.000510119244125188	0.000519951570909491	0.0886719697247809	0.103495984745987	0.132069519537745	0.000422583190354552	0.0713545139161933
Meth.ECE1	0.0123172635413535	0.000849450515647711	0.163466568077331	0.0739342242212369	0.0639798220695832	0.111202696074902	0.088405294544684	0.0536852961311366	0.197187003465369	0.0855180511799116	0.0697060226836081
Meth.ECEL1	0.0764307726287544	0.0393808418226251	0.0961810745237809	0.0367147979664346	0.0595131272254494	0.0699074894284724	0.0498312194809051	0.0480168955058121	0.0994615164718958	0.0590048146651076	0.0750566954344396
Meth.EDA	0.30445644713621	0.045133259175649	0.195800874739092	0.0496020990391658	0.104587540615683	0.159294153643883	0.150646833925934	0.090966584604941	0.156362055868821	0.107984795128135	0.225339033858929
Meth.EDF1	0.2329724336341	0.0965489990646375	0.215182624685527	0.0773895538059127	0.120218152058457	0.177279848283639	0.0984296170043227	0.0993705567374285	0.227289447421754	0.133964157279427	0.100328375075068
Meth.EDN1	0.429540211591992	0.208974247651862	0.434884065727773	0.149421467084583	0.246247480216279	0.320445786947793	0.186390233126791	0.223282307395765	0.481707523727059	0.2470258283578	0.220973888668064
Meth.EDNRB	0.124552624503592	0.0655154183193551	0.14864542980089	0.0471112587278789	0.0693488133889974	0.0895318859294475	0.0555743299515317	0.0733064353716742	0.131053526821702	0.0805923913443311	0.0628757252944213
Meth.EGFR	0.151263103287584	0.0537346531766578	0.175045255641394	0.0828635070346792	0.11134553751715	0.157801589944336	0.0989812964236015	0.145266178505269	0.176343244579288	0.184538904326148	0.119001331757744
Meth.EGR1	0.472198760699072	0.198762458314692	0.36851355551097	0.136589631999433	0.237522137109717	0.274399264608857	0.176938228138911	0.205886797857875	0.416586193944146	0.22006032777498	0.196062125781969
Meth.EGR2	0.25568438750626	0.0820087659439003	0.320237061331129	0.0859184314351936	0.158314854952794	0.171740465283589	0.0968836012497973	0.105119910116184	0.356670272514846	0.177841163255705	0.0846413917637135
Meth.EIF2AK1	0.500930846678781	0.243773986777907	0.515148678302126	0.187799242818739	0.301869394408793	0.37958521570961	0.230952930272533	0.233040819086778	0.529410119634824	0.295352813166064	0.263045121741998
Meth.EIF2C1	0.0783585990696455	0.0352036480688654	0.0909620797864477	0.0368611543528774	0.0529198577560975	0.0648815200733339	0.0410630122264875	0.0439201470065477	0.0930586525654164	0.0533298481597807	0.0453768267594007
Meth.EIF4E	0.421210808225853	0.206707854956304	0.392738280146675	0.144615316465953	0.237561956903588	0.238270302784343	0.178911589485212	0.203493708080634	0.366339456157223	0.192116478457639	0.20503583160932
Meth.ELF4	0.127678414477902	0.0755654868734582	0.00168741156594128	0.038244590471839	0.0808910420387646	0	0.0548540294760382	0.0655679135193722	0	0.0706413100444174	0.0639981354826347
Meth.ELK1	0.362873014362595	0.0447167114287792	0.293877318160217	0.0368704593648712	0.120674764415269	0.00218593411055544	0.190169481864659	0.00212196199305969	0.209448963772119	0.0525112984663254	0.239177756306728
Meth.ELN	0.103430175500248	0.0506340795511401	0.144890169122158	0.0869407428481132	0.0864695113711578	0.104930886936872	0.0639847350219318	0.0885663933177202	0.12145907711048	0.123286346215522	0.0634006400709219
Meth.ELOVL5	0.493910832901454	0.224364008451605	0.421045134527871	0.162261535184399	0.264630136866597	0.324744393787486	0.19407520393743	0.216256854276151	0.479551261611062	0.253939889760728	0.219080097853135
Meth.EMX2	0.192070820382987	0.111497287571971	0.212972366798499	0.0844191998235957	0.110623957054173	0.15756127522908	0	0.0630097162660449	0.274269371679925	0.174022399740511	0.0684880317894836
Meth.EN2	0.265117606588245	0.0747894212304527	0.228958375625615	0.0646878554757454	0.130801335229847	0.167298479643023	0	0.0849587216478374	0.249765336440031	0.154925923612481	0.0887125549591316
Meth.ENO1	0.46774232574422	0.20079547891658	0.362300485247276	0.108004195169175	0.195915796455241	0.255743681910771	0.168084314596937	0.177479348536436	0.416788639788894	0.190447924728675	0.177479429351223
Meth.EPAS1	0.0970644521167833	0.0345106796777798	0.13726473362125	0.0933155461830797	0.00189446158180621	0.0851484775291989	0.0733946466626437	0.0541971447229764	0.146137322058659	0.0823372389359411	0.0597030507176495
Meth.EPHA4	0.506967942152506	0.101536251454032	0.44415755013235	0.137081363231096	0.239407667242898	0.337393686919423	0.155445650460103	0.0920968257906815	0.47249060433056	0.28032737467563	0.195667136344874
Meth.EPHA7	0.00202873904151798	0	0.234126110415204	0.151171272850381	0	0.180682701276175	0.0990769544043343	0.0647559901846588	0.313612821304851	0.241779283194887	0.102339069407403
Meth.EPHA8	0.139385300348342	0.0661193739239347	0.15300755654985	0.0639449437898843	0.107703118204799	0.154751880500135	0.105464378493506	0.118031806905525	0.153121458044381	0.115821081932665	0.0884933987887844
Meth.EPO	0.0811256592404708	0.0393119709902086	0.000632390069917008	0.0464788406094809	0.115485910870288	0.088695875702223	0.0610060624458533	0.00034826966469454	0.0865472235542	0.107047722772793	0.0555094452519208
Meth.EPOR	0.0799107100288627	0.0350468653946251	0.101213192378927	0.0462203861156226	0.0579957971771362	0.0726714068933396	0.0441494055985405	0.0480651390214386	0.101910344941567	0.0592726733716394	0.0467398798210929
Meth.ERBB2	0.527990600958605	0.25789251093126	0.44464608021537	0.155760321642455	0.280585486216427	0.34232755987304	0.192595384882975	0.223086439406361	0.464305010114773	0.270083472472516	0.235257867074884
Meth.ERBB3	0.184568406245373	0.078351999890234	0.155076677973986	0.058089763187176	0.0919489650076435	0.0687981286559893	0.0538383829049661	0.0611302143722843	0	0.113653628496651	0.0652554787757761
Meth.ESR1	0.224466712746511	0.0432428415239675	0.309583279033203	0.138859838501394	0.152901279237866	0.169924008961901	0.0939645391172805	0.117862529468775	0.316420661039493	0.16747805637391	0.0824627862838767
Meth.ESX1	0.140443472845341	0	0	0	0.119906919462122	0.00740822672451269	0.0815915006689292	0	0.109026642124	0.129323136455794	0.00115232272431402
Meth.ETS1	0.463429883345151	0.229562513069129	0.445091901491355	0.153687739433682	0.267650051003059	0.344178222392193	0.206686774135079	0.220061812215078	0.489847153192184	0.27588431272369	0.128839079967186
Meth.ETS2	0.359399807242079	0.221482472988218	0.32722195986028	0.121330736938171	0.212040927200992	0.238856567929434	0.157872934125331	0.178880902536255	0.337236704911769	0.150722199527528	0.182785934475238
Meth.ETV3	0.445797919255642	0.183677952925125	0.341757079888753	0.127863038818918	0.205325743627507	0.273749834229698	0.163402743524669	0.199839820768295	0.382325389609039	0.203254591075053	0.186085347388736
Meth.EXO1	0.546952314754644	0.213397000439926	0.449044945180182	0.154124710225705	0.282851713355453	0.33660872298456	0.205871945627093	0.249661954454625	0.504462715618933	0.259654276493045	0.238005939352607
Meth.EZH2	0.54065490852445	0.250522052609995	0.430425688400308	0.156740955087906	0.2564692617522	0.308135552830703	0.201345416124269	0.20087753922063	0.454687047875201	0.261352347254927	0.222195847378504
Meth.F2R	0.236647168070406	0.00200964262521532	0.286511554030102	0.123246924708881	0.103635710989478	0.279306685592849	0.0875911203095549	0.000599193213269121	0.324338138289919	0.241742138125011	0.0649510222064976
Meth.FAAH	0.18496511470019	0.130937380197565	0.179462832652013	0.0954504562015918	0.144242550443316	0.0994644396919166	0.0793217464445048	0.0911518615804749	0.162961375222109	0.178690744183401	0.0680878137855603
Meth.FABP1	0.139462887146377	0.116258950890249	0.12075317872579	0.0527304010246284	0.0852506666957378	0.0754231339351716	0.0537817966781507	0.0708618263229778	0	0.0540730409852635	0.000741256883736669
Meth.FADS2	0.138746822824772	0	0.134268133083202	0.0551133057642422	5.28103220913517e-05	0.0887204900929794	0.0973093356706233	0.061008386785898	0.14925602308056	0.113610149351954	0.067948191936348
Meth.FAM3B	0.232233742664737	0.0426625547462594	0.00686189215315273	0.0803433213751389	0.149216281736286	0.231722852606346	0.146040455642059	0.0879703931109947	0.194210596300707	0.188260492851592	0.177689778720876
Meth.FANCC	0.0759994652185718	0.0353303025909635	0.0924012414783455	0.0340292526088328	0.0597634595556315	0.0668601397113556	0.0433165098786697	0.0432486007439233	0.0959717799079125	0.0531424306051054	0.0439978269263874
Meth.FAS	0.639550356254677	0.264371548140614	0.472472978642166	0.178795269100951	0.293330751506814	0.381848341373281	0.212370800980701	0.257684207477483	0.521547130483786	0.282682534615707	0.243762929207618
Meth.FASN	0.3647862973447	0.153735868918066	0.280656831386313	0.0894667518924551	0.161751062692435	0.191467052939117	0.127401834113862	0.113132400403001	0.2604910536473	0.155369998415135	0.163539769919617
Meth.FBLN5	0.323354487175279	0.162790202181339	0.211467998484994	0.118481043295853	0.198309753222273	0.159230593251245	0.103467079114246	0.132710584412296	0.00217486720112786	0.213759655717628	0.149169320956577
Meth.FBXO15	0.528111251152066	0.217801173219245	0.443472357329387	0.164858149952851	0.270810623639912	0.34639778574314	0.203573898161954	0.230524597295048	0.479227112648578	0.263669261626329	0.234179211334589
Meth.FBXO32	0.483149682492688	0.224914371952788	0.369615433797553	0.130254999452115	0.202889165667449	0.286392249105907	0.159268935197545	0.168986461224082	0.428981003621632	0.205846373594606	0.173309283390683
Meth.FCER1G	0.0733673498562754	0.0342382010434883	0.0901965336314794	0.0312625525353231	0.0537768631399967	0.0645767303624048	0.0399818035170372	0.0422356591701807	0.0940150949883201	0.0518278212560342	0.0438860349865648
Meth.FCER2	0.19200795911946	0.0904551800638731	0.14708158244686	0.064282444359033	0.0815363226343517	0.0912782160538104	0.0586045733311956	0.0586806630631262	0.118063421398938	0.0663784863738204	0.0535236857574649
Meth.FCGRT	0.121880613378516	0.0401670219534788	0.152244444317545	0.0695199775293375	0.0754823386862233	0.0876910503594528	0.0534867802619228	0.0652695871240894	0.162226338280412	0.0908773221038284	0.0651945591300488
Meth.FDFT1	0.53332922181182	0.243801008511235	0.408748743487925	0.124376702611624	0.241579241359155	0.299943937965826	0.179424074119613	0.212080912810397	0.441042438984991	0.233887379319101	0.202511771979593
Meth.FDPS	0.543168330376029	0.23431444909844	0.486700882291444	0.170421719712327	0.289718342977019	0.356492048473242	0.224728049708978	0.233090071179593	0.51112475967495	0.282889369801043	0.241049371285451
Meth.FDX1	0.490547645085038	0.199870279070223	0.421612276107844	0.142263099353647	0.241028234189151	0.317544826759385	0.1891362892696	0.208209560069359	0.457229340804264	0.229645791612496	0.224403097096097
Meth.FGF19	0.114081087837199	0.0359034893295578	0.156417831487636	0.0559933517312764	0.0607343748070039	0.109807311786654	0.0585289865865101	0.0495057254559842	0.154702688691439	0.0727831813424951	0.000768486495526369
Meth.FGF2	0.223046622485118	0.0619190343675127	0.28121961546274	0.139188526365363	0.153840497783222	0.259686178681081	0.13687407378787	0.0947459339051786	0.321739904033228	0.188629997230108	0.127517927062548
Meth.FGF3	0.123637535210324	0.0593292081152089	0.162173963544972	0.0371499681300761	0.078475490533251	0.0810474879866194	0.119723539818598	0.0486096015935237	0.180679595176159	0.165746439835736	0.00146983906811574
Meth.FGF4	0.0952655633286486	0.0382832999034819	0.0785217742265528	0.0304902568190901	5.3733034508499e-05	0.0632391225925441	0.0426553688165139	0.0447484721304037	0.00108321902646178	0.0507128670614875	0.0464887045000666
Meth.FGFR3	0.176636238560159	0.0904219878603485	0.195466338085174	0.123252231632843	0.147263181847941	0.161602272821357	0.123234153869212	0.132030764523665	0.236785711767744	0.160437541782595	0.162999819969741
Meth.FGFR4	0.367743866178814	0.1847854615407	0.310526344236924	0.147187057581428	0.224641011978342	0.296908660140898	0.173794699832968	0.20086375715739	0.330144436004153	0.165495237506441	0.219203382279432
Meth.FH	0.468701610951453	0.205369721610391	0.390519531151109	0.133283639725504	0.227232534505246	0.294006154990171	0.162629020842578	0.196769004696069	0.435126362901202	0.21709698037426	0.202231846989255
Meth.FLI1	0	0.140946553385795	0	0	0.074406467795536	0.163360313064162	0.0855110626497599	0.000153971124743997	0.336134868021846	0.341240796106349	0.000414723467089249
Meth.FLOT1	0.402437574527817	0.188471830781989	0.287954452947839	0.105809312608127	0.171326859312531	0.224883323030822	0.114735362054371	0.150308387262147	0.326229915540135	0.163908277957298	0.140332864705106
Meth.FLT1	0.155112587252451	0.0951350516323446	0.178458452597382	0.0784880566818559	0.123230855936398	0.152924174484585	0.094822837739501	0.0509322774588835	0.201072446707866	0.143893632738612	0.0786953200827951
Meth.FN1	0.00869642289088853	0.0482555812842716	0.414970371248624	0.129993826411582	0.119897026029279	0.265042234667525	0.120856197150754	0.0581512461168883	0.433699827405395	0.219841808209679	0.080344917239306
Meth.FOS	0.500346508308515	0.234557282581881	0.365423681799257	0.128378752012947	0.199518233384505	0.280063011681011	0.15237376947328	0.185531153423037	0.395663524556687	0.184112651064867	0.166427211340896
Meth.FOSB	0.366230159870459	0.154795986940576	0.360070734455214	0.135718148205264	0.21421580598202	0.271288812270082	0.168575252743934	0.174643401529001	0.398567294002164	0.202083637708786	0.192917012340619
Meth.FOSL1	0.344021845237729	0.176822995750892	0.291859267615246	0.115708243961264	0.151896244911222	0.0023672834421801	0.140225635924347	0.139752563572806	0.199574250630745	0.107834692801218	0.126910109640538
Meth.FOSL2	0.565871296037058	0.238864202904339	0.450412170622197	0.163213905288308	0.268633162344557	0.350763332075489	0.188656297646258	0.218417440097022	0.481967356928379	0.263532242911066	0.224084279670802
Meth.FOXA1	0.152995443850354	0.109030925519087	0.197788778178879	0.0744884459910536	0.196275651436807	0.181368804360458	0.0998555266347422	0.112248661289319	0.182012145268354	0.183418751229223	0.132768222392377
Meth.FOXA3	0.267909327865844	0.129307082008856	0.343099447784151	0.131542654009936	0.187397314370106	0.196582103954473	0.181336938660866	0.0073705439728398	0.375365525981914	0.230944704018453	0.0867731480258922
Meth.FOXC1	0.361132085571504	0.238689107171235	0.296816204664364	0.112736333284565	0.229576628126284	0.262830344878984	0.161439990646506	0.116877240534367	0.317242600222117	0.262824654109609	0.159868838845529
Meth.FOXD1	0.139764912228625	0.123523647393206	0.166609528717741	0.0590564617040356	0.114579627984962	0.165641425190596	0.0925358645477841	0.0913128451130298	0.171152635425148	0.1397862544007	0.0745028778417387
Meth.FOXF1	0.259541110515058	0.0412995958679459	0.34494070857552	0.100019657732691	0.00105730594712536	0.270071024221722	0.123373831383953	0.0705989641296116	0.34572581080555	0.24947858585369	0.0682161543334344
Meth.FOXG1	0.105302829363571	0.0520490837226053	0.172493123528592	0.000417092309478962	0.0760802612892665	0.103849447926034	0.0537224552261916	0.0485176258490949	0.251561837423667	0.185133591784884	0.0495107418399334
Meth.FOXH1	0.0735688448579503	0.034620264450947	0.094271927154269	0.0523262434953238	0.0521203060233075	0.0641481824100673	0.0408953230120329	0.046551354033896	0.0927154754097128	0.0527216527112984	0.0455124534907556
Meth.FOXJ1	0.110116131769347	0.0545966625366202	0.129143229776318	0.0653063309303143	0.0711410698123927	0.101845172509894	0.0557776065036337	0.0487686714354402	0.15566092301028	0.0878331694029782	0.0549768312405663
Meth.FOXP1	0.516587780453139	0.23117542145614	0.409305660531904	0.137790243029353	0.236829231193976	0.32975335948783	0.176973448790889	0.20807266681316	0.452382517434874	0.227975987246831	0.195324062718174
Meth.FOXP3	0.106259964759806	0.0624154966467511	0.113918735408087	0.0364315814042906	0.0724153320140687	0.0829319306114128	0.0513768751748696	0.0604483503102491	0.116264139300347	0.0611699853092236	0.0552064609101758
Meth.FPGS	0.512817405369301	0.232789951786239	0.437689615160952	0.153722328653993	0.270638179457698	0.326420943946432	0.195396061786642	0.219471927132114	0.471642997012813	0.259916010619885	0.221538628782224
Meth.FSTL1	0.0839887497870007	0.058544947157878	0.0867110898390037	0.0505428979800966	0.0611203994390359	0.0784974098968605	0.0450898984408789	0.0538993014120913	0.169933679329441	0.136956902487888	0
Meth.G0S2	0.115523849735754	0	0	0.0619503404108218	0.0751379377255721	0.0871496869047256	0.0712157789089965	0.0859956881728317	0.142439248810062	0.144967218101501	0
Meth.G6PD	0.301773700009157	0.0437342289759957	0.286241453016946	0.0374091034028937	0.114013524524591	0.00175052683070784	0.159088522649279	0.0882672157760934	0.203000312512433	0.119237946701903	0.191521438415412
Meth.GAA	0.489232093486213	0.211627051591458	0.431247024617277	0.157053099684593	0.268938654455308	0.318293175164809	0.199060702111564	0.227397828447011	0.451313432365329	0.25801412312431	0.224866007769505
Meth.GABBR1	0.516623636567549	0.221231879201596	0.393356714227884	0.136233750672435	0.229871344905056	0.31035056072508	0.169501383023922	0.191380931324336	0.466447239743522	0.229919426409293	0.197417935468968
Meth.GABPA	0.544478685254497	0.231460346776426	0.509382419165427	0.178400516445869	0.305743299811198	0.381313017927323	0.229217087258422	0.241911741575221	0.558249694834833	0.281222796413952	0.260325662262701
Meth.GABRG2	0.213498182742146	0.06092014639412	0.252400571915221	0	0.119397410452124	0.18928879829145	0.000462414492334534	0.103706113372293	0.297520126745527	0.194451968633539	0.0660807625420316
Meth.GAD1	0.345631926719917	0.210396591367212	0.44366068299833	0.141248888191185	0.234305518585559	0.269760515367323	0.185611281115395	0.193718047828946	0.497859442773717	0.244648465736871	0.202935715377349
Meth.GADD45A	0.448964159000523	0.206624837885985	0.433857993416862	0.150530733293254	0.246160478531426	0.310005542720158	0.190118630058996	0.201450983204065	0.465529032252025	0.241157629107674	0.212206389530355
Meth.GADD45B	0.573990746059683	0.252310628163759	0.422972026251802	0.137974372036086	0.265499378506417	0.331880700099451	0.187222066136113	0.235315151544063	0.46483062231747	0.264569116970039	0.228692631630417
Meth.GALT	0.380385967771182	0.184759795732016	0.419168509972544	0.135491719027712	0.238984577748652	0.295911441024376	0.171469310264369	0.200478737160964	0.427902555355234	0.231556275653286	0.204019914522824
Meth.GAPDH	0.508554772741241	0.228207260431431	0.456386699291229	0.15737661989118	0.27190757548407	0.33687228776967	0.186608404125009	0.22129121339507	0.490884776483593	0.273139670415683	0.22496705705816
Meth.GAS6	0.0739270187201676	0.0369319257815938	0.0999479614184856	0.0544994870135614	0.0542079862737021	0.0666599110264745	0.0427837200930287	0.0417175734692448	0.098164797025351	0.0561904063935502	0.045314063661165
Meth.GATA3	0.168709673838888	0.111264465808993	0	0	0.311090269902307	0.125085416405045	0.092526066048279	0	0.159535874886677	0.247269822790903	0.0802321674913084
Meth.GATA4	0.0959097594160686	0.0377287576564873	0.131839503842682	0.0342057041503262	0.0631113328308444	0.0949878775319083	0.0671163927470585	0.0458454675962739	0.189692817677393	0.124150629596453	0.00207285576185397
Meth.GBX2	0.114932321524246	0.000273729426530658	0.121195103440768	0.0363338773570396	0.0731219484969694	0.10372212043932	0.0664535000275551	0.0513183296964336	0.14280462275438	0.127171601958307	0.0555327426715134
Meth.GCH1	0.494099929722739	0.2162337783682	0.429160258945205	0.147929773766649	0.258346344299286	0.313509886588763	0.195319509015952	0.220894163761646	0.464979267749313	0.256567134295137	0.219610358432352
Meth.GFAP	0.0797282536178295	0.0354364019610552	0.0957911775377259	0.0421831480313283	0.052968674382607	0.0667715562964104	0.0404124342491722	0.0468110445433295	0.0961324603247418	0.053137850601778	0.00904183311562829
Meth.GFI1	0	0.165809903988998	0.224084959821278	0.108862810766962	0.157558361990083	0.182939407918261	0.138654438858773	0.146448743263847	0.260279194409114	0.136841236557023	0.101671261502096
Meth.GFI1B	0.277141119450224	0.101765651345831	0.355097222971324	0.133410687684935	0.182772900042723	0.244775230551	0.15315965568624	0.172600352128786	0.392900261430859	0.203302404389926	0.157611132397766
Meth.GFPT1	0.0919361810251209	0.0356981371123339	0.128610478680302	0.0913237337356955	0.0705765869412227	0.0938124432266934	0.0509847645130566	0.0585178022401715	0.129964970413328	0.0776293843880567	0.00744627339378759
Meth.GGH	0.506599664426606	0.231041955766833	0.391760742871627	0.139539153069154	0.236046858307332	0.297119554709714	0.173879734824742	0.20416792236945	0.419859805657683	0.23929262555056	0.207521365007615
Meth.GHR	0.294851919538279	0.221295028606332	0.392936272252045	0.128423520700882	0.221811236650745	0.281986878659088	0.166531187239248	0.193912757321908	0.367987733871598	0.25492051405284	0.18081227451367
Meth.GIP	0.0922593177352688	0.0371281394966884	0.0866843608297392	0.0530964082721896	0.0637803001595159	0	0.0582444211959353	0.0640381950837847	0.0030086352962724	0.0502407715305932	0.0606794041838318
Meth.GK	0.351426366132991	0.0512813786764903	0.333593529005707	0.0535207497816833	0.133961792572507	0.172094995364428	0.234741575163246	0.0956132224986191	0.324438034371629	0.317088513001825	0.200780311888022
Meth.GLI3	0.444584359779524	0.223191458395858	0.412527657259807	0.156766894303879	0.24927603991544	0.328759469714613	0.181501193718049	0.215876514542897	0.433510485263077	0.251298290011775	0.204661748581848
Meth.GNAI2	0.437922365767475	0.208524482037648	0.415297183748394	0.152443596867048	0.247923764811933	0.275762522927769	0.185080616969913	0.206185676405134	0.433836017490254	0.247103585100083	0.211269135331499
Meth.GNAL	0.0950300144318776	0.0412145861372753	0.113188272643388	0.0735498504810544	0.0754462684874805	0.0816627313950487	0.0504023094178728	0.0725518753219767	0.110539564082894	0.0630404530074918	0.060088109742553
Meth.GNAS	0.0888918278199931	0.0488271931356868	0.105579680246154	0.0329058869293314	0.0585066367151457	0.0803391038809991	0.0460657171925473	0.0464166592279516	0.115712932326346	0.0616370523637492	0.0479062274003077
Meth.GOT1	0.564879173998733	0.224431976909826	0.470612595217953	0.161970288864548	0.278023265171478	0.36374096378355	0.201051418534521	0.236435372147538	0.486955013630296	0.253618321527696	0.23574968489222
Meth.GPAM	0.49360700730029	0.22904620422791	0.489181872189982	0.167710997151698	0.297393967357142	0.360668099066687	0.22892451548009	0.256457106413535	0.489632908440183	0.277801499895059	0.260520095677952
Meth.GPC3	0.2613467150678	0.0502619341785576	0.00191729118531901	0.0228488429472217	0.131559417632696	0.117678910795613	0.153876620888125	0	0.14013217979978	0.111248858778402	0.152251107469989
Meth.GPX1	0.17473232496892	0.0907422141116214	0.139149153828724	0.0552489092062068	0.0877161272814026	0.0849729502130027	0.0491917710016983	0.0649792867510825	0.118521533034731	0.0829885146758447	0.0645943612394346
Meth.GPX4	0.548931594301518	0.242498416812983	0.372203929917178	0.131355846647172	0.235599109390336	0.283694647705656	0.16630879637728	0.200682119898324	0.405063468080759	0.22985599509694	0.178369775956413
Meth.GRB10	0.151221261494903	0.0441892575018367	0.196444387517855	0.0695712829605632	0.0993165353118606	0.136953651190029	0.08848464333143	0.12361926870659	0.202885746593414	0.138923394757625	0.0838669353004609
Meth.GRIN1	0.119870001968571	0.0446222383365007	0.110589505551569	0.0318831745764294	0.0601065728469795	0.0873362311490287	0.049862303171177	0.0495288654199853	0.144992831276712	0.0717219129941187	0.0504553522072047
Meth.GRIN2A	0.206754023393701	0.0825518977315067	0.215371958044474	0.0391581256302384	0.110994490570712	0.124361180505735	0.169119150488716	0.0747904364039537	0.309465522074408	0.235482915494946	0.0594176044574813
Meth.GRIN2B	0.0964975512292334	0.0616297333412427	0.115218639064367	0.0386054330613264	0.0726754625963732	0.0749747011203228	0.00635759404008608	0.0599516614498118	0.109110958638221	0.0619457254096084	0.0537874348454351
Meth.GRM6	0.0905490406773028	0.0377398999192696	0.101760426414629	0.000130157469510341	0.0561552163262832	0.0827258698306044	0.0435294556030036	0.0465830792778108	0.115807279309484	0.0690290584631808	0.0482371625891671
Meth.GSC	0.170436442866168	0.0494635828346577	0.198154640027661	0	0.143123875192126	0.144668639028096	0.151597019953616	0	0.246720786863019	0.21354586442302	0.0617223176634957
Meth.GSN	0.225555638012026	0.0743596650344188	0.254947714690994	0.104950121157689	0.152317317454381	0.158707257897288	0.13538246443499	0.145635690837485	0.236514423260511	0.182121435188384	0.128187598455066
Meth.GSTP1	0.112055101484364	0.0481068882991199	0.102292721340149	0.0924802193025087	0.0906015152679189	0.00132663612589433	0.0774757370659602	0.0904968839592089	0.00186157543334604	0.0721903291322045	0.0828301700756908
Meth.GYPC	0.204815049757201	0.0997543466529836	0.29787807490127	0.0829896597546294	0.067006083926195	0.217960893390739	0.0981600271384054	0.131940961711786	0.318284654146628	0.172083009598664	0.0818382099999142
Meth.H19	0.081920899854152	0.0384724342149269	0.0752481246579405	0.032937335917653	0.0544308986869348	0.059880898405583	0.0413215121749689	0.0446841854795787	0.000933686191184127	0.0500215185015989	0.045071996931518
Meth.H2AFX	0.500631538176366	0.215587530534646	0.424827579680828	0.140104705318391	0.24675604135896	0.309476828363059	0.187124683043781	0.206226032316603	0.45963001751842	0.252635258412081	0.184818168349115
Meth.HAMP	0.122344387442833	0.0612296428679645	0.1179534569358	0.0753721659714784	0.0797717859063165	0.0824472415034247	0.0564225686660844	0.07572228270152	0.0215922220082988	0.0773554328423265	0.0773277287644092
Meth.HAND1	0.147661466360692	0.0437524273623813	0.16753317636618	0.0798301979231096	0.143290147612	0.11663577223314	0.128710662070336	0.0603468348514533	0.184506675833958	0.183206488340062	0.0687114405665287
Meth.HAND2	0.109945411041593	0.0450661392987182	0.124103207001978	0.0475965132233491	0.0601593118218846	0.0837553509272019	0.045297351785083	0.0510927311949366	0.19286990549652	0.126677375802493	0.0513163215129846
Meth.HAP1	0.314453396929896	0.183252274740005	0.254140160937356	0.0974971390133595	0.169131924901376	0.216394811305192	0.125317980167489	0.134130369395324	0.25813927184483	0.183133481382014	0.132605667482604
Meth.HBA1	0.176937732704738	0.0408527711271868	0	0.0500086389595469	0.170468685656724	0.115582959892228	0.093357895226434	0.0630042744663837	0.10244239296341	0.15440839962734	0.0640862604827964
Meth.HBEGF	0.234779212672323	0.128795591165486	0.189652833322501	0.0853613090507325	0.17288082045205	0.122140099156722	0.0716252672233657	0.0907493337006551	0.178328937155269	0.191646766843163	0.105383796327952
Meth.HCK	0.362802533201787	0.145320076632622	0.402995245568142	0.147767634603915	0.208431130533476	0.267645142894734	0.185788941513843	0.153246452690566	0.435077318580514	0.230389380049122	0.102612620832959
Meth.HCN2	0.143471894822723	0.0705264008815525	0.136960044156332	0.035538694860514	0.0924780727441448	0.109484744783098	0.060226532686237	0.060104609692901	0.19115412261882	0.121952138414542	0.0644135455707304
Meth.HCN4	0.0919753734009792	0.0377919046534695	0.119255855737539	0.0375299076195032	0.0695599556188984	0.0899047067278283	0.0783741684450753	0.0465245549799974	0.12295296624084	0.0984496135657427	0.0534467293664927
Meth.HDAC4	0.544834045353531	0.257414480596692	0.391914877871507	0.135201266435824	0.228756749072634	0.306998638770263	0.172423322574768	0.183178381996564	0.475912430798648	0.222189869557911	0.193886215780538
Meth.HES1	0.522452287362391	0.238341198564725	0.432968913945841	0.127868194989014	0.250136809002306	0.316104769887567	0.181154482115576	0.208971637400514	0.469564653614307	0.245853257218511	0.198177653889265
Meth.HES6	0.168795493942387	0.0392511872930165	0.193502165051563	0.10330360801534	0.102427152782003	0.138806846499455	0.100755900009729	0.0672582276543426	0.251158958442708	0.159028230920816	0.124343959978552
Meth.HEY2	0.300833051487246	0.133116039185608	0.324013862309362	0.140939110084986	0.203107360605312	0.252357265272992	0.174712638224556	0.176520008808171	0.369406258616116	0.221074869895828	0.203120990450331
Meth.HHEX	0.326815400016591	5.52507104874287e-05	0.883498452575306	0.781857388050966	0.558165757874758	0.967033481910582	0.171608692359719	0.088778457127294	0.440813706619853	0.0689597283054271	0.154600625173313
Meth.HIF3A	0.276679927866087	0.174916178153312	0.200702942967847	0.121566520390021	0.178907341363974	0.12744849576038	0.09285658818297	0.0934507394580976	0.00172261614089973	0.123032534747191	0.133210125075166
Meth.HIP1	0.375536196325802	0.153481940400656	0.226577130629139	0.0702541256177905	0.135005382174498	0.171147133795833	0.0916437559517116	0.112037881327147	0.243276939128938	0.149859269244111	0.0949444998848771
Meth.HIPK3	0.0797350496138591	0.0345069196906664	0.0994876335973822	0.0312141566463369	0.0651757979763756	0.0785057532691184	0.0422026138730021	0.0434244651080131	0.0979417615718298	0.0553020682218003	0.0486312017887905
Meth.HIST1H1T	0.0735423889775647	0.0339789309236905	0.0899989017270227	0.0308361936053768	0.051267192051434	0.0633121244674511	0.0396174453536853	0.0408535173897221	0.0935597483471066	0.0543201421520952	0.0456587383967133
Meth.HIST1H2AM	0.465976482689733	0.203801028837799	0.425113906195288	0.14703906929288	0.2515786816367	0.322645122223575	0.183979041731113	0.201785326961137	0.441132150489713	0.246562918378668	0.211937901682231
Meth.HLA-B	0.38386525629925	0.197225406473886	0.421659672073985	0.153704514946087	0.420209736428993	0.353856992442249	0.245724286025248	0.256959958737699	0.348519787391006	0.294981484845529	0.283642924361647
Meth.HLF	0.136042623108398	0.0407756742188246	0.154998841143539	0.0466629622715802	0.0623505406966547	0.100296667747303	0.0456953107597417	0.0499096841747129	0.165659118616465	0.0632786792467296	0.0497913272841243
Meth.HMBS	0.46098037385488	0.201434866181323	0.371848386760215	0.1332488453474	0.220351587779318	0.265882144944602	0.154285180154425	0.173726952746131	0.405694755053469	0.223676353898611	0.172555439486408
Meth.HMGB1	0.580351544548317	0.182335902211728	0.431720433651086	0.149908969776631	0.251242745084917	0.322502798244161	0.174620149944642	0.212702083876596	0.486655023020643	0.248714247075776	0.218545384382885
Meth.HMGCR	0.576209516167565	0.249970370135283	0.512844732580781	0.1733340239411	0.309303070374705	0.384661043928718	0.233867982808956	0.254086820578883	0.552902561981483	0.299773491730562	0.261050138344408
Meth.HMGCS1	0.416236166125489	0.16650337835521	0.266232219810937	0.0821786760130648	0.153391517051649	0.202938912765637	0.106511348465018	0.138507602502173	0.301040732358687	0.146625547553459	0.135724016159297
Meth.HMGN1	0.184822897093749	0.0794946366942572	0.123561226110101	0.0342606711675143	0.0722874683486696	0.0896605004944981	0.0537727063641366	0.05789420023019	0.12927874708131	0.0699499560039714	0.0629685496025119
Meth.HMOX1	0.00897699716202992	0.0359737899723608	0.0933860982687881	0.0600261961969742	0.0526418142537451	0.0662347807112031	0.0358327055265072	0.0511127063341675	0.0905314189815767	0.0532343323170588	0.0457752477274167
Meth.HOXA1	0.494458848613662	0.0555751918414365	0.38815116627817	0.129430014454992	0.248289698365402	0.280447807327343	0.173655314508463	0.206346529367688	0.373702566737288	0.271564644491617	0.210996572031637
Meth.HOXA10	0.145255352371278	0.0746400023576577	0.1715883992148	0.107901908772483	0.100031216114462	0.0433378431331397	0.0763343295120016	0.101950873969109	0.157093501816906	0.102107219232853	0.0802800411388342
Meth.HOXA11	0.111885437287142	0	0.174874718098205	0.0581466862132569	0.000290118529435129	0.0853446369706209	0.077573097506429	0.0547249918687513	0.190991409722363	0.108790870064487	0.0547654018350035
Meth.HOXA13	0.177021440817702	0.151934223757016	0	0.0780387308648765	0.00155470057595941	0.170388082154063	0.116768395886713	0.091838038643226	0.159539205665576	0.171163050921302	0.152465607383765
Meth.HOXA2	0	0.0205901356199484	0.254535730691616	0.0365321884286655	0.0562620289946036	0.119398550609054	0.000762792186015367	0.0472001239926895	0.244111304599816	0.0934160620449363	0.0588434946388232
Meth.HOXA4	0.139859623074383	0.037972155276398	0.119983137497345	0.0380474422064861	0.0680933734620796	0.0824476609849676	0.0524035608813724	0.047762720993731	0.115796215640778	0.0750495815145291	0.0656616731056912
Meth.HOXA5	0.113657328236379	0.0458260110329116	0.116459902716612	0.0639794813298724	0.0768159148388985	0.077481639568221	0.0681401256296101	0.0869511539909565	0	0.0847479655399994	0.0718107579751587
Meth.HOXA7	0.0981603749216306	0.062272421815738	0.190921501902248	0.0412995689642837	0.0686711571011037	0.117062682677786	0.0582878497239544	0.0473633076548164	0.239355910944974	0.125880133109049	0.0762023327006457
Meth.HOXB1	0.061620206858452	0.00299909184716837	0	0.0290708968776509	0.00447554931937226	0	0.0425679386744275	0.0410237378916543	0	0.0474894213248294	0
Meth.HOXB2	0.0977650462881559	0.00132171703944712	0.153255613530981	0.0419214586256436	0.0668091262399278	0.117852910030628	0.0641588876101419	0.0562608229469698	0.168559807204518	0.0970097182907409	0.0829781012601608
Meth.HOXB3	0.102100263338078	0.0353063540480904	0.11338121657761	0.0868547617170863	0.0598549218456758	0.00296838598777717	0.0566614635622272	0.0534503999671939	0	0.089471336360916	0.0672187904582468
Meth.HOXB4	0.0071177494061237	0.000401575235497483	0.238573932598809	0.0453264376919636	0.0695655150154651	0.16864304054687	0.0494032009793062	0	0.308189739968561	0.148681193808732	0.0671205869614424
Meth.HOXB7	0	0.111636355183107	0.286240424872458	0.0988284195687947	0.137367181310882	0.259792059298114	0	0.0986842710649619	0.368884420167995	0.235826268231526	0.206459734475291
Meth.HOXB8	0.00360953216957544	7.02883277274191e-06	0.162582834200764	0.0572645006304179	0.0785618328022928	0.106446684282056	0.0484364607634098	0.000543211104170923	0.187570136702643	0.0900155937471558	0.0578271940783139
Meth.HOXC8	0.0049256136791105	0	0.00841309777573857	0.0946840081190764	0	0.0204260630346725	0.231789582302569	0.0945180493932224	0.264294546273307	0.243412604964586	0.280836317928852
Meth.HOXD1	0.194518292864395	0.146443674779718	0.223605781285526	0.0775445162911565	0.220676590208982	0.291528946766486	0	0.144152057070779	0.235553046340789	0.222741810346845	0.140932800113371
Meth.HOXD10	0.0880323838335439	0.00339810245616283	0.165850963356979	0.0306578790027744	0.0638343469430439	0.0879948797566084	0.0496361791975556	0.0513611300566231	0.199029618682508	0.125486135045577	0.0531905056708923
Meth.HOXD11	0.150199628821389	0.122136013039691	0.187973715048648	0.0762706878574317	0.195916313433735	0.129447796002538	0.0688187170740367	0.0631107092156467	0.142691958435683	0.224985714503453	0.101219759625254
Meth.HOXD13	0.128438401922528	0.0408455174055116	0.219889889513295	0.0410889248142852	0.0671318331246847	0.128789239767884	0.0499720059575965	0.0571083895128502	0.258726518227447	0.116239075013822	0.0604836243012767
Meth.HOXD4	0.0863558529330873	0.0359681332671588	0.128883522778924	0.00127355470412453	0.0530259570116549	0.0786390471355588	0.0411646745266299	0.0451232409422162	0.152940049625602	0.07612530962556	0.0503865536561635
Meth.HOXD8	0.106099836091529	0.0722390606451632	0.179494191806432	0.000171326650044095	0.0992963875860142	0.0911615786209155	0.0650197020125546	0.0526649304143119	0.187573556933924	0.124746694159302	0.0568767719286006
Meth.HOXD9	0.00151337897300073	0.00403606884960228	0.132253788871885	0.000246386961365186	0.0549776624062927	0.069190325733279	0.0421504876919571	0.0431878760882908	0.202276564558383	0.141930631215913	0.0484102121087322
Meth.HPGD	0.361482219770576	0.127981503464655	0.357571981537077	0.131766891009826	0.220804331158932	0.283390717690386	0.152958872780981	0.169463850453344	0.375584105230676	0.216533265265625	0.175035455474732
Meth.HPSE	0.0149827874762244	0.201862222021379	0.459181892877259	0.162859734878938	0.258582498050663	0.324755399634518	0.200772420156577	0.206017936702685	0.507791622409328	0.261063205443635	0.2278164747387
Meth.HRAS	0.451995780631015	0.226515020256169	0.31185806658169	0.107581892406258	0.165537834584299	0.146307432135441	0.134157939297525	0.157088885204362	0.22678067762862	0.135211120050411	0.118366228580555
Meth.HRK	0	0.0702529722428549	0.707029112029568	0.127459420679529	0.209019173624955	0.366093829626488	0.129318489270066	0.180226491223683	0.556680471607642	0.219533767449342	0.180881414477144
Meth.HSD17B8	0.51652130763633	0.116483394384287	0.508203191517632	0.162374809353557	0.0126065539237302	0.00487907618590139	0.271027931122584	0.222320575409041	0.670412964156099	0.499149942500021	0.288450482593396
Meth.HSF2	0.511967180084341	0.227251565095296	0.425577273854832	0.16453926815626	0.231209293450145	0.315093668457509	0.183957473415883	0.234072028069569	0.472842224612363	0.237486388403976	0.207071258351366
Meth.HSF4	0.219593890368636	0.0434123332671087	0.0148976264808044	0.0841882111174577	0.102590562128024	0.133000826612576	0.152496250002903	0.075826045956995	0.180234360572994	0.155930133953723	0.123541863656361
Meth.HSPA1A	0.377670152834665	0.356435024039494	0	0.124377434599272	0.553809129304527	0.00128597929450992	0.270980525354702	0.213852260751232	0.225817552464627	0	0.312611030661567
Meth.HSPA1B	0.396980908737578	0.190902588579799	0.325432441480372	0.112012823708443	0.202700127978645	0.237416881200018	0.142957439383716	0.149452326475946	0.351279251653266	0.200930020057841	0.124095317026363
Meth.HSPA2	0.0716604095705995	0.035788705981608	0.0900778633074037	0.037966408766751	0.0552137686259158	0.0640876228406427	0.0396387890259336	0.0408517605105164	0.0888353183684574	0.0513294211550623	0.0445872923745759
Meth.HSPA5	0.511773897279183	0.217360825575047	0.372814730112786	0.125572054767656	0.229804819859238	0.269914923894306	0.16793828094309	0.202296682895463	0.434221553793102	0.215978203488759	0.194255472297962
Meth.HSPA8	0.534840112352296	0.226232822014532	0.42772655966606	0.149320555868267	0.258594653891144	0.313369391121052	0.181787450522791	0.218487389648917	0.483361850654406	0.250483407420847	0.206513939634314
Meth.HSPB1	0.485899228245704	0.198394847829345	0.43227306494672	0.156625987173794	0.27035199027967	0.343234612223588	0.190753982046414	0.218685105379378	0.447945482279931	0.263915149226859	0.224801205138964
Meth.HSPD1	0.579117730632001	0.253629494618059	0.462029071348153	0.168979199163635	0.304938137567231	0.390884979119662	0.205571525645637	0.245206286632257	0.496667996632354	0.273909867751775	0.261885585825433
Meth.HTR4	0.152168798030197	0.0685083627771699	0.171217157326217	0.0362161378836839	0	0.119038202289786	0.0646699691091867	0.0701380033684762	0.145747803594329	0.110866416147336	0.00120531417240049
Meth.ICAM1	0.573672687073336	0.253199425254959	0.425957765036984	0.155424554132839	0.270464615606025	0.331090268851812	0.200535497598606	0.215969715454325	0.467694417502442	0.242640829535525	0.22978947942022
Meth.ID2	0.36103929583159	0.0996558179506923	0.308916193780169	0.107748978436269	0.16988854982907	0.163764047232134	0.113023899316484	0.150401604287878	0.26066690427748	0.17742422005037	0.137226014709441
Meth.ID3	0.430128310708275	0.177877730573959	0.370386974342002	0.142843066595975	0.227370729803686	0.289638799841522	0.171473877755964	0.193918601247834	0.406007493533857	0.221520493192365	0.200473976594384
Meth.ID4	0.13373369867263	0.0628890726374742	0.149551211775942	0.060298730164532	0.16908960585234	0.138644964079835	0.0627789892655771	0.0600702297543284	0.131158771054328	0.208433681607852	0.067235611716912
Meth.IDH1	0.422462239658031	0.217934961595459	0.337148925802547	0.147140666293785	0.239411591303146	0.258029770024034	0.158266139893265	0.204138628909603	0.342169089876365	0.212841542227951	0.190960992179879
Meth.IER3IP1	0.514734083768079	0.236039145540908	0.478414633002431	0.160934347049148	0.281029279915294	0.368404657173816	0.201226835569467	0.22378574662009	0.521171138193759	0.256894245580281	0.23861738738726
Meth.IFNB1	0.101835211851231	0.0716765973603495	0.125329564082999	0.0894314888889925	0.0857099969732645	0.0929575914875322	0.0559782711767531	0.0702590397731261	0.117057183245568	0.0707684703760222	0.00806410159447245
Meth.IFNGR1	0.393510294432812	0.175716488187562	0.335710285088906	0.12128739744043	0.19443510206821	0.242695364908345	0.144644291495489	0.16849952309088	0.35716236699507	0.189217512628135	0.168851442466141
Meth.IFNGR2	0.10082349093416	0.0386037999871596	0.118248322743154	0.0677249911684459	0.0814984086976097	0.0837587682322997	0.0653504733659334	0.0604333889572453	0.111760926167027	0.0830001641694168	0.065813033500021
Meth.IGF1R	0.176312297437813	0.158392239937368	0.171154029825069	0.0704798068191623	0.18197752565455	0.175236486656078	0.137810458220347	0.155893280461739	0.00162941873867489	0.178439171629245	0.149528238247265
Meth.IGF2	0.118042762737444	0.0441529746433279	0.122239742465595	0.0399633815822799	0.100452259964479	0.102849128180793	0.062755271076315	0.049030317228352	0.105607342219693	0.114246117846102	0.0592880734903013
Meth.IGF2R	0.474726515359671	0.227707850804301	0.37197083020429	0.136549806250948	0.220488004594953	0.294306752845327	0.169917630375681	0.199284890383702	0.404287446663283	0.211188379674704	0.195021465164548
Meth.IGFALS	0.08292875920709	0.0369520979374733	0.0985560021948488	0.0339646717196733	0.0533992611813684	0.0621430476705009	0.0417695130833788	0.0435637091351745	0.0934277401178859	0.0534988548612886	0.0461841357738557
Meth.IGFBP2	0.154704770942753	0.0460469051357457	0.188874419913134	0.0708085084849416	0.125703375501338	0.186467401600041	0.102600129975486	0.110782397427244	0.185915656493772	0.158737219421038	0.0913627640700992
Meth.IGFBP3	0.134657520728654	0.045935570652723	0.00251102964576446	0.0355327192332872	0.229752721528552	0.119504695321815	0.135170048205992	0.102837335908788	0.139033537526747	0.19880511977031	0.0957190791544164
Meth.IGFBP4	0.280357997324524	0.140851356199887	0.310386925932156	0.114860903314258	0.223765881228779	0.244569494236284	0.147128659681047	0.16658108776541	0.343898977238457	0.205149572248415	0.18989648848881
Meth.IGFBP5	0.2021423516464	0	0.286378424328272	0.127594092362773	0	0.245638693946745	0.129869304478904	0.139296011710604	0.303902036195922	0.182274392632327	0.101838573157959
Meth.IGFBP6	0.463481240186442	0.213280854937008	0.364644941540207	0.129161803805031	0.224635384018968	0.289398511866165	0.164866716690327	0.194576966944912	0.395603743400044	0.219982869164002	0.181985754302165
Meth.IKBKB	0.503387632394176	0.226753763212829	0.384995596435524	0.131398944461722	0.230342754780789	0.271058683608878	0.160644286435518	0.20196305300548	0.397192836914366	0.222772097554028	0.191825143527675
Meth.IKBKE	0.314099163605847	0.158087027244914	0.24164381742161	0.0840853312189323	0.122315086108234	0.000320399552890735	0.0742582186117406	0.0996854097312176	0.116554670725804	0.103508089143529	0.0816905253579144
Meth.IL11	0.191841022062044	0.13005181553573	0.21673023785611	0.121402770839688	0.167888309590491	0.158579098042734	0.0906552271059983	0.104828843648969	0.208800045586045	0.171225574905989	0.0418542867746952
Meth.IL12A	0.609566940932085	0.254933268212091	0.486993056909661	0.158796502971507	0.279547113613182	0.358715832795104	0.1982927578411	0.234023628522542	0.52321042771336	0.27684603037632	0.233021968988016
Meth.IL12RB2	0.12605645988433	0.0595182571666308	0.179374649023352	0.0487388220438204	0.0935642049502784	0.121091469471601	0.0966373792262176	0.0784490790392289	0.16829462212266	0	0.0645075233221894
Meth.IL4R	0.472522004929451	0.193833417035162	0.389417415435042	0.12902392726305	0.226703548010426	0.282679955665884	0.176551973431621	0.192690531553757	0.417134427208227	0.224053021995823	0.199054338597942
Meth.IL6R	0.483294425520304	0.224082608050294	0.400432214068675	0.13038408232126	0.212022920496353	0.281771244050271	0.167306612427779	0.201806990909996	0.424196706787388	0.208764636895916	0.186649794827965
Meth.IL6ST	0.3238618043799	0.135961653929513	0.258943198292997	0.0474097195876658	0.19216284639018	0.158602577655968	0.123280746920669	0.127940174126472	0.329821291879095	0.18305065722284	0.118018129505182
Meth.IL7	0.441806168818811	0.219713970129189	0.371171386762658	0.133638675406058	0.248723155453843	0.284234682832505	0.175730444258183	0.195305990663636	0.415096441252191	0.243904959719075	0.203755604670252
Meth.ILF3	0.553858102481192	0.221629382252726	0.426876978025125	0.139442494987808	0.249086362682058	0.328811240668636	0.178694198464311	0.219243128688585	0.473997475601136	0.253676357103264	0.206194341444794
Meth.ILK	0.544038949606456	0.218206825825163	0.461983042138404	0.150295227988672	0.260634536780559	0.347754117372869	0.19886492348414	0.230689831757183	0.502537088525766	0.264800603565593	0.233850426673609
Meth.ING2	0.461867293426237	0.1993154262658	0.326118139889116	0.113930999549422	0.189542981210362	0.276768241368204	0.141073982143098	0.154679533385924	0.392132102394255	0.188968987467973	0.172810840093489
Meth.INHA	0.10790488806538	0.0643754967232562	0.114733245382141	0.0582761324628124	0.0630561263698176	0.0704408644659561	0.0477735222785389	0.0582093562079981	0.102543107021032	0.0641083533941881	0.0506842626468462
Meth.INHBB	0.303480744967908	0.156365400834937	0.275469626067761	0.117249702725398	0.16188740050578	0.164495270262708	0.130300678665119	0.130634286288734	0.310695078406304	0.175755744267223	0.138088199593949
Meth.INPPL1	0.43019171726731	0.196586429447013	0.336567080508576	0.115257908057884	0.195417229470421	0.255455107052949	0.145086744144845	0.166582403096323	0.355353634067786	0.183551925745791	0.17160682594744
Meth.INSIG1	0	0.240401497043689	0.404868842645075	0.164047564322622	0.234756237894971	0.338375250610802	0.191392385299251	0.194276396250634	0.397051621008935	0.279340968355248	0.203799845640754
Meth.INSL3	0.077728635026255	0.0421273408755548	0.00412987373403534	0.0300880994517579	0.0531286370822837	0.0657061195268869	0.0420691636006116	0.0427757002425611	0.0783578886307761	0.0518473628719428	0.000804027399282104
Meth.INSR	0.0883147374550296	0.036895521093171	0.107113085944219	0.0473799619325252	0.0689066519750271	0.0731486445179328	0.0433895969621486	0.0466877472048586	0.104534646692321	0.0831755373359756	0.0501164773497604
Meth.IQGAP1	0.253052656315547	0.113183361984174	0.161751162979333	0.0504248414500602	0.0934894816090656	0.123466337212292	0.0701907708704395	0.0881660854968814	0.192626353735704	0.0964427072583518	0.0779984412695697
Meth.IRAK1	0.480687602535911	0.042670931557065	0.33079350866375	0.0359885151947805	0.129942723497175	0.000581233877309641	0.19637491082486	0.00191441146983809	0.226854480765912	0	0.258534247878654
Meth.IRF1	0.455300934380093	0.20578920046122	0.495404581530915	0.165813297659156	0.277379454397566	0.362192988168263	0.223084133035347	0.225797111208843	0.517675683213508	0.274497685313001	0.243961267459701
Meth.IRF4	0.236388590130743	0.0428505793731815	0.229949178029398	0.0616756020023265	0.0980810711193618	0.00405062843571018	0.102892962395469	0.0554597280288691	0.376284230357426	0.241238259845863	0.0569841499708913
Meth.IRF7	0.0734799685192721	0.0354190553375801	0.100747758018947	0.0322305330098968	0.0545235513842711	0.0789953438671588	0.0431319194384272	0.0416293237712082	0.0983500858040684	0	0.0496201769770784
Meth.IRF8	0.122199602070848	0.0404897075246599	0.124725169722092	0.000135830688797862	0.064326784623368	0.0983532691722504	0.0517657480286183	0.0537928191191272	0.143931980591337	0.0746465061508381	0.0506841703544342
Meth.IRS1	0.00178601502905018	0.0421321175154765	0.26756599502569	0.134478634112855	0.0969035703777319	0.146913172584726	0.161751835974495	0.119327593398669	0.339824527208072	0.220413482506533	0.0982331111373006
Meth.IRS2	0.00332561585700901	0.178016681026736	0.000491876590543646	0.0899395611124293	0.00331869691719327	0.218271197970098	0.180132466565278	0.220078747837835	0.208278696524728	0.223448930510423	0.194828048437982
Meth.ISG20	0.285895119187326	0.145555003427928	0.235632292310149	0.103099591418944	0.131662056634243	2.76473264538608e-05	0.0891474525746786	0.114920524204548	0.170986331816348	0.108197369623478	0.077753753759304
Meth.ITGA5	0.46432562384921	0.215497352356426	0.472337864159334	0.156958886793515	0.259535781793973	0.341120088639999	0.199861604347723	0.218446791823212	0.484137061951043	0.256368781400423	0.213145052016349
Meth.ITGA6	0.298679617646335	0.144226410021989	0.225273146070842	0.10573018589247	0.147304449700392	0.146306106562891	0.126992371365858	0.103411586582995	0.235363049744633	0.126875181322084	0.125935587392725
Meth.ITGAV	0.452863366473717	0.205500574733124	0.479470426155284	0.167625977173657	0.285752146680845	0.36914558232484	0.203789809568494	0.247882024684856	0.511804952961545	0.266173042710655	0.230370327866597
Meth.ITGB1	0.450537107360185	0.195457432540093	0.354059460704612	0.115716587834236	0.210868912935953	0.270900873984834	0.153223133387376	0.186773179654505	0.379116606417293	0.195152748070108	0.177547569386518
Meth.ITGB3	0.0825492983506259	0.0349599306164659	0.0949085249982227	0.034516357332563	0.0540063731575264	0.0141526234943832	0.0547751196363947	0.052295993349575	0.0916643957681096	0.0582482771699386	0.0473809859468524
Meth.ITGB5	0.247992854900454	0.190451011919149	0.317475278921642	0.139538696464757	0.229129820859662	0.251642550505864	0.140731306074071	0.161598667123219	0.314862856667466	0.249997160638722	0.14154317436251
Meth.IVL	0.0906390856792446	0.0682624747225734	0.105582362270907	0.0611916929829567	0.079997941430498	0.0722801381980483	0.045478883941025	0.048566039450939	0.0984282561059781	0.0613464929214489	0.0542116315494929
Meth.JAG1	0.531595046658587	0.22247834190482	0.404535137820479	0.139700089092205	0.248863094442593	0.315836281145655	0.177283189198614	0.219532143134745	0.449628837899352	0.245031084473711	0.199279047578616
Meth.JAK3	0.075715785079832	0.0351854353149036	0.094522375234855	0.0400761673358938	0.0539328205317974	0.0682458576147011	0.00920006734126998	0.0482120315648869	0.095543315286003	0.0572617104060509	0.0462178048742758
Meth.JUN	0.44145806609336	0.192522355221698	0.301530156148747	0.0989091086881625	0.175509761953875	0.233357415945439	0.123407599629474	0.159717995826221	0.332288686276584	0.176523191152694	0.157503770286327
Meth.JUNB	0.469862946699312	0.190991227034054	0.396005926405459	0.141331057516337	0.239922771803873	0.314223396680294	0.164225374709589	0.134842889044953	0.434829933727395	0.249422100556758	0.201918245717861
Meth.JUND	0.386533498395457	0.178073133791044	0.373471544381976	0.135269321286764	0.258900573232171	0.275656654850976	0.184578824909923	0.15257877353754	0.42797668914963	0.228062306890553	0.20470331636288
Meth.JUP	0.417440687748322	0.206734039553359	0.363647616166855	0.131333021531262	0.226220010702429	0.269066643405994	0.166683826838036	0.17618948720422	0.392610278867715	0.219599080603928	0.173324456439329
Meth.KCNF1	0.278096896037166	0.181323605036745	0.271248773263606	0.098679245821022	0.201270727715119	0.244990565189089	0.101618227792257	0.0842651941490381	0.266704660872779	0.254171062100162	0.0862610325919926
Meth.KCNJ11	0.121038854583007	0.0510538845914905	0.159939627911035	0.0956101297353272	0.0896947679082818	0.105051291630497	0.0722884619259169	0.0764722685073782	0.144802584507274	0.088815827844263	0.0687756736326076
Meth.KCNJ2	0.360525611793964	0.117137169157609	0.3676825103335	0.088030031157745	0.251185519868515	0.296543879300753	0.156731519694242	0.192867251761267	0.39972644518001	0.24504817153583	0.21888395164356
Meth.KCNK5	0.257454740913601	0.066846110332451	1.51615593347874	0.00149911614915347	1.19474803650809	0.146561925998807	0.321564907373108	0.0926987042861378	1.08723794451547	0.579568549337889	0.0864025056482867
Meth.KCNQ4	0.105983805219871	0.0438860308893665	0.115464416472301	0.0622624216825121	0.0714475812170984	0.0720714360484934	0.0480260056990464	0.0601453909078105	0.112369089613421	0.0780252794422284	0.0578278073938023
Meth.KISS1R	0.145373276800037	0.0537497136723686	0.262227405640794	0.0863483028314052	0.154184068633561	0.164938828558364	0.102433334595522	0.0837569233760566	0.303247833655995	0.147182586303439	0.0862029814583497
Meth.KIT	0	0.0769888212155919	0.386434005208036	0.157037945424965	0.215720599125708	0.186865437813678	0.193572324756652	0.0954011984403304	0.528226309534237	0.263083407172162	0.176287835640088
Meth.KITLG	0.179989198613025	0.116712878491305	0.00118878140268338	0.058670184469892	0.239374050789974	0.194288645140771	0.113404845450593	0.106818457319243	0.183953780110487	0.180600193605747	0.147321556203034
Meth.KLF1	0.164292265864965	0.0591717913676155	0.129506584625832	0.0343289527386161	0.0625211213779102	0.0638066576458322	0.000611603230078385	0.045921561931377	0.000837144453613723	0.0541578494422874	0.000260183962791454
Meth.KLF13	4.1159265367998	0.303318409333043	1.2299825786443	0.192599730462824	0.802081717194967	0.360548539607132	0.278320191270712	0.407543268434519	0.461754775030124	1.04249364481076	0.419964155791057
Meth.KLF3	0.171848549078408	6.27199736676446e-05	0.300207384523448	0.117287905339242	0	0.201376108523272	0.104280611389872	0.0721918677786117	0.301149339993932	0.157507611051396	0.0972798503521464
Meth.KLF4	0.236269459147798	0.21531326538939	0.301308500930514	0.153177013366276	0.300359635194619	0.275212029860668	0.180510308153561	0.212860020870899	0.304410609182132	0.296985561169037	0.170972010532725
Meth.KLF5	0.60108962573413	0.235135558893069	0.466355461630286	0.166044477734743	0.282655499081427	0.347578329721831	0.210147127188023	0.24700058020245	0.501371021503717	0.255308274918772	0.220206063753746
Meth.KRAS	0.49970999182645	0.250493364789909	0.380943367832068	0.143827340575937	0.200018679167551	0.295313209294308	0.170653124853989	0.187290087896332	0.390275318908135	0.216611732789342	0.175613814962154
Meth.KRT18	0.351026020000886	0.247598964655511	0.33721171778293	0.122150141996085	0.246465035002906	0.29117662878674	0.173888843855891	0.207867102988116	0.334914344603036	0.254678646401387	0.217390041249327
Meth.L1CAM	0.333751661435666	0.132086288469691	0.37385408885887	0.103871388789071	0.189452540384845	0.00256743086677191	0.202519159663528	0.0299048063676609	0.233567493267031	0.192766682316213	0.190183544388814
Meth.LAMA1	0.128291536855128	0.104711592642653	0.203104902231408	0.0589024348094642	0.00019951208532311	0.18402006169982	0.1069454135145	0	0.219345068961469	0.173534892820478	0.0751574622651848
Meth.LAT	0.0931749210822947	0.0491509588454026	0.162797414892739	0.00100952964398454	0.094176652116696	0.56988010134496	0.0584778073264131	0.0468222126982926	0.270451522806621	0	0.0689815727121119
Meth.LATS2	0.215245611493669	0.238324635357733	0.295459749815932	0.104371061107494	0.223303799652236	0.265399426093705	0.158506569386687	0.170313603958342	0.295141000243773	0.229093211775214	0.192297228194533
Meth.LCK	4.57211153169824e-05	0.040566170475905	0.140540471298173	0.09382516236596	0	0.00012029335679306	0.0506022058356568	0.0614939431315705	0.137838179033844	0	0.00817742425333958
Meth.LDHA	0.467121726340016	0.194386752022191	0.349146061516891	0.11859585607477	0.208246873340999	0.26342707138008	0.148947477162973	0.182053716412892	0.388642122849329	0.198704382728385	0.179030912682373
Meth.LDLR	0.485271236139262	0.220288457369423	0.451314258972784	0.154787749250029	0.267782322033859	0.298957339826765	0.191392241013673	0.22419591080392	0.454062157901373	0.255713510253178	0.216614019975526
Meth.LEF1	0.491360674680315	0.0914041066317044	0.426204728936858	0.144094310896899	0.251948540530989	0.324753086379593	0.187858381932555	0.203518316723542	0.472454773594809	0.265684432731822	0.200763167129248
Meth.LEP	0.0749224043916462	0	0.0998607768851721	0.0322786072446441	0.081777270718895	0.0758474314072488	0.0470537874697436	0.0445024712574617	0.112063205761911	0.0909324990681259	0.000988827351515056
Meth.LGALS3	0.600139022213171	0.236001786233058	0.393297334686322	0.139617626085964	0.243607575981447	0.25627071702164	0.166622816504265	0.211908397934788	0.453482900942749	0.23451603864882	0.20058446369293
Meth.LHX3	0.0767667252461431	0.0361209514671361	0.0923130322475791	0.0316383558448007	0.055936511265432	0.0656968392854467	0.0438761330868378	0.0442653853532029	0.0978901738651995	0.0530794563822852	0.0456352402593952
Meth.LIPC	0.003457495459618	0.0361781552164848	0.0974786146761855	0.0617481162156478	0.0556467983129563	0.0673791758163595	0.0428446833777495	0.0562206254059446	0.0931019720739871	0.0508121256321246	0.0465439572008219
Meth.LMNA	0.264992848553348	0.101569893666629	0.25402697041895	0.11571894077314	0.141247520175599	0.156599810572658	0.0995805805739162	0.127484286478386	0.263451817386836	0.166123250900821	0.104344214148355
Meth.LOX	0.178274816772902	0.148938703961982	0.193407963308157	0.0755182307153996	0.182783310686248	0.21810523363958	0.116243668536706	0.145593197964006	0.209837766884254	0.165792521943827	0.130126949175212
Meth.LPIN1	0.26018498615072	0.0584821909090003	0.228589175337311	0.0978107928453414	0.0971965019586538	0.125443044013233	0.0817366175935232	0.106452264953324	0.273612500142956	0.1159318055017	0.109006000425324
Meth.LPL	0.125889603584551	0	0.159791404972474	0.06583702707867	0.0713883915976527	0.104751015589556	0.119695722099415	0.047029009161654	0.186970587455683	0.16564989875204	0.0508250640862447
Meth.LRP2	0.303757576671443	0.0443768454601778	0.397760559918813	0.151118771758851	0.230096356342741	0.306838224413719	0.193300825603159	0.166216520391251	0.449005683014374	0.251499249796028	0.159156215337651
Meth.LRP5	0.0960888298022517	0.037962177511648	0.0998875132537391	0.0750678632187774	0.0556006284147625	0.0675148193426421	0.0436318104864599	0.0514082682952144	0.0379760447954829	0.0561398574802677	0.0495772574030723
Meth.LTA	0.00388068779876125	0.0543660077938787	0.114324664391741	0.0488347424892904	0.000146680570575447	0.00288963531512379	0.0477389638450787	0.0467214026514817	0.104943391497604	0	0.0597159605430507
Meth.LTF	0.164938058302747	0.0925853743229487	0.151380405502636	0.0566335946549489	0.0922549123786986	0.0990205327856724	0.0512794734244039	0.069094849020635	0.133914039773579	0.0854583682147541	0.0674638183963362
Meth.LY6E	0.508361594004305	0.229947282836335	0.418254997911639	0.142108496238535	0.232056477497306	0.309226968263393	0.192516946902775	0.201849372122101	0.446191366644676	0.244576798448658	0.210136423205541
Meth.LYN	0.00352159649899035	0.0676728729236072	0.314579743701143	0.126008443527149	0.144586201658112	0.214368741990869	0.0953685843131414	0.15503068586804	0.327592248573321	0.133730745498972	0.152597159802715
Meth.M6PR	0.520089038179991	0.244668920295401	0.387701381910812	0.166160772325577	0.24687851224496	0.320943651284851	0.180938660468255	0.22980584627386	0.477672712102389	0.240631068837053	0.231628837629919
Meth.MAFB	0.13422743238653	0.0953718670685493	0.00104487052938017	0.0475571727213295	0.137341639472539	0.129107163445171	0.0880922888487736	0.0958580465378689	0.125530210591352	0.129764592172601	0.114201936545876
Meth.MAGEA2	0.136304749764241	0.062234887898158	0.104182486150269	0.031033364526502	0.0636957639872697	0.0620300960360093	0.000862977125311004	0.0465250106637488	0	0.055214011286834	0.00341238490139192
Meth.MAGEA3	0.187379426428458	0.0910187920394542	0.140439081138661	0.0327958585673424	0.0757455560908545	0.0667790123097063	0.000208148641760204	0.0580840029044163	0	0.10114388499916	0.000920708753728399
Meth.MAGEA6	0.147123403830866	0.0821694404027768	0.131343742510629	0.033147079023804	0.0728926154446602	0.0629069494277979	0.000229328058126849	0.0480397604194229	0	0.00123561687268045	0.00119100071848537
Meth.MAL	0.0858004012974288	0.0363452480143797	0.146438015606918	0.0314087049731045	0.0599705867604579	0.102730301863412	0.0480750424212267	0.0480613723293984	0.164360069428031	0.0780457315690024	0.0496755110015427
Meth.MAOA	0.360552739582134	0.0870305449340367	0.351520056509046	0.0514152630763397	0	0.160621598939946	0.196394429936602	0.0972844609542582	0.27023458957061	0.141118013348344	0.245957822708539
Meth.MAP2K4	0.489485224233031	0.210137097195082	0.38131492155442	0.130842867746093	0.230761491505153	0.30413828704347	0.173143342640477	0.197264444319227	0.441590817055022	0.226528123971449	0.194033447002211
Meth.MAP3K5	0.373454584359978	0.159424451625468	0.345494939188053	0.148044864192794	0.225385091340762	0.253997168135714	0.162583616526398	0.186957968716408	0.335824687219379	0.212196227156245	0.190908813623598
Meth.MAPK8IP1	0.18122770892714	0.086697546949391	0.246022022030635	0.0759972698397363	0.100529649688048	0.189936836353381	0.12337691451375	0.0567209170391973	0.286058712898679	0.152768830673889	0.115646768435795
Meth.MAPT	0.403250672541697	0.162852956412343	0.36973472281632	0.147862063788756	0.281746654692627	0.31815089932925	0.184262581692465	0.197671628974189	0.404900798943351	0.306634176726784	0.236672053805336
Meth.MARCKS	0.497225099981769	0.238146180414862	0.396730653252183	0.143916594279822	0.256599488528866	0.311937410899569	0.174593094685731	0.207180857010104	0.447932302548773	0.247839494156015	0.213404074223107
Meth.MAZ	0.562574377899655	0.252027016782612	0.474417301375863	0.163030452766171	0.275619640644747	0.351947986925677	0.19312333981448	0.229818340296181	0.522846638334584	0.269801435715574	0.234068104590691
Meth.MBD1	0.110459452610088	0.0341144258968171	0.091480241170855	0.0310959269226892	0.0532297034997385	0.0641835008239803	0.0398989780882648	0.0423586028472596	0.0900941586872112	0.0559899877213266	0.0463330660527996
Meth.MBD2	0.556416695869206	0.246632817722545	0.492342381713555	0.169877769698712	0.283459458584849	0.358587843662809	0.208739589667268	0.238724749376846	0.533415107759848	0.25851958176797	0.240551919233919
Meth.MBP	0.0805041307962089	0.0424458615611726	0.103212422443556	0.042507093827094	0.0579661853944142	0.067466049896023	0.0425007504234051	0.0460634420720031	0.0956457419320608	0.0664838438529546	0.00655254072430879
Meth.MC1R	0.365259220510401	0.115335014988128	0.380710235647124	0.142436812799927	0.212833382496107	0	0.188387411220364	0.145445882943746	0.404213976462623	0.259233962848304	0.158339451835034
Meth.MC2R	0.0960885690399675	0.0798307414968011	0.108534183895242	0.0372208340980837	0.0662852545768286	0.0703879101132686	0.0445129109075604	0.0646645376835641	0.101943335563273	0.0571525447470562	0.0742233500605819
Meth.MCL1	0.477481899143951	0.217529348974856	0.349704192138374	0.115045233205764	0.170571512458885	0.259616366080073	0.147737973868289	0.186309087007914	0.396352229561595	0.181801183816174	0.164693375267566
Meth.MDM2	0.415905597410162	0.172651656988825	0.296802703327774	0.103970754152183	0.177939074282728	0.230674779993783	0.128066112471172	0.144849797574728	0.327688731688394	0.172460061895283	0.157993120948499
Meth.MEF2C	0.478252833923177	0.122631775237297	0.537262222410396	0.180736100613056	0.317084925802447	0.414318596781617	0.000230329035058677	0.240899191164321	0.510572105788614	0.345790140687802	0.144652233979151
Meth.MERTK	0.0777896393794834	0.035692526397644	0.15593885507833	0.0634679037840072	0.00107174870328702	0.0681235662369766	0.0442420301468476	0.0529580522733524	0.129425983670155	0.0606996712900172	0.000354433873527749
Meth.MFN2	0.532208331301717	0.218937337412461	0.346831303358901	0.118395592305048	0.217057030456236	0.266391164421913	0.155128270113016	0.195482328603125	0.397821379786882	0.196682553071698	0.185680654299409
Meth.MGAT2	0.569794458118286	0.240579346645146	0.445920360217283	0.143918826313835	0.266588577086968	0.357661466413441	0.189040679553296	0.221813036262223	0.50343807762037	0.267518773659012	0.222725233844192
Meth.MIF	0.561736875914499	0.222461387223791	0.406634261070216	0.134877057749304	0.230536274280019	0.284911801785073	0.165293277005025	0.194934412738946	0.426833275988861	0.230016316126373	0.182400549731172
Meth.MITF	0.372080060640038	0.207716862196579	0.32739376897043	0.150397701878026	0.2241324208129	0.247319597287385	0.166209252356354	0.176497200826949	0.35826423857607	0.227242892969253	0.170295708504617
Meth.MIXL1	0.0879968861027849	0.0346138549685432	0.122452714174574	0.0759203980614661	0.0625446537747294	0.0901899791763991	0.0606335682445896	0.0659899958181387	0.130644568444604	0.0622459075258396	0.054707342716733
Meth.MLC1	0.000201146429931519	0.0827735232037176	0.21730689185706	0.120876335670813	0.00260177853986889	0.172432951600792	0.0687220091644661	0.0672830079017057	0.228407960630511	0	0.0685259367784105
Meth.MLH1	0.227243193984596	0.125980825708267	0.21843716720844	0.0892883730347678	0.125420561730789	0.127486488052346	0.0776744760436044	0.101349265756581	0.18236879398118	0.116019023495202	0.0119573005291093
Meth.MME	0.210760846580308	0.0597982747497282	0.203939241993234	0	0.0977315241985944	0.183807897563643	0.0578709160900663	0.0837428745735795	0.255282041515068	0.171974216364399	0.0638076793462031
Meth.MMP14	0.184717717107687	0.101780857259325	0.164600787417705	0.0623059603993127	0.156414578232585	0.107524721546582	0.0653594526913677	0.0775687438257931	0.150738107667571	0.170287704139647	0.0960005427816746
Meth.MMP2	0.157377679906425	0.0438931470452219	0.205950312785401	0.000361403485857525	0.00106356705135558	0.227069869458974	0.0987223638194858	0.123603297842181	0.231529985788055	0.156794784458248	0.116974091702697
Meth.MMP9	0.0806110545498565	0.0345303786518189	0.102218567577775	0.0376270338632683	0.057608603354608	0.067405179980109	0	0.0470767095109659	0.10215461200299	0.0612317920562384	0.00682820355395888
Meth.MOG	0.0883399026148576	0.0374536502278517	0.165084353983875	0.0818811027490929	0	0.0774520438298697	0.0452170007672313	0.061274651841229	0.083617007697378	0.0815397206489171	0.0300772797300693
Meth.MOS	0.221383517487245	0.0975114818180981	0.191673056173161	0.055228884446643	0	0.125807411084241	0.0634277728604335	0.0775515339847754	0.231913807543333	0.169265270030523	0.0619889019725333
Meth.MOV10L1	0.0664112837395254	0.000901220944491757	0.000164027662560929	0.0298971654342661	0.00189151176138923	0.0618214404534652	0.0425973571966511	0.0416121275212868	0.0647049141768662	0.000909126832962707	0.0450318292605113
Meth.MRPS12	0.573250487855943	0.247317497146803	0.394558393803615	0.140533232491915	0.244602888513473	0.325768625591738	0.172088766481712	0.215737894490602	0.460300444055871	0.235992151161368	0.208873321212097
Meth.MSRA	0.430790969250421	0.165026937938111	0.356497409650564	0.120032243504842	0.192341673558444	0.271795434494169	0.159680864822376	0.190845747902009	0.393607629809913	0.217562902487061	0.187590025514403
Meth.MSX1	0.101295880084197	0.0657335404812443	0.178445654532526	0.0370338651199318	0.0648009386833021	0.128083981576182	0.0487725837764817	0.0497315349862831	0.203690131659322	0.114147191720646	0.0541286155252774
Meth.MT1A	0.0748854258676433	0.0336920856403087	0.0887390332579938	0.030240580239311	0.0548303215883053	0.0644441169563973	0.0403017682189182	0.0410148912156088	0.091863020762007	0.051859595333362	0.0452311812831769
Meth.MTA1	0.466436081129604	0.184685143741655	0.369477635177077	0.137418698084557	0.21852396291678	0.278695951819149	0.153011816158651	0.183424610032354	0.431872169063254	0.227588590065626	0.180417893877643
Meth.MTAP	0.222005046772533	0.12298585226382	0.239634958023565	0.100544669686477	0.147678306104985	0.182060317789259	0.131186610723339	0.143717431155775	0.229937427768573	0.164642483612858	0.134222039412446
Meth.MTHFR	0.104373174733838	0.0401824143900844	0.113654488519457	0.0440480586655131	0.0742683719550762	0.131346304155488	0.0481077638925349	0.0513142965139555	0.126702782211291	0.0662970796173045	0.0503475103922718
Meth.MTIF2	0.546948624581094	0.243702458205871	0.487383232265985	0.187076959616364	0.280354980822231	0.380729012556307	0.219287600981003	0.25791529118616	0.537808378526887	0.280887458956096	0.248043619753667
Meth.MUC1	0.00243230844841774	0.0448176699348442	0.102361937428769	0.0843180159251959	0.0563776655203316	0.0725954842930239	0.0479594240392151	0.0587626214905366	0.101331254998114	0.0565163112976909	0.0476178718328337
Meth.MXI1	0.16266213148753	0.0553953775978556	0.122661307323897	0.069494718112105	0.0667235559019672	0.0688933595040811	0	0.0567226130173111	0.101797269507521	0.0638270728480695	0.000872949338582614
Meth.MYB	0.438010887877856	0.206406892236458	0.363597755924027	0.121740160748954	0.226392013490523	0.286611334373316	0.164583839435295	0.179296924124473	0.380412677096153	0.208284955009075	0.183823081045441
Meth.MYBL2	0.297974098175713	0.142278342483415	0.271322005909285	0.115129101196765	0.16324559026172	0.166746812046689	0.137329272526954	0.0926295148674221	0.22444330233228	0.145246172515752	0.155174092324693
Meth.MYC	0.49995826788652	0.215685525896964	0.393210906143773	0.131352890802382	0.234057009452842	0.294296183908914	0.173880943601016	0.194816334113579	0.432654314164771	0.226437747307041	0.202712406554645
Meth.MYCN	0.222280071048426	0.0548565528045633	0.244897219764542	0.1022258857197	0.192912872504959	0.236912442979902	0.154875106857759	0.141384520485747	0.27035749977905	0.223247774951832	0.178544694307799
Meth.MYD88	0.356072450798196	0.183134167888837	0.32527706760505	0.119172256641909	0.192509399383321	0.228715683536509	0.148696821066508	0.159253651228402	0.340187806249806	0.162443327599457	0.166138947146148
Meth.MYF6	0.324685889834515	0.172451465418977	0.259388920644658	0.112776610511867	0.122750454976728	0.134005820257105	0.185070181730298	0.59617774889405	0.262786865247005	0.18995506072684	0.00204967009266791
Meth.MYH11	0.201549075837944	0.0418379250746546	0.30045911104085	0.135377208126687	0.118260596343947	0.212783467033395	0.219742158085701	0.0796914850222295	0.411935126122067	0.272812284426528	0.0929416832459107
Meth.MYOD1	0.0801377633849166	0	0.129606786038087	0.0424974564126966	0.075900879391553	0.0821604178196854	0.0487327464574323	0.0455583165444967	0.166518614786259	0.114182787982865	0.0503052944122378
Meth.MYOG	0.0705667875710669	0.0356801129488915	0.11430364666301	0.0343527506908043	0.056484314403585	0.1049218035315	0.0409928797542451	0.0413837884107128	0.157332928795085	0.0614069739470702	0.0448902490187925
Meth.MYOM2	0.2541686383446	0.155959430490497	0.309374433965646	0.133798157319932	0.189672505467693	0.223406984317598	0.165055798132097	0.133119800686969	0.330124988707871	0.161155847898189	0.162703668037253
Meth.NAB2	0.604980577856927	0.247200967181047	0.495218278115024	0.169905669150605	0.292346293144946	0.388661802124031	0.212428322618249	0.264123926064854	0.554857817136135	0.29811582348931	0.250724763033469
Meth.NCAM1	0.220269276997454	0.150765526510086	0.237882120822465	0.0836989950450694	0.226205652594618	0.250079569349552	0.115214350674551	0.0755118127125487	0.234914951697908	0.274761854052281	0.0818826624381852
Meth.NCOA4	0.349820384540679	0.209933067986289	0.3256296640154	0	0.249391950657172	0.304134302400928	0.186026536612032	0.204864043464325	0.396778939598312	0.248545492597194	0.205102428939062
Meth.NDRG1	0.498337471687077	0.222249012100078	0.497225437822758	0.161614611744909	0.289057729788485	0.374740295162136	0.228134073402343	0.265445994217501	0.530535884038353	0.298603435086526	0.25616749851581
Meth.NDST2	0.0906833795253202	0.0375985125352882	0.0969635913014414	0.0315079884045634	0.0524904772036283	0.0060609389580949	0.0441351941107473	0.0433731273850041	0.0899975944520873	0.0542374008113488	0.0518794559423101
Meth.NES	0.170112530668192	0.0716003066424148	0.196062185042198	0.0886107701883591	0.147834049650786	0.120820468319511	0.13852164403945	0.134792603838882	0.219057816288577	0.182348333171814	0.107631586472797
Meth.NEUROD1	0.171933682149253	0.0688860282531615	0.163448269391839	0.0484174083338207	0.0894673796374553	0.135708460370036	0.0558731488257402	0.0568902440563788	0.275520154958998	0.181203283696812	0.0606895303922714
Meth.NEUROD2	0.104911697483534	0.047199028287715	0.176089052343564	0.0608429078945875	0.104249793435888	0.0956821533969905	0.0802801924041716	0.0558676252533023	0.223994176203188	0.121399848365757	0.0737224161125224
Meth.NEUROG2	0.267680675947297	0.0913264563797515	0.157168351748279	0.0589751848661612	0.103663052986672	0.150497585137213	0.0723333871406208	0.0797063730587864	0.197942176833992	0.119723204933483	0.0901954257119032
Meth.NEUROG3	0.160161972780566	0.059122700473928	0.175313415047926	0.0797933901712064	0.0725934766912939	0.107055328324976	0.07040858481897	0.054621282116684	0.295970521046928	0.207435871684701	0.0532260961262142
Meth.NF1	0.386866750020268	0.155388908757068	0.371373925344932	0.141000375640832	0.216930052227341	0.251684563623911	0.158663767369723	0.148940290012092	0.394847965818509	0.235462786404191	0.179019779027668
Meth.NFAT5	0.194597416381331	0.122343010064131	0.274001403599049	0.115548891282785	0.00148340781042352	0.216569571488704	0.125963145346174	0.131607262100304	0.275970509122164	0.00177987691816512	0.120965571058339
Meth.NFATC1	0.513766327058937	0.208549613409247	0.413674883193654	0.134801550276343	0.235580386101964	0.303876464713879	0.171514723610029	0.19833048985906	0.460901797291979	0.225019163645105	0.207783266806221
Meth.NFE2L2	0.245400606237192	0.150000388868252	0.19635813976492	0.0611089352518807	0.124864313927489	0.135159655937406	0.0947695583860938	0.0800181573132116	0.204647456012828	0.125766265358804	0.0942564597601581
Meth.NFIL3	0.535103895213663	0.235694113727328	0.393315050392278	0.147305444023837	0.255173164392205	0.290217114423999	0.18050212784988	0.216096978770481	0.439427836891508	0.240052539863668	0.201516458089301
Meth.NFKB1	0.394364535725945	0.170278946079211	0.37490713173179	0.132295202728933	0.2000994023691	0.267965769709697	0.154569736671953	0.135513428276417	0.397202596275519	0.211165793031827	0.167569930031914
Meth.NFKB2	0.495199021821993	0.207074007102055	0.436956062745581	0.146044817258646	0.256815257434144	0.360957880984303	0.188841672086652	0.221109721806302	0.451809532678262	0.241937279428618	0.212471777443698
Meth.NFKBIA	0.462228670268932	0.224813585257907	0.379970003851672	0.147879768557848	0.212399607940218	0.330293645048105	0.170438258751232	0.171578176823022	0.404809861791204	0.213407337547237	0.164264491828038
Meth.NKX2-5	0.241016788956672	0.146649057394046	0.29527735536511	0.164311044189466	0.214139829292001	0.14715116473433	0.217788859567451	0.135888858615098	0.283809534308899	0.245685767390605	0.00167267094531195
Meth.NKX6-1	0.200190098656674	0.123749786707295	0.272067497631487	0.122162050293046	0.137804304279005	0.207681596375811	0.151010926366011	0	0.294594195941396	0.188734634284448	0.0697477498120329
Meth.NOS1	0.0765845902525006	0.034551235466011	0.10951717030417	0.0514222803573088	0	0.0782760640846699	0.0523480056225663	0.052107565223835	0.108810189834856	0.0626443737947984	0.0491917627748451
Meth.NOS3	0.118669975979171	0.0648143642637959	0.141519337657181	0.0435885977253345	0.0764462319498261	0.116479559998432	0.043678355562578	0.0472279049390935	0	0	0
Meth.NOTCH2	0.266854489666357	0.0862416537456333	0.210928469793065	0.109198863680857	0.167683014860561	0.154926096390157	0.101220039760571	0.107764289799168	0.209144842668378	0.21796339754268	0.0961139906090489
Meth.NOV	0.350148174721052	0.149183280720088	0.315966487264927	0.112466769146577	0.19732421442183	0.249867169564363	0.140726608055835	0.162562492191416	0.354084710170278	0.203069814218872	0.163399009237799
Meth.NOX4	0.125727173571354	0.0487584274529864	0.219145317653842	0.0404657328371956	0.0841572273328295	0.150581133913483	0.0514898730238449	0.0516390730182475	0.247400862773865	0.092816910573846	0.0576349989883723
Meth.NPM1	0.0231125969274914	0.217987389691056	0.430624938407687	0.146414504550507	0.248787929794177	0.266928162627135	0.19613672112553	0.196731364417682	0.477885033963205	0.259309656397034	0.217255376950855
Meth.NPPB	0.116319695258317	0.064012019566802	0.155682059795447	0.0496829886767389	0.0679623563695498	0.0838772018984183	0.048301484952282	0.05963563913909	0.121455848507513	0.0971719519165228	0.055385975540826
Meth.NPR1	0.556759194236704	0.243667374662635	0.496817327901332	0.180982680196158	0.297270033293192	0.400790749508711	0.222402062098629	0.249441509498293	0.535064740891375	0.297902047885709	0.240064621594408
Meth.NPTX1	0.244803556186447	0.184856827394632	0.378170456854124	0.121475670370792	0.141134441621785	0.154498845656478	0.196839232345948	0.0010796912900137	0.265678828801232	0.208873553617533	0.107840968392905
Meth.NPY	0.00141741321117633	0.0396864222170067	0.179772913013392	0.0037006204033491	0.0653503581956263	0.08809955108206	0.0444085267591047	0.0443524751700967	0.241475909682996	0.139591150620874	0.0518426331129084
Meth.NQO2	0.199592031003547	0.0700902595450428	0.166186141550855	0.0936770316450409	0.100865503165576	0.111802553302143	0.0828125559960833	0.0798179027612667	0.170321713667521	0.121170622721041	0.0861142419715639
Meth.NR0B1	0.165567817999053	0.0406773952529745	0.137248791765994	0.0345188432902494	0.0883872794328013	0.0972623803480131	0.0566868573898443	0.0573462722024284	0.143204008579202	0.0989026413156647	0.0613526765079215
Meth.NR0B2	0.0048842861577008	0.0340923098929203	0.00131449417389495	0.0385591347256424	0.0516872464444083	0.0594086027070247	0.0240897135759348	0.0459551581603795	0.0428733093019907	0.0454707817028316	0.0685917580742045
Meth.NR1D1	0.519895470793919	0.232238238020512	0.504050940739725	0.191561134034979	0.301797358018352	0.351837470173552	0.216974867573697	0.249153858463785	0.532541807522287	0.294652852898795	0.255659545786648
Meth.NR1H2	0.518277872949347	0.225254971146723	0.497626856853754	0.17679820147054	0.300119818343797	0.385803882699799	0.220034772041213	0.241889974260055	0.549414914991962	0.275424890734956	0.267098801012486
Meth.NR1H4	0.186629902879932	0.122417814520105	0.230352506352308	0.106123664672162	0.140053525809898	0.136826919190959	0	0.109033628707723	0.264909805514835	0.118889840167318	0.0887432116717941
Meth.NR2C1	0.576569879744333	0.249371769461156	0.473820531918534	0.164538867416912	0.280936219211178	0.376322485926341	0.209738139306447	0.242432882341955	0.512679780466621	0.263654066482526	0.240956314682259
Meth.NR2C2	0.389823756187721	0.176225866706348	0.389408685915699	0.155523925333134	0.227138460516113	0.291260810016521	0.174126575063991	0.193482067309447	0.419484266893577	0.225988755818424	0.199060981964864
Meth.NR4A2	0.494190429211957	0.210847955675005	0.36441593106958	0.127527192971705	0.215944378455102	0.265519440134236	0.165915994660969	0.184888889211164	0.379024094746973	0.22381381090208	0.186434113847701
Meth.NR5A1	0.000736327485145117	0.0313588763333246	0.00058519718928506	0.0310616078358439	0.000512069141431339	0.0577022908305529	0.000423895589894338	0.026740293816207	0.0488591641271496	0.00265714182868152	0.0420157019577972
Meth.NRGN	0.540137632643971	0.244099431330862	0.397219488026713	0.141924056300087	0.238694514206239	0.278800660149472	0.180625908494453	0.203554937610291	0.423131269699013	0.234345726294922	0.200881343323257
Meth.NRL	0.522850633128414	0.225883049827047	0.442759636133817	0.157826197362858	0.274622910605785	0.322455140320631	0.18675541635567	0.217320648819942	0.487437221178146	0.247679374050538	0.218710070564246
Meth.NRP1	0.231077106936356	0.169308381768326	0.208713544499345	0.0904680851803774	0.219385833539493	0.243537644396941	0.166479225556696	0.18482624433815	0.0018940187572823	0.214616338494322	0.21250925452172
Meth.NTRK2	0.339757284923282	0.0542962945254233	0.270853700510501	0.0592266459299971	0.103820644936934	0.169800872466537	0.0706067961591388	0.14318538338594	0.285294419539259	0.143004978012026	0
Meth.NTRK3	0.134402842078061	0.0437418894482066	0.122422432657092	0.0312131184852311	0.0663657304639776	0.00123595307057882	0.05572485612541	0.0468559918325474	0.198370959443779	0.142735880326349	0.0498739458619299
Meth.ODC1	0.41470732882148	0.194436458774342	0.322896117621815	0.118296410948181	0.201061047812804	0.257716361406152	0.148346668575489	0.146229037705228	0.370610061614899	0.175927632778041	0.181847890884089
Meth.ONECUT1	0.437335403512822	0.14911095898872	0.368897827547307	0.126616767005052	0.211080958241872	0.28386643328391	0.15556521820062	0.166734005164119	0.396930765386925	0.218354970861099	0.186794389991993
Meth.OPRD1	0.0697934834347209	0.0342811631314382	0.00483880603312584	0.0309482415681454	0.053731032391122	0.066445099708404	0.0122778394961917	0.0426011272777302	0.0741146300828189	0.0521193708256379	0.046601766272576
Meth.OPRK1	0.099153276194427	0.0352293956084164	0.116117757647274	0.0331691410665226	0.0647128170429237	0.0841530806910369	0.0495371805208242	0.0665223407798059	0.12542222977991	0.0786720305856478	0.053919423660633
Meth.ORM2	0.0678760905482611	0.0355693476543792	0.0882989531426301	0.0309877257026996	0.0548679639894887	0.0633594289074051	0.040070326608484	0.0418426595026617	0.0921493591511876	0.0507238438714507	0.0470131964667298
Meth.OSM	0.0132406881602455	0.0397046887495875	0.103610451704419	0.0329436050088985	0.0511936529765174	0.0848728328569345	0.0412462153335276	0.0433403425407212	0.105775457049194	0.00135378135274016	0.0481055881409366
Meth.OSTM1	0.30278620520094	0.0931117604978478	0.23756237522514	0.117144809914769	0.168481508329788	0.155166589720835	0.123923336699373	0.129958901234258	0.23635331613133	0.197550626593752	0.133810558675806
Meth.OVOL2	0.337279541426596	0.210335241901343	0.342084688459335	0.138442812253927	0.231045693441891	0.281327155003633	0.178919563535708	0.199620522378577	0.359268163749157	0.233370542967672	0.198309231039136
Meth.OXT	0.0797323467196395	0.0209874218760891	0	0.0419163148032166	0.000881684520901818	0.0690014415125209	0.0419786675149906	0.0450047725321738	0.0777788697673228	0.000898340123722755	0.00428625605348406
Meth.PADI3	0.0748170090514103	0.0363227889205409	0.0793846373216025	0.0417546054865774	0.00332119385770583	0.0606543875670915	0.0018147719265584	0.049038667967945	0.00132626367429523	0.0489549882476216	0.0115110597245193
Meth.PAFAH1B1	0.419560268314162	0.168104212504103	0.311198472663566	0.143737336411365	0.197079880043938	0.20444191344977	0.134827734336394	0.166786188029602	0.360526360649257	0.195099513142694	0.155888526704909
Meth.PAK1	0.408039197236133	0.21806420501813	0.301756169263307	0.108340158298749	0.205398297320907	0.252359637914397	0.134473498609103	0.151293074563215	0.330425161003997	0.186446818780278	0.161676446807436
Meth.PAK7	0.152619977942733	0.053505175438062	0.19922843144776	0.0889052026764187	0.0948492387131088	0.202437704682728	0.0878316216819432	0	0.251007122754309	0.195684411760714	0.0629981494003367
Meth.PAPSS2	0.00583098126656077	0.0342671669509594	0.000291889724978985	0.0489535671577065	0	0.0570850925255485	0.0475540623560252	0.0486085412895996	0.00289666681151883	0.0479603740115145	0
Meth.PARP1	0.494950101965137	0.227667795415283	0.361375445832585	0.123603040212498	0.241433126268049	0.271144123774705	0.166381440014153	0.194597470081671	0.410264823527731	0.220036048026837	0.186278680482167
Meth.PAX2	0.168590471255837	0.10709721926241	0.207949883306738	0.103709350166707	0.234940799422933	0.200010858578254	0.124526394636644	0.103976533488544	0.244703062674407	0.207006941529343	0.091534808649825
Meth.PAX3	0.100401749609525	0.0463642926082643	0.150404816203672	0.0587121523966635	0.00759275225531489	0.111573996222197	0.0586317895353345	0.0476029153890374	0.174072543897818	0.106087705233668	0.0511950491132725
Meth.PBK	0.584131897186891	0.211825429056512	0.44019937189284	0.178554483913482	0.265193502092681	0.368182568465509	0.204696110605817	0.2414578747692	0.434812152121056	0.292212690544657	0.242013489774004
Meth.PCNA	0.500563894110804	0.238078578453421	0.516716453977639	0.177019139032243	0.319097293785262	0.37674786046754	0.221272806106726	0.23900059533576	0.549230233645145	0.278856420266653	0.24841252621619
Meth.PCSK1	0.0949946698688431	0.0659201860649272	0.141160428724966	0.0307607822065967	0.061786969922762	0.0826916619376644	0.00307291673512074	0.0593213746468411	0.16531317122334	0.0795116340540823	0.0488556112474908
Meth.PCSK2	0.402818810682839	0.174127375796405	0.3495672826543	0.0865214243656946	0.18859118433674	0.277343962536892	0.129257746787616	0.152609660494338	0.400745944850857	0.232561132019913	0.114909059610043
Meth.PCSK6	0.0786492409960881	0.0455803697758911	0	0.0488383902922557	0.0601717412162186	0.0603999868921317	0.044027486826325	0.0581609910009536	0.00109148175852541	0.0531981029045004	0
Meth.PCSK9	0.210611701309948	0.159654951151243	0.227981504169205	0.096777107235248	0.177696121942355	0.233867112736938	0.135185330565956	0.135646674016407	0.240266080615859	0.215996099657113	0.156438285114706
Meth.PDCD1	0.228218200756017	0.103617735007892	0.187959175607094	0.0549770199104731	0.083040367576728	0	0.0669275326469264	0.090445203621411	0.124209625992633	0.0730824204949202	0.0637673359704815
Meth.PDCD4	0.502546142521853	0.203521039830564	0.401804622648379	0.14007609102328	0.228556359318289	0.313337392108083	0.178927593955403	0.173190467195707	0.450028617844414	0.228397176783313	0.185313356541384
Meth.PDF	0.0743085718644355	0.0362344024144836	0.092061173462513	0.031755318927302	0.0520506388416644	0.0649695787925856	0.0407919202005436	0.0420545706321362	0.0939755978234484	0.0522899179538018	0.0441323883059718
Meth.PDGFB	0.181931563497593	0.134970213732963	0.223389693956194	0.0910184598900766	0.161119568881968	0.242962707273547	0.137021976754556	0.0699025197609717	0.250995735912202	0.192239949268999	0.112997330627066
Meth.PDGFC	0.247867780686654	0.104567084151326	0.192552551595459	0.0725120775839234	0.202278894806222	0.186346128626399	0.118275629965927	0.0643733042051122	0.00899092048970369	0.21081817074773	0.0919991553829984
Meth.PDGFD	0.25495329883416	0.00133515931941092	0.267566646372509	3.97931979626387e-05	0.00159105193997559	0.220221808247918	0.078530445599934	0.0620721878041016	0.282543003343805	0.196906468990385	0.067309447588177
Meth.PDGFRA	0.138874996363606	0.039496097105044	0.247410010873326	0.0497338107255059	0.155820144462672	0.191510452521988	0.0820441762510243	0.0977385711810257	0.258197355379329	0.104471968186385	0.000465025961557388
Meth.PDGFRB	0.184023000245183	0.0483202103873537	0.144844306435646	0.0952566498465142	0.0870931689734794	0.142052440105928	0.0671158982621755	0.09239714766441	0.16761350033017	0.102644739956539	0.0808650978069867
Meth.PDPN	0.372858294149451	0.201572998039947	0.283484941814486	0.111732611691467	0.204611829468106	0.218945275458723	0.127414720085953	0.160601087042928	0.261487851883998	0.179895056701989	0.172982792230137
Meth.PEG3	0.0314034629002801	0.0344299380290769	0.090846833409132	0.0015720556683743	0.0498298209503564	0.0653439853025554	0.0406802522355008	0.0416976927003897	0.096086922216693	0.0531443997122867	0.0447190910177777
Meth.PEMT	0.487760299425232	0.224786525228376	0.411720049459891	0.148692434278203	0.243950992163469	0.330376049919944	0.182873947295454	0.210635973117552	0.441942940979065	0.239192229358557	0.214295355728643
Meth.PENK	0.0902164382692245	0.0363421601973792	0.106247495981029	0.0318211529386939	0.0567903760890952	0.0739933299017205	0.046399931152474	0.0460799082767549	0.153219103209693	0.114942118663071	0.0487362093667659
Meth.PERP	0.52011971515694	0.246096479432461	0.416672966009228	0.160889642005279	0.280807863838849	0.323586467283838	0.219384494949257	0.235904386191088	0.417503234589912	0.279319111904983	0.240540925559294
Meth.PF4	0.0931229434477557	0.0472557184827325	0.113524077289205	0.00101676410879563	0.0800590164425901	0.0802663913838272	0.0533902361868883	0.0517438134921352	0.1193329433277	0.0702242372633313	0.00880688657228727
Meth.PFKFB3	0.198285832110123	0.24748604088977	0.323653126427705	0.145017386547403	0.249649582487949	0.300602943084793	0.17592425014008	0.186800854279581	0.394473064658586	0.275878860977626	0.1988840053349
Meth.PFKL	0.43889906180955	0.145911335641454	0.313036084765498	0.133089937075204	0.21214736418557	0.261337947940265	0.159533452505626	0.151678776390229	0.361325603618696	0.198073483200972	0.170760292196464
Meth.PGAM2	0.140806222760819	0.0575009464395557	0.127462451086464	0.0758779005851696	0.0847170188372552	0.0857137984555912	0.0632672525143986	0.0669303432797921	0.112905099069479	0.10029257538633	0.0610773801725224
Meth.PGK1	0.304408083419382	0.0422573779194276	0.250354565405108	0.0541309966674334	0.116231024375687	0.187221462322115	0.164972285659649	0.0888337626730289	0.217190642080827	0.114921370990293	0.19682667416814
Meth.PHOX2A	0.0977805155716525	0.0491348986819197	0.144416854946174	0.0393737904639232	0	0.0949014347866602	0.0890414380074107	0.0465949886289242	0.232853488515082	0.176533282086004	0.0503026047176616
Meth.PIM1	0.242407009210719	0.155087770631405	0.456815929321803	0.161564350867559	0.00992387687790725	0.31632344549255	0.201101464529617	0.16743046529925	0.471444711658224	0.261690111529613	0.120598906519561
Meth.PITX1	0.193108123109087	0.0788321820034778	0.21294222452965	0.0966677978060854	0.139282737374133	0.132147971528019	0.114236530087518	0.129879206933531	0.220985496339175	0.111228014640714	0.143038150976344
Meth.PITX2	0.000544747039061965	0.0448735865823638	0.121786223103329	0.0443489841621792	0.0530278250676227	0.0923523078453269	0.0431252512436079	0.0445300449926388	0.137770674485141	0.07311338003276	0.0485911107764926
Meth.PKD1	0.00199228841314421	0.0331888385669915	0.00325215981398407	0.0347585684842459	0.0474928594955716	0.0663023627421026	0.00261977336286008	0.0033193649887287	0.0800912086634748	0.0687511914355287	0.0202864695838191
Meth.PKHD1	0.131322110391124	0.0754872679721648	0.143746523642994	0.0840837369517552	0.0911096947391247	0.0923864380258255	0.000700402130162251	0.0827204677486438	0.122266982519332	0.0727148375050486	0.0712174041482275
Meth.PLA2G7	0.173282157993999	0.0849750195945584	0.288001958363019	0.0344788772619155	0.163387642785843	0	0.180270276325036	0	0.285876636377028	0.266730654882504	0
Meth.PLAGL1	0.0833807218077659	0.0373566694005087	0.0909540725062949	0.030083878360466	0.0559425991957774	0.0654054350837629	0.0415562045692285	0.042917402326603	0.0933499039885927	0.0550195198949237	0.0458939409362573
Meth.PLAT	0.184856119326526	0.0845109181880354	0.154539117326358	0.0638703991984342	0.0816121753416247	0.0652105064058958	0.0510010938950794	0.0545985731867818	0.000219165989831929	0.0747846920439921	0.0619495924538647
Meth.PLAU	0.406650696060355	0.209681882856722	0.308093970813764	0.127645693416752	0.206494734733644	0.237055888101185	0.143688849656311	0.16724817717524	0.294560886393455	0.207643836566686	0.176359692761288
Meth.PLCB1	0.129342351160332	0.061131060520106	0.195442769805751	0.0943724091569387	0	0.00103248883421466	0.0623885015364628	0	0.262426897994264	0.214453648991169	0.0607945407321122
Meth.PLCD1	0.0940108382672101	0.0409552192618287	0.104234764844581	0.0375920137906571	0.0684012731139138	0.0675472184677534	0.0409726038071378	0.0453496934067289	0.0996739499463982	0.0761325791742534	0.0488306569603062
Meth.PLCG1	0.201128574975188	0.0413843333196402	0.266049146326404	0.115579280051083	0.119265642135137	0.190444711259713	0.139588094027224	0.146356219502745	0.285256324435654	0.139436526763302	0.12399533775784
Meth.PLK1	0.319358195052972	0.143883104145261	0.25598044867484	0.118024693209955	0.167831457846198	0.157986383567696	0.118573335945057	0.12043686153255	0.277607070838621	0.179609602984043	0.138606171155399
Meth.PLOD2	0.158143950471266	0.142662331196598	0.214078735309304	0.0695026793337181	0.170736409343693	0.177687942253126	0.136470587342216	0.144550154758896	0.223882997469696	0.161302041863464	0.134048690158967
Meth.PMAIP1	0.177730999898171	0.111058707097862	0.197411710596211	0.0994929491240036	0.16534629688286	0.113650273474491	0.0760694671110528	0.10386359532683	0.183986958271422	0.112777062476623	0.101742677767907
Meth.PNRC1	0.53116402380852	0.230771433140297	0.384526729163024	0.129321633950107	0.225756031472966	0.282358200427405	0.172625166430949	0.203337566969134	0.444673838533899	0.220026157395296	0.186330817309565
Meth.PNRC2	0.577965882923584	0.249428732484071	0.454749478381754	0.147016607775559	0.271176394237765	0.34138978265869	0.201471156453534	0.234185504235847	0.487775182802372	0.269242696431376	0.234468132650014
Meth.POLA2	0.588712930169021	0.238427707750508	0.491266987059083	0.168000778373616	0.28582264368942	0.37641268059009	0.223322078182455	0.255533064547271	0.510806131670544	0.284896138843622	0.237269330090058
Meth.POMC	0.11354953151112	0.0628166928482681	0.112452614999193	0.0441387913887073	0.0673697578389768	0.0687174006139354	0.0463734840630127	0.0480821879717278	0.0979148190718702	0.0795042015334831	0.053335553396127
Meth.POU2F1	0.453219752297514	0.201955933738448	0.367713878910371	0.1300047007066	0.227442497001468	0.285718967852336	0.174120069322248	0.203036455327683	0.405954538372396	0.200934263902927	0.190794515462895
Meth.POU3F1	0.110322861193749	0.037413869665733	0.131672425396971	0.0350521347455758	0.0742376400212025	0.079755103125589	0.0513567200783086	0.0480130163456431	0.156800515554366	0.0979816084081083	0.0525717181648838
Meth.POU3F2	0.00451176589364879	0.101672250859659	0.209767888470236	0.0882801362668452	0.238820450399884	0.22868437852465	0.166734265136412	0.157886562021062	0.27561808323076	0.271681387216196	0.162070274948872
Meth.POU4F1	0	0.0455038403652546	0.220194164082337	0.181802918513019	0.00128227494935765	0.000568903636271277	0.194240062288975	9.19586903519671e-06	0.253038753782398	0.173379539766316	0.0675777915123339
Meth.POU4F3	0.127852957631791	0.0443718932441812	0.174075462643755	0.034092332052199	0.0754460521649509	0.108415863066415	0.176520640763914	0.0639685936956133	0.225733344666864	0.13912020101082	0.056982985953198
Meth.POU5F1	0.0714782578442203	0.0339300938056736	0.0952871900219919	0.0320782876424514	0.0532489460681819	0.0633545296190341	0.0403798528703613	0.0420786334624394	0.0942699195333118	0.0524386127806193	0.0443006956457773
Meth.PPARA	0.00451575659259824	0.000926049715171176	0.328395082548863	0.124494417056981	0.0941132469085853	0.138294450325367	0.146906928698048	0.123453046203217	0.393512876804469	0.163301949315207	0.105330321438419
Meth.PPARG	0.000217010237725369	2.50527135535545e-05	0.00149894885698759	0.0664849953927441	0.254025128442018	0.192350731458034	0.126701540950551	0.0583305151127786	0.281440230791735	0.244171601206552	0.271436967592614
Meth.PPAT	0.119523178736878	0.0544539040484739	0.103339402943549	0.0336287069431486	0.0572839068587579	0.0740974500010514	0.0446547055657417	0.0512269001605545	0.105584100114544	0.054939733552565	0.050871577184315
Meth.PPP1R3C	0.000264367428628629	0.0980536889401638	0.502082153896668	0.158473726173677	0.332044096594538	0.340587471745367	0	0.165847725277472	0.471546941466782	0.211697782210006	0.205985163017629
Meth.PPP2CA	0.462088805573454	0.224643953137057	0.340838784371662	0.135136506103778	0.220176868327653	0.243495383391191	0.169371308148434	0.179982268339166	0.368354979036196	0.200549604968427	0.18248459198317
Meth.PPP3R1	0.549658035245687	0.241194452237656	0.4094414037937	0.144789881090969	0.260923371135727	0.318594124735986	0.183206496555076	0.224522159624962	0.455619887959993	0.24332779174481	0.213399620133365
Meth.PRDM1	0.49611177923509	0.220913334666737	0.384877044569986	0.131617375028256	0.252831180649754	0.295503867321215	0.160002305538984	0.182125144525494	0.414244990409958	0.227805421405043	0.200361373994544
Meth.PRDX1	0.468828317398458	0.212275040630127	0.45451728605841	0.17253937808361	0.288002800934113	0.339085047429376	0.194764722863721	0.22942450891518	0.473642569045962	0.263751510990703	0.235785040190995
Meth.PRDX3	0.504703319885698	0.214994324047141	0.420080611179482	0.141164516585753	0.246036136786823	0.309112594416961	0.175359515942697	0.219260003925704	0.456906563596289	0.244705925459737	0.208732987863117
Meth.PRG2	0.256245139628889	0.157175138058443	0.270753525142134	0.102297245632448	0.131733836574022	0.130703489438115	0.0854009322508603	0.11852345052939	0.189825230387712	0.110322710337402	0.0951500657607156
Meth.PRKAR2B	0.10651643617114	0.050377553380133	0.0104469221711159	0.0966253070152065	0.0955402528364196	0.0755883505101726	0.0614762478935974	0.0605856799086166	0	0.0948374508739858	0.0748456116597922
Meth.PRKCA	0.508339508075326	0.250666336870526	0.432735788735152	0.146488814285815	0.248647099816608	0.301539715218981	0.189751611784004	0.220095714791797	0.511692373203781	0.244262469549217	0.2118381362297
Meth.PRKRA	0.502984531826797	0.212575346715184	0.404391850941254	0.147616671185762	0.241537792896359	0.304444043357899	0.185668416864945	0.202303134252403	0.415907314195469	0.237554444176232	0.204596212682904
Meth.PRNP	0.516282563850831	0.20868496780285	0.431067381397789	0.1477085068615	0.253018291994935	0.325178924596879	0.180701995594648	0.158196461283095	0.462099719829646	0.23699708804993	0.200680542114838
Meth.PRSS8	0.152853157881918	0.0822074448033521	0.150112329951219	0.050895187668791	0.0823554722475609	0	0.053735842965695	0.057721086664195	0	0.0807522535675683	0.0575938431641502
Meth.PSAP	0.588990772643132	0.251572637987421	0.466381224184374	0.143778431095262	0.268538315278249	0.325039034625588	0.192965504677289	0.230292565529761	0.522621021409353	0.262444264857396	0.240691980769079
Meth.PSEN1	0.521005142616619	0.227903463520525	0.476696514660811	0.169428150421004	0.259534395828931	0.377495727362538	0.190304095663506	0.218607114403938	0.502260856212088	0.265199590429921	0.169415501043191
Meth.PSMB1	0.645596633883302	0.272741799538482	0.48694011865535	0.168297438253229	0.308278311974604	0.362949581595402	0.217538316180549	0.261405908610065	0.532279505349678	0.286827830522948	0.244652590321331
Meth.PSMB9	0.420102593468884	0.198636499190538	0.455719810979923	0.153206729146312	0.262206878459738	0.331871473270356	0.196640117152677	0.22138364350952	0.472454041421374	0.258984186818907	0.220916558292045
Meth.PSRC1	0.496827027029362	0.228543548448562	0.417100763063658	0.146122846251858	0.269083176147796	0.328313064270557	0.195058404068198	0.225812612363796	0.439607421248226	0.243367626516099	0.232065935957322
Meth.PTBP1	0.57379325550826	0.248204608258029	0.491475347203575	0.16462854112231	0.308243798210017	0.380783501940881	0.219900917569312	0.256704258197469	0.544915908009303	0.28203949404707	0.232024004409112
Meth.PTBP2	0.553223664741714	0.250152706097947	0.493572086105665	0.17492448111571	0.287688418458962	0.376119480559027	0.211024179943662	0.260762263688027	0.556165542662801	0.284929977809007	0.250534344700701
Meth.PTEN	0.407755972111674	0.182426538679109	0.326877976139108	0.105363989414545	0.181962324751827	0.2567126552662	0.129715892247828	0.145026565023463	0.387520954166865	0.188021287957113	0.147849177805725
Meth.PTF1A	0.0865630049366155	0.0441710397448136	0.114472683125809	0.0319724950584657	0.0597405951331673	0.0725109154252919	0.0524906896230117	0.0470038104715706	0.141318516323349	0.115894210690606	0.0501400378661338
Meth.PTGES	0.0898091453762517	0.04034315814797	0.117816486758251	0.0730698986927217	0.0602095766461266	0.0766567182234279	0.050949101205564	0.0668116431461361	0.11453622480666	0.0581602341208235	0.0482537161431531
Meth.PTGS2	0.399282108499986	0.187301121584976	0.275744567349307	0.144337102886182	0.00607410850089781	0.306142887109032	0.118623562547572	0.20035373331227	0.0170327145362547	0.207767331937783	0.189540837684225
Meth.PTK2	0.410330773537338	0.194753756555697	0.305856169616789	0.116940476427131	0.190874527965937	0.235262115586411	0.136086459924424	0.159319380807684	0.337568930890242	0.192551504386745	0.160591096600083
Meth.PTMA	0.135954758381183	0.0544665668231698	0.102693859642249	0.034301442898683	0.064966326076048	0.0761754883507089	0.0439241056516141	0.0497552074071908	0.104642681762515	0.0682112771680906	0.0508262422060737
Meth.PTPN1	0.27448309881581	0.107830643550456	0.169108797794524	0.0545409388752942	0.102907384327533	0.140201427959622	0.0704752886348732	0.0881138774044255	0.193620959451225	0.103556913438631	0.084625221600462
Meth.PTPN6	0.10557857553825	0.0388793736201062	0.120789341387163	0.0505014010112277	0.00266238269588612	0	0.063891292946716	0.0487342336394983	0.103172535042544	0.0625741813989623	0.0578221995596966
Meth.PTPRO	0.203622878323452	0.0537511647526831	0.218888095099337	0.0576475987527815	0.088448903940898	0.106531611446456	0.0590629617804369	0.0550830758504769	0.224582806786864	0.175139300515704	0.0594237121047606
Meth.PTPRZ1	0.267420623567196	0.18133638774906	0.289458932754509	0.111793023241808	0.193917113110183	0.269827811333184	0.142807724160484	0.1587293923148	0.296174516965323	0.215794510957746	0.15138744121134
Meth.PTTG1	0.388717721897981	0.171211193193643	0.387934573090042	0.128941562631447	0.232620635417927	0.300804399767942	0.175318425285386	0.201078459572949	0.390488124470509	0.227306678622825	0.205399090895783
Meth.PYCARD	0.177713015506852	0.0971003556239552	0.166270696770773	0.0817089328790919	0.122455858770723	0.102625740591199	0.0817398230256541	0.0861468109559603	0.178205017078407	0.111234553345381	0.098474140298487
Meth.PYGO2	0.437692131822947	0.160249332280883	0.379419390444072	0.13138397955294	0.199342366955054	0.27123394278	0.174331787585	0.173462308842422	0.430810436674354	0.218168142183082	0.172138994086736
Meth.PYY	0.14504019584976	0.0430176714712252	0.318189853223397	0.107625434913905	0.216871423850139	0.143799922767864	0.121309895908203	0.14298174224614	0.290246866725948	0.165250694761806	0.152653951282285
Meth.RAB11A	0.463594377004279	0.2013773373291	0.448366419992364	0.163050056794667	0.264526318340265	0.35648482385893	0.195107526462446	0.227328611550028	0.486667431839531	0.249318683908631	0.229726526238293
Meth.RAF1	0.528593565908341	0.243855461559131	0.427880376154358	0.148459710896897	0.261917639997423	0.333637888545599	0.185841514550088	0.218857164883053	0.475330342078224	0.241592853380737	0.216399153649485
Meth.RARA	0.00324750273319028	0.0396698545199023	0.253794400872	0.128984567416529	0.162177622242668	0.161185333024293	0.0699230921347253	0.134170733595567	0.266051084300698	0.145392197716089	0.107410712768234
Meth.RARB	0.0195018787229106	0.0476158411271237	0.223771570557892	0.104670338609108	0.223073620170379	0.169859288027108	0.152723178668153	0.16380577500294	0.245850558715603	0.211531392316125	0.163435352975235
Meth.RARG	0.36383118087185	0.145908583805879	0.214770648766301	0.0671461790480413	0.127157852419012	0.168037019026188	0.0890660493737553	0.122332863082914	0.26633845274445	0.11950001925223	0.112733739831673
Meth.RASA1	0.470584596792205	0.211839219404704	0.474634211103141	0.163754735036247	0.258286844411628	0.334177916910044	0.195541797891651	0.238561582309173	0.496155767278483	0.265551330681844	0.243466727715686
Meth.RASSF1	0.261877385084024	0.131284410848895	0.000149537898898064	0.11685318534368	0.288004421968772	0	0.145577375328909	0.119026290017934	0.292704442968374	0.254003948462691	0.135607296085068
Meth.RAX	0.131271647907855	0.0481884956407595	0.118721606648546	0.034934537345424	0.0726978411750371	0.0852619276135708	0.0517567303725335	0.0482753039864884	0.20020955440586	0.147854638633098	0.0482274564079627
Meth.RB1	0.112742537752183	0.0554197458646125	0.129949394633154	0.0928089292440888	0.0857084998904933	0.131042958873124	0.0560323389867513	0.067509174139367	0.136854921283148	0.0795106175967854	0.0712903520744928
Meth.RBL1	0.55043361121249	0.234603735982889	0.387605665982631	0.131287892407725	0.237223728168915	0.303695157859016	0.162625576877767	0.196822342468373	0.433234136208418	0.227078465051986	0.192514849328048
Meth.RBL2	0.49344986062257	0.218114860702911	0.466966477239038	0.152021414620354	0.288653028547784	0.34187099303798	0.220053477501707	0.243374326260434	0.500195916824182	0.279936652034386	0.23438986845352
Meth.RBMS1	0.44043159257973	0.207872840072788	0.39824600555872	0.155631920251917	0.262630190252554	0.327782232089861	0.189020312217991	0.201158321535027	0.434455729245125	0.250891280411272	0.219919811550795
Meth.RBP1	0.00139873905076563	0.0509481774096976	0.121558859977691	0.0483663934345534	0.0624297601760593	0.106375135039017	0.0479086746900993	0.0477409324180309	0.125864313620542	0.058299686264158	0.0511164263003476
Meth.RBP4	0.187809700157886	0.039493041460842	0.161068487192703	0.0797503776656166	0.000903545606690096	0.182816514349392	0.0829896427038295	0.0802887586341028	0.1829855107834	0.15441137355879	0.0793605288759816
Meth.RCOR1	0.158319909048671	0.0656676992836175	0.126950142181328	0.0405586639101412	0.0772398815680199	0.0988136423932026	0.0591108608848053	0.0657478089265554	0.147547014538316	0.0805084706472189	0.0628603929142888
Meth.RCOR2	0.366258257923745	0.213991444756085	0.340596105083604	0.145232918890159	0.228696076051606	0.266271128324572	0.172674184952986	0.18179638204318	0.348276261954147	0.228735846460144	0.192138711433273
Meth.REL	0.39528419541627	0.143548781537168	0.438980894536766	0.141032150114453	0.242438346455345	0.33048861715808	0.194006756366383	0.206115248134096	0.460972805732398	0.229616663383668	0.218943723625218
Meth.RELA	0.0800783695363678	0.0361419990237767	0.0990090583880514	0.039282963901796	0.0599064332588537	0.0726832919715422	0.0478625881973629	0.0451001016484451	0.0989797213567073	0.0585813376908591	0.0514803142681023
Meth.RELB	0.192395161374079	0.0621425337510586	0.220429081702802	0.120834072952365	0.137681372006776	0.171369080548747	0.0995301527358684	0.103048950262801	0.213285832628844	0.151266274680473	0.0783672814720987
Meth.REST	0.48819259131945	0.217453267160441	0.427687702028647	0.153779901263178	0.242773606706913	0.332722355156767	0.182886461765974	0.218187335066402	0.454933086640006	0.242888034319844	0.211334412450414
Meth.RET	0.230212767297259	0.224513483004797	0.332910726631891	0.0878248041650251	0.161817029298968	0.30210917824316	0.180264374444157	0.0914259779964123	0.368640866024929	0.262120401901921	0
Meth.RFC1	0.449388819009401	0.202279488194786	0.434576090992858	0.173445799787815	0.26848976340629	0.333811817918999	0.192674302714489	0.160543796338525	0.460317102992877	0.256256477891415	0.247553456458824
Meth.RFX1	0.571944975854413	0.242042773894864	0.443506252041243	0.150339378181851	0.266795411106666	0.322364746696306	0.192941363602494	0.226598115854655	0.481040738261987	0.261300708849467	0.217592405116071
Meth.RHOA	0.587729201700323	0.235264196640734	0.433848881388576	0.146816665687016	0.250772014750325	0.327597254460463	0.188973215533507	0.229704578037553	0.495264652489022	0.232376424383032	0.22306419704597
Meth.RLF	0.511402304434298	0.221791999476092	0.416771239397958	0.148092703118064	0.239226247303789	0.316778762766192	0.184794039049559	0.213901211644167	0.441284525913658	0.233312373078219	0.20435422229799
Meth.ROR1	0.202597144596664	0.128116884906765	0.261636544389958	0.0811485810704588	0.209849399360126	0.251305999154747	0.16053625001086	0.190218659570984	0.24610816550879	0.206302404067996	0.17658109024807
Meth.ROR2	0.127604785866363	0.0936327179390141	0.170908618479114	0.0541187697437932	0.135805911756833	0.111176173099386	0.100187302166208	0.052280216239389	0.151640992922139	0.149431807588355	0.0668442635655985
Meth.RORA	0.362767919447631	0.0821061170550887	0.261906719967938	0.0547020266863864	0.133123665841564	0.184857852989688	0.0702499406182749	0.100146789993147	0.349898403568104	0.180698821857796	0
Meth.RPA1	0.0881329861954192	0.0435692956438827	0.102669384486689	0.0476637180529949	0.0610146947666798	0.0734069304784633	0.0448666035260343	0.0454255104484957	0.116158570812318	0.0610723954994217	0.050222820394904
Meth.RPA2	0.430645638425657	0.203720312294123	0.327196081571266	0.111981763068758	0.236030996525404	0.287460900451692	0.177934483341526	0.204423082376766	0.364627271140364	0.200683157813342	0.148910716851838
Meth.RPA3	0.357341184196225	0.121503399112556	0.260717710168796	0.104371134804591	0.162356478969449	0.162314699378231	0.121270215425271	0.146732565975962	0.257136133274842	0.140687384870606	0.135890595735504
Meth.RPF1	0.475521918898868	0.202879557797893	0.46520415370892	0.179022396138238	0.286096077211109	0.367529731575785	0.20638127462852	0.228966688732217	0.494984144411624	0.28122370984908	0.242416183286384
Meth.RPIA	0.479434348894338	0.219549342893344	0.408948118864401	0.138379249826126	0.240637810222832	0.314956896211743	0.168972846192878	0.208001137590023	0.430845479138372	0.221109889206642	0.210055478622831
Meth.RPL10	0.366255545216333	0.0442649371864038	0.243947565644559	0.0533860521741584	0.12661572094963	0.170690156389991	0.200301912571029	0.0144640378824557	0.224856690035039	0.145305865036933	0.245637508368175
Meth.RPL32	0.532603020364824	0.223569879992789	0.504571469322577	0.18862445634726	0.296544859161721	0.374830769529525	0.205468539846042	0.257907447100528	0.545273943118557	0.287178421288711	0.246555835068034
Meth.RPL7A	0.508323253791329	0.177593875103263	0.31381481584744	0.1044754358548	0.190141090113764	0.275781899687676	0.146050826193281	0.189871268207165	0.367131510963738	0.18497824878689	0.174656000204927
Meth.RPSA	0.431717217550491	0.187567753122215	0.452384009861463	0.162022926466631	0.256932438745908	0.330609422581013	0.198012547128632	0.223191702461399	0.48837012333438	0.248196722085601	0.236403449312734
Meth.RRAS	0.5124877718743	0.241127514569273	0.420905167975082	0.151742007372514	0.247495498936256	0.328633132006669	0.175016099794387	0.21922677134711	0.457440786140746	0.241958075103454	0.205385235858761
Meth.RRAS2	0.395372391203906	0.177502664719563	0.247513032277527	0.0967371350372173	0.161054030329984	0.155779574302577	0.100672718320943	0.132643296627822	0.2327330922923	0.160516036571152	0.114052971484162
Meth.RXRA	0.384199609669121	0.220301530496391	0.30273762538156	0.126052485523469	0.229481789145161	0.245372272769924	0.150973795192744	0.175137087396089	0.325825529283914	0.206367566538318	0.187011711900294
Meth.RXRG	0.123384617040596	0.0872250732763697	0.239514398470445	0.000716497238054286	0.109068308386469	0.170322555970438	0.0594768332519474	0.0763277650146205	0.257270266170514	0.167625640254934	0
Meth.S100A6	0.433617039013618	0.198861324649389	0.504719310645577	0.151340181044601	0.265261917472989	0.355033567478481	0.200680429612349	0.227987973010062	0.546594181220888	0.251455294003046	0.231319021759677
Meth.S100A9	0.0859270892373875	0.0363457605860952	0.0913894514514155	0.0357219458166483	0.0548561273558946	0.0692548402145179	0.0409672291863824	0.0434320943613779	0.0967767906409259	0.0523968254667263	0.0470174839159634
Meth.SCARB1	0.114458786994528	0.0525476330421871	0.104737847180672	0.0324250673081502	0.0540539450057074	0.0758878220733452	0.0470318614130262	0.0465785062355932	0.105950951764019	0.0548712371435025	0.0492729297281789
Meth.SCD	0.551018728111736	0.234283784763016	0.418956275241729	0.141817604011121	0.24589268940354	0.235240498179782	0.186608122286436	0.188388056140247	0.445362298176684	0.267517857175687	0.1861285528693
Meth.SCG2	0.417199495098364	0.194738937125961	0.486857850288702	0.172717909735736	0.269031089348681	0.342514309494492	0.211116635939848	0.243932230912533	0.508091744497624	0.265578073271947	0.231962479120233
Meth.SCGB2A1	0.176517019545724	0.0945521714025245	0.182488352919738	0.0408905609515719	0.000888775174082487	0.0758732347569473	0.0527862360734389	0.0754555441675839	0.117605985671126	0.065824205183346	0.0536016289801877
Meth.SCN3B	0.167543133681307	0.120937005331178	0.15830524341694	0.0630664618208901	0.141510806500529	0.142154054916119	0.0827207168150223	0.0848790103289558	0.171249202874413	0.171549589301357	0.065109538238218
Meth.SCN4A	0.0848502829294726	0.0365197526524	0.0969805414541274	0.0294187111035884	0.062246371415004	0.0279631177196435	0.0412512272552968	0.0450806649924634	0.103423396239095	0.0907754947217288	0.044451930083045
Meth.SCNN1B	0.219114021089867	0.0829177998960293	0.302453337004731	0.126362438789411	0.147953367209408	0.249624741405563	0.107874385259582	0.119739852698155	0.343615750376558	0.16594307588866	0
Meth.SCP2	0.271691992788285	0.118345535469076	0.205770917383135	0.102016560324801	0.127132998119462	0.113689564144514	0.086817250957448	0.0977478645306085	0.218902061906854	0.151608008425192	0.0996123872537533
Meth.SCTR	0.106505556708484	0.041728425452078	0.0810885109415003	0.0300967504217164	0.0552059314961438	0.0618241854047668	0.00037060835999456	0.0455932940858648	0	0.0636518250419823	0.00117992460365668
Meth.SDC4	0.301659660940892	0.13888245881041	0.219808233304676	0.095699277407425	0.129318756180169	0	0.0753945768502026	0.101166416299206	0.122609926464757	0.118481353900867	0.0926500165267497
Meth.SERPINB5	0.204518382808601	0.114457820070932	0.181650344926066	0.0647743676784278	0.0920128165304386	0	0.0715959723112563	0.0718698904024189	0	0.0632327579768891	0.072297427614494
Meth.SERPINB9	0.112322700031876	0.0502842967481924	0.108349250541382	0.0490209507670337	0.0568537949601515	0.0672517609542023	0.0459740388752342	0.0479049208952431	0.1027782027913	0.0529280563135372	0.0516778450019579
Meth.SERPINE1	0.445553601085461	0.214582519219577	0.421813154722158	0.158535893376356	0.267812182326236	0.333521642972752	0.202024149610612	0.225394214861896	0.433966546104626	0.256610085150265	0.22690260075242
Meth.SESN1	0.530054529649031	0.231836666202828	0.508391366639405	0.160502160826028	0.281747552367327	0.371945441855829	0.225374561371291	0.253553644670785	0.529810136776877	0.28520864658138	0.243190284666248
Meth.SF1	0.530191149074909	0.238008491035081	0.428956657555608	0.146143585275944	0.27198497584602	0.341966285329188	0.189727467910538	0.239627421323857	0.48341016303186	0.235045084597846	0.229151804410749
Meth.SFN	0.111210170022592	0.0639016768533015	0.00023278488318547	0.047657104476785	0.0710432787151934	0	0.0496142490371982	0.049909701193305	0	0.06579779082212	0.0557856344830404
Meth.SFRP4	0.174220137363098	0.0396054483497339	0.166079272608198	0.055095273781973	0.0693810275724393	0.11532661982771	0.0504687982310978	0.0495924788037633	0.257200506209481	0.162556769538485	0.0491595728100623
Meth.SHBG	0.0766876437754077	0.035123271431587	0.0962162264751806	0.0577642594953345	0.053638751981625	0.0663221822120873	0.0426546062396474	0.0464423118776419	0.0935778782745775	0.0545911548536461	0.0458784893907608
Meth.SIM2	0.127627561720957	0.0436153155636044	0.172645541084418	0.0648271305497859	0.0873251480171306	0.120335060661942	0.0786643701150867	0.105110904959613	0.160789550440377	0.0900584683227687	0.101861411396521
Meth.SIRT1	0.0792173821355298	0.0417223507577327	0.0969230980533152	0.0441535640197095	0.0569722102026898	0.0233500985827141	0.0415499858433412	0.042549409283359	0.0890149327122644	0.0528450462725345	0.0450976084091343
Meth.SIX2	0.206122619820106	0.134084029867689	0.228702011871844	0.0730550195802106	0.241663788429861	0.220421503305797	0.130695805796723	0.0663042220358641	0.210018243870682	0.26131449078771	0.16415701258332
Meth.SIX5	0.538480359389519	0.220728557213411	0.443906141118957	0.162379513325824	0.246406719355634	0.291194461489437	0.190026040149619	0.215554552508746	0.483968375313983	0.264767518674837	0.217217012804288
Meth.SKIL	0.522840578218398	0.231964526195818	0.448133985260838	0.144028516794373	0.250585830637074	0.344080145495294	0.190976909674046	0.207781351001085	0.470808016315645	0.262090050917611	0.215678771476329
Meth.SKP2	0.518736670346709	0.242853660270944	0.494466756082294	0.170591093649871	0.281960755968859	0.366257011729184	0.21476785190552	0.234776984649697	0.519025280289384	0.285635786024105	0.247794124220182
Meth.SLC18A2	0.115807145002178	0.00715901170631455	0.132047320204265	0.0848741820086322	0.083595304456923	0.0926529790003739	0.0661872234042904	0.064451541353757	0.119805342043022	0.106127017341222	0.0575430541619516
Meth.SLC19A1	0.0873052928947131	0.0466332990840985	0.118623725210755	0.0769146292153204	0.0659184455573383	0.0936831129119951	0.0562731684900487	0.0727318171353206	0.113263603589093	0.0638696254790827	0.054207479632436
Meth.SLC20A1	0.533493034253632	0.235537983931016	0.380096419886353	0.139202817882353	0.20994168945627	0.311002542225924	0.185231576802743	0.199636077546894	0.442778870043351	0.223651873946994	0.218360713337768
Meth.SLC25A1	0.223454787564804	0.092340190054098	0.151283067108946	0.0551906394961461	0.088342829425152	0.0823608803671564	0.0578830303173481	0.0567747059320361	0.112680032324336	0.0950135004377563	0.0715187761023973
Meth.SLC25A5	0.129797220711718	0.0511105322294254	0.105721702315889	0.031914528437178	0.0617576241438897	0.00131808917771837	0.0536918031491071	0.0485864417136025	0.0992146422315203	0.06002240547794	0.0550602969926923
Meth.SLC2A4	0.394985845245193	0.188796324150236	0.347802530074999	0.135370475316634	0.199505251929574	0.321020477601359	0.174727692320207	0.185790323634286	0.375818741599257	0.20744051720474	0.219819304061236
Meth.SLC30A1	0.480390215482843	0.215368483058352	0.420926083027579	0.17078729988887	0.256510434045968	0.330630927236098	0.174456539960025	0.201823635798137	0.456300924954982	0.250368038936769	0.192943469165796
Meth.SLC34A2	0.155126886768136	0.052148662322766	0.145492571121828	0.0348265413530423	0.104462358965336	0.0992784636818073	0.0874644303174939	0.0553734298705583	0.156417776269953	0.113975177544327	0.094643938624126
Meth.SLC4A1	0.178327581496435	0.120231932489542	0.166770808293764	0.101184290911629	0.0971224970073523	0.0827521936421888	0.0714173563663568	0.0968330182054321	0.00140847428258979	0.0704241327486257	0.0792090073447681
Meth.SLC5A5	0.222205084306091	0.072635992644889	0.2066890211008	0.109635950750446	0.105089782487781	0.148304749744982	0.0796218915081577	0.0928227836308473	0.32746915139413	0.224918241816166	0
Meth.SLC6A3	0.0914003424993953	0.0414258206659586	0.0997299147431293	0.0335435646571529	0.0616782496866604	0.0754683291421393	0.0519712635433036	0.0441711844019893	0.153220136334371	0.104977576358167	0.0487421675182286
Meth.SLC6A4	0.106419268039231	0.0372669793180339	0.143764356473447	0.0997661719820873	0.0812460102141139	0.000774249163317886	0.0739989192941112	0.0840398497858976	0.161604818790344	0.118862739234376	0.0669680766168495
Meth.SLC6A5	0.321657993793307	0.150814632391108	0.243644908522342	0.108797877061103	0.148298268198181	0.221266342355231	0.0798013950189205	0.108041532858111	0.296669718313426	0.181657650484868	0.0723713243457062
Meth.SLC7A1	0.486072749913887	0.227770305219762	0.419102179762948	0.135756225452053	0.25277608721621	0.308419700355361	0.179481412964798	0.210094873220534	0.452676997190675	0.247503987910531	0.203843251098172
Meth.SLC9A2	0.140747610203755	0.0771571036905225	0.19662443172771	0.11017322984914	0.127605161842135	0.000874177093794652	0.0844789021825611	0.0977129985717268	0.129979779333216	0.130323137503886	0.102344223789258
Meth.SLC9A3	0.113847766293367	0.0413681495515434	0.144492540691208	0.0604189226878482	0.0766475195257336	0.095647989211003	0.10077957759155	0.0618951559348559	0.145604856182345	0.127837237505735	0.0627508068605187
Meth.SLC9A3R1	0.500156364300845	0.225867301811185	0.308889646087879	0.126384015940111	0.202302967909593	0.169448306304314	0.135086549742008	0.168878381267439	0.277578950080784	0.211847328701015	0.156268066906159
Meth.SMAD6	0.518003930688449	0.215022534347334	0.393912983597038	0.145092384347265	0.23693601381405	0.299392766531312	0.170919400827982	0.202202010103025	0.433502108742906	0.238332728529411	0.213558248030845
Meth.SMAD7	0.447148965597045	0.186681580534542	0.387072830683302	0.13958803238167	0.237861329485916	0.299115777747334	0.17741330685002	0.221905482891763	0.415071488739744	0.224322285662434	0.206963024917657
Meth.SMARCA4	0.501938986924115	0.206609385713532	0.385675464411564	0.149833628200066	0.219789358816801	0.302547405847271	0.170939863020407	0.18911860063855	0.427018116264207	0.230985459168579	0.197979825497553
Meth.SMARCC1	8.00979163614502e-05	0.111773695160774	0.488850189204447	0.145988994346546	0.200012190257773	0.281648751578922	0.14715639908256	0.147904299395368	0.466036552472597	0.179192931089342	0.159913190954939
Meth.SMARCD1	0.546032574434368	0.214784395908549	0.461806846287358	0.158404839557989	0.214126744991808	0.321028182348945	0.190325038632565	0.23020358721859	0.498142853011687	0.248613556964502	0.21313809459061
Meth.SNAI2	0.439279761539754	0.210790153720275	0.361234807804382	0.137639290562585	0.241277985544503	0.293104520747115	0.169054203273741	0.192670426061417	0.395560262399282	0.225974725755586	0.192975101646234
Meth.SNCA	0.349326982752016	0.195981745237815	0.381744270029778	0.0681144822171867	0.249579061361318	0.290656084120603	0.183054148281089	0.117978977905775	0.486718531368537	0.279932546491419	0.0896095945033686
Meth.SNCG	0.076568822312895	0.0350266100241727	0.0989913823426085	0.0446464506331782	0.0562749847346593	0.0686143412751044	0.0452221556540459	0.0470470360427687	0.100930491083144	0.0586388745472486	0.0493187831311456
Meth.SND1	0.36222654338243	0.172832773605973	0.340000851810638	0.115881608190143	0.19297865472534	0.206334447850432	0.140823928229845	0.181571383478103	0.367360447448038	0.202110727811935	0.129584523007389
Meth.SOCS1	0.00402159161629281	0.239149990794678	0.495181284411889	0.168740077599877	0.250920112013353	0.339224516517275	0.211945655592668	0.150732093583441	0.496770657770173	0.233448746442259	0.189080496345032
Meth.SOCS3	0	0.135189052462729	0.315107321375259	0.123363381050708	0.1107802734132	0.276281467741444	0.226964611816563	0.107853790878723	0.380127667301525	0.176937276346416	0.125349751494285
Meth.SOD2	0.502468357663764	0.209896728817532	0.414769472189947	0.151155599320793	0.25103540435073	0.337944480604903	0.183504864395399	0.223804383298911	0.485061410981612	0.241203066551267	0.216985488667803
Meth.SOST	0.0748940183047063	0.0331499371338711	0.00729640758848903	0.0450848769676093	0.00176640503444165	0.0581371335650947	0.0445752544623487	0.0513783013149761	0.00121453037326333	0.0490878199328058	0.00159497089696101
Meth.SOX2	0.098822892324545	0.0443488697847131	0.117103571063172	0.0325507449726387	0.0689548622232411	0.0816311811691385	0.0477192926565792	0.0458685931655611	0.140244578154375	0.0748814704254185	0.0524766833707651
Meth.SOX3	0.136517976931955	0.0423421983641102	0.16241722462152	0	0	0.00231373712534444	0	0.055540968184058	0.10757133925155	0.083873843554504	0.0497202888459099
Meth.SOX5	0.349551896812565	0.114764288634198	0.585126446655267	0.163930996604338	0.293818611564975	0.33196927433643	0.21202114036617	0.262878956372238	0.63143306745861	0.380866548538453	0.172246082333388
Meth.SOX9	0.203936727802441	0.0861255005368112	0.171602514198868	0.0595969216045641	0.157763765469179	0.135790018927125	0.0808563505924768	0.0837103221010121	0.171721762266859	0.205118141281824	0.0949923743494556
Meth.SP1	0.395554332246091	0.193296529689186	0.253078540214314	0.0841800193735694	0.155710243887198	0.201227951422915	0.110685327758933	0.140627440852412	0.281081842502967	0.147711580917617	0.128482578976737
Meth.SP3	0.190694096429953	0.0822615791538214	0.200653362357392	0.0982406192172975	0.119675411715461	0.140855183838031	0.0973879928274137	0.104727834044319	0.191027121644031	0.129361188914922	0.118325382930412
Meth.SP4	0.457018461392785	0.194659583989905	0.368839719662908	0.15022940444624	0.241520232950803	0.236289432784072	0.196905488972809	0.213817832325714	0.392987248757187	0.239651790145173	0.193695765788856
Meth.SPARC	0	0.0489232006703395	0.485362149114075	0.114793933701227	0.0914489923368106	0.192055086908065	0	0.112476883407679	0.518869767890937	0.252069231473256	0.0667059184527184
Meth.SPI1	0.006562239304414	0.0366515015542588	0.101916083350144	0.0413795820521196	0.052692878872561	0.0872000779820867	0.0404066411090697	0.0409811128702926	0.103106486208033	0	0.0450368705407975
Meth.SREBF1	0.0788598488089582	0.0334050181505355	0.00127383731269706	0.0579028819481744	0.0629587135783469	0.0685223960843849	0	0.0568395083322459	0.0859231197401117	0.0597209805348881	0.0512779351017691
Meth.SREBF2	0.502342613125022	0.218231623279929	0.377883476983823	0.13539887898711	0.225565227909786	0.273708870526927	0.169687625473982	0.192487286948742	0.410117820234847	0.216964184738901	0.192385755373813
Meth.SRF	0.210043186765999	0.0778996592117037	0.21990909735333	0.080539363314206	0.127649419775822	0.1872775576464	0.100808493688734	0.0803603957486725	0.276137838257708	0.124960817854326	0.107143791391484
Meth.SSRP1	0.285272426404555	0.116217357632114	0.238990129179318	0.118502479498386	0.141563416444181	0.191177801040146	0.102201655427799	0.117220594894864	0.247811146346448	0.155116448438183	0.122872602504627
Meth.SST	0.120982272687432	0.0393799623657617	0.127227536437111	0.000466506954643217	0.0602585555641841	0.0768432055078354	0.0459303450964622	0.0465045550067466	0.205565855228302	0.156747674280927	0
Meth.SSTR2	0.253053350155432	0.0554908172345969	0.261540830435931	0.143830110827625	0.165526444698843	0.203422901677159	0.224371014866332	0.00263565320432002	0.445845551544719	0.244971330327329	0.00283321620476221
Meth.ST14	0.00236480941942275	0.0494060743194267	0.108144710541472	0.0462438260822657	0.00460503869783777	0.0651133413008899	5.30537034401186e-06	0.0421493464866218	0.0954396721469369	0.0506321250202223	0.00165506076841555
Meth.STAT1	0.510788362850613	0.225742715982217	0.425188480941148	0.148564734026304	0.246761381980899	0.339041252324601	0.182320299018448	0.228956429658483	0.420098069865604	0.247945631602133	0.211428665742226
Meth.STAT2	0.55471124805124	0.233883490523217	0.477334110980383	0.171292929764156	0.28061896281076	0.363215184425067	0.209478687757679	0.246036674305163	0.536727113043194	0.277682055238508	0.233342859558473
Meth.STAT3	0.222454110358171	7.90220739061002e-05	0.389493013356003	0.12161426611724	0.13150438797426	0.0038805681265172	0.170005571704573	0.131966245674082	0.410817737097609	0.23662043400605	0.103609268809936
Meth.STAT4	0.121356624739363	0.0333746531826556	0.0917361903406381	0.0286269847283819	0.0525006673668912	0.00365215109070333	0.0407311721432773	0.0437422020213991	0.0829967135565612	0.0561326817255201	0.0461777999438226
Meth.STAT5A	0.133767302793515	0.036815052366268	0.193476039508689	0.09263243957809	0.000630994091733754	0.127945593202266	0.0575635785561808	0.0820518951988717	0.19705613192033	0	0.0586345749074103
Meth.STAT5B	0.244427722265303	0.048555050943489	0.323600176405328	0.131389901974701	0.138460843955882	0.252783856720941	0.0900367317752341	0.106891529971462	0.413874921511229	0.205926476128737	0.114139467377406
Meth.STAT6	0.402208854878851	0.197509202977491	0.414599420151792	0.153241271816706	0.251570609497077	0.312414177558508	0.197523036118847	0.206416591436596	0.443618965128631	0.229462381061392	0.215725711200733
Meth.STK3	0.40417458397408	0.192795380476886	0.28420517555602	0.118428563048868	0.187755147964218	0.158023951228755	0.113164684463246	0.144198595907793	0.212831088615191	0.185736811703859	0.130619390315452
Meth.STMN1	0.17392252344979	0.0947848440636755	0.182400077574828	0.105618320050207	0.134847771182958	2.02074759804933e-05	0.0896710123627156	0.105094753599536	0.135579072456238	0.150386490421539	0.104883837597539
Meth.STRA13	0.496628101164871	0.217334289240843	0.371378488723018	0.150084916452987	0.209912525053249	0.300650960422281	0.191782904854169	0.147140809883467	0.4156606572237	0.237248838008783	0.213198213705439
Meth.SUB1	0.525871336986645	0.258643166360679	0.493433879397981	0.179317993281004	0.29423305507954	0.390711248255814	0.219233786549437	0.239639606548593	0.51448797574002	0.286900939847367	0.263952392734871
Meth.SULT1A1	0.295829007013591	0.139813871351326	0.369579441238027	0.075352123053921	0.160339288451563	0.272650233024126	0.122886206899491	0.145203859042224	0.36623472193413	0.208793654544427	0.134890234990733
Meth.SULT1A3	0.148042369120222	0.0422458347953332	0.180564756313652	0.0581133274559069	0.0856919037434728	0.129963031016046	0.108002591147413	0	0.191360814562573	0.112029833661974	0.0909202876402651
Meth.SURF1	0.0732352441861567	0.035419092540605	0.0888994457038759	0.0335357124988273	0.0613756433860281	0.0649839247659078	0.04845515544158	0.0465796860648536	0.0946189554439255	0.0623102343872066	0.0501486816043172
Meth.SYVN1	0.545719090325756	0.222863019724951	0.462105329305569	0.157525184212688	0.276951981787646	0.360315961945085	0.195522530037102	0.232173035658605	0.494450389542349	0.249256452377273	0.219387434193532
Meth.T	0.100022989800233	0	0.140396811136092	0.0348028092628357	0.0741108903145886	0.0783929774907874	0.00439851379708122	0.0437233103032326	0.259764620710487	0.171887699591715	0.00331233799694145
Meth.TAC1	0.118777995484626	0.0439109408415475	0.156146027717674	0.0332610040316655	0.0632459866192104	0.121523574817281	0.0479113688759948	0.0557883148520726	0.181661938333797	0.11212058356513	0.0524893260338678
Meth.TACR1	0.137377123720853	0.0383285382804747	0.198883508621339	0.0392827911912308	0.0888692748133776	0.136913048424827	0.0607950064719033	0.0675109974063946	0.228419179799327	0.128860091948447	0.0620629971114112
Meth.TAF7	0.336228541143514	0.0589443097842676	0.350674994882005	0.149812301750001	0.229146751169707	0.262018740655376	0.183621223847168	0.173564868661583	0.416693148601195	0.234653958628422	0.198620989742377
Meth.TALDO1	0.438886768110809	0.191170981656446	0.378718781776701	0.146497537939389	0.236493320904107	0.293949592910991	0.178386533646184	0.192953184423175	0.407628911332126	0.226772839403607	0.194946502843696
Meth.TAPBP	0.366167157334468	0.154259178075238	0.401216771809235	0.13441195351235	0.234025734278452	0.297235120764636	0.176438842489472	0.181724403284979	0.418305441340595	0.224864215247244	0.20824149279577
Meth.TARBP2	0.605940176979111	0.275374160561942	0.500469785559315	0.179318987415035	0.294295861283797	0.402627204849352	0.213687102905576	0.23442289304984	0.553526700431115	0.299387377774326	0.240436677718197
Meth.TBP	0.284523387871944	0.139052171035252	0.2322704729686	0.122400460712307	0.173725847789064	0.156686439467296	0.122201426316498	0.150090607511103	0.20998087750634	0.153733171650749	0.152621444120122
Meth.TBX2	0.0876630928953115	0.0426232521380519	0.116001801671896	0.066965516458972	0.0681292287854406	0.102197139863206	0.0621249265131562	0.049458501288364	0.118530310513935	0.0881976159648735	0.0534052814399479
Meth.TBXA2R	0.4201073834743	0.201216823622274	0.349798974720555	0.143854151047185	0.20614802099384	0.352607278188803	0.113394357410398	0.149678212319321	0.391775352730641	0.202772583905727	0.116603831762172
Meth.TCF4	0.331789770639189	0.156736195948235	0.349886368780331	0.120290454054571	0.211254875974184	0.262553307485224	0.162195813329039	0.175719428640743	0.355341537455969	0.205428672451842	0.17592720735995
Meth.TCF7L1	0.281841488947425	0.0897518450949575	0.267624334498833	0.0978279792048619	0.238679155297063	0.252736308300907	0.128717446316985	0.072793111675806	0.261451594183307	0.207734833811639	0.160272587782176
Meth.TCIRG1	0.0135866834919941	0.0343220639752828	0.00367447322470464	0.0352955345600521	0.0483610739523101	0.0657565767281445	6.59439352742982e-05	0.0425555756332943	0.0745895515013466	0.0497017953547506	0.00307273738801875
Meth.TCL1A	0.11744042914993	0.0500677597025421	0.102408662320221	0.0295747019910057	0	0.0145250432854384	0.0418682832313779	0.0511716687066065	0.0898335194649838	0.00478063198893857	0.0118076801337309
Meth.TCP1	0.490771941660451	0.22095105197549	0.462051872770742	0.169129244907233	0.278387908746801	0.351284739935923	0.196219984168057	0.228617367790295	0.495211089448493	0.261725653511954	0.228016005862632
Meth.TDGF1	0.116486273858571	0.0961757906957401	0.137476446444493	0.0764952131577108	0.0801398741833844	0.0807583595819701	0.00142702306864542	0.0706678451698917	0.117717282818333	0.0658928819196873	0.00153432095355696
Meth.TEP1	0.293812310769487	0.121330568890388	0.180147776723944	0.0575854757156033	0.103405520405414	0.146319833100072	0.0768569366286867	0.101686419365519	0.216814100559337	0.0962291817745372	0.087219537262172
Meth.TERT	0.0763192357801385	0.034101798743258	0.104333183911822	0.0339203473523855	0.0536802411140964	0.0717724308912311	0.0408331972868935	0.0418559727759222	0.107291387958302	0.0548184834538193	0.0448987242403555
Meth.TF	0.0892447691637435	0.0358253201071941	0.130044574091524	0.0442170940473367	0.0600736609249695	0.0763403145589031	0.0443618361967556	0.0498538498036448	0.154837398490592	0.0645733793517429	0.0550666816787412
Meth.TFAM	0.421503280567898	0.186757402329956	0.397075340418172	0.135848962715499	0.207541524274048	0.292704278052831	0.161992060259276	0.170901048004354	0.432317375862527	0.208042436902075	0.163238963846
Meth.TFAP2A	0.26543978694199	0.144692134607618	0.194762066723397	0.0925022624779251	0.167080020289645	0.153990711244171	0.105078931953833	0.119224105578179	0.202431309342536	0.188459134523511	0.131232561055708
Meth.TFAP2C	0.134494968444685	0.0779662409839389	0.177340165136322	0.0748711177303323	0.112030988085636	0.132629221809079	0.106908720131654	0.115992533843555	0.185477651181263	0	0.100864817319476
Meth.TFAP4	0.565223149474733	0.240733478473696	0.448949514317996	0.155553753107274	0.265471442382583	0.359266266811412	0.203156869859384	0.204584774819105	0.504920880666902	0.227761529901295	0.236403035729416
Meth.TFF2	0.120030336836073	0.0635560258534546	0.136591301776538	0.052370324351575	0.0606191728662846	0.0687259137194196	0.0371487692436278	0.0521100781199954	0.0970881318010879	0.0604464803327728	0.046295725209049
Meth.TFF3	0.105537400735587	0.0632056411153756	0.146319899873099	0.0518180146833705	0.059522729498364	0.068857443058592	0	0.0430908955541316	0.0876644027955217	0.00185420841587795	0.00393437495154539
Meth.TFPI2	0.12212586734321	0.102599156501533	0.177864074975818	0.0404875329681064	0	0.128901682731088	0.0808856876812984	0.0733836517904931	0.196639379245053	0.123475562062228	0.0712827504989755
Meth.TFRC	0.398581997815711	0.187547484354046	0.380193430998913	0.158665665744875	0.232778865352917	0.289837641876111	0.187127472545919	0.183448610108674	0.427468409153189	0.237067893900243	0.180803175752284
Meth.TGFA	0.371361964365266	0.196528482006533	0.337736265861626	0.127033294829288	0.231344824061059	0.276057500666092	0.165409213656636	0.194890608062468	0.34775070023403	0.213112319186657	0.176119568629983
Meth.TGFB1	0.0579148694741456	0.0347433893311601	0.087255212686122	0.0324551030646532	0.055618095888197	0.105428021321021	0.0399098248853062	0.0409749101829803	0.103322068943648	0.0502656229337476	0.044057947612856
Meth.TGFBR2	0.345569899582668	0.202922041346279	0.50028545917793	0.167573116792231	0.245340116590054	0.29316113889361	0.193933887544927	0.246818856196505	0.515939085484085	0.291273821285858	0.194403740783573
Meth.TGFBR3	0.143153318849804	0.0394795252756634	0.23573844978404	0.11927740647681	0.101916323163694	0.134663426596796	0.0812674035411286	0.0964480975861622	0.244353133541926	0.126677553397033	3.97439534809143e-05
Meth.TH	0.0835697405807619	0.0394782144254344	0	0.0398224755602318	0.059413220792952	0.0639751665623284	0.000261231304455538	0.0494305152413629	0	0.066914687548283	0.0476648437139668
Meth.THBD	0.196529270109713	0.114137668782013	0.135966046361225	8.93090723131041e-07	0.27204457465719	0.118584895150396	0.102333772407078	0.0737652812544773	0.145604274556948	0.211284383048178	0.127301503741661
Meth.THBS1	0.345600798130585	0.176018597286203	0.36458580219411	0.139321515304941	0.228813676064918	0.29319080296218	0.163208685781082	0.129011736779629	0.375700134420304	0.215090279280562	0.174360846511122
Meth.THRB	0.212200954115396	0.109646325599766	0.238327865078266	0.107512265685104	0.133507566831035	0.157175790750528	0.12051114095418	0.114120990496247	0.24080307062073	0.123229615773052	0.119400671982932
Meth.THY1	0.116992725338898	0.0455952092546099	0.131280531789601	0.0363307199167807	0.00471300205897164	0.000483959558359591	0.0433669677093115	0.0533116898875097	0.095589291145244	0.058216263463127	0.00219265807348664
Meth.TIMP3	0.162754669474084	0.0511074894795634	0.111870759185593	0.0526622783305207	0.0797586621141337	0.0938531661844735	0.0587739131015127	0.0550092777317266	0	0.0897418180333058	5.65128665556451e-05
Meth.TLR10	0.142056006718383	0.0703187779637289	0.141132025801171	0.0640424810544772	0.100902158496151	0.105929451361823	0.0587993698024081	0.0804809319422231	0.147797049325771	0.0878511799670508	0.0774122077020878
Meth.TLR2	0.253786240531449	0.103939987092877	0.259706680987798	0.116697603268995	0.176389488272518	0.204553915570034	0.132387084131572	0.139345436088732	0.268519847374896	0.176629479034375	0.151312889602426
Meth.TM7SF2	0.0856902944157542	0.0349209289486737	0.102466726321404	0.0346683501723459	0	0.0716865385341691	0.0467932502246442	0.00097916907164858	0.108162709082289	0.056645348696307	0.0483177923501042
Meth.TMOD3	0.255064658094374	0.130224351103588	0.221504335422694	0.0733935681024581	0.0981039461270872	0.031177912121269	0.0727499051161018	0.0878265709322385	0.114138177714607	0.0873837411342046	0.0714750569736644
Meth.TNC	0.37745539836141	0.181947834788822	0.404832965638737	0.140758772065466	0.241737547987766	0.302656565751893	0.183377995989298	0.197691726634295	0.419897630408648	0.230036864035414	0.200729415718128
Meth.TNF	0.184486895966525	0.108526551488687	0.172901247066253	0.0794761862915402	0.106567430082549	0.120008958572043	0.0658276776443815	0.0884386765311339	0.15661061997003	0	3.83831641676381e-05
Meth.TNFAIP3	0.577440326566479	0.252521037723868	0.495449505980237	0.190327038103804	0.310795412107601	0.384270488502291	0.219462857092185	0.235882442629166	0.543013666675812	0.311793896637288	0.240688969915589
Meth.TNFRSF10B	0.434573463345333	0.207480588078973	0.41251146951615	0.135644551926991	0.220659820912659	0.298891084751557	0.175893793476184	0.198196919765364	0.45730579096808	0.221732450584732	0.194990873401104
Meth.TNFRSF10C	0.00122188233989082	0.0454409302933298	0.159919543009621	0.0818189552427288	0.0749510172072378	0.0943699027110495	0.10253235183825	0.0935112292302951	0.200365253947689	0.120021672232914	0
Meth.TNFRSF11B	0.165164118052309	0.0662475325104852	0.185013944505878	0.090035998072757	0.0839690517327514	0.111085847078875	0.00308745845029798	0.0851376750389392	0.223990210560095	0.136884481519139	0.0608439639007969
Meth.TNFRSF1B	0.199759007584824	0.0130854527050088	0.275257830404037	0.1419383076367	0	0.184715197107799	0.229155123969407	0.0608608442156819	0.326633336573116	0.146709552409709	0.0750048717641616
Meth.TNNI3	0.138996798970336	0.0497245993641938	0.100732784388927	0.0363509042166907	0.0672235182667794	0.084116061303655	0.0536359148014136	0.0525296129066701	0.112374544762443	0.07312261963371	0.0525856589077447
Meth.TOMM20	0.458588410338925	0.0954029747064979	0.40703207087991	0.135739651568892	0.239819160356499	0.310230591999669	0.170723552524539	0.190237384049241	0.441639134702768	0.246779630562176	0.203043447655176
Meth.TOMM70A	0.701736387886025	0.214334072934532	0.450752607969293	0.168945131523826	0.332294987344579	0.457781228588578	0.253320855808509	0.27011086741313	0.410655850217161	0.30219621392427	0.270614439481198
Meth.TOP2B	0.589394085604183	0.259387727118481	0.485481744511052	0.15654809764222	0.300476120197192	0.384530369013026	0.215263221101184	0.266841851321721	0.526832757079294	0.270448637291091	0.248748453389523
Meth.TP53	0.497547901248053	0.200214334415565	0.425998952581447	0.148158212471401	0.248492400219675	0.335921755912621	0.196858960696499	0.226876952088596	0.473012119532692	0.245502948742502	0.225560825550469
Meth.TP53INP1	0.356922791001729	0.198877113844345	0.317485247495334	0.0880666293839476	0.186611420086443	0.169253606246459	0.12534002101722	0.151290096604893	0.263636656022319	0.147124046352072	0.121196976109314
Meth.TP73	0.0954412491277955	0.0410315321336862	0	0.0535063839718536	0.14574123236054	0.0825276131598176	0.061694591279933	0.0584298993266704	0.108275653826239	0.116965093583334	0.0831913933884248
Meth.TPI1	0.538043640273033	0.219625773873599	0.419969858562559	0.130035358190461	0.223386139378882	0.273762181903327	0.176369172687572	0.204875563837031	0.45002299173304	0.243632930765925	0.181881760648933
Meth.TPM1	0.071462540627835	0.0340279923459138	0.00238114676498189	0.0408697782721019	7.8479702240429e-05	0.0636178238840049	0.0568286104112706	0.04935261497764	0.0748546483630037	0.0534975666854602	0.0455652636415026
Meth.TPT1	0.531136804516831	0.227097246272375	0.459337080228482	0.175764444852104	0.278071019098831	0.367423498615057	0.184418758658385	0.252095482929925	0.490003784646514	0.295336558204367	0.254471312704522
Meth.TRAF4	0.399796115158649	0.149349645157046	0.352143402116275	0.122121066238991	0.215080385275847	0.285762919944659	0.16405891088168	0.166898737297822	0.417289186186907	0.202860906665604	0.20395326568587
Meth.TRAF6	0.38521980562603	0.158391261487874	0.282750371590654	0.0961238781328304	0.158737018086166	0.218114352482849	0.122557352674538	0.150452152426649	0.317701640329583	0.156945457281171	0.148305267960829
Meth.TRH	0.0729928766414505	0.0362036738094319	0.0753595741963836	0.0293484865829941	0.0532973701491216	0.0603852194281218	0.041557666753927	0.0414077881473212	0.0023277518693523	0.000936516679903253	0.000854678596591019
Meth.TRIM25	0.482669872298865	0.244745428170329	0.40022452122914	0.162624790373417	0.242313389197354	0.272432805985047	0.184021999143342	0.180579364251716	0.394652259261523	0.231769809176032	0.213421283085022
Meth.TRPC1	0	0.0568248146833627	0.293481107108151	0.0505629189547393	0.114882759277579	0.161789339963092	0.0708635117738748	0.0812120756093223	0.30740582080092	0.142049279782731	0
Meth.TRPS1	0.481819412735228	0.14166149512964	0.432729035497997	0.13297736913641	0.245468201525086	0.468037842752766	0.178887036943174	0.100937487091419	0.387069951500714	0.282922453722953	0.196251862083308
Meth.TSC22D3	0.113648783221676	0.0386441964837532	0.131292717202056	0.03634903188213	0.116073168455881	0.000897387604710246	0	0.0722397422828277	0.129571683929512	0.0863822525217194	0.0757873294091207
Meth.TSHR	0.170117785755142	0.109858392630779	0.135707429954047	0.0713177390714812	0.0802317345065145	0.0952414502220339	0.0475982985139117	0.0647382847043377	0.120464878516322	0.0842423772124336	0.0550298690729569
Meth.TTF1	0.0846747798308361	0.0421566195834764	0.107882813170478	0.087556780807283	0.0622601974310211	0.0702573683649258	0.0612675515603596	0.0683234063373504	0.106211412299898	0.0599263707534739	0.0510071821350104
Meth.TWIST1	0.00607734889276323	0.0447451188524865	0.203324519778523	0.00215279499645421	0.0937219483152946	0.103629962378748	0.0826167924961535	0.054428795471518	0.251819199910402	0.148569654490824	0.0572426733460438
Meth.TYMS	0.454489216036019	0.171769574135656	0.397012295159649	0.148450779135	0.249667524051821	0.301004495950556	0.161945651572521	0.183104103604423	0.413820897014504	0.225236145220679	0.203479054988189
Meth.UBTF	0.469584798240634	0.0648212286162915	0.383112177814559	0.158643856200158	0.233569170455275	0.448705012340045	0.183396819496279	0.142367257625291	0.546039706130588	0.265331804643222	0.17281791960075
Meth.UCP1	0.185495108437623	0.0392431358685583	0	0.0975651444675822	0.186047958044572	0.130495032598404	0.0976812699601371	0.0972591009633296	0.136543709380524	0.154225582290404	0.0966644658425811
Meth.UCP2	0	0.243179049054933	0.436066991324532	0.153599115790162	0	0.346514094283758	0.184923588557808	0.185775133919323	0.469799954668992	0.239939524836969	0.279220132209614
Meth.UGDH	0.148225750981968	0.0538414319652823	0.134629612951271	0.0351187291436988	0.0787695934500153	0.0942107753588992	0.0571925431339464	0.0600753075121698	0.17464409709749	0.115243658720287	0.0702931155387318
Meth.ULBP1	0.321709210468699	0.186616935172482	0.302157447383017	0.101195282610685	0.000646150235832861	0.242237458083502	0.158274141111518	0.176900933067905	0.315325184257392	0.154941051317196	0.173023565200814
Meth.USF2	0.531883350769254	0.250942745547211	0.508203364309974	0.201410410122	0.244537845208205	0.314785993869886	0.210336158342125	0.237220916776248	0.568021744450325	0.26104987796531	0.236076337971185
Meth.USP18	0.402794938749829	0.181688475395816	0.261258814830561	0.139956867367206	0.213882924556972	0.16110274385983	0.152443743736705	0.195020499802407	0.238324699001724	0.20735970285718	0.151490304320279
Meth.UTF1	0.00157390674528692	0.000102359550774677	0.0906554600214404	0.0416181995184058	0.0627009490347389	0.0730757947099714	0.0808346007594826	0.0459773828999395	0.16090925720185	0.127408690964043	0.0500033051725428
Meth.VAMP2	0.369826033247709	0.161856978178999	0.293335250868183	0.100220676986217	0.17281538537832	0.244027589411627	0.131530238140478	0.145217874900794	0.345510627950519	0.187700871680119	0.142711734599261
Meth.VDR	0.367562732646371	0.167865006235577	0.398943162113719	0.140072473964091	0.236141272300193	0.306534820610974	0.176114314068898	0.190584832640837	0.42774209550145	0.233719306102503	0.204387480315969
Meth.VHL	0.481499796759783	0.226059907550453	0.408886546154295	0.150680007618011	0.23345719418927	0.313649419956911	0.180586190311909	0.205421335505117	0.457748887134616	0.222484386453047	0.207070437533447
Meth.VIM	0	0.219378471339988	0	0	0	0.539891753417685	0.286292065380892	0	0.387598803922946	0.453165902484743	7.40276282196417e-05
Meth.VIPR1	0.00648235238331347	0.12597926641152	0.445635905011369	0.100358637484392	0.176522892956336	0.189262763870294	0.117947650369887	0.132359330929752	0.395619275121292	0.12684739399201	0.135298891058176
Meth.VSNL1	0.460144371789061	0.2422816691274	0.390318528173361	0.155397238503266	0.244492550657661	0.291160996305401	0.183918940428234	0.221191918736535	0.403957769468701	0.237922248039966	0.214714454323957
Meth.WARS2	0.54024785803704	0.182119612090259	0.427466007890093	0.151715039355141	0.249448541857573	0.337488607210253	0.194613692177113	0.22319717454519	0.489642137892982	0.252295682049054	0.230928787032757
Meth.WEE1	0.605638678771495	0.215061102714587	0.514907069626101	0.174024766561583	0.295300858595283	0.278442396229556	0.227472274612249	0.269714326600968	0.558662444633701	0.2968965493738	0.238642125046223
Meth.WNT4	0.225760907769836	0.0836579888736797	0.125347861992513	0.0447933613284698	0.0798376715530974	0.0936788119587201	0.052214987926368	0.0683386390765055	0.129254000629911	0.0804862309729691	0.0602937126902947
Meth.WNT7B	0.290086403019386	0.149190364980361	0.225891867609312	0.0842696544892744	0.156114289118251	0.133881132092149	0.116304753445232	0.121588532690726	0.24437842269626	0.136549812322293	0.131950949247657
Meth.WRN	0.123657815342817	0.0442046141949563	0.184352790959843	0.10506341538732	0.090648329581604	0.112950760174179	0.0807795907666705	0.0563886555516633	0.192633623830353	0.122473985640573	0.0595211932128418
Meth.WT1	0.0978665650202445	0.0645915089613453	0.153901020106656	0.0526674063658616	0.00588179706191505	0.083034506387612	0.0600982431672802	0.0602658221279991	0.13904925563445	0.134575794685718	0.0537872654813528
Meth.YBX1	0.164920776195984	0.066130730060811	0.108520642753412	0.0350705333170486	0.0616895496863558	0.08063884972951	0.0459886810244132	0.0586750809885176	0.112629917801635	0.0614994867016773	0.0502775522034139
Meth.YY1	0.664960648095993	0.233624785722208	0.430157485745331	0.138643356128848	0.265573516940572	0.295949164381571	0.188807116585623	0.222559917431331	0.430279720074829	0.26822400723757	0.214375157654019
Meth.ZBTB16	0.120174457791841	0.0620096114722806	0.107889276500414	0.039079799415458	0.0722203638293252	0.073037313611194	0.0437409873520236	0.0474764108527578	0.101383500149311	0.182793191681586	0.0818600671970176
Meth.ZEB1	0.495365966540325	0.180277466808058	0.296044264065545	0.101540621684251	0.190768038197435	0.222645489102678	0.137867021069533	0.148932411920043	0.318265891523643	0.162247652042241	0.152538379162168
Meth.ZHX1	0.422366085539299	0.176217385555603	0.288613576710549	0.0964182722765079	0.167937255742989	0.202194141411868	0.121561510837026	0.145240338368547	0.32578741886892	0.170691251312924	0.141838799631549
Meth.ZNF202	0.496657742637103	0.217250361731891	0.426995261227816	0.146758125758364	0.260407949318361	0.328791289415348	0.188833103208713	0.216705923178886	0.481449125347829	0.242135618691739	0.223641278011961
Meth.ZNF267	0.361516256732624	0.163264754915024	0.364020714392604	0.101552310011956	0.167714883662504	0.293113188966607	0.11673043902377	0.166252095299782	0.453151747271114	0.23106182811863	0.116117264883752
Meth.ZNF76	0.22749004379896	0.0959842715491077	0.255318808502848	0.113861148099936	0.152175431518842	0.181101719828392	0.118542581192119	0.119218239318164	0.257901978487031	0.165097559001791	0.120721524629014
Meth.ZP3	0.00261191228319608	0.251796375736848	0.313842023316355	0.14465852030023	0.2425374189588	0.253825478640365	0.173030262272286	0.130321311995779	0.322270301577408	0.199952855946213	0.188206201496766
