# Supplementary material for: Preferential Activation of the Hedgehog Pathway by Epigenetic Modulations in HPV Negative HNSCC Identified with Meta-Pathway Analysis
Source: PLoS One. 2013 Nov 4;8(11):e78127. doi: 10.1371/journal.pone.0078127 (PMC3817178; doi:10.1371/journal.pone.0078127)
Supplement: Methods S1 — R code. ZIP archive containing R code used to for the analysis in this manuscript. The README file in the archive describes each of the files contained therein. To fully reproduce the results, the scripts should be run in the following order (1) Preprocessing.R, (2) RunMEGAPSReplicateThreshold.R, and (3) Postprocessing.R. Note that the CoGAPS analysis and associated gene set statistics are stochastic algorithms, so results may differ slightly from values reported here though qualitative results will remain unchanged. (ZIP) [file pone.0078127.s009.zip › CodeArchive_S1/GAPS/ExprsFALSE.MethTRUE/NormalTRUE.HPVPosTRUE.HPVNegTRUE/nP11.nIter50000000.SigE0.10/Pmean.0.2347243750.txt]

1	4	11	14	15	16	18	22	25	30	31	37	50	2	3	5	6	7	8	9	10	12	13	17	19	20	21	23	24	26	28	29	32	34	36	39	40	42	43	44	45	46	48	49	114	115	116	117	101	102
p1	0.0321029127082042	0	0.00834576378481557	0.0207813049239708	0.0109963389563133	3.05710800899968e-10	6.29441726580547e-11	0.0304590845800086	0.0240293698380005	0.0239039417827747	0.0274323338441194	7.4051188450507e-08	0.0185913496277227	0.0165574905823064	1.37548275779808e-07	2.32289024986796e-06	0.0211644645650765	0.0512573975621655	0.0365705265910055	0.00686311058795345	0.0330300155623216	0.0334734493290485	0.0190647502607622	0.00202841115036403	0.0343898665583143	0.0412774364154069	0.0295776143292848	2.58506846756971e-07	0.0243566315981333	0.0204595938849964	0.0324052245923329	0.00462584346413873	0.0314876706026965	0.0123806000162926	0	0.00495372252126622	0.00131346462555474	0.0193900181181322	0.0236111982752715	0.0310306434456552	0.00114262720595947	7.4273549065384e-08	0.0182402562219607	0	0.029171538351557	0.0285863060285419	0.0255839732782229	0.00191346182723706	0.00133447204089741
p2	0.00957142330948941	0.0136201993085512	2.52394571700541e-07	0.015014940069407	6.66695231887747e-08	0.00530914224879708	4.43841339226249e-09	0	0.0108257718978655	0.0134174923146056	9.66005554518689e-07	0.0142305808100565	0.00743213316029257	0.0341023101731833	0.194795768358418	1.32484596500466e-09	0.0138049444896265	0.0299571824832901	0.0292411283948972	1.61065223353448e-07	1.75935442335528e-07	0.0995390153499674	1.29449239478273e-07	0.011564006033442	0.0380205770051572	0.00587099143773932	0.000274084622403362	0.0292674312558821	0.00693544829387542	1.01158378233189e-05	0	0.0336633015013306	7.83236813448304e-08	0.0115962941592941	0.0117941270843464	0.00180059707434462	3.4409197374151e-11	0.0429416028009755	0.00690519249742762	0.0186320261190976	0.0285924101752968	0.0787705715762994	0.0237502499864854	0.0285253586291177	0.00482859476502769	0.0110855040415332	0.00954111287617051	0.0134390608094098	0.00556559647202096
p3	0.0168062024950018	0.0213957529746344	0.0109673489154062	5.20078626372814e-08	0.00112308498077736	9.33022675375638e-08	1.4017135798495e-08	0.0047008032061975	0.0258160557877889	0.00107068205810981	0.0117670142546509	0	0.0173728963860776	0.0108531365891496	2.48381001116963e-07	0.0246440438103062	0.0227379895935166	0.0244595491902742	3.99133853149806e-08	0.0211565508244551	0.0168872259968301	0.0162283486815405	0.020161225313023	0.028967592826011	0.023555267698278	0	1.17509499334109e-08	0.00504236874175488	0.0237087156213532	0.0121893807557703	0.0112846709665969	0.00815001540641551	0.0101804761218274	0.0259726987208146	0.0136979592207741	0.0273135359562081	0.00744338810912131	0.00654338339858985	0.0395610516101519	0.0276345358935308	0.0261457285071154	0.00218303698429537	1.88518951130857e-08	0.0289904921578647	2.08135807058748e-07	0.00209892643657403	2.00942695795274e-09	2.6920307127809e-09	0.0264285103174285
p4	0.00646380850854925	0.00395244329166708	5.88697011975345e-08	0.0362816108365875	0.0167557754505751	0.00473428858781047	0.213247541068175	0.0375192259450426	0.0196140591633478	1.53550659775576e-08	0	0	0.00423838437753676	4.03468977058417e-09	1.12278254232968e-07	0.019131384568941	0.00351820115118011	0.0270474425556803	0.000210972376354929	0.0869202208961557	0.0115524825557568	3.94586915826673e-06	0.00269348656516948	0.00342486954229479	0.0104115851876349	0.00687965145891854	8.24453819183263e-08	0.00848997471977657	0.0169435781348522	0.0126931028979179	0.000782123785956268	0.0103149363444625	0.0288744047229897	0.146378097429582	0.00912209830632719	0	0.000197216256820709	0.00880858774738206	0.0468204638969988	1.98210548827384e-08	0.0114264252511245	0.00433799747373849	0.0343051078148602	1.13805208984135e-09	2.25517271029108e-07	1.24908748991137e-07	0.00707927359750856	0	0.00906730954006233
p5	0.0132317307494372	1.13700542769316e-09	3.13043835033512e-09	2.76042723148166e-06	0.00409618827143088	2.68252892832898e-08	1.33849193005851e-09	0.00336941757475297	0.00255027792803935	0.0306947461278122	0	0.0377163142968199	1.24897455280407e-06	0	4.53641632152124e-07	0.0224146639809529	0	0.0212199517036115	0.00357954368575578	8.15465629859887e-06	0.0369222502974896	0.0161364225060474	8.17997472539283e-10	0.00625486201916755	0.019588145993903	0.0911797707118343	0.0198503306230539	0.0588511712631615	0.00671635819350345	0.0449537471069067	0.0369954309066467	0.043208548286456	0.0101532385263613	1.7316113303903e-07	0.0301597524906241	0.0376728967474729	0.0186434095925422	0.0709278488030816	0	0.0428138490083567	0	0.0614571330281249	0	0.033694749186774	0.0181067248792259	0.00820634623089343	0.0140978501235502	0.00913164064858075	0.00200958618695832
p6	0.0173346052533548	0.0167881084907859	0.000858805004743749	0.00651301898656433	4.99113104984622e-08	1.66871513181351e-07	0.0446624238006668	0.00774157740529316	4.76652213169559e-08	0.023285803589792	0.0374378003568576	0	0.0103738889086934	0.0579626887704162	7.05290386549939e-06	0.00553290573625932	0.0173131826670697	0.00141185368982966	0.00893907650888178	0.0415581013710027	0.00742501795021353	0.00253823758728679	0.0294232339441426	0.0140861132926437	0.0282048316850224	5.06053490209965e-11	0.0741890908013867	0.0270591372185842	0	0.0214623691430226	0.022973747529311	1.88151037820539e-09	0.0039469366897227	3.94457894003839e-10	0.0163287498740093	0.0192686171370296	0.0437690867736009	0.0333234597006969	0	0.0124510761496412	0.0280218709037536	0.0274779115058446	0	0.00200491389123173	0.000890281721722557	0.000206201801656314	1.1233569321441e-09	0.0275449179891998	0.0115413422986446
p7	0.00873681998145786	0.0249407865450552	0.0921086326066455	0.112640458671542	0.0185700112638285	0.00408698954827396	3.61863224402329e-08	0.0707527315732862	0.0103026579406001	0.065029678489626	1.05556734909048e-07	0.0909313123880624	0.0547286022539851	2.29125882298999e-08	0.00331036617824918	0.00185722015624889	2.26077640251348e-09	6.18325662254866e-11	0.0127011972337606	0.00669304564976911	0.0283126808740003	0.00800169437902944	0.0312029149695674	0.00376110185583549	1.50556056514907e-10	0.010068870956152	9.22365197717133e-08	0.0369190451281604	0.0264587743461235	0.00372155986316535	1.81690781587801e-10	0	0.0299690757031556	0.00035928647231034	0.0039773794124003	0	0.0175837457709111	0.00733042433583092	0.0179621703456366	0.0086487531944101	0.0253676082244998	0.0123855476252684	0	0.0212532575258682	0.00348871620202742	3.60673489316594e-05	0.015452343607962	3.36836482595576e-06	0.00719627886862441
p8	0.0269258244263524	0.037971227084629	0.0424381533857706	0.0458721326261122	0.050883146323651	0.050464928975647	2.85956380949479e-07	0.0433798013298312	0.00450471328674848	0.00190373640121018	0.0367647801001133	0	0.0188701598259859	1.36281709069646e-08	1.39655749332928e-07	0.00656665792097704	0.0232395614279801	0.00398601978894495	0.0119759163131111	0.00623950553688536	0.0370573888787072	0.00628089128585782	0.0240070740380353	0.0100457630322141	2.48578360791799e-08	0.0479357758980006	2.27408028006556e-09	2.84420824802417e-08	0.0143956787690567	0.0047490642304404	0.0416184509756417	0.00323243185898127	0.0182297981527323	2.12355435199381e-07	0.090209865144817	0.0387218517259266	0.00883355940617252	2.5272507523907e-07	1.63936457414852e-09	0.0218983728235389	1.2800593939236e-07	0.00324786141585543	0.138988830428583	0.0339284205796101	1.04390063893205e-11	1.41270474955711e-05	1.18733625706395e-07	1.13330480642036e-07	0.00254945141490731
p9	0.0173985375988291	0.015355391682468	0.00759662154705941	2.06996816002604e-08	0.00981165593831291	0.000749887838109034	1.08059269057805e-09	0.00977844433824476	0.0204987738361816	0.0054389975642502	0.0193359332845783	0	0.0158410781078204	9.14482618068919e-11	4.22699715820204e-05	0.00697868416173961	0.0173313531176808	1.49715957665465e-11	0.00236970278071745	0.00128957989357531	0.00721438772105983	0.00284297709921613	0.013348569491397	0.0234620404412772	2.45588376992233e-10	3.28488893539716e-08	0.0193593655380264	0.00525864420276354	0.0136551450225164	0.00586943329154492	0.0151060003039432	0	0.012976157442987	0.00394608802720449	1.47130771838254e-09	0.00679970733680576	0.0223374419695728	8.70470777309131e-10	0.00582914466412802	5.77615955285357e-08	2.00694420140984e-10	0.00328772017204055	0	0.00204866836816053	0.0168452810704224	0.0194241435556551	0.0151389169210968	0.0413241026379056	0.0296276071897725
p10	0.00196665451472721	1.51460939653054e-10	1.16597171892184e-06	5.69875024551079e-09	0	0.00937571978601882	8.33244986213918e-08	0.00470075162851249	0.0059118990827289	0.00769361069829618	7.3788785871803e-08	0.00334095600014111	2.57870136089751e-07	0.00775312095134814	0.0101769418195842	0.00482486032860554	1.20618176778595e-09	0.0144599963463696	0.066546493224783	0.0187350975876714	0.00523699729678244	2.45568188535506e-10	4.33899176270998e-08	0.00356091045657956	0.0188793333391796	9.24423793446057e-11	0	0.0122257113279425	1.74474762849455e-07	6.12352209652527e-08	1.60076316678468e-07	7.8737558641998e-10	5.2801294862793e-08	0	5.30878633993488e-08	0.00892895664487215	0.0243191115110421	0.00670684738653606	0.0034762579732864	1.16020305405131e-07	0.0405587230158056	0	1.15665727336175e-08	0.00713456340550698	0.079947563981251	0.069950007586162	0.0707051240865868	0.0211020656976208	0.0122251700827412
p11	0.00758286684184786	0.0054979180384629	0.0169688242793205	2.81387720843877e-05	0.0732743452249173	0.104317151503222	5.42014600244089e-06	0	0.0140881009481326	0.0283179033319222	0.0279959575989597	0.0606111346595046	0.0144474217925162	0.0531842622660149	5.91964741685341e-08	0.0529429975856775	0.0164167839116186	0.00803700453257965	0.0250840355160311	1.06020262424309e-07	0.00317184303046747	0.00808480133906116	0.0194546461281597	0	0	0.0187652465430348	0.0352973627333717	0	0.0196413923993406	0.0526953329535344	0.0128007391642119	0.0794984230497355	0.0403808163817581	3.56825515993788e-05	0.0148510889882593	0	1.58841930346024e-07	0.00498009476012103	0.00356967658074286	0.00872187132700314	1.35542683112829e-07	0.00237816125213398	3.55378878921358e-09	4.89309200694628e-08	0.0145038575339265	0.0181106095009435	0.0182557875144712	0	1.00436507587681e-07
[truncated: 20 more columns]
