# Supplementary material for: Preferential Activation of the Hedgehog Pathway by Epigenetic Modulations in HPV Negative HNSCC Identified with Meta-Pathway Analysis
Source: PLoS One. 2013 Nov 4;8(11):e78127. doi: 10.1371/journal.pone.0078127 (PMC3817178; doi:10.1371/journal.pone.0078127)
Supplement: Methods S1 — R code. ZIP archive containing R code used to for the analysis in this manuscript. The README file in the archive describes each of the files contained therein. To fully reproduce the results, the scripts should be run in the following order (1) Preprocessing.R, (2) RunMEGAPSReplicateThreshold.R, and (3) Postprocessing.R. Note that the CoGAPS analysis and associated gene set statistics are stochastic algorithms, so results may differ slightly from values reported here though qualitative results will remain unchanged. (ZIP) [file pone.0078127.s009.zip › CodeArchive_S1/GAPS/ExprsFALSE.MethTRUE/NormalTRUE.HPVPosTRUE.HPVNegTRUE/nP11.nIter50000000.SigE0.10/PResults0.2347243750.Diagnostics.txt]

Diagnostics for P created at Sat Jun 16 01:17:51 2012


number of genes: 972
number of samples: 69
number of patterns: 11
number of burn in steps: 1e+08

Initial chi^2: 5.66088e+08

Iter	Burn In	T	chi^2	number of atoms
0	1	2e-08	5.66088e+08	1
1000000	1	0.02	1.91027e+07	912
2000000	1	0.04	1.72502e+07	951
3000000	1	0.06	1.63364e+07	941
4000000	1	0.08	1.59197e+07	946
5000000	1	0.1	1.57065e+07	934
6000000	1	0.12	1.55512e+07	950
7000000	1	0.14	1.5406e+07	968
8000000	1	0.16	1.52848e+07	937
9000000	1	0.18	1.5195e+07	942
10000000	1	0.2	1.50984e+07	980
11000000	1	0.22	1.4975e+07	946
12000000	1	0.24	1.48646e+07	946
13000000	1	0.26	1.47863e+07	995
14000000	1	0.28	1.47048e+07	948
15000000	1	0.3	1.46323e+07	914
16000000	1	0.32	1.4541e+07	958
17000000	1	0.34	1.44707e+07	943
18000000	1	0.36	1.43997e+07	940
19000000	1	0.38	1.43549e+07	977
20000000	1	0.4	1.43199e+07	949
21000000	1	0.42	1.42842e+07	981
22000000	1	0.44	1.42588e+07	946
23000000	1	0.46	1.4232e+07	942
24000000	1	0.48	1.4207e+07	950
25000000	1	0.5	1.41886e+07	937
26000000	1	0.52	1.42229e+07	969
27000000	1	0.54	1.41473e+07	951
28000000	1	0.56	1.41262e+07	934
29000000	1	0.58	1.41049e+07	931
30000000	1	0.6	1.40781e+07	934
31000000	1	0.62	1.40415e+07	960
32000000	1	0.64	1.39966e+07	934
33000000	1	0.66	1.39344e+07	951
34000000	1	0.68	1.38904e+07	909
35000000	1	0.7	1.38631e+07	944
36000000	1	0.72	1.38352e+07	919
37000000	1	0.74	1.38161e+07	936
38000000	1	0.76	1.37908e+07	925
39000000	1	0.78	1.37815e+07	929
40000000	1	0.8	1.37691e+07	939
41000000	1	0.82	1.37656e+07	914
42000000	1	0.84	1.37619e+07	956
43000000	1	0.86	1.37621e+07	951
44000000	1	0.88	1.37615e+07	933
45000000	1	0.9	1.37592e+07	950
46000000	1	0.92	1.37582e+07	938
47000000	1	0.94	1.37577e+07	961
48000000	1	0.96	1.37572e+07	974
49000000	1	0.98	1.37573e+07	975
50000000	1	1	1.37568e+07	968
51000000	1	1	1.37571e+07	952
52000000	1	1	1.37569e+07	953
53000000	1	1	1.3757e+07	917
54000000	1	1	1.37568e+07	974
55000000	1	1	1.37571e+07	972
56000000	1	1	1.37571e+07	975
57000000	1	1	1.37567e+07	964
58000000	1	1	1.37568e+07	976
59000000	1	1	1.37568e+07	953
60000000	1	1	1.37568e+07	989
61000000	1	1	1.37569e+07	961
62000000	1	1	1.37568e+07	978
63000000	1	1	1.37572e+07	957
64000000	1	1	1.37572e+07	956
65000000	1	1	1.37568e+07	974
66000000	1	1	1.37568e+07	992
67000000	1	1	1.37567e+07	954
68000000	1	1	1.37568e+07	973
69000000	1	1	1.3757e+07	960
70000000	1	1	1.37571e+07	963
71000000	1	1	1.37572e+07	973
72000000	1	1	1.37569e+07	958
73000000	1	1	1.37571e+07	995
74000000	1	1	1.37568e+07	991
75000000	1	1	1.37569e+07	1008
76000000	1	1	1.3757e+07	962
77000000	1	1	1.37568e+07	981
78000000	1	1	1.37565e+07	966
79000000	1	1	1.37569e+07	981
80000000	1	1	1.3757e+07	969
81000000	1	1	1.37569e+07	964
82000000	1	1	1.3757e+07	957
83000000	1	1	1.37571e+07	1000
84000000	1	1	1.37573e+07	978
85000000	1	1	1.37568e+07	991
86000000	1	1	1.37567e+07	983
87000000	1	1	1.37566e+07	986
88000000	1	1	1.37566e+07	986
89000000	1	1	1.37568e+07	944
90000000	1	1	1.37567e+07	981
91000000	1	1	1.37565e+07	975
92000000	1	1	1.37569e+07	982
93000000	1	1	1.37568e+07	970
94000000	1	1	1.37567e+07	971
95000000	1	1	1.37576e+07	976
96000000	1	1	1.37571e+07	971
97000000	1	1	1.37574e+07	993
98000000	1	1	1.37694e+07	994
99000000	1	1	1.37569e+07	960
100000000	0	1	1.37684e+07	958
101000000	0	1	1.37679e+07	940
102000000	0	1	1.37678e+07	948
103000000	0	1	1.37571e+07	977
104000000	0	1	1.37577e+07	979
105000000	0	1	1.37571e+07	966
106000000	0	1	1.3757e+07	981
107000000	0	1	1.37569e+07	982
108000000	0	1	1.3757e+07	975
109000000	0	1	1.3757e+07	964
110000000	0	1	1.37572e+07	966
111000000	0	1	1.37568e+07	978
112000000	0	1	1.3757e+07	1001
113000000	0	1	1.37566e+07	949
114000000	0	1	1.3757e+07	987
115000000	0	1	1.37569e+07	966
116000000	0	1	1.3757e+07	956
117000000	0	1	1.3757e+07	1012
118000000	0	1	1.37569e+07	1012
119000000	0	1	1.3757e+07	1015
120000000	0	1	1.37572e+07	974
121000000	0	1	1.37568e+07	992
122000000	0	1	1.37566e+07	961
123000000	0	1	1.37568e+07	979
124000000	0	1	1.37568e+07	963
125000000	0	1	1.37653e+07	956
126000000	0	1	1.3758e+07	976
127000000	0	1	1.37576e+07	953
128000000	0	1	1.3758e+07	935
129000000	0	1	1.37571e+07	951
130000000	0	1	1.3757e+07	994
131000000	0	1	1.37571e+07	992
132000000	0	1	1.37575e+07	986
133000000	0	1	1.37569e+07	958
134000000	0	1	1.37571e+07	981
135000000	0	1	1.37569e+07	947
136000000	0	1	1.37568e+07	1006
137000000	0	1	1.37571e+07	971
138000000	0	1	1.37568e+07	977
139000000	0	1	1.37569e+07	979
140000000	0	1	1.37571e+07	945
141000000	0	1	1.37569e+07	956
142000000	0	1	1.37568e+07	976
143000000	0	1	1.37568e+07	1018
144000000	0	1	1.37568e+07	965
145000000	0	1	1.37572e+07	929
146000000	0	1	1.37618e+07	966
147000000	0	1	1.37582e+07	970
148000000	0	1	1.37581e+07	961
149000000	0	1	1.37583e+07	957


Summary
<number of atoms> 971.72 <chi^2>: 13758032 ; chi^2 of mean: 13746263.926589
