# Supplementary material for: Preferential Activation of the Hedgehog Pathway by Epigenetic Modulations in HPV Negative HNSCC Identified with Meta-Pathway Analysis
Source: PLoS One. 2013 Nov 4;8(11):e78127. doi: 10.1371/journal.pone.0078127 (PMC3817178; doi:10.1371/journal.pone.0078127)
Supplement: Methods S1 — R code. ZIP archive containing R code used to for the analysis in this manuscript. The README file in the archive describes each of the files contained therein. To fully reproduce the results, the scripts should be run in the following order (1) Preprocessing.R, (2) RunMEGAPSReplicateThreshold.R, and (3) Postprocessing.R. Note that the CoGAPS analysis and associated gene set statistics are stochastic algorithms, so results may differ slightly from values reported here though qualitative results will remain unchanged. (ZIP) [file pone.0078127.s009.zip › CodeArchive_S1/GAPS/ExprsFALSE.MethTRUE/NormalTRUE.HPVPosTRUE.HPVNegTRUE/nP11.nIter50000000.SigE0.10/Psd.0.2347243750.txt]

1	4	11	14	15	16	18	22	25	30	31	37	50	2	3	5	6	7	8	9	10	12	13	17	19	20	21	23	24	26	28	29	32	34	36	39	40	42	43	44	45	46	48	49	114	115	116	117	101	102
p1	0.000146074044342818	0	0.00024558269799184	0.000304899867363593	0.000230956850973452	3.05710800899967e-08	6.29441726580452e-09	0.000235719757432783	0.000126789923444095	0.000347841708534594	0.000175471024849491	1.37398442094318e-06	0.000181860372610835	0.000250305901673747	2.19761415709134e-06	1.93358498134566e-05	0.000130012518757893	0.000596593418202169	0.000504164846043479	9.02478381575283e-05	0.000289519196910824	0.000172637925091559	0.00018493505824338	7.54076206114944e-05	0.000554578781534223	0.000276044637744319	0.000300153105452469	4.63313184228504e-06	0.000158561917909151	0.000186078316664259	0.00033952399068059	0.000155145634981433	0.000178808350047983	0.000164540318986464	0	0.000104140491893813	8.96391837190087e-05	0.000199676054699	0.000240798367446288	0.00022001635831552	0.000160207617112827	1.08391307637207e-06	0.000206240614767056	0	0.000202483104881914	0.00020271976042396	0.000194462970940235	0.000134191938381469	7.28672153033493e-05
p2	0.000253765863056516	0.000390767724489732	2.52394571700474e-05	0.000339523250509635	1.18641349673305e-06	0.00039162610257415	2.73884941201018e-07	0	0.000218306612484508	0.000489729834102743	7.77297081539696e-05	0.000330206425880595	0.000204340879750452	0.000542124936873998	0.00219507791147223	1.01653177121581e-07	0.000243909263455431	0.000939167802829081	0.00100710521488311	2.6267546895193e-06	2.9125561516516e-06	0.000713805605683338	2.20122557842132e-06	0.000358632582241713	0.000567297429663503	0.000328828417873991	0.000590364194817843	0.000299212496963014	0.000219366525622441	0.000437530646532239	0	0.000253373372468878	1.11789384585933e-06	0.000340384812959973	0.000698407061055173	0.000800858610746916	3.44091973741598e-09	0.000340351162936518	0.000283073576633939	0.000308278563674274	0.000733919618581937	0.000644476598075145	0.00037768864316763	0.000669480943445881	0.000488785014711585	0.000474146557904503	0.00048755980439323	0.000243180602845291	0.000339301629331878
p3	0.000193002014069621	0.000176731195928321	0.000217064701689824	8.58272663950053e-07	0.000214172276877879	1.49474696397304e-06	4.09287681325495e-07	0.000221211457922284	0.000282805818482389	0.000154184836148962	0.000156485606702811	0	0.000151051259575517	0.00023418922199703	3.24527784172496e-06	0.000273809632157419	0.000202804608806264	0.000694526893978053	7.0178185649742e-07	0.000216105730595835	0.000218925763868878	0.000470641363742111	0.000104009034050182	0.000114013221028954	0.000470750225457579	0	2.7986253933785e-07	0.000345613466161123	0.000233820927196356	0.000457203103966297	0.000240334272285934	0.000131559388486297	0.000317543587197961	0.000275618240809177	0.000358467566323912	0.00034400577813038	0.000330514940140755	0.000221905812429578	0.000288776440995614	0.000219587830289971	0.000377966861135289	0.000219060566210999	3.79599347323298e-07	0.000261256486675265	1.93965231774974e-05	0.000211640305380806	1.26997475672338e-07	1.99730766628947e-07	0.000116866885852935
p4	0.000168146335412972	0.000179464210298557	1.30133464080367e-06	0.000377551787487519	0.000245069925601781	0.000277544188051827	0.000760876993402775	0.000300821208915753	0.000215880418566527	4.92193052423691e-07	0	0	0.000173802604148878	2.60706090339747e-07	1.70966645395794e-06	0.000219548239262935	0.000163274733349357	0.000395621838942585	0.000405618213666991	0.000338345676259677	0.000336241387517989	8.6427794543635e-05	0.000182677342081442	0.000162373199961222	0.000175599683599735	0.00036408377313129	1.29704572990186e-06	0.00021262225238497	0.00016626905298598	0.000230349257518593	0.000268102032378033	0.000265135884567048	0.000237434937606614	0.000585458693177552	0.000353343384366472	0	0.000319907824196836	0.000229037292146392	0.000243217774846469	4.84004064427325e-07	0.000238511522620021	0.000216108205987591	0.000466304175770386	9.9924319336532e-08	3.59487704451352e-06	2.10547594099451e-06	0.000214340144652941	0	0.000174404406718918
p5	0.000174256768666392	1.09322124338337e-07	1.760998684106e-07	2.61643761972514e-05	0.00025612799826955	5.42348120831348e-07	1.33849193005885e-07	0.000220886274445397	0.000158113205587272	0.000272925562981433	0	0.000479510557303108	0.000114770888469992	0	2.6848548737546e-05	0.000244499680039985	0	0.000599017512141447	0.000813805198545424	0.00012893256285308	0.00041232091915281	0.000474399629097004	6.68710445618071e-08	0.000189362351972317	0.000478327093169498	0.000689147270786738	0.000285863013004591	0.00043262869471781	0.000176080751435248	0.000346947479556702	0.000268784905949323	0.00051286081807804	0.000222098560741268	2.99058589307245e-06	0.000492747620275822	0.000456144287750612	0.000260041250805876	0.000798527569837181	0	0.000435169216329036	0	0.000594434647066363	0	0.000507658768528559	0.000934042780854331	0.000826438388160972	0.000826522120879302	0.000244742386826588	0.00015146509028805
p6	0.000213559874079791	0.00015611210295932	0.000267900556614118	0.000345987006938862	7.50842565214808e-07	2.60817319163713e-06	0.00039742169255989	0.000290350412262243	6.99026230372205e-07	0.00031375158373977	0.000319331982725166	0	0.000196352157562649	0.000541030180984596	4.64197053379804e-05	0.000226074547586972	0.000201959492909777	0.000548064055660026	0.000425449686527671	0.000301667813317317	0.000218121814896073	0.000300173542204819	0.000196648285025964	0.000222466220016445	0.000422840562052295	5.06053490209965e-09	0.000557625509477218	0.000416238664837885	0	0.000249416608080538	0.000273611078975473	8.91491732362515e-08	0.000210841611510328	2.85179204080829e-08	0.000209971548594792	0.000375743525188709	0.000192721675072667	0.000487849608674543	0	0.000214537442424671	0.00038914497076047	0.000206811842801305	0	0.000439651781374511	0.000231684890137511	0.000279104671351901	8.16992680469502e-08	0.000186501704985333	0.000253035890739124
p7	0.000200843227698533	0.000193525220859087	0.000616837204842238	0.000600455992781459	0.000233710463428854	0.000243777220496182	6.61523208240344e-07	0.000392669838068103	0.000173821293997096	0.000411491145579265	1.75594521373241e-06	0.000673800658949152	0.000318781737743837	4.88543561712949e-07	0.000335752166279833	0.000270430366346038	1.22446002630528e-07	6.1832566225487e-09	0.000689560338487428	0.000388434626718819	0.000532604568305259	0.000282324013994303	0.000244913917705388	0.000202903419789612	1.40920404276754e-08	0.00025013767454138	1.50133467829447e-06	0.000382819161993249	0.000222228437781825	0.000342609480642327	1.81690781587806e-08	0	0.000360407965535092	0.000410704497656471	0.000189712138741419	0	0.000213751575050299	0.000343512656815423	0.000365864484724546	0.000177794710889651	0.000416104574119664	0.000265362481827003	0	0.000297296922079949	0.000442456415183943	0.000239833491296191	0.000372035081390417	5.13464588722207e-05	0.000209947364360803
p8	0.00021502080452947	0.000280042124726677	0.000403439402716672	0.000486332426989154	0.00032525371983571	0.000455166395346056	4.89167353139827e-06	0.000402556553494694	0.000236873479695971	0.000279156407834932	0.000292711418853881	0	0.000274732963602132	5.1009659640442e-07	2.36789616559144e-06	0.000281197668442555	0.000297908127637991	0.000739676768931412	0.000493227426784789	0.000343311846388544	0.000470069275266996	0.000470111839049579	0.000257628218594368	0.000189754170495085	6.20751629352524e-07	0.000607583590062683	1.3154971169286e-07	6.92911768784973e-07	0.000194097003860029	0.000383833792186304	0.000323608116066632	0.000369765994814954	0.000275349417529765	3.16160120522212e-06	0.000439028389770498	0.000396613948882621	0.000383413790446465	3.69933685898916e-06	1.63936457414853e-07	0.000359956578624932	1.99840051694792e-06	0.000284812174684504	0.000612154776366437	0.000290482934316526	1.04390063893202e-09	0.000579594583962137	1.73069391330105e-06	1.90106377061376e-06	0.000173489136931162
p9	8.12955773285607e-05	8.13113530762745e-05	7.80373362176217e-05	4.21685136143731e-07	0.000105505038468159	0.00010023372461579	5.51276416609502e-08	9.69429855215781e-05	7.98492465364227e-05	7.98475607079902e-05	0.000120838789227936	0	8.16827551534904e-05	9.14482618068907e-09	0.000104336280689324	0.000134991103766983	9.8762007986711e-05	1.49715957665461e-09	0.000170231347354156	0.000167082370236169	0.000143271301785131	7.08407430998496e-05	7.57364231210946e-05	6.87749844638615e-05	1.73871478701959e-08	5.20748086954487e-07	0.000156956052886081	0.000115132047644754	6.41928897335158e-05	0.000115734207412245	9.14818444810125e-05	0	0.000104159655903565	0.000132679142983315	9.01501184609496e-08	0.000126556185849593	8.24184948110317e-05	4.7456937050254e-08	0.000108312779260613	4.13088370503858e-06	2.00694420141034e-08	7.10317696549478e-05	0	0.000152316460444394	0.000150413029506932	0.000207297644434944	0.000141212557125213	0.000189790324792048	6.43366111439355e-05
p10	9.82999304514472e-05	1.51460939653082e-08	9.20315148720504e-05	2.7198266013069e-07	0	0.000123701103609569	1.41050555894054e-06	0.000140422600224496	0.000101388570381076	0.000163013554291457	1.33220566274627e-06	0.000140619041236044	2.00949079496996e-05	0.000166647641571437	0.000142775158405531	0.000131929407346092	8.52939689332554e-08	0.00030901205467716	0.000413852422266607	0.000223944490182488	0.000195963967920897	1.3973246816417e-08	8.46616222004324e-07	0.000170087237364412	0.00026588444191427	9.24423793446092e-09	0	0.000183854660688476	2.6976010030956e-06	1.0265128310931e-06	3.01694049668237e-06	5.56874883716711e-08	8.69351977407118e-07	0	7.52023075410653e-07	0.00019856334834811	0.000132781636005056	0.000127438895190517	0.000124850461889109	1.71490356540987e-06	0.000318140090344582	0	2.69550255209573e-07	0.000197207216046308	0.000387702785610664	0.000331949082793798	0.000321192703108869	0.000170401595577471	0.000173367956771876
p11	0.00024687735626455	0.000181953117415264	0.000819019516065103	0.000128886325425554	0.000382984657447603	0.000635003291613186	4.12211309404691e-05	0	0.000192176374210837	0.000293706277036762	0.00031210492440102	0.000776363974265515	0.000316001129638897	0.00040861947933593	9.5100101497186e-07	0.000412024615249432	0.000224913286258385	0.000430883771531865	0.000521562974015894	1.62783429734437e-06	0.000440877210354905	0.000250759343216917	0.000248289971617928	0	0	0.000452155247381639	0.000408269126383286	0	0.000183998734773127	0.000493447919100095	0.000312355831295884	0.000508891211040115	0.000253699618773196	0.000151462273983089	0.00020581726321653	0	2.18194333799866e-06	0.00032831174747349	0.000270514614884767	0.000277894367769422	2.07724139583225e-06	0.000196978877613975	1.89253281088366e-07	3.71903211172405e-06	0.000472073915958647	0.000399705594670626	0.000420131423067692	0	1.61930427869987e-06
[truncated: 20 more columns]
