# Supplementary material for: Preferential Activation of the Hedgehog Pathway by Epigenetic Modulations in HPV Negative HNSCC Identified with Meta-Pathway Analysis
Source: PLoS One. 2013 Nov 4;8(11):e78127. doi: 10.1371/journal.pone.0078127 (PMC3817178; doi:10.1371/journal.pone.0078127)
Supplement: Methods S1 — R code. ZIP archive containing R code used to for the analysis in this manuscript. The README file in the archive describes each of the files contained therein. To fully reproduce the results, the scripts should be run in the following order (1) Preprocessing.R, (2) RunMEGAPSReplicateThreshold.R, and (3) Postprocessing.R. Note that the CoGAPS analysis and associated gene set statistics are stochastic algorithms, so results may differ slightly from values reported here though qualitative results will remain unchanged. (ZIP) [file pone.0078127.s009.zip › CodeArchive_S1/GAPS/ExprsFALSE.MethTRUE/NormalTRUE.HPVPosTRUE.HPVNegTRUE/nP12.nIter50000000.SigE0.10/Amean.0.2096344426.txt]

p1	p2	p3	p4	p5	p6	p7	p8	p9	p10	p11	p12
Meth.AANAT	0.000186599821594244	4.16829559284358	0.549900112401961	0.490435619749584	5.56017471044433	2.24548019227483	0.639228532106696	0.97985483187808	0.813563407031011	0.385320381290494	0.0432072077462345	0.675196794768096
Meth.ABCA1	7.10818918936449	10.5537489792067	14.0700259024971	10.6352262058949	9.72234035310993	12.0343800075346	10.8048969907154	11.0509904747248	12.5001430489852	41.8003279498071	15.6827618603086	26.5366379269292
Meth.ABCA2	6.41391364446893	9.08080972626643	13.2601936244519	10.1428254259649	8.55779407892624	9.62950049318256	9.89938154707111	8.6254847386422	10.1764860685266	38.4527814245398	13.0859366566085	21.4827027813991
Meth.ABCC3	8.16025423016355	10.4242694447581	6.0227043343889	8.85406923044786	2.49076603928311	14.5458933459772	11.4121206085314	17.6010204148832	13.6600668762756	5.02596336208955	14.6829614454018	28.8750574741634
Meth.ABCG2	8.36076100509174	12.2470742142807	12.1708191520193	10.329491427079	10.456923556467	1.66626909356854	11.9638816873915	6.85493638354592	13.6819560808802	40.9256103879051	12.1775864030922	18.4401280710385
Meth.ABL1	4.56013106961166	6.14643152453638	8.28349082135863	5.85263937167643	4.14083451549295	5.0763570209892	6.13173167901659	7.59002511077796	3.57918798351295	28.0668554979825	7.89656812075273	12.4986668741029
Meth.ABRA	0.000155147279295636	0.677002900996601	0.625578678505103	0.000647661087834543	0.35605340132112	0.300185457360133	0.758321338113999	0.377922284703164	0.692473922891925	0.833468751808991	0.242108300960079	1.7914044480541
Meth.ACAA1	8.81390902360936	10.4624074420405	15.8227018340942	10.3646991751902	8.52647577860805	11.5877858926915	10.4547381253878	9.21674943160929	8.99007637010971	45.750353477564	15.4194646346927	26.1622383273613
Meth.ACADM	10.0392179900074	2.36686976982104	17.2790293729527	15.869052389656	5.10619609914508	25.5888442246407	2.6748165297204	13.8767015752247	5.71782742606435	48.7916353807119	6.49601399905955	18.325889060584
Meth.ACAT1	3.29265785542883	4.23195186205263	5.19355721272836	3.19037897141765	2.81865842886099	4.44372609572257	4.03767353166813	3.75749728291134	2.73149029706269	16.3984887498903	5.50229378520281	9.67884097388626
Meth.ACAT2	3.68105173360204	2.16946254083995	3.52052965786694	2.79227699943453	2.21974644472833	4.28157773620301	1.56674356102908	2.42622067921879	1.46687259225715	13.551455570887	4.36947239883526	4.25131198313831
Meth.ACE	1.78703478116125e-06	8.18459984594724	16.4106458920936	21.2897738875025	11.1062750390136	27.5659126687993	14.3981514823952	0	9.44500821940304	40.79442457811	20.1066684414673	19.0222723701775
Meth.ACE2	1.7729019141816	3.33983151927266	3.73656641922252	1.47885057788135	4.32039625223939	2.23590488084184	2.88979381115564	0.750914002321983	1.96745941392952	6.34782899819443	2.90732145577929	3.87253977539728
Meth.ACHE	3.21272634698215	9.18905838547775	15.9311824414107	13.5727983258433	12.7861469257385	15.4574392823104	8.16094884864188	12.1081239964862	15.892106176048	50.2398721945773	18.615896034276	25.8261376747361
Meth.ACLY	1.39227805871559	9.69376668981216	13.9822526505267	8.41305338608828	11.9737517609577	13.8083681833194	11.2131658002735	6.21968102450782	16.6207375447576	21.7730367086408	13.1740050512221	17.1152937005432
Meth.ACOX1	7.68590736274069	10.4020412767054	15.4340491471317	11.7455844003854	10.3171046237286	10.0636939255293	11.5877089283779	7.03165279314925	10.7615692872323	48.1771233412687	15.1553198393056	26.1227444727045
Meth.ACSL1	6.39143089011957	9.80380345946512	11.8412841855435	10.2322072515667	8.58995491619143	6.86763234111597	7.41564094594742	7.28477211842451	9.28722808243212	42.4840529526024	13.2135876516331	17.9667652979784
Meth.ACTA1	6.95259508936871	0.00106196627933738	1.75534782015697	2.41058086698471	1.52608711771542e-05	25.5849117126166	0.0431953860666023	6.54066896318318	0.544532958771052	18.0857513825468	1.73790284140565	4.99563398843408
Meth.ACTB	8.53142148821479	12.6908019065956	19.8962714179017	11.301785997709	11.3796661166136	11.6870682781411	13.0932118224729	11.2045152237632	13.4319975837057	52.5855638948701	16.2789019194045	29.8613874933409
Meth.ACTG1	8.34844987915635	13.4539492115284	15.6400220865736	14.374891607488	1.40914855844825	10.7823467826579	10.3284662730622	19.1328010314654	13.066211573569	53.7044294242639	18.6426125384148	31.1610209373929
Meth.ADA	4.75552238607549	10.6868001895714	9.39857609837276	12.6880637692907	7.9193430269306	0	7.13200058645352	3.33018819832643	8.9416452113316	44.397786228161	9.1249504844307	5.62168220883528
Meth.ADAM17	4.75905557866049	6.63722019553956	11.7197261440408	8.56527074734908	6.89923608072638	7.28771026738912	8.75420352147177	7.26693856252384	5.76487401236678	38.6606303061123	12.8363849930945	15.0951149686981
Meth.ADAMTS1	0.995146955097229	10.5345969814185	6.60442942683326	13.520305401701	7.95120690862971	19.5239304732965	9.72264897106104	17.1370835064382	15.5987301498859	14.3916961028831	12.1677329503909	20.1938596885051
Meth.ADAR	8.48111615055675	9.24678156520318	15.6018939703171	11.474076343336	8.89744533532889	12.8216910882277	10.689647462521	9.84274889214445	9.79582621349518	47.5964587983457	15.6656474318908	24.914619198668
Meth.ADCY3	1.88025672776061	0.592356157680062	2.02889640930616	1.03644175504219	3.44406325963528	1.18223859293767	0.819373080664075	1.27057746753248	0.245446751683889	0.000521647747564233	0.514115695550432	0.000396049955231517
Meth.ADCY4	2.24468428854533	8.02466760019241	2.95812738334475e-05	0	6.53329508404624	27.6353257500232	0.18304454371129	0	9.97304249289009	34.3427243931385	1.45002471607671	7.41191283501196
Meth.ADCYAP1	6.25258987865657	2.11858963529792	1.57162808122574	0.768907571056217	0	26.8277334572856	0.981566071401194	4.55458208658188	3.10966735364377	27.3730515873355	2.32834718075955	10.277093214437
Meth.ADCYAP1R1	10.4227797316493	2.60740700266486	8.18979845825316	17.7176577111244	0	32.590826778378	2.0265243141702	15.1497451077092	5.96951658682976	33.3374431450585	4.37692078716331	7.49019901859485
Meth.ADD1	5.28973562581655	7.11772321125657	10.4097248029372	9.77333722208844	8.56550526433806	9.40710585137641	9.50488868870504	9.19419486092445	9.53930579765439	39.4199524466144	12.4505502477898	17.0622380708665
Meth.ADH5	6.2992357909548	10.246997976148	17.0169312404323	12.1301646143276	8.74901016699681	8.26048801627044	12.8986519565121	9.87895372799486	7.61301654605062	49.2242014210687	17.6388397862339	28.3372661801213
Meth.ADPRH	9.38322430235531	10.273137487296	6.72131879905441	7.23361273325754	9.81929760074823	9.50290922963885	2.88282190187212	10.6546347404961	4.7525533730957	17.2969507807688	4.99819230745267	13.6564077613112
Meth.ADRA1B	0.977248811485339	1.76145256992563	1.25169001812906	4.26165361878419	0.64849949217632	0.000146833134209351	0.210524975326133	0.000158336279902377	1.69484703154883e-06	1.01494510213193	0.000194522606277429	6.66075828576711e-05
Meth.ADRA1D	1.65253591873192	0.297385408420241	0.532429599219755	0.136829175085118	2.41356866579928e-05	1.01721889103947	0.000160376744879471	0.606712760884068	0.0946659677708581	1.82082306964579	0.763380785305165	1.81599820611151
Meth.ADRA2B	0.993435783522801	0.814684777239744	1.31978389137219	0.819356191481383	0.71093436184371	0.805768687944008	0.80007807687491	0.839562855755817	0.988678074630876	3.36310270550518	0.739514217432594	1.96992187258384
Meth.ADRB1	4.29024146706575	0.884624634163744	2.3936698898649e-05	3.82899721507987	0.427674356099985	12.9282924502994	0	3.21908442509125	11.6570239370143	12.0626617069107	2.31890091867027	0.000101822653041943
Meth.ADRB2	7.90889330040683	1.35718720344616	7.46836821329894	9.21013185511664	4.87186789936254	5.3472530981608	6.25517481302669	6.86886536548085	4.80040150090502	33.6695044247062	10.7379246865027	15.5926231351279
Meth.ADRB3	4.20063209633529	5.7057047546631	6.86230912756576	0.169262116253704	0.393293874358391	10.2770340543692	0.599420374755516	1.769226580458	6.21824021707984	9.45456440413364	0	8.0901109402546
Meth.ADSL	9.35632872432454	13.0310730820779	20.5824000432572	14.4034936235462	11.6206772061395	13.4279066300975	14.3792558023328	12.6600110073746	14.2933572868908	57.2688875298679	18.601664463418	29.9746094535097
Meth.AGGF1	7.08529262320476	8.86995316066352	12.6287174440975	11.1430276692973	4.99441343255913	8.82013727542373	8.25936832085896	5.092432973565	7.58000458707646	43.1896253113762	12.027780825319	17.6150742498738
Meth.AGTR1	8.13974562795954	3.41815197109189	6.86737929852771	1.780493105051	0.220903943023349	22.7654509766615	3.22588048880172	9.76216375663369	0.414214269242571	13.0740201226364	0.0725087801878157	2.83575685741776
Meth.AGTRAP	7.01031090489877	11.1978932642106	15.7212076489297	11.3575297571633	9.09572012218147	10.379681039295	11.7383794449341	9.3534890902478	12.5021352228626	46.9296693572621	15.1631181499765	23.9249482276923
Meth.AHRR	0.829599944221291	0.0134498536958199	1.02553420531069	0.946060605798269	0.861996000950437	0.00549246958479248	0.817694096288206	0.0032699100010368	0.63915155003798	0.82119984918391	0.325632661310452	0.279002752122581
Meth.AIM1	12.6577348410976	11.8470393572211	12.4684478725102	14.7242798690789	7.65070115827652	11.6655445781205	11.7877142651378	14.4694166124899	7.73568324444482	46.503585385027	18.1994505410719	31.558913861241
Meth.AIP	4.08009882370775	9.30616781816333	12.2408908795401	12.5551521525916	9.77462191448612	0	4.31750604796683	1.36164555440158	12.7714160351943	32.5381770274988	8.88812555646676	8.65836673648258
Meth.AKNA	0.976126010695816	0.987895995321627	1.6279918899344	0.931818676835317	0.857208157408637	1.24804345030117	1.10642634009438	1.04733548422003	1.67337231301368	4.97251748432074	0.859143294258451	3.33811322205877
Meth.AKR1B1	6.55165630856079	11.7918536261778	19.4628521738602	13.5357414679801	10.6046308547303	13.4031838120138	13.935901978016	11.1905343512771	14.6085536914149	54.1658996087161	17.8328658480747	32.4976218872348
Meth.AKT2	6.36546035455043	7.87714303413025	11.09269279305	10.3646080600296	5.99002614445374	6.71108092666073	7.2026735772793	8.3464988726487	5.39053486459749	33.1801812352438	10.7626419807319	15.5686065126235
Meth.ALAS1	4.86366922023238	5.22513442583415	2.1802165671649	7.45327516180706	12.7458398325401	7.74999837172471	2.42645706458331	4.98018020213516	2.70983354595614	33.3756502640948	2.44362364393889	8.70259635433465
Meth.ALDH1A1	9.89307340158357	7.51170507251897	8.85266067279349	4.2746605891298	4.87115955232527	5.075155376105	7.06186345459453	9.15896314241394	0.000269647983619639	31.2384796783785	4.65937716204044	14.0389566297655
Meth.ALDOC	14.6368195726355	2.90951764042047	1.91264563105759	13.9097297950816	19.6894743154487	23.7172138533024	0.520223419894187	2.10927718593208e-07	26.770475819933	57.1325687157286	2.03914967692893	0
Meth.ALOX12	3.31704754697724	0.339108513188683	7.58445887278445e-05	3.37975473530213	5.51049469604079	1.12184743131791	0.140895009624221	1.78537254586528	1.9797227838918	3.34864875124354e-05	7.73336610182416e-07	0.312370982594029
Meth.ALOX15	0	1.24724024736302	5.79029819362076	13.2493992861904	10.1697693797222	22.764847007291	3.0659693811854e-05	0.000375325696824535	10.7966710387236	29.7287172721105	8.79947686352887	3.73309415724369
Meth.ALOX5	3.22187576738845	1.9611715069479	8.83197382120088	8.75549142022287	9.10895145007438	10.7211386987423	6.1056354910545	3.1004535733419	14.2778252701473	29.7459202069541	9.71848458666854	9.62107880469426
Meth.AMBP	0.639213931192447	5.99290093946892	1.36967840558912	3.23105635631907	4.81012118144522	1.08023696695762	2.94298488960927	1.14399156810857	0	1.34976777037306	6.75382973353376e-05	0.478423611685142
Meth.ANGPT1	0.239454087863195	5.48460537414911	3.96024261981053	0.579751103350081	4.14990129389127	6.34022228888477	5.90327738097257	6.48767860290069	1.93101558144735	26.7656202133648	4.45394358919417	11.6887342408093
Meth.ANPEP	2.42841402529124e-05	2.1044782846818	0.350906319014455	0.524917742560435	5.41598088237546	0.667245015676675	0.766553914379606	1.36987510182559	0.00024601372322421	1.89242990228791	0.0137466229429954	0.000110256870735342
Meth.APBB1	22.2171384964198	2.72478383825965	17.5505677340896	14.4694561835779	14.3686022870345	17.2306012664857	4.17446959444583	11.8332767654487	19.176288581104	59.7913081183726	17.2819168197547	9.74055453732461
Meth.APC	0.0162316241138087	3.92859387659424	6.5931957864685	0.687040192297607	1.18162029692322	4.53841435416314	1.33999623206059	5.19756251229563	4.8642859769292	9.53825325777152	6.00285199535632	10.3758082393067
Meth.API5	1.55204357770859	3.70584733506711	7.3946405660266	7.01447732964289	4.19343671984979	4.58670072721917	4.56047425664858	1.94991792499887	1.75157949523772	24.1265227833991	7.52807709340134	12.1058543753798
Meth.APOB	5.84110160630265	4.34564735994628	6.72598216724407	6.91988356585571	2.59613680202872	7.85885626164165	4.1741505522357	2.46616946993479	1.31490547029034	13.2299876659838	1.5699587361895	4.1877653239005
Meth.APOBEC3G	4.74069785224057	3.33955996575676	3.57250521521172	4.59862655385305	9.83872203073985	5.4773116666678	1.5291608728427	4.26216873972315	2.41787510654663	28.4762216915455	3.25099296020875	14.255418150547
Meth.APOH	0.151357004279334	3.57873518375584	2.82243579941281	0.862669088152577	3.06266428315705	1.65688866707095	1.76857950911857	1.08247537616328	2.55865499742102	2.68930150611286	0.493917772049662	2.02426518634654
Meth.APP	14.314253114341	10.9138317502501	4.70510242589647	11.3532860880675	3.15845900257074	10.6993090185078	11.3204334254455	23.9050062353354	5.77124303685256	17.1668791440133	11.4817792378235	27.1203266950717
Meth.APRT	5.28137363588567	8.61329977916917	16.4999132086719	14.0585908189043	13.1457147878532	16.264948927912	14.5697203956887	8.90151506654955	17.1306096098544	51.0650820091132	13.2730638150721	24.9997922392843
Meth.AQP5	5.89715508986585	9.86413333260541	2.95861567934383	5.25361725234469	6.05851026900767	11.5727484751004	2.42624257764659e-05	5.38142062320893	2.77250414540204	13.525847580769	0.000307690406026524	0.0967018817905655
Meth.AR	1.84449314482135	5.93473560527722	5.13956037837084	1.3832325782797e-05	2.19329530523805	8.18412283429186	2.51534522137591	0.300080575911358	4.49893249608154	1.71165096376711e-06	1.44857300377796	1.63627875540265
Meth.ARNTL	3.65929469591135	4.88835948935786	9.28068754602319	9.33346973713957	5.52563516416913	15.9420098350482	6.41546598656003	7.24296385198042	5.18888777096906	33.3262920078615	7.60254240196378	7.86290404237597
Meth.ASPH	14.8286751982384	7.20711837178939	16.3673869551326	11.7175541398461	11.2052778305558	10.031354442917	9.98543322760549	2.51547370805922	10.1835366937302	48.3930602635249	15.780262935771	28.626519212527
Meth.ATF2	6.61622681765077	9.68889726008122	14.7182324057769	9.52866180865116	9.02443510951862	9.13735998277427	9.9829708864072	8.05748177602411	8.45462130538932	40.9586212778937	13.7383033621753	23.8084483489992
Meth.ATF3	9.36349266218669e-05	4.09421370184243	3.81501697971369	0.000215759223882458	6.78525600281796	0.664480394318117	4.57265245805041	1.8257389872718	0.245150711754398	7.38515982807196	5.4323796619098e-07	0.977228249166326
Meth.ATF5	5.00088031745228	1.13142897975269	1.73641276585161	5.56579124609702	1.76286508421956	0.000110267869612714	1.43824129640828	6.48058828587393e-06	2.20551260600767e-06	9.5116782672674	0.329855020034871	1.4610600361404
Meth.ATF6	4.61977360883866	7.45535747229136	10.5182417683489	8.48893545615894	5.69175531166389	7.48584318142094	6.85754006286212	7.01842981725115	1.40533343740128	35.731220738696	12.4532739590068	13.2939230036381
Meth.ATOH1	9.92814861729354	11.0380553463334	4.06877238618901	14.7676851590963	8.32922017215157	19.2672789937683	8.11398957902392	15.0586161971516	10.2370374669441	15.831877188321	7.17640269646295	4.89892636809195
Meth.ATP1A1	4.54030060550385	7.21144903935319	8.94930071104151	8.495178148028	7.4450278715765	8.5765692782772	8.77150023362679	3.55050265042743	7.84663835756159	24.1095376181523	9.14800842587313	12.3990105881314
Meth.ATP1B1	7.26851258595995	10.700803835636	17.5409927076033	11.8868386013951	10.3212920849698	11.6617830707673	12.053274621156	9.54277554385282	11.3011069959027	42.8394345476005	16.4558494169761	27.6017613286842
Meth.ATP2A2	7.96214087764567	11.1824209184093	16.7285511765429	10.8685824532751	9.06225090475065	10.5656065087906	13.2662487934413	10.4408777009809	10.8295212818903	46.4406532026856	17.1544693460555	28.283543093346
Meth.ATP2A3	9.90586468487507	5.79172030597676	16.3512440749249	21.3973318058852	16.3191729849791	23.6714765326288	8.77310545433072	1.0121727842872	6.3294146206032	56.8031865776393	0.48752406066584	4.43715116954318
Meth.ATP7B	6.37248738978981	0.678265636329971	13.5974746881251	13.453064084259	6.58874280089998	7.77658755925985	5.58996974065231	8.4147911281356	0.753166715811683	29.9347501827888	3.76468513767418	35.0241032290741
Meth.ATXN1	10.0315578571268	12.3310785969967	17.8187914530172	14.3481401988495	10.9935016039681	11.603025915778	13.6035397549869	11.3382108163535	13.2036221996686	56.2488692516476	17.8854105454643	31.4211936450422
Meth.AURKB	7.93211274442192	11.0346194453876	17.4682437081821	10.172036430023	8.73634344017229	9.9220414687911	11.6004819320536	9.92557667650729	8.97735327644418	47.9828889825602	16.391439123447	29.6069514113097
Meth.B2M	9.29715195084394	13.0862476701682	21.4268113715278	13.8590149272806	10.9170927111035	14.2896730804888	14.012913131257	12.2526511748939	12.6805366942392	56.6077480485547	18.8583184495497	33.5109628167468
Meth.B3GAT1	0.513305656910097	1.61914371487067	9.34495816406415	10.1525447564193	6.90306824852679	21.0682787510957	0.948992824404655	7.60562991932578	3.23767595953935	26.8467265086421	1.66817960629534	3.80681339304079
Meth.B4GALT1	4.18413690808866	4.58305441644801	3.04493935118504	6.55527920509532	8.98449077967717	4.9167716060514	1.38009014442622	2.88552501297766	1.33344909368944	18.3302726215563	2.54842131515179	5.03272255368127
Meth.B4GALT5	10.4673090010356	13.9880883208855	21.4310471732812	13.7089125033979	12.3715736431972	13.7030468727507	15.7727818006576	11.7075772108552	15.7441069766351	60.5032692501382	20.0959818722167	34.9683896581308
Meth.BACE1	8.2680651387273	11.548633482559	4.01138414716755	7.81036934990091	6.13155206780948	13.4046439200922	3.02450926716211	33.6034164779014	18.028324133561	0.000305705137148799	14.4171636796678	21.5812671346872
Meth.BARX2	7.23046136286119	12.0399883924291	7.10587860466197	12.4793719223621	7.66765656863603	13.1868376075845	11.5364529274568	23.148427114934	12.7061613163446	16.880711562911	12.277196191251	29.7801771299048
Meth.BAX	5.33611700306918	10.0955790124897	17.8134996666919	11.7777540212021	11.0036223736152	10.097323513585	11.3652524945138	7.42771601725165	11.8445715402473	36.235819192909	15.2090529922664	22.5942587060287
Meth.BBC3	9.2437907838998	8.82670454232139	13.3558015088963	10.2584611908114	8.11806889331084	9.70982093930651	8.9665630073524	7.20716132335075	9.38657337154006	40.7095359927602	12.1666941053588	21.1363750402331
Meth.BCL2	6.32401602862514	7.55789449492083	12.7940083008256	11.2345659252808	4.74030433645388	8.15040454215081	2.15401629976535	8.02335130786351	6.56465392608309	40.7375743260663	11.9483651415738	21.5385973871757
Meth.BCL3	7.8407399320765	9.36515964713229	14.089320422752	10.4766093380401	9.49161889802694	9.53541076239401	10.7571782390615	8.1901285562457	10.6542206056535	43.4551883609385	13.1374927765854	24.082482822411
Meth.BCL6	8.47205401450682	11.4821528191149	18.3377505597179	13.785826035532	11.2138756804538	9.97085701323726	13.0986501448956	9.52575305010138	11.4904188497647	51.3342200444139	20.2534352036098	28.29555258371
Meth.BDKRB2	2.72086894318791	9.12431419266836	10.6108274832832	7.13702482176021	7.42817970698754	11.9087966404127	6.56292244448298	8.42998871225385	8.68060203132068	8.921515659318	8.54840510587941	12.8680399051559
Meth.BDNF	2.91635500135033	4.61482067978156	5.95533398687771	8.58883923482173	1.38773499300226	17.8146180398254	1.89590807576492	6.60538083362835	5.06071451768594	26.4502730449042	1.65994218828245	8.28983191103809
Meth.BIK	3.31836018009008	10.1284562629651	10.7493673074996	10.3219901167587	9.50129203729477	9.22799567904018	2.11878393330384	2.86112498221456	8.1888125802343	25.8222533100844	6.62925844888245	10.0658630993446
Meth.BMF	8.93549035003277	12.1711218262383	19.4749269948774	13.5582037468804	12.3512638895597	13.9085120125012	15.0412838984004	11.0792306875248	15.6738037279758	58.3775242506943	20.0566825178834	32.1658155471369
Meth.BMP4	1.81763324848036	2.63246476958174	1.97840406034464	2.35137248478305	7.34668927979491	3.63508736136506	2.78045979246175	2.25335172302445	1.99304602875664	8.19874934837942	1.76444119652081	7.21855679987668
Meth.BMP7	9.76426824306938e-05	13.6188063005328	9.06742365866705	14.0380619681198	7.37254240357534	21.544035744849	9.94084791676781	18.5452405348098	23.1446070005175	14.5498085096592	13.0137380842028	19.6182276575831
Meth.BOP1	7.21433822477153	11.5885570960081	14.9969461155674	11.9882391215768	8.64998056007522	8.41267479443916	12.0890491130321	8.98963466564396	11.9577236031013	46.9857211604523	15.1961758575867	26.0600037036876
Meth.BRCA1	1.72703663192667	0.000480193601844845	1.38181160647855	4.8549248335617	2.50979011929918	2.93985268766719e-05	1.18649770194654	0.614553582449498	2.38103652318405	3.60876493683396	0.749418767601335	0
Meth.BRCA2	3.83310179470293	0.341851028650101	1.27912610084481	1.44610653816271	1.21031768687274	0	0.336701951142408	2.11943618631046	1.1871898777533	3.96840422328241	1.26490677554168	2.88534595240361
Meth.BSG	0	21.9446323939873	4.82465003753861	25.2284409632356	14.1517858669803	22.0616360730827	1.17899990851864	8.20472067964271e-05	4.33481199146946	65.819797646243	3.16471111910403	28.5520880169693
Meth.CABP1	5.64706399263566	7.32757477813436	12.7038664033842	8.92751235411568	7.77864213137214	7.40211392116014	9.38162763281417	7.8812278578626	6.85877629906887	34.6681852118552	12.6467955020375	19.9419629301722
Meth.CALB1	13.0964654927576	1.95721450053254	0	1.27600254430992	3.41490254305656	21.511301409693	0.575527581671431	11.6243370674787	7.67744827500348	47.0034000040774	2.30518980235171	13.5255903044645
Meth.CALCA	5.42083634637448	0.752430608667016	5.1228891416824	2.26787719318301	2.07576133111231	18.3548579386181	1.02066317910113	4.28872344392543	4.58962273502143	17.8646076289597	0.839338002970298	10.1947618716331
Meth.CALCR	3.53879281025556	2.74788196834482	4.97043736246879	6.44022227737912e-05	4.94847239241433	21.9001246445227	0	2.7096428633444	10.2239021111129	29.4694695720379	0.666176614315501	9.65686860832337
Meth.CALR	8.6420244035789	14.7908834458437	19.3379653885253	14.1599930338775	12.7192584365656	15.5456224815324	15.1801597837836	12.9464508177589	14.9437820150338	59.5653086311622	18.7208450368871	31.6565039392333
Meth.CAMK2B	22.8909896953238	1.34694552979862	13.0607272561036	7.77679170097772	5.32626522136602	29.4418362557953	4.55051525805324	11.6515392423707	22.4642736001913	55.756551933344	13.9968277779065	0
Meth.CAND1	2.06174805104488	6.62305562040151	9.46224768273428	6.95942876156248	5.03764364651267	5.86304676946678	6.4928843243659	5.50423856452201	5.94824189608732	25.8680439221514	9.0025278864557	16.3480327795879
Meth.CAPNS1	6.84619235047795	10.2535277936812	16.2431479395986	11.2022717673436	10.00872516678	11.041288299129	11.629901045063	9.79974320742604	11.6720678926383	46.6627296995061	15.5647440742872	25.9391464278866
Meth.CASP6	1.11873869114746	6.28214637779945	5.20131234697835	4.63726339497598	6.54976981928982	10.1449455595843	1.56805579748619	2.63903570968024	9.12163987917274	6.7646506491741	5.88212367690367	7.3712851892924
Meth.CASP7	10.0589447458235	14.6241810461347	22.4614272865077	14.3613968539814	12.5912343708628	15.6817224123958	16.2314056034053	12.6597689029856	16.3258403265449	63.3797845880941	20.7639134854809	36.561043247302
Meth.CASP8	0.0542777719990084	5.3157734622067	5.6279369393704	8.61394511093168	4.94055168920697	0	6.03145732229479	4.30780419944895	4.14084686511286	25.3231049420097	5.50409469029873	4.9354417374245
Meth.CASP9	5.80390079313712	6.65451638668272	9.64610936477839	7.29493680272725	5.26959420105422	6.99299147282624	7.16256114124256	6.55895379368048	4.46397577604916	29.3056031336339	9.32322227049211	11.8126095269626
Meth.CAT	2.78113077211554	8.3363760212978	15.5396529966433	9.52011652821917	10.8277453693175	10.5786566367626	5.24782687497392	7.39220136566853	12.5742596835145	26.5815585932747	12.7167710956526	17.5872168463522
Meth.CAV1	11.6061890950136	5.34381425900393	12.0815977242633	8.78052115484692	6.95914201177288	9.7130797661817	8.40071279216023	6.62247749225564	7.1031441501235	30.9983248841013	12.5802946066971	14.0567079992292
Meth.CBS	9.28093138101229	0	10.0342984397539	9.13891191160322	11.5916743789688	18.6931709836596	0.284382018228867	12.9704869280274	2.56827577227451	44.6896441479476	9.73086855300179	1.85054758583832
Meth.CCK	7.44188678180534	5.76007271178872	5.53111116451981	5.67419259068772	2.20885774765495	16.3935806279169	0.834290746720899	2.16180759042042	12.0600964851052	15.2214652264675	2.08387017746529e-05	10.2105419669015
Meth.CCNA1	4.30038965246586	0.733187292898865	1.32244979193917	1.94299194751648	1.29043000149996	14.204416994323	3.74009059605913	4.04080273542051	1.92005232866219	27.5712502046907	0.000539249256498739	9.86136833400711
Meth.CCNA2	10.5451982452259	10.6379875203124	14.0959892844906	10.1770132300907	7.27029416867687	8.54322882882598	12.5872366758935	10.6501924831512	3.90570637493644	48.5648664953808	15.9880283346943	23.947249462163
Meth.CCNB1	0.015762237325171	0.406746340062328	0.662186832233216	0.360855488231087	0.473506895776541	0.432512093465907	0.410823544155108	0.210375543439666	0.77946169548778	1.39363038612622	0.392192659579723	0.8046777298127
Meth.CCND1	5.67194151990933	9.77109258951019	15.0070148539591	8.95962328915266	7.41866198828129	7.95013793343562	12.526399011435	12.4240075144722	13.7161437076801	36.5352095609026	13.5945650507748	20.9087833986183
Meth.CCND2	5.62323683694094	3.23625545637039	6.08081176128396	8.73116957338955	5.93520838941294	8.12923602583665	5.68260257546188	4.78282956961477	8.77214421549161	24.3822359683104	1.70746269616031	14.790851611108
Meth.CCNE1	7.07976115504303	11.6184523164021	17.8328885388025	12.9009923321813	11.0730988317601	12.2961532715774	12.7125213235169	8.38699329885072	15.6536381012924	49.7330766024038	17.3999289586261	29.3434470895731
Meth.CCNG1	8.31926790684113	6.71743024428463	12.8617676733236	10.7826142394372	8.09313354366786	15.8270984502631	11.1360870456591	8.57702295144077	9.65662192434499	49.0863265011702	16.4660075870961	18.7428436305398
Meth.CCNG2	7.5117988075387	11.479307649171	16.4359687659785	11.9349965600627	9.73402055305436	13.3347366894199	12.8399819781265	10.47995082313	9.77596455167187	52.9556203302712	17.6049638466835	26.8013633846332
Meth.CCNT2	7.21310759415668	7.32261394852034	12.0103028476098	9.07582573109758	6.11718425309544	8.84907467294768	8.77853304449775	6.76350068557193	4.96035789779413	36.360546553966	11.0542064265402	16.4104326369896
Meth.CCRN4L	8.57106365626822	12.0551648669714	17.1437565553508	13.9190143639408	10.5662799583871	12.871150797271	14.212761859701	13.2719800715841	12.3776092382045	52.7994365130679	16.9778185637491	29.133559033973
Meth.CCT2	10.5436433226497	11.8770045071474	17.5719729031493	13.7453752098576	11.1365855887977	12.2822126486814	14.303643270999	14.4818455221473	12.7337883036989	56.7548591929225	18.8490335591475	32.3620188248465
Meth.CCT4	8.66576092793911	13.230464900423	20.1513096389599	14.5180136102493	11.1048423773279	14.3795116505826	15.2823735979856	13.4192341735754	11.8670807249213	55.3451240549276	18.9340603225398	31.6175281311696
Meth.CCT5	8.04965643772685	12.6100137635224	19.7018534022632	12.2931395079247	10.9813831125986	12.4797287585773	13.8535386234824	12.9701078208591	11.1845583351497	53.3086329419049	18.2007980717128	29.2273487324337
Meth.CCT7	11.0313389535072	13.1328344441905	19.8933253622653	13.7289571410837	11.5484565034737	13.0193354246151	15.1796658161255	11.353514836354	13.416558432767	56.3016301628624	19.778714567837	31.8321077976176
Meth.CCT8	8.37281717596633	10.3758276928349	16.4977734510301	12.8389205254841	8.97163052627542	10.6731179115993	12.350937839992	8.19929428605154	4.28499990100895	46.1392926819747	16.7558438266564	28.5442466497682
Meth.CD226	0.175274519772995	1.33318449212795	5.1838978677447e-05	0.788492282518067	3.32656481282511	1.87393969383085	0.631565139286593	2.07291772012103	1.24956202385555	18.685873516496	0.166364044685673	3.80962702286937
Meth.CD40	9.66824161096984	11.3674582942383	3.38489935435803	13.450396596127	11.572494286197	8.8463489579206	6.46815018123468	5.72770164934783	3.23603427355324	35.4991034261159	3.17718962164648	0
Meth.CD44	4.90153555473309	8.66361884766695	15.1054327755512	7.78616016428117	8.99462283941586	9.19057556148086	10.3505810383288	8.19667825554171	12.9968838819911	32.58680274431	11.2943943803045	23.005879377661
Meth.CD47	0.000334432921879906	0.163292692653247	1.24632676256699	0.429651140447412	0.190746758531172	0.873512277437834	0.132536521670889	0.70855635281005	0.581842838032423	1.59072675806054	0.371118805227956	1.76299600862818
Meth.CD68	7.97082649542787	13.7442033923666	19.1682980865168	12.0061081110724	9.25395298241165	13.6375749437247	12.4319963851982	11.0832462308072	13.6471709527951	51.9448797855531	17.1924402415936	31.6726614856225
Meth.CD74	6.20410646136888e-05	1.04929767495158	2.28453094520461	0.431901838896292	4.63399790787573	0.000345152855310187	0.923342773977179	0.0305132830725937	0.649988692678535	8.45951639993913	0.589714805934617	2.12731505144063
Meth.CD79B	6.48098316743235e-05	3.07194284885234	3.90050612573474	0.0851484307987291	3.29019222311374	0.86590927076508	0.567005735948945	0.448720071500837	0.434879696895407	3.70497586792306	0.383546265640539	0.872186230061027
Meth.CD8A	0.000363679273564457	3.26019258233458	4.53541534217056	5.26877531828644	3.10141930915246	32.6853864531353	0.202984298738255	2.24324589945003	4.27457970219761	32.3501302824394	2.91011673986311	0
Meth.CDC25A	6.39676633126699	9.59390469792534	17.8180855986515	13.2088569967678	13.7121718668625	11.5114898469682	13.6197303520166	4.81045156552731	19.3216462318732	50.5914511532674	14.912588264729	25.8006333282645
Meth.CDH1	0.916391650686153	6.30746829437645	4.60773267144358	4.17966221419218	6.32064067520361	9.65509440504147	6.90153336798997	3.14289324174312	8.98707649419197	7.67210314322883	6.50741233744229	7.32280357414773
Meth.CDK2	4.70208160618018	8.54127941598379	6.34476737630814	4.63456793946265	13.5113630003528	8.22520467275435	2.07382126415962	1.31094370900251	4.44977806483607	20.8142891709287	6.21390383860032	13.1550954185798
Meth.CDK4	6.28217425074011	8.75858331656353	12.0792057131024	8.7099019381443	7.48736223134884	8.25739173343463	9.441832891151	7.60916185539934	9.53624863274421	36.5130586269594	12.1990316107242	19.7652697046197
Meth.CDK5	13.7678924974059	9.57619113134061	19.490961821111	11.9221994640298	10.1101638897235	4.85317230593049	13.0067401020628	5.09255650121531	10.1629772829587	38.3317514387283	18.6549259352598	36.9104452882975
Meth.CDK6	8.19782398399786	11.2684393767842	18.7809879321745	12.4419930001706	10.0275531919917	12.4362326057849	12.5948158184564	10.5203408348183	10.7241229208121	52.1159095456522	16.6731040537019	27.9872008935331
Meth.CDKN1A	2.26225169346771	8.16166445593298	11.6754297397896	8.56140738205868	10.1405017485105	11.3377834898234	10.3087008390282	9.88208996443296	12.5603755053506	24.8792251367448	15.9179072209236	22.1602739145695
Meth.CDKN1B	6.65672701116526	10.1195852502241	15.0933911327239	10.3282250033935	10.6298607421828	10.3590562835211	12.9163680989104	10.6005712956764	13.7135342900069	49.1526467523009	16.4340194219056	25.9976277787763
Meth.CDKN1C	11.7709088313203	14.9387575614747	2.16700620862987	16.2396203325924	9.84592154005179	18.8747097654172	13.5248286232758	3.33788622289346	16.9501043088615	34.6025928899407	6.45482522763932	24.1562157897693
Meth.CDKN2A	5.10872933234137	8.86640155375197	9.1884935045786	10.2451730451348	3.0247746076508	11.0477030542539	7.51066460180695	6.56777334289493	0.398829198617359	37.8235826656342	9.56637492689059	16.2711520219543
Meth.CDKN2B	6.98851642436231	10.6198917015135	12.6860713049734	11.0275742570947	7.67991647746336	13.268180467915	10.3948142031695	9.85301508993103	7.37055733015178	35.5874019232902	13.7013160247113	22.4277172990515
Meth.CDKN2C	6.29711962145797	11.3937111246294	13.4720158469871	11.1760918158218	9.09103583240343	11.1917153730836	11.4180028181057	10.027244135125	9.17736725723686	46.7681793221441	16.3492203504534	25.5142199991977
Meth.CDX2	8.46747807294972	0.576907517914912	1.78618861809772	1.7529214513389	1.97226821633164e-05	24.5024437845341	3.38291545804947	8.6018647930817	3.39566553011473	24.0889264478663	1.83367763245749	7.02202441701719
Meth.CEBPA	11.2072878399412	14.0873434013347	0.517682080170927	15.1555621039033	5.84568516601396	17.8267187082359	11.185026979288	29.2330553790277	12.0334134060612	16.0917399755851	14.3107281122696	18.8601903132382
Meth.CEBPB	9.52672515403917	11.566822450525	20.4434677669545	13.9670290228134	13.1605360904907	13.4883269187546	15.2007267314476	10.6267772812877	15.5990574828378	60.1642774147014	17.3403775832244	34.5790516939833
Meth.CEBPD	4.62110067926593	10.7175647347206	17.8186985199837	13.425604123197	12.5418048107484	16.8819082379694	15.3343187138858	14.2110322870151	18.3227928852088	45.7052905963332	13.1108635346793	28.1287454519653
Meth.CEBPZ	11.3084277744062	11.7757966598197	17.8032059224277	13.6183264858446	9.42416041731585	13.4199314920057	13.2093089093235	10.9522534102668	9.34461763606021	53.431809520705	17.3753573213984	25.6437476331828
Meth.CERK	9.84264725336612	10.6184093440201	13.4899865534448	11.6879481752424	9.94379770203751	12.949166383082	8.97364342829699	9.02560512651751	6.46297948204016	41.5699737256184	6.97773997461235	13.8834052826827
Meth.CES2	8.67313081705081	12.9266089156407	19.5409333889698	11.7398686501605	11.0998788562312	13.0267627079821	13.9869153170398	10.3505862831494	15.956095814693	54.971869816041	19.0140527796238	33.1926548953664
Meth.CETP	0.0329626205770885	2.5657417964666	1.69965187953266	0.217772218514598	4.32630647287672	1.17895978829119	0.536755272697292	1.49792487510859	1.03079835765216	2.01573856802199	7.23710286619583e-05	1.54304651770468
Meth.CFD	2.91104003516315	0.972496367573824	3.34832871884628	0.880227254236749	4.8342565113013	4.51575486902844e-05	3.67778626647333	0.657345546283741	0.484227264197956	8.44904416649471	2.63570708360817	3.09449090795979
Meth.CGB5	1.87366241087122	2.32773561631384	2.37313583257406	2.10010115065698	3.61797606429373	0.524362339513057	0.180979566635874	0.323012385217361	2.31274692107138	0.898034372824076	0.409767815337316	0.000523355804319519
Meth.CHGA	10.61440224933	0.000112181603665265	7.98556843327872	6.34553052318485	8.11437494806678	23.4431826601141	4.50008382098543	14.738568920235	6.79952708091924	16.6906686918476	0.242219127598181	0.69066550679481
Meth.CIC	11.0559028615659	4.01762218415219	11.1056821195875	8.27345665340323	6.51906267577852	7.04618141889912	3.99261967487911	3.61966852323019	2.7143511728328	32.8019543002282	12.6145408118509	19.2573418903434
Meth.CISH	10.4024981570284	13.342623388231	20.7641092595682	9.81114935358932	13.8607423215979	18.0261884429955	7.58447419451717	0.955985226924099	11.2990413857512	36.8207195845343	13.8370041139175	17.2577740412131
Meth.CKB	9.44947132146236	8.62578524842237	12.5988586918443	8.4698413271379	9.00307721097916	13.8453125981092	10.3330888478358	10.4489369179337	13.9112082781889	33.4852613065943	11.8516748190652	20.8272498091017
Meth.CKLF	7.91522796051486	11.7041752469448	17.3130233047427	13.5456672665137	10.5909229573781	11.9054128721687	14.3482224159716	10.7550521510285	12.7389823704408	52.6813887385403	17.563067068675	29.3698022252212
Meth.CLCN7	1.19830131515906	3.4309243912283	3.86468809812249	3.73457743899079	6.91922664898225	7.89035710606691e-05	2.73954473828339	1.56098654449457	3.44074640498099	2.49725679437716	3.81728524113743	1.91715816068703
Meth.CLDN1	3.75970331035948	7.79496771383196	15.005461856955	19.1596189595609	11.9463841745252	23.1256366097735	0.000479713428248397	0.00323179200402391	16.9167257030266	30.6429674186894	18.9197324879994	5.43728550260948
Meth.CLDN18	9.531765888264e-08	3.59549741500028	3.69894812131321	0	7.4016390598359	3.33808859307217e-05	1.05978667928043	2.29220635093764	1.15924334596917	4.9743954787893e-05	1.00369662818598	0.479588551628567
Meth.CLDN19	9.16920228500032e-05	3.5999305373859	0.61069857791396	0.323479021568336	5.8654957311675	0.574817661505169	0.542176146484866	2.01928549291412	0	0.931580462967084	3.96985987283504e-07	5.81228136372294e-05
Meth.CLDN7	8.71473247989176	15.4441118674788	22.815442549892	17.7927870958261	13.731116359071	17.6226221375927	16.7259569787447	11.8124103410811	19.6835889212249	62.3643118512752	21.7433579571831	36.8737051710939
Meth.CLGN	3.63561619515023	2.41803640746094	6.81893735616853	12.3837783732675	0.0134909983844336	20.0510485522207	2.05237066090291	13.900781206733	9.17914705331053	50.7074966418727	23.2850101604773	0.0591346969605977
Meth.CMKLR1	2.00082531614733	3.64968599153423	7.3217761827485	1.37016078128794	4.03887884647448	3.07550686027532	4.40494027306886	3.25329290254841	1.11689006931335	1.41857841466879	0.656376522564555	1.53654231778891
Meth.CNN1	0.939311592479913	3.93233845521732	3.32820722658321	2.06593507667994	4.75125208515768	1.31839376941846	0.787148345646641	0.368532644113861	0.681063434530796	3.87178203281044	0.000168792751774792	0.370915703167586
Meth.CNTFR	7.81061028792382	12.4211884625916	7.7535229685259	15.3675654250581	8.39619336421869	4.65400860098919	11.7251730182367	4.22573829262716	12.6943531781389	46.4949874614775	12.2010797439054	9.4766257569179
Meth.COL11A2	8.07173518098532	0.219237861429653	4.88882011702027	10.3193441114095	10.8714698403661	12.7563237327897	1.66260437686355	5.73820284692599	3.03058237792187	15.239786298695	3.35647583967668	15.1432733312045
Meth.COL1A1	6.62757371438332	10.9961649108522	15.3658767449632	12.8168050292251	11.0468127755369	16.8562055901137	0.718010464158656	1.23435884502438	4.02487124625597	22.6480201226007	13.3405117764288	20.0722409108481
Meth.COL7A1	7.1109815949943	7.79461912299658	11.0651291240959	6.68702766479291	8.39617842990278	13.6832195907627	9.29051260655575	10.7321492782347	13.8498811466692	13.9349681428888	9.57819899388789	14.0369212844414
Meth.COL9A2	8.46495713869876	8.90509101096237	12.5695515637904	19.2780046930309	12.7684021741531	20.86572240996	5.64198214113611	16.8376653563816	3.29793771544832e-05	44.787366414918	7.71459710935774	8.33838908742516
Meth.COMP	5.90577157310544	2.18872313431186	5.0505673554242	7.6340171939129	5.68220364431777	3.96784517241007	3.41297904649081	0.420744500054113	8.03123738492724	21.7062549830075	3.98796010198885	7.43267346955483
Meth.COPS5	7.18620508156664	12.5699759196914	18.0825124204857	12.336670087075	8.54163688902932	11.0183604441971	14.2228050006651	9.36213353870358	7.39537712760768	50.9163875452334	16.90516773298	29.0087143668963
Meth.COX4NB	7.20185698203371	12.1268526796866	16.5282365582624	11.5154796852469	8.99012449408898	15.084578376877	12.3376276522047	13.0320525030309	13.8063032981067	51.6529592792072	17.2604627052631	21.6369652822411
Meth.COX5A	9.52699100789967	10.515391624596	17.3568460554216	10.2392831222403	7.8441885903747	10.0196089478379	9.92481898208868	10.075509989889	10.6481036348018	47.1061467366177	14.5408146988804	28.5389562127277
Meth.COX6A1	4.1045430829144	8.3640073338661	13.075414010859	9.3722446964243	6.1432968180289	9.44060062883146	7.72687590311373	8.21407789345061	6.50837581700483	37.2878082533269	11.7688281951778	18.4661793064351
Meth.COX6C	6.86809606816567	12.1325372126957	18.5529116304599	12.5836440871058	10.4836152427862	12.1775647724859	13.12474018427	9.61836941782087	13.5019452502728	52.5152946404198	17.0442175724182	29.6893286215647
Meth.COX7A2	10.4688946872178	8.19037815639076	13.3103710143044	11.1671534538328	5.77861612914628	8.73624256970494	10.4932957054169	9.63854314504566	4.66403886453401	43.2559960469586	12.9628527283515	19.4213397443659
Meth.COX7C	2.36593173184664	4.23086979220858	6.2908466384356	4.24994574436746	3.15289523120927	5.040086416485	4.95663059793077	3.71016371102604	5.17935018965646	14.1532901348903	4.83940962724291	10.4051132377155
Meth.COX8A	7.07151595287532	13.529732634133	19.4252286009179	12.9452313715124	11.3136186883232	14.3250529192263	14.8574675126867	13.1280140050055	10.2254823911268	53.8204858513348	15.6028031357641	28.3731979545581
Meth.CPEB2	4.84982502536108	9.53445947989771	8.99369015103035	7.30008792033581	6.61924799385355	10.3450650427755	7.97925759321399	9.48567525903596	9.21003500185175	32.0882049771001	10.0505242580572	17.1793747199126
Meth.CPT1A	8.28560061564821	7.95048193418935	8.3146343583257	12.3934749621876	10.1616541918415	3.455529101117e-06	6.18217340088603	10.2208824291507	7.72639250043177	39.5289453849033	12.8653814652239	18.2038988414701
Meth.CRABP1	10.0510727571236	0.00024467488255362	4.82562776027139	22.9461479879634	2.26072526197473	31.201346695169	0.244608915205395	5.85087005806932	2.25808659568607	25.1371907734319	0.583278224485794	0.000300372720318576
Meth.CRABP2	5.2686950254248	11.0308142237524	11.3650423649281	10.7241194680576	10.0987927709006	15.4077827474291	11.5947475625489	11.3221596002874	12.0210400160544	21.974466939413	14.2462872121687	19.920095673409
Meth.CREB1	7.1400372802011	11.5022589202678	17.3138340225004	12.6245590040011	10.7956447159496	3.99467821720814	13.7283089949737	10.27069455364	13.9654953145103	52.1123929992691	17.6839866012897	24.7362378138465
Meth.CREM	10.1536409368568	11.4417665926711	20.1139485863335	14.9480451684614	11.327646742714	12.9858453581018	13.4409054000465	11.412865010832	9.05413030977785	54.2290833065761	18.4203698325523	32.2619599533669
Meth.CRH	2.22511798973204	0.587825028730589	2.12270513558726	1.13235848769366	1.55386108259793	2.11935673867537	1.10450270952098	0.960206089637535	1.2018238108748	5.27790103412527	1.20107944143384	1.93798835662453
Meth.CRMP1	1.20721456344062	1.78675087361355	3.77759028847321	0.000131831615896415	2.68312824717022	6.73818972386376	0.242902471761518	9.92450139834472	1.03243947651889	2.30639025794591	4.47635218857026	4.93038682750489
Meth.CRY1	11.4658875250403	14.5541650112794	7.8245927251414	14.8665724710298	7.21003008514961	15.3400499195684	13.6045879551431	27.1509284059243	11.2849334365225	24.8055839723927	17.508509183601	29.7373402340035
Meth.CRYAA	0.584061167223768	3.71454055809759	2.12981109303922	0.598879667363597	3.09265146786535	1.99776087384263	0.930466226221423	0.188288570991624	1.1134535826025	1.50802009125526	0.000292214141019237	8.58335467557053e-05
Meth.CSF1	7.75678375920187	9.6597771176501	14.1494582414824	9.55640267251717	8.55019133311739	9.66314952470913	10.5145108465371	9.35377282910567	10.0081321650491	41.286613853857	13.2941100927781	21.9322187198727
Meth.CSNK1A1	8.89363820747595	11.9405195517131	19.764571596303	15.6786970566777	11.3016665429435	10.8257685303135	15.2075831326347	10.3188191402099	14.1471116477396	63.1703850863933	19.4517016029966	34.2178673729513
Meth.CTDSP1	7.28183992263136	11.4907283268645	15.8055054819	10.3715704994046	9.23663412825916	11.1057138250536	12.4794137163707	11.1417453828225	12.0330216466876	45.9444629159949	16.1615493328123	28.064008622985
Meth.CTGF	10.9563539989345	14.6494377380816	5.0566720340978	13.8989727119433	5.75144796541163	15.9720094241426	10.3780321777924	17.6871777049741	9.30882026479727	17.2782999698007	6.76522736069635	14.3993466119922
Meth.CTH	9.91949985802966	9.32228244259852	14.1432523693414	11.1578804216701	9.66537309899435	10.1649502022573	11.3263077059321	7.39151100001513	6.46010353367595	45.9956053471504	14.9188625601406	21.8583428554133
Meth.CTNNB1	13.5139561867114	11.4095981606913	17.2736467480298	15.2742030505456	10.63502070321	9.73177570144941	11.5850851046846	14.5150241096276	8.81016399895157	46.7373483543672	11.3949180081333	20.1469842522398
Meth.CTSD	7.86305540369117	11.4818562384733	20.2000180406002	13.7371495650211	11.8362086007277	15.8118540436281	15.4597619292973	13.3397610364153	15.7178223170632	57.0078570823793	18.6091111593541	30.7487299368454
Meth.CTSK	1.0903951301418	0.940926811541402	1.69862683094419	0.682419490924579	0.603546414008518	1.8641675491108	0.794173795898863	1.24223798914559	1.62907888688784	1.92311193830374	0.767157925154933	4.6359990620626
Meth.CX3CL1	2.03120003257679	7.25222766623612	5.34652095768763	3.23765845503592	9.50140806685406	11.3607284416903	1.4092335483637	0	7.8720092411736	0	6.10193916677001	7.46501773975404
Meth.CXCL12	5.51978202190674	3.33421266439346	4.63732606462031	5.99295159349427	2.11668586725505	4.79428791938892	3.06509592723475	2.83442528887892	4.07986846346086	22.7442855494377	0	2.55055166969763
Meth.CXCL2	16.8288308314602	2.21311336177985	7.18488274080667	16.9606511043763	4.22119720264291	18.2487751455701	6.79597916670857	8.89916530487354e-05	8.26920302486586	33.3400126219336	6.15118357518969	6.56231059872899
Meth.CXCL3	16.7815086329248	3.44977552157942	8.21830862074655	17.7302259160893	4.52426895969963	19.3140011146959	7.63674973329375	1.5146626337586	10.3010898079783	34.7539633501302	6.78208636362979	8.71489716483185
Meth.CXCL5	2.61484917428508	0.893927806183199	1.01343546923881	0.109354196427803	0.821193775037403	2.53682466792357	0.422147758918624	1.61429425227462	1.98649318053432	5.39237654181613	1.24596006942082	5.27766689084845
Meth.CYBA	15.8759228902822	10.7223858492858	0.000259426132851816	17.0070507606818	11.7428963696218	6.40690309100004	12.3168467641418	5.50046542428341	5.48962189745387	69.6936352613	22.0219579278224	20.8031190046623
Meth.CYC1	7.94500822162916	6.78061056749528	15.2702190137932	12.6442575598029	9.41767688595751	13.5151152644954	13.1841678609825	12.4000455294276	13.3388210013916	47.0891549947729	16.5004947537902	21.5059767117706
Meth.CYCS	8.16024880949114	8.08751045081182	13.0267041210627	9.90514252329093	6.62228861313124	8.40551757711196	9.67457210524111	9.06825906428148	4.96571302155482	45.5386842300711	12.9295296434333	18.9560988277286
Meth.CYGB	3.63537164064205	3.03350226562045	2.43460129291002	2.51799709396393	6.11251475349025	5.30290586453006	0.169803834552379	3.27296192260557	1.25851201324837	8.5183066416073	1.30885988818302	6.67606121920717
Meth.CYP17A1	0.83540115696034	0.138317823786823	0.829296172149284	0.00596874534697887	1.23300636326246	4.91554778065967e-05	0.428622544222923	0.229581642648146	0.00394473262768658	0.821997146022421	0.364735742750068	1.12099710485198
Meth.CYP1A1	6.69228751594695	3.94394290797477	8.77136156897416	8.39090770559628	6.96458983455955	9.71645548652276	6.29078799742461	6.89777284842197	9.28693667176604	21.5340523638229	4.60364148537069	12.4697701538362
Meth.CYP1B1	18.7722254648446	0	2.83797995249742	11.3512590386482	9.76597983083893	14.1723666138927	3.29433143536759	1.88206437022382	17.1677682640483	45.8200064880697	3.36845676263286	18.8796033554821
Meth.CYP21A2	3.16937266498619e-06	5.37689373219175	4.29908469421907	4.44221597778308	5.81370030048412	0	1.99527277341427	0.365600526150049	1.54834446149786	0.808074077231868	3.01189259715782	7.42071200701652e-05
Meth.CYP24A1	10.1332049509334	2.37426807880622	1.90491924308787	15.2800463169702	1.35340694832163	11.0938381524831	2.07845797009866	0	6.50585782606082	28.7699700293171	13.5154774572596	20.1953371683051
Meth.CYP2E1	3.77302894165029	8.0592622368661	4.99080754324088	1.90471727497483	1.94637439587268	2.25285436080854	1.6352371975878	3.85969451933677	5.16696201326965	3.18730333075261	2.43327672290638	5.85533027407573
Meth.CYP51A1	7.75946024580414	13.0631987682824	19.7789577326022	15.2279522119222	12.5424818662664	18.4013296427652	14.1894070224818	12.9991526055099	14.3625446798129	58.3341213811612	16.8252412736427	22.5206796763472
Meth.CYP7B1	4.358411282107	8.68102571621013	2.19086460272743	4.80281415090088	7.25214189034726	2.68145396550071	3.71334036880941	2.78963043687676	5.30721355959005	7.6212995069764	4.10073923368775	8.51245903624285
Meth.CYR61	6.31865211191511	15.335499919302	3.12771028383215	14.584597441664	5.88242662874909	15.7303275108955	14.0772506652571	27.5544043225949	16.2874806953354	7.04216022164633	16.6246702765603	26.4203686200689
Meth.DAG1	9.58604279677602	9.2678092482915	17.1241822043045	12.5517198737045	9.36955170359098	11.8492676209716	11.6399952327721	10.0133333207381	7.75348221986278	49.9589143430463	16.0645874440143	27.4954638551848
Meth.DAP	6.94800394550353	11.8444316595245	15.4871005435976	12.507269461018	10.9386526300876	13.3491181886445	13.3611950825709	4.54069909814538	16.6518322499381	53.7588319525275	11.8977568302203	27.7921900138102
Meth.DBH	5.16719699102727e-05	1.38197294967059	4.6204166818241	0.460505269487088	1.00988276482615	0	4.66161926828586	0	0.836496129543344	0	0	0
Meth.DDB2	12.2843790464116	8.66060230330791	11.9760563606367	9.21014251082553	8.01008901235124	11.0400051458902	11.2934377154985	7.30078086143353	9.50255788714465	26.898520345254	13.2788509795733	20.0986454610036
Meth.DDIT3	7.66744900920061	11.624896456577	18.4312594938569	13.0361240765442	10.9880147585357	12.842908958773	13.2410995514392	9.70604857794161	14.0717074981224	53.5387127824575	16.6416903058572	29.8631278439105
Meth.DDX18	8.17730860193334	10.0412964580188	17.3246254718915	12.8254215322751	9.70187619589478	11.57027342984	12.3614486363191	10.7245105274357	9.29388609556123	48.8773680525441	16.0699818212713	25.8161755982864
Meth.DEC1	0.799624322883604	1.20965790643956	1.51640262403363	0.497088050546096	0.756185260564864	1.2397479276609	0.571800838517365	0.425032162106064	0.610972673597602	1.71814055247434	0.703358778453979	1.48123686514656
Meth.DEK	7.2796906710288	9.95371001762633	13.9491879067348	10.5743113431938	8.68602290370285	9.98314804309799	10.4540209033569	9.27598361127921	8.60204034838741	42.9801332505755	14.4183355904569	23.6524278800341
Meth.DES	2.49391639007407	2.5539056632685	3.58110306323448	3.16803839364986	6.5020385032144	4.79400694927418	0.877579837533915	6.4467287006719e-07	2.6492466012093e-07	6.7443214016103	2.0203986426239	2.99465792666759
Meth.DFFB	4.25756437309505	12.2547802882213	17.3330507150823	13.6012566504017	10.6123353162276	11.8479861488088	14.2273568168541	14.6409322306145	12.9477951228943	56.8613332177553	17.8862239684383	27.9472156715277
Meth.DHFR	8.63077451483081	12.3438314838762	19.0283471331675	11.9756357944483	10.494161292646	11.2276388307785	13.8832078444626	10.0528327551865	13.1238940676325	52.887408784154	18.4828735891106	32.2714781269214
Meth.DIO2	3.19140877361975	4.84653450012216	2.80686524983797	1.60742508588096	1.32477616091125	4.59348868620377	3.83525424726521	3.25317786514875	1.52302252786661	10.3082844249882	1.44987033363676	7.24613286546198
Meth.DIRAS3	0.407277834266706	2.05970332266927	1.85232263437366	3.15001572564129	1.59393163357829	0.763849579066384	2.69329935697201	3.72257954891636	2.9297561461596	7.37890740976476	3.09876763530168	3.97364640115376
Meth.DKK1	4.50230568863295	2.51338837120007	0.26584224617313	1.20810459058873	3.20806054942034	17.410319005537	4.26766570041202	8.54405705635847	2.1299088572139	35.907424208352	4.42149180824697	5.47019820684739
Meth.DLX3	4.66092986323455	11.0486078399972	12.0580361744257	9.49834573931462	10.8633144398572	14.3729692212724	11.3604993470312	10.8216867262357	14.2423222050794	28.1551191498521	13.384336038663	21.9519924062011
Meth.DLX5	4.27984435634645	5.62987019498456	5.93025250330129	6.07850284616994	3.17914825441987	8.08085567814751	3.39030250875349	8.15415711465138	3.54764236459087	10.7397675406786	6.25958392351159	12.0853427800717
Meth.DMD	7.82740096260123	3.61660653747184	6.79790000994046	1.59263701396771	5.90392376473276	5.8806232483912	5.07029765457847	1.44057871810289	4.24057209065804	0.600454993317758	2.48983965220389	3.37921093070163
Meth.DMRT1	0	3.09775401779435	14.8479189293248	4.38300869200367	1.10768801470048e-05	34.8237991695549	12.4134188951265	31.8467752576679	7.65493622502573	14.8456794181533	4.34783663851749	12.1490176436144
Meth.DMTF1	6.62772596107586	9.1758731795661	15.0170828970174	11.014370726431	8.05794541568918	9.52855709911211	10.4619434171958	7.81717395028869	5.80108045196262	45.8421484725149	14.3414663437225	22.9928745555249
Meth.DNAJB1	0.92501502806806	5.71032147950738	1.40844822525896	1.60149890741368	9.88333595894327	4.59003478852204	4.07125220938768	6.54941495057998e-05	2.36371835797034	4.04140566616819	1.43773978647674	3.15994508299315e-05
Meth.DNASE2	9.51984244747356	10.8089229854261	17.1925298428525	11.3229088633188	9.67018356504153	11.7490543737137	12.0052557435008	9.65956708381355	12.5441180693436	48.6252729632975	16.7608568517747	27.3356845339644
Meth.DND1	0.00207493251687453	0.228550460959442	0.388294449927535	0.265991443025624	0.313871153560389	0.339982551294332	0.256040568221735	0.0501888701910284	0.27931346351644	0.790066093300561	0.209115859856891	0.511772421446682
Meth.DNM1	6.38393157032201	9.1116777023364	13.1531507714949	9.39563752461708	10.0714472369687	12.5382106572634	10.4028214291759	11.103927678912	7.6076247729728	39.8780171011856	13.2686083999447	23.3990740794009
Meth.DNMT1	8.9189178203188	9.88906278371366	14.1490501196703	12.1038971306712	10.864690382149	12.403045038581	13.7966015229483	8.07830834817447	13.0798026027705	42.4105913145266	14.6472208919636	20.7469814044013
Meth.DNMT3A	1.71952620338051	2.02858892370488	3.6859315067946	2.17793508650682	4.16522370688676	0.562998598239435	1.75283359296412	0.000123288226206722	4.65792484812792	6.72319125320956	2.33219356523526	4.00250985560699
Meth.DNMT3B	0.132448469991974	5.0098174488732	5.26241309296279	1.75894934224458	8.00373579233622	4.65294928400309	1.40097282511341	2.97235588744171	4.3723108682913	8.13226430929472	0.000315267051021628	7.52843232571651
Meth.DRD1	8.44899812371552	1.65512717006066	3.10456592697878	1.65260253156589	4.1353388349652	8.25872567084435	8.1819769953343	1.14078376385097	0.000125193090687742	35.3433805418451	2.19526912372353	4.17764122621517
Meth.DRG1	10.6244208211157	13.9311343419691	20.9365184057417	14.3435744555136	12.6573938915219	14.9474700240426	15.4793332138824	12.3835321563448	16.5171866062497	61.1914854268293	19.0552410723987	32.6290240799165
Meth.DSC3	3.46079830794419	8.84088868519069	6.71647499398327	6.62773804854865	4.64735867090665	14.5645365702982	8.00515425511896	16.3918307260769	13.5473695987426	3.45385630132189	10.4474776788937	10.4578783261341
Meth.DUSP1	12.1456585206492	7.31689728640193	12.5772608281763	11.0239992533316	8.21511302002927	4.15690897649668	9.24565619030956	12.4571910173103	6.57974414066824	48.2248758308817	12.1536590405976	15.5839121377173
Meth.DUSP4	0	0	0	20.4866297785388	1.28426499235624	30.0698003944557	8.91445304317952	6.12001552078535e-05	27.6110612418732	46.8440184584425	3.09221227821388	0.0122193185918604
Meth.E2F1	4.66720997939221	5.29945734198207	7.465276664866	4.00998954920153	6.55560720386597	4.84840601395601	5.52380631480336	4.47316089792235	6.31426734545255	15.1434475257153	6.17998299088556	8.08934111883948
Meth.E2F2	4.38071577725744	11.0312449914328	17.8781568239229	12.3915163591691	10.137423390129	13.3132469167098	8.15161570963993	0.000921586581287612	10.341888668606	48.5820055723172	14.2029160220634	21.353857486571
Meth.E2F3	9.18896481324588	12.1758351201416	16.5214478864213	11.9079994291839	9.61737825411501	12.9997965392978	11.4658013914962	9.99614749981463	8.94109542239306	51.4573613174945	17.4509114040051	25.045635186478
Meth.E2F5	6.80043147371385	12.3432423248722	15.4080851698041	12.5657633332728	10.1433384326269	10.6666606335599	11.5988361762604	15.4237886561041	9.40591041193899	49.0174482633066	13.3362542391608	25.0308480083545
Meth.EBI3	1.56414629123332	10.1060969272401	9.71541090510597	9.86899982801375	7.17134075652137	0.00017886654805656	9.10355205344455	5.93785633229364e-05	1.77059844138824	21.9407846332959	6.70873930911047	0.631212531914478
Meth.ECE1	0.550394265816881	2.13771651879393	4.40686516854959	8.78838214270575	8.14657568233718	4.81162017584359	2.0788774100048e-05	0.509303272114918	2.15815347508756	28.0126950135937	3.43207256998511	7.8601049761096
Meth.ECEL1	3.40628062341281	3.33090630121893	1.40100813632407	3.79385594616927	3.61290388936332	4.3979018268364	0.179748121038235	1.60286811648983	1.46236154726768	7.2859700968718	0.00624977079769177	0.00027132167357119
Meth.EDA	33.7156396905521	2.03670808724425	5.85077881680229	3.22793637817677	2.2442471944529	2.21838279051576	2.36867989899452	0.4307549078157	4.23373917740573	9.58230214884459	16.3724022266036	0.79866790561757
Meth.EDF1	5.34734759790756	6.04688802255779	9.13916175912572	7.00834198002818	5.67487046917983	11.0344412241267	5.27913518024379	8.52532958328931	6.50128389471744	24.6438782606165	8.9532392515993	12.2602146324258
Meth.EDN1	6.4453663131015	9.83447179414872	13.9394703716713	9.13604752216091	7.02174851496783	9.16499990294815	9.17211162282363	9.05682204080176	5.5942204963549	40.9739075649521	13.6232848687421	19.2155364925138
Meth.EDNRB	0.954801273541451	3.77698270292822	3.45684798724571	0.884214998155682	3.79048124738986	1.09973066500996	4.2329446793421	2.35090916880297	4.15034342997379	4.06617806350686	1.85065439434167	3.29308308465201
Meth.EGFR	7.88779719350923	13.298410758435	4.06980936824155	9.26846453673056	5.58166462628412	21.0368332197915	3.00470218239296	15.5281285143237	3.84162312646083	4.51225627019068	11.159790519855	12.8299322737199
Meth.EGR1	13.0140548387182	12.5242669168561	13.7783692315303	11.8573847536197	12.069341115662	12.5808252558065	14.4960185932045	8.11567906517235	16.3880413516532	59.4801258718361	18.2924133056193	27.787900967546
Meth.EGR2	2.36596472382997	4.75578394049243	10.4709163694803	10.1620925752363	10.2806830270135	8.07588897606586	6.38251116007209	4.38379221362333	14.0650551223247	35.795362706584	4.82928557625631	25.2705661242682
Meth.EIF2AK1	9.46551207215301	8.01693763741059	13.112783045803	9.86409961034991	7.97059230456252	8.45672224919327	10.0426754926516	8.61232395544839	6.49254643505948	38.804002218519	13.5306767324738	17.2312992186227
Meth.EIF2C1	0.466072359133506	0.769841219803731	1.05656190655982	0.423961971058649	0.97589975090574	0.920740376784579	0.806623974704528	0.296590473935363	0.810152770892996	2.09258570817269	0.815295592294386	1.70651847756559
Meth.EIF4E	7.0604664775313	7.30531807973371	12.1258559667152	8.00426856814964	6.21857230726073	0.00133252860683139	9.71065554030428	3.03402847497689	3.31911028902269	34.0990880757539	12.925268687662	9.03273498497398
Meth.ELF4	3.06834653740648	2.76346090342087	5.60228905018629	1.59527698064445	3.15985154569701	1.69360519209383	3.59651896027254	0	7.34543315203662	0	7.32800921865693	0
Meth.ELK1	67.6482877402478	0.794253478176719	6.15151817031375	1.50992772896503	2.07325425101395	0.00012733037724821	2.86128313008307	6.97450435984976e-05	3.8294155423237	7.96875396193212	24.5350996505528	9.90515490989804e-05
Meth.ELN	9.08996574483424	10.3001328795646	7.49036181303966	4.7868384477623	9.23741926260314	11.7184692442847	2.33583969737697	8.09833938633945	6.91820049970935	2.84270706716943	2.72709815082521e-07	3.88673741130461
Meth.ELOVL5	9.82715191229128	11.0811028836538	16.1762852307404	11.4381711229917	10.391159773802	11.9632105127899	11.5077904540269	9.39209267847913	10.9095984264043	49.5346511946145	15.3956487143726	23.1100848662358
Meth.EMX2	9.45956974073866	1.04519968130862	7.76708980635299	0	7.58005063512235	24.6686318783665	2.74549070489343	4.8315742142378	4.29685234568559	31.0588491323586	1.38983616822747	9.84320318127876
Meth.EN2	6.67565221142394	4.2970076496272	5.10937306204557	0	3.03752854509061	11.3756144644184	2.51194386534917	3.83345726663491	7.09803311880478	34.7266283736425	2.87561894676581	15.6722325085035
Meth.ENO1	8.53620225296739	11.4503835253175	16.6464879847938	15.046792117428	10.324947081552	11.5815925188816	13.0792330789151	9.20180112341881	13.2325221119672	57.7499438894923	16.3239562665144	25.245883454501
Meth.EPAS1	3.44807796655737	1.18528631623593	2.50253669039518	5.25254535687191	8.83721755397637	2.70749219311695	0.958224754735321	1.41418004675554	5.94740273800512e-05	9.98494144817785	1.44733800918061	4.08601068820877
Meth.EPHA4	9.11861603701606	0.000117232555553242	16.149645023479	13.1870307382335	11.2160552164187	4.70971377811752	6.04287619274207	7.66947986537622	17.7993446603754	54.9083139943337	18.8816982712955	42.2645347292839
Meth.EPHA7	0.000137587427676379	1.60042421278278	12.7707938326902	7.00227896626354	4.59452258082623	27.2556505753971	0	6.86116505498267	0	42.6209029800389	4.57116449959522	2.74758872957294
Meth.EPHA8	6.52000852619269	9.2567521292513	6.97235258090704	11.9800930076514	4.45864466258476	12.7389481624365	3.19935255666271	15.5438359504275	0.670047352781339	10.8367896223453	3.67033117515381	14.7543970998636
Meth.EPO	2.44679113536879	3.81767065115491e-05	0	4.34808107639814	3.36213104489907	11.0989544515863	0.922220336078303	9.19212388738258	5.57483739713155	5.76795114678981	0.941018328341485	4.78855954313095
Meth.EPOR	1.24172728344424	2.91004643128051	3.31810589476787	1.46096370481887	5.22588777237376	3.88098391335712	0.127823673858008	3.49376106959972	1.2542983948239	3.70196155062409	0.206053295533838	4.14830659917103
Meth.ERBB2	6.47314402692239	9.971317085337	17.443111676375	13.3491599848171	10.5584788410917	12.0658891783837	11.8292152361221	10.083069046689	9.87250456055357	46.8406118712306	14.7356714781214	23.2589135034466
Meth.ERBB3	0.7226381719809	6.04570299937672	6.91856656837189	3.64411187977914	7.67385251748219	10.3185624191712	5.26573759156427	2.70760611664565	10.4672014540823	0	6.81305397245381	4.22036007029883
Meth.ESR1	7.16953703530208	4.87056877881754	6.51894563663931	1.23078181444997	6.14623698304132	9.61273515487091	0.577632716430873	3.75070451565025	5.70196599103173	34.8004096958841	0.000916313161083526	11.1836368505238
Meth.ESX1	23.6122260441098	0	1.79077504427787	0.000213340498567911	0	14.6730807264372	0	1.12047645329117	9.09309934816961	6.2959488316382	0.0010606944094602	0
Meth.ETS1	13.0499185396729	6.79564806782582	18.3660882237561	13.2469176920036	9.74668854417199	14.7385002118697	12.3256170777214	11.3927347822066	15.4730355085875	50.1013563813474	2.64408000735293	30.0746551306289
Meth.ETS2	5.39653448923274	10.97524508897	13.6423134944655	12.2803502974902	8.68176471086552	5.34479441284585e-05	11.8933732570157	9.19819456860691	10.149562613641	42.4175917805061	13.761071750296	15.3543632678064
Meth.ETV3	9.46027723210686	10.1527569074569	16.0692854506783	11.2998284366196	10.0485698458324	11.2311068181894	10.3980231193516	9.55928817575267	10.3881536046984	43.6517207614922	16.1044266203509	25.5546012845204
Meth.EXO1	8.35530102181186	11.4020600291975	16.7761177030914	12.9091928753426	8.97500289625607	10.9680786472754	11.8543350886545	11.0810451280005	8.81841963108964	50.2408049922937	18.367547581923	26.9760789758675
Meth.EZH2	6.82490373159569	11.3155363308584	17.2821119519728	14.7776971585527	12.2594081662132	17.5033530436816	15.5752617734693	12.6649018543381	11.7151766351238	51.620649983305	18.0184662968371	27.2384422800942
Meth.F2R	7.32251114791801	2.21138968550299e-05	18.1229665226119	7.63783602779598e-05	8.60776665158108	36.4374274006119	2.08919722714352e-05	21.2704313233155	2.82355417562217	29.9952942944521	0.902309980640766	14.1145357341054
Meth.FAAH	0.644759549150422	6.68845968764309	5.72766774454681	4.87369764034472	6.6501043450666	10.851826003056	7.27983173940784	2.81218607531567	14.0287275648284	2.08226829567478	0.373839943837553	5.66087956079491
Meth.FABP1	2.24238906074665	2.2170494821397	5.9993269647327	1.18961353904967	1.79160802820295	0.371711084185156	4.45207481429983	3.04972173134999	1.68531100992681	0.00429828683326629	9.17961923586079e-05	1.33455082163815
Meth.FADS2	9.63761886491504	1.73278398135747	1.25732382973365	14.0998256497414	8.51385605073777	14.8016827031499	4.28468489728134e-05	6.21367021918871	0	27.0759388719972	3.2069074683403	2.90645119790692
Meth.FAM3B	8.45963451978134	6.56454387769514	4.87491963891694	14.9916882803229	7.56565486851548	24.3607615346648	1.02819895413278	15.7019981422541	15.9068278295019	17.7734452895527	16.5509539707492	3.77202366476643
Meth.FANCC	0.960838275762442	0.702776338238281	1.4342731803394	0.665282483062598	1.21245655360565	0.792480688364008	0.569582634862508	0.000793761466782023	1.8470133333426	2.09552516166869	0.656107555330559	1.54760103067813
Meth.FAS	9.7687919976144	14.3609901803632	21.3310618402048	13.9248673256422	13.0342453700643	14.6562283971631	15.0555844697866	11.5209378647656	16.0182758716342	62.0927875870886	19.9862702271065	34.7175723158235
Meth.FASN	10.1452853945841	8.54292449804659	15.3046225502776	12.1977132353855	10.4618838898597	13.6098760884703	10.3746521347355	9.3434401614645	13.7236327272027	48.0658642438799	15.9445261434775	12.4727885733875
Meth.FBLN5	2.194223855174	6.19985091074243	11.7276087572168	3.08893391731905	9.05762461754321	11.7671205196494	9.04674504969372	8.63577649920547	14.771345313416	2.40491838681753	11.5665269034882	14.614027588851
Meth.FBXO15	8.33380650770349	8.60960843471693	15.9123572779713	12.2113553826052	7.85963611377864	10.8048486303199	10.3590325797234	8.29564471976063	11.1489567597901	45.6663379192351	15.3116086142497	25.6518608554207
Meth.FBXO32	10.3985158685013	9.99792874328566	17.2479958090598	13.8313739915979	12.1628046913315	10.2468496294273	14.5445191902302	10.7366157905974	14.1433368869224	53.8142892847818	17.2111494843933	32.3874421587883
Meth.FCER1G	0.428420583174659	0.394535601438641	0.626813208202628	0.686543199342587	0.327860366108305	0.496877004253677	0.441367294264076	0.469079158715911	0.596431805899212	1.78750134692633	0.430111447465074	1.46917385617914
Meth.FCER2	4.28637342603803	2.91563475609356	8.26096152922328	3.74227907496598	7.01715247024199	2.7266531643032	6.3709642365918	2.65899516813158	3.0639072054165	14.5019005078812	1.66584607079026	4.47007233628367
Meth.FCGRT	3.59209550351002	3.28870840936442	5.80488249616038	3.59084415046469	9.32948921704676	9.50665013206023	3.28749313939012	6.04104693582734	3.38322680717399	8.79827494021761	7.07532561403277	11.5378582783289
Meth.FDFT1	5.21100404121599	11.4344337918963	16.635618552185	13.2473697823287	9.50391317805843	11.1219109845724	13.5587212805385	11.7045762890223	12.4483776507621	48.32164664399	16.3035080926764	32.8486959536914
Meth.FDPS	9.01909139916083	11.0431827944746	16.4113063118969	11.5433090625584	10.2429998770397	9.41490742811438	11.456728075932	10.0989292189026	10.7039629606949	48.7979741357127	17.0756861143493	25.3198612924161
Meth.FDX1	5.57047150165109	10.5516318340056	13.7018309207228	9.39516193051911	7.88993651712427	9.62425334023625	10.5533169077549	8.53737755692394	6.42457325347734	46.0117109615367	15.4001711469778	25.1821734204818
Meth.FGF19	3.40595619328043	2.29583646729603	1.93573270844186	5.53871898121029	5.40516072962353	3.0348085138555	0.186571210495689	6.38411454805772	1.22916886130666	23.2336703265579	0	8.79491657187678
Meth.FGF2	7.42921043853961	0.739503716011756	7.44886040671693	7.43820369348741	7.70235422431066	10.9493911069023	1.24940059744074	9.52397503403435	1.62037838822649	20.5312077394021	5.34500044138927	9.98010643000003
Meth.FGF3	2.28140894943394	0.242059800368273	6.60294740581479	17.4965912073039	3.00446181461622	29.395170200386	4.38727150670804	6.63466085041681	5.87137758665336	11.3397320879216	0.0210813898240073	1.03438228935879
Meth.FGF4	1.26945665536206	1.90359968141965	3.96012566323773	0.962021775559129	0.703100058737511	0.000301839967502306	0.865620294652641	2.40250029744987	7.12674882142406e-05	3.43467617863886	2.01637493132519	3.54719153114872
Meth.FGFR3	9.13748308437252	9.75032159274892	6.6195580959201	8.88939442081722	13.1620081908653	19.2537652085052	5.90330280456056	7.68087034073632	11.3494846417135	38.1288493647778	14.6065503067146	5.67382206810402
Meth.FGFR4	8.69539976756567	6.48832459101267	11.2042866393783	9.86428737178965	4.9327788592846	7.45219628560777	8.56053816050409	7.87349177564516	6.14904730098165	36.9382559864646	11.0243633376682	13.7840878246711
Meth.FH	6.54709400413897	10.8670257334032	16.1944745838832	12.2465313208267	9.7902981397087	10.4749876321594	12.2887484305666	9.21429030480288	9.65953913569742	50.2794759051552	16.0539716925392	28.084856302877
Meth.FLI1	2.87707522399227e-05	1.00029188786489e-05	1.36596636012645	2.73228872721845	0	33.5885023291386	10.2908086708672	8.53082392957824	2.49320923476979	32.7687136371726	0.628837053869362	0
Meth.FLOT1	7.18848450602378	11.0183723311331	14.7906025990135	10.5059163522292	9.63054460158978	10.7544402352952	12.2909404608398	9.9199527608091	11.8441218473157	47.5281149447774	14.0805766951377	26.0521380996185
Meth.FLT1	7.24094968227748	2.01999443531416	6.03001559323252	4.56735300895081	4.00756397501698	11.1077669455953	1.81396397122093	5.07619381980988	4.43325841792103	10.366338101673	2.7460767014218	5.46114330696265
Meth.FN1	8.09259946102416	0.597326491039511	2.63419241544463	6.77461032571748	6.28678299976826	9.70101689618091	2.4776708187664	8.34430829030162	4.70048660141231	34.1818852585188	3.83658015559959	22.630671092913
Meth.FOS	8.43343651866224	12.3435406891741	18.4737347319168	12.882580096589	10.7473925236265	4.97644322563326	13.9428863323975	13.7377574129477	12.4332668683015	58.5513762787186	15.0144231106621	30.1177833732895
Meth.FOSB	3.28102832169641	6.74979961803967	10.1618885368016	8.80635920050583	6.89772435089598	7.15328203339586	6.69572269566872	7.78797447895421	7.60329889717268	31.1952042985838	11.0042880650757	15.3068059222465
Meth.FOSL1	3.39837950164766	9.93558679382754	12.1518299027773	11.0535274188336	10.785434530142	3.67807568583296	7.70983660452628	5.4984157794864e-07	8.08647809448746	24.7156865347112	7.93558170981894	4.57222426924227
Meth.FOSL2	9.34398712703513	10.6413556256673	18.6288075881725	12.1333467247303	11.1003038303211	11.7395440857602	13.1100170834188	12.5075329413035	12.3409175687974	50.5620511908649	17.7010286050955	29.3573885510861
Meth.FOXA1	3.78570129227276	10.3334860339592	5.6472642457423	8.04574346291505	5.90725008987768	12.3417627258203	9.53931200934465	21.734213796285	13.2023503545085	7.34525398991247	12.3168538495421	18.5988417400253
Meth.FOXA3	22.4162691147055	0.58501839687081	9.26304802360111	12.3575544152884	11.4869478159681	13.9365939496773	7.22149623829942	4.85914195802403	13.7112191980833	46.2254141346406	2.83034569118743	13.0197012283806
Meth.FOXC1	0.0325513041665325	7.04003104903713	13.9784953655022	18.3676301158977	10.3746593657569	21.9347707097153	16.2323540794942	21.48875430924	16.7487005780266	30.5379341101815	17.482499999873	16.8896003942895
Meth.FOXD1	0.00988011424226693	10.3254472855112	7.21429138613642	13.990277867133	4.24438663684083	10.592419897718	5.91767534573099	20.1037163365013	6.60411228067704	8.15205483595288	6.99944809527646	10.8917607316992
Meth.FOXF1	11.6905778562973	1.68073862899346	4.03468368056389	11.6494838830656	9.26324509160988	27.1311592135774	1.36523251413428	28.7004109154667	0	20.1616865469499	3.24616310500057	13.2042433832102
Meth.FOXG1	6.63269727494688	0.843275402243162	2.21327074226042	2.72842441474369	2.2550919236115e-05	22.2566068382627	0.38510898741574	2.43161869883161	0.000689932322487106	20.6153495228283	1.45752910958874	9.16443173392457
Meth.FOXH1	0.00046088350135021	2.12630100022402	1.15250499486533	0.408202959818822	4.74914108693208	0.91636166253238	0.518422952627033	1.17063016025481	0.341042792685593	2.69697784188541	0.198917624222368	0.536103227654995
Meth.FOXJ1	6.70844013752161	2.05081403704278	3.13495853280325	2.88275345516023	9.10456914704022	10.8485476765711	3.57097689045377	3.51120701829619	3.89549943763597	25.0729000664354	1.11286302115382	9.37721279802748
Meth.FOXP1	9.3594324575659	12.2694722478772	19.2775955184275	13.448165767834	10.8923974223999	13.2476521207433	14.0043868150372	11.5533117435242	12.4929840720886	53.2248642970203	18.3743267567451	29.2738209399988
Meth.FOXP3	1.33533612267569	1.25522889986355	2.70010119193571	1.65532553784083	0.828499242951195	0.468002027367154	2.01529443582184	0.493659784423128	0.816226118567238	4.20837376959477	1.47261189827677	2.89734321248337
Meth.FPGS	9.9075021788496	10.7856814456704	16.0743644493491	11.177413302124	10.788017304376	10.7225977274612	12.8042736816366	11.0191587136998	13.0309509700298	49.0477705505333	17.3661642493628	27.563287070266
Meth.FSTL1	2.54207922350674	1.61402861912453	2.38383680290255	2.0927691673009	7.31817684949989	5.1105434159449	0.672282442601874	4.21211481869838	3.82901196479373e-05	0	6.64043037585552e-05	2.54749746891323
Meth.G0S2	3.38756372640084	9.98799214353215	1.95658379153825	6.85320153550833	7.80684273738652	22.4087830007695	1.18295987488394e-06	7.36436398700316	2.00329366553738	14.6470236108302	0	2.05310480020693
Meth.G6PD	61.9479666312823	2.48651293924549	7.14917842660642	2.29210976955536	3.04567663900592	0.00340965845635863	2.6316475584163	1.34293537745306e-06	4.69991105100005	14.899615239943	24.8557899257482	3.50022610692531
Meth.GAA	6.42335686122509	10.6506350882354	15.8061475045599	10.513947711031	9.35457319894948	10.6628538554313	9.72243198498472	9.78660657999506	11.8053831421619	40.4816017177163	13.5237149394552	23.8048881942933
Meth.GABBR1	8.0024937264587	11.0409253287638	18.8380088409113	13.0807497900965	11.0808798486044	13.6839399843539	13.7930498527064	10.6468054579055	13.4346176992997	53.0736214891011	17.8030397744597	29.5738506395751
Meth.GABPA	8.40086343747315	11.0904043228176	15.1368812765825	11.7336074090153	8.50629548366185	11.7074592052229	11.54951092196	8.76784520602497	8.28059363934844	50.2098050820386	15.7219516859782	28.5433763883147
Meth.GABRG2	6.35399005689959	1.83768342939613	9.65734658625556	8.42847382882413e-05	0	18.1644728930915	2.0428636500405	8.86116787771708	0.000408146893433237	18.5162118172774	1.68791330390456	14.8569575874433
Meth.GAD1	1.7185664811432e-05	8.52468035578656	15.9365345517585	15.0585103894048	11.5300435037108	18.1603543212756	10.6784967919284	7.53294836408961	17.0981040266911	39.6653010665145	14.1998981583824	26.3508254868171
Meth.GADD45A	8.06795459763861	9.44297514768255	13.8349894970975	10.6311578084213	9.14593688127636	11.9619005360752	11.0789651419585	8.3586968205298	8.90635111250504	41.5008615265851	13.8159662650153	21.8309764953165
Meth.GADD45B	10.0409684967943	12.4646751746153	19.6868419112347	12.6916466664298	10.9312905726059	13.1210715353114	14.6666691503909	11.4722368290023	15.4885142772419	55.2968185497261	19.8641855562603	32.8120639196249
Meth.GALT	4.59712728099759	6.22545922184904	8.64166930436832	6.7837803633672	4.87399119684748	7.41329240761644	6.52006216525182	5.22856433441296	5.98304871367848	28.8477189163464	9.39403098002834	15.0610551286606
Meth.GAPDH	7.40714100433614	10.4811434577064	16.4920742188373	11.8424967394346	10.9320541839094	9.92906250328241	11.0778128722352	9.54640438625676	13.5310450268928	45.6501458463977	15.5911842557497	28.2686920146076
Meth.GAS6	0.022767982869347	0.91063195127299	1.38449126065405	0.459977274491725	3.26119817618867	0.483320265582782	0.564662266407179	0.433054900724411	1.44578921663946	1.49523583905537	0.177928410511106	0.735966969981774
Meth.GATA3	10.9907868326798	0.000117258035724549	2.92275836451411	2.51104952234007	0	21.4681553286588	6.71574233832181	13.2036004811244	30.5301555976538	21.0668758621045	3.44681961025721	0
Meth.GATA4	2.41341195428357	1.07336647680801	2.45712472991029	5.10823706891792	2.41414315890291	19.1324623926562	0.419742000152234	4.24478926261856	3.84015598879074	29.9255187321438	0.000138742514497166	4.76401995301065
Meth.GBX2	8.6850523975865	1.99202000241553	1.74007882748178	5.92724057828612	1.2444332847876	19.9847819686834	0.100883343482423	8.42105145070738	9.15518396741474e-05	4.26249476676288	2.93613595131625	7.05351630934583
Meth.GCH1	8.31937287009707	10.2155180747779	16.2500064487392	11.5503782210646	8.45301428286587	10.4960250110993	11.5809578006449	7.68875040900448	12.7066194714509	47.0970590539366	15.4031546054984	28.221019606992
Meth.GFAP	0.761473788527748	3.85234829527554	2.3978646140869	1.34769287384137	6.12181943390292	2.29256877134203	0.651780044804819	1.03168567999443	0.34217486600384	3.18832222820226	0.00016459933630687	2.29927517307218
Meth.GFI1	3.71121366221842	8.11117369013883	2.38362767871193	13.9971414897896	10.0339394584623	10.7277162422964	14.3475404766909	12.7931631882312	2.40685359180886	30.66234919933	2.4102890370183	3.86438263832538
Meth.GFI1B	3.53677550413688	5.57120500866755	5.12815031651474	5.49719755481558	3.83237631454446	5.00982406057821	1.99964650949206	6.3382525672213	0.628150426103666	26.1755878454654	2.60053473005436	11.4352953030809
Meth.GFPT1	1.83395939367517	2.3974779450759	2.32862150120558	1.71578296266927	8.86666730812654	3.61742100054011	0.815105845931925	2.44673738936989	1.86574835671016	5.21714173302631	0.000810360924842337	6.04632896426364
Meth.GGH	9.76792541987538	12.9547645227179	18.0539618208726	13.4564837215881	11.519667474928	13.848777017687	14.2469122703057	12.8404992479627	14.493351760292	53.486771918463	17.4394116455933	28.1229725855798
Meth.GHR	13.2930275887594	14.879251642594	10.1300866255915	12.7712163938295	6.63965933978807	21.7296938902664	11.4302647142383	19.7659670478377	9.61379524659826	29.0349607176531	6.87181864741563	9.29076730838474
Meth.GIP	1.2801262112261	6.09675441857127	2.45603291321805	3.48409101253759	4.423364503057	0.688999928928336	0.342998863958696	0	2.63413336295533	1.13752677883673	2.9524039938054	0.00017362737427806
Meth.GK	76.4199297734911	3.22730190022371	7.8591829958112	4.91819042197036	3.6323060633284	3.66572150680945	3.45798282488363	0.000854349873816618	5.44089977885832	11.0061606734939	16.6764248119447	8.21359513402354e-05
Meth.GLI3	8.98729306470308	11.5449272933822	15.1145318198352	11.4442751237688	9.28092771275441	12.1341478605883	11.9537033242768	14.0156072086278	10.6873425767859	39.5795446822144	15.6616138935458	28.9542882158875
Meth.GNAI2	7.1191201267782	9.39818728533533	11.8789417793432	9.62408419388344	8.45350218770306	9.47078908217489	8.61642998418403	4.60066153982101	11.6887740674759	43.4551413041132	10.3096914307832	24.6570430178657
Meth.GNAL	0.496066218715692	2.41150115028546	1.47335287563302	0.410918042832192	3.04017536429931	1.24595530090567	1.11651294896283	0.794331203438059	2.49008021367652	3.28025875242911	1.07592773616288	1.75831588587438
Meth.GNAS	1.31509928118951	1.07914095406597	2.74455739876976	2.34301323277679	1.43401023797843	3.96625410881381	2.45714111261289	4.25551773483677	2.11029420498482	10.0506710529485	2.16499840656197	5.68612617882788
Meth.GOT1	11.8134776917136	12.026378591058	17.7481158942354	11.9498197013623	9.96695936781353	11.761763531091	12.38204520977	9.46051310553758	11.57958958428	51.6768193043008	17.3774171190481	30.9691784687522
Meth.GPAM	6.02863813591059	10.1582566569005	12.2353874033641	9.93823933388562	7.02938898109488	10.0848510942727	9.31596354844102	7.64131704382923	6.79378937540949	46.6181143255871	12.5817759483287	21.7161877444937
Meth.GPC3	48.380830296786	3.65187725983145e-05	2.86887994919538	6.40511811947213	0.000175079560436923	4.28942438247246	1.91333069271286	5.46568363474996	6.91508080321366	3.63021603797952	19.6789923423919	2.08889381808418
Meth.GPX1	5.71326509609285	5.17261301038405	6.6950014752412	2.63495310602968	6.14409181513656	4.13222841683401	6.29147770405051	4.20572722491903	8.11492898076544	16.5701137283274	4.95094134362592	6.47387899558915
Meth.GPX4	7.87169795946307	11.3620011242703	19.9449823156276	12.269451167971	11.1596777784704	11.7522898015575	14.0124403070491	9.70245369357745	14.6942453252015	51.0303526145512	16.5861497159222	29.6721230211264
Meth.GRB10	4.93368417237695	12.1159862015226	8.64998629470999	10.532146921983	1.41636544173594	17.0938429369329	1.07430935086293	8.13751364718256	6.34346790772416	9.60131600594479	7.50915628070502	17.5170051286466
Meth.GRIN1	3.90331832206446	1.64517899193645	6.20899146949327	3.60101886355041	1.74308990238058	11.2601695230963	1.57625928981294	2.71446696929869	3.46888103961033	18.5947041391301	2.71064638836175	6.92782807633234
Meth.GRIN2A	10.5700946077631	3.80094977246156	9.79555641166715	15.3419535217948	0.917378579088446	34.8945934824121	3.47194782134015	1.13208047341583	5.74451518588344	42.7304266950446	1.02331186725853	4.932210131918
Meth.GRIN2B	1.15053165563054	2.25509430096055	1.2506253090542	0.121608714419479	0.912988743098343	1.99836685146866	1.14378018120095	0.643179075445704	2.05043727116235	6.60371933054608	0.582212011182067	2.86407541465357
Meth.GRM6	3.23961114796403	1.58894626113182	4.54193055396246	1.33092045992223	5.91318267319316e-05	11.1814164094401	0.87896252674323	4.85890764205121	2.06781666167023	9.18616021111657	1.61323283003544	5.96043388415355
Meth.GSC	13.3462042732897	0	8.01024064596294	14.8881950935387	0	25.6560627416513	1.64538733425735	8.50662042443855	12.5950734071133	26.5388496103968	1.89542583481482	5.95789671303941
Meth.GSN	8.31285767651534	6.29320759296283	5.09079713607853	6.8031137067506	13.41777587761	12.352933462653	2.32090175888869	0.0632002154612183	6.43533781376848	7.80431097413396	5.71467653352782	5.58763860849422
Meth.GSTP1	0.000246367503458299	5.26396740749532	4.03638261436186	3.67465447753111	6.88031809152804	3.93785856326887	0.694598768127464	4.2322568168012e-05	5.95685325416443	8.12296756483118e-05	2.49238989931859	0
Meth.GYPC	7.87771679819978	7.44289361748009	7.87105735123121	5.60430016295276	3.77884591314466	13.8839061289785	2.15893937059797	4.39120167555035	1.48414566334948	20.8194587032698	0.462293355960497	17.6195854137296
Meth.H19	0.000406284656444153	2.55181043818902	1.59248857852539	0.566316954635135	3.4955504129489	0.724055786030784	1.42188259001686	1.28497109006583	0.910474378670395	0.000609419927310647	2.09581113048492	1.64010739979133
Meth.H2AFX	9.77725909444549	11.6136843974848	18.7986846762316	12.6557138842559	11.8968497494912	14.501573054858	12.7728383102581	11.2887141458893	13.6076942682042	52.4005631729744	16.2133594103364	28.8920755035323
Meth.HAMP	4.17485520692482	7.1116356242809	6.70703868698569	2.76081956990018	9.73539984470263	3.5254762502654	3.66869874260764	6.74780163183291	6.33573858023217	3.29634174252916	6.07477163432435	1.41819133268832
Meth.HAND1	5.13220944826398	1.53119781041925	4.41637624523128	17.1585379738489	6.60098770512863	23.2552430187181	1.46779935422948	11.6573276604307	9.90361934180999	13.9544523685627	1.9322456796342	5.03585296723541
Meth.HAND2	3.05549023698396	2.57307572945345	4.2713657057866	0.996550995834771	0.00014768583267465	20.803059584502	2.04034109419447	3.7216947555021	0.865271029038968	16.2202158010587	1.50323073845067	6.44722222264991
Meth.HAP1	7.27567301114199	10.8869934437846	13.3636553875135	13.0425909372725	9.81888486598741	15.642578889743	12.2986356600752	16.8050482526436	12.9815016241684	33.9240850462056	12.8979324130234	22.9044981573748
Meth.HBA1	12.675290067528	3.56726658165735	0	10.0953456454074	5.87318493699755	14.8066468008668	1.3059168086266	11.9571893349092	13.0068022914853	15.4273148211644	0.395660974955109	2.47144600340731
Meth.HBEGF	0.329427011332637	6.06842084547813	7.46059466285798	3.95807430649823	7.83444890248367	12.9562358890367	9.65979789472466	7.85875289321677	17.9876851666652	5.0097959400324	9.64080700652524	8.74671234790186
Meth.HCK	11.6548983357129	2.28074226265653	11.0062511144801	10.1790378727588	7.42669170296576	6.92393920668859	7.07571362841623	5.29997932277171	8.9193019436355	36.8477596455647	4.97381783310288	19.8404880555382
Meth.HCN2	6.19608543678506	4.34691020097627	6.32178856201003	5.70459890814776	2.92295598726044	16.6307331441904	4.82871743405234	8.60175934975623	8.17751677352959	28.9654596900751	5.83066772499015	10.7617537914663
Meth.HCN4	3.90250453937977	0.862306509964867	3.05091597506322	11.1436518011434	0.858587298100771	13.5964580146933	0.662509770283745	8.05859141774303	3.79650475473066	7.31281013391459	3.0646442004136	5.99002234730004
Meth.HDAC4	3.20915062465316	11.3351046449851	20.0119185983084	15.7051256453761	13.4778916815681	8.44905601860987	16.7275088404156	12.2956314468768	13.3090825469108	63.5234454867598	19.0097203512457	29.2612614266575
Meth.HES1	7.72303141725439	11.7269771093439	17.7063301456146	12.7177445701739	9.10061517184721	11.0518367251967	12.5801265091039	9.34827315618629	12.499745492659	48.039515132977	17.2760747530154	28.5164851920094
Meth.HES6	2.4469706743664	1.50497603759101	5.31825826877979	6.62641429762229	11.887976500914	14.6245987529546	0.806391108309225	2.91292982380857	3.27232663529024	17.0038365606383	13.6390428503709	9.13534527332223
Meth.HEY2	3.88793008043599	13.0057589329465	12.5301759998019	13.065076935265	10.2302117520903	19.2859363093768	6.42788521821569	13.4464362008215	10.4691053106426	39.4789941533274	13.2949354896517	10.187621810121
Meth.HHEX	10.345915432128	1.05130429425976	0	10.4179002461359	11.9792251580488	4.89314672618529	2.29672736351322e-05	4.61151746718057	8.69611085613535	33.7450792997594	0.000203405347592644	4.53353301324945
Meth.HIF3A	3.92676029464364	0.29735224250211	10.8235416224695	2.53098552842848	8.96870912667676	2.1545949616856e-05	9.25645176638826	2.56069280878793	4.31668666413168	5.59988635537849	6.16977427276839	7.9905888526697
Meth.HIP1	9.62739482047211	7.25198624501853	14.2184674607483	9.75981320511645	8.81012847240777	9.10331229761239	10.9414135575371	6.51694563246704	12.1982802430568	39.3209882632988	9.87628614670514	23.3023289718101
Meth.HIPK3	0.841155581261	0.498303390038541	1.20035242805339	0.027699975853118	0.651306028004243	0.242853529242365	0.582971556244991	1.5188210507125	2.44894747133571	1.43941157446534	1.14107995485521	2.6481964300838
Meth.HIST1H1T	0.000589088280174687	0.206343235567345	1.00620164871902	0.389165684572923	0.613240233630712	0.124557203919858	0.548467390293574	0.000912544333099584	1.35993405770015	1.27584407303971	0.43331600837578	1.15584511851958
Meth.HIST1H2AM	10.6331730647428	9.98451808589569	16.0516182937988	10.4293874838771	7.96155516058631	9.40048547950215	9.36301263128603	9.47977950027092	8.33846631464808	44.6066264801456	15.0990322734292	24.5095630402752
Meth.HLA-B	30.0023714534817	14.223652513092	5.32038471105749	9.99196638493898	9.68613525365418	8.53235760642604	12.6123513114258	13.3587103105816	16.2451005449184	23.391549817573	20.6765153423909	35.1085436286739
Meth.HLF	2.4489860131377	2.93609826953733	1.02096862198991	0.931351558025408	5.18410584344908	1.62579775644583	1.11785976068446	4.66918180593433	0.773038959426439	25.8474079179877	0.384703519681042	9.98748315250367
Meth.HMBS	8.51042988581853	9.00900326430043	15.5417467994248	9.6914170210926	10.4766224775334	10.185662757548	12.132253719228	9.5348842113373	12.9392961693976	43.2768171370996	14.6017703665077	28.5173453250277
Meth.HMGB1	2.78451835944567	13.4029037698538	17.6537543366766	13.3797204232762	11.8809287841555	13.4933137260343	10.2448058968135	13.0860089215135	14.733970006766	54.45211659035	18.7000954363418	32.4579722110436
Meth.HMGCR	11.3842855107835	11.5777579936089	19.480341491805	15.1965642572092	10.7038989061432	13.4779427369072	13.4092524604791	10.9698946533021	15.5325529006094	59.7420858035513	19.7651062196136	32.7264695902726
Meth.HMGCS1	7.1181161630471	9.99377405605663	15.7862845106665	10.6574056780002	9.85649068144863	10.6477549745928	11.4322993377168	7.28935073382333	11.6785995798256	44.0784094561346	14.744073528527	25.6700312031346
Meth.HMGN1	4.77050234540968	3.38829953896209	6.19883151445384	5.38730119506062	4.38347496147342	3.36676159273188	5.19167231787002	1.10192717854057	4.6421894363039	12.9311327368557	6.20186556879929	7.54493791745043
Meth.HMOX1	0.000242959009683194	2.45479076888982	0.80720996401247	0.28659164298971	4.84001494286117	1.71913808791882	0.86250820284853	2.10839984751286	0.19510163375705	1.47665612524392	0.572805484143368	1.1537807248031
Meth.HOXA1	11.9273599843064	10.6490669775913	16.9817811464217	9.41585174160619	5.98337742035643	11.0590129771593	2.11177265181116	6.21992324579024	14.1631513126668	51.2005291117886	16.0016351310368	20.4413511927251
Meth.HOXA10	1.53354199674291	4.1435786586661	2.81961710258379	1.40959257145627	6.52834277431953	2.4431113880512	2.6162458993951	9.87592545993497e-05	0.763977246962728	9.01206426185441	1.62978838625494	4.95828257626861
Meth.HOXA11	6.40780399707702	2.79090236586286	0.715502597266269	6.11386323574243	9.45624703633438	10.3328450020994	0	3.55129004598701	0	21.1251269194192	0.000883004157653044	9.6705219534332
Meth.HOXA13	6.67178246684625	8.87028573100761	3.27675716323871	13.9333647324341	7.46477339285399	20.8470622015409	9.66067095065581	24.0966436868493	2.91622735645437	7.58071263068391	9.49023842621492	0
Meth.HOXA2	0.000326123685811487	1.47834589198485e-05	2.76422838530856	1.04054884321788e-06	2.58047690810688	3.25440458144753	0.00624898059948662	5.29442439937438	1.20147642170159	18.9722775413745	4.21674302006863	13.2361033125417
Meth.HOXA4	1.84951118893652	0.906759646643331	5.70394908262102	4.71763282034122	4.14048614301416	4.12621592790033	0.394899679500172	3.42717277763021	2.43219275422828	4.86463481660597	7.54070967154682	9.47837758117422
Meth.HOXA5	4.23030906891257	1.4658035747867	5.28854612015547	3.30003418096815	7.81605464020804	7.23167793523204	2.30947306282062	3.75132620700436	3.18335154656534	8.08715153736126e-07	5.58375591119932	5.61984821323638
Meth.HOXA7	5.45796188192724	0.338707925231959	0.779917747259528	1.23887732747113	2.86824156621405	10.1663124125692	0.00706380312650909	0.795963366833197	0.65509379253353	31.3553602361766	4.81165311739632	8.95405654040512
Meth.HOXB1	0.844816389211573	1.63383380953375	6.6465305103142e-05	1.91393957944773	1.14977085051213	8.41775208687459	0.528075672808358	0	0	0	0	0.00121890228725138
Meth.HOXB2	2.7556592716615	1.03173590316668	3.22613212326229	2.41997396609884	5.42455447169863	5.80616811491446	0.139007116707049	3.87680194551013	1.79587617870868	5.93965528133497	2.95575721551796	8.8366287885478
Meth.HOXB3	0.846789205106909	1.21620459984884	3.07192468995364	2.49168210907468	8.84825724161291	7.54912170145345	0.599335942673155	1.85195948461998e-06	0.610672806285102	0	1.95075632048887	3.52036273275941
Meth.HOXB4	2.64500344522856	0	1.92550688161339	5.53804853200393e-05	1.52593879969398	18.5538489205005	4.23738085476665e-05	3.56989208265519	1.08201733352869	27.2571793606191	1.95851927323026	6.01114442723254
Meth.HOXB7	0.000333433594824894	5.87259835343166	8.880912752953	0	9.48835988366989	7.08183219046414	8.77246309646749	12.6532988669647	0	51.5324409482092	23.8184599047413	9.92953284730613
Meth.HOXB8	2.5139231823906	3.12896329968055e-07	1.29753465605934	1.46301122917925	5.35738617628252	11.8032993245159	1.3997809730115e-07	5.37209949708535	3.43115641296033	19.7185085132148	2.48514853503622	9.99304690322387
Meth.HOXC8	4.02604275264307	8.11400417041621	1.43112986181929	24.1847967085124	5.71810907624861	26.4443440935312	0	0.000517150404832438	0.000272656266515467	60.2689910278374	26.0238346991522	0.03697406217141
Meth.HOXD1	14.8925608740104	17.8285095603215	6.06947878745515	0	4.69451597561562	19.2837259148142	12.3591091020916	33.3532871683736	9.45147485082167	2.86314063396776	3.85338431842723	9.83023402372134
Meth.HOXD10	3.26755091807642	1.30037881743288	0.588963483301525	1.18112253323781	0.217412384903662	14.5858840841544	0.290419778676436	2.86530301634365	0.484280882806641	20.0428067078157	1.80786009684914	8.93660691884534
Meth.HOXD11	0.895044406314091	4.67277320453618	5.51313961991477	2.92274776804331	7.281215646313	14.337239330932	8.24416544341389	13.9946627381771	21.8041208174876	6.60123581262671	8.5108870783331	9.30233750155195
Meth.HOXD13	4.03309384366931	2.04730287534216	2.05628668899094	1.06663165875151	3.29231041069001	10.7942764077239	0.726222968217339	2.76851784974641	0.687540640943124	30.3681626203363	3.06500373110084	14.3678475552097
Meth.HOXD4	2.7043539915683	0.515706894184772	1.27437550478478	0.607560128684592	0.00477061284613082	5.98309988917848	0.300723214958467	1.21479434875692	0.00598501203017344	22.7289550004295	1.14437101247376	5.89799679147494
Meth.HOXD8	12.4623243016687	2.27467096179297	1.60040646053526	2.31541558872767	0	19.3079578045759	1.82743187285483	4.3721147512328	2.65763347023259	11.703648268847	1.94685913647018	10.9163478532811
Meth.HOXD9	1.71142927480746	0.492086451965617	6.04805362884582e-05	0.586674646002877	0	21.1692629057056	0.0819520686114563	1.42082921981137	0.000303775321010264	20.624804614238	1.49527518094523	4.38366458502728
Meth.HPGD	9.48328738219474	10.4367479748888	14.9349509736448	12.3364738541762	9.14468401428359	15.3061463675987	7.19068035193027	11.3662103054741	9.76877614014467	47.8203365276856	13.5090802538404	17.2694507466873
Meth.HPSE	7.48347706850496	9.90847379199068	8.84905829186908	12.4541614957017	8.14655471269922	11.31105964061	12.3006890981732	11.8196321600576	5.25231384566423	44.7042108900988	16.5025682879611	22.5789677438788
Meth.HRAS	3.20430052761067	11.603642438169	13.7474519181065	12.0659968029626	11.5187351956525	7.69742704519831	14.3128207951263	4.52393204614958e-05	8.52841259726841	29.5737477297308	11.5527544140855	10.6768259346434
Meth.HRK	14.0586763703267	6.05726569948224	9.33532646213848	11.1495769865683	11.4189071042221	0.00733809014362911	8.30535270720043	4.74024755816389	4.80132456992426	39.6603263963049	17.7679684597313	43.1340328574543
Meth.HSD17B8	16.1404858410226	17.0204085358641	0.498821093023165	19.76700827478	16.328456972214	32.9366065872105	4.29849995131939	10.1241738192668	0	62.8742598172416	28.6928885921093	0.000642454104177482
Meth.HSF2	5.53769111885976	13.4873883601938	17.9888971145426	13.9866980909436	12.0629753055709	13.1024797550261	13.7938588867377	12.0337745587806	10.5744226460846	55.2783944115152	17.4782860815209	32.2943979533723
Meth.HSF4	12.0776596923018	0.891241916443276	0	14.4971585178422	11.3654689115409	7.66683418975621	1.04033240912921	0.000170521690648349	2.47524660733229	44.1673132772189	11.5478081080986	5.16559159624104
Meth.HSPA1A	31.008556767403	5.90891323794291	0	13.7225338091938	15.3107869236237	7.91644199349293	19.5956540578942	1.27061551288969	3.11994923067198	49.8670012167152	23.9027156781315	1.72486181720106e-05
Meth.HSPA1B	11.8188930956201	9.61072716236905	14.6287727592099	13.6650271554208	10.9729153520889	12.9658035200185	13.0922498362642	9.97420487714293	13.736996201979	45.3066114098257	10.6548005147928	25.6372274970188
Meth.HSPA2	0.0173614355018506	1.04395207426206	0.96122336672258	0.316324951432159	1.25498597617193	0.821822747462854	0.355588471457159	0.555893536959559	0.800447563464942	1.4873369862949	0.238804664749464	0.350372667146262
Meth.HSPA5	8.02834365568858	13.1851769253037	17.7475384365348	12.1323013122328	10.9635003574132	12.3693369137857	13.9010864889387	9.43390643263177	13.3327513347207	54.9798840788965	17.4857571629328	29.3300212527893
Meth.HSPA8	8.92696603101139	11.9820594022323	18.8408342683325	12.5972795344353	11.7094314028442	12.8434818825531	14.1504491625125	9.74709626106494	13.3757975962479	51.9571307071352	17.3422684997837	30.1204923063299
Meth.HSPB1	8.12533972054659	8.93225820969874	14.4768621823698	8.06208962336176	8.71504714908525	8.32570600447778	9.74870497994812	8.82872587035093	11.5306933260454	40.0295143537694	13.8601997935695	23.1266257031601
Meth.HSPD1	11.1215898051182	10.4211884113707	18.4385542695069	12.7902510017433	8.52367708261566	10.991376783071	12.8360140744076	8.41464039752305	7.78495159619141	50.006238603313	17.9139001458741	27.3168029974685
Meth.HTR4	9.16325516492387	1.34778546475181	8.41626074930081	5.2671152439628	0.730444497209793	22.1094032834368	5.60733009259362	8.35503071638856	0	7.12763796406423	0.554786507868933	10.8695414423023
Meth.ICAM1	9.62881870242231	14.0975130126986	19.287255997549	14.1537170779719	11.8009793761446	12.5109801317902	14.4144450082531	10.1853762845496	15.0414765932197	56.6462856965835	18.538907546439	29.3136287922125
Meth.ID2	4.02549640405065	0.644104078033731	12.0656582722917	6.43135813860397	7.71028195946128	0.00636497258597196	6.91911768727479	0.000285115654703014	12.8468489928563	18.3923653967944	13.4600802618373	21.9095769589543
Meth.ID3	6.82307916816498	8.50529127677178	13.8796210209566	9.82441071729136	8.79976648365121	8.40807379747095	9.14381245646648	8.58459336493942	7.75084173316039	37.1137497314755	13.8993304959694	22.0726706343359
Meth.ID4	6.7416690535128	4.70980983852404	7.67028911368761	0	4.86351616719671	18.0257206389923	2.07219253944024	12.0964450886882	18.2862575230025	5.69174890118371	3.0339343840828	9.47097145935236
Meth.IDH1	5.42260247643749	9.43804773368954	14.1812538865633	10.8337315368505	9.85981415734544	11.8008516527327	10.8412277030187	7.65466369329	10.5816012762253	36.9638276364388	13.8707182415974	21.3433298988881
Meth.IER3IP1	10.3453711992078	10.5181113696171	16.7378303709283	13.6234089700442	9.13754561022944	10.9206067006465	12.7436907115114	11.1565041321901	10.2763370226151	52.7154346633622	17.2522067441011	30.6214643634924
Meth.IFNB1	0.988155380915692	3.07720068397879	1.61142380675309	0.869687169116008	4.37382916620253	0.620178727938148	2.14097664972333	1.81910186272467	1.9647014327355	2.35913973463012	8.29033812680755e-05	0.81812964859235
Meth.IFNGR1	6.24712139676005	8.90116053028576	13.1261049836243	9.28795414242265	6.74050322837154	8.75994974007012	8.91149613970777	7.49242622741134	8.7182607366796	38.2816678560377	12.5376051513266	20.404373430598
Meth.IFNGR2	4.66915789407688	2.96135064681557	1.98867421163629	4.0357625431862	4.03156608509615	4.21927374133763	1.41118813516762	1.63880192838617	3.87055656624484	0.00025018722282983	2.1625200918314	1.53252847694044
Meth.IGF1R	3.71389334320091	11.8496682994929	4.88569558776817	10.5755754963464	2.57952075664124	14.0872123638972	10.4132488035962	25.4809276283872	9.76013899770138	0.000118649568691324	12.1931591239495	21.461280319365
Meth.IGF2	2.34848009195453	2.27586255383898	3.10059083821196	7.81935370446739	4.33716294464382	9.44736144633715	2.48360670453403	13.4084317830271	9.70006723328725	7.71156879326656	3.98749351606483	3.93194434658316
Meth.IGF2R	7.68043075640797	12.4978665166191	16.5642794854692	12.5558638774181	10.9639187563802	12.5174550024039	12.7353369250554	11.4595625975468	11.9797890739741	50.9841051396284	16.7168682492692	26.3229504893841
Meth.IGFALS	1.76889113855491	2.12554726960054	1.74648686245635	1.77232583662309	3.15693977869347	2.06680974981351	1.56137025915519	0.535059267713815	0.963171586152758	1.41177714186383	1.43302049604037	1.70899356889038
Meth.IGFBP2	7.28032937542062	10.2310253122044	5.50480210112051	13.6528698620957	3.38582566224379	11.3429667857934	2.10043591900885	18.6171296176763	8.56567094368948	12.3295123966141	6.11776929950424	18.4492631890752
Meth.IGFBP3	5.65326272512039	6.31857550013094	0	11.3980383921048	0.901121309580725	13.5354074551223	1.60346136365826	2.54699766263676	11.6130349831288	8.51779201448181	5.30322875202054	24.5180763927519
Meth.IGFBP4	10.9154916906927	14.6069977460606	7.05825653946325	12.0506979104419	8.94044146305175	10.0629839037361	9.83995866458078	17.2056820094674	14.508548955276	42.9133184818717	18.2935017482127	32.9110191959798
Meth.IGFBP5	5.76724287832079	9.55867401748243	13.5200381186353	11.1790540766792	8.87349531171106	18.1786773905915	0	9.20800639058262	1.18446901827412	22.0110554266437	3.42275727193014	12.5411326703367
Meth.IGFBP6	5.35451240481888	9.97620455767621	15.7825739705973	10.4336393225627	8.67791891280265	11.3237843209006	10.7971675399257	9.25152192551417	10.9252261322428	38.8220771556197	13.3169494817872	23.6095911785209
Meth.IKBKB	9.58757262372554	11.0952648947783	16.1217292839623	11.6242762931505	10.9471517369867	12.772968381654	12.4838407284804	7.44672577060157	13.3290153684079	53.4031926055151	16.0516682232088	24.8658723009984
Meth.IKBKE	1.04793122008985	8.04774185657188	8.10565146010496	5.50179556851808	11.2775671671207	2.81495884516929	11.458893651947	1.7157490164242e-05	5.79869393090981	11.8386860991455	8.43889528786315	5.26398485852326
Meth.IL11	6.92100189194558	4.69760112763209	6.10956862314423	2.87781513963143	9.0793338724209	8.17341130422052	7.84782235483072	7.10613897160233	10.6034211600459	12.8861840245382	0.34813788119067	9.46858522997974
Meth.IL12A	10.3092386538754	14.3087109553723	18.9708519507276	13.3047949860247	12.008315947103	11.7381865675896	15.035166983426	11.3043008199457	12.96780473722	59.6426994930775	20.8344123528268	32.6152895596403
Meth.IL12RB2	6.97840724697341	3.59990319121126	1.11410659603586	7.38154728844811	1.43129772010766	0	2.25195584564073	3.90688148016595	1.50581042343119	19.7526067676796	0.653862704591751	6.04108262262335
Meth.IL4R	6.51971462737366	9.73896218493211	15.5311317306663	11.9855659023876	9.43767271186286	10.6365735302782	10.4595756171194	7.48847493170875	9.7816295675351	44.4232514175573	15.6399029447431	23.5256190140497
Meth.IL6R	6.95175913475146	12.753534955941	16.9026524432571	12.9187924256517	11.0605791450825	10.3291472034718	13.1085674388778	10.5879796965802	13.353577349759	55.5407831875854	16.0603248608725	29.0838949612199
Meth.IL6ST	9.03487184372897	5.74929360239284	6.98856858777905	8.12519452239172	2.45897272953676	9.91069582383392	10.0237075632014	0.000602475568736152	13.1936672873996	35.5864503741483	10.4087352520021	23.2431994041523
Meth.IL7	4.70303702299331	11.1564169919824	11.0684327862902	12.0817562931542	7.69046682035174	11.104889477433	12.4966285004264	11.8582542343778	6.7665498004394	44.565266468917	14.5533910662797	23.9888324386538
Meth.ILF3	9.24330865403981	12.5082643303314	19.6965771626918	12.1131484408666	10.2830996283293	13.031143114527	12.4066990825521	10.0620780752312	12.43557616529	52.7184601504079	17.8058727917441	29.1092103484231
Meth.ILK	11.1139516774599	12.0739232057249	18.2685519113323	11.417672092812	10.6421032687303	12.8145385962647	12.4587992257209	9.53061447758511	11.3093255638238	53.5266245011256	17.9121489862386	27.2856082970058
Meth.ING2	6.90259189522018	9.99370279081989	16.9239247698517	13.0435011430897	10.798365757385	11.1839713562228	13.4888759295506	11.6845757967967	13.1018697059522	51.9135554409321	17.1283197309257	28.9671582225273
Meth.INHA	0.40768263806577	4.67386072927845	2.96404720821765	2.00791516646729	5.87324205082767	0.0199505844326789	3.47683439352949	1.85349040296106	2.32740778664091	7.14341733231452	1.65027504952196	4.95834735623967
Meth.INHBB	1.79720659658969	9.22378419481335	8.28345199856123	11.4114439252228	10.3451559310589	15.0032861508567	10.1354695013411	8.68991944941855	10.9377763489693	29.0585075201909	13.164532215971	18.133872377367
Meth.INPPL1	9.55753932125102	10.3909581267437	15.5855925328087	11.3851655748101	9.45309684963655	10.3260834585293	12.8312595072983	11.4648504620423	9.78095422035346	41.9569113137779	15.5396162761938	25.7179106655332
Meth.INSIG1	0	17.7560324483989	12.748739887042	17.7257564392316	15.058769442499	23.5033790096066	14.420733458803	29.3559829253136	7.7748414369687	49.2158520965601	20.8516275312666	4.34475573052545
Meth.INSL3	0.757749441381849	0.599416145006305	0.967163897305986	0.878695542695809	1.75996045764424	2.27254471712512	2.8328437081048	0.493887239591035	0.958083075765275	1.62746614309353	4.60219378986457e-05	0.000595103127836432
Meth.INSR	2.78240711555007	3.35091546484067	3.8255795765948	1.12795027801114	4.80095450249033	7.02311174381962	0.611150691059613	3.64478093466929	6.17365657390332	4.66675216229717	1.43430354238636	5.67241009046022
Meth.IQGAP1	4.31658939436485	6.46165486317223	9.79092790822587	7.50524547691326	6.31480077405574	6.45957794726981	8.12789875514432	5.67588096371442	8.19862790071674	29.0194781445179	8.77817160698819	16.5750739909297
Meth.IRAK1	79.9776768356574	1.03529087521744	5.15770557130063	0.000176385333048291	1.7332888006499	0	2.05335689269515	0	3.56002772105195	7.05269427371147	26.1331773200896	0
Meth.IRF1	9.97964303905588	7.66611545644875	13.0351760407298	9.98209705547612	6.32835636222164	9.31521633853547	9.07115527689328	9.04923441146356	10.8494901134061	43.992879519519	15.0443456415726	20.8847270186041
Meth.IRF4	0.00161717706037288	1.43930333251429	12.066417820134	7.30072483257632	2.22724632451362	36.8995199538381	0.384477280470472	0	6.41295161622269	35.9641825551268	0.755545142092029	4.95597387987798
Meth.IRF7	2.91492163916785	0.816790727643608	1.72712277573978	3.05211626673273	1.57795378662217	0	0.658132850809085	3.02292834287148	1.84147832306642	10.1286093395866	1.60704666591203	3.35763172086409
Meth.IRF8	2.04965351263383	2.12988843587413	5.85945491567492	2.44544325732963	0.00564088717631221	3.75073566935554	0.532556006413927	3.01997460518369	0.650418803509549	18.8196225354742	2.24041291297558	6.65004741238341
Meth.IRS1	1.9044231721632e-06	13.7605411165842	7.95887982137166	14.3071679086389	11.1806980275428	30.6163879617347	0.181524528557352	3.19554377454672	5.3803619630746	53.249350697462	3.83321687343478	0.00385964769689199
Meth.IRS2	5.83671454999975e-05	18.284194040631	5.82720321299974	10.6121661297223	6.90201892294914	17.9840225245971	14.7870238580325	35.571228872286	2.813888121688	6.99559830270367	18.7263499681637	0
Meth.ISG20	5.26082383898998	7.31394143314047	8.09131248540534	4.79258941063103	12.0155136537888	4.11892692583253	12.493647193817	0	5.26042677445242	20.3698789879508	3.81985700995042	7.19171008986289
Meth.ITGA5	7.85646428830682	10.5809964432174	15.723067234873	11.0569065148678	7.83750443456412	10.7762440794713	9.52249552470246	10.8083031823707	7.70701058499832	41.25103816974	10.2669766123336	22.712741370748
Meth.ITGA6	2.00508083736418	4.84022973651472	10.5687796236211	11.0566369602755	9.09888609032188	3.68477615125286	7.41207111122418	0.00314442563811723	10.0173719855793	29.8589648285249	9.85527312016804	12.5657290108752
Meth.ITGAV	6.3908313959175	9.41368401898737	13.2108473328024	9.14206587217599	6.41671939558525	8.48944908443348	9.07664896317966	8.19322533603706	5.47639802747068	43.2296640919243	13.5816629785118	21.1474929045013
Meth.ITGB1	9.4326491564047	9.76420797760176	15.4320469048707	10.4875970491916	7.99172578662244	10.6524205227174	10.4599488837831	8.03387986784455	7.88821074361704	42.6356127746582	14.9817294859342	23.2606804150881
Meth.ITGB3	2.71221399526603	2.66262687036088	1.78496502484489	3.1672181948516	2.29861282861336	3.8789242773971	1.25495189741332	0.184294821130951	1.32661177568292	3.14514420299947	0.603799972084112	1.45532553456788
Meth.ITGB5	8.26880908114738	11.6008343198736	9.39883951457935	10.3738598268814	10.2547475850749	16.6496716608129	11.4584500442718	20.066272215225	16.6960253292128	15.7939583820244	9.49758930559723	18.9897791436467
Meth.IVL	0.499888484831513	0.787512734099453	1.57147983810654	0.578371077387672	3.78214116532781	0.477738794774668	2.80903503921491	0.84564966504267	2.29796131895178	3.42619980570622	1.94350780517131	0.748588474158717
Meth.JAG1	9.94210478914573	13.4493728435873	18.1958775018876	13.5904146279936	12.0648309929998	14.1869317017011	14.7251052205648	13.2706007612807	15.0535107269892	53.536308032628	18.9003962870991	33.0624216520429
Meth.JAK3	1.30928283281032	2.43449895386611	1.98449875365057	0.072924764594133	3.01113411649719	1.63644540014569	1.02760486980238	2.68840210911319	1.27230412224205	3.29838323307574	1.04242266470941	3.187131341363
Meth.JUN	6.88700406607384	10.9055040406227	16.5283801868826	10.829521156237	10.3691689684926	12.0180016223667	12.4362638456026	9.20188203459075	12.9257834859955	48.1447586829412	15.6711951014371	25.7923392583002
Meth.JUNB	9.50179347193373	4.74760038449995	14.7566476640461	9.52220487280646	9.66094972208772	7.77091229698566	9.72527042637189	9.75749675915525	13.13430051058	44.8668350358421	14.7913071053391	25.6490288959591
Meth.JUND	13.7666769916531	9.95597245543498	13.2352134526511	15.6622293376626	13.9107181946295	17.3411278301419	14.5678244532354	12.1940471461411	14.4226937986396	56.8154827844476	18.516486090501	22.4968813495934
Meth.JUP	3.87742900988435	9.15182008745791	14.5270367096524	11.6111038365581	10.6255912362966	13.4546940327134	10.931350490275	10.2134606200764	15.6043952027053	39.7646965304277	14.3282799195985	23.8062895305598
Meth.KCNF1	8.62875991809184	1.07408248032328	13.0227118280187	3.4742046963112	9.63779499980444	18.5074684304658	11.0736623991051	17.6741965187779	21.5956892060484	23.3607202269026	6.41835343870711	24.850335095178
Meth.KCNJ11	1.93191188888139	2.4942478147932	3.94294899936825	2.55460139393554	6.09549744088552	2.97998238996155	1.46742770951489	1.65422503972053	1.2611229762453	5.53460337236637	1.40179760821536	1.00590347136227
Meth.KCNJ2	11.9302773162819	6.47156019058603	8.96672744326965	9.08497501405079	2.36134707527626	9.11867676273014	6.01551625991122	8.40891617622503	9.77715024790844	28.7560619535044	15.7864883311606	31.5728559354471
Meth.KCNK5	19.4389552110672	4.38689630097758	4.53006531390141	12.7905191163073	0	22.8011347504115	2.57374361388493	9.23932862757752	25.3896592369991	19.4487495577194	2.33506850659414	1.76409443335883
Meth.KCNQ4	1.70450795847414	6.95371378192652	4.61389442089073	3.11958934970792	7.54776480390957	7.71232419224819	2.46689178875766	5.04414442705253	4.09239123880901	2.79944622528629	5.03181513450224	4.84075076661491
Meth.KISS1R	6.14679452336409	6.01281264932219	8.66664222512944	10.9853841424059	10.9065907247093	18.2074140371195	2.64810556019361	10.7457312929896	14.5578713150135	38.6118351074841	3.9805969171383	10.8101425915461
Meth.KIT	1.7605998828195e-06	5.02583603380093	14.7997344675016	21.6005707479606	14.9438957637868	30.1332779249075	4.90662829901293	4.6140799556425	16.8979869423271	42.3223380773609	16.7523095804782	13.4592962795105
Meth.KITLG	8.94095325567096	11.0052747375743	1.57366091551643	10.2016763633937	3.51461678932493	16.2794760963453	11.3095859730429	32.3957850334141	11.1408256120483	1.44243150529199	13.8474310453716	9.46342709108237
Meth.KLF1	1.35269422366272e-06	2.91221889491138	1.86812606640564	0.279230833651637	3.82211195912673	0.184964049225086	3.38011415655131	1.50886201781308	0.285284028619326	0	7.15015184276538e-05	1.21988846262055
Meth.KLF13	20.6754016218735	7.25281664858967	18.3093277073369	11.9604444811654	12.0945921358144	12.1969290030155	15.6190183606651	2.74745487275264	10.218437601794	41.9478751552672	15.4047692067832	20.3585012605674
Meth.KLF3	7.61850042279662	1.83432299481656	4.1939262021792	7.37387138807833	9.29037938283922	8.60177324629153	3.37729401138709e-07	9.44331156666986	5.89776091820298e-05	24.4933244908639	3.26034058908629	12.791540153684
Meth.KLF4	2.83133464972512	15.33778834426	2.46579501111814	14.2222738298471	7.65110741591224	18.7516856047016	13.1910924513093	25.9980730116888	16.5427832756836	12.7499620689022	10.6296363790581	26.3504695018267
Meth.KLF5	6.11986012239776	13.6204207806396	20.6269272517346	14.6633043943431	11.3856792859669	10.8855958983883	15.0830798298814	12.9257787177953	14.789652127706	57.2313217832492	17.7944830551001	33.0340482285522
Meth.KRAS	6.93525746529613	9.87476926278744	19.3481365293303	15.2908928708991	10.437365134319	8.21688094712392	14.2666005666943	12.0501051041325	10.2953990338767	50.0428913808187	16.2146915596202	22.7332069822783
Meth.KRT18	5.81191921167396	16.9645653062121	11.2275317792326	15.3635545191284	7.84833059573619	17.9605926486831	14.8351608028867	24.1255323005638	16.3356990777215	32.1811729857485	17.7409095476804	29.6933278386995
Meth.L1CAM	52.9356568107037	2.12848917013388	12.3008588052788	10.758060720238	10.3868522600642	6.91209194851181	8.44116621831444	0.000132175799261584	15.1657218837594	28.8005914418436	11.4247168951339	4.0264047148867
Meth.LAMA1	8.62303281710916	0	6.32351327971035	11.0791201622935	0.5006006299254	19.0621189927165	9.78694324487778	26.25777827698	1.30602611740998	0	5.01906069228766	0
Meth.LAT	2.63041026370171	0.561247068815413	2.66887184922365	2.76402324883829	0.318013328129282	7.31576599308333e-05	0.171557510048712	3.46209354288851	0.452221642682053	27.5274507576265	2.49274945851894	4.72110526632705
Meth.LATS2	6.7921583880309	13.4280301433266	4.25631408205324	11.3983185022982	5.97721780195691	18.0798946639613	13.0501932301784	27.1727119599993	15.9334672092187	21.7102348027955	17.867003573235	17.2635247958131
Meth.LCK	0	3.45357549901704	2.36802408315297	1.32908420531416	5.41768987150517	0.502794374646429	0.753643901979808	0	0	28.9034788062727	0.210221686264083	1.08529284359591
Meth.LDHA	8.03020057015173	11.3349821894442	15.7316612107905	11.2101465897609	9.27224631539348	11.6509168491459	12.3334841281358	9.4274029300483	12.359545467126	47.6109471571306	15.5893533879844	26.2773642370968
Meth.LDLR	6.01231370706732	10.0035890241592	12.7137263841115	9.12856273318789	7.08114967621325	10.2344767221811	9.68005357471583	5.5314502867327	10.8179983540615	40.3424409959631	11.3396088359459	22.0405679239318
Meth.LEF1	10.6355975582532	10.5992022667884	17.5286623490254	11.0775711729101	8.88665715052923	10.3714289834879	5.78384719596143	10.614622268764	13.1826199764988	48.4733622002843	16.0246782527261	32.2485543010396
Meth.LEP	5.00867840742999	1.21699795891473	2.82476138026188	0.087011933915834	1.46108117890083	10.5806901220107	0	1.1949409652225	7.12845222449367	3.78357723529081	1.83243398558071e-07	0.746686702960551
Meth.LGALS3	3.77521538075374	10.813966998759	19.4052452180595	11.5322530415243	11.0895523145735	13.5676910935989	14.0904955432027	5.93192130430244	15.2764617684477	52.4249153703988	17.5565791744901	29.9087544202954
Meth.LHX3	0.913635643292282	0.505107986069524	0.933717121728534	0.86834740760948	0.735763105058769	0.697726623963701	0.980947928495299	0.673455318084761	1.02061494310333	2.50456590474093	1.03306944390981	1.5560262125338
Meth.LIPC	3.13294894054548e-05	2.35147806122767	1.04374556956508	0.266855258848223	3.63569054450019	1.3947589187546	0.706444746641567	1.20160499335044	0.839548018371248	2.42713185953215	0.351776500217196	0.888904748373295
Meth.LMNA	4.10563455119289	6.87442332862448	7.79554621280499	3.96499888431889	9.30915286707499	12.081468056866	4.68694591857764	1.36944243361048	3.65213564370057	15.6248932572045	5.23853388401905	12.0807878481668
Meth.LOX	6.57930074579742	10.8051924433558	6.70897518987839	11.4756552546257	3.95350690461665	13.568461267766	8.90991328864377	21.2575953073233	7.64623133775489	12.5442751130236	11.6575847185414	17.0445670483391
Meth.LPIN1	4.88120909335148	9.30340282271601	7.85500523651278	5.5710237931839	13.4636497050813	7.76495893249512	2.95262555352116	0.000116013071956534	7.75153140144154	37.2180561524599	8.97860524139194	20.0362687890315
Meth.LPL	6.24733228041182	1.21889947958048	3.99667268848429	13.1956547541782	3.72327607474653	19.0225794347853	0.331188752580958	5.17068821423518	0.620612453637531	21.0271814350603	0.477460681797342	7.08418158106003
Meth.LRP2	8.48541491806832	6.96649015645711	12.1238449688157	10.8048391851935	7.712589618839	16.1102043080239	0.459604903012142	12.4769838408516	9.10579552091039	42.4762879430533	7.52104713552832	4.92199003754584
Meth.LRP5	9.48885862270452e-05	2.25449141723397	4.25596274812778	1.26438033837443	9.12949641823792	2.22349122128867	0.797840079640597	1.31969017081502	1.09463063001105	2.68278622528853	0.287791179374085	1.11945413891711
Meth.LTA	0.00055133198703874	5.5527015892273	4.44894476786211	2.31425192774299	5.62433046767469	0.608825214771942	1.56214589541429	0	2.45261411861109e-07	23.96356313075	0.460654193689015	2.81169711256895
Meth.LTF	2.51843053666449	6.44612908872789	6.66969384802359	0.242656031522573	6.03728861224595	6.20115259643969	6.03382613526946	6.39484661226446	9.88896319961315	18.0148520197041	4.74928614115991	5.67409479227492
Meth.LY6E	8.13135144037476	12.3788553041682	18.1671415944687	13.8071138613153	11.6809202662043	12.3662392341878	14.1830307886423	12.3180026697399	13.6500117807864	44.8478245903885	17.7053250712953	27.7573922043903
Meth.LYN	0	8.98839303328235	8.79797190956774	1.78754130490717	9.06711101734965	6.30880910100089	1.39052076087945	4.28538459158064	11.3609530773987	24.529362330154	7.3784714665007	7.36605239682288
Meth.M6PR	9.37889758811272	10.347447798288	17.6069575705209	12.0724783505155	10.0610553904505	11.2050285966211	12.058435359331	11.1376457549199	9.98258103030709	50.7575607111754	17.604813021741	27.6566889525817
Meth.MAFB	7.62476170190347	9.95759613347498	2.68342529961306	7.80679596498558	3.33789024907683	15.7744293535654	10.8098649305376	15.7166243632381	6.38419195815359	4.31914232710688	9.20786509655651	6.06187173580951
Meth.MAGEA2	1.50668621801838e-05	1.61137052660434	5.22610638986326	0.00982064784339778	2.76126400606243	0	3.10594900314476	1.41856829614769	1.29721101086592	1.31907393747359	9.44268177809459e-05	1.58498259381268
Meth.MAGEA3	0	2.41937164611492	6.1098556787483	2.91778833697361e-05	3.75658500174483	0	5.33038166413768	1.72298248771976	1.01894726113565	1.22340560393049	6.78436707018072e-06	0.886669562001241
Meth.MAGEA6	0	2.38462729733862	6.09872835171744	0.00102798290483717	3.43207567315476	0	5.0367117195839	1.70945810290307	1.23085802234331	1.0516558632671	9.03429131179177e-07	0.989809665594253
Meth.MAL	3.6133423785411	3.45468784278445	2.95402862871864	3.40327863198604	1.16122593000747	7.06611062073962	0.874410873964688	5.42364434832966	1.07764202131685	24.543991098849	1.76692473454934	8.63032600381998
Meth.MAOA	65.4902309181793	1.57340562747134	7.08452600146907	3.2098078950642	2.30398431802775	0.325010063481113	6.95626184613823	3.96229465035695	0.0609976893409938	8.05120060953897	25.0966864492818	8.4760749730555e-05
Meth.MAP2K4	7.37908257866016	11.2994874583545	17.8244974563906	11.8438982570797	9.99863604162261	11.6319095778518	11.7258325428276	9.9294335745877	11.2536121461213	48.5215900403941	15.6463410120677	28.0578310143814
Meth.MAP3K5	6.07850968892318	7.27309694818438	12.1942652926951	7.97980403235964	6.93321682225614	5.16542761807264	6.54247092103969	5.6989402244728	5.06703260140248	16.8763511715386	9.9094027276366	15.3754073833489
Meth.MAPK8IP1	6.44102655687301	1.53519796831276	8.57794977984512	10.5503513604908	5.51077791265209	11.2831817841812	2.82889265884015	8.41659066013852	4.95184710337721	26.9765852053864	10.0329492210025	12.6870937730747
Meth.MAPT	7.13565042043794	11.9061385986257	13.9462497236312	13.3472075295519	9.89631862767452	18.9571587886297	9.82737115933477	14.3071983221833	19.4647086005303	40.1682880914018	16.9225490498494	29.6081808011411
Meth.MARCKS	4.70567320865435	10.9741913778896	15.3149721150456	11.2789627730162	9.0545931505838	13.4945287348856	12.6916876130315	8.80984235897209	12.690151057602	47.3482062977278	14.4587269565814	25.9776285816738
Meth.MAZ	9.27872661479165	13.2094534942477	20.3984860039869	13.9500386725762	12.7260135741827	13.9811554415817	15.0806361419919	12.713565054798	16.5030807931767	60.4316560916905	19.7558486641139	34.2847571292653
Meth.MBD1	0.249038105158625	0.417883370589975	0.418072224728322	0.456949657956794	0.24159996439081	0.483270048610538	0.455629314999923	0.217754077515561	0.154204070500986	1.22279573524263	0.525823097377345	0.646556010993552
Meth.MBD2	10.1636343398084	10.0076722503141	18.0103657537539	13.9448242292156	9.13016089762493	11.7694486891431	12.6581588196114	9.81702879082903	10.2902708075675	52.4602971712549	17.4575527921863	29.4864580048688
Meth.MBP	0.856012895206286	4.04625229393055	2.05325192174761	1.41016259780218	3.52615132311139	1.56053727030131	1.61633785472108	2.53130523522158	3.34446497037485	6.23773588632368	0.000122868855090985	3.99939048280708
Meth.MC1R	11.7737967947984	7.5953280011541	8.16822974978494	12.1723925010792	11.3404193424209	18.6016195829572	5.16185117739089	0	16.1498595022077	47.3136219506141	6.32849220477425	18.5825534914256
Meth.MC2R	1.18770150173206	2.35384197966676	2.33270742598882	0.594671967993849	0.643825016502655	0.715129827852456	2.19411444044436	1.06971913748948	1.07644606211244	2.39575106265054	0.000150384392266756	1.65857620473678
Meth.MCL1	5.92947973702057	10.6450811153804	17.8842518352006	13.9597044567943	10.8131608259641	11.7392860209736	14.4010552774931	12.0289411968993	7.36362501591243	51.4770708618369	17.8339400638354	30.1826565420698
Meth.MDM2	6.04430034259556	9.65176259209746	15.0487835370804	9.91321712124626	8.87114198007197	10.9780888544074	10.1712509765313	7.29415719422934	10.6699912596221	44.3835724013997	13.8839205581079	22.8978174377986
Meth.MEF2C	6.68223646933198e-05	11.6123405864746	14.32033428603	4.56974256271133e-05	7.74535876028697	20.2663685505747	6.34417617219834	9.71919329563311	16.6626174495295	38.5752384690655	0.851689250183224	27.3118499167428
Meth.MERTK	0.3211995113046	2.07516849215615	0.836051353328385	1.10111631930487	5.81110749046647	2.15033843440475	0.121714837513925	2.74775733585781	0	2.2481340646011	0	1.64886409754071
Meth.MFN2	8.49463814102255	13.3007815128739	19.3001895633309	12.2220006318526	11.3475427571189	12.7314107246308	14.2732308730953	10.4355585077313	14.1521154825451	55.1538756944401	18.2513640017714	29.6139007017383
Meth.MGAT2	9.6185616346742	11.2562023728337	19.470887778012	13.3871961893494	9.83658006608814	13.6628968590096	14.6138689772868	11.7953349896955	13.7968332618507	57.1165595962173	18.8946917674399	33.2244882029325
Meth.MIF	6.93040977199372	12.0040781826595	18.6019369234548	13.4109034567898	12.3423575552532	12.1825925478374	13.7234466521282	9.76816964107817	15.1120787253292	54.9336288364034	16.3791413994822	32.6790228018895
Meth.MITF	7.79308771390203	11.1158347638231	13.0603024549996	12.9909156303226	9.67250671058706	18.66637486447	12.5894793829869	12.9388004080736	13.7610374843031	39.0405117614984	13.3639837032899	21.2898074079218
Meth.MIXL1	4.29032214037371	4.72827439977815	2.92428835132847	6.02152074692321	9.3504405671242	1.41218547331806	0.866504194983831	5.43919083947769	0.827717570945502	14.9073958294451	1.86707083325559	6.73364083777724
Meth.MLC1	0.0223569362135406	5.14921739194547	1.6672236912351	4.45124426050178	6.71759267409347	0.605112737518675	2.06777026508813	4.47545665424376	0.000599617567975634	32.9755988090267	1.42653729166896	5.73652774667117
Meth.MLH1	4.81133405045217	4.53918113199462	7.6562518792789	1.56333796960079	4.59485609879635	5.54308587184929	6.39320138325376	0.662840058119267	2.90797423995544	10.6085575793949	0.40701233006368	2.83519088019402
Meth.MME	5.05173305805303	4.12104039173711	14.4455194984576	0.563021588814738	5.06444344883879e-05	21.4676997637206	1.72001848041531	6.00170379061824	3.1423410154031	34.811916609983	0.270627102393714	3.60380368617678
Meth.MMP14	6.76579074039974e-05	5.5005365405602	5.78509478559577	2.27173096588952	6.3910558384644	12.0365727200322	6.8392125928792	9.12837931479441	16.1060595386929	1.77111972606411	8.57771122822837	8.3645783649253
Meth.MMP2	13.3531816054874	12.0382824038971	7.8389914654779	7.80700659404446	0	11.5989536948704	2.08040465873278	12.6409285166923	0	16.0428725304784	9.27252211035338	19.6386732998892
Meth.MMP9	1.91436010051077	3.43642444306259	1.55240261610555	0	3.64767561045553	4.62320786554954	0.337111607154171	2.84131154573154	1.54689606595555	2.68625346944211	0.000181550576239735	3.15519168585148
Meth.MOG	0.000976266550619867	3.07053025135529	2.63551727475533	1.48659814022847	4.91961011960153	1.86022102878752	0.604507614167029	2.21389776909333	0	0.208052048841079	0.00016312472496422	7.04576194425334e-05
Meth.MOS	8.84085864943112	3.95147553018604	9.05273732851894	2.92826515952743	5.10058415580241	26.8799278198839	6.91544279858713	5.15218284740747	0.759614094808256	30.6300962626954	3.37576302771444	6.81383051667865
Meth.MOV10L1	1.59232381267768	0.32133665411607	3.93552126605639e-05	0.698643998629516	1.14053330051329	9.66282546648907e-05	0.000262578248949505	0.202277200583858	0.234215889464414	0.327713928421647	0.00102920299075938	4.31918117789669e-05
Meth.MRPS12	9.58237826493064	13.5708911216149	20.7575704366662	14.5189100612936	12.5627719941868	13.9370106829894	15.2727277240001	12.2062944727611	15.4516699504347	59.8471153817845	19.3512681695587	32.4700876969893
Meth.MSRA	7.75305401871497	8.75252756876492	15.3457896097518	10.9577392147101	8.43490348417684	12.3065630044344	7.93629316298634	5.62226400562825	5.88176761847233	41.6014097586338	13.3723764923675	23.5230846287939
Meth.MSX1	5.0422055441392	1.36688570112928	2.12781321633572	1.32247498571756	1.82305368627861	11.4118445789953	0.000100588073067263	4.26637775413875	0.593344502665618	23.7959787862479	1.93646809653593	9.53292135461644
Meth.MT1A	1.50170187684754	0.469229448847894	1.27630460271676	0.869384112255325	0.614087528703116	1.03528759731424	0.256992351157258	0.745265115367822	0.267749251908452	5.34365936523023	0.633104850733227	2.12787547896132
Meth.MTA1	10.2808785246097	9.30798403604614	17.6797738474491	8.93474169154661	10.7736074997681	12.6892500075282	10.8872490928901	8.83988061258882	14.2834498370893	48.126978482441	15.4613330491042	23.1121744256753
Meth.MTAP	4.11582962369164	6.85519464629388	5.69525325964127	7.92208249700857	4.45218397628603	10.2869795976451	4.62130365267113	6.68886265275132	0.165809227149173	4.27780513174892	6.92258601926962	6.32965990532638
Meth.MTHFR	2.51456484391761	1.1384314217395	2.04520718766569	1.12911800225569	1.62473716507827	1.44846140461641	0.931630570076471	4.38892273075904e-05	1.96771112292135	4.23450810018009	1.1479444573246	2.47835673429474
Meth.MTIF2	5.69880667656952	11.3937889270979	17.2028258528263	13.0963310909466	9.18053722822393	12.1478810484359	12.2490495862323	10.6477595742059	7.91784264844719	52.0365760859107	15.6699685385797	27.7686265070952
Meth.MUC1	6.23077418262555e-05	1.34155675227069	1.08766795062023	0.45009245627732	5.18945226476978	0.783656239409405	1.09956246583369	0.993904764105364	1.04662975488155	1.96424764490544	0.0132994307445909	2.0918716166363
Meth.MXI1	3.49326132797957e-05	2.55380335814049	3.36465581562989	0	6.39884446784931	1.75257154965642	2.17779961050201	1.86623699007944	0.528807750027432	2.60605230701428	1.24583215308093e-05	2.09971139474106
Meth.MYB	7.30171413116925	9.60891819930425	14.7931313713872	11.2550963710251	7.89264969601344	10.6260709782747	9.76092396965934	8.82943385716784	9.25030212999368	43.0262257735782	14.2726084409821	23.6986624474534
Meth.MYBL2	11.4596169956798	4.88026089034628	11.6720159877115	11.4746226528538	13.106449680954	9.24039382989703	10.1596271551798	5.40108495158458	14.9298510801241	33.4283930890713	13.8703544617262	7.22651814841941
Meth.MYC	7.07130552838793	11.674726920374	17.4618449984592	11.7684444148857	9.71665737319044	11.1945443638374	12.9559869686097	10.5675888938629	12.5468485233451	47.9469630658613	16.2468491307726	26.4497538034978
Meth.MYCN	6.49376277857863	11.964533592346	10.7276819541766	13.6397919230875	8.41852468235434	20.2494844535052	2.42233872978731	20.9259868489016	15.5723701724287	27.0476152866796	17.611231906001	17.5675389267749
Meth.MYD88	6.78289834580585	7.85804684331478	12.6330620693991	9.77162828815446	7.70679515987612	6.18981547156094	9.620715963459	6.57822087770832	9.30306769626938	41.3157226904417	12.2894983230799	17.0007285527577
Meth.MYF6	3.62206353199375	8.28422401776546	4.62944747716302	0.389334297689001	4.51521660208934	0.555571826057411	9.31298746269821	6.97827405642612	3.60848968241413	24.8196135098714	0.000121664315412969	12.896162648814
Meth.MYH11	6.30847742490359	1.40868990723692	8.66497082019293	24.3195581702864	15.668485677964	30.7063889187411	0.337714381061768	12.9025649145242	3.2711872599108	52.8070158211418	0.998405779422423	4.44108897094454
Meth.MYOD1	7.7249837029937	0.862949261565581	1.36859889701918	0.389404426253652	5.16508473271176e-05	21.1305755099834	5.74181420943741e-05	4.1148303591892	2.69590515455112	11.7363770093332	1.90898596053851	7.32959284913002
Meth.MYOG	0.373034883474507	0.295115700324978	0.519427207595961	0.197866657154634	0.307030781575125	0.000357484707085258	0.22229669263071	0.00182932170707407	0.0247216642492027	0.849257304155214	0.243769367992926	1.04800592957706
Meth.MYOM2	3.12780305368369	3.68669524219547	6.06448246768225	0.754486773392066	5.91484533250668	1.99550141862026	5.68853681811265	7.48488556440979	2.921090461105	22.6163217634466	3.2632685342482	15.5730627754265
Meth.NAB2	8.14701147520592	11.3833776461921	19.3220389695441	13.1211329162773	9.88297397679603	11.5429200438809	12.5614308854534	11.4536323160134	11.6549940250009	55.3468007678366	17.2230871979254	28.2095709359267
Meth.NCAM1	2.47899202288283	1.30162525659699	9.75224493470923	9.97866396046238	6.65731818425069	12.9469789476928	10.2329142423768	18.3189585826597	19.8772586842976	24.8902305955611	1.86066542556405	34.012244036966
Meth.NCOA4	1.2084925704346	10.3181090446318	8.19131493562492	9.6185243806029	0	11.4961018030686	7.27389374473228	13.9490236331663	9.21828657761773	34.3883859867606	10.9235356260789	13.8374432191692
Meth.NDRG1	4.91092345335656	10.5077894660613	13.7152102183974	10.9125397165189	5.96651768408727	7.42264700011031	9.80955272301223	9.5052045117819	8.89007038879016	38.957005938543	12.8551666980323	19.1218991298082
Meth.NDST2	1.74376704877766	0.593999408701313	1.39175054751549	1.50934557436058	1.93769896672531	1.26334010601289	1.04059830563946	2.95346053999998e-05	0.445754400397828	2.84750871107693	1.93172194847036	2.45336080853926
Meth.NES	13.5165235776793	13.2852854240749	1.0265268186189	14.4120929226676	8.1158726882208	21.0732893035215	5.72950467474447	6.1510098114361	5.26087516176589	18.4315540845215	5.58568046126678	13.4764693270987
Meth.NEUROD1	2.98424020945255	0.620902613894789	7.83642760873397	0.901991133050085	1.64365791702946	25.1885773946611	2.80341656306868	2.32363246941463	4.35891164315725	36.1432385662582	1.87152804110197	3.55661012206731
Meth.NEUROD2	4.76647294957339	1.14677899429034	1.95969747756696	4.72379804998119	4.90947991772745	15.5126596465479	3.51935452894398	2.10192852430347	5.4103075220731	30.6769919298157	3.8800515811281	5.89292704714974
Meth.NEUROG2	4.18181699439029	7.46471181939073	12.4566057715382	8.67713783749208	8.61186560661746	7.62437928912831	6.16384844926521	7.39536140295136	11.5768909484441	30.9263611261616	11.3099854840783	18.2904643869268
Meth.NEUROG3	1.30226790110706	2.14749157885041	6.15691941467529	5.90145459785084	6.02186874440201	38.0852221247791	2.25527393506413	6.47284925264986	2.90917494175015	42.362689192124	0.70408771578636	1.75849919766071
Meth.NF1	5.68550338174173	9.09511906143291	11.2459562702622	8.84248438644458	9.02802043346792	12.5576344440538	7.26470109513552	5.00548249520414	9.23602705279029	33.1130080564628	9.37102904281928	22.060766253104
Meth.NFAT5	3.86902431844632	3.36663136771696	2.83934652346711	3.56607350813319	2.3210703508245	0.000228169141785579	3.82641021771829	3.61069573481012	0.000170299967021151	24.5871171105446	1.63521645861591	5.60963031022963
Meth.NFATC1	8.86033942956097	11.4138354927086	17.3395253021088	12.990544481707	10.4129051870256	11.7250605631246	12.4690579263745	9.78959885512183	13.5896662700856	53.1289170361974	17.0537430361142	30.7487828053605
Meth.NFE2L2	3.16088624283371	5.34101567836097	10.045095397238	11.3518838773729	6.28179282203737	13.2408076481698	9.87162674025674	8.58528010470057	10.796069987709	33.4401194868891	9.35376485016738	9.59785042710959
Meth.NFIL3	8.10168816627812	12.4083825464984	19.8606070061916	13.2355292011655	11.3959899572899	12.8037519837649	14.1295886015692	10.1604463090723	14.55378422697	53.9996848251943	18.2030542135362	30.0766751596317
Meth.NFKB1	8.95195849383725	6.12423931112119	13.0774505541865	12.0483090106635	9.68565218609296	9.90468180673355	10.8798496808632	9.41246317953084	10.4479930480915	42.2622736173459	13.0913944437678	27.8905712777875
Meth.NFKB2	8.67621980274634	9.95275103671413	14.8589454235896	10.1893378848405	7.86406391713899	9.64333255879723	10.4626929735922	10.6018180442651	10.5448600730995	47.8846699671091	14.2253653387737	27.1943863250017
Meth.NFKBIA	3.35849932547462	11.9662945089961	20.3580368016876	16.3755977122534	10.1768787847648	5.15538068173371	14.5758118366712	16.0686396369815	11.2868418926814	48.1249240991258	12.927872247308	29.6923401132391
Meth.NKX2-5	8.27892015294686	5.09551356544601	7.2154293369831	13.0336525959484	9.56536721215604	12.3563440945139	9.78567360517635	5.2962345873595	16.4577485716671	34.8612894400431	8.195877053927e-05	11.6570356454291
Meth.NKX6-1	10.5319570960114	1.60872586063708e-06	6.55174313302537	14.5520001505899	7.77813349336505	19.6656819895545	5.00650671421401	22.5546538456328	3.81342341375515	12.853384670665	1.13783992389221	5.45423544564635
Meth.NOS1	4.49377999134268	3.47529286216703	3.52616620877963	4.28871102179862	4.39146448846606	3.99344821989705	0.565956952849135	5.3100401879892	0	12.0985552216991	1.50618384875517	1.22866290905348
Meth.NOS3	0.811672831968078	5.04962837533412	4.6210650968261	1.91635995618764	3.27667251304444	0	3.71554804957747	0.377641055658484	2.76008984371945	4.96148132244961e-05	6.84740029958208e-07	3.80880853771831e-07
Meth.NOTCH2	8.00276318405897	10.8400485897154	11.681137507183	10.0568828602132	13.7409114459024	10.9255437456341	5.57169174859886	5.09990672732787	17.5350820532483	30.6623131223062	6.93539026959927	21.2127583739092
Meth.NOV	5.77956877567506	9.29583856498277	12.9122864938032	9.52406648337284	8.02469771492469	10.1828112881703	9.08420770160962	9.03963227916354	11.6116694451749	33.466944967379	12.8248550153062	23.2998956793732
Meth.NOX4	2.93965283126067	2.99860940297529	3.31427707979403	1.6156373936957	3.32117858854416	6.334216856833	2.2953600656029	8.52805493911809	3.87078613855788	29.1386149562613	0.716086890616032	10.8441363544806
Meth.NPM1	0.000946011180468503	5.77357554133715	15.1116724525055	13.8399837043345	8.31556206696902	12.3815631246732	11.1154085598931	0.140069879767828	13.9067961684469	43.7442846797231	12.0981245420833	20.09269484498
Meth.NPPB	1.48174624896826	6.94225611860571	5.93807965603376	1.855120082398	3.3958973957423	13.2696372159385	2.94270881050909	8.75445750617337	4.30123300902339	2.9060728407228	3.12542706424558	3.36919651701503
Meth.NPR1	10.625639134091	11.0637357437823	16.8663367912105	11.8418955714793	9.83050971405385	10.4387009164927	12.3008227787017	11.9907315235718	9.60657001267506	48.7727930049573	17.135969456608	27.2999011265007
Meth.NPTX1	5.94670470252958	3.28780479846404e-05	9.66780721355761	26.1060907379278	13.5003058322523	27.8187095605691	13.2546307736088	3.71227410666642	3.97846645711976	39.041056749675	2.00869558399296	6.00419444489335
Meth.NPY	1.61474512725471	1.22648123680536	1.87312131345883	0.982300007157968	2.57683297935687e-05	20.1578748759031	0.804659432002389	3.13651990132511	2.6907073414553	30.1371571053337	1.77637837919511	8.62100954964514
Meth.NQO2	8.89987804425417	7.77261823280164	9.04392013915763	7.21148452905269	11.8501490782617	13.3894338221478	4.91580007904708	4.66351783823332	6.77828182796828	17.3524016490852	7.01051253171085	13.3805995003041
Meth.NR0B1	13.7210574316952	0.998746783391242	4.95569488567746	0	1.68614826825973	7.95726082264527	1.71656796877161	0.00263091021811015	3.67451376203804	16.5751735866587	3.88698809096133	9.69283480730511
Meth.NR0B2	0.000179321903361487	0.54989210105259	0.346362716723749	0.000166488731667303	2.18613864580099	0.0590549246701636	0.1960204287364	0.959070185062788	0.000631604805483985	0.167727326426066	0.000876937502103062	2.96526954644113e-05
Meth.NR1D1	6.69169007678532	8.68804509250877	15.7075048480237	9.82993735557734	9.05141259648873	10.3535245547464	10.2358988758797	8.8868510247258	9.17274884441663	39.9690407887285	13.20008675515	20.4196795613621
Meth.NR1H2	9.17772121808135	9.38090407090563	15.4971003314132	12.5552214901019	10.2027626953881	9.0223220952039	11.0384711026477	10.8318998063928	10.3460014076675	50.4451871476823	17.4559892345026	28.1614143640367
Meth.NR1H4	0.000248873936396457	4.09244517626845	3.8977327144943	0	5.02193872983787	0.00193339286801313	5.74932622344682	1.86685555299743	4.17718002525332	2.75900462387067	1.58659341706411	7.15384134498198
Meth.NR2C1	9.67537123594057	13.9384878470386	19.0594332254885	14.4474125423882	11.3439737779699	14.923028186186	14.6156407126195	15.4677502347049	12.9727010543442	57.6956467839004	19.3111164017686	32.1421006011809
Meth.NR2C2	5.68730405895944	7.05754474948906	11.4203165007011	9.32678380849674	6.55467637493655	9.23837683378802	7.75750704954525	7.58549113145258	4.95474594154575	35.367402386346	11.4413451014272	18.6828212294299
Meth.NR4A2	9.5893914458296	10.2473404131649	17.4022896691149	12.7812471456529	10.8287488379286	14.6164128502059	13.3001405490401	9.51755088964984	12.9063215758396	47.4807357183803	16.013766589023	26.047547841241
Meth.NR5A1	5.15570453551721e-06	0.537972802914438	0.000128900246593429	1.80232056242635e-06	3.45104634997158	7.53777009015055e-05	0.510707680923577	0.755402024930152	3.23668999937489e-05	0.112559379719111	2.557681984839e-05	7.67812152851584e-06
Meth.NRGN	8.870186241214	12.1101296534474	18.3272002084864	13.2420351714027	13.4564852001721	15.2892779543321	15.0473250036687	8.62968942708534	17.2021914734241	56.2948964783696	15.8898557375168	30.1869878528335
Meth.NRL	7.43245576046191	11.3646967583315	17.0850023671284	10.9473218986852	9.23769793131834	10.6044963508121	12.5343600583819	10.0078328760098	12.3496903050019	47.8428497015349	14.7711424163729	28.1787065988679
Meth.NRP1	8.55618667175423	15.2996386565351	6.18184469548081	12.50020412396	2.82522873788103	16.0721388587037	11.8124957168925	30.1496233244685	6.33062857727209	0.629069399615641	15.3752351788412	23.3779677591854
Meth.NTRK2	6.14529478590615	5.59759137355568	8.5346825671901	3.91040110043945	3.8556111682808	0.498088480340333	2.2246908674707	0	1.30855301262178	28.8494306127581	2.51372959039173e-07	34.6625080013419
Meth.NTRK3	2.53002865098269	1.11319613047134	4.47366025991135	6.16459113008465	2.10172759245484	30.2132729472527	0.348354582526249	0.549222749514486	2.89662748900503	23.7118286354447	2.72402827011268	2.93563592880997
Meth.ODC1	9.82717790996587	10.1756537458914	16.1078335165238	11.3641684220983	11.642250921006	7.10697228185372	12.1044621149048	12.8460764736993	15.2180952179019	53.9925302966786	17.0222934805691	24.8603097298727
Meth.ONECUT1	10.1004091605056	9.51773259142307	15.9206722556673	9.76104053235263	9.65506500422581	12.9515556153661	8.97518249435991	9.88453572179165	12.0020370334571	45.4914679416181	15.3203176454858	25.8064314292386
Meth.OPRD1	0.553018166493061	2.22964266973119	0.484362812691067	0.0515761751618188	2.21902765709612	1.01850793945316	0.539801860803545	1.04031685464975	1.68230265841224	3.10866337605075	0.000741983622638747	0.0273964390445901
Meth.OPRK1	3.14383854645793	4.71749153180461	2.08211162192366	1.58517947776629	0.719168946970581	6.52419982567103	0.920467930732762	1.30511524018784	0.853257691865022	6.95027183018288	0.666971250567525	4.53273164387762
Meth.ORM2	0.438521776489461	0.453327879382116	0.867425865415011	0.798869249055437	0.730114860957141	0.401634152907404	0.591274978225447	0.390413708266158	0.53899449968201	1.85726794045027	0.576237756223285	1.4017054310223
Meth.OSM	0.971745397854402	3.30850162408661	2.12684656072823	1.48786496490545	3.91150671996385	0.30256821928312	0.726224201615483	3.08023359356687	0.354754272437072	19.2829371025224	1.13086788655522	4.64828710117778
Meth.OSTM1	4.79317756333423	9.61860008910788	9.81061271589979	11.2135163393737	12.2530707718137	7.80696410304698	4.63343286958064	1.57843903867565	14.3173499714982	30.6329043302258	8.3188455962401	17.8512678271301
Meth.OVOL2	9.55123654384279	11.3655352111936	9.7155862428067	11.327726617271	7.66320565768621	11.7470352228943	12.2205237914797	13.7309987533094	10.6284495446998	28.0165038664756	13.470931516297	22.517747718976
Meth.OXT	2.30447044193006	1.13468054461973	0	1.71683590849409	2.98559170569456	6.25336510040087e-05	0.120237830404176	3.74485805496126	0.000187838768687909	1.31193987650389	1.65919976113252e-05	0.00011817328777012
Meth.PADI3	0.696138935490416	3.60157272399623	3.03523476343879	0.000730698624944823	6.17174121385792	0.930413897664803	0.70582229985876	1.5724718723398	0.000137765862156375	0.97706506251522	8.82329279271522e-05	0.00169799499701888
Meth.PAFAH1B1	4.88524693809364	12.2627187389756	14.3602756838202	9.1132728095487	11.1121815819195	12.9474077963024	10.2987331149342	6.23931052033277	11.3131520749957	34.653617082188	11.833919638934	23.7769357343369
Meth.PAK1	4.92516170426856	9.16296989501594	14.1629663820977	10.6953770246031	9.62876902572363	11.3170438313913	12.1131552850031	9.76095425977463	9.75540375088729	42.2780423896373	15.0184761624109	23.6317293718395
Meth.PAK7	8.76303088006249	0.726749963930305	13.5046196691519	0.264098419572959	9.85820848232847	30.8711627041159	1.35351300977444	27.3999618385726	3.69569930624508	8.60037913273815	2.9893580021414	4.71584866272442
Meth.PAPSS2	0.000118952271677284	3.6967438142978	1.0310002781306	4.10355987739628	7.01007652588492	1.40371237805846	0.243552326084102	2.2365562010589	0	0.000729507329841911	0	1.09079531126239e-05
Meth.PARP1	9.0224732001061	11.6815436968733	17.190882265728	13.057199979824	10.7103813231658	13.7555620265358	14.4624687415898	10.7455467968684	16.0409321031073	54.530348164531	17.6066512709535	26.8819662864122
Meth.PAX2	15.7332223509348	6.77710609905019	7.70234845007368	10.9610251106819	10.4436447448252	17.0776381434728	8.91848004973782	20.113895114516	17.1109500322785	22.9574345011314	2.31215952553559	12.827555141096
Meth.PAX3	4.45465741322606	0.620741852595576	1.50726607741053	3.15763097473401	5.34757635391669	8.45883616080736	1.50179445784864	3.17289784290925	2.66535873544155e-07	19.6674598229119	0.465962700910079	8.61475605732448
Meth.PBK	14.1434246944706	5.99001492166154	16.6227293782844	12.4802623353742	9.19172578257715	2.09356586738492	10.4396929258687	0.000366636895476262	0.342560498728878	37.8830841880304	15.1502766095617	34.5661909870719
Meth.PCNA	4.52270720215762	9.70697582144823	14.9976576815963	11.237377921423	8.30143878866869	10.0784435728055	11.2234095234083	11.3784201813779	10.3468575944473	45.6944481697808	14.1488256395099	23.6603768177302
Meth.PCSK1	2.25882170082343	1.64974681931473	1.90157317168186	0.238206026535088	0.755425411504159	11.5131109955423	0.412913373791637	2.85751342854842	0.839754829410691	16.102001412335	1.99866399529344	9.65775586987337
Meth.PCSK2	8.68827312120254	5.80889776805777	15.1313234464399	8.37468436906171	2.63402519308946	19.0882249399758	8.70753651370991	9.15231082995991	5.95112479570511	37.1012527674168	3.1323032853969	21.5112483996696
Meth.PCSK6	0.681107473637612	5.64495314355074	1.04307974197936	1.597602558665	4.33375672511767	0.400668403296009	3.10827913630077	3.31373593583206	2.34686110327215	0.115354344614445	0	0.0518231608952978
Meth.PCSK9	5.44894126493173	11.608267632327	8.78573596000632	14.5074836212349	6.76740430741232	15.934854902481	11.6947104973561	23.6562168973177	11.5963347299918	16.8811409783894	14.2346072168132	27.6715714555315
Meth.PDCD1	3.38410112481822	10.1220772928593	5.55599090082992	5.88092543174273	8.41322444860383	7.21920543880889	9.79495863005768	0.000115005262484592	2.76717248466658e-06	23.2658418224041	4.40220859987054	2.89981377491363
Meth.PDCD4	9.62659049710188	10.5827933212543	19.0370634532956	15.4004701094345	12.1741697550469	15.654532135713	12.5920905315864	11.812583541166	14.5985750013199	58.6413512525875	16.6073325394997	29.7981393830431
Meth.PDF	0.459420691067872	0.599967473707339	1.01985364559884	0.753241588844404	1.04354307628224	0.755987301808886	0.775769348394594	0.690341550151059	0.56692041394003	2.65228575857373	0.892269624511777	0.86013110793094
Meth.PDGFB	11.7537851984978	2.48949556236857	9.72394012404456	12.2800433384558	6.70550253966577	15.4320387727001	6.75258353205311	20.3705584016796	8.91191431412117	15.4239110431691	10.8536924237968	20.9755017960644
Meth.PDGFC	8.55215891159467	5.49150702484614	3.0652310279166	10.7502144501967	3.05352950751972	10.0869373584715	4.62093022158038	25.6111052975791	12.1959945050632	3.6073606803891e-05	5.88318589186916	11.252481188039
Meth.PDGFD	2.13412779984359	2.10612521280367	6.77347711013946	1.42195089015929	0	21.5456842654064	0	18.3688062500832	7.77086444460158e-05	38.1052571626201	3.60853324428816	9.18477785638516
Meth.PDGFRA	7.90353570647726	5.75716829529917	1.5403239875095	4.77324048948593	0.764692286147249	5.00020225555147	0.623354872341859	5.6049199893714	2.0009066235021e-05	26.7771155742532	0.0316674335420225	12.2341721945619
Meth.PDGFRB	2.87992049279107	8.27774669106216	6.71394578458998	3.98576728323688	10.2675772423554	10.6561630081903	2.40437021073904	0.316716759231663	1.58288610219835	11.92953640066	5.72638577303418	4.98280764878728
Meth.PDPN	5.46973697694868	14.7551140156132	9.1507909240281	9.22220787833325	8.72308861374749	16.3206946359825	14.0937090399941	15.6780995465702	8.92978919744151	18.4511473281832	14.6171392041054	26.8252724492168
Meth.PEG3	0.633032144154063	0.765885490402444	1.30405389370218	0.454999094106456	0.00014125274177484	2.70249171808973	0.346975153276915	2.17911982334539	0.243192292792698	5.1453595825975	0.757972593533714	3.3341981142288
Meth.PEMT	8.17091146949072	11.4932334338893	17.1103276618022	11.1806482841183	9.39587166595068	11.1255047998755	12.1579742250532	11.334169904029	12.0585337948826	48.3989376981268	16.1146661233515	30.7504120527463
Meth.PENK	4.19017648999877	1.41900392803379	3.4552729589465	3.74660740058216	0.50412434482354	21.2995531752343	0.585186108451376	2.54645307652114	0.32071721827804	13.9559038552908	2.18224306541639	3.96755772654987
Meth.PERP	8.87129167999944	12.6112686135557	15.8028924613875	12.7985286790229	7.53490238748132	11.8354986410958	11.6228958546947	8.96774975127714	8.92542209820857	45.6331637692312	16.1558407560121	23.484135339034
Meth.PF4	6.35552540211805	0.420014654794013	3.92171425592085	2.12997301715543	0.299366340930986	3.46606589398955	2.77070807274076	1.58418285058007	5.28591163929864	8.46796276843508	5.03207380736017e-05	4.72114759349288
Meth.PFKFB3	2.50435563829462	15.9442666810495	3.02421268462512	12.5500526470558	6.79474999687197	18.9174869340976	13.1243559752454	24.758516379551	18.7452298979776	53.3665458787768	15.0670930134111	31.1674426783045
Meth.PFKL	6.9984337920955	11.4908968546307	16.5743630158678	13.417398239105	13.3504797308079	11.1985005871516	9.46226069175455	9.26278915322265	16.7440999017051	52.9849120452037	16.7586034727148	25.0354488944137
Meth.PGAM2	1.77968756971997	7.20810417295076	5.94663203389322	4.33672371800215	8.58852386342882	7.74295870223341	3.00043267959502	3.16858796990123	7.57442293472295	12.5807877917718	2.81750200859226	6.89438096152929
Meth.PGK1	54.9720052447209	0.00192212815844164	4.7080507471426	1.51689285268543	2.06905735731367	0.00161538830041513	2.26012559978259	0.000666237345656901	2.06507918090429	9.56215335544277	20.0590233757945	3.64643852382279
Meth.PHOX2A	7.98187027909696	1.43829487929697	5.20586120448546	8.50967353901019	2.71095340329197	27.8381831278477	0.25341054714732	4.05123482917383	4.9898440853147e-05	26.2544208652553	0.719890885737233	4.93402537884768
Meth.PIM1	9.18838846821933	10.7008486061412	8.02266262762688	18.2527601074882	7.72650750212045	11.2917747046767	10.4863763095142	20.2383500948745	0	42.975728915836	3.10478062682798	21.196337603428
Meth.PITX1	0.000727934324214761	9.50562846069794	6.07496703428446	9.44521812253958	7.58682871600569	5.13294289002892	3.50473158899787	0.8848839082029	15.1179302926151	21.6514882379333	10.0916044090659	13.5978116422123
Meth.PITX2	0.631381720205838	1.73635677367688	1.59533599171311	1.06598606317482	4.07460927839283	6.7340223527249	2.01722235024934	5.38420086278428	0.868329811601003	22.0679437660831	0.194588665151397	6.48156590598396
Meth.PKD1	9.79921525718439e-05	0.288164150104048	0.111714210951944	5.20969215822241e-05	2.46759634729522	0.000644147334442553	0.233404955775907	0.522825750806059	0.00259212994503132	0.554001380548538	0.000678114931456584	0.000186846145913565
Meth.PKHD1	0.937161739918383	6.64028298896811	4.11954488498524	0.000987183789639054	7.03195223296299	0.981010723574045	2.75595294868432	2.65936847976957	2.10904188633213	2.80766890801393	2.15898228278304	1.93151080330586
Meth.PLA2G7	12.6561246031202	0	11.9507687351968	22.8941875460529	0.857331991173314	36.5556841508868	5.27519262919575	2.16125176570022e-06	14.7444451364337	15.570841139415	0	9.50348440009492e-06
Meth.PLAGL1	0.803631005558763	1.37065657025054	1.84991591729856	1.53034532309844	0.495880952205282	1.5672500533929	0.980147985081412	1.00302846424674	1.59250447623645	5.64912526299262	1.87653509573858	3.48318026205509
Meth.PLAT	1.67489310956941	4.90175527088002	6.36265842256944	4.31788611387566	8.84922257119101	8.30388039593249	5.69098788121143	1.81352246152969	5.01756048905228	0.000108683390580374	6.89979718624914	3.17680178372076
Meth.PLAU	5.23606004768776	9.97412832476485	12.7201172276879	10.0986404572792	11.4561816983338	10.2333061897501	12.2861256725611	11.7431009614144	14.5187945470084	30.8569984922111	14.6472790260037	26.3281496192496
Meth.PLCB1	11.1500195058424	0	3.90428745624709	0.00112821151004219	8.4180898549206	28.722181342562	2.68127730063729	0	0	36.4358786207846	2.01950459983592	2.16023530058834
Meth.PLCD1	2.17045090475134	3.83293693511359	3.98265957204139	0.333421866751217	4.67349093153557	6.28733261301853	1.14951223853683	1.80295211368542	6.12178082235592	4.88065628393783	2.25400461273388	4.44135226692035
Meth.PLCG1	15.4477354517505	10.4846984413904	8.59873130003133	11.6892830759759	10.4676189972377	10.738850418675	1.99602725920615	7.4829107108315	4.65850957265477	36.2712262532012	9.63240074372949	19.1157060350456
Meth.PLK1	6.33316258461911	9.85675372642706	10.4381895999691	11.2550738778948	13.7181423010244	11.5882765415257	9.5312088104969	4.53576212715503	15.5689963687583	40.7701000008612	10.558673530392	22.4049477968189
Meth.PLOD2	5.24867141483997	9.62425767306716	2.29612650962282	8.34686891076545	4.7397466197607	8.46802572316759	6.97466261280515	11.1295168254546	2.66606977419789	10.584761051179	10.9064896910415	9.23567668958165
Meth.PMAIP1	2.45553568406067	4.71639680054972	3.25467695952035	1.80576251157553	9.45116252077004	1.47952639048546e-06	7.236758497048	1.03636457878471	8.58865825054655	13.2462189063198	5.24148064449136	9.95529282891205
Meth.PNRC1	7.10961666886359	12.725946367463	18.1589688087287	13.9842454395227	11.8791410123477	12.9086627381895	14.8888339743027	10.1103026441083	14.3035739764768	56.2695876583321	17.3029502803008	31.2397580914728
Meth.PNRC2	10.5506266407322	11.3328254297915	18.2476996497745	13.4929859137704	9.5625397630904	12.4230789628314	14.2849557813614	9.14144283899229	11.0163517306038	54.8280794125272	17.9267127110002	27.6585994104984
Meth.POLA2	8.36762099634077	12.5850340897003	18.883612562627	13.783953881147	11.0785333863394	13.5520510351836	13.2654884412188	12.5867057687766	13.26607911483	54.2040385678777	17.7748766808565	31.8041377280519
Meth.POMC	1.1493046517117	4.52615770164166	4.92982134682547	4.05759997132799	5.59712484209273	4.36273205527107	3.89766068270673	3.04801650037687	7.09737835062875	9.38993266012369	4.47019022027966	2.52409061427077
Meth.POU2F1	6.36583310489207	9.48011262051992	14.8370979809839	10.829315414306	7.53323605973191	7.58113904551605	10.997543186449	7.53136000582336	7.53184165583946	41.2543676907708	14.1411669495225	24.2978780717811
Meth.POU3F1	6.27455025290975	2.50318006792915	3.8437091158568	3.04063174140855	2.42097061838343	14.506443265744	2.44522491639843	2.75337587565763	4.16398912865708	4.4476161973972	3.59250628552535	9.74656445685253
Meth.POU3F2	0.147672597589174	12.416255747943	2.25504097671046	15.7091645564675	6.4542497939479	14.0299596087523	5.06256381212242	18.4889412266115	15.8287501861288	18.7034643984987	10.0377494241855	21.1401281902448
Meth.POU4F1	1.25068184383198	0.848358766954984	3.52602322833597	16.3254842878161	12.8200673560247	21.9131452015246	0.758125030948017	0.507105527860576	0.602304199961931	48.3282749084488	1.68864236662414	0
Meth.POU4F3	5.82225101390596	1.73096471332948	4.07818804378858	0.233283473336746	1.17582252907792	23.1625200290579	2.64828067718714	4.46288973350968	3.10059363641926	23.6678998205207	1.09174495972265	8.80205169458237
Meth.POU5F1	0.804998153622636	0.581910681170858	0.920749087253935	0.627134617849888	1.28856982898062	0.376960694555489	0.599694165915429	0.479718154396071	0.44068533790293	1.46020864724758	0.362606113708905	1.34370927274135
Meth.PPARA	3.29060565527771	10.9505355424693	2.07997347599167	13.1714862905624	11.9625971790115	14.126912361827	6.21946342333246e-05	3.38735266667422	4.79167911910148	52.4822055025153	3.79573383941392	13.3803673179343
Meth.PPARG	0	1.63228872095128	6.77820429618116	3.78787081873012	3.44953218349406e-05	30.2576047053417	0	9.66692466708093	19.6241162310861	48.5364802198517	20.3173063514221	0.000315339273243623
Meth.PPAT	1.69326624485103	3.40103855162782	3.92640356723024	3.50590547548918	2.97848982323679	4.3866526079174	3.25799088318929	2.20267505762771	1.47276695491857	11.9072172443314	4.22727754274413	6.41763042963759
Meth.PPP1R3C	7.51228160576613e-06	14.7357802652086	3.15296071348359	0	12.2831930338428	16.9926487266856	1.90078308300696	27.8081572865328	9.27085857815889	27.4984305532573	3.1618258753342	26.5609669290012
Meth.PPP2CA	6.73552250538713	11.1584262046941	16.4718452597772	14.2135413982131	11.3414539186008	11.1347010797644	13.1747867866244	7.29734463746183	14.6442938982127	45.6469187391259	14.8170925658395	21.7962447807087
Meth.PPP3R1	8.1722679227102	13.4746726943508	18.9642197348378	11.9420849628958	11.0089674389983	11.9651428051178	13.7414467858192	9.2744836440021	12.6759325446236	54.5144070061696	16.3054153378652	30.1384613013478
Meth.PRDM1	6.68170451420985	9.79656503560761	15.7535588304341	11.2184406970175	10.3242521545985	11.9486690934048	12.6627537100702	10.0009853877261	14.2903110155541	45.1591217078745	15.9052106722707	27.4984603852697
Meth.PRDX1	6.04790652232874	8.87779485098337	12.7507874313275	9.07596444740209	8.68345596845589	8.54338480773597	9.62063152203503	7.92301932627992	9.50670442965371	36.580356534849	14.4828788239758	22.7320330009725
Meth.PRDX3	5.06715711670986	10.0469086580041	15.6383902183461	10.0759025498338	9.23457184892603	10.7393016414649	10.6645679838629	9.61629557823426	11.176284863847	45.6669047128321	14.3850090477793	26.0790896807439
Meth.PRG2	1.41506176311549	8.95447571044793	12.6312900063559	4.29063186076633	9.36211587715862	1.12169292262633	8.36118032734854	5.34235631688319	6.16789740637965	8.14905904026519	4.67693314120765	1.24073994017428
Meth.PRKAR2B	0.00242714518871674	4.65786931168686	4.98155847762407	1.76612644738026	8.81982188877031	6.13438511467707	2.06974860251268	2.15587884490483	3.4696258360152	0	3.06918902017255	2.36986001550782
Meth.PRKCA	5.1710167213882	14.8904075305335	17.517340443909	14.4227645155831	12.8434726776367	17.1745741883603	14.7070010915508	13.1007931660976	16.2312415377853	58.5358722568669	17.9414975439171	27.8701684014492
Meth.PRKRA	9.10875437860615	11.0949161786211	16.2385570985131	12.2001126456963	10.7596401286861	12.8462214279565	11.9315239505069	10.3868943658793	11.0811514609672	48.3329575532876	16.1253621217483	27.834213706331
Meth.PRNP	7.10274824437013	9.56870697769819	17.1222840447252	10.4627182716502	9.05541842366152	8.49276039352833	11.2190715956593	9.18839735870147	11.4223798102929	46.3499162313807	15.4169191318186	26.5327092724582
Meth.PRSS8	5.8473830485212e-05	4.21646252553439	4.75986085458796	2.89837355300749	6.20863989140843	6.68166397869028	5.70916213579228	0.000337356231151232	6.41599348117113	0	4.94281673924291	1.86038182890471
Meth.PSAP	10.8827564105569	12.7669938433724	20.5031469216096	12.5405757364313	12.3643711874526	12.8975803860953	14.7078366768564	10.0375539292418	15.9247301411074	60.0071379997173	19.6931711897324	34.4395141718365
Meth.PSEN1	12.0814828191232	10.7919629914948	20.4118798554297	12.4277240450357	10.9406465716404	11.6756252324872	12.8767709579421	10.0969812235197	12.9771894072722	51.1210278388472	10.3550401305193	32.3494546577102
Meth.PSMB1	7.28688595401897	14.7463410516968	20.1399832825989	15.3945045869732	11.1803395360115	15.5886996505323	14.649767143456	12.7583239614497	14.1465648682039	59.9654453608799	18.7515594769136	32.5460013758198
Meth.PSMB9	7.41217521993879	8.7427126651051	11.979999542469	9.55489702503794	5.54025532493496	8.85923098991452	7.79088581435177	7.97987897123015	6.71881906402025	36.9202661382278	11.3337797823005	16.9657104753706
Meth.PSRC1	13.3712338497407	11.1059552443735	16.3156980938444	11.9786039948433	10.1713039085231	12.4117694940746	13.0723844434383	10.9302274034839	11.5485577744542	46.8850600840326	16.8699883279435	23.9682520881068
Meth.PTBP1	11.3975623230847	12.0464260294973	19.0229029875724	12.6858638567456	11.0581105459463	13.2104847648331	12.1879207089994	10.4128756176558	15.7167753977241	58.2832588498239	19.4679323129242	30.0910003741475
Meth.PTBP2	7.90191682300737	12.2694071706883	17.8064796526228	13.4318938293327	9.9679075970949	12.3162987462321	13.8594231500967	11.1360542602952	7.13952479122569	55.3402413805683	18.5528916060483	30.2241343626345
Meth.PTEN	4.15637227696717	10.3150906299204	18.1301065664481	11.8470689814496	10.7075022024153	12.9320156131261	11.3685997234749	12.9151425973826	13.7690032940433	50.8985404512558	14.5708246378289	25.796238871877
Meth.PTF1A	3.80411822582701	0.59558029395597	3.24885327593925	3.54621462861804	1.25756721432071	22.2409426278249	2.37028064843094	3.51815242130265	2.46423937352933	11.7247349746263	2.58771221916293	0.87583564461123
Meth.PTGES	1.77617356971904	5.72827589043925	3.88293854995465	2.68406637820605	7.85608339140988	0.00014658392240721	1.37921033826307	3.00396570627284	0.560644529761198	6.06768489411069	0.230947776169463	4.27645689126542
Meth.PTGS2	16.9255001144002	8.20622775540036	11.2922258576939	1.9739635683282	6.54380808727085	2.12743957585476	9.86430246982374	6.06981057479262	0	17.4849138577864	6.98452776585147	28.7604847436331
Meth.PTK2	3.75758097704045	9.45177985291009	14.6218748035638	10.8468994154835	10.8244906313585	12.7433997006953	12.0273005026265	9.485667643549	13.9350096304723	40.8809647636579	13.9769174487939	22.9791721754141
Meth.PTMA	2.7995139180482	3.64187302786429	4.89635716011782	2.57776972857017	3.24246322537661	3.77721383556061	3.5799748046527	2.60420618898043	5.45175520844936	10.6634400192267	4.24894008208771	7.66445814046832
Meth.PTPN1	3.35891934155914	6.07982409185398	10.2265315841371	6.6114184911115	5.18724733124719	6.72910024720034	6.9117404741289	6.06313625635429	6.59763298862113	27.5811810404984	9.0726601350674	15.2387760977407
Meth.PTPN6	3.23789284954972	2.66230024996897	3.81990288728004	6.34821701100269	6.96266861689755	4.45203361396905	1.78352436625563	0	0.517103404997563	12.8075609269983	3.7781156733834	1.1366692030196
Meth.PTPRO	3.88699564301714	2.48924713653872	12.6197419313875	3.9929868565932	4.42789517382285	28.915568190687	0.678591238281265	7.89103586323597	3.08418023672256	14.5387922379924	2.39658150290595	2.19127487469142
Meth.PTPRZ1	9.24528746247301	12.7663524411571	10.2424437410479	11.1958868013895	8.5717468079581	18.1691632671988	11.7737396780858	21.0334945410967	10.9086664376835	13.9107245104243	12.5880002654801	19.9503045177985
Meth.PTTG1	5.9680288613549	5.52498879180136	9.92144046303473	8.20545740101877	4.3612571095171	6.32831899468027	7.03908179308669	4.48579357836804	3.72890522467278	31.8542971423037	10.8239400609987	15.5089892174227
Meth.PYCARD	3.30705769511616	8.29024657361203	4.65793729607986	6.10837250278572	9.42306220501563	3.52362282126254	7.0865092677076	1.76540880272154	13.7872379458118	25.7074873236182	6.9169659480212	10.6283297324385
Meth.PYGO2	13.0467603990185	9.03094546848836	16.6783543816648	12.904286624662	11.2348720918949	13.3794921425107	9.4989668947819	8.51371943290246	11.1425045414842	50.9036289911812	15.8980557586614	22.8403115751842
Meth.PYY	5.53497910444926	11.3041710808827	1.36698971543643	9.8326645959345	10.2842952485187	1.0536387083279	1.46261038634152	0.926040317663725	16.4186101648855	30.168736763322	14.8840524968065	24.0910105419795
Meth.RAB11A	7.15649244786515	9.5237166362299	15.0644664264373	9.16961807334138	7.66035039625612	10.053613376409	8.60753681442813	7.64017994071431	8.13950530889259	45.1530769705359	12.6342005877429	23.9157523036592
Meth.RAF1	9.50426847472763	11.9113187500116	17.9968483827226	13.3293738390216	9.53331603080596	14.128441130714	12.7606701592139	12.6657886418493	11.2459053636831	52.2541744667269	17.436906243275	30.9315190334119
Meth.RARA	2.89037320539775	7.95858381066783	2.03240611740238	2.73330657184256	13.3699511978981	12.8607252027893	0.696658348162528	12.8548745052778	1.84413990169271	11.9233159730362	3.64772898870937	9.99220023817546
Meth.RARB	6.3329179360094	6.18811814357625	0.000144053564464471	5.71931305626768	8.28942820440325e-05	15.0842747360707	2.56595715071738	9.37883214587503	1.60668603477671	26.3190715678694	7.80947073548717	10.6384434971078
Meth.RARG	6.90114489224553	9.3237965889014	13.8583201917325	9.23555509977763	8.41827286139988	9.28055799023954	10.5315789515621	7.58262106228571	9.58329738028841	39.744761779317	12.8487850824406	22.5466419477061
Meth.RASA1	6.70756620904094	9.24859409498147	13.8431511400909	11.121608553319	6.17242967815309	9.14702189281426	9.78115189014959	7.74484345782909	6.19586668705841	45.0142381002326	14.5635412166556	25.3007624274025
Meth.RASSF1	7.654202504562	9.74199245356707	3.14753044679934	6.71753403667286	16.4523534775037	19.1246186212216	12.9924388998757	0	27.3101473292802	60.2386304853351	7.59931819597933	2.42809851132499
Meth.RAX	3.05473239713523	2.32039687443926	5.49636578006402	3.34002995232195	3.09476699356482	28.3056053953605	0.486232126535362	4.44264704116649	6.37297895441999	30.9326871845029	1.07541487818297	2.65542782684125
Meth.RB1	1.22074931954994	2.51741098895477	2.86885382329552	1.26766008358276	7.64953607101395	4.23270735395702	1.72649775057499	0.000797507715339355	2.95945130749191	1.02012759410675	2.48236187875045	2.02226042214415
Meth.RBL1	9.03662421703315	12.3248838735202	19.4683205831056	13.3550558604724	11.9042751918359	12.9191590306619	14.6969078037782	10.9318305360403	14.3447185798963	56.12945633884	19.0377114811969	31.0180429093637
Meth.RBL2	5.40540798684611	8.64304409729384	12.7453301001813	9.42291054793002	5.99799841755242	8.38920347564575	9.35437689603714	5.32385559072613	5.03669858359471	37.8331331075493	13.5028174357921	20.081034551535
Meth.RBMS1	7.2686185917121	9.75717710727816	13.1295055190522	10.864571534352	8.2669422483094	11.7833808319576	10.2462702380135	10.7167672417696	5.36078047678196	36.4918778494496	14.8590629450657	24.7583844507534
Meth.RBP1	1.5849551630867	0.42232992530485	0.941135932494271	1.81996643717929	4.29802381975746	0.000245860122599507	3.2736179846453	7.53695635228786	2.06820240306714	13.3047830847914	0.918265608727388	8.6334106903638
Meth.RBP4	11.6564983272676	1.77634130945909	4.83947506569514	5.07101840681517	8.13311627730889	16.1000792276955	0.489093499638534	24.2482738335515	0.289308382313754	11.0623392619066	4.66892181015532	2.42479423201655
Meth.RCOR1	1.78836246842336	3.65684473193462	6.02804089438263	4.15689117683696	2.75275386830807	6.89127098528694	3.6537221187605	4.48947324259126	4.9056796558499	17.259444462021	4.75994155862479	8.52262676511639
Meth.RCOR2	8.03774611404721	16.3538153862344	12.1877895562791	15.8077151479196	11.1711560618509	18.1583786198006	12.9616490854224	18.7593970772582	16.8461171582614	43.4279010267466	16.3999742136679	28.1431632207888
Meth.REL	6.18751287018022	7.3449425239115	10.9695342280358	9.67031911026939	5.47464103620581	6.45010537367389	5.66152343781018	8.12072946185784	2.50528114694361	36.887434320751	11.1618364895529	18.6977237423142
Meth.RELA	5.95981659855096	1.20778972669095	2.5920129451104	2.45574815213002	3.95952777617271	3.09862295544367	1.55565177274872	2.95219004427779	2.06253258916764	5.18228845816554	1.81189811237696	1.46044911310692
Meth.RELB	6.6414807441906	6.13059326016712	6.79887449193105	7.30101120989889	12.5289946681465	2.26504343359499	2.64183284759078	4.72312612726095	7.57678973694506	17.4880925775864	0.000132780267561457	9.76809525656068
Meth.REST	7.56131121969123	9.64700720847333	14.8168323773622	11.0084936531974	8.67171114680206	9.9690342394451	11.5014112259597	8.84957813235282	7.43720524172795	44.5333162016318	14.3817946221673	24.3184921699176
Meth.RET	10.7178852697645	3.79733406084098	10.2308395265738	18.4586830775281	3.2019294167024	26.8875272017748	14.0731364999547	36.6026745490403	9.85670679653992	9.91453174093239	0	6.44094743909213
Meth.RFC1	6.73413972969216	4.8941414401725	12.2495634959764	10.8924534945674	8.97286997182988	10.6773557012067	9.60897614076055	7.06766244327345	9.6991883199628	42.3117416574699	16.2221361520838	22.9916683193759
Meth.RFX1	11.5392522975043	13.6940237470984	19.4798296036283	14.0844212529334	12.2665848094531	14.8228761470348	15.216290137023	12.5127940491287	15.856735811768	58.4856285205663	19.5369899749831	31.8265182865118
Meth.RHOA	11.1614819752387	13.9203916246629	20.7425562652916	12.8885465275557	11.7433254359936	13.2209875965815	14.8783745208683	10.613798902999	13.0579270755318	57.4783784263368	19.2180546792765	32.873315569548
Meth.RLF	5.44906224835207	10.4468870711362	16.4090839005713	12.9675344269257	9.34436689944487	11.7079420792251	11.9708326151203	9.93065611006427	7.97483872646708	46.7048880153083	14.8364724826941	23.2997585566589
Meth.ROR1	2.53660109428885	14.7374481607186	6.21999796909396	13.2251302020461	2.94878399412442	10.1340995702241	6.32586019472185	25.8348212112651	8.14429855857913	13.4568388340568	11.4162884694856	24.9518574345706
Meth.ROR2	6.6356201069871	1.6478921282636	4.25553059255996	13.5259567194535	3.54819202119879	15.5447227141109	8.95207594446855	14.4391906271169	9.64140117997791	10.6540714489753	2.4400786872195	1.75390990073453
Meth.RORA	0.929611653175555	7.23005949538793	9.80859105148099	1.85099892183778	3.72530659160299	24.3811763956293	3.01547784388278	6.20719374086654	9.40123004852325	26.7982321214558	0	29.7403914467512
Meth.RPA1	1.07221933167686	0.815270108414244	1.2932840436255	1.15680464933976	1.594843507183	1.84449098183005	0.959765851782141	0.000165502494411247	1.49399188256422	10.1117001788925	1.19701164068021	2.90893073426546
Meth.RPA2	11.87722788986	9.97988781863687	15.3611744672068	13.4649881604353	9.65684528171956	12.652450477748	11.3855285599088	10.1737940599347	10.266521814363	47.8908820981566	11.8490414509365	24.290238537377
Meth.RPA3	0.0241303208909307	3.86299669368381	5.78656420176485	4.24046581612443	3.80174359553586	2.35376741246264	4.12704850470154	0.809780154276835	2.19511997988757	12.4986933163507	4.88561993478449	5.19014651041671
Meth.RPF1	7.67593665578826	7.55623450689906	11.0771251207325	9.95928651968637	6.55763847269379	8.06972096726079	8.72565029348114	7.22963519600029	2.7126129829204	40.5230245072784	12.2491894844921	19.1064700952296
Meth.RPIA	10.4859021880265	9.8202541586791	15.5443843512183	11.6563041406763	8.82959745488692	8.88929833576361	12.0492880551445	9.86364687701582	7.28343605355355	47.1120837678896	15.390069790054	24.055874111548
Meth.RPL10	59.8145253543324	0.78870167635568	5.91856849091088	2.34078809113485	3.03916116044425	7.5178026821228e-05	2.38828124711244	0.000152341436044715	4.62624119699002	9.82389408327697	22.5386250640068	2.04789860219098
Meth.RPL32	10.0832020780719	9.66563445944042	16.2184302597231	11.1578225079124	8.1894518584145	11.7962652374077	9.90378325159924	9.90325302608709	6.04202635112671	47.8678047953256	15.0816080187704	24.4761693677968
Meth.RPL7A	11.5108199663155	11.8045790723958	17.5325725155253	11.6217779943601	11.2280727511191	9.35430886121105	13.7408471421279	7.21613101904323	11.7869395516786	50.2672258167709	18.5505371845784	32.0396221267954
Meth.RPSA	8.25218718614033	7.93705411620147	11.3001104998077	9.7226470658644	6.45390275812842	9.00643239772201	8.28491902153926	7.65585402206088	3.94025637259156	41.7261743128224	12.8812216044245	20.7836810230277
Meth.RRAS	9.66927035365361	9.71388397523119	17.4319958221452	10.9051405268163	10.4088471469701	11.3305106507455	12.7631331294966	9.6617446923825	12.9274259339761	49.2731089982163	15.3151443357771	27.7052497360915
Meth.RRAS2	3.76380386325822	9.01010678756265	12.4417113734029	9.13736187942195	11.0912225273293	7.41134839718768	11.6142948584877	4.00195822586806	10.9029848949982	33.2205746188075	10.0118996666346	22.5926521299639
Meth.RXRA	8.04999727585685	12.8920222278496	11.4064587749919	10.6520488150485	11.0357426763942	11.7790274506444	14.9202854114832	14.5514320542615	15.5526147747483	44.3434961044972	16.9009102050952	25.9569627556184
Meth.RXRG	0.00034800555404697	4.0792010312296	7.78348151497302	0.672352107952542	1.37512783589746e-06	18.8186964767077	4.18102577257101	12.8126612769901	5.0508484784956	20.5642260335719	3.79794477943962e-05	13.8130072589671
Meth.S100A6	12.7733650949746	11.1364672667011	12.2434719730627	12.8311690281099	9.91582631217742	9.32141003550129	13.488126277507	12.7323029199646	9.55623528551269	49.4643990193267	19.1509014175045	31.7337617120885
Meth.S100A9	1.08969829039653	0.476719154306654	1.88224699181968	0.621573531273328	1.3005932812728	0.787549089022094	0.599776403111346	0.000275587437043828	0.787046488880881	7.11241784434348	1.34435593162909	2.69975297995411
Meth.SCARB1	3.50262371135286	1.15411027011611	4.45835081885923	3.83820754499256	2.92107222092558	0.303547490051781	3.86030601080154	1.10918881952039	1.96346822607844	11.050257215099	3.17191681155914	4.93038722288806
Meth.SCD	15.759593208732	12.4018854470205	14.4592184442093	13.041882160237	12.0041659782479	15.5100779565095	14.4966730555032	4.08043245785272	16.2297013326217	49.3090195256274	14.906317078602	35.0975890518151
Meth.SCG2	7.0730534587322	6.51214146741224	10.0664666080764	6.4612048071563	4.74009283515716	6.11542538780306	6.45253351143689	5.07029073282994	1.54998267452264	31.1171750008583	7.87783772484942	10.3877927553107
Meth.SCGB2A1	1.11899612506085	6.39937074540586	7.7618512472543	2.74956415261776	3.41895897181534	1.48966608972666	5.76243800068382	0.000487006256123137	2.55347418207767	7.77267984925673	1.08789945059665	0.240355870271492
Meth.SCN3B	5.8587268220495	6.76435976760853	8.63226777074559	9.13966915603431	7.4399405285719	13.3136030968582	9.32521423012561	12.8778886529361	14.6803873975221	18.2620223360941	1.98926151237441	15.2493017123729
Meth.SCN4A	0.469927211982467	0.663601909257957	1.3047841881448	0.580641686538387	0.741617532551607	0.00546328617371724	0.411774670853215	7.55278510745329e-05	0.35742281974594	1.5821733084271	0.302654718446805	0.435151205707833
Meth.SCNN1B	3.63709291468231	4.7967092454599	9.07519107424458	4.27952689689467	6.25350239826963	13.4679361015224	1.72416541524695	11.9139748173869	3.492217296693	23.8389484907995	6.06345469182007e-05	17.8078429145965
Meth.SCP2	4.93114577805286	9.0713979190323	7.82473122059089	8.01527571349518	12.6231940411743	13.4666497515026	7.01892584398994	2.82570130623097	9.20443514407731	25.3441370067023	7.3164691881701	18.5914702667247
Meth.SCTR	1.5232795075734	1.50021200280068	3.42323048428367	3.3924461350574e-05	0.0596209775550367	3.01868147863902e-05	1.0274776407607	0.99179037951001	1.72285291229263	0.000132937571852903	0.1834456101985	4.83406070264949
Meth.SDC4	1.09189818246833	8.37137952964769	9.1933188987621	5.11178261253103	12.5344893850997	6.1948720680271	10.8696995970902	1.12410836093074e-05	9.38292487607914	10.3605727722204	7.683656848531	4.2146951179261
Meth.SERPINB5	4.04793650993469e-05	4.22836612399069	8.17264882820847	6.44644611763822	5.0841174716582	4.0243273793566	4.91901260348153	0	7.141164978505	0	6.10945450711898	0
Meth.SERPINB9	3.24126918864361	4.25533759356715	4.03860183220774	3.37075142154815	6.36954033951547	2.36454067785454	3.13015122202615	1.44863997190486	2.59766280082858	12.3217963063976	3.29204297386406	4.6238411566786
Meth.SERPINE1	5.35218484500145	9.17532369697464	13.0849192892138	9.03312069781402	7.78506473881986	9.88266723780947	9.86726142844435	10.1567652241774	8.76163006642839	27.1029252962697	11.5488838223003	20.2102051058062
Meth.SESN1	5.41553986882037	9.26214131668695	13.0625666665966	11.0888668320878	5.19738645870475	8.38651560795514	9.43383100688155	8.97526760118639	4.11309815929314	43.3167951332991	13.425756996707	20.9953582083801
Meth.SF1	6.06168010280208	10.886578156288	17.7442737473203	11.560630149172	9.0456585717661	10.6455777537865	11.9588268530017	10.0430459588738	10.6123388344097	50.4939742394934	15.8663717156172	27.7386806378528
Meth.SFN	0	4.19406914753884	3.9112202606017	3.74601062939578	4.85274379091904	2.75417506636788	4.30681177928509	0.000114696493392103	6.00727875913529	0	4.43617001014978	0
Meth.SFRP4	3.41201589551623	2.97860619968343	12.0655862330158	0.557984118696165	2.7135655813188	30.775035919691	0.000132682715182051	5.31556832913128	4.88530725290047	18.3787807666889	1.03623922165176	8.86959514584636
Meth.SHBG	0.000248093172035743	1.1644789991288	1.43383148547146	0.854455001100378	6.28133538409006	0.198330008450619	0.980078088665182	1.49586048657086	0.559090401084606	3.11059820030439	0.275717738416917	1.18372431925893
Meth.SIM2	3.98190161249512	11.5910101887045	2.07214232111053	8.5241082661203	3.84393092256646	8.31286666611305	1.99913355245366	8.01891251766282	4.12838984840724	24.0573999147013	7.43397816831273	7.17137035787447
Meth.SIRT1	0.0144127133155937	0.526326577829	1.07420570489951	0.294433681465505	1.92178323552176	0.632295104655274	0.778251143872374	0.000140951283859023	1.44173086580866	1.85306222789998	0.842834113247765	1.22036666860702
Meth.SIX2	4.42979813983939	2.89395148271873	3.16317624129647	13.4847187438365	3.89855729858958	17.8382310915753	11.9133941954793	31.0823694159171	17.4393700252329	1.8696380095418	17.4805469930404	20.3933002061493
Meth.SIX5	7.88453975887229	10.296647163021	16.9412483210879	11.9935657886576	11.5014714835827	11.5497892897397	11.7215172083935	9.23992559248488	13.4643086275522	49.0233569369297	16.9283685218389	28.384926396991
Meth.SKIL	10.761831372784	14.0258401822493	18.7213282075069	14.8600442166388	12.4233415207558	10.6756526531033	13.2794746514083	13.6107695788749	15.1593786042433	55.8632650407837	18.7472555796908	32.7617445203311
Meth.SKP2	6.57121271072672	9.05096719996772	14.7831112363222	9.90244084757459	7.50952368785822	8.8407803645281	10.8481945617584	9.86779934131364	4.729259918532	42.4267062151182	14.3839830723651	19.0091408798556
Meth.SLC18A2	6.76451921693994	4.30878867692258	6.12761183053787	4.84876394539831	10.7529585268624	10.3149837173008	0.551710287677286	3.40616373102021	5.50064497452349	7.09528750124418	1.77817313095358	8.78743450194048
Meth.SLC19A1	5.85567252283283	7.08450688988501	3.62632079549488	4.8228592920873	9.16012870922914	2.70152935072436	3.27065846814902	7.46550700832135	0.350779917318508	6.35949437072013	1.6945366072484	7.16469815294031
Meth.SLC20A1	7.65700348500561	12.2382514773556	19.2234597855687	15.3898827444371	12.5768342965079	14.9313992264912	15.570871280355	13.2698936353835	11.992351480134	59.2576977363009	19.9239618567481	28.4347297160854
Meth.SLC25A1	1.49319167284469	5.91898372004888	10.2316835332383	6.26478520372063	7.65825587131615	6.02665884544526	5.20831356972466	3.52632051320051	9.60427451855564	16.7665718081517	10.0587859189937	5.76532036080376
Meth.SLC25A5	4.46929091169109	0.842138981867116	4.95908049590035	3.86887714374455	2.983666235219	0.2781750101161	2.92648224440371	0	4.83696174774185	9.6855136377955	3.84124341324728	2.20088316082204
Meth.SLC2A4	7.05172041861336	14.6304555787791	15.6734342596434	15.9497941672554	10.1525623856151	17.0741808011729	10.377924872788	9.61245218889454	14.860529964601	41.2455025609457	17.4085599648275	32.5128544447643
Meth.SLC30A1	19.5965336561884	13.2055787656592	15.6396276645565	10.7626524280273	13.9075645427801	15.216011046408	14.5223242434359	13.6615054266865	14.6602631856735	53.4193638184585	15.527866841015	28.9304340976093
Meth.SLC34A2	4.68133654965836	1.99040006340387	4.33085814150834	9.46209813395928	0.600679291783176	11.472150513562	2.66251750913623	1.53898811852434	7.20318603923474	15.1049395334429	7.96521738778043	3.89520607870672
Meth.SLC4A1	0.562353897231936	7.50344828100903	5.65935326813079	2.92488039393787	7.96881612785305	1.09521803976822	7.06967789331207	2.69392231518089	1.90299801890349	0.000382497511961322	2.0903494856879	8.53850234066089e-05
Meth.SLC5A5	0.000176447512907033	9.05274059021449	13.4875686153681	6.42539727940812	10.9130555122248	34.4161512905894	3.55470866515544	10.8170447766771	11.0083524151451	24.9640638213255	0	15.1170427602306
Meth.SLC6A3	3.40771369012341	2.6351988603158	3.84283239977139	4.85915064406234	2.37953437299976	18.6695015466078	2.23395356007906	3.99657679170846	3.12288009045064	15.0390554238583	1.34161680168894	2.95846635603456
Meth.SLC6A4	6.27572142619015	8.39579066590543	0.92886782619573	3.52149020488751	7.760275821118	12.8397230026173	0.608130991587141	0.71864946074811	3.05965036047912e-05	19.1162554139779	1.47985205918107	2.17544007575364
Meth.SLC6A5	10.676558548101	4.92448612164776	15.514880474209	2.64987377984812	8.99782008316274	18.2423979031187	9.16838912594014	12.1820541661409	8.26573754420509	26.0768165548379	1.48440985165502	19.5955647730922
Meth.SLC7A1	11.1187919464822	11.761813765525	18.2348430166247	12.0768184633563	9.86039623198723	12.5236140579693	12.5795994613121	8.37354386910127	15.1966432385041	52.7723121608793	15.3410557378688	29.1522583185449
Meth.SLC9A2	3.46962279809277	9.35552159342206	4.123823753351	6.32927031658632	11.9883935159785	10.0882975029089	4.27017506215836	0.868916660063673	11.4689123593354	3.93012091155179	5.46434912938816	2.98798077641298
Meth.SLC9A3	5.09691591763307	0.205169861852553	4.2569513212219	14.6545758746919	7.0321307429787	20.243176989755	1.14614449217211	8.15464171779049	3.84554059396055	13.1500245148385	3.44068029513016	6.15785394723788
Meth.SLC9A3R1	1.01161170336209	12.6177439666516	16.7741950592046	10.7519066964329	13.9357182306667	14.3054552676104	12.9597734403456	3.25353163892614	16.6941652206345	29.5050910569402	13.9921983017199	19.6975014719631
Meth.SMAD6	9.41396274154483	10.5244008055817	16.5793241180848	10.2879890053012	9.36238321311205	9.93807564438848	12.1733289361384	10.3154966404545	11.9410557351774	49.2827091836862	16.0054650510428	28.4748241555519
Meth.SMAD7	5.64720082387563	9.13353266119597	14.2486989323325	9.78844427368643	5.85289724497713	7.38922269179343	7.95572324596778	8.79230058911146	6.61280909257943	34.4819619365232	12.7865569775566	20.1588238097683
Meth.SMARCA4	10.4595960997203	11.8992046619121	19.270749239891	13.6595322997941	11.6878256170708	13.8372224126394	12.8720474939348	11.4752876767472	13.4262743627789	50.7337505091449	17.3988113435504	29.691400999434
Meth.SMARCC1	0.000188905744453357	13.0062776944606	13.1863898843286	12.7740782056017	10.590024318103	13.656367413812	4.99641861964073	13.2783205909643	13.7405451460526	48.7377339976201	15.9038551783427	27.9868654777444
Meth.SMARCD1	7.09770403098966	11.5621933943295	20.2958896460481	11.4958112080156	9.66335658977244	11.1584866951698	10.2797573519445	4.55630485561846	10.7927898734295	51.2090627628128	15.6860886680242	26.1654324294147
Meth.SNAI2	8.01337766282404	11.8828073794289	14.6199880953894	11.8712089448526	9.761347358247	12.6244671169161	12.9278438575306	12.5532047721809	12.2849642729866	40.4445656590452	15.2600733518161	26.4735226411781
Meth.SNCA	14.7172346267066	1.5600467017213	11.4438233592938	7.00390396140875	1.41146474918547	15.1866068977484	8.22213701621254	2.7756105676515	10.8715135553919	27.6583899707441	0.749816447122343	14.6394468966179
Meth.SNCG	2.57110584755129	1.86578981633971	2.02446930438868	2.21168949092512	5.70875829841498	2.78094161989528	1.28205805600458	2.4460676782924	1.50038080578687	3.72394547904406	1.86209463467542	4.45007890473085
Meth.SND1	4.91366804113149	7.21666341880932	9.09939128826699	7.81778713817191	5.17820817418475	6.8267463018557	7.40403677558898	0.988483219592915	5.61935751138475	34.2427642173922	6.16841979175728	19.4296482276714
Meth.SOCS1	0.000113949710423722	7.20340017168147	15.2265580811162	14.8646994373027	9.88324544170096	6.46748157555334	11.2204042087783	13.4739975598162	13.2481793455298	45.1455253004526	14.491919855268	20.0374144334346
Meth.SOCS3	4.05148880022193	4.88454297297798	2.90260311419566	22.856609474551	8.77893706949279	14.0597435360655	13.8550663678981	31.2695523897711	1.9472024279975	45.1550589421736	1.49662455866914	11.3122047034351
Meth.SOD2	9.50883253731172	12.3463864767842	15.6201589142332	11.6135884472652	8.86051154509481	11.5562945606968	11.5324661865876	12.3506503414402	10.4984963497851	49.7689698034994	16.8780148713048	29.2543695563494
Meth.SOST	0.596383932409996	5.60046727693041	1.99451630411979	1.65659645251144	6.16760919025003	0.93075156650855	0.000217076765651714	1.56249825367778	0.000555454267354521	0.313628038651569	6.0267983686298e-05	1.74163018145627e-05
Meth.SOX2	2.77368876319003	2.07311555174933	3.22967997239342	3.81814835716747	2.55508344582985	10.60683528793	2.91555568089028	5.8615269830096	4.15676925156906	12.2461426375135	5.2487501601086	8.88721509362885
Meth.SOX3	12.0960910596809	2.88040017032752	5.80466651783497	0	0	14.4197592712337	1.92966145391514	8.76687597973713e-05	0	8.33648633741781	1.90547670376576	0.212313948086271
Meth.SOX5	13.1347249425655	0.000605605391097118	13.5760420876245	6.0009202422915	12.8332582968091	22.8169895608231	6.2686520595594	13.4394882043	23.5633126569855	29.8327690674301	1.72506806152941	34.4557742953185
Meth.SOX9	0.0132748675742887	9.09302225294046	9.86794645714996	7.26534963049044	2.32299615133918	17.8666695323772	5.05377312823842	13.0378795013105	18.057709997958	6.23467675181025	8.95638591943229	11.6193765251664
Meth.SP1	6.96345775831874	10.1172248346254	14.496790961214	10.403095209949	9.0776033988617	10.3336366859489	11.2559323592742	8.08745769745667	10.7973572504049	42.9465097646677	13.3514731419795	23.0466320720792
Meth.SP3	2.16256939980441	2.4138731973803	4.13178343323665	3.41477741613412	4.34481528967842	3.27480720578737	2.50739971215241	0.504761640029027	2.25302426406062	5.36655272594353	4.2300809086415	4.38117356421969
Meth.SP4	7.32836194600848	10.8038832400414	13.1053910742098	11.3947520214735	9.12057315134039	10.7718194687778	9.15525740587422	3.90001067520943	10.4445830218534	44.5412084239941	10.461258415233	26.6414533008708
Meth.SPARC	2.26655611341022e-05	7.54772103477677	7.70090847120435	0.000602630853247164	6.75344726154238	24.3254562349087	1.2398575863095	7.91202058952138	0	28.8474545225057	1.35955952375362	36.3134670363889
Meth.SPI1	0.034301458824272	1.25374375555035	2.0905130088242	0.525821345567777	4.0913848724932	1.39887340326085e-05	0.296905655036902	2.62370948433292	0.963160982458744	13.9265766674103	0.00128323093868366	3.56098421392832
Meth.SREBF1	0.328239770917211	3.76334289436343	0.877737882153217	9.80249873300345e-10	6.3307896656473	5.32605562229627	1.02576633632528	1.08633414017146	2.09927672626439	0.0898122147367158	1.57227697262084	1.72020805113957
Meth.SREBF2	8.65361727593233	11.308709360858	18.0686750921661	12.3139531354924	11.5575950307793	13.5299541093195	12.7950157968216	8.9913479638103	14.1845014429937	51.5063639937065	16.362490547756	28.2885608116435
Meth.SRF	4.90865480914949	6.59154555278788	7.42941927292688	7.75279361372026	6.59191913837568	10.1548193717598	5.28080930801574	8.2331230285415	5.24087364737331	26.9204323030444	8.41212482245752	14.5322679304652
Meth.SSRP1	10.7427567050731	7.59962783791147	12.6591889550237	7.3685774917872	12.2227565734621	11.2376882506055	7.85326301021302	7.31386735007664	8.84238831049676	25.6968785263361	9.91506337973603	19.4865877284811
Meth.SST	3.35302607340581	0.627785194562115	3.47885395999774	1.03742163830268	3.12879442691609e-05	22.9162489324503	0.367579622779803	1.33585589130481	0.48980968605982	20.954403236417	7.96468931811856e-05	5.80450435685452
Meth.SSTR2	1.80414827296552	0.794134644448934	14.2507578682687	20.7030635358642	17.7120609796511	35.3302078277864	2.68222977789361	8.52312239402114	3.01624152903582	42.5661757832559	4.08157126916868e-05	4.48344037000462
Meth.ST14	7.55361618838645e-06	3.40729820120205	2.18587893964507	1.60383614058236e-05	6.34135290759975	0.282463367234357	3.10504498933147	0.852269897854151	0	4.75705313709458	0.000205398792078216	0.476637013357244
Meth.STAT1	11.8993371408219	12.7355478905383	18.5415082871627	11.6462293447297	10.6226331595265	12.2569470670685	12.779565565019	12.5353608503419	12.6301578277361	53.4344457471316	17.5062915171771	31.1826159625139
Meth.STAT2	7.00433388408357	11.2956029435365	17.4643067456022	12.78291670781	9.37444258324316	12.2309994518853	11.9922706543055	10.9407844479402	9.31266936955913	49.2499923565454	16.6150379669381	28.3713529938387
Meth.STAT3	10.2337368873339	8.6880829022786	0.710951777653761	15.3279679419241	3.92532926808334	18.2552294300821	0	0.922317149643465	3.59441420115644	59.6582988383255	2.4112834473519	7.28911159020775
Meth.STAT4	0.0871032467454265	0.252636310574396	0.672836109788283	0.196882816073443	1.28531850436617	0.00026877680672862	0.487331305293256	0.000101083768707377	0.409284505601361	1.55645871147478	0.572155896127998	1.31018518137428
Meth.STAT5A	3.037265558846	4.92198626958769	1.71015401983184	3.7845850089391	6.50998936605886	0	0.188912288406277	5.92164499803469	6.78660379040585e-06	32.885020943194	0.953006040057023	9.82875243078462
Meth.STAT5B	7.69736706694344	6.02486831790771	11.5246281309782	1.61803695160817	10.9620405158122	17.0568736160826	0.806553781789074	7.13141228388425	2.71962322904223	47.0904787039586	5.25711107013305	15.1157486253685
Meth.STAT6	7.75926605225517	7.14077746550965	11.8466540523552	9.30564072564612	6.48711971336513	7.69783533154626	7.95034700286681	7.85257169107501	6.33633578593624	35.9436107121104	11.3793862720009	13.3658482540233
Meth.STK3	4.25601857219316	9.20014565929155	12.5032461747019	7.24506440162226	10.2907009091492	8.19888183802425	12.7112319853354	3.48731725029362	10.0905519060274	10.134649321701	10.3033002532578	16.9624844506483
Meth.STMN1	3.5206600535781	7.04350711995968	3.91678015213719	5.29487006377966	9.56783247743804	6.54875377818827	4.74087553358864	3.49813378256658e-05	10.6683707495615	4.48264378682575	4.93948365933332	5.35696462643686
Meth.STRA13	5.15913926660678	8.76245284537661	18.6560971959837	13.3284499233637	11.286589030912	12.79169165307	11.8756552215455	12.5613989124678	10.2117084330885	47.8446626775342	18.2881533230007	22.6705050941508
Meth.SUB1	6.27544016645533	8.06483358182432	13.59475327659	9.38552926951467	7.48511424272407	7.49043797915696	10.6637531513408	11.4271558206011	6.58274559247242	39.5752930340709	13.5491144210918	18.5914029663427
Meth.SULT1A1	19.5726944859838	6.25775697727162	15.0793193539737	7.13103305574042	2.71462305172614	14.5987409972971	8.58357412780965	19.7357220112993	6.46483565778429	14.1976432299315	10.1321289590588	20.6327614689394
Meth.SULT1A3	15.5928872142816	0	9.13740623271758	14.1172964428133	4.04438572140429	12.1115782348151	0.55393491624817	1.63852857385946	5.19900917845112	38.1006429469282	8.0202194994371	5.49862871761674
Meth.SURF1	4.04012157028351	2.03256136167601	2.42574688753915	3.19658066228118	2.44500065868116	3.54906167550978	0.672754140177213	2.62580905866484e-05	4.55891446074984	1.44190371914872	1.3165617537578	0.0314207153309238
Meth.SYVN1	7.65446617485547	11.015832713437	17.4651835912094	10.530505427176	9.6317126128085	8.9778274536092	11.3894859781759	10.4283594164192	12.2780842654543	46.4153392191777	15.6642997260684	29.3696650807883
Meth.T	3.27486937031965	2.51763619728332	2.04140229033347	8.09235067421006e-05	1.04803292724225	32.3631641252251	1.39693093388748e-06	2.67155556723017	3.91733624483591	25.5028010758112	0.00953354859961678	1.93532394744533
Meth.TAC1	5.76370600617286	2.10559560434921	3.67789207965333	1.58655054916871	0.652258835679348	14.4378134350366	1.31069384713604	4.99804959722654	3.10981943556537e-07	22.3459088251866	2.62062583769078	13.934158626543
Meth.TACR1	9.81915148899289	1.26723495911521	5.52103499265739	2.06622098247143	0.792544048219519	13.3463068940604	0.892294803096585	2.24046255257869	2.74486563642222	12.6819594292831	2.82101903063444	11.2269214327265
Meth.TAF7	11.7637511348675	5.74641706102058	13.8847653867273	9.16437482110311	7.93919480728869	14.6040842749903	2.93417737452214	5.45537258402792	6.67815827889037	44.437238799433	12.7044491470592	2.78368147991116
Meth.TALDO1	10.7671573821509	11.2677117786974	16.6809864416153	12.2160563186767	10.9717457436854	13.7993342070589	10.6464455768482	12.1442113521656	12.4573449456082	48.7879449381786	17.2142796608227	20.867719505845
Meth.TAPBP	5.58765122258426	5.56015957769834	9.30085676176397	6.61303236240096	4.22928973699629	4.70735384162509	5.35876786844731	7.0004821815449	5.11094320263449	26.3529793123665	10.9550774811818	14.1377556785816
Meth.TARBP2	9.48588431506745	13.3731380807153	19.7634284889352	12.5031925707542	11.0858915913111	13.3502545482804	14.7435110994244	12.4772449186909	13.7392967885053	58.8077528799327	18.9479168627919	30.733897091593
Meth.TBP	1.46236040930935	7.34179298251473	8.87518079984953	4.61269407713506	6.40876352989423	4.69645820400184	5.19251327759606	0.049520344557874	9.8078684946762	8.0648703234039	8.04435794332595	5.56049264375749
Meth.TBX2	3.45161615900952	1.44126872053129	6.62640790259955	5.94118981041951	8.53875076120003	9.10924167964246	1.29060674553349	8.7786938325157	3.67224218496267	10.2085779514862	2.75647213259177	4.49510877482782
Meth.TBXA2R	14.7136502854087	8.38948088196479	18.447281142833	4.30584460874249	10.8575916449046	12.6699956831943	12.2620838193523	18.9621190478268	7.36726864889896	41.9199292181052	5.88511579942759	28.8361107906932
Meth.TCF4	5.54654784112545	5.2134487853269	8.39719848694902	6.69944336527726	3.4624753767847	6.30630131443198	5.76086394361804	5.83460713164868	4.1098271005222	25.9612479529473	7.86921775769489	14.8485317035503
Meth.TCF7L1	8.95420283181169	2.92276942741871	2.54390327988918	9.76742147651882	7.46698626859708	12.3897535174194	6.31627763838722	26.458996680088	17.9140190632424	32.5174226560911	15.2815412142129	22.5823317679827
Meth.TCIRG1	8.44883085472489e-05	3.77960778909634	0.699636394727569	4.17833206081412e-05	4.96210049662429	1.31191576451088	0.555833022860129	1.78640797489649	0.616076579051091	0.82719916308325	0.000120156528976757	1.11939886368453
Meth.TCL1A	0.0166934032275649	2.61606886883111	3.6845520997704	0.892732307350636	0.640415720816336	1.05397843289913	3.12907075968255	1.33778151624219e-05	1.81346526118103e-05	12.2179353257733	0.392577230398162	1.62863866741269
Meth.TCP1	6.18317695290736	9.83487664868447	15.083584971383	11.2061993399172	8.48849278244277	9.40972242700261	10.7388943427548	8.32075684843278	10.0685923392751	45.2031820785284	15.0989886328616	24.6190055104721
Meth.TDGF1	0.000936012671757689	3.74522928245227	3.26580080792442	0.330020996686269	4.71172875901412	0.78883793701721	3.86949456244155	3.04474499672411	1.43333731991548	1.71698221431715	0.000166781801480865	2.64094700393361
Meth.TEP1	5.74491448943967	7.42604521013934	11.3737918091408	7.83405709732304	6.6724404816489	8.47340358523896	8.52043292156706	5.88548137314738	7.49530002083485	35.6711057333536	9.85257265369273	17.3334665048195
Meth.TERT	1.21678590200443	0.113147597515155	1.25116407017315	0.219387956910658	3.66726745989477	1.36493447645506	0.449536306208042	1.85508216622603	0.599485475879844	4.23509418676959	1.19304086972519	4.81794419766476
Meth.TF	5.00863150878922	2.73373644228651	3.09319719997391	0.556345629033158	4.72992214587019	5.3075638224556	1.28848657597227	1.41389902835308	1.01107426376477	13.1243750324146	2.32763341803367	8.0844724863457
Meth.TFAM	8.58854031077044	11.5553408771825	13.0771950508615	12.3250343779489	9.0187096449949	12.7604581838888	11.7772777348311	13.9816910575436	9.34735755049929	39.9885147384803	14.7303029506191	32.2119226033399
Meth.TFAP2A	4.85570285868772	10.7797017302071	9.08531452897221	9.07982033330594	8.60691135313909	14.3096840491249	9.85204148516926	12.2863897810549	14.2976482572567	13.3288741980441	12.7337635963674	19.5279390229183
Meth.TFAP2C	6.12447701367872	12.6304439589102	0	9.76714459799496	7.30595030553031	0	5.97252205108619	11.401569206868	11.6086742578834	26.7350278647845	7.63941274849198	6.66242772533123
Meth.TFAP4	13.2733483396042	10.3076947556669	20.2200172349528	13.1805986967462	12.4986697911909	8.59705229340702	15.4442822456028	11.7561681984423	13.9555378556882	60.7736324082292	20.5955126722745	28.7866493637581
Meth.TFF2	1.18329366591414	3.8390844676621	4.09516512063084	0.342802753991001	6.89984225793554	0.246150779243039	4.20345111139746	2.33076315666088	0.555823677098895	3.41714529007902	0.589972343598124	1.19024507479904
Meth.TFF3	1.78535731482471	1.95549607588148	2.7996099784094	0	6.52174250868365	5.92942824878341e-05	4.92101965640222	1.39982394716375	0.00401416060708128	1.28370244427788	0.00157594765389246	0.0120371836477504
Meth.TFPI2	9.17388508071549	1.64937183425916	2.20904651139719	1.93214758895363	1.699004840703	5.36810145725025	4.34048977356415	3.99207230977505	0	20.3902541589977	4.62593056248251	1.17217831654544
Meth.TFRC	10.0188924240365	10.5366505402569	11.9994982095148	14.3641454051923	10.2693896618653	11.4234026640612	10.0534286198704	7.9608513244675	9.4766087907189	49.3265025827517	15.4304440068456	16.3967990851072
Meth.TGFA	6.85272242977214	12.0941963042384	13.0913042067812	12.2191655867958	8.93992544598259	12.6598182735202	12.0740126338999	14.9021109124276	13.5063499631826	34.791424781122	13.7568476001275	23.0376061199004
Meth.TGFB1	0.0172486294510005	0.244377798793606	0.397324632167549	0.245372334954825	0.384909983196804	0.241079915742676	0.170094672159405	0.00262845605956686	0.299329675288269	1.17499679921192	0.198092965733951	0.651621494224974
Meth.TGFBR2	15.6632447330103	1.12700957815032	12.3363857083222	5.74987143061849	13.4427306472844	21.2212183886116	8.50323070030062	4.34737451680811	21.2352692399526	33.9138879429533	14.615099787253	19.0496517888577
Meth.TGFBR3	6.52817707094421	4.43402827151005	4.22140421789161	4.25527692253974	10.2815427469663	8.84688694044493	0.642975371172479	4.13405411083138	2.12549195814949	17.2826286978829	6.68944255322546e-05	11.1541742446748
Meth.TH	0.000152034716410444	5.52447726134732	3.27024814387574	0.000102961999012718	4.7559804181932	2.35081270991196	0.22335081106183	1.28705155959979	3.95230593904172	0	0.0027125794229374	1.03530523699047e-06
Meth.THBD	7.9934610849317	4.30247549392013	0	15.9435400904981	0	11.0462792011646	10.9543326719211	8.10015659305377	12.6583760864711	15.5787714632747	10.6246386257155	15.5693688350417
Meth.THBS1	10.8396114946823	2.17953375491595	10.7949557821518	5.91860516080079	5.98964428597344	3.98279241436678	7.68286403441835	8.39956379930902	8.02531981203603	23.7524546246571	10.2843857090909	18.2337033192609
Meth.THRB	5.77058689799466	5.27912031436117	6.51408789640179	7.10483629484003	5.86169718147787	3.13049255237879	3.89843046616149	0.000212731624665815	9.32653543483422	22.9761716146619	4.20668124023155	5.68255409946991
Meth.THY1	1.74553551944905	4.84719985887866	4.39775777863473	1.09741614736388	4.60476229455148	0.849762496956292	1.87006731060095	0	0.443261807551085	4.07194944170059	8.70865840124282e-05	0.717071084500113
Meth.TIMP3	3.14727781885996	4.13290848465305	10.2563933041909	3.37086589575317	4.96700377920372	6.42971208405106	1.56715885934754	3.9296427488512	4.61626277196126	3.55539259698997	4.83249246114377e-06	7.3692195848058
Meth.TLR10	0.417977644680985	2.50998444779781	3.59015775727521	0.359851138431504	2.81748292132034	1.50902792434229	2.07201494777606	1.21805569763047	3.15599306301756	5.3559986284339	2.00113785756472	3.59984024836502
Meth.TLR2	8.47744867578973	10.4103151605615	9.1721862617798	10.1760447964283	9.42176516526185	13.6600149282742	5.79165462062285	7.22849570737423	13.6449839357405	23.4136132999866	9.95320995582653	19.8634808593511
Meth.TM7SF2	1.00603175717012	4.91071339699689e-05	3.37424978080929	3.14300105244992	4.88660291904035	1.06569857792565	0.994748845068147	0.830567187063728	6.29111540687755e-05	6.47231214250961	1.86394996509432	1.57464014944775
Meth.TMOD3	3.63679883884371	7.85124901067178	8.77842274277145	6.12823065825188	8.21859970744614	3.10056669248297	8.46071536813978	0.000102658409096272	7.23829946360941	11.1389766505577	5.78723921980041	3.40894698749685
Meth.TNC	7.83109609501942	7.81115737592054	9.98686281790294	8.00211210332541	5.83858903944152	8.15777729595448	8.22948562063391	10.4131802747691	6.72022383303218	32.4742614210531	12.2324465284937	16.6557424860986
Meth.TNF	5.49221765550884	8.26934490925401	6.14506090517993	4.54215980527513	7.30728763062092	0	6.09834604310508	0.947644209795187	0.000228155419749046	25.2545617938768	1.8414084480905e-05	7.1953464898869
Meth.TNFAIP3	9.93175726501307	11.3912143339171	17.948501785315	12.0054368295772	10.5417199443239	10.9530907716483	12.0187393800279	11.1505831820406	15.3218765046263	52.0507325714731	15.3633663836143	30.045634087407
Meth.TNFRSF10B	8.63517574414335	10.9108663981089	15.3713178018771	14.405368647978	11.1109444928762	12.9371294536823	12.6381580927072	12.1165854749552	7.99678129039113	54.6526433097461	15.0233191176351	28.9732008624841
Meth.TNFRSF10C	1.85458348857275	7.54565777919728	1.47809086992807	12.2455944694263	7.55543130305761	12.8183242955921	1.19380836822415	2.43218812688092	1.39895508943685	31.9185745105421	0	11.3984370352529
Meth.TNFRSF11B	3.92340308994218	6.94630920970837	6.33165150304021	0.603721429131101	7.08189447279474	16.000508505702	2.54077730893129	1.86315198369674	1.71412449997947	15.3640556876023	1.11121732835465	8.02543600024691
Meth.TNFRSF1B	19.3777814654211	0.305496254464947	14.0613777583312	24.3757283582433	10.2842920299638	6.81920079053361	0.530685089286746	2.53410191723093	3.12663274034535	46.7321286591252	1.74773830100696	10.2146348320224
Meth.TNNI3	1.43253606938319	2.30164157563207	5.44491213769405	7.23616576422644	1.54177243636733	2.32746859272028	1.58821715702123	1.7825884418554	3.90868033212135	9.83822569023906	3.17602056612549	7.59218580090964
Meth.TOMM20	9.13772574680126	11.3847363255079	16.5091458832443	11.4935744589411	9.52450944869235	10.9972618099131	5.80957456854877	10.2113835375339	14.7686187195559	47.7245954704734	15.7269886583191	31.983960984825
Meth.TOMM70A	15.0383062992965	7.96403122255328	19.8254674768376	15.0959178686882	8.05973290671379	0	12.2404980845233	0.00016931870371849	0.000470063281844745	31.8649682104833	20.0514235147671	39.0372770714009
Meth.TOP2B	7.30712805219313	12.1432801598386	19.2641149824819	13.7127147315484	9.60536709675969	12.7408879326529	12.9538653637048	11.1785989285612	8.37815142425918	55.0204526528683	17.9402221404068	33.4685493499742
Meth.TP53	8.80759017808188	11.0236660513135	16.400770208364	11.6799847207533	7.92909136281617	11.2041387258539	10.2978361788091	11.8407077986431	8.4110946134592	48.8614419650608	15.0702989866315	27.3469511964381
Meth.TP53INP1	5.0067366068383	13.5478436732145	13.2084772637398	8.88844214874178	8.87641344749013	10.0811843345504	11.7807744098753	6.1449803787744	5.99663483882167	22.9624241188373	7.97850701377055	13.4050142886917
Meth.TP73	2.25810848896677	6.76028719969917	0.000131782363405784	6.18652048000477	6.58148266788516	11.973100762602	1.28562741300969	2.82743209357337	14.455446826045	19.691933449659	6.29625191385505	2.1133915005631
Meth.TPI1	9.00896317723128	12.3173134114258	16.3193181344168	13.3644278193579	11.9304267339375	10.5610028830425	12.7344511549994	6.32936953693802	15.7669293302983	56.6363711668933	15.6048050759685	35.1791317683517
Meth.TPM1	7.5703068643876e-05	3.65616027100665	1.0143774179342	0.453478262584642	5.01988688149599	1.89622939471312	0.00165863175701025	3.80195427048851	0	1.95923165828363	0.220944490774625	0.000176293016748121
Meth.TPT1	10.7529813147031	9.16282539740145	14.3228376228869	11.224203783311	7.46566737008019	13.5354811408667	9.50536832608741	8.77914336448325	7.94323735519675	43.4971480709528	14.505589732244	23.3643552863245
Meth.TRAF4	9.23174100990607	10.3772837648361	13.8976122832474	12.4792750159033	11.4769080021322	11.2269017293641	10.5305984322218	12.1237220734809	13.7011213536472	48.8878470400919	18.1407022336369	27.3971239244347
Meth.TRAF6	6.31140228051476	8.49252346431718	13.3518509216147	9.6520054135708	7.52012519742478	9.13051532507037	9.77688915511258	7.47369292213363	7.07276771981865	39.7016173011614	12.7062828432034	21.8608231404148
Meth.TRH	2.73472556261455	1.88521705165838	2.38780429626579	0.512780050224803	1.11578629223829	0	1.00556732425264	0.000559488533738049	1.5334934545331	1.77774721993705	0	1.46459135425457
Meth.TRIM25	10.0636414054558	13.9289761421047	14.3965998101638	13.3210278236716	13.1816111043741	20.1145555222509	14.0950399860886	13.8914821761878	14.5555940037998	49.7757571529483	18.5417211321034	17.9715281618756
Meth.TRPC1	0.000103219933351171	1.4784121599113	4.32601795304398	4.06582835808403	4.33368976163153	15.6632393404735	3.28177770639094	10.2331202345319	4.82754860270717	28.3569452409942	4.53304083399787e-05	17.3474491203666
Meth.TRPS1	14.7655978970702	0	13.9960174075817	14.8990953410644	4.88615009682664	3.60249543691378	12.5335325953576	8.68982636226649	8.13308699592412	29.0909846066981	15.137966010975	48.4759022344978
Meth.TSC22D3	15.7556721587142	4.7704445310253	0.886030742446111	0	2.96318127889958	7.41322504115364	0.483080878608252	5.98595990138465e-05	7.22693822166181	16.1015947691179	3.47696408475631	6.59387342653421
Meth.TSHR	0.880675662645378	5.92172629764534	5.52154276265647	1.86178165630075	8.1596462389307	4.24712579416701	5.88083131995041	6.15466290964329	5.06999048319608	15.7357809871106	3.85132358940785	10.3530417423383
Meth.TTF1	0.00028244205539443	2.56415307003227	1.77440479795015	0.343145761220987	4.31792528246253	1.70150342244615	0.940663502033186	0.879838550223891	0.715078159187945	5.24167371802268	0.797353996937831	2.59578014715164
Meth.TWIST1	1.42097301827397	2.59327639939637	3.48142982762714	8.98507834516803	1.12101000213745e-06	20.8022835729091	1.32764584617813	5.90541030156374	6.78246094224317	31.7753977890301	1.71275255117608	12.0465454243929
Meth.TYMS	7.04122884539508	7.46968885321964	13.8746620921654	9.55257973000185	7.10302850805689	7.51178934549362	10.9125321658624	8.61420243272895	6.4535796777999	37.0791061770325	12.9731508806906	22.4082036829355
Meth.UBTF	12.7049286653802	9.27915699579188	21.5256908581281	12.1095991399248	10.0089713485201	15.4140588474771	3.95686193239108	2.76831587370853e-06	4.66189757120593	55.4868640833367	14.4961665844652	19.9801589455844
Meth.UCP1	14.6856190512098	9.09561904591421	7.14058043521e-07	4.06534798006073	12.8832853656622	21.8786814196448	1.86801830291941	13.0525787198083	6.68831241249461	23.8668654238083	1.03041075994425	0.000153834910735034
Meth.UCP2	0.000783031873599741	2.0404673460873	20.2802181169538	14.9962196245219	10.2128261192947	7.85269117307506	13.8327308744498	12.4461184877327	6.04753220815354e-07	45.4304413910834	19.4285917037511	35.591322013187
Meth.UGDH	12.3125496474165	3.70589311326439	4.57611907497731	2.49916368015847	2.66197941262898	16.5442153261112	3.7514560262075	3.8115930666803	4.38773630047934	24.3849338990007	7.47764222300107	8.84421831307428
Meth.ULBP1	11.1089591982459	3.36932192287682	14.6042868868924	13.8195576261577	10.2672185239749	4.09862541798639	12.808505703696	9.26697189231107	4.64685627405366e-05	50.2750473359611	17.8414170938061	22.4210447391304
Meth.USF2	8.31001872272813	12.7576593417074	18.2049517774611	11.8201784359862	11.7286922690814	13.2290956197845	12.4611804978541	9.10069510855229	13.34682183938	50.4736796040674	17.8631502836002	21.7216503807286
Meth.USP18	6.56589079323474	8.89355678184579	14.3648931605361	10.3329048460112	10.3775945587127	11.5937418971526	9.88938603786668	3.34279361750056	13.6158657866668	18.7616516915352	13.9968052867088	18.2347818635596
Meth.UTF1	2.31723978557291e-05	1.58125045708002	1.52255575734998	11.6781767356495	3.89985924487314	22.2666496924454	4.98874267704111e-05	4.98544860864338	1.69270755931437	12.7188827026733	0.955986390831255	0.00423343188105985
Meth.VAMP2	11.9294308096033	10.1044527044515	16.4476522689014	10.7710282730913	9.73562808292219	13.3732902598865	10.2386302345297	11.8390294111501	13.7762585763173	45.506690849029	14.0024572451132	23.4126673623763
Meth.VDR	7.68583075359805	5.92060461975351	10.3326365274255	8.09938100903921	5.7894658634277	7.5395531560939	6.72493950632728	9.02374317631241	5.79011332005763	31.169510713244	10.3239716164412	15.0758703489744
Meth.VHL	11.8485983589491	11.6359198000472	16.6008035179334	13.9647562156601	11.6578339207248	11.5863912669692	14.4529447314089	11.6746706322029	14.046258001297	56.8838726422625	18.1277332793203	28.5765882140153
Meth.VIM	0	0	7.67007428449944e-07	27.5193160962622	2.3729344907441e-05	49.3047010363337	16.9425822544875	37.9238655707674	0.000121222076626831	37.649034183104	0	0
Meth.VIPR1	5.70003652239944	7.54951769463791	1.96444565292225	10.4198299282643	9.78302700636333	6.54236000436299	3.25093549261836	2.81168345861056	8.33545175825613	38.1978806503376	11.5747730387636	23.0577733922731
Meth.VSNL1	10.4961098049926	12.1480783637894	14.7560764825463	13.0500048927917	10.7670850674592	14.510756732673	14.312561353054	14.2654980482538	10.9855542061912	36.1970467024892	17.8273911894282	25.3631838798809
Meth.WARS2	9.92655914976071	13.4203595562598	19.3833033494805	13.9770334782767	12.0617571273531	11.9312320589431	11.2019974324387	11.9116831321661	13.2847938780392	59.5868738401474	19.761112153975	33.0965571083694
Meth.WEE1	8.69614768429051	11.4891266905664	9.94944588671622	12.4169393611564	10.3431495145209	10.7315363214535	11.8026065138703	1.0492285753274	11.9341906115716	54.2436605574142	10.9113938676873	29.2993622177578
Meth.WNT4	3.27126170569283	5.42053040127063	8.59061281438612	5.91882632102059	5.62739736096851	6.87849441567329	5.59398621870775	4.15416708446876	5.39772689262074	18.4222816084286	7.83588450607772	12.343177696149
Meth.WNT7B	4.37121964914862	11.1628147094901	8.95093083702379	12.8742344877668	10.7666979042557	10.9644171562973	12.252614617712	8.01156594024265	11.0547670476559	32.3944623325205	13.4862672350123	15.4435532418663
Meth.WRN	8.88910366372528	0.650579953143533	2.63008372836842	3.45888066255821	8.60746311069589	11.9127580819061	1.92954754191633	4.9026464784547	1.99107088749436	8.78718024234857	1.74739334161031	8.24879662378665
Meth.WT1	5.86406575172733	2.74975837059272	5.45832166490911	3.11383787263555	2.36639870486429	23.0337746413426	3.98867511829475	6.58060279045648	1.78845448653553	11.1672344887596	2.079638353278	0.000125220746642135
Meth.YBX1	2.15806504764118	4.6598269503846	5.92372195394492	3.6964390708967	3.56057079217005	4.5799704136936	4.41793365601915	3.37205054626767	4.23926045712074	14.2930349420731	5.16539559726194	8.23940545484954
Meth.YY1	8.3966076936339	11.1804916423837	17.1136830798447	10.2443989266456	10.3630497342429	5.34408903383925	12.2989062967105	3.43325493727885	13.6627575610903	52.1601701367153	17.7612207362448	31.6640777118169
Meth.ZBTB16	0.00331478786450022	1.9751051592088	5.0985211870278	1.42568696313056	2.95400239258812	2.72803886831995	2.55584504641228	5.31229968961211	6.84719537116549	2.58801057704045	1.86514531857316	4.03579468313705
Meth.ZEB1	0.000775189204300934	9.15123932669651	16.8770922603417	12.0629253054087	8.599713852586	4.91426907542666	8.10051097664179	6.83678000179439	10.8481368077174	41.9690151516331	9.27664791080904	17.4617226236626
Meth.ZHX1	5.86555307461261	9.92309901046861	14.6158022839069	10.3024498564054	9.70546217760966	9.85599997621048	11.4762255345501	7.62110660201539	11.9109157375087	43.5697104305383	13.5532687872533	24.9094212870112
Meth.ZNF202	8.3040493901964	10.6594481749034	15.3148720366596	10.0373297604714	8.61518817613822	11.162175142178	11.6117680474573	9.56698822987059	7.47608955031323	49.106707196878	16.0819773132233	26.4836383004066
Meth.ZNF267	6.05376253837996	6.94636550194597	13.6619922888436	5.02758295783655	5.34456710417084	17.3193016709507	8.39564889089792	9.5445047404739	4.55491038606055	41.6225317964351	6.6391449818196	23.0484739945178
Meth.ZNF76	3.96482975972321	3.42187040018308	6.8364408597382	5.48587774382557	6.00497648131494	6.68661625935677	2.51746826896107	1.25526294973738	4.38732363570009	10.538634467039	4.49852386581264	9.01711019400716
Meth.ZP3	5.03068503302049	7.57237718594207	6.05017940476386	14.798899845199	11.4802001844477	0.000157644614715517	14.3151046828987	5.47380108558265	11.6109138823907	44.3038851160791	15.5560267189674	34.470155765236
