# Supplementary material for: Preferential Activation of the Hedgehog Pathway by Epigenetic Modulations in HPV Negative HNSCC Identified with Meta-Pathway Analysis
Source: PLoS One. 2013 Nov 4;8(11):e78127. doi: 10.1371/journal.pone.0078127 (PMC3817178; doi:10.1371/journal.pone.0078127)
Supplement: Methods S1 — R code. ZIP archive containing R code used to for the analysis in this manuscript. The README file in the archive describes each of the files contained therein. To fully reproduce the results, the scripts should be run in the following order (1) Preprocessing.R, (2) RunMEGAPSReplicateThreshold.R, and (3) Postprocessing.R. Note that the CoGAPS analysis and associated gene set statistics are stochastic algorithms, so results may differ slightly from values reported here though qualitative results will remain unchanged. (ZIP) [file pone.0078127.s009.zip › CodeArchive_S1/GAPS/ExprsFALSE.MethTRUE/NormalTRUE.HPVPosTRUE.HPVNegTRUE/nP12.nIter50000000.SigE0.10/AResults0.2096344426.Diagnostics.txt]

Diagnostics for A created at Sun Jun 17 00:19:52 2012


number of genes: 972
number of samples: 69
number of patterns: 12
number of burn in steps: 1e+08

Initial chi^2: 5.66088e+08

Iter	Burn In	T	chi^2	number of atoms
0	1	2e-08	5.66088e+08	1
1000000	1	0.02	1.80677e+07	4047
2000000	1	0.04	1.5999e+07	5220
3000000	1	0.06	1.52808e+07	6051
4000000	1	0.08	1.49313e+07	6760
5000000	1	0.1	1.46716e+07	7278
6000000	1	0.12	1.44782e+07	7781
7000000	1	0.14	1.43019e+07	8168
8000000	1	0.16	1.41539e+07	8440
9000000	1	0.18	1.40421e+07	8749
10000000	1	0.2	1.39544e+07	8899
11000000	1	0.22	1.38766e+07	9127
12000000	1	0.24	1.38242e+07	9357
13000000	1	0.26	1.37855e+07	9571
14000000	1	0.28	1.37527e+07	9763
15000000	1	0.3	1.3728e+07	9882
16000000	1	0.32	1.37067e+07	10067
17000000	1	0.34	1.36896e+07	10229
18000000	1	0.36	1.36776e+07	10389
19000000	1	0.38	1.36624e+07	10462
20000000	1	0.4	1.36473e+07	10559
21000000	1	0.42	1.36362e+07	10707
22000000	1	0.44	1.36175e+07	10796
23000000	1	0.46	1.35995e+07	10927
24000000	1	0.48	1.35741e+07	11061
25000000	1	0.5	1.35434e+07	11243
26000000	1	0.52	1.35095e+07	11373
27000000	1	0.54	1.34747e+07	11562
28000000	1	0.56	1.34435e+07	11760
29000000	1	0.58	1.34147e+07	11961
30000000	1	0.6	1.33835e+07	12075
31000000	1	0.62	1.33484e+07	12281
32000000	1	0.64	1.33053e+07	12406
33000000	1	0.66	1.32779e+07	12625
34000000	1	0.68	1.3243e+07	12789
35000000	1	0.7	1.32168e+07	12920
36000000	1	0.72	1.31973e+07	13033
37000000	1	0.74	1.31777e+07	13124
38000000	1	0.76	1.31516e+07	13283
39000000	1	0.78	1.31346e+07	13362
40000000	1	0.8	1.31077e+07	13480
41000000	1	0.82	1.30833e+07	13571
42000000	1	0.84	1.3067e+07	13573
43000000	1	0.86	1.3057e+07	13641
44000000	1	0.88	1.30488e+07	13588
45000000	1	0.9	1.30398e+07	13668
46000000	1	0.92	1.30328e+07	13820
47000000	1	0.94	1.30258e+07	13894
48000000	1	0.96	1.30243e+07	13948
49000000	1	0.98	1.30218e+07	14011
50000000	1	1	1.302e+07	14105
51000000	1	1	1.30191e+07	14102
52000000	1	1	1.30174e+07	14114
53000000	1	1	1.30157e+07	14163
54000000	1	1	1.30122e+07	14053
55000000	1	1	1.30105e+07	14154
56000000	1	1	1.30091e+07	14146
57000000	1	1	1.30072e+07	14080
58000000	1	1	1.30056e+07	14076
59000000	1	1	1.30037e+07	14058
60000000	1	1	1.30028e+07	14129
61000000	1	1	1.30019e+07	14042
62000000	1	1	1.30005e+07	14034
63000000	1	1	1.29984e+07	14076
64000000	1	1	1.29954e+07	14036
65000000	1	1	1.29938e+07	14048
66000000	1	1	1.29923e+07	14037
67000000	1	1	1.29916e+07	13982
68000000	1	1	1.29904e+07	13985
69000000	1	1	1.29903e+07	13997
70000000	1	1	1.29868e+07	13985
71000000	1	1	1.29862e+07	14012
72000000	1	1	1.29837e+07	14042
73000000	1	1	1.29798e+07	14110
74000000	1	1	1.29734e+07	14097
75000000	1	1	1.29683e+07	14121
76000000	1	1	1.29638e+07	14098
77000000	1	1	1.29592e+07	14105
78000000	1	1	1.29575e+07	14088
79000000	1	1	1.29533e+07	14141
80000000	1	1	1.29517e+07	14141
81000000	1	1	1.29499e+07	14085
82000000	1	1	1.29493e+07	14072
83000000	1	1	1.29487e+07	14138
84000000	1	1	1.29474e+07	14095
85000000	1	1	1.29467e+07	14097
86000000	1	1	1.29467e+07	14025
87000000	1	1	1.29463e+07	14051
88000000	1	1	1.29459e+07	14109
89000000	1	1	1.29461e+07	14209
90000000	1	1	1.29462e+07	14249
91000000	1	1	1.29462e+07	14210
92000000	1	1	1.29465e+07	14102
93000000	1	1	1.29459e+07	14132
94000000	1	1	1.29458e+07	14044
95000000	1	1	1.29455e+07	14117
96000000	1	1	1.29456e+07	14148
97000000	1	1	1.29462e+07	14210
98000000	1	1	1.2946e+07	14196
99000000	1	1	1.2946e+07	14163
100000000	0	1	1.29461e+07	14120
101000000	0	1	1.29461e+07	14178
102000000	0	1	1.29459e+07	14181
103000000	0	1	1.29458e+07	14112
104000000	0	1	1.29462e+07	14201
105000000	0	1	1.29462e+07	14206
106000000	0	1	1.2946e+07	14300
107000000	0	1	1.29486e+07	14272
108000000	0	1	1.29459e+07	14272
109000000	0	1	1.29459e+07	14248
110000000	0	1	1.29457e+07	14276
111000000	0	1	1.29459e+07	14177
112000000	0	1	1.29459e+07	14237
113000000	0	1	1.29459e+07	14205
114000000	0	1	1.29472e+07	14192
115000000	0	1	1.29471e+07	14214
116000000	0	1	1.29472e+07	14170
117000000	0	1	1.29468e+07	14192
118000000	0	1	1.2946e+07	14205
119000000	0	1	1.29462e+07	14208
120000000	0	1	1.29461e+07	14168
121000000	0	1	1.29457e+07	14229
122000000	0	1	1.29458e+07	14194
123000000	0	1	1.29461e+07	14209
124000000	0	1	1.29462e+07	14227
125000000	0	1	1.29468e+07	14102
126000000	0	1	1.29465e+07	14116
127000000	0	1	1.29459e+07	14217
128000000	0	1	1.2946e+07	14199
129000000	0	1	1.29461e+07	14265
130000000	0	1	1.29457e+07	14131
131000000	0	1	1.29459e+07	14160
132000000	0	1	1.2947e+07	14155
133000000	0	1	1.29462e+07	14267
134000000	0	1	1.29463e+07	14204
135000000	0	1	1.29462e+07	14235
136000000	0	1	1.29464e+07	14245
137000000	0	1	1.29465e+07	14235
138000000	0	1	1.2946e+07	14200
139000000	0	1	1.29459e+07	14209
140000000	0	1	1.29459e+07	14216
141000000	0	1	1.29462e+07	14215
142000000	0	1	1.29462e+07	14208
143000000	0	1	1.29458e+07	14224
144000000	0	1	1.29458e+07	14220
145000000	0	1	1.29463e+07	14180
146000000	0	1	1.29581e+07	14298
147000000	0	1	1.29458e+07	14321
148000000	0	1	1.29462e+07	14292
149000000	0	1	1.29459e+07	14278


Summary
<number of atoms> 14211.7 <chi^2>: 12946442 ; chi^2 of mean: 12934237.3114227
