# Supplementary material for: Preferential Activation of the Hedgehog Pathway by Epigenetic Modulations in HPV Negative HNSCC Identified with Meta-Pathway Analysis
Source: PLoS One. 2013 Nov 4;8(11):e78127. doi: 10.1371/journal.pone.0078127 (PMC3817178; doi:10.1371/journal.pone.0078127)
Supplement: Methods S1 — R code. ZIP archive containing R code used to for the analysis in this manuscript. The README file in the archive describes each of the files contained therein. To fully reproduce the results, the scripts should be run in the following order (1) Preprocessing.R, (2) RunMEGAPSReplicateThreshold.R, and (3) Postprocessing.R. Note that the CoGAPS analysis and associated gene set statistics are stochastic algorithms, so results may differ slightly from values reported here though qualitative results will remain unchanged. (ZIP) [file pone.0078127.s009.zip › CodeArchive_S1/GAPS/ExprsFALSE.MethTRUE/NormalTRUE.HPVPosTRUE.HPVNegTRUE/nP12.nIter50000000.SigE0.10/Asd.0.2096344426.txt]

V1	V2	V3	V4	V5	V6	V7	V8	V9	V10	V11	V12
Meth.AANAT	0.00284379367530353	0.0397126772035513	0.0452484562040686	0.0422522948030931	0.0327291704061631	0.0609805594993166	0.029507647668698	0.0603269549528274	0.0571632156017974	0.0645282729931624	0.0655506521343088	0.0796531622904346
Meth.ABCA1	0.315472356860633	0.168696115051194	0.220489064487852	0.173513005407834	0.137646658384664	0.250861872909768	0.135673223426374	0.268835892961212	0.237071853317542	0.286743841929124	0.206234638787577	0.366842365318471
Meth.ABCA2	0.208130821845605	0.103913804283749	0.148632737036238	0.123338484659518	0.0891628964475366	0.156211667399208	0.0924800420291656	0.161171462484233	0.140662799731817	0.203643369974434	0.131157620415394	0.240897198409847
Meth.ABCC3	0.189342907151449	0.137485773120365	0.0956624818333943	0.105428304952283	0.0559519150883194	0.159435884358244	0.114698866611494	0.164334264760934	0.155129471498201	0.136706816465384	0.140787858038804	0.226355960499977
Meth.ABCG2	0.255853832517466	0.176863034140377	0.176972053721082	0.169191852136928	0.140061631340099	0.186849136844958	0.138862752341027	0.220603250785494	0.232837349740244	0.223926287926265	0.166021218297878	0.320293726333532
Meth.ABL1	0.285378240864903	0.164959760937668	0.190138943709484	0.159887907412321	0.122661180349188	0.214462153845845	0.121096618320751	0.247422957137266	0.193455886331137	0.254506667661133	0.166992385619967	0.319918453297734
Meth.ABRA	0.00227475459383214	0.0355248575729629	0.044971192077543	0.0071376071020281	0.0290761637829758	0.0554096542414839	0.0292123057740632	0.0605126951947646	0.04806685930283	0.0608466954643964	0.0414815595239731	0.0768235658143739
Meth.ACAA1	0.308672197075938	0.158459133687286	0.206172744601159	0.169195653023006	0.128519337156062	0.23350790915833	0.125249973859337	0.247437506478591	0.207636115728492	0.282938555214004	0.181227490402482	0.362112252155372
Meth.ACADM	0.344224605530041	0.0708100919714706	0.288824156975306	0.225150660544191	0.140060188431137	0.285636975281592	0.0830511924604859	0.31811677791002	0.332539113778118	0.355252569894845	0.190697202468071	0.405472789977763
Meth.ACAT1	0.074990409397848	0.0400783570040216	0.0553531475598213	0.0439023691033433	0.0320797580127985	0.0606814604588407	0.0344793289955103	0.0654140655881215	0.0537202097751918	0.0812153987733203	0.0474446522314159	0.0918077941387387
Meth.ACAT2	0.134196009666903	0.069054230774586	0.0849683656446611	0.0751955552986294	0.0589677626734806	0.117176117311039	0.0471355086894837	0.110113105834125	0.0908182886544278	0.122326298228436	0.0807590069314012	0.144913076106491
Meth.ACE	7.99026446975926e-05	0.0825097229617837	0.151260085468333	0.165260182335122	0.100978732199739	0.207541302841858	0.117179084536592	0	0.167680723605618	0.209898128294874	0.165147964466421	0.261026427110654
Meth.ACE2	0.154664837617675	0.106738043903854	0.0992729348091069	0.0892438799728173	0.0997198228134797	0.124681393833899	0.0814167934909481	0.122297880319497	0.119424847466095	0.117350353676895	0.104736094194057	0.176515145496534
Meth.ACHE	0.264473873489105	0.130384672136929	0.189661023217522	0.174661170991121	0.133610751556263	0.239885544889924	0.0855861289482125	0.235102701883041	0.202273661719266	0.27278058385669	0.190488468622988	0.339480300547245
Meth.ACLY	0.152924466367346	0.108339775243897	0.142474305958058	0.108178741392119	0.0916570216653391	0.136966152172552	0.0970104005512807	0.136863604268795	0.14345792740227	0.142018181509818	0.115830828324967	0.196151577282654
Meth.ACOX1	0.323730606321368	0.170296468505289	0.216329219602393	0.185605108615951	0.142027761517354	0.253155645700962	0.146402723872702	0.255516988845743	0.240330570288731	0.296415875023776	0.192946445665115	0.394037802085362
Meth.ACSL1	0.269382691583278	0.16570359393747	0.185878073461596	0.176819123284105	0.132171313042573	0.207832147216395	0.115208851185293	0.233887435102618	0.219332979137621	0.259357864835524	0.182142003807084	0.320767045583209
Meth.ACTA1	0.089474428524462	0.00811021816081233	0.0518394775016706	0.0448250099620589	0.000298010644339726	0.117615831670361	0.0511785811735606	0.0690755749518287	0.058803223330853	0.103728434861974	0.0451341586166431	0.089066646026829
Meth.ACTB	0.305207516720358	0.16639968875496	0.23971524570946	0.168900243906873	0.143187600142156	0.233019935371397	0.137122119074583	0.260400031409996	0.213666722876024	0.3191598791726	0.186262488485859	0.386035952699647
Meth.ACTG1	0.297926713953141	0.147662615356783	0.199804431032513	0.169330927244144	0.0718970170698894	0.214713737241865	0.109305804659911	0.252357354503265	0.22230597694152	0.299035640605293	0.188795742519225	0.36033254189189
Meth.ADA	0.180397770319995	0.11025854386605	0.118269531016702	0.133866438185358	0.0972728007600852	0	0.0764469751300069	0.138094985437618	0.139594774857994	0.168259712869656	0.11402890682869	0.158346068904003
Meth.ADAM17	0.357257502571223	0.183907021504616	0.234774254175892	0.210451628727012	0.161957100561928	0.279427841552248	0.157769337477569	0.315335663620701	0.250706653571895	0.318846660423325	0.23196182865702	0.41019541987611
Meth.ADAMTS1	0.217521864790761	0.149316063946355	0.116407123742801	0.147145639266587	0.119828289883661	0.202457110016261	0.124820084430142	0.223531848222643	0.204053525095909	0.158454645654004	0.155167640466002	0.282860994598748
Meth.ADAR	0.268682218085177	0.130211197058523	0.189557620025728	0.156520459551699	0.113182107744547	0.211296309145776	0.110123970865473	0.22735024029806	0.186753668365222	0.266554656951289	0.164064505733071	0.33341950641741
Meth.ADCY3	0.074084032495478	0.0365001120089764	0.045375063550021	0.0398441578722868	0.0290897104471441	0.0491511537095058	0.0284849579637562	0.0564094722311961	0.0516190026574346	0.00634851301911472	0.0452280931854149	0.00507773848812764
Meth.ADCY4	0.128288475872279	0.0545972357320983	0.000491714521747127	0	0.0674753939954904	0.143219355897186	0.0420593716964659	0	0.102807058773013	0.13494564594701	0.063705001059325	0.16505307602136
Meth.ADCYAP1	0.0983772374966429	0.0399687057631269	0.0582469863929769	0.0467177778722346	0	0.139786183730989	0.031721636403267	0.0762572544353023	0.0593232320455498	0.123712453186185	0.0503548941437021	0.110720318663809
Meth.ADCYAP1R1	0.158164998617226	0.0472475901369629	0.114482675582178	0.13407266821989	0	0.196251957590303	0.0367521572332254	0.136444002882221	0.100921898616818	0.178804850561975	0.0640822705675117	0.129171690071973
Meth.ADD1	0.141118434981584	0.0675038744277072	0.11187278919867	0.0943740317639916	0.0684723619548525	0.114859076066057	0.0711605325574605	0.121210877992427	0.106092691969522	0.151688347517114	0.090596462642057	0.175848115802424
Meth.ADH5	0.353062910058811	0.189190035070514	0.243726507806822	0.193999562982943	0.155077155280353	0.268774533270959	0.156590096043808	0.302281878737306	0.256198646442051	0.34297020101458	0.22466066314073	0.434255382696787
Meth.ADPRH	0.210774929045679	0.142346955504716	0.145804933863733	0.117170014513455	0.128387305300074	0.175132506304778	0.063469489228243	0.195797170154162	0.16152423754159	0.178540741036156	0.117078164766175	0.255306473197285
Meth.ADRA1B	0.0702747590137717	0.0382326330643808	0.0445360411338593	0.0430605235374375	0.0285290173104976	0.00206242029828285	0.028847098327327	0.00239120638313717	4.89289580206515e-05	0.0553823436554087	0.0182023157154098	0.000902318328215286
Meth.ADRA1D	0.0797139545354513	0.0375612146930182	0.0443976857760657	0.0587898554629936	0.000478844194019841	0.0557510067675147	0.00195070512354699	0.0608702551738539	0.0904496660578815	0.0651943362686198	0.0457659142666069	0.0753812093206735
Meth.ADRA2B	0.0725818125897571	0.0371152443665884	0.0461084012452621	0.0411899224326244	0.029668868614897	0.0560582080893928	0.0286746465630368	0.0595787929989839	0.0517543300752384	0.0610889745308697	0.0426960081762102	0.0751301674897437
Meth.ADRB1	0.0859230095699378	0.0401298134679412	0.000477147527980282	0.0632093401785727	0.0298691344216856	0.0671969140442403	0	0.0717392428199739	0.0795745775315898	0.0774450211948917	0.0507159489435322	0.00156190055747683
Meth.ADRB2	0.405160934043072	0.0624683412020068	0.234498787121618	0.212784648481642	0.179093432531378	0.295212470949709	0.148213073954437	0.329846654271036	0.266694438458994	0.329292403600138	0.232569797948518	0.43389079173056
Meth.ADRB3	0.0909713092133859	0.0522614545089297	0.0727554961739369	0.0587472152314209	0.0317571008356292	0.0791662157310246	0.0302051724573275	0.0764126739521753	0.0769397162329368	0.0967872510119443	0	0.100364973835556
Meth.ADSL	0.349383699312647	0.177646324811985	0.257908692060528	0.20396628567539	0.15481729211307	0.268871742856458	0.157247807763464	0.295511628624586	0.24388736350669	0.333772285155708	0.207486450057682	0.422919581085832
Meth.AGGF1	0.390808628252964	0.20565278854558	0.264483152901322	0.227039391490655	0.162262346139404	0.292033500923473	0.167299240595369	0.318961736868847	0.276584820805945	0.333609224244417	0.227717889488107	0.442063125635957
Meth.AGTR1	0.0980293343498735	0.0452775268765261	0.0773418946857866	0.051174561666745	0.036831495296388	0.11927016579728	0.0364067155222976	0.0900517811183182	0.0661226826974782	0.100894878420691	0.0855516815206014	0.103452089252926
Meth.AGTRAP	0.305890968139974	0.168321336525204	0.223742691920119	0.174865884522618	0.134764178152832	0.244020853621848	0.139968619452367	0.265947140330115	0.23252634286848	0.298495114139599	0.194773249446312	0.373489976990897
Meth.AHRR	0.0706757821550569	0.0337952974828199	0.0426754050641006	0.0405167630586155	0.0290643416410217	0.029681607535981	0.0285199856763892	0.0195769313777024	0.0476676986638521	0.0583814928453148	0.0410343113870805	0.0766457201261643
Meth.AIM1	0.315843290253943	0.158249338400563	0.158507905739332	0.183608021511821	0.0993275934825766	0.245327293907276	0.119400292917447	0.244164361015438	0.204956922353566	0.286758988406661	0.185118841159295	0.360237988189652
Meth.AIP	0.164302809239904	0.104047630437717	0.129771712965695	0.12503319892717	0.1015789000602	0	0.0424484477792337	0.122331634051245	0.129956045849407	0.151851391161417	0.115830959153339	0.159020134503012
Meth.AKNA	0.0980657543265034	0.049449312788407	0.0605738892357704	0.0489786833500498	0.0350608619147827	0.0749500088069578	0.0410207864993125	0.0804934635558036	0.066189140700992	0.07829883778626	0.0505569592726158	0.10775008293292
Meth.AKR1B1	0.287080628773912	0.156512502890795	0.216074252583773	0.173266094701283	0.116589894974802	0.23372567958373	0.128800238879056	0.242600101271747	0.210711377567327	0.294508920185241	0.180157051533991	0.363295310640772
Meth.AKT2	0.388285942018746	0.200475782753192	0.243751549903904	0.224883075419366	0.159758911541356	0.294344223623192	0.159841574016446	0.323327487075405	0.269254016756738	0.339793829547899	0.230846698780566	0.423972303558594
Meth.ALAS1	0.146295502418325	0.0927934589652788	0.0840962449542134	0.0851614517382039	0.101322503399809	0.110508416704923	0.0536062595454121	0.106315010738772	0.0945900452506932	0.143077542121926	0.0701493880706681	0.148511738354682
Meth.ALDH1A1	0.342067989936516	0.182869121412318	0.237881343157149	0.16369576238734	0.144971788779149	0.262842097859695	0.151358626514869	0.280157630560339	0.00389778262154043	0.311757740421582	0.180926220294129	0.399752450256038
Meth.ALDOC	0.268145307271512	0.154896155332084	0.110274102438563	0.222877832369704	0.146994782938293	0.215818788788182	0.113870063632837	1.21766998504168e-05	0.288965790463213	0.230488720393026	0.1150396194549	0
Meth.ALOX12	0.074615930549054	0.0396369925704789	0.00125592324244711	0.0448662203806779	0.0400009941773152	0.0660150821768519	0.040968321715723	0.0569497291958293	0.0563905957597684	0.000647516443295166	3.45777566347531e-05	0.1223169253163
Meth.ALOX15	0	0.0461320915199777	0.0768897555774884	0.0911903700797633	0.0735798812494986	0.123554906427112	0.000515728393819117	0.00549639771688871	0.0878205830087704	0.114097834648864	0.0824940052088156	0.111732073783742
Meth.ALOX5	0.0998532139834668	0.04468415030956	0.0834315177218425	0.0861579617473148	0.0558135071324172	0.089973768231204	0.0419027315382003	0.078630791844822	0.0888055422215575	0.100044620059443	0.0670366676709253	0.115474412926518
Meth.AMBP	0.0734355567878028	0.0499181056888148	0.0495021414040454	0.0465640424684161	0.0410280466409728	0.05585999652934	0.032697050496177	0.0595206494343443	0	0.0648439328395121	0.000919524750469266	0.0817184355472662
Meth.ANGPT1	0.347096458628697	0.136922934835438	0.132570894102528	0.112594791970431	0.123407345570419	0.201375233045901	0.113518137929272	0.20538091366402	0.175840314245303	0.230470380553255	0.129824312881751	0.284014836615801
Meth.ANPEP	0.000412443530598936	0.0360986498042151	0.0437604935064061	0.0379353862526785	0.0496936372084722	0.0502506225603055	0.0277443687624921	0.0622475198044136	0.00362478065430373	0.0646897075709518	0.038685144524569	0.00150199799082295
Meth.APBB1	0.273362950920632	0.109954766146783	0.203429917883346	0.185416934963169	0.131908624887397	0.216095760210259	0.0411966923679213	0.248017733448741	0.238003023640601	0.244568098469877	0.167544313853539	0.275782359016581
Meth.APC	0.0605712729166028	0.0629826286474419	0.0637954456036002	0.048833266701846	0.0446008418938841	0.0678496434209855	0.0318980116930559	0.0745943759421396	0.0621521267011368	0.0877443058584568	0.0553775197182778	0.102425194288157
Meth.API5	0.280188961149967	0.139467810336261	0.178076296904894	0.152117193349456	0.123486373590536	0.219276871093826	0.116167847273143	0.229092512159936	0.186067281090745	0.25139567965084	0.169256301761237	0.321180033518941
Meth.APOB	0.0957390445332338	0.0579912299084793	0.0745738703708053	0.0625998409943965	0.0335009057091189	0.0710733682969393	0.0427935980688	0.0781909143240485	0.0674248128717239	0.0831531129727213	0.0525299232636064	0.105493377241618
Meth.APOBEC3G	0.107839999210489	0.0433080187613922	0.0597121753471862	0.0571142320174648	0.0676673663900871	0.0820367118474067	0.0305727864886382	0.0775890655715523	0.0579809530229167	0.116775903541152	0.0531492761725017	0.127866008889332
Meth.APOH	0.171390925062394	0.102349854593123	0.0834048818622227	0.0674662673228108	0.0753340254342246	0.0904446480684282	0.0613751370320772	0.0948285609782487	0.100454044239029	0.0858577803249398	0.0774015026365885	0.148404890631215
Meth.APP	0.230796525297414	0.143023636168801	0.13749852252713	0.163923865161739	0.0919148196050287	0.211330945511246	0.144464861036713	0.246992277718287	0.197660821608942	0.185455128095827	0.131831236556343	0.34060680908351
Meth.APRT	0.260848626931544	0.109058057295194	0.198173039742631	0.172034879182942	0.134838743365125	0.203805312305257	0.131370048248747	0.223532042833428	0.185024216549286	0.252528632909076	0.145234884465317	0.312654489871618
Meth.AQP5	0.092174545430009	0.0694769288816517	0.0561744293013547	0.0620164308023101	0.0465521654276521	0.0861089601130211	0.000438104608944176	0.0716874713580083	0.0828872748414356	0.0770113076513527	0.00400034025894462	0.140406388874482
Meth.AR	0.0850897341168406	0.0559053753310786	0.066527607643222	0.000515759807976508	0.0397508518874031	0.0743958770440888	0.0362138816266562	0.0904242157882733	0.0939591401155073	0.000121025950997467	0.0562905952201605	0.101968920329493
Meth.ARNTL	0.233071820093854	0.0648277964907292	0.116495646567005	0.157506386951282	0.0616376340793595	0.228080884028513	0.0691832238783923	0.149608792533058	0.111544281519675	0.199630478360217	0.0783702058092655	0.166407367282441
Meth.ASPH	0.260111165508487	0.104590515876799	0.19429229300885	0.159782149522444	0.136323700233994	0.228340339622669	0.122367179248845	0.195855264822806	0.181686357253581	0.286069057327504	0.159145218628898	0.313329585518533
Meth.ATF2	0.258429537951582	0.135260968461233	0.183689676573944	0.145329992773065	0.118287570704659	0.198835251133189	0.114034587418528	0.212221641882157	0.188403141199486	0.248683364782505	0.156995278584757	0.301635920254051
Meth.ATF3	0.00130625242154376	0.0439437053328739	0.0520964373097239	0.00272855328835289	0.0410755479692621	0.0577364418139645	0.0353838837605633	0.0676016054863322	0.0506109141086254	0.0685489361190211	3.84108055044624e-05	0.0845315038423437
Meth.ATF5	0.0822399101054222	0.0379358234683416	0.0479169404689046	0.0475825892817588	0.0297761804121812	0.00170196367690195	0.0299828336563306	0.000174265836052738	0.000120271572507302	0.0647976090453754	0.0416737315359981	0.076436875022689
Meth.ATF6	0.406039848533371	0.208754467436631	0.247040709811686	0.209471159765042	0.179806074587255	0.304302848433311	0.154677420747281	0.328870036852221	0.254147311928533	0.339167827958826	0.236153136381066	0.444492652370861
Meth.ATOH1	0.164035373225284	0.0999642877012307	0.0974327360959616	0.15199336516542	0.0840698711022265	0.162515267645507	0.0604782646238547	0.178183785905218	0.197962736486569	0.134761641042534	0.108621034685657	0.252471674266761
Meth.ATP1A1	0.259061615086507	0.153563959277178	0.174305025936686	0.154021221560719	0.13138560607627	0.219678651406797	0.136738281495508	0.213417107749825	0.203725650028695	0.218360494122913	0.162608441414051	0.30183895230795
Meth.ATP1B1	0.245852963033179	0.152474775298211	0.183890253181693	0.160148043630621	0.127143111958901	0.224548627571996	0.128939825167051	0.224667055261382	0.190722403161533	0.252870165127371	0.154137746561894	0.327744269167077
Meth.ATP2A2	0.288922723151861	0.138507002061044	0.20039806007666	0.169434742837599	0.131928717393612	0.211950211785825	0.154498566017045	0.22778225313732	0.176386391608987	0.263967117826815	0.186332541718453	0.332468169103321
Meth.ATP2A3	0.223291288898613	0.127769240644191	0.189117840745531	0.186844648830738	0.139231828659204	0.197129444595972	0.0781935023572443	0.183797265424508	0.146977392566534	0.256470772955989	0.0789651812685615	0.218272676753442
Meth.ATP7B	0.240291168023754	0.0534531282394491	0.173031553017331	0.120801001763981	0.104336133432057	0.154958207472933	0.0899169837928571	0.171640524809197	0.189111895533463	0.21899004646122	0.0837246026768116	0.26227034993576
Meth.ATXN1	0.325866340579357	0.155983329646977	0.215366291504256	0.186169822660498	0.129364121439118	0.229271192487463	0.136212896078232	0.247495193864684	0.225953949646519	0.296969973526567	0.189190296494823	0.380335206888836
Meth.AURKB	0.304817027857981	0.163078038882342	0.21630747178182	0.168087854249457	0.134425653953398	0.240883087552846	0.142378868192015	0.244281054970261	0.210222625718516	0.299788210304866	0.201746449094932	0.380638930295099
Meth.B2M	0.339052902537806	0.171978644348023	0.237708916500276	0.191434555334544	0.142521796392724	0.261330989535903	0.147477782883617	0.271295734379039	0.244044321405906	0.331348921194497	0.209147813597093	0.412487180665091
Meth.B3GAT1	0.126377355662816	0.0426122285791886	0.093100027230252	0.0879084451378831	0.0529853041103938	0.121823914114535	0.0319312037115246	0.106905248094998	0.0758019790819093	0.128776020982713	0.0536565994692077	0.110130896972232
Meth.B4GALT1	0.0852543223559191	0.0495332764764253	0.0514708563675949	0.052869178080489	0.0585198686841446	0.0635970242268265	0.0302712088640362	0.0657978736046828	0.0566589133161949	0.0754076292184843	0.0491069728326366	0.0921691571312792
Meth.B4GALT5	0.353017798135382	0.182238321409026	0.255457728328567	0.205666817637777	0.141839007963902	0.262594533536306	0.154593045992028	0.292110285796291	0.25978098418721	0.350413871304274	0.212081585280854	0.420657721191738
Meth.BACE1	0.173840338484636	0.0908396425286707	0.118446875314502	0.100286534586163	0.0713227600782035	0.163126218064501	0.0771107566182068	0.18671330627945	0.191624295693325	0.00440594890492825	0.124160029770747	0.213234231379258
Meth.BARX2	0.220168609373502	0.136028417144608	0.128128357136433	0.159073364103418	0.103133024192615	0.198146741961319	0.116882867385798	0.217104721914647	0.193834913447211	0.164408581800709	0.158127709785927	0.282244525172268
Meth.BAX	0.256339746136221	0.152216360787639	0.21133174880668	0.164479826967682	0.134014263925841	0.20836331437265	0.142519750178106	0.221556242264653	0.214228469269561	0.240255068028664	0.176753602461582	0.320145561025512
Meth.BBC3	0.333481587443425	0.163658335778073	0.221993650664858	0.176008479581357	0.133155410861791	0.239328629310281	0.133145054570555	0.249815152904846	0.220062535587951	0.283439961924346	0.179924938034967	0.359093215369564
Meth.BCL2	0.364148179814591	0.19756015423993	0.230911717808764	0.206217114536509	0.149573918099787	0.291437337411062	0.0680065692672131	0.311871251623104	0.258298629904318	0.332630579370069	0.227309943472042	0.405512749587262
Meth.BCL3	0.241088223481775	0.11720195326894	0.159388368278608	0.142015849506535	0.09874484491655	0.166760644657594	0.105373872784051	0.173350569640904	0.17808732223181	0.22794606335628	0.140094938438701	0.287865226373582
Meth.BCL6	0.361296449014593	0.181436237259989	0.245583819679581	0.204316816321736	0.157237768119905	0.28175428768985	0.153610331197734	0.293283489791088	0.259945702305535	0.341682077514854	0.225195695755958	0.423904062285569
Meth.BDKRB2	0.157096819653978	0.114273987876577	0.124747219355807	0.106174992295261	0.0962282846190179	0.142263660983524	0.0750472349239651	0.144379396612794	0.139213710402305	0.132847251658722	0.110336922242456	0.195015624056583
Meth.BDNF	0.222497914853177	0.09143497278469	0.148114943935246	0.146350110201057	0.0629513923842558	0.212556895946643	0.0663668686571385	0.155088787583628	0.161970952861598	0.228036399190487	0.0969863482895305	0.24549305092886
Meth.BIK	0.191100946455885	0.134127922850519	0.157978023247415	0.121691345097682	0.121600620925388	0.156097414201815	0.0442726345732244	0.148263901540113	0.138690396894335	0.181231229310319	0.111059279881293	0.225217100913707
Meth.BMF	0.294243657402387	0.141513288138264	0.21692086694004	0.17439080979516	0.125966489573301	0.222019731641561	0.146068385407736	0.234582719102002	0.197448741082715	0.29235606793677	0.180330599844554	0.328322949849624
Meth.BMP4	0.0869604824719213	0.043788700132742	0.0540740862931591	0.0515134394380718	0.07276597063575	0.0706124824282392	0.0413249508814326	0.0735267199644374	0.0722184400909083	0.0744552209393196	0.0501999645018146	0.104943406378847
Meth.BMP7	0.00143121308891229	0.146057934167581	0.119619277936813	0.139567744700482	0.0791564429511687	0.180290237730122	0.0875841677703267	0.182019699801547	0.189385938116752	0.14585662387906	0.145711517201383	0.238971250470086
Meth.BOP1	0.408236485486838	0.206146697129212	0.263579354227038	0.223087919981105	0.160741910938667	0.297992678581189	0.180465289755141	0.335129674550086	0.288934217624169	0.364511698073004	0.236444741410071	0.446707973270589
Meth.BRCA1	0.072532559527767	0.00496193160296393	0.0474449363584429	0.0547896615041224	0.033493318082775	0.000592804591011839	0.0292075152703655	0.0622507614252833	0.0588679605222513	0.0608965888394147	0.045365842157623	0
Meth.BRCA2	0.0797851419304138	0.0366207733528651	0.04767639245196	0.0416157611459751	0.03171751860332	0	0.0302151408150346	0.0689199106486958	0.0536117348260592	0.0639922802677514	0.0433668832352201	0.0723891455787167
Meth.BSG	0	0.148424693931258	0.107999654107154	0.188507294811854	0.119188328499354	0.193326288466781	0.0357265133379458	0.00118919516330299	0.148528365213979	0.255025997148743	0.106061301920935	0.322754366283452
Meth.CABP1	0.184342525966044	0.103213670511227	0.143597342891325	0.111902953557599	0.087805150488205	0.147554808257419	0.0926655901908837	0.159972487772785	0.131409012392792	0.182127717706809	0.122851279969849	0.21304090130936
Meth.CALB1	0.154696141435637	0.0469886782336259	0	0.0732459749172375	0.0425885336347348	0.169963623477085	0.036281030995061	0.12728179616477	0.12158199236594	0.180956834713243	0.0758585538665333	0.17926834547792
Meth.CALCA	0.098663853493825	0.0399591883000448	0.0650597787638792	0.0461993518762914	0.0359267264028108	0.104402762012307	0.0301761299457045	0.0719226555937734	0.0640342807050315	0.104295916033703	0.050060130375481	0.113464301150632
Meth.CALCR	0.116181905137386	0.0457671811724435	0.0903275634314189	0.000900116320772849	0.0577324623568965	0.134643958996585	0	0.10121413883794	0.0897031133420288	0.126767483792104	0.0557416184812532	0.12789101408003
Meth.CALR	0.308187129274267	0.169429380234756	0.229363532506756	0.187860573600412	0.149811304818518	0.253995826772155	0.14490133540095	0.26880413554601	0.221174597784732	0.301816745367659	0.189761423481704	0.380634372844877
Meth.CAMK2B	0.292261315273146	0.0565360763698031	0.23508668190064	0.193000941689404	0.0891500627329593	0.234041828298949	0.0450838956953405	0.235369383466851	0.242933838690796	0.295569291257296	0.163850841146025	0
Meth.CAND1	0.159252572929672	0.0846551033557768	0.111092749708151	0.0908280715894516	0.0670622084406463	0.118215050891848	0.0682878969337537	0.129614104777981	0.102062605418956	0.154283986450662	0.0952839156796439	0.187611514453339
Meth.CAPNS1	0.187451445164361	0.0991656239719928	0.15735186565995	0.115013867130063	0.0840140793592239	0.150210321766654	0.0888788552145634	0.157660410273925	0.134208421161433	0.206179234399485	0.122095291323533	0.249294988762788
Meth.CASP6	0.141912498811795	0.111960507153146	0.108380097934745	0.0890481510928669	0.0875869854694382	0.136723002671837	0.034832478624262	0.130175002975958	0.133256967809434	0.113474126145655	0.105030220227655	0.173183262835956
Meth.CASP7	0.344138355575711	0.175194213047188	0.255639535336409	0.189715447778217	0.137503376021755	0.264026714931614	0.152929482564992	0.267217747978948	0.231855126743532	0.331028393867597	0.206867871323766	0.396392126551731
Meth.CASP8	0.185785624836531	0.126270805589279	0.14521527682553	0.138145432169809	0.115508778395304	0	0.113733655654919	0.201176887719627	0.166417375085497	0.178095795250892	0.145960206205294	0.204397906740485
Meth.CASP9	0.304846490796295	0.161746279587906	0.188305570429018	0.169976225272507	0.130833379508082	0.230839569192742	0.126193132183006	0.252045651529555	0.218253805759989	0.272377885104301	0.192198236360928	0.339256472796635
Meth.CAT	0.206993192898249	0.0944832058625787	0.192462832360526	0.146974103543566	0.106295104157603	0.168495659042698	0.0873696213250391	0.213188036795786	0.21940427444042	0.177020523624747	0.176354267687193	0.24100463998835
Meth.CAV1	0.196687012174092	0.0935093157251982	0.142329827367645	0.122796615254564	0.0807397316055867	0.163474277149704	0.0834272768724479	0.164743241952218	0.141717334651496	0.173717734628383	0.128664305445544	0.216085211849739
Meth.CBS	0.138424958875909	0	0.115180567017142	0.0885922712218714	0.0741990590387673	0.12405849236484	0.0329045875028563	0.139331705950303	0.0850424728427434	0.145715224570788	0.0749423661831586	0.120973729103022
Meth.CCK	0.10488225301095	0.0550579322937016	0.0800775148472127	0.0712502203349541	0.0379991662007323	0.100357042572727	0.0646140310026666	0.0841858969248003	0.093954264875772	0.100277321710014	0.000510456532992759	0.124555289771669
Meth.CCNA1	0.0963843156670698	0.0398126952596807	0.0532595416773396	0.0546720905753024	0.035332283221744	0.0866288356634605	0.0396566514348168	0.0792413893976238	0.0636277986285548	0.104105995768649	0.00689103935622346	0.108662639874639
Meth.CCNA2	0.372969861688464	0.182993436509043	0.231797963073294	0.188050283376985	0.15327644010889	0.273512847114754	0.164679596662672	0.297243877952817	0.246645184863351	0.32507583468234	0.224908181856214	0.42371018681275
Meth.CCNB1	0.0557843474841662	0.0362626967106097	0.0459803944038913	0.0408067757404858	0.0295769589488341	0.0563035039652605	0.0300227760606714	0.0872043752613593	0.0515882293426885	0.0667496636523322	0.0432511209693375	0.0774748639818791
Meth.CCND1	0.346518377856886	0.172785397293938	0.181884142370494	0.205636286479297	0.148451180182434	0.270900289600761	0.107901016581178	0.257024789205811	0.183528429714303	0.299529165370139	0.197673907111327	0.384797243105292
Meth.CCND2	0.236746161189529	0.133931624138584	0.126050239430871	0.152422519859179	0.112227940440432	0.20083892982806	0.106499306542454	0.21661815598333	0.174791005353194	0.220191327238456	0.0948975467388	0.246983527289833
Meth.CCNE1	0.297565004702975	0.158689530106878	0.220918028119142	0.180951548998971	0.133633743208036	0.240220536267862	0.136476257798591	0.253567257152958	0.227083870939698	0.291757827015442	0.189594432845563	0.374647411515657
Meth.CCNG1	0.237086530479994	0.110415260087491	0.15956018653059	0.143267388351993	0.104537318984513	0.191180927832192	0.102613532362708	0.186112518554846	0.171148596266755	0.224040001010202	0.15699529421112	0.259960624957366
Meth.CCNG2	0.373444635267843	0.193791243835099	0.232191839755937	0.202766977888338	0.169319738749664	0.307333269693833	0.151472669347309	0.304244494224903	0.269268027042885	0.327972696958762	0.234201099293937	0.424541839626744
Meth.CCNT2	0.207045988779089	0.104963896992469	0.143103397049243	0.117624990681476	0.0800093409053771	0.155880287651999	0.0913542265077322	0.160886625971456	0.142242308716	0.194807601721636	0.11568252024515	0.226288398669714
Meth.CCRN4L	0.336053980437207	0.172185388445346	0.224879543792242	0.2096858381008	0.152585734367251	0.266017643840261	0.154153818292872	0.270465617784786	0.195398976748728	0.329639394101836	0.188513331937121	0.387293445716291
Meth.CCT2	0.365268246204287	0.17423640949457	0.240223671240983	0.201264212139114	0.163176297847726	0.286791679858357	0.160506807905945	0.318398394141627	0.254908921105853	0.344266848284539	0.217844047055568	0.445183701328316
Meth.CCT4	0.344118527438338	0.189989535719398	0.244645320010517	0.202217793208753	0.147633071481252	0.273724282254659	0.150812993669671	0.283934740661812	0.238371037991611	0.334839154472432	0.206506071100555	0.417075613264664
Meth.CCT5	0.358649659132093	0.183878264645906	0.252868577159966	0.197743647104582	0.159189598226174	0.279002247273435	0.155778130511773	0.289789988705431	0.25624672574336	0.344199140410209	0.216299849699657	0.416152034605655
Meth.CCT7	0.302638919106541	0.160463979518465	0.209373944401265	0.169294273405195	0.122982071973721	0.231075334509047	0.134231367105068	0.247145941220404	0.201478291144067	0.289814907773954	0.182491153778489	0.36369927698267
Meth.CCT8	0.297645750285057	0.18004713794203	0.200180160584273	0.147657590222088	0.152812295921796	0.210102465543339	0.15482192086581	0.249458327729168	0.228660616464382	0.27404695468909	0.203754940866978	0.336352307792807
Meth.CD226	0.141599024002896	0.039382424617585	0.000745720835354679	0.043807560603853	0.057034921304867	0.0666673660078597	0.0296881241623863	0.0629848399517076	0.0583722909607408	0.0828465183725854	0.0509184517644783	0.091078665052737
Meth.CD40	0.154025149031589	0.11138710598463	0.0823510481440959	0.0986321105630217	0.0905585098737151	0.0948716961755013	0.067815385221293	0.126582745648791	0.171785289893535	0.131872508362924	0.101632897922783	0
Meth.CD44	0.175072762211041	0.10570425026019	0.147953042990465	0.104116535578801	0.0893071498056998	0.144147607785131	0.0870954171852161	0.156614895735657	0.141711263902065	0.185010906529733	0.106282518062847	0.222096428099277
Meth.CD47	0.00516150455832341	0.0361902040857006	0.0444344090442331	0.0398550598251416	0.029091966018737	0.0547338012616206	0.0286984461683673	0.0621153025420843	0.0493768254925727	0.060079030641341	0.044135875220946	0.0773044193601055
Meth.CD68	0.34303517974807	0.19531707542281	0.234598344069789	0.200844326310612	0.145946622046992	0.277629527530053	0.158333238248179	0.291278782154089	0.258148867976336	0.340253662213035	0.218517492668624	0.432886261306652
Meth.CD74	0.0010884528816493	0.0373364686608393	0.0507779792565139	0.0408271969428937	0.0661959924828343	0.00494182255471006	0.0280625256524884	0.0688114976700697	0.0501257559303949	0.0665953615631202	0.0441883648199267	0.0736470343393668
Meth.CD79B	0.000873524588986851	0.0501343966175229	0.0516895155986801	0.077558467153331	0.0354841849468739	0.0587123713272752	0.0299566213549325	0.0632027658197666	0.051579290658875	0.0661764014914679	0.0458303210312563	0.0811511598848389
Meth.CD8A	0.005144076185504	0.0428845917303972	0.073088675001304	0.0590859624547463	0.0505498067753657	0.143615742320945	0.0330590275246205	0.0875126207501441	0.0716506510689832	0.138601956859042	0.0710242855791353	0
Meth.CDC25A	0.260182061111714	0.145681863109995	0.212554978916485	0.164347451869449	0.125887300370478	0.197429824482059	0.130610797538232	0.207541495462483	0.206681105686925	0.250180988624046	0.15236090428007	0.314770113108059
Meth.CDH1	0.0851727558664308	0.0490983872181632	0.0618054330171199	0.0555796465702552	0.0414186177682159	0.0723825531287992	0.0498249154535019	0.067499470543391	0.0684743235961778	0.069470984185096	0.0527406356989348	0.0951286442263463
Meth.CDK2	0.162531695256733	0.116622242041755	0.115571846142314	0.0855877636616784	0.099551018853998	0.132895099038144	0.0435778222123344	0.128342766396716	0.104074918303233	0.143085572454835	0.0899372858085801	0.176693307229912
Meth.CDK4	0.245001339179488	0.132916166000057	0.164202639375446	0.142050289508074	0.105261280367659	0.186815486146286	0.109677857112592	0.196202211627329	0.170441714292081	0.225553084730369	0.153816230496403	0.275512830569129
Meth.CDK5	0.247022894039003	0.123477207249525	0.197340236772189	0.146055000001367	0.102323107784915	0.173139965978931	0.11205902718062	0.17571007719987	0.166926834705378	0.265865991135461	0.154596507566289	0.315415754876073
Meth.CDK6	0.374380537520055	0.190016097972623	0.24974066362484	0.199729322741579	0.147011598035546	0.277901167156988	0.151718933649196	0.303101288843774	0.260987727849848	0.349432655146455	0.213625414575178	0.406312822424136
Meth.CDKN1A	0.204536605813539	0.141456702238394	0.148960269409415	0.125608275315096	0.11518717042645	0.17879951104991	0.1168129541613	0.191469328513447	0.153603838952118	0.176792018581383	0.148534026636064	0.254383371680504
Meth.CDKN1B	0.232168582972184	0.118830170042878	0.167546194741912	0.140870427725819	0.099594344109165	0.17479074805686	0.119059890892602	0.179627537491258	0.160870911085749	0.227221799291592	0.140113370949222	0.267902564509202
Meth.CDKN1C	0.250041842226571	0.140260585587852	0.106107787943319	0.159864808635818	0.108737048464061	0.210718986531274	0.123567472199762	0.15355716420166	0.173395803817111	0.205307873161994	0.12398836069771	0.296922723122555
Meth.CDKN2A	0.348428218990864	0.18209992153377	0.211045366366346	0.190750397641511	0.133134764133682	0.246155672829684	0.167154957703796	0.29229646318772	0.412999902162607	0.312057140402446	0.201675950070168	0.378818051830106
Meth.CDKN2B	0.232557208353664	0.147076277095987	0.169855250513387	0.141567883579924	0.123854563150476	0.195885501449948	0.136481043105098	0.206018888493799	0.207999192460378	0.206108968623344	0.168831698618735	0.292491977579281
Meth.CDKN2C	0.327001412796304	0.174798569553751	0.212451700901321	0.184033986239889	0.13078895305733	0.252323642883848	0.139372913254581	0.274598585843313	0.229387727945121	0.284004400469118	0.212693783513458	0.36835646784922
Meth.CDX2	0.101444880077369	0.0383425696188479	0.053922330823202	0.0552139519526626	0.000413869153857664	0.131493030511846	0.0361056277573814	0.0838831581716894	0.0616994920847366	0.113870205818793	0.051270063469666	0.0992597052539197
Meth.CEBPA	0.215817820101775	0.117407393252896	0.102378109124866	0.136565543768835	0.0801792401846115	0.195710778851565	0.0967545726943735	0.204667504641765	0.174550511897235	0.153414867880879	0.138213230104802	0.252388297461529
Meth.CEBPB	0.29955671525696	0.142638559834569	0.221422481552096	0.170162914613706	0.134348735089933	0.231670737124577	0.131024048132648	0.230388203426754	0.199317773616997	0.307503082570643	0.16333268427285	0.374232689559405
Meth.CEBPD	0.285400628700479	0.136460525347495	0.199859263055406	0.178218892065633	0.136564530982972	0.218178799348462	0.140116495512179	0.232058291068117	0.205737939555467	0.255913739478199	0.151948277108626	0.328341223436985
Meth.CEBPZ	0.403616965396431	0.202435320745625	0.261831468613796	0.226752947735243	0.158698459474114	0.310505359391531	0.164622991745607	0.32670931987672	0.270701750563395	0.358361134734322	0.238489765324196	0.442740129019071
Meth.CERK	0.257927112715317	0.144668437982882	0.185439909375429	0.160370391839853	0.127756320593024	0.19103650001637	0.11936513937806	0.211482885317491	0.177468497856458	0.250551267560765	0.134948655317116	0.265954397299585
Meth.CES2	0.338248522459174	0.180558785636625	0.238248656844194	0.186109286048683	0.14481598621812	0.26588641564297	0.155233970045361	0.277457978967967	0.230337615474756	0.326096140582065	0.208963934676525	0.383021456796263
Meth.CETP	0.0765486876805114	0.0377587646601572	0.0462339066002648	0.0412637594448931	0.036418596516474	0.0564696499742635	0.0289053198270239	0.0598376455627812	0.0533010425437152	0.0618868039491234	0.000948195822672321	0.0790876633770682
Meth.CFD	0.0769057521428111	0.037117130351363	0.0531891472861544	0.045036318588625	0.0426749508818719	0.000711738714892861	0.0403536624401966	0.061454197364803	0.0538769230449263	0.0702539216040505	0.0458272278017774	0.0757251975513885
Meth.CGB5	0.0752876852903818	0.0388506059576361	0.0480423582234457	0.0433345406826522	0.031582330905935	0.051553553506318	0.0291034989957707	0.0623792796116196	0.0506368399675435	0.0615642299844216	0.0451261691070778	0.00612037244688097
Meth.CHGA	0.140570097914843	0.00130554740336691	0.0966939461315025	0.0929226968635675	0.0812654357625879	0.139980624505348	0.059304310931834	0.145332318157959	0.102576665353745	0.12912020027444	0.0547624447907799	0.114752300585664
Meth.CIC	0.179526878124613	0.0657006378484334	0.125049667419612	0.0998287467502609	0.0776709984364478	0.142853196160094	0.062715008402155	0.139570065422213	0.106233339507557	0.185488698204142	0.104491073024702	0.2136971999353
Meth.CISH	0.237956995514616	0.14767704184196	0.207439125941791	0.135693301768504	0.135261760836539	0.203904571209843	0.0984036615855491	0.161231560842995	0.171797140465771	0.213066200734044	0.14614366161346	0.269827178802156
Meth.CKB	0.185992533853817	0.0962191703844668	0.13891521894418	0.120207055662047	0.0844902190519287	0.159447861401531	0.0879879237257613	0.152175312997854	0.140488255449569	0.1737173142416	0.110915655133177	0.221283185653856
Meth.CKLF	0.280688098906927	0.141921882591993	0.201382843992424	0.165372154683283	0.114067522533383	0.208142686833379	0.13650879877158	0.232762580532942	0.194702806510371	0.272252323289446	0.172881619703328	0.334626738164083
Meth.CLCN7	0.0796615420081844	0.0400460710113598	0.0511755633342766	0.0482277591476834	0.0467084248370387	0.00120058975461851	0.0322245891781534	0.061943837976008	0.0537954321209737	0.0653624181105233	0.0436883015581262	0.0785301521162232
Meth.CLDN1	0.218706608107711	0.0946428572336111	0.156747112534868	0.153447600712269	0.10692186414996	0.187524306039685	0.00609860172425227	0.0279968156889042	0.18673458890052	0.166384330768255	0.181472070211074	0.183784766653203
Meth.CLDN18	9.53176588826411e-06	0.0477137654667745	0.0565159572759301	0	0.063939466126649	0.00117148304661681	0.0293565633675226	0.0644518809526439	0.0556963161998917	0.000849118725716094	0.0452581154337639	0.070881875559053
Meth.CLDN19	0.00138346092032442	0.0367087194853569	0.0453656007309709	0.0411218493837573	0.0363130296306912	0.0508089654337788	0.0288211282321942	0.0583955650235411	0	0.0646724320920839	1.23963429623679e-05	0.000969693114985482
Meth.CLDN7	0.310966657275832	0.170457265881145	0.237296648514344	0.199168980680779	0.137080113855817	0.258771924142254	0.139121237067332	0.243057319732085	0.229716490679058	0.307376792102855	0.198746873518341	0.385713417358167
Meth.CLGN	0.299747634574126	0.0556481402810415	0.24065000281268	0.170559813094746	0.047409588220175	0.292506556395369	0.0373538316102325	0.243732581627059	0.27956940790816	0.309741475504157	0.236414202636513	0.156332589575036
Meth.CMKLR1	0.0789100976359507	0.0469258925199813	0.0727637990887018	0.0433177625790493	0.0344846922349987	0.0618282698167955	0.0415800511853839	0.0663829027765569	0.0571524408565996	0.0727511474085512	0.0458836941999594	0.0912755719282098
Meth.CNN1	0.0798499360006638	0.0527217054870752	0.056242421816397	0.049514527206384	0.0522508554654862	0.061286921060325	0.0287692275034845	0.0653283659321848	0.0573364396231287	0.0650892549289044	0.00271650096440417	0.0908313605714749
Meth.CNTFR	0.20034038909374	0.113139556077409	0.109600963065707	0.156821131062192	0.0892338137649565	0.115464794089791	0.108268075872454	0.135166059239546	0.148575334187767	0.163070893360279	0.108748628525558	0.199478569975366
Meth.COL11A2	0.136877427142657	0.049578994464278	0.0897602702357921	0.0987210046388724	0.10290233942064	0.138170882836619	0.042759693968665	0.111143698271116	0.0948820015704306	0.138340892625198	0.0608807027500855	0.167138187621177
Meth.COL1A1	0.160521762892994	0.0916258553746935	0.133306367578992	0.111105635114984	0.0901675528182169	0.133771084834428	0.0342647806806145	0.118655727331819	0.108770096321721	0.159382489934613	0.105122217721545	0.201819348032296
Meth.COL7A1	0.121097737747707	0.0801624904274646	0.123180358093829	0.100621084919823	0.0726231493153951	0.126534144013579	0.097258870389711	0.124801986199529	0.137114918100361	0.109461197884228	0.0868601543360605	0.189565871445441
Meth.COL9A2	0.190327551781545	0.0990708310822419	0.1471581368397	0.14330592883517	0.116405220448847	0.169716764718741	0.0520180342922965	0.170155868274383	0.000773675461734813	0.195785065587745	0.0914865507575951	0.17851485024944
Meth.COMP	0.0852193364264164	0.0444127352232478	0.0681266384437243	0.0649470840011592	0.0395482172606022	0.0668772911237842	0.0351912104082868	0.156297924632272	0.0834988364518699	0.0921011489675903	0.0542055581688471	0.100962993310438
Meth.COPS5	0.401971190458701	0.217809299985153	0.259631886828235	0.219419831807609	0.158834272116553	0.309535874477831	0.171198493084062	0.317522405482075	0.280889234022884	0.359045511638026	0.247959439610185	0.455476834840369
Meth.COX4NB	0.289085526779344	0.173084046322369	0.216103874897411	0.172553164160522	0.0986468593943992	0.221896471764047	0.132339443979968	0.242374600785313	0.20336728338264	0.270138350505818	0.196323665491473	0.289751691937474
Meth.COX5A	0.346139368222113	0.18019024375614	0.244687380672288	0.188281792109741	0.142304546498584	0.271084613680837	0.144447130118144	0.28306480844116	0.251797020252315	0.331293655243846	0.196937978159988	0.41239030043112
Meth.COX6A1	0.312086437535704	0.176817584452023	0.212685328916686	0.180694133008156	0.137093082724907	0.253421808878987	0.12466581205776	0.266363132097128	0.236388142538039	0.29793871047291	0.191501852436626	0.364339209122933
Meth.COX6C	0.308223702434369	0.151049323879212	0.204165124394069	0.166341251592881	0.135504547391903	0.241225519063658	0.122197483711653	0.234691035048685	0.212298006072074	0.291741146176978	0.18031476387968	0.370713028683521
Meth.COX7A2	0.444635430242083	0.201634977888985	0.267919483298607	0.239237203757552	0.174290281488019	0.319245258030092	0.172248035355096	0.34239190472355	0.283356675048111	0.360135339966947	0.238039996518515	0.476420175282062
Meth.COX7C	0.0900799548310558	0.0538926619027325	0.0741966915161809	0.0544457923636256	0.0441695148620109	0.0775541820724052	0.0469832917258305	0.0761062810013689	0.0785784284553868	0.089200128695251	0.0551226905653319	0.119964921549461
Meth.COX8A	0.370269928321406	0.171508328931642	0.245400106984074	0.185122054861508	0.137999406865969	0.257450457950369	0.163051059688683	0.292665516945411	0.231153128699965	0.322662271154961	0.216504819653401	0.398375624455049
Meth.CPEB2	0.132615901241103	0.0775711517169771	0.0959869981093339	0.0750885357986594	0.0591003878378487	0.108160453610211	0.0574317115663912	0.107633436787915	0.0981678233036986	0.12959469075198	0.0838506087319031	0.165370956957118
Meth.CPT1A	0.176105305189038	0.0999863070938702	0.110687555457485	0.126816727392675	0.0950641780632209	0.000338230502918033	0.0545376230329591	0.149371479357036	0.102882674433852	0.172267851670706	0.116125753948048	0.18514312232043
Meth.CRABP1	0.126388035598426	0.00382216303021941	0.0736174523136417	0.123796378016584	0.0338820193489028	0.153345029591777	0.0325400498089313	0.0909439456282637	0.0998195977265074	0.134096152083981	0.0590265937406975	0.0043870159511331
Meth.CRABP2	0.203071317790129	0.123109497047038	0.144245520602162	0.132252519666502	0.106434879408797	0.185027764816608	0.116705700301853	0.171068178902642	0.160636140364666	0.166414679783382	0.139256403224957	0.240360952582061
Meth.CREB1	0.265518187338195	0.149464210427334	0.189709849737671	0.159193009571044	0.125032311525012	0.187491665196591	0.132198456330824	0.210932071283553	0.196625331269918	0.255191246927592	0.174489777063117	0.327873719368389
Meth.CREM	0.311057800418842	0.151722119760771	0.228129574121426	0.181129542908138	0.135404165812247	0.222589214614636	0.136779277486218	0.243123894528733	0.176447516497668	0.291977006383986	0.182385302113116	0.365178684483963
Meth.CRH	0.089632024789862	0.0438882385982478	0.0608586620606011	0.0520449215223799	0.0451772187088055	0.0720496405798097	0.0346924559936325	0.0757539941491194	0.0670684232304575	0.0717689468942183	0.0540998769861076	0.0949854409343695
Meth.CRMP1	0.0787760275550333	0.0388984379337497	0.0568465348795496	0.00187321803916437	0.0323918148090732	0.0680687759108376	0.0324719289965514	0.0851377749104743	0.0530722343881556	0.0727426380324873	0.0492754156124125	0.0908382943485816
Meth.CRY1	0.292100657775395	0.1769295704639	0.157370843999654	0.184838330830381	0.125204456088447	0.271016803743378	0.145688077789417	0.276351903005009	0.236260145367608	0.224562378321288	0.211256037667166	0.371074785037766
Meth.CRYAA	0.0741228096412035	0.0384540752266248	0.0502551957760118	0.0402625320356061	0.0314721818608505	0.0515337047377143	0.0292901744421078	0.10762953168346	0.0571333970033152	0.0713079530342475	0.00422234505563749	0.00115044529785235
Meth.CSF1	0.273644200672637	0.135371999025984	0.204427363540582	0.143119650894777	0.121905653847717	0.223225184948408	0.13921777237106	0.226933271644814	0.194554597932558	0.27078831765791	0.160813955360759	0.33621383665337
Meth.CSNK1A1	0.357039716799263	0.182972247064595	0.256448082831015	0.202621791508836	0.157390266811727	0.254871490467234	0.148235543798715	0.28926717708304	0.247726740360238	0.345537967098308	0.224287371327484	0.405986986817908
Meth.CTDSP1	0.356809949799546	0.179305884532101	0.237037055314112	0.193462992612867	0.150171364095284	0.276109627007748	0.160963793038205	0.2898748920572	0.237895758986426	0.318764686860634	0.213930255454816	0.383642921801652
Meth.CTGF	0.239042606623047	0.169053597896136	0.15027306204786	0.172913123979052	0.107208460048271	0.219435690212231	0.124058934178948	0.227646556847	0.207717521414917	0.179253999573428	0.153299813201078	0.304707543044776
Meth.CTH	0.244307940150044	0.120226906005027	0.174714315376058	0.136189230121908	0.115192456658352	0.176399752462615	0.10574786139892	0.190949173436546	0.158085882271601	0.233687365461439	0.143291811343054	0.279291701011491
Meth.CTNNB1	0.276538570014903	0.127032331453496	0.191793673640955	0.173856414849771	0.143550561872222	0.194330173233576	0.145702614964909	0.233129669820014	0.183893620336305	0.241575898520503	0.141354902828415	0.280874936555656
Meth.CTSD	0.287693130507991	0.137348708349245	0.215092881440228	0.1694887273581	0.12617059768421	0.21959773339507	0.134841733780855	0.248020879375805	0.2025982941428	0.28433313679235	0.170898460747001	0.327873472450943
Meth.CTSK	0.0863711997440664	0.0466852811622547	0.0583574247073941	0.0457379150086689	0.034999923416113	0.0775430525891318	0.030611647105118	0.0751026605783877	0.0714783942167357	0.076853043410787	0.0480098780285018	0.113268522855332
Meth.CX3CL1	0.116866902593207	0.0915966460868619	0.0796015773403714	0.0729988801809924	0.0849433621481881	0.100787034904187	0.0351231135557504	0	0.0950155208388278	0	0.0835302448056344	0.132984090188626
Meth.CXCL12	0.0972470635747924	0.0404395374728778	0.0552925837641555	0.0566699515228383	0.0321504943319491	0.0654796753894174	0.0309484207108613	0.0666130930447123	0.0641479554854908	0.0789540883005041	0	0.0888872160633782
Meth.CXCL2	0.187207620668817	0.0525665583713526	0.101277713599976	0.142789509120983	0.0361337935636687	0.14600464382691	0.0686429628113382	0.00130889750789661	0.185146178702006	0.135625401839534	0.0802477083064018	0.150339285201186
Meth.CXCL3	0.205244276698068	0.0627409395194245	0.113475219340376	0.155991407136896	0.0487984133261904	0.163970481617709	0.0816745152005689	0.146021128263941	0.228522880066156	0.154240358432977	0.0967949468248335	0.174560895293724
Meth.CXCL5	0.0913101902360371	0.039019031313077	0.0485287872512855	0.0698189481473474	0.0305489324548475	0.0702081398027497	0.0296783953442371	0.0700841716847338	0.0658403540854777	0.0694853466962345	0.0467116957097356	0.100068692170852
Meth.CYBA	0.290935211775489	0.112739394671624	0.00367166057378356	0.196596280012829	0.142431150635044	0.196588775640995	0.111819482674675	0.209702599932369	0.188179167937815	0.302610551056903	0.168712536310125	0.312280345522966
Meth.CYC1	0.28520009132964	0.0828297429887294	0.169013488361041	0.168518935756192	0.121219732526892	0.21386742090927	0.134564068085624	0.237391815163676	0.194592704155376	0.259599547759412	0.171231421062842	0.309773023240958
Meth.CYCS	0.376835031669037	0.201379374526599	0.248473928892063	0.219057157751386	0.15751016279955	0.292991785147355	0.156412999689488	0.33480212697765	0.26338083755263	0.359800015946663	0.229474920965675	0.428788868782645
Meth.CYGB	0.0729693046745229	0.0407186783331635	0.0499737887029993	0.041504496605916	0.0382318710459859	0.0628517113891592	0.0294082827858274	0.0619715786364601	0.0528541138751403	0.0675766278023386	0.0448263901632951	0.0877882933804892
Meth.CYP17A1	0.0707144341378761	0.0395324346469166	0.0469721710422202	0.0242611019209789	0.0301098261978522	0.000775344107570293	0.0293566151459658	0.0744153104438589	0.0214298385715784	0.0614374512307815	0.0422728746181088	0.0713280099725219
Meth.CYP1A1	0.115570807564657	0.0481660420606768	0.0833996243032046	0.082073610060432	0.0594258205774942	0.0941703555149556	0.057928063358328	0.0943887523126939	0.0911881287818532	0.109658995789616	0.062746762321953	0.141665288201481
Meth.CYP1B1	0.253166696654392	0	0.114981267578502	0.149815914668046	0.0929593420558452	0.18846285567674	0.039686471189643	0.177886220599744	0.204882960115457	0.20500550191011	0.0755485426346439	0.241886187000796
Meth.CYP21A2	0.000163893031245357	0.0396618248208301	0.0518095238634717	0.04480567481689	0.0366409492930695	0	0.030683742156028	0.0634483768363656	0.052052951451919	0.059096984784024	0.0440525896378256	0.00138640150355407
Meth.CYP24A1	0.240145459541319	0.0580885265717181	0.0939882682349944	0.146239028839709	0.0375981761851222	0.192324039419628	0.0360751560555463	0	0.195320254577235	0.188108604284294	0.144970472333576	0.251907205273561
Meth.CYP2E1	0.0826223282572686	0.0691471182334937	0.0631643311536549	0.0600787127258902	0.0469135880923514	0.0690482730680543	0.0324443004978906	0.077951728416144	0.0897106037136492	0.0743949937080263	0.0621751535148253	0.103820354399012
Meth.CYP51A1	0.335040941948475	0.171798616247715	0.23624484497007	0.19560915925293	0.13467016752212	0.253634626997592	0.14379575207895	0.27851086267515	0.236066557880692	0.298915060159881	0.178711863849972	0.356982767061073
Meth.CYP7B1	0.184921044477347	0.143085539403883	0.114071532198205	0.121683702968154	0.120807671577291	0.151126450552174	0.0389753709866818	0.143636655551724	0.153524608718607	0.136044011369303	0.123907363010632	0.232470061888539
Meth.CYR61	0.231854612208582	0.16104071181823	0.126908537533621	0.173262049688395	0.109480291366914	0.212768737330469	0.15431482200386	0.261326035700447	0.21553512249801	0.169824773991255	0.187735554303119	0.320786652413548
Meth.DAG1	0.335105342893732	0.170703601875235	0.24344373510967	0.198436887252546	0.149516138027245	0.25878120279967	0.158725413731585	0.266918965693899	0.232613068106633	0.305374842573652	0.225457071804975	0.402069677080844
Meth.DAP	0.319991007363036	0.166409060768976	0.217756297518859	0.181365819695741	0.144743298099108	0.250352526246892	0.140099258876784	0.23548266774791	0.229184922456986	0.304503940690811	0.179342516568673	0.376045623292649
Meth.DBH	0.00146249759695342	0.035410468128733	0.0453987650609442	0.0435583262164382	0.0286724070261297	0	0.0403344002310783	0	0.0475695659910091	0	0	0
Meth.DDB2	0.261537750132196	0.146068277662809	0.176481557665083	0.164655668099197	0.121190241110439	0.218237866558479	0.136815246114725	0.228210100226286	0.199243802410311	0.211464594060984	0.175481588766319	0.304269516330186
Meth.DDIT3	0.252286748604612	0.137574751098875	0.193035160913036	0.146894799437151	0.0999302639321438	0.191282929960558	0.11166994732773	0.192543247423723	0.158893043615135	0.257119635045262	0.140773949756102	0.296878398380573
Meth.DDX18	0.332031343577806	0.172284701085263	0.242069924223871	0.195402918408236	0.153509692837285	0.269416537898738	0.155046171041124	0.287661303465083	0.24854501503239	0.308891971789606	0.20788087686235	0.405554220375689
Meth.DEC1	0.0753454402114826	0.0531152272315102	0.045819418102522	0.04063020094862	0.0341541293848602	0.0602788232057154	0.0299167900232004	0.0631180174795502	0.0539294586244788	0.0633559367209841	0.0449067038477707	0.0846704470404904
Meth.DEK	0.255631943554939	0.135048163843521	0.173895650504498	0.141277885432252	0.11118990896664	0.190003354769327	0.115232569926458	0.207234125219219	0.176750778652978	0.245580810648072	0.15165128099009	0.30465274172716
Meth.DES	0.0832840120367917	0.0415675863666671	0.0558778785423814	0.058300519560601	0.0501728064750658	0.0737975037912829	0.0299178334123747	2.91080054677076e-05	2.64924660120929e-05	0.0713985137556412	0.0522855399195163	0.0908897310511562
Meth.DFFB	0.276082590578192	0.134333839059088	0.192626288218616	0.159750731039417	0.118233303655526	0.207986045545811	0.121649351471128	0.226903157096224	0.182840794469366	0.274912793529718	0.167036323316657	0.325001006039565
Meth.DHFR	0.2700147101431	0.161056302762112	0.205383855478512	0.154871270553139	0.120439623186188	0.200078873086687	0.121945251551929	0.221493502905575	0.197114057515555	0.267871665512278	0.171431607752592	0.340077167286386
Meth.DIO2	0.0852038010569848	0.0625318432861199	0.054646469411308	0.0482587446227321	0.037244132948515	0.0722759451245014	0.0493120295861188	0.070331896026588	0.0715428896943055	0.073227595731477	0.0503571762965418	0.105140543662893
Meth.DIRAS3	0.0796331732909513	0.0394042159670745	0.0476828581850183	0.0447646291323233	0.0334098588343343	0.0604544957380468	0.0330146468460655	0.0658725773179565	0.0692322831547492	0.0684463837286565	0.0461414297091894	0.0909285822720382
Meth.DKK1	0.172611101149089	0.0842291703868323	0.197121380012459	0.0757992310165991	0.0948182240533646	0.182802230283115	0.114173268015238	0.237983856438776	0.0939314739479622	0.172747711559213	0.118215670456344	0.164538452000413
Meth.DLX3	0.181111082954095	0.110785168154249	0.133253221649388	0.115890731118756	0.0921761541694341	0.155250745689792	0.0971332527215804	0.143899517393984	0.142808219066837	0.157683838077875	0.123478918623479	0.218561117767742
Meth.DLX5	0.111126815183071	0.0738139487373967	0.0681009183391023	0.0741838351631869	0.0425661968018271	0.0932993884042979	0.0387044031926857	0.101763379333627	0.0946504618422874	0.0902459950895255	0.0871350964377102	0.141523040051447
Meth.DMD	0.175161972098435	0.125272212573558	0.127139847437074	0.10665498955486	0.113148028564695	0.15436705041732	0.115534509343423	0.154062889030717	0.153667622846783	0.118901776877598	0.114451262386827	0.205378000477583
Meth.DMRT1	0	0.0620356972247712	0.160293771433122	0.104121862643443	0.000312775643568693	0.204193446520886	0.111600922069076	0.193985915569471	0.0927167003808085	0.184932333181085	0.0843049399408785	0.207354769156995
Meth.DMTF1	0.258421434673388	0.129077904876104	0.174487506185561	0.148702871078045	0.106324610301194	0.18737459176804	0.108028492123655	0.20163417579204	0.169060682482422	0.251613294024335	0.153712673254546	0.285777641651409
Meth.DNAJB1	0.0876350479281342	0.0621196001191853	0.0484502991113371	0.0501823022576851	0.0681680710395783	0.0619158330574377	0.0454160389733035	0.000992518773739045	0.0555940608332715	0.0719543813386975	0.0499086121601904	0.000769474412518465
Meth.DNASE2	0.267753093019137	0.136437048307009	0.207799660252576	0.164968287401505	0.123458457180451	0.2157971763361	0.136858081894977	0.229203192363509	0.185111302573122	0.269241225488878	0.176005054225362	0.333509758688291
Meth.DND1	0.0187036913924883	0.0371599222148733	0.0475470079998109	0.0397841664067237	0.0294915990352025	0.0557535863792428	0.0287029473113111	0.0849939331861049	0.0503048399423229	0.0629665953065173	0.0413558362641383	0.0755749964214164
Meth.DNM1	0.199803130181301	0.0960312888311066	0.147527463663963	0.109394206399411	0.0942753479204742	0.155894072034254	0.0946677339503073	0.171924048051495	0.119928316844917	0.202902890499652	0.114507750726289	0.241879664770761
Meth.DNMT1	0.202995131797426	0.103855316669457	0.149691999882046	0.131884894880428	0.10079888667679	0.161473338072489	0.110919860022682	0.159925217141534	0.155763900372635	0.192042214066451	0.127602744775328	0.239157164377141
Meth.DNMT3A	0.0758685426546111	0.0402779055794188	0.0508234497898506	0.0426412148896855	0.0313114184716472	0.0561417208450477	0.0307296395466426	0.0017409101041683	0.0526120746846154	0.0631568838733548	0.0446659591884795	0.0800760937903162
Meth.DNMT3B	0.135848309272895	0.048736977882842	0.066216939589524	0.0461989839922436	0.0459507660452786	0.0619736536195277	0.0305769410601827	0.0663394729203417	0.058833052991423	0.0729747356035637	0.00344849983659417	0.0914902510291221
Meth.DRD1	0.11397427149026	0.0467970042365969	0.0568888426062616	0.0618987258680482	0.0418226334943208	0.0904119279496226	0.0799454740438004	0.0757122355086038	0.00130712508777901	0.111547781979371	0.0539986205358365	0.12039957529449
Meth.DRG1	0.3237834142098	0.176831916487089	0.24352322492697	0.193111692197585	0.137291772998574	0.260673573018935	0.142702371913437	0.264963051715633	0.243243881345517	0.324290464285654	0.203723239422776	0.376324694145415
Meth.DSC3	0.122800311213127	0.0876566096045157	0.0804878063788875	0.0898129078435793	0.0567934454599915	0.124437135083789	0.0927348231189188	0.143638949095325	0.140422328978844	0.0938897077760683	0.101412657676284	0.159225921584614
Meth.DUSP1	0.291798703172758	0.135207706197445	0.201570237200112	0.15721817622631	0.143461666803355	0.212476715973491	0.133504892099335	0.262530877060979	0.21490675468213	0.282009784825752	0.180589928162465	0.310067464679734
Meth.DUSP4	0	0	0	0.225198108310701	0.0320561959223303	0.21045445823009	0.0761409998303005	0.00088423488588852	0.327141379470065	0.21484949863366	0.0812808176535345	0.060904106817791
Meth.E2F1	0.186301121801853	0.110624208899958	0.125057737030459	0.103302893903512	0.0989214466118079	0.149477767953479	0.0791805528622376	0.151303626460244	0.141889048445815	0.151261665343287	0.116313791857079	0.207574552588332
Meth.E2F2	0.273032048077297	0.127472910925051	0.181144664239994	0.148550669519161	0.108552162728068	0.188643460574729	0.100450144672153	0.0112895176616023	0.170934739772691	0.241311944497418	0.153931816045733	0.265866231796282
Meth.E2F3	0.337934968486865	0.197514750771684	0.230037551965194	0.184761156229995	0.145450490313581	0.274051551256033	0.148077099601801	0.281163351482665	0.24663570964259	0.314830115357185	0.216656504756025	0.404963148108596
Meth.E2F5	0.350213905926539	0.187471428571963	0.236769470106502	0.199721381428857	0.170881511989031	0.284729352445203	0.128840531612758	0.301605068810084	0.259796394708099	0.329508156991175	0.209253207574333	0.406555857261601
Meth.EBI3	0.106887434422887	0.0735226372456619	0.0931908234940808	0.0840036412596051	0.0643510836536057	0.00285732617844597	0.0759885669593488	0.00107082831920981	0.0818843650408297	0.0973831067796407	0.066676838181638	0.116754711966142
Meth.ECE1	0.112544054123602	0.04412963769641	0.0782216788209245	0.0824005133697413	0.0688837839301737	0.084332511591392	0.000408432678786304	0.0873375100369144	0.0665107579771805	0.121010193634096	0.0601603043764828	0.109721073175895
Meth.ECEL1	0.0729506750090807	0.0383705259108836	0.0461908305485487	0.0431603347144132	0.0321377284627396	0.0521318956391632	0.0296246897828306	0.0628842107044091	0.0527946196910432	0.0627306911168325	0.0250915269864028	0.00393154118475445
Meth.EDA	0.246755798825552	0.103696847823654	0.10712987210633	0.153567788946817	0.0615241375307213	0.132919420743442	0.0348667745113433	0.219220167379616	0.125834651939889	0.113521567763653	0.197904556659113	0.13879882096551
Meth.EDF1	0.169968755925174	0.0848373983808186	0.117430590508925	0.0978444246855252	0.0729903544438464	0.144099406298098	0.0601367213665183	0.135538940311838	0.110926948962244	0.151448662699138	0.100205028732394	0.19121789859465
Meth.EDN1	0.336837667216353	0.181969204208715	0.223622632748145	0.190382232711388	0.142749520701891	0.254249299799069	0.148065748858457	0.282841703834045	0.236265220183033	0.311381944195707	0.207384046706018	0.383609686920879
Meth.EDNRB	0.0907257683749543	0.0710308686313049	0.0595494655078067	0.056837535379577	0.0473712681406055	0.080056080469051	0.0368021544691778	0.079877578520161	0.0637814177795192	0.0812634148705945	0.05961906944567	0.113491630460498
Meth.EGFR	0.1505460683502	0.129579629574464	0.0844976387056647	0.0932988274759097	0.0626867168511017	0.148897273122236	0.0398580048733941	0.137414610643925	0.111357347404094	0.111838690769722	0.101943569957213	0.164926620650131
Meth.EGR1	0.291214124843372	0.160879517895863	0.174296232835743	0.175582277565974	0.130032342655398	0.226785110161712	0.137550693789634	0.21323397211047	0.195997871562878	0.277963961935797	0.170178183248246	0.342435583047649
Meth.EGR2	0.142312588598185	0.0788428275600619	0.102456892766382	0.104617416215189	0.0752731630293519	0.114966361161584	0.0487054647918196	0.117033129709993	0.122209284491487	0.171359912545288	0.0809187184374658	0.206592250422059
Meth.EIF2AK1	0.406919312273696	0.188523201730015	0.255179194207652	0.231173253155803	0.185481889834073	0.305028130484705	0.181166332375295	0.332291019643224	0.282328527267106	0.357178468445126	0.252485666853481	0.426937331473152
Meth.EIF2C1	0.0728339497991144	0.0383121979467338	0.0463054111907634	0.0396761903910301	0.0341418805445378	0.057805633015157	0.0283645220241434	0.0612114723934928	0.0500773902901756	0.0613993002518459	0.0445342685494526	0.0814881854764509
Meth.EIF4E	0.270373003705315	0.153447675254344	0.189450593973288	0.172747827774963	0.130894944116814	0.0173465003401086	0.134556981745755	0.228792083075691	0.205763175333696	0.239478037366271	0.181656094960458	0.268128641648748
Meth.ELF4	0.0821158731262907	0.0505906380048207	0.0605882038371898	0.0568992099169979	0.032556722456061	0.0604679042157154	0.0546097974073565	0	0.0815646529073333	0	0.0671927905767005	0
Meth.ELK1	0.269698842711349	0.0908435441984874	0.105551476976331	0.163641130492762	0.037501358439306	0.0014720471183183	0.03588911714525	0.00131870186387294	0.0993292839693658	0.137371795703721	0.205562657598706	0.00132731639521489
Meth.ELN	0.094602118411922	0.0659707700004015	0.0792685525693921	0.0574550415304776	0.0686328897279969	0.0813080525512753	0.0334172659255518	0.0824768591845933	0.0803053267980059	0.0761065336452835	1.03043756323571e-05	0.109213957249935
Meth.ELOVL5	0.362875011283958	0.185097036630331	0.234511739585768	0.191146412840221	0.144654905065164	0.268663845614254	0.138048774589894	0.265583931771418	0.249540939272587	0.312489228771261	0.200523102116987	0.366853936623588
Meth.EMX2	0.226151476390805	0.0660726398239305	0.148413115036335	0	0.0811182917924703	0.185692200527712	0.177317432751853	0.198609345912081	0.494326332083911	0.178250135357595	0.118480106498659	0.190995026948705
Meth.EN2	0.192581309089077	0.0578185951601262	0.118923986693893	0	0.0619574673486564	0.15459319299403	0.0467672227865112	0.155322163349057	0.129267272281946	0.196910232773438	0.0806352812075494	0.212370973190311
Meth.ENO1	0.275148215922847	0.136876140338231	0.200063300786132	0.163665342737959	0.0997767147074791	0.194514812392484	0.112681335105826	0.204798307853674	0.174039016713363	0.269640961050804	0.158559615130477	0.293742444793904
Meth.EPAS1	0.0942547752010901	0.0425348742477504	0.0601459136087184	0.0652620414824715	0.0865089586358491	0.079929048463561	0.0299793060767047	0.070544337213599	0.000937047578841181	0.0928187921005589	0.0511732866312221	0.107644791555375
Meth.EPHA4	0.282673049827202	0.00187684193216165	0.203216628641436	0.16485462709319	0.120231156330122	0.212004600724727	0.0619410552024075	0.235259709282288	0.215674849114843	0.3231410885815	0.174462737624556	0.361707540536745
Meth.EPHA7	0.00242270720277346	0.0573314972765125	0.17040503742564	0.103152237791268	0.142993055819675	0.239280647694713	0	0.147550016146622	0	0.218304709974121	0.0953403482527054	0.151450330523156
Meth.EPHA8	0.118203346882855	0.102850202621008	0.0808799043546516	0.0999562701493369	0.0578463257499798	0.109218461644139	0.0469670006550191	0.140537551506553	0.091747450891436	0.106590642656669	0.0850901363763306	0.163290627186486
Meth.EPO	0.0806041108752668	0.000850931638155792	0	0.0589838676326529	0.0439294632722005	0.073903382599227	0.0343444726078713	0.0781394742710109	0.0702322707943118	0.0740488632893339	0.0463677499075406	0.0895451287790361
Meth.EPOR	0.0783029858805482	0.0396681060070883	0.0489045967979229	0.0429768957785265	0.0398273901696758	0.0586158776568602	0.0510640325185913	0.067337182686038	0.0600679042441759	0.0643271453321812	0.043706399705015	0.0818236793779204
Meth.ERBB2	0.36136063978716	0.185811711440624	0.216501619117626	0.19526959114218	0.145081917799691	0.272289340511307	0.166463546801316	0.290151428528084	0.263345387303628	0.306770247690237	0.22839176955089	0.398815758540462
Meth.ERBB3	0.0852009953986494	0.0551211935798829	0.065439841708227	0.0560346115085422	0.0493667983461478	0.0760385138035027	0.0410419307919319	0.068515333944408	0.074247255021601	0	0.0580551567103321	0.0973602556953722
Meth.ESR1	0.23351788490767	0.0966489620184282	0.166099217068981	0.103991260516281	0.133701746760882	0.166029783766875	0.0348715722002709	0.160423384043522	0.152029001401304	0.22612597632336	0.010248284335615	0.224300232135191
Meth.ESX1	0.131314782323679	0	0.0782783375508078	0.00320583892899835	0	0.100114878354816	0	0.0989039883847807	0.0916773258543599	0.0943755615874992	0.0109553432350692	0
Meth.ETS1	0.339365323656378	0.176170133231633	0.239335075269871	0.21280997030762	0.135612816522902	0.259489985774875	0.15551729025961	0.273866279121174	0.242225533388865	0.313345785676095	0.129781697371452	0.384083627856641
Meth.ETS2	0.236464121383334	0.141633439702076	0.179463373470603	0.160856372715635	0.117884890090917	0.00121720078301164	0.144962407347236	0.209382254901216	0.200199443072483	0.217871217617148	0.157580981318097	0.228580736603613
Meth.ETV3	0.264872076242665	0.161857903084489	0.201763340217706	0.161772847420679	0.123891944505	0.205912840089917	0.109644106794458	0.218402004864718	0.189929988032744	0.252080591650698	0.16599769435273	0.31295004034776
Meth.EXO1	0.352527421247756	0.188614227547415	0.240932543112506	0.201223674193896	0.145940092046692	0.268520962725383	0.141190972489147	0.29830901654256	0.271520022475432	0.329716494171143	0.220718117141483	0.40779620673483
Meth.EZH2	0.313949138998607	0.157174385559784	0.209917802958722	0.185323567653191	0.146547727937818	0.270161578174706	0.154104497812198	0.267306957541106	0.227826800582656	0.304603851364447	0.200918311941178	0.359548032261938
Meth.F2R	0.195930615556675	0.000368687445359694	0.203840705218861	0.00117317501605338	0.116001321687273	0.213176411689335	0.000674740066901422	0.204177628990839	0.0940318479228056	0.235276945218102	0.0794639232050133	0.210255527493708
Meth.FAAH	0.112403758458969	0.082903611701626	0.0884444224909495	0.0889145096893011	0.0814728454588785	0.109114386068551	0.0939588112456259	0.0898944323919901	0.129369814898288	0.0922017667779011	0.0691852635106544	0.143472748997489
Meth.FABP1	0.0839625464142086	0.0680371568898708	0.0785137561142899	0.0549537264137664	0.0544054117073253	0.0616964226752239	0.0758717203466143	0.0721483648932403	0.0782689324518883	0.0278171619552278	0.00115128065249542	0.106253477434735
Meth.FADS2	0.102402972220638	0.0439274259188291	0.0584391318226987	0.0717084575982051	0.0458001177025708	0.088129874447444	0.000559483465538601	0.0762856387894262	0	0.0968004365710766	0.0534846046995642	0.0970189394968339
Meth.FAM3B	0.182316328355502	0.0658683446657458	0.110106707886007	0.13624028593002	0.0681380789256875	0.172181597947564	0.0361254568858918	0.166685077893257	0.172230337226272	0.147490500623286	0.142100826458967	0.16264626136534
Meth.FANCC	0.078014337283661	0.0365461567100372	0.0472749433159441	0.0405000073044697	0.032947774289112	0.0591961012616022	0.0297171167035085	0.00868075836604257	0.0585874043688693	0.0623011932119527	0.0440948214721602	0.0821228528496871
Meth.FAS	0.388926699196773	0.198742579567363	0.269897121465892	0.210210060714115	0.166386779816511	0.281159433741139	0.164592493225097	0.305911552843629	0.262057576047181	0.366257561001792	0.225310382309625	0.44351785183722
Meth.FASN	0.205111506764151	0.109003567464934	0.157042727270951	0.127107357204318	0.0849776868705998	0.154732749408605	0.078634198949805	0.164009908405912	0.14518253108291	0.189810303753075	0.131204830400263	0.18973296692195
Meth.FBLN5	0.161212071783606	0.110049472407478	0.143519348931766	0.105505659600943	0.110886357739244	0.165141706777645	0.116675297988449	0.169306513807007	0.17021162296057	0.133552912516692	0.129692248952507	0.22392161196263
Meth.FBXO15	0.34921821719139	0.177739948630803	0.240450008936237	0.212375974289616	0.157654302575085	0.279221614283106	0.147757125697723	0.30462905177825	0.255670232029777	0.313254612103312	0.222974792027886	0.396991358610177
Meth.FBXO32	0.24932180819409	0.117664675896071	0.194402990150561	0.163368571718148	0.123399425251262	0.20178854561539	0.12912483184639	0.212237834130752	0.18085891581422	0.266746732623005	0.15516854223522	0.329881985742211
Meth.FCER1G	0.0729366122040757	0.0363333375449742	0.0441804853050336	0.041381107861234	0.0289035619138753	0.0551819170927182	0.0296022981008042	0.0574058878497875	0.0515634444219169	0.0632916186054146	0.0423836832302852	0.0730497047909824
Meth.FCER2	0.0822192270646405	0.0445963346794441	0.0761137987085314	0.0587631104946105	0.061038776770364	0.0649760522049515	0.0580660935200746	0.0763506943297697	0.069444729100332	0.0860649197591378	0.0517110400237593	0.104361601031556
Meth.FCGRT	0.0833882729622763	0.0506542327147755	0.0618973243446086	0.046505723968206	0.0530858110355183	0.0709373721117967	0.0327339373811195	0.0699870913759653	0.0594448580654794	0.0771281136757163	0.0505601931345796	0.101551805577177
Meth.FDFT1	0.315490816169814	0.156034790761731	0.206398205395713	0.174372803497949	0.118925958428954	0.227774853531669	0.152984822361231	0.238885079017772	0.218999558269815	0.291355626701108	0.182803218237597	0.384042997341463
Meth.FDPS	0.381080153983526	0.188057082383884	0.253259724208658	0.225947483146517	0.165618688063533	0.288105511542005	0.167630851027829	0.326175885652606	0.271708695212252	0.33808063336381	0.230403997760913	0.440174917604739
Meth.FDX1	0.31785691859821	0.170772059586171	0.214575015245611	0.18409750883876	0.137461629985012	0.246238111258274	0.134294962840459	0.274329720204724	0.221672021245821	0.294491557809149	0.209481976657271	0.372615228851037
Meth.FGF19	0.0924088824806471	0.0403367353731893	0.0537787310635621	0.0553690233285426	0.0458580902601557	0.0656101140567002	0.0301112653040138	0.0703493518595191	0.0539600541154961	0.0831608246195374	0	0.0976492841801232
Meth.FGF2	0.230815869901656	0.0792937557741681	0.160768067665677	0.140678340165868	0.129044414622388	0.200105166588252	0.0561523136750856	0.216704391638197	0.147149160773459	0.21077170110888	0.117837071612828	0.182983460377835
Meth.FGF3	0.105419515598175	0.0397734512030097	0.0737957937256003	0.0975886089603756	0.0336774271368431	0.121269951499192	0.0361703615039903	0.0800158331672179	0.0953814822522554	0.110284152516664	0.0510320713056034	0.104214010313534
Meth.FGF4	0.074828252251133	0.0380618832748933	0.0518510713379097	0.0393495681418106	0.0298824081540241	0.00440314439168909	0.0286420209613622	0.059952993764535	0.000972564860493081	0.0646121334996916	0.0420110079244095	0.0745594220010818
Meth.FGFR3	0.176302716541618	0.116948995793808	0.0929755636669323	0.118279677565172	0.103540603896094	0.15343496317425	0.0704363713130231	0.137296094228267	0.125813038183576	0.153342450923656	0.167017141726463	0.216977324002897
Meth.FGFR4	0.295715419759618	0.181369410213639	0.161407815967889	0.172328764739226	0.141192982900413	0.18246612393531	0.147214590344187	0.253811312819706	0.254420854117306	0.208665354161489	0.223241253112921	0.239397454096066
Meth.FH	0.304067438441905	0.15394589391723	0.203721158648249	0.167038330776505	0.124537513726481	0.22236762515695	0.137361808031397	0.238312865771128	0.202496577969571	0.290698748609249	0.180669019426571	0.342828736692253
Meth.FLI1	0.000823748620102997	0.000262118000023684	0.0715512510391231	0.127911456549802	0	0.220896371395663	0.102747617840284	0.137758494636394	0.0763058900906512	0.225209074108298	0.0616477629338894	0
Meth.FLOT1	0.202362353124402	0.114258886152961	0.153290403279209	0.119676165258526	0.0973598911265099	0.159673197587054	0.0994781946299203	0.161891834784183	0.13581691888611	0.215205641451819	0.123572880718243	0.259894330253723
Meth.FLT1	0.146728837883296	0.0458215412254164	0.110799810962072	0.089640153617827	0.0707366320683628	0.133883400287473	0.0825508250840522	0.135162443616284	0.130042275692179	0.125540036222301	0.0717908759082511	0.152330548560086
Meth.FN1	0.224168625510658	0.0482108293322211	0.127857980435875	0.12027434020936	0.126230641576755	0.224118363993581	0.0370524278230785	0.216772204948981	0.106416795360669	0.217573900034262	0.0782215347402778	0.263691234541508
Meth.FOS	0.268271722061726	0.13059266566885	0.196615118759303	0.155738909656188	0.124228575409966	0.17187611604577	0.123375127818004	0.211958032963935	0.166025558188981	0.28174837519065	0.149112557942655	0.30955936067659
Meth.FOSB	0.299526576899608	0.143718181435432	0.192505283334575	0.160243484683922	0.128511554286927	0.22469469650584	0.114011198039694	0.236644756780069	0.204222527836932	0.263013955144706	0.187500422568411	0.310057581599918
Meth.FOSL1	0.162933990773888	0.119002437655387	0.129610532463802	0.125466945567907	0.103145754924588	0.127055303387843	0.0974013291471232	5.4984157794864e-05	0.126048457032006	0.140506239496189	0.116347551783429	0.204688207591619
Meth.FOSL2	0.333221979072283	0.165431621123478	0.229840293031598	0.189119319121265	0.147590078890969	0.261597644046662	0.153723922770037	0.274744796925261	0.226380722954043	0.321199703771919	0.201578982219346	0.393102283086862
Meth.FOXA1	0.137003986159363	0.0982960546912727	0.0822579787060994	0.0976673867079755	0.0660563862694131	0.129056858570515	0.0839830514297552	0.142064473830237	0.15145480168778	0.102573343585991	0.0983264185911941	0.173568649123889
Meth.FOXA3	0.276050346680102	0.0638300678136667	0.184085938172808	0.189201781782075	0.136905023559583	0.208960095602318	0.109670643648314	0.191919236860149	0.169557777618069	0.24178515144784	0.0731126053453901	0.279248114385708
Meth.FOXC1	0.118827162107832	0.0841052630263286	0.153483146755069	0.175389859700154	0.104154064838245	0.19901403081999	0.152113883650901	0.210433743625311	0.199049173388929	0.180545240413217	0.147076499482285	0.24543915874969
Meth.FOXD1	0.0471579366295336	0.0825367430416714	0.0820963015871424	0.0906464307565448	0.0481288842490521	0.093561589505034	0.0741103905861919	0.120237590678832	0.124210826821981	0.0945759655351201	0.0764592661772126	0.13609729089836
Meth.FOXF1	0.163204455539851	0.0492134226115292	0.112171757727626	0.123259218500806	0.0893244906433106	0.19541358592157	0.0438918656802785	0.200129349203047	0	0.159549758542789	0.0696135626539741	0.159042100551947
Meth.FOXG1	0.113697739987706	0.0398858025307503	0.0617063182824453	0.0506654995968256	0.000396020285578527	0.134618025032543	0.0318157078183988	0.0784047351467848	0.00646527942258815	0.120356795224106	0.0472387511291178	0.111652640238186
Meth.FOXH1	0.00535684378092427	0.0389455906779486	0.0461137207635288	0.0397189196456937	0.0473892952026766	0.0533788634051027	0.0292646976153085	0.0631234469481071	0.0479449592805745	0.0617449931971814	0.0437291108903958	0.0778795521210104
Meth.FOXJ1	0.0941550441592706	0.0415224728937024	0.0534855673200128	0.0529545012723912	0.060501286622499	0.0819929050361181	0.0338060000160941	0.0761928546117808	0.0593490929911006	0.0908328448327062	0.0492977382575795	0.108486999747402
Meth.FOXP1	0.303094181290525	0.1691729027164	0.220080006934881	0.180678552128416	0.135974824866427	0.234734398999445	0.135731688469782	0.237607415877084	0.210141517279115	0.291238509453362	0.183488574001414	0.352637582674404
Meth.FOXP3	0.0895759710001189	0.0543470168813324	0.0643604477428422	0.0507024113887916	0.0362511763023966	0.0664491028598782	0.0503368560544752	0.0756201802347666	0.0726720655866745	0.069599457280756	0.0551212963468199	0.0975439700568705
Meth.FPGS	0.337951420693795	0.177830046612757	0.234987718019668	0.205057876437989	0.149270304712075	0.266478112122047	0.151745826368346	0.284488905492485	0.234743735357962	0.316906065684499	0.202424644634774	0.416739525575531
Meth.FSTL1	0.071366784863607	0.0401093123088479	0.0496332801500837	0.0405113827272957	0.0430030223847931	0.0585578478387971	0.0290114498682126	0.0616060991685797	0.000577339796327657	0	0.000982017644402966	0.0798833472356689
Meth.G0S2	0.0916352316738864	0.0711833175208953	0.0626036828677636	0.0864298246459466	0.0585590977564908	0.112268574249606	5.59396306440302e-05	0.0928088895303004	0.0766254635769873	0.105774691565901	0	0.116307918747882
Meth.G6PD	0.204249505667051	0.0856720688041213	0.10003416215701	0.124719921654165	0.0369571147997898	0.0253132376075867	0.0373122991410551	6.71367474139369e-05	0.0894446321553778	0.140750851871998	0.146304452522305	0.115942384992493
Meth.GAA	0.331794389753891	0.184968999003937	0.222158489058714	0.195271665105941	0.151190128196544	0.265469450140023	0.147632095308583	0.27774799774793	0.253650773761563	0.310970312539526	0.215764708195523	0.394087064846298
Meth.GABBR1	0.290391221660711	0.142609039567974	0.217701612407802	0.171520929924618	0.131023697298257	0.229355107879636	0.135477396608994	0.235057673905769	0.199798905082149	0.290492225203884	0.185244495245997	0.346036233015192
Meth.GABPA	0.409439268548392	0.18721833529499	0.256402116933945	0.219782170154822	0.161044421554196	0.306227615943005	0.16073733292827	0.313619500160567	0.286260704298671	0.371569673574446	0.239180539443605	0.445069184529244
Meth.GABRG2	0.144270988791513	0.0938001668139995	0.156568713230717	0.00210438646929472	0	0.213783053330706	0.0481057517308526	0.14606110381462	0.00584884923287638	0.180866009338223	0.0638596703842217	0.201988733150574
Meth.GAD1	0.00064433934601842	0.157368068716968	0.217452563030831	0.169088569648428	0.125236814365002	0.224544655570375	0.129105895787796	0.247769741952121	0.197684843258846	0.268673359424246	0.190292527291233	0.347826916348039
Meth.GADD45A	0.330554424056838	0.167630735342473	0.217872469632269	0.186439706600968	0.148172319588004	0.264427042307104	0.145624090887921	0.275004845430671	0.232527837004367	0.288229810513193	0.188398448586232	0.373937354137699
Meth.GADD45B	0.350510329629569	0.181685236690297	0.231233217816329	0.191689310029245	0.13802385018112	0.264084654461487	0.152955826446588	0.264187346521106	0.232458194717257	0.317382113998325	0.202720933217947	0.413361068449786
Meth.GALT	0.305064013823506	0.167976082170535	0.192622719880664	0.184976662524894	0.131003651454317	0.245924661592207	0.133486474712483	0.2580987110413	0.225905940154808	0.279841494692892	0.188277776454348	0.34645526008193
Meth.GAPDH	0.354206095900191	0.178240274024799	0.242983716555877	0.194324033964231	0.151196221821603	0.269283531381064	0.151531264560285	0.282931034369087	0.244079681295646	0.324785516039256	0.21019854779276	0.394511227643915
Meth.GAS6	0.0633109879412261	0.03696350975551	0.0480771817701409	0.0397769592262315	0.0517972702861402	0.0566856877127732	0.0289131723284292	0.0618090154871283	0.0519633933405047	0.0619371420788592	0.0440634227191765	0.0799961198814974
Meth.GATA3	0.548452576044371	0.00227954193180045	0.111811720172396	0.692024885803896	0	0.284471595636213	0.070488079095814	0.144259219150769	0.215454846145973	0.184357418882708	0.125144042886778	0
Meth.GATA4	0.0939150493898299	0.0374223503732193	0.0530380092112402	0.0589745834320176	0.0325659980226876	0.0895265511440801	0.0323549015841532	0.0724214341334316	0.0618635363247108	0.0958453472465438	0.00200300427692888	0.0937048661966248
Meth.GBX2	0.085334907121235	0.0397251430277164	0.0556470493578188	0.0527410598000514	0.0358217920671445	0.102044856299118	0.047001460279894	0.0799830297381506	0.00157046326034929	0.0860488974203524	0.0499851068928646	0.102714332621224
Meth.GCH1	0.33886734001383	0.173418840958243	0.217794523061345	0.192834651774421	0.143115634021061	0.262452385213357	0.140558638841386	0.249364462206293	0.231850695635063	0.311724416533749	0.193846562374084	0.390296043761659
Meth.GFAP	0.0778740337196456	0.042186827639401	0.0488453835705105	0.0429111925207649	0.039854442870824	0.0605869054942447	0.0292202948055689	0.0617888694160706	0.0529251980101598	0.0640363269911623	0.00258137527956614	0.0838101660969419
Meth.GFI1	0.19021397394008	0.10671391986777	0.0953184380855866	0.119815874803804	0.0941436514592354	0.121712970847002	0.108018460072979	0.127458653917821	0.169002229681355	0.143937379013016	0.0865098497246586	0.170948709066307
Meth.GFI1B	0.288598932264425	0.156823399987949	0.171249899587447	0.165285821177583	0.123067386898961	0.222874764405866	0.0862696833745331	0.229853043885364	0.276570040300715	0.257880260680034	0.158605002300106	0.318665648447437
Meth.GFPT1	0.0924770525687306	0.0528789296109222	0.0623807160780427	0.0476732643413669	0.0826584425133235	0.0799914055493293	0.0294934862664602	0.0781366186558959	0.0658354413182316	0.0814549629184153	0.00742160571421725	0.113294497906297
Meth.GGH	0.294523369592576	0.156130225254488	0.204701339516017	0.169955151366093	0.13289288215629	0.223238200788095	0.130602988586813	0.250272386787174	0.228679666148896	0.273198629574476	0.180252326986872	0.34602581141909
Meth.GHR	0.270366634250486	0.175779964422416	0.167251728958761	0.173579186454008	0.119847310743686	0.226563149519658	0.125634356271262	0.245274074334719	0.215467384478791	0.218782879427413	0.161730612674637	0.2819609892502
Meth.GIP	0.0809173761731193	0.0555586207513132	0.0490564279134343	0.0545927429303757	0.0489634072563936	0.0532920815540933	0.0297233027096124	0	0.0647512665709279	0.0641060811709945	0.0546852115961502	0.00247728147141463
Meth.GK	0.270346264502693	0.0904422912066374	0.115415921766399	0.191610901380488	0.0397122556258035	0.107394156533259	0.0378048079519849	0.011052831255234	0.108815257465337	0.148398743312809	0.184860003808372	0.00182117927241532
Meth.GLI3	0.326049762608152	0.162722429060555	0.207643097046551	0.176310175392352	0.150428015127971	0.250820650418989	0.148763660899908	0.268747204551228	0.231363271288154	0.281499310134932	0.194819959996034	0.397380256557542
Meth.GNAI2	0.328758952311232	0.177362532361946	0.200485947103252	0.17605251287801	0.147622388534421	0.240148199259752	0.141769912822104	0.252374152750129	0.232656631974392	0.296159151302454	0.199234805745411	0.380748062222259
Meth.GNAL	0.0958075264925162	0.0749435043290305	0.0571528758739583	0.0494387297442372	0.0662826212251779	0.0731902134259068	0.0362696058832472	0.0725652873566178	0.0774500245390773	0.0680457909487228	0.0586683809165411	0.102903514630055
Meth.GNAS	0.0840767314631257	0.0385615880508987	0.0545777690868763	0.0491693478377988	0.0314467698932344	0.0649450156007147	0.0369391625581125	0.0696643494159029	0.0538935940892458	0.0700686731370678	0.0473461360271663	0.0883301086435132
Meth.GOT1	0.349094509911385	0.180945643809727	0.238971975674934	0.205454577946654	0.14855470028765	0.277606849472668	0.147862343762135	0.308609570391426	0.251256908427273	0.323143951910033	0.222145053940747	0.41571166012707
Meth.GPAM	0.381268057505087	0.216349107559103	0.246199092373334	0.220293104841106	0.158276986742515	0.304990051933568	0.166395191770018	0.321027245245404	0.280849413263298	0.333257601010117	0.234373071454818	0.446834654292193
Meth.GPC3	0.157695134332423	0.000621965632388551	0.08192240373782	0.125272851400156	0.00266628754946316	0.10568089148659	0.036257485064357	0.10536079972807	0.106320405896326	0.114751691469126	0.112722045698708	0.122128523110696
Meth.GPX1	0.0855939532440887	0.0553982543226934	0.0768879672237949	0.0586136107010249	0.0504337822740837	0.0687939325818321	0.0519545510597271	0.0713628892403352	0.0797876027596893	0.0805731309534165	0.0549152623122247	0.107660779593954
Meth.GPX4	0.269892673311199	0.145826305196169	0.215608959038527	0.16456349994124	0.123740956488473	0.217549384799955	0.130543958716678	0.223081702008312	0.192161490631877	0.280714221917312	0.163173641102293	0.353458895236386
Meth.GRB10	0.120079754703641	0.113903611962715	0.0867905854042006	0.0917244794478984	0.0536570395700588	0.117240947875156	0.0338111817467512	0.107574813129081	0.0991494111639653	0.118093879912014	0.0814452671360589	0.168967847298261
Meth.GRIN1	0.0781190153207538	0.0408831711185395	0.0625292882050641	0.0482703625064865	0.0313653123447232	0.0684877068944049	0.0293345947264994	0.0659207505812167	0.0544245365852171	0.0821633444635334	0.0463829961062596	0.0923965705690058
Meth.GRIN2A	0.202864917590453	0.0524076675591679	0.141079343581047	0.151190484737876	0.0419399394764401	0.215602918891693	0.0542394203541156	0.142620854867046	0.112573038770699	0.214859188082427	0.0601568259216022	0.156979533721327
Meth.GRIN2B	0.0985386758203849	0.0623471776417759	0.0550044405428627	0.0805893238472738	0.035915567388097	0.0702565242884296	0.0479051766057191	0.0725059332625308	0.0743211536303166	0.0711775591842371	0.0531487970145676	0.0992077410421405
Meth.GRM6	0.0734507971027441	0.0378220619348825	0.0570406391416624	0.0410098019365624	0.000809880076384137	0.0641958203517792	0.0302220114841526	0.0640329216820926	0.0542517980850811	0.0735682264696761	0.0471207872521098	0.0857016359526999
Meth.GSC	0.159354369324896	0	0.117184181810178	0.132918405217163	0	0.17030585632846	0.0377539414061418	0.127235211488164	0.156975630150641	0.150881888924833	0.0605879759962588	0.15119777817911
Meth.GSN	0.194693163268247	0.125942792371549	0.125123088117419	0.125705791760115	0.101315001040075	0.179704753455553	0.0639322646739807	0.153307638811534	0.142569185329242	0.163762898253796	0.114776424026166	0.209489210215887
Meth.GSTP1	0.00233245430268592	0.0789069761291314	0.0682656255100289	0.0685537465505262	0.0828576105597247	0.0606694716240144	0.0414420517423189	0.00059681403654468	0.0920819954095268	0.00139117076624247	0.0694154787731591	0
Meth.GYPC	0.204170564394144	0.108826395510797	0.123675260677968	0.0927775124645961	0.078803828314038	0.168820386117019	0.0791790616276482	0.131643690930117	0.103608928117616	0.181035567043943	0.0838211577175606	0.22371966280814
Meth.H19	0.00593934938689103	0.03759977204492	0.043671671673409	0.0384267031688776	0.0311236597235398	0.0552081300826897	0.0291290327155377	0.0583726171881752	0.0503274818164514	0.00705048615966112	0.0456830966835554	0.0772522536159668
Meth.H2AFX	0.312033545106654	0.169170334548077	0.225326270394049	0.183354419402989	0.135899436005204	0.245906214926733	0.134024277852752	0.259990806783612	0.223342170241401	0.301630338662704	0.178780683082795	0.362563504515267
Meth.HAMP	0.0907672872261685	0.0672925925970681	0.0847016077211287	0.0603517231403961	0.0668419061981866	0.0735600916311418	0.0406850328611123	0.0817117030686379	0.094441748760737	0.0754176946939728	0.0671428847864322	0.104296231095118
Meth.HAND1	0.108282131167569	0.0417770714054881	0.0671882942786616	0.101313164128568	0.0529295954758986	0.116415679455827	0.0350560957699118	0.107498969146228	0.114022313423741	0.100825978106127	0.0596078526018966	0.11452634351544
Meth.HAND2	0.0846726961628478	0.0388450369511963	0.056831767901292	0.0432323221826366	0.0023630890147725	0.100952747575663	0.0342768695112157	0.0665069717108977	0.0576199239754123	0.0910741310569965	0.0475523466624956	0.0973135252616887
Meth.HAP1	0.194792156094383	0.10161321842587	0.1470553125309	0.128823739135726	0.0922025830518403	0.172422474116872	0.0988960059349618	0.176937348045817	0.141506726855027	0.174841571660007	0.113248529623398	0.240756036967128
Meth.HBA1	0.104188051854933	0.0425575489573169	0	0.0833868750889493	0.0441839829665059	0.08759158612242	0.0337494590755198	0.086456987078663	0.0900937849862709	0.0920280643974523	0.0519047363562175	0.101911613168596
Meth.HBEGF	0.165466358516802	0.0801977942364905	0.0932520924261898	0.0920765455236923	0.0679987119663326	0.124564172825847	0.0964465083997826	0.120616070906572	0.144969264589956	0.0967064530855048	0.0944911637129166	0.157557006996054
Meth.HCK	0.302045952189744	0.121961296626777	0.200723983006505	0.184714860802396	0.145934057053127	0.236069954647703	0.106530879133525	0.236134053152969	0.201082007569022	0.278701965348118	0.0987803480994892	0.35283776902917
Meth.HCN2	0.106866806535537	0.0448257985150755	0.0744784800613315	0.0667846583576627	0.0349544950824667	0.108102164786248	0.040384224379327	0.0865576243134383	0.0696560167450628	0.109656940138154	0.0544585100421155	0.10866708121647
Meth.HCN4	0.0905325954160823	0.0390503456621664	0.0550417700638867	0.0697638855707999	0.0309761684041109	0.0822850192281731	0.0318943657012341	0.0776147006384199	0.0779828157504015	0.0780854127754694	0.0522103072008213	0.0965692063366598
Meth.HDAC4	0.287474018023285	0.122481620090274	0.216193142375576	0.172975341929749	0.122826945390435	0.213266784519903	0.140074769954983	0.223087988709636	0.185006674495363	0.290078007633353	0.181556632558555	0.333722096184555
Meth.HES1	0.317507970176453	0.16589950746265	0.23467486969362	0.180610788237736	0.122970256495363	0.265113493661172	0.14728614444438	0.260545712589729	0.232484563473164	0.296567541495943	0.180573662873542	0.377932599775991
Meth.HES6	0.127890607465146	0.0487044254658436	0.1027080650398	0.0939799262221469	0.0960417307198332	0.127443547392561	0.0331128134593032	0.127781860966893	0.0974911698281548	0.130094931030267	0.104039387456259	0.130513137054431
Meth.HEY2	0.260885362878482	0.152400825722075	0.188779524661343	0.169243975087619	0.134891867747158	0.226773067545932	0.0941423609539362	0.22608765861502	0.204054219443136	0.229076645539233	0.176222139652542	0.257193863027586
Meth.HHEX	0.136112386721904	0.0496864422875303	0	0.105553985320413	0.0897656383990059	0.0919247529145495	0.000405782031378806	0.100823470095926	0.134712403673284	0.130410675341874	0.00315016726641931	0.111556560769437
Meth.HIF3A	0.165742891202547	0.0682276230230939	0.141931178603686	0.0985588265332677	0.118316835811876	0.000418956697748979	0.12555825317129	0.143200294640021	0.155674066389523	0.128892484093115	0.135058865459799	0.18652733016317
Meth.HIP1	0.15366822390198	0.0734445283402661	0.133486886685947	0.10146714760928	0.0649296197508027	0.113483195284179	0.0732940857524667	0.119016713020606	0.107312039390902	0.173875358044865	0.0792511346017567	0.190253855585229
Meth.HIPK3	0.0850094000009847	0.0371043013163215	0.0484269424454925	0.0519288444584345	0.0305184011392705	0.0603805899137565	0.029064580327376	0.0682083754875688	0.0650035491383091	0.0655310455613256	0.0501404790504256	0.0835996284917335
Meth.HIST1H1T	0.0064590370449012	0.0374297923069703	0.0422093545353075	0.0396142017456403	0.0286276798471659	0.103759353889552	0.0291194251997767	0.00913183462415357	0.0474769567781825	0.0619133140575052	0.0462176146372195	0.0985684259308004
Meth.HIST1H2AM	0.344111643199137	0.164247047802784	0.231609296936578	0.190690861538811	0.141452843412238	0.245238939311836	0.12938447112634	0.2757209818022	0.244788758997567	0.302133493724947	0.195524307338931	0.391774995816163
Meth.HLA-B	0.352280771557708	0.216371668476159	0.17614719247365	0.218844617446544	0.140406374250927	0.29919947194267	0.168405636884409	0.304603805111102	0.290994398485765	0.233592100512273	0.248924924371382	0.468728261629089
Meth.HLF	0.0811531477843512	0.0395229319093085	0.0490241579566329	0.04412966128531	0.0456934731789226	0.0661314547043985	0.0305564489896357	0.0685874930289745	0.055201522727189	0.0873416879642362	0.0481757264979763	0.111964870483713
Meth.HMBS	0.271656163612712	0.130035172647477	0.198664025644775	0.158278545491796	0.12366199459433	0.212866247252782	0.126617325774954	0.224964211771279	0.19712600677096	0.267650143743719	0.160794620854758	0.325139116615423
Meth.HMGB1	0.292411656738134	0.166839975739018	0.202408825254743	0.17825453060097	0.146681925442334	0.232806779920943	0.111404962414518	0.247429813459248	0.215746857519031	0.297296231645619	0.188742816631435	0.37376106541147
Meth.HMGCR	0.413025642599708	0.200085947811332	0.264076920507775	0.239010222752707	0.165057648684555	0.313875401142868	0.171398032099719	0.328740358065882	0.296289537059333	0.36604338837331	0.241396046743938	0.481661887487733
Meth.HMGCS1	0.185388658528552	0.0962087407621507	0.15226791092497	0.115211687075215	0.0839679063068829	0.142005100722412	0.0865786403300998	0.139566952117624	0.123446994494594	0.202770066125598	0.114853179509986	0.232464397475299
Meth.HMGN1	0.0932921201115617	0.041216221429042	0.0706048803274522	0.0523740637182924	0.0328348378766985	0.0645799590182383	0.0527355265873835	0.0714040609212288	0.0607760988014576	0.0850499194691493	0.0537120814599511	0.105764310233689
Meth.HMOX1	0.00294286967239721	0.0468633825681785	0.0464256079023896	0.0407107579518088	0.0527176717336969	0.0595701259433174	0.0293513450659978	0.0651126973795723	0.0519126876362788	0.0626123295364413	0.045642957807301	0.0825041974172432
Meth.HOXA1	0.316029193534246	0.164995647006742	0.2188066939198	0.169995113296502	0.12165823475409	0.250498945673964	0.0401064437347912	0.255450772688964	0.221862584162553	0.289034162506925	0.189891372038048	0.339200988361686
Meth.HOXA10	0.14405423622035	0.0927122840275737	0.0747088016000988	0.0761267727852059	0.0954053978411288	0.112720442766371	0.0617556060842345	0.00214173783618123	0.0901325466804199	0.111476207055744	0.0779904598673885	0.160206929430027
Meth.HOXA11	0.0840576779469278	0.0422495086978087	0.0519688081329333	0.0617322739649715	0.0589648815692038	0.0787703743573262	0	0.0673095915290949	0	0.0878730534671117	0.00870121055488886	0.109075682006273
Meth.HOXA13	0.155887574913002	0.0792959932739362	0.0784098283991944	0.12145028543704	0.064171751963848	0.143804406662899	0.0986526276350102	0.167593322414042	0.125250815554752	0.139806903054693	0.13104304050716	0
Meth.HOXA2	0.00449636259605596	0.000380143999128885	0.0556304583665863	6.86220898987374e-05	0.032657909692937	0.0699031739819162	0.0207076932536736	0.0749929822547076	0.0528968373961781	0.0927449908625043	0.0537476777819056	0.119138536393728
Meth.HOXA4	0.0832256309648511	0.0407515219574921	0.0621784200969448	0.0541197121931912	0.0338780951212129	0.0710338628950373	0.030413850200757	0.0733578591077294	0.0586103641049319	0.0785948709906627	0.0560167873571608	0.0965177821834581
Meth.HOXA5	0.0942425852941128	0.07176171918756	0.0666514100156973	0.0596499185481692	0.0606969308961454	0.0848367814655472	0.0355788359226586	0.0808762285811473	0.0722874438697935	8.08715153736137e-05	0.0639700675427101	0.111950680790355
Meth.HOXA7	0.111776011014414	0.0413429430478816	0.0556228447053713	0.0557642165389628	0.0403203068981294	0.0999416424624385	0.0230398086150835	0.0841840507062944	0.0574980034808259	0.124491067188416	0.061946148712714	0.113561987122703
Meth.HOXB1	0.0679343829452507	0.0359532112813892	0.000950728023950256	0.0414090274023018	0.028663564625724	0.0485111756444563	0.0286811797556273	0	0	0	0	0.0127114714929054
Meth.HOXB2	0.111975975446504	0.0496366344417473	0.0604204418681627	0.0629204740389122	0.0383684191323323	0.0975336191766532	0.0306059353657777	0.0986671071179503	0.0616779675406471	0.10091874867277	0.0764451491244065	0.112719468871036
Meth.HOXB3	0.0893577603232357	0.0455196724527932	0.0568999168786964	0.0531008149202744	0.0826494266621554	0.087044954591964	0.0292931082794678	0.000101114888257047	0.0570181133340936	0	0.0668939747734996	0.0985331126581502
Meth.HOXB4	0.103661341825219	0	0.0713569854770099	0.000907644776169465	0.0416053168060517	0.1035751881651	0.000711664136221053	0.106488932076473	0.0593644763304675	0.120049315629029	0.0621375633803129	0.122802166491276
Meth.HOXB7	0.00443078998054844	0.0781184762459534	0.127069603311533	0	0.0848456579396887	0.158986680725921	0.0788102795136691	0.181994142928762	0	0.183627693049298	0.161411877481877	0.217691236874924
Meth.HOXB8	0.0974679062099434	1.80632785223875e-05	0.0545019522123971	0.0510052192266814	0.0559821132094832	0.0887085621104286	1.3997809730114e-05	0.0838797098514196	0.060520337112345	0.0965100286904289	0.0491166867142908	0.110730560104892
Meth.HOXC8	0.264853742204656	0.0716073713860361	0.0949110011869161	0.230832175888814	0.107436364308851	0.245512614395769	0	0.00650678926899888	0.00326214900970671	0.255436922508754	0.19413430969753	0.128973681225556
Meth.HOXD1	0.151238159097737	0.124197742958054	0.108140756094006	0	0.0677737130292412	0.158531804200967	0.0930168200892114	0.188684863187772	0.17938197843476	0.125889112372077	0.12252004227585	0.209958751509358
Meth.HOXD10	0.0895187204120195	0.0425841495686681	0.0486795008704846	0.0502224364431288	0.0321686035499985	0.114510152389092	0.031846068149493	0.0722561956051342	0.0554206905093055	0.0934606557401733	0.049494882959098	0.09752572633448
Meth.HOXD11	0.122126905197484	0.0495680072528772	0.078995569736175	0.0899949916194045	0.0601058546920375	0.118673810734211	0.0640060408658171	0.113766166775665	0.13194795151135	0.0938763812199599	0.0806035934539652	0.150800790161859
Meth.HOXD13	0.118634975845333	0.0471864489345975	0.0606322268476242	0.0489612063539306	0.0409490981159575	0.106539698997202	0.0314015500623807	0.0881518060089433	0.0607030577228622	0.136957675542062	0.0551249604907098	0.14651747596182
Meth.HOXD4	0.0792345148327001	0.0376910154762502	0.0472564699490135	0.0401674805757415	0.0179215283795116	0.0633948699945872	0.0288354745266365	0.0628081261796234	0.0269675816316274	0.085987222634737	0.0458478789667997	0.087109605217765
Meth.HOXD8	0.101827512798936	0.0423128336980536	0.0548362400658794	0.056051621675386	0	0.112129352960926	0.0450468435965173	0.0694650837532667	0.0679180383959756	0.0950428446741113	0.0528240232175798	0.122235666997857
Meth.HOXD9	0.0810187195948864	0.0368899259647731	0.0010345995765564	0.0451509024525257	0	0.109811104449306	0.0474548660589449	0.0605102682496073	0.00462438814501452	0.0971261087398612	0.0455386529898061	0.0891038911481289
Meth.HPGD	0.254441653399311	0.134845308591126	0.196142969396331	0.159204235008486	0.124759056754935	0.210299607729616	0.0691225157304999	0.232504226133345	0.20377438248354	0.243882128498612	0.16989044881161	0.293931996723705
Meth.HPSE	0.333184950935541	0.181949862318141	0.181475336747157	0.199917144323357	0.148944093315515	0.271624242306125	0.151052019036885	0.27889584750945	0.24060109502392	0.315210858457643	0.210736284754314	0.379662647016797
Meth.HRAS	0.163241591804312	0.108936841603189	0.139053013077958	0.119362328827306	0.0988613594010026	0.127573778715329	0.124312228091743	0.000799826554452456	0.119964463187004	0.144662548405993	0.110209881438799	0.20119378991703
Meth.HRK	0.223895565048644	0.0959874440325145	0.121620087814293	0.112448512357459	0.0950232000725684	0.0450661107588055	0.0637471141786897	0.146149598480554	0.136667770809466	0.240361486522319	0.113821678330432	0.330385693099558
Meth.HSD17B8	0.395248222824	0.179238229690799	0.311360058340808	0.239356619932071	0.157462386195066	0.28188387192383	0.12473898476001	0.448756561475882	0	0.310252091223495	0.219837239278218	0.00844697873621656
Meth.HSF2	0.308822440381562	0.176439163274641	0.218142390893927	0.183607651549323	0.14717308607985	0.241103220767052	0.137251098624477	0.264374766079998	0.193507400860296	0.305766563940713	0.182475385676446	0.356360253095378
Meth.HSF4	0.13428807927375	0.0489703236234756	0	0.109195122416954	0.0715040395318423	0.096413558480116	0.0314394468957894	0.00234802380087636	0.0717276500423162	0.144743072709287	0.0791752042713429	0.114759316845142
Meth.HSPA1A	0.279307318781182	0.147745675883271	0	0.203485379148445	0.122972136012001	0.207626884484824	0.137712085468054	0.204438885858322	0.2367293949691	0.237988237458256	0.162182646892313	0.000432582394610047
Meth.HSPA1B	0.243422592063764	0.112391600743043	0.16027034438854	0.154471525027378	0.108587074393677	0.187850041701566	0.113274046735708	0.196026553878109	0.15973398848519	0.218005911996362	0.111061809833633	0.277111211066944
Meth.HSPA2	0.0569134896518244	0.0363602881531164	0.0453916319505125	0.0393675908178497	0.03433913463883	0.0573386668045503	0.0302800764713269	0.0611005432836629	0.0493395540198691	0.0624679628636462	0.0436913197346746	0.0782889012856653
Meth.HSPA5	0.269744502695208	0.158640627456181	0.2073975424502	0.157700336467542	0.120742298480079	0.223071086957433	0.126221307477895	0.218829628534134	0.196662364899126	0.278756616679682	0.168776658844498	0.345739639855406
Meth.HSPA8	0.314619115904466	0.159752945122258	0.2309773455148	0.184800995757916	0.144762274638258	0.239983082018696	0.139690982037518	0.261421378945849	0.224008940839328	0.309852060509223	0.197251543090962	0.373247924168142
Meth.HSPB1	0.347165741831286	0.185748764331253	0.228897513469251	0.194395529773603	0.150424434597724	0.269643862573773	0.141654986493637	0.307602773760748	0.245197731265085	0.3087482121026	0.21911039509671	0.396832401431228
Meth.HSPD1	0.368460388596689	0.206804556978894	0.253148570280177	0.199693755900641	0.153346839248392	0.298989862047433	0.183139179923537	0.303854775906882	0.278812784003909	0.331351047686918	0.248706693261526	0.450642237375836
Meth.HTR4	0.10091789929582	0.0426618528331821	0.0806536907312497	0.0599342659819076	0.035167607954685	0.113001383301187	0.0500556036344984	0.0896093311195705	0	0.0989957303221417	0.0492876220065401	0.114921796497482
Meth.ICAM1	0.34933597060763	0.167244178748168	0.244698325450451	0.192001797392853	0.145935509082167	0.243493622718759	0.156431609260606	0.27414128664262	0.23230747865308	0.310961047420934	0.207697110024469	0.408261083723451
Meth.ID2	0.152599891735429	0.106535613940224	0.131608061991611	0.117053440585416	0.0911074236065027	0.0358368288082225	0.0649574643025348	0.003784563412231	0.13121065176373	0.149442569154203	0.10798937845635	0.186168329348416
Meth.ID3	0.297996221121086	0.158580710561343	0.203202058466684	0.168424738954694	0.135386778400474	0.232661032243158	0.127974656916081	0.252673689388873	0.217942708169161	0.282267680269354	0.189699321305854	0.344135759511323
Meth.ID4	0.112231889382199	0.0492421353816341	0.0845565965356249	0	0.0538163393316059	0.112696379890708	0.0375951217891401	0.119310139712722	0.115579013436091	0.105302775812846	0.0720315834818268	0.13627848706862
Meth.IDH1	0.254660850939519	0.175250817236226	0.200063683667721	0.156430554787896	0.150135333969929	0.230257225539141	0.149287195921267	0.229543343412264	0.218331427032907	0.23246921219748	0.17437151949361	0.343780830190245
Meth.IER3IP1	0.355811200243791	0.178222400153961	0.224318663247563	0.198603357453263	0.145982443091409	0.281583578873972	0.160299655544803	0.293858623266369	0.252838136201043	0.330402450140784	0.211177957597202	0.428147965724819
Meth.IFNB1	0.0910436548308953	0.07210725875432	0.0655145005147146	0.055418899205699	0.0839393049245891	0.075671688256176	0.0601761795347425	0.0903845730401905	0.0837110395909873	0.0706017306164287	0.00125934944407018	0.115966291742229
Meth.IFNGR1	0.250614413693778	0.130500500943078	0.173896029474938	0.139990534318557	0.107924519378567	0.185651285087163	0.116766510684468	0.195884255634132	0.179463398090855	0.225675322007773	0.155954684902272	0.288795298338958
Meth.IFNGR2	0.0960375462446452	0.0506205569626229	0.0604204897768623	0.0602114508760614	0.0638914279796294	0.0712071290544093	0.0341748150882922	0.081412229422121	0.0804795436928558	0.0038488563875103	0.0583607101430698	0.106754487544991
Meth.IGF1R	0.150874442232694	0.112241107741182	0.101437129578025	0.116449896674506	0.0674575207983038	0.146299958041316	0.104914774999367	0.162650507349654	0.166185609960604	0.00166493384874424	0.130682677542393	0.190959522731277
Meth.IGF2	0.0842848933160852	0.0385752344023817	0.0523003615830869	0.0611399226046246	0.03365290821051	0.0700219844801046	0.0339063004008324	0.0732970426778376	0.0667401776155879	0.0741761471453296	0.0484106798288382	0.085812007501068
Meth.IGF2R	0.289907862042549	0.150821143465211	0.20066233650206	0.170539308867507	0.126903122353884	0.220687910134594	0.140916035201039	0.228430192834209	0.191531798479586	0.2663175672305	0.17711049619591	0.356833291263063
Meth.IGFALS	0.0763365879545328	0.0379615187826905	0.0449754587788641	0.0400226640073306	0.0296613624516813	0.0572753178755541	0.0312928212844763	0.0592958108392114	0.0498294062027073	0.0626006717837092	0.0441337324282998	0.0774198714127851
Meth.IGFBP2	0.135246747862407	0.0917481352924484	0.0948539260372479	0.101023622546828	0.0576691900823702	0.12070016503205	0.0396260174924638	0.144607051747153	0.0983704060806261	0.112762658032588	0.0830909344819479	0.177663144890999
Meth.IGFBP3	0.15818261275552	0.0871380333573108	0	0.112118641108886	0.0402696627869173	0.161403286777158	0.0403409107381515	0.109148898368778	0.142573577738813	0.137118106319446	0.0884663887848418	0.198246321864239
Meth.IGFBP4	0.251070120386671	0.14184654595369	0.123092146901726	0.140764350181078	0.110905656507791	0.186660774624261	0.0788716853110379	0.197580521266031	0.185438062386223	0.233518690663332	0.159581786025852	0.312814820984691
Meth.IGFBP5	0.202688945607049	0.117175324245498	0.167268957725305	0.131021190216772	0.118056395793629	0.187529162861857	0	0.158349149943174	0.133622010300503	0.186000062879485	0.114375830904589	0.234883123501218
Meth.IGFBP6	0.290394428944629	0.153250058660498	0.201012925939925	0.161810175817807	0.122308586903406	0.225696892654083	0.13960043781907	0.226110840283065	0.20584260094116	0.266936209818207	0.173039711696986	0.341157733332174
Meth.IKBKB	0.297810525940453	0.150121336896661	0.208690617931155	0.160895209944415	0.122010755057501	0.222182556745361	0.137745059335458	0.223678737728426	0.219036044370523	0.272116735403148	0.167535272478237	0.32720002154464
Meth.IKBKE	0.0987782185238699	0.078778834251361	0.0855973746836877	0.0784498510986352	0.0807311412718573	0.0842053578427112	0.0875413646585686	0.000348122808451267	0.0864793229694292	0.0840536251859857	0.0779930890064652	0.131316578413996
Meth.IL11	0.157834012688749	0.101352347808586	0.108336540935815	0.0994591057865525	0.109694668651769	0.131422652192752	0.106598191925377	0.14413871580374	0.119873968699825	0.123579623609946	0.0837271077870719	0.189611713586844
Meth.IL12A	0.37510335216673	0.181341879721825	0.244647538703929	0.20226158557215	0.162382185634205	0.282236362736844	0.166650823064376	0.313079666204401	0.249359659561381	0.335955048546522	0.200256642409336	0.428030020695007
Meth.IL12RB2	0.135604216854444	0.0636540299931383	0.0758256440071612	0.0903999024722294	0.044298040264458	0	0.0496661892087834	0.10543863238014	0.0902415656684356	0.115222295887039	0.0575816875763851	0.13710471749486
Meth.IL4R	0.289529040490472	0.147851576001763	0.20074803845306	0.172435910811603	0.123249135339932	0.225640006350287	0.12335096089642	0.237626283618764	0.205225588578109	0.275175358383658	0.1822597354487	0.323263928788843
Meth.IL6R	0.26761958236796	0.149462617199816	0.200821612956659	0.16045260628214	0.125862351187168	0.209911632302308	0.129966353125006	0.21690607104659	0.183288386505001	0.280129131238428	0.1637503081421	0.334329968221907
Meth.IL6ST	0.195292591622198	0.0898740641509836	0.110307931472006	0.123547951933492	0.0415037659594897	0.166447405880264	0.136406073466944	0.00839316403190524	0.159777521957772	0.195161132027002	0.111302622212393	0.256062833624709
Meth.IL7	0.302027287314063	0.143563258635892	0.17377552620748	0.171309484592647	0.120471603678433	0.249821278147354	0.129648696155931	0.243629240670154	0.228585554495095	0.282464745967687	0.196676606324509	0.347432622234172
Meth.ILF3	0.314629810471925	0.17772485072965	0.227113436356212	0.181269310369693	0.129417526587385	0.256863848077008	0.144409414396595	0.252644443585913	0.229848995876841	0.316076403216239	0.188102103732808	0.381240365641205
Meth.ILK	0.342543340775195	0.188606223222449	0.239754578113915	0.191918359429223	0.137729951046655	0.277166717458074	0.13734917903417	0.288843269521587	0.253058874600905	0.318722638053847	0.221810563495027	0.387676749897851
Meth.ING2	0.234089595050911	0.105822537551706	0.176672303730588	0.139489967351236	0.103645191883287	0.18132128058976	0.107792451502734	0.194858870412181	0.165596964830624	0.248103927332568	0.149040627117974	0.279266968302854
Meth.INHA	0.0803148962671135	0.0505867774081504	0.0526553775358145	0.0446102496691287	0.0530641976375607	0.0548445798760177	0.0385966133446671	0.0661552351330153	0.0566682728582729	0.0693115940965001	0.0468423221456896	0.0936244323904038
Meth.INHBB	0.173775484039212	0.114709518256299	0.100834526123893	0.121013131548988	0.104442607083887	0.161257711092767	0.100617836780554	0.138444543244253	0.137575371939514	0.165341619474326	0.116994565969284	0.204312002413797
Meth.INPPL1	0.24505601895603	0.123576306620927	0.178766879228933	0.147084912648929	0.106142658683656	0.181812148027194	0.11556508369621	0.204555640938462	0.170855557128925	0.238104496927251	0.151180342865015	0.279989753726464
Meth.INSIG1	0	0.160043457667732	0.181713092072401	0.168950891093841	0.147416857760361	0.234187775824206	0.135027795279404	0.249085295386883	0.216682734123343	0.267054658146778	0.188740146896756	0.249330994706409
Meth.INSL3	0.0734302944925152	0.0371418381270134	0.0467156055574851	0.0431056439817987	0.0297930485127428	0.0499777689189949	0.0310728639377459	0.0634193873468324	0.0509044544839501	0.0625463081376775	0.000846643327520772	0.0067066106304029
Meth.INSR	0.0773907714354999	0.0403913824104993	0.053664480563211	0.0427491369191192	0.0411739516638795	0.0603591041240345	0.0304956165077003	0.066623411471203	0.0558874012878782	0.0663899688085762	0.0473490873214411	0.0830754998134989
Meth.IQGAP1	0.108152122866162	0.0592220018049663	0.0873609601045591	0.0718628672284983	0.0485002324468844	0.0860321396708146	0.0554727618068554	0.0875008205736238	0.0782935275564403	0.119870046908789	0.0682534744072402	0.138609762415556
Meth.IRAK1	0.266715602242931	0.0965892104009955	0.0913322779578754	0.00261630976831798	0.0374816661381869	0	0.0382417383556417	0	0.0872855167374244	0.156951822202801	0.187317136956476	0
Meth.IRF1	0.375752410940951	0.185601051083196	0.237133705245383	0.214178483181891	0.155088067825344	0.303242334806341	0.156278897286484	0.321613917607674	0.27048523599615	0.352121179859458	0.242706387178933	0.421253033569764
Meth.IRF4	0.017193709958208	0.0477404196961757	0.139919896377774	0.0968602787265462	0.0581565622076755	0.226649940265349	0.037264089009673	0	0.095510660963491	0.225095522233291	0.0588713751106063	0.136484796894353
Meth.IRF7	0.0753404073109468	0.0359339356714516	0.0460928460098845	0.0419986490317956	0.0303191339751674	0	0.0304473766203599	0.0638715043830282	0.0509132863438046	0.065511513999202	0.0436378841235053	0.0735017926537934
Meth.IRF8	0.0992566101593927	0.0416572477797268	0.0772838222867001	0.0533852844982519	0.0210674732977468	0.078278085933485	0.0295541975712373	0.0742860941994789	0.0591023275705339	0.109869186893485	0.0483768381506023	0.0993127411642493
Meth.IRS1	0.000109940955191436	0.114993908979102	0.125664416190621	0.14195793620613	0.125035404135745	0.178711992304186	0.0375440292366099	0.123245072556323	0.110369862030879	0.197362774115006	0.0939693737056359	0.0320551845270262
Meth.IRS2	0.00101591339040525	0.16876177066232	0.100766817313289	0.149441743864689	0.0787668013946052	0.16600946607439	0.15663676570919	0.282558556428085	0.313528779235802	0.191797267663539	0.147873984249581	0
Meth.ISG20	0.128559992199311	0.0836186509356095	0.0979384121577995	0.0916232956322026	0.0938747516018457	0.0933089368732247	0.0999841608408927	0	0.0959745700848606	0.102697379400437	0.0702575738553771	0.157341794667072
Meth.ITGA5	0.349402195945586	0.186963655607233	0.244103901700822	0.197260263503754	0.148345127638054	0.273093839041649	0.149240560511979	0.289985964329741	0.241840911050336	0.330524568303194	0.199891228622848	0.418886161427187
Meth.ITGA6	0.163125165452402	0.0771640956168452	0.121444694553784	0.122973133484258	0.0969187997357156	0.12139207596644	0.0827884793437008	0.0265681660508553	0.128357480297569	0.150878099741414	0.113658135793977	0.200989403436575
Meth.ITGAV	0.38643103053633	0.204868237172921	0.238288027309545	0.2049591102412	0.16126722097247	0.299532249376749	0.151190595003283	0.319199002516	0.269133520851945	0.332894184901244	0.235826611900365	0.426768305590985
Meth.ITGB1	0.263148726481792	0.14479790130206	0.18891973457911	0.152830954471778	0.111871946222696	0.213154037513849	0.124119425023145	0.223679951948919	0.186877577680412	0.247363391508903	0.167147057764242	0.314858858288864
Meth.ITGB3	0.0753245535453864	0.050663244561869	0.0510141767945661	0.0490212687657581	0.0370125187760285	0.0640995702384329	0.0304865789912361	0.106234404058296	0.0567090798764556	0.0701463031131996	0.0452618942520718	0.0829348304853969
Meth.ITGB5	0.223142891843911	0.14997243577949	0.159151433116092	0.147589213841333	0.125103706224607	0.206627172701218	0.125296202723061	0.233381053779774	0.192577609354834	0.169804648720792	0.129880452885289	0.274609851196821
Meth.IVL	0.0820435432594417	0.0405657022857045	0.0506774361442584	0.0484341349926886	0.0583156752458905	0.0611429028942216	0.0579839253656246	0.0707712301356703	0.0724240988046177	0.0652938816692719	0.049522070162439	0.0873954851552049
Meth.JAG1	0.307026412620552	0.165878818783784	0.212336437936053	0.182003233953284	0.133182850763289	0.241549357748398	0.129520623678843	0.252679837671327	0.216291264591672	0.296990979662004	0.186174451684905	0.355788711125967
Meth.JAK3	0.0792014588656641	0.0444349726566202	0.0472524578216213	0.0727342593332061	0.0381266288245464	0.0580479464007955	0.0289016166584134	0.0613895932284334	0.0511584198586053	0.0630581945623537	0.0442793502380689	0.0836433506033435
Meth.JUN	0.219310070499878	0.112752006672013	0.163479239193412	0.133434700044786	0.0963515577230921	0.178051641238785	0.104938155801301	0.171766304318795	0.155553605759795	0.219935005281054	0.137226164502793	0.270891409856544
Meth.JUNB	0.306742275627875	0.0932999140029722	0.203156808632488	0.174532871717919	0.135560599257822	0.226554058621857	0.126217315085503	0.250777984810384	0.210810250361595	0.285804152705118	0.177836631594519	0.342470399826068
Meth.JUND	0.290674199697715	0.120108710934329	0.168526794129653	0.180029366226005	0.128349982498014	0.212329073681538	0.121826351273592	0.239217642465911	0.219630242065091	0.259072544255535	0.156489460770307	0.294559890102664
Meth.JUP	0.242842790231796	0.148423614150065	0.19021985045977	0.168627436638526	0.123610963859945	0.208204884572497	0.136033664410086	0.241988255541831	0.208437404965834	0.251594320050281	0.165638362158436	0.3195009793994
Meth.KCNF1	0.204308322236105	0.052989667709262	0.15279180777964	0.123116017327859	0.0901332885577564	0.179940891813957	0.0958982806837658	0.188390841037045	0.177680744359783	0.175386835539994	0.0825227429090081	0.264656697835738
Meth.KCNJ11	0.115366616522498	0.0735061693031393	0.0851394172706575	0.0751787588159611	0.0910203204803059	0.0933938046751805	0.0395272908393876	0.100120734574271	0.0856051573461853	0.0979138807487398	0.0694334450069846	0.12569947636095
Meth.KCNJ2	0.30668257897321	0.152260285353997	0.172178055036457	0.15747466901437	0.0884831799282207	0.239276867936229	0.0890226231934622	0.252001289414308	0.235307503113359	0.270170227723256	0.194162665555377	0.350458094053603
Meth.KCNK5	0.207394270763302	0.0575536471664374	0.108357975894449	0.18104862057404	0	0.177339830092468	0.038727152747264	0.125058981841636	0.198040969932265	0.132370938639825	0.070285800520868	0.155046456670511
Meth.KCNQ4	0.0768855939541372	0.0545068378158415	0.0570854994525296	0.0464872360227074	0.0485934093002583	0.0655412270017963	0.0327572175245233	0.0696860129356031	0.0623275672291891	0.0681738856660567	0.0493654783269722	0.0877670147171331
Meth.KISS1R	0.154507032985159	0.064507608998553	0.102028060206572	0.0967284141882962	0.0747583143395697	0.129969493049984	0.0466217283310428	0.124810574955378	0.103871751062654	0.153049619849235	0.0656661151475371	0.174154038584586
Meth.KIT	7.87206801169127e-05	0.0700078815483181	0.185054967149519	0.181280976129889	0.136531298501013	0.210116924420093	0.0492362251133052	0.176285584020082	0.210382393326347	0.217146169619945	0.160409128416229	0.260128222560049
Meth.KITLG	0.153793018215584	0.0944119521984718	0.0833316084945683	0.11797014595333	0.0580342998419152	0.142757182701511	0.101938929270136	0.163401481403925	0.157125631452628	0.123321103447532	0.112502021746237	0.172111844855334
Meth.KLF1	9.56451435688083e-05	0.0371402943113529	0.0445213295872558	0.0405182676768809	0.0295736590158219	0.0777709436855768	0.0479003761768759	0.0587363821996928	0.0505364276653677	0	0.00099731968766957	0.0922391253666705
Meth.KLF13	0.218147684457466	0.0969480455462692	0.189663795475075	0.143732629057239	0.0903204151287758	0.160394862960571	0.118818196767395	0.185142428192456	0.150881128968019	0.196249327308644	0.112436894583479	0.215989985973499
Meth.KLF3	0.164432442547801	0.0527672449153879	0.106158347466936	0.101578304145499	0.108465109401474	0.137835106475315	1.49892495573761e-05	0.125154672348061	0.00105954985051112	0.157685449098599	0.0818549947080315	0.182421241437574
Meth.KLF4	0.227474543381697	0.174190514905432	0.137728614820554	0.172807742620804	0.139656078772377	0.236713635191113	0.140052604806	0.250271205130254	0.246159453293224	0.180126974258062	0.159996276099944	0.348867251379633
Meth.KLF5	0.363222303561519	0.193249187661063	0.255529045807546	0.213618844548764	0.16263782943003	0.23817770622541	0.132930534283176	0.295444945950007	0.26246071995284	0.323436871766125	0.20137594808413	0.423010923318759
Meth.KRAS	0.283602849061077	0.145340112273487	0.224815757761549	0.169782902071294	0.13438847271453	0.21181729616798	0.145515529783511	0.246272659072613	0.166165025547827	0.2691857392143	0.161931231570615	0.287963599293847
Meth.KRT18	0.267511946262581	0.173700587423938	0.163340673782982	0.178010831857883	0.111752891220193	0.231205343054845	0.145132903586457	0.240996273379744	0.225196893881894	0.219795079066634	0.191639560270436	0.332243417382046
Meth.L1CAM	0.260322177010636	0.117599729640643	0.135490208541725	0.196166592225657	0.0928166404175657	0.146219434021013	0.071110768622057	0.00191563028213296	0.146889115712228	0.142579903047907	0.153825854539494	0.201124193840335
Meth.LAMA1	0.237795623139778	0	0.095227334716101	0.105040769705754	0.055634661612207	0.117494213098833	0.0930149488415267	0.169087733508906	0.365410880956934	0	0.138267693543767	0
Meth.LAT	0.0864729327041246	0.0363105151278527	0.0479758634417821	0.0466561284318226	0.0372033768617061	0.00184915583279575	0.0496343849965247	0.0656426284892593	0.0564469581335535	0.0911443684306392	0.0466133931855251	0.0867650168188816
Meth.LATS2	0.220802700804153	0.143383385761767	0.133188531822434	0.153209393222187	0.0875308583860711	0.197556636289971	0.136924052509245	0.224117284264208	0.199386754651155	0.17784295173234	0.166282437101506	0.257712555983373
Meth.LCK	0	0.0563976882654739	0.052101861193678	0.0503847485355744	0.0841332897137356	0.069901744044639	0.0301431500794921	0	0	0.115212258432861	0.0477272188930792	0.104625541698811
Meth.LDHA	0.247087976495703	0.140228809894318	0.176007325762173	0.146063447061878	0.113362271940238	0.206991721945848	0.111778947400625	0.203422379108138	0.182218311367248	0.243671031670886	0.158462221250122	0.303135769424885
Meth.LDLR	0.372940999804005	0.193103391638771	0.22951703335307	0.188564246402037	0.146791499593289	0.265851411853961	0.154745055597068	0.271458170270868	0.246444287595145	0.31528120879738	0.204394504240763	0.403925885003251
Meth.LEF1	0.35427379660942	0.173848017925959	0.238674470789444	0.186349993060897	0.135933713413278	0.273616314813206	0.056422919809997	0.27022201162169	0.217154469719016	0.335342166330765	0.197901613138154	0.394943859060819
Meth.LEP	0.0845485575834893	0.0385017730289132	0.0522245229301607	0.0770766896621008	0.0301067591198132	0.0683687431694449	0	0.0651386331263558	0.0610182767744449	0.0726108912796801	8.1932578152438e-06	0.0820078458248194
Meth.LGALS3	0.283708056166186	0.155265818164858	0.209782029821782	0.164227331609125	0.132662770186715	0.225653314726493	0.137277886078802	0.205185721443123	0.199271501389131	0.285539810797142	0.177779891220735	0.323709990869991
Meth.LHX3	0.0752981027774413	0.0376710924400773	0.0456448746030549	0.0415186588521461	0.0294170367507406	0.0560786790744296	0.0305350655624481	0.0645350724744202	0.051709986694558	0.0636334800918617	0.0426539091320004	0.0782325047552678
Meth.LIPC	0.000660409188747149	0.055027472817336	0.0445414710951875	0.040372126807395	0.0547139119346409	0.0587541068101953	0.0295121132414856	0.0654581900466897	0.0555154797394323	0.0626106711156281	0.0455763862310854	0.0837271316087173
Meth.LMNA	0.188607908081079	0.116631167832001	0.131189979872208	0.0980910024934467	0.105652373874634	0.170136861125473	0.0779924090393117	0.142404149189006	0.125849830512654	0.171013159193679	0.105243350070543	0.216305889510301
Meth.LOX	0.155408608371576	0.145218959131604	0.113120520563991	0.114365912095946	0.0666890305698157	0.160506773769679	0.118528484408497	0.187065508032878	0.198240717918206	0.125046587436317	0.125607372747982	0.212110406455643
Meth.LPIN1	0.137159055710675	0.0872675395505005	0.0916267170525555	0.0729536573389055	0.0873436768322075	0.104178562437639	0.033154071547072	0.00156103811674836	0.0836223452784983	0.143575713942891	0.0797385549137068	0.162554021882101
Meth.LPL	0.10706114813047	0.0406113097687759	0.0775005899519149	0.110992143668795	0.0505769103546062	0.162778471650505	0.0319271136217448	0.0806431011050869	0.0704733269768313	0.116733037551827	0.0511190111430386	0.114842354782057
Meth.LRP2	0.327006097585995	0.15094887598321	0.209688028552087	0.186936091432324	0.141961279438305	0.243985026574327	0.0381824746061597	0.296298464162864	0.235071231928961	0.297007383064732	0.151313417992784	0.275210544658354
Meth.LRP5	0.00121586876957079	0.042971537927691	0.0550191985190019	0.0449363153497905	0.0685640836797725	0.0631688123084301	0.0295773140080196	0.0633368640613099	0.0518487518069259	0.0672836774514987	0.0463759525569659	0.0844180757144558
Meth.LTA	0.00659313375984201	0.0426610883013838	0.0513663551882639	0.0481097455980182	0.0450791267188869	0.0634394880462893	0.0319847859223591	0	2.45261411861115e-05	0.0766038882575041	0.0544925737572116	0.092256757816875
Meth.LTF	0.0910725871325741	0.0583694767571554	0.0781865439454551	0.0676873811098514	0.0482299137654854	0.0750374070534583	0.0558562749098209	0.0842760486833624	0.0852681133834282	0.0793747337652999	0.0576454868032902	0.103305561165331
Meth.LY6E	0.305801903528049	0.156885633259333	0.2195107643958	0.194656060102846	0.13919064732813	0.249403107644619	0.137175764777211	0.261196770309397	0.212301262223855	0.302362486205424	0.187863768996431	0.381538748017384
Meth.LYN	0	0.12688525556297	0.134897600628965	0.0913036561907796	0.11546819424275	0.142888164793114	0.0522598430860296	0.159386821448619	0.167571422534395	0.160054211958591	0.12649841079212	0.209682140127038
Meth.M6PR	0.322771226494344	0.182982686491161	0.211560519636844	0.179473404439586	0.154321658509009	0.259189602559947	0.162600039034611	0.244561960704456	0.250904876542715	0.315157765205587	0.232346907499511	0.400687940108926
Meth.MAFB	0.119183288591583	0.0808095185126763	0.0695245990366275	0.0888686805402367	0.0444661079195461	0.111571506297094	0.0844629405117195	0.121522297337353	0.114504450506673	0.0993655025386725	0.092289707486196	0.130476215949648
Meth.MAGEA2	0.000310150344243201	0.0352657211504627	0.0552550295274004	0.0314767323286558	0.030593746227284	0	0.0317846553293495	0.0594580677361666	0.0499593911851731	0.0661678985721199	0.00118692337605382	0.0684472744128471
Meth.MAGEA3	0	0.0367457094034024	0.0567328645611038	0.000598676008010199	0.0314125439319876	0	0.0381158278027671	0.0653501722341501	0.0519606640398438	0.0654843709216531	0.000162304598064891	0.068484760177764
Meth.MAGEA6	0	0.0368680792637991	0.0585186886394329	0.00789797585103355	0.0316831250834315	0	0.0371052864979528	0.063372822429443	0.0503294883294852	0.0673296679288154	7.04050251508641e-05	0.0718671980410424
Meth.MAL	0.0823472615818105	0.0391940346412913	0.0495718794072428	0.0448031612338127	0.0318835922786014	0.0645521742938026	0.0309103528379363	0.0663285272737671	0.0538615156880862	0.0825087687353591	0.0462264125780297	0.0993706682315328
Meth.MAOA	0.243810404509975	0.104367551573792	0.11129999108078	0.170467873324591	0.050468540554918	0.181414249792378	0.0777791338958444	0.178911351720494	0.138268951251396	0.169916822775915	0.20303117122593	0.00144895381212733
Meth.MAP2K4	0.292304086004534	0.157686419933218	0.217181588742963	0.16241545569504	0.126064870127601	0.219261564840164	0.13077828883391	0.242100188385039	0.216118004890566	0.283671647612041	0.179608602393332	0.357433273488592
Meth.MAP3K5	0.266326817790858	0.162451502696426	0.203617452570674	0.16148410073903	0.137202012222258	0.223239360038985	0.123531661664858	0.235659052323736	0.208961706029029	0.225071263869008	0.180364359922491	0.323127288527182
Meth.MAPK8IP1	0.171158962311895	0.0475111591115258	0.113979335530422	0.12166195887901	0.0765997899673338	0.14787629437447	0.0699453487104902	0.132077645191968	0.101362773399736	0.161807204330219	0.0983219541645331	0.164365910447496
Meth.MAPT	0.290770540847657	0.17081820636723	0.183838956359486	0.185681978547217	0.134881453661872	0.261947179947511	0.0889751536305353	0.282758860922241	0.249381352014489	0.252256466701759	0.223764186676438	0.383250858310287
Meth.MARCKS	0.29653357572697	0.171814826799634	0.209538937674956	0.175101492283362	0.130896938973605	0.251073262843414	0.150463065719698	0.258235513301046	0.241460916853141	0.268275152805729	0.202591941558255	0.378428270269257
Meth.MAZ	0.354888024637075	0.180001907269791	0.243202486975114	0.203030638050289	0.158063645391469	0.265215191554938	0.151952452635596	0.281697314918267	0.247593254609761	0.330872048194212	0.218264393818038	0.404300074294455
Meth.MBD1	0.104638087038699	0.0361669313041168	0.0473559984226312	0.0416262570441611	0.0316426925135841	0.0580050715454121	0.0299323978318056	0.0908954168172573	0.0896523927635236	0.0656041136924948	0.045081286720773	0.0782849065009923
Meth.MBD2	0.362703872740265	0.185997893567258	0.247275748564084	0.2137033433281	0.159190732938831	0.294565674795493	0.159315988829589	0.300289922741972	0.245452307423	0.343875179078513	0.220492100465964	0.436637259209088
Meth.MBP	0.077415809440231	0.0416848251357278	0.0466839680157081	0.0424591243705764	0.037213507470003	0.0573599634470855	0.0299346262191331	0.0649056610305234	0.0552833145715433	0.0622526537272077	0.00175267991283563	0.0807893036652615
Meth.MC1R	0.30560829954934	0.115810930267115	0.176193182932838	0.174544203062685	0.13131680697712	0.230835736518931	0.0876631596715752	0	0.193266968647343	0.261837933620845	0.141935933563351	0.293224830626138
Meth.MC2R	0.0816020913743541	0.0577375530283901	0.0513367868597485	0.0434310656883304	0.0361697981837908	0.0609047803525156	0.0578218023795646	0.0622427541798427	0.06246223459667	0.0651180339709362	0.00217694940730097	0.0891811696392145
Meth.MCL1	0.24584876199832	0.127487501771608	0.184523595275193	0.143863806654923	0.105674502050163	0.188622530735525	0.114622088754681	0.196857647166781	0.136302304475902	0.259649298997207	0.143135353049874	0.294251437330724
Meth.MDM2	0.222746264808807	0.116413756068551	0.167793857354526	0.127035076126092	0.101726369594576	0.17248493868	0.0999137438041452	0.183827859855025	0.161684018828046	0.220749999183798	0.138153432214233	0.261552251687933
Meth.MEF2C	0.0020378998187469	0.222605842791625	0.268607472560098	0.000965126290952643	0.17249908786184	0.287480140744995	0.0682533348498139	0.378126282345284	0.287669897671766	0.341646204599821	0.13307074767991	0.405389391392934
Meth.MERTK	0.101249500743124	0.0482613557849497	0.0471290365125404	0.0431857903572979	0.0554493345274219	0.0606727106654017	0.0295457639130936	0.0606743569843922	0	0.0635440072392385	0	0.0855355342861928
Meth.MFN2	0.264708811714368	0.146752483694859	0.20053057935111	0.155436629523369	0.110633743853717	0.198587277647903	0.118924866886657	0.204038010369961	0.176465281886712	0.265479188369265	0.165189548204362	0.319539921730391
Meth.MGAT2	0.339855972930671	0.166218281308785	0.239253969738418	0.199116339670783	0.135582458466935	0.265649325582277	0.141020660551946	0.270184268732045	0.230265197350682	0.324910035536626	0.204720192172741	0.400358737309491
Meth.MIF	0.273721722887291	0.145819026515892	0.203709090437552	0.165959015438718	0.127366839212794	0.212667617538367	0.125911399041057	0.224061510205179	0.191518700019098	0.284488448364266	0.159819590065626	0.345413614338605
Meth.MITF	0.253055073276829	0.14804234402383	0.163664192518754	0.164428110821377	0.140882781864137	0.228766792656411	0.131720208521955	0.215565274356272	0.216471127629249	0.226912529849667	0.158573722923945	0.306303976537647
Meth.MIXL1	0.088351725601824	0.060677884097307	0.0551353853604606	0.056363538800817	0.0676948370505107	0.0668620044680487	0.0304589098253124	0.0759621812285275	0.0561015678413453	0.0828625876578684	0.0516615983347205	0.102023158495703
Meth.MLC1	0.092199809016726	0.0550171516472067	0.0903337998572112	0.0702546263127094	0.11733433736146	0.11645074704344	0.0707768933593766	0.12855124237391	0.00614879091116091	0.180912213553333	0.0658333719741057	0.184595614276425
Meth.MLH1	0.135503689838387	0.098075685720273	0.107311576779527	0.0723282071151527	0.0817783393195009	0.117294585061507	0.0960040068713936	0.116357946177207	0.130198264036952	0.120600371584334	0.0723560557419639	0.166670611409152
Meth.MME	0.268275620185268	0.087295399364614	0.152587086582238	0.166000490884805	0.00410681374941264	0.1844564510462	0.037879098200927	0.150514707294568	0.139791933854529	0.197932587175133	0.155589051328196	0.179456000707673
Meth.MMP14	0.000926687473828044	0.0695711590403462	0.0770877616338723	0.0700634472821658	0.0524256063881458	0.107937698908509	0.0736379031511669	0.10149100535283	0.117508667170108	0.0809529911854501	0.0810291436067197	0.141618296997157
Meth.MMP2	0.164453388269867	0.101634612717259	0.117481621851013	0.100991829615604	0	0.135180646434883	0.0369292817776639	0.133125698685116	0	0.139211026318507	0.104092065152123	0.224044417251411
Meth.MMP9	0.0762471489007724	0.0389697343960813	0.0478615326736586	0	0.0323613355498291	0.0585112249117279	0.030001745654629	0.0616677342888072	0.0560166668715113	0.0643319941754694	0.00204730911185075	0.0824339091764612
Meth.MOG	0.0105265840821928	0.0482317961712021	0.04857152952948	0.0421975415737202	0.0657752444260865	0.0546292532642139	0.028297942788491	0.065797063452417	0	0.104888784620652	0.00211090450208918	0.00111607406813584
Meth.MOS	0.115407795962007	0.0471510987590622	0.106892326598057	0.0641270200597067	0.0548524890934411	0.144009223007794	0.0703537020065408	0.100042449228145	0.0687429837314533	0.140412853681778	0.0578738054583103	0.12817165763697
Meth.MOV10L1	0.0675589079644757	0.0362105543369093	0.000568477851311111	0.0390249708235803	0.0302083112691337	0.00135407107762823	0.00341805346119232	0.0868385142476911	0.0516943457192801	0.0641709107156699	0.00798460625336666	0.000702948602349068
Meth.MRPS12	0.304363191302009	0.16405075578741	0.230500476110862	0.171569082239079	0.13169158658293	0.240182845644594	0.144783473211384	0.247761950004252	0.209043092554272	0.307520656452764	0.191716162701136	0.375176807963498
Meth.MSRA	0.275951654748491	0.153673696393597	0.203306571865052	0.163364926153744	0.115241844016047	0.219336517821127	0.110480134882285	0.208906381270948	0.193142781055869	0.259169864999699	0.173592109943806	0.323036624445328
Meth.MSX1	0.105381454899561	0.0410668413047278	0.0586162775277875	0.0490681050107676	0.0383137035648929	0.101885409330683	0.0013502054201351	0.0822130834995749	0.0566973279793742	0.113364793971543	0.0511933317430293	0.119814539090014
Meth.MT1A	0.0761613177636701	0.0379094455291085	0.0455027022475492	0.0416247438512912	0.0288481657500024	0.0571254355201894	0.0291234590890884	0.0616193678320359	0.0513144071470498	0.0632427991996275	0.0436594960556328	0.0775972768134864
Meth.MTA1	0.274162825739438	0.145091270543714	0.204809728567754	0.154050668776979	0.125975930462135	0.230270276479339	0.116577494043264	0.228931903594055	0.190865482199887	0.275392133696833	0.165245379690175	0.302709919914403
Meth.MTAP	0.201297228796418	0.132511700444505	0.131809762749765	0.122754757905163	0.0986903855997006	0.175882292408555	0.100142762644319	0.181370795597229	0.215399505779574	0.146765085966272	0.127428272396158	0.230031162789719
Meth.MTHFR	0.083675831943458	0.0432130812460001	0.0581384145970707	0.0475891095812136	0.0393219617844633	0.0696909614190741	0.0334647024379488	0.000696883155701099	0.0687283633841938	0.0668148840735424	0.0490524527789986	0.09339427275386
Meth.MTIF2	0.386999269420735	0.202283915559727	0.259827478236088	0.210277869477788	0.169075148106709	0.302699979489525	0.16710561371034	0.319455178629431	0.255821352077251	0.356790444651111	0.232530030780861	0.44814118846643
Meth.MUC1	0.000897069851825602	0.0489333229321558	0.049436818243653	0.0456769539254565	0.0795811578262493	0.0624789181777474	0.0364260560471154	0.0647136082048176	0.0531177835973906	0.0685883582304169	0.0379852053743371	0.0950724416524581
Meth.MXI1	0.000713700626334724	0.0487257028915605	0.0550380005742648	0	0.064154575799086	0.0599565890574207	0.0396184869816212	0.0653375538915012	0.0548544824320952	0.0673791017271823	0.000239538507528604	0.0882731582695666
Meth.MYB	0.292891252192524	0.137658064358261	0.209350713193112	0.161985237404035	0.122110312127297	0.216498646411147	0.129071693053199	0.238081999734221	0.219597989349986	0.258614536643636	0.172740900455544	0.327640251110396
Meth.MYBL2	0.181195342104424	0.073499675536718	0.136258253883644	0.142539197048975	0.104249879764397	0.137331974066398	0.0868699587851481	0.149505026918884	0.153493434101932	0.153283523879221	0.129339451363887	0.176597825447386
Meth.MYC	0.289455319316507	0.151176432851924	0.211078294955957	0.170342267059327	0.131474878398174	0.225428204851182	0.131426855829173	0.246781667335211	0.198888710691825	0.281406954245821	0.185425935842323	0.344755701406235
Meth.MYCN	0.204458467328673	0.117901357720527	0.138848797446284	0.149027428247333	0.0965011712169532	0.192973416556374	0.0425923758407327	0.201957998607176	0.172390295537187	0.169109364550226	0.15410992540188	0.211495315340842
Meth.MYD88	0.252594027898427	0.126247661325229	0.171848329311138	0.143823085036452	0.114626999904429	0.181746663447614	0.113461491656265	0.205696974420091	0.19228513449658	0.223504167353532	0.15767835579894	0.278582137025492
Meth.MYF6	0.159007962773085	0.0957584651235073	0.097879693809083	0.11949548656946	0.0924354809492403	0.110472931218673	0.108036819887292	0.121469871668698	0.101991783125541	0.140186288044627	0.00184594124463069	0.189199864861911
Meth.MYH11	0.207143185591822	0.0624091702625585	0.138502654633108	0.183410971211828	0.133616739814817	0.21314182721546	0.0362379044188817	0.170526202961096	0.134373930788074	0.224890026990588	0.079485516041317	0.158365072762121
Meth.MYOD1	0.0826249031781584	0.0358757177074942	0.0478660202198054	0.0423479597586651	0.00098577445551079	0.0947804563289662	0.000691729278146446	0.0638230513221067	0.051617631928263	0.0855598149418097	0.0471041163807602	0.0914196274391301
Meth.MYOG	0.0745375004033336	0.0362444168844408	0.0428627579810972	0.0403730567065513	0.0290706604322924	0.00446892556766558	0.0284350077075415	0.011933594046416	0.0543698069353544	0.0580720908040073	0.0427197158196945	0.0722359395002271
Meth.MYOM2	0.213742337411701	0.103805782938566	0.151507932772946	0.0940170824912604	0.123959824493989	0.170569112139639	0.127672853814909	0.18694284796573	0.162152601090743	0.205037048446118	0.130556912927303	0.305667213704572
Meth.NAB2	0.383066411127089	0.205948530678869	0.258838340045508	0.219758000448545	0.161589286705142	0.304865985689379	0.165165752914311	0.316929258976939	0.273248298492011	0.369566166296851	0.22988915432153	0.455015844091442
Meth.NCAM1	0.195785260055762	0.0506494510430054	0.12006073198173	0.147489450159911	0.0847655894999496	0.160704984375311	0.0876127216034405	0.169606063674431	0.173435657796771	0.180585464894313	0.0828397159885813	0.235395928587827
Meth.NCOA4	0.313604135456604	0.175769281621817	0.171159784314784	0.183592527535111	0	0.233981288453853	0.146084959199845	0.269451008226341	0.238115267321313	0.277188810843652	0.217817842515725	0.325024449899289
Meth.NDRG1	0.408971225727989	0.220288024270432	0.248314097436148	0.222976353112378	0.149367192952985	0.309042143638636	0.159154862887503	0.318861781629724	0.279346232728846	0.35322277997867	0.244572807685238	0.455511941469917
Meth.NDST2	0.0753137248522348	0.0359032940368745	0.043184615501567	0.0423372061215718	0.0309993832063577	0.0570401464113182	0.0311350610709361	0.00065589277090276	0.0500876520031461	0.0616778189802161	0.0473492739602431	0.077818114954792
Meth.NES	0.173293906635358	0.107512745797336	0.0910783335498842	0.11862172144117	0.0784924665853661	0.164855783606871	0.0525258144366351	0.125283268889732	0.112578726991291	0.138201210331591	0.0840575879776397	0.195874360756313
Meth.NEUROD1	0.128001786562198	0.0426708151185115	0.0976079308430869	0.0611926541826897	0.0456794466596007	0.177579711640512	0.0504174960974335	0.101730939454185	0.0988809150749163	0.17555691759608	0.0613245448696767	0.11717889688628
Meth.NEUROD2	0.104261595087318	0.0429413696385114	0.0610381166404485	0.0725011374751694	0.0524195752328941	0.0994066516129917	0.0345030475093411	0.0776417891249218	0.0742062468481428	0.107680030936058	0.0528771099505531	0.10612787661664
Meth.NEUROG2	0.110426221811706	0.0609395275771465	0.112358624296753	0.0725474620644123	0.0562225726786684	0.0856035022249988	0.0427922571122382	0.0946800414477762	0.0871147946981354	0.129432540448844	0.0746474707351808	0.146159919103614
Meth.NEUROG3	0.127777875405324	0.0433679224077569	0.0851691835256329	0.0712676017208411	0.063929219658684	0.175480451866717	0.0329864219374512	0.107736486188107	0.0672184907193332	0.171578586871739	0.0561786866887842	0.10770403095222
Meth.NF1	0.274868537909719	0.120785584680652	0.189922162556198	0.158008267964233	0.141771574844912	0.233471723967117	0.11210661189164	0.217059892873461	0.211767773362388	0.24831042201746	0.174248300247437	0.336540276013982
Meth.NFAT5	0.212108119252897	0.114575226724364	0.122630601989206	0.121578562693539	0.108649371636376	0.00339086666016462	0.0997678052760868	0.181003522550658	0.002416889485676	0.214339500448646	0.114499998211998	0.200283496787895
Meth.NFATC1	0.295415878283195	0.150904905761997	0.198339596086338	0.175798838085954	0.128933238994912	0.222218721687895	0.128538489025872	0.240694177739891	0.221924782702379	0.292244769741857	0.177717253990182	0.337436472752357
Meth.NFE2L2	0.132332628400893	0.0539347530242988	0.0981454926812374	0.0969426348549118	0.056392354041251	0.111508861998907	0.0754815367191727	0.112068779830833	0.112234793122795	0.129726601033571	0.080028715201799	0.151635116269419
Meth.NFIL3	0.31200129572671	0.15744917479428	0.22492813897346	0.184583774194242	0.133615650548907	0.240817791067022	0.135263845654157	0.232335682978637	0.2235266932903	0.297642451433879	0.187147533081139	0.361511767040662
Meth.NFKB1	0.290509192827643	0.0991773363479396	0.180673875336091	0.157107232931044	0.120871935279921	0.216603343451926	0.113508272681726	0.210704357455716	0.17955851867989	0.248685162918722	0.146967559298031	0.326539354896801
Meth.NFKB2	0.334677512569477	0.176694125750397	0.220532363388939	0.182966672460601	0.137055225566582	0.251368263179546	0.150367377133258	0.26802296635766	0.224537799604729	0.314427053768218	0.206570330751082	0.3789344221386
Meth.NFKBIA	0.296488989889201	0.131193957061543	0.223399941276828	0.17082924694299	0.137243856522667	0.211857765899945	0.136086716080882	0.227398343411271	0.19678612178149	0.28899664867291	0.15418657499733	0.354822197966122
Meth.NKX2-5	0.211365230502348	0.111977471026957	0.148696149908139	0.207328190115283	0.15074517477056	0.187281178325664	0.090107090282813	0.157772720894086	0.185376810986251	0.167644913296335	0.00123584285273438	0.249115570879307
Meth.NKX6-1	0.39434294018338	9.28705442144942e-05	0.12880387835529	0.160373512892152	0.112247698255999	0.189191585496905	0.153198138717046	0.248861856085198	0.543278207876989	0.193037621045137	0.122244500236894	0.169392980049042
Meth.NOS1	0.0765371576983062	0.0454560436976166	0.0542242122441792	0.0471036801851253	0.0493651261017218	0.0658419473749752	0.0300296477908463	0.0644522458012537	0	0.0720612702325965	0.0449689658208188	0.0902517084113931
Meth.NOS3	0.0689560299195153	0.0409820368079716	0.0559390466896758	0.0423248211581652	0.0382205340088396	0	0.0322292456262164	0.0633219307983469	0.0542485345459967	0.000675649219783013	3.95295326877638e-05	3.80880853771853e-05
Meth.NOTCH2	0.156480448290513	0.095733406664454	0.132517092564164	0.097642562611134	0.102122695998759	0.119640387340823	0.0419880028540991	0.114237460952223	0.125544280714519	0.149197395019734	0.0853168211463305	0.183788760228198
Meth.NOV	0.256877587399105	0.13209514882451	0.167890271143589	0.143655280678338	0.104311887103593	0.195729339013988	0.0909293487867882	0.202482049455786	0.179536180013602	0.22998922063166	0.157370520469791	0.30237214438781
Meth.NOX4	0.108980242408656	0.0405325457961458	0.0659156835197151	0.0476455112147298	0.0389220839814092	0.0807893781456989	0.0327001412417482	0.0887366637520382	0.0656174611533493	0.107160119291081	0.0540580744943544	0.127008183483664
Meth.NPM1	0.0133726288473193	0.164306377944874	0.217832879168883	0.18987242416538	0.135913877242808	0.26579714345002	0.151087245995508	0.299250113348076	0.227386522379828	0.300505980931576	0.203423772953205	0.400144169880469
Meth.NPPB	0.0880802659375974	0.0557277029287007	0.0638982114346971	0.0462382616598166	0.0442462227528172	0.0749763956011338	0.0330925673812535	0.0724356731778734	0.071853126173625	0.0725145229718322	0.0568003118202299	0.0961527659594742
Meth.NPR1	0.416628813372651	0.20626617908652	0.276128275103303	0.222647132551473	0.17350167963372	0.320329561493901	0.167923942976791	0.324026006066373	0.271238372169055	0.349398903878316	0.235640870425576	0.437596872686088
Meth.NPTX1	0.206224796958245	0.000572405792475392	0.138087657343826	0.180358856795087	0.119721933289394	0.186076638144959	0.0994048678015952	0.150718498641199	0.139662582480766	0.190788395595384	0.0937675165192733	0.162786086512123
Meth.NPY	0.0944396594127341	0.0394322367962514	0.0515762121035179	0.0448733528763467	0.000420180315577169	0.113761215149738	0.0304712045641172	0.07132791920768	0.0597181862698863	0.115554779316617	0.0515925332697062	0.0983174099425283
Meth.NQO2	0.113639743366682	0.0707238595327252	0.101056967254387	0.0781656628034183	0.087803268504989	0.115510047761437	0.0464704951562555	0.0941241855306148	0.0870708065294532	0.110156998824181	0.0714806387226289	0.150637335417192
Meth.NR0B1	0.111550729610981	0.044884275387271	0.0707823440284388	0	0.0315820194457899	0.114751483684617	0.0332028442542668	0.020668014787344	0.0863514452118561	0.0993390614866926	0.0560999444617464	0.127420744491221
Meth.NR0B2	0.0022300947968302	0.0334515392574302	0.0449262587745747	0.00275028738043125	0.0361262752898363	0.0793293222941893	0.0281518795960701	0.0606843373231953	0.00603979909807367	0.118136588586187	0.00758381132052826	0.00060889870222793
Meth.NR1D1	0.391210771724351	0.195307574268288	0.25047475878433	0.213109041203999	0.1810203357475	0.301102558219908	0.155867720923638	0.314385129963664	0.282301244665134	0.336723924855977	0.234326747681346	0.43573896522511
Meth.NR1H2	0.402839230570079	0.198869602233488	0.25254061461729	0.222711277110456	0.165319689210463	0.293862947242456	0.158446540563525	0.31834965798398	0.26942078616418	0.35635268571705	0.238822396092758	0.453602130763142
Meth.NR1H4	0.00286432684680648	0.103403441439162	0.0930101947541935	0	0.0953246607625467	0.0167793620129521	0.0927526279146598	0.118762071806411	0.120718248874286	0.099158036327371	0.0856600582799038	0.144692949541585
Meth.NR2C1	0.376249863392345	0.189615794746215	0.248040083701258	0.206829352198936	0.15222389996232	0.285928146612897	0.157076986286966	0.300877893672707	0.257932399045915	0.329498875161382	0.216240676912951	0.421865091036648
Meth.NR2C2	0.321396929786131	0.153491169110457	0.198515638535141	0.178845529376448	0.152213026189458	0.245249494048903	0.122322966796871	0.257269447521193	0.216122061031357	0.283177510648851	0.189096627973618	0.340340113809559
Meth.NR4A2	0.278334518878587	0.14164669694336	0.209790915911967	0.170446981317094	0.127400777999172	0.223798302629411	0.119092892856992	0.225671832178298	0.198560490720526	0.262609264338627	0.16362442825156	0.323982757736593
Meth.NR5A1	0.000257746607561338	0.0327926065899941	0.00210383684029601	5.97557552246821e-05	0.0294851417818382	0.000996913858077997	0.028178536508985	0.0637164825161994	0.000593076185252507	0.103197779710207	0.000663541734527307	0.00017909405393283
Meth.NRGN	0.291159768266506	0.154961285679533	0.218258552005007	0.179307252017727	0.141453001833528	0.226693602260891	0.13288372518865	0.238423154920829	0.203727386033841	0.289186974997486	0.1725830935666	0.350559137850482
Meth.NRL	0.340952402023359	0.175410819323359	0.239208096652705	0.182123281297456	0.146575163024617	0.254823444831285	0.144701604648122	0.28609838886289	0.239394113233135	0.311337774738391	0.204292040495904	0.395930592680752
Meth.NRP1	0.235601249408477	0.141470922554225	0.131347646880018	0.159243808252356	0.0863836721362616	0.231022381218336	0.113549058704746	0.246436710545263	0.217322085558164	0.163808523594534	0.18126966242678	0.286564854798482
Meth.NTRK2	0.187510881312751	0.0983700352827281	0.115950944258425	0.070746872954678	0.0557845582805606	0.125178927113739	0.0345989401251769	0	0.0905020817747771	0.217778061249651	1.21589773083455e-05	0.271726572323025
Meth.NTRK3	0.0942217622029179	0.0387029854849743	0.0616632144710496	0.0565229627565293	0.0317729502613561	0.121321802392777	0.0323760580155038	0.0713808331790328	0.0635276779398517	0.113864645034212	0.0497009461079988	0.0896953335240926
Meth.ODC1	0.247212220601712	0.114130398703689	0.168361618915086	0.154671642490275	0.113937492407393	0.179556351779388	0.119692493274793	0.193542403399488	0.196239355761483	0.254445394790808	0.153312922290529	0.270891491135564
Meth.ONECUT1	0.280593181454004	0.131139051114942	0.189292068422175	0.154056049688727	0.120548082608931	0.217146552992731	0.0831464202905271	0.227647581670388	0.187906172842691	0.274273660641818	0.168906394841926	0.305690883631864
Meth.OPRD1	0.0751228271398183	0.0387743439315845	0.0444944996319119	0.064220846594274	0.0300822992178815	0.0550304212486809	0.028514327961858	0.0604964299101477	0.0523218191755436	0.0606875531992661	0.00669931984629025	0.0693936740196177
Meth.OPRK1	0.0896881336610145	0.062402082527258	0.053661617255333	0.0504435423254456	0.03170748113625	0.0834965237715298	0.0301338301466926	0.0688790332202546	0.0639862763566199	0.0782802153444044	0.0504504399285907	0.10477153517707
Meth.ORM2	0.0728552696696379	0.0364807763917797	0.045336127313396	0.0429141021974011	0.0296076474903303	0.0583603102794165	0.0292589952581431	0.0616764999223179	0.0501432555263404	0.0619503394914042	0.0442898915596462	0.0803755661881796
Meth.OSM	0.0774105123331747	0.0397166066862733	0.0466691350788814	0.0425489747553212	0.0318939097306135	0.0602988397768123	0.0299362981728407	0.0618088904560659	0.0531012358068115	0.0751395634461622	0.0464454273164439	0.0872561595667039
Meth.OSTM1	0.185661196682467	0.118463925940943	0.135327358313418	0.123599707997944	0.110141435826229	0.140187549487182	0.0569286050447524	0.140817129910768	0.155888839295966	0.168466909169178	0.12506372104432	0.213320067769397
Meth.OVOL2	0.292582478368328	0.167100430189195	0.170168541266963	0.177289085505489	0.132670950673835	0.236397467852915	0.137144347197614	0.235623665154693	0.228570185557625	0.216981318925239	0.182961672245053	0.345112921598484
Meth.OXT	0.0680623713068726	0.0362052419856327	0	0.0410510747649856	0.0399580715367352	0.00421738409742887	0.0414653928511036	0.0589238103587386	0.00251003712093631	0.0592981348356392	0.000517351310768807	0.00168052182206639
Meth.PADI3	0.071670889618077	0.0416993581330489	0.053060223812682	0.00703805747718334	0.0376098022333347	0.0516324196370181	0.028999122657471	0.0604329100361997	0.00257862655692741	0.0617552746823617	0.00143182263424732	0.0146922059719687
Meth.PAFAH1B1	0.221286777222807	0.13566148252166	0.164923558501648	0.124112896640108	0.127454172081692	0.189638739197329	0.107046544376712	0.172959639125191	0.176384946138878	0.216745034485192	0.138984482792708	0.281576809316255
Meth.PAK1	0.241380244999183	0.109062121986925	0.158391328003166	0.130846795596952	0.103584605187794	0.185065803719961	0.131847715980685	0.204642062736481	0.189479113776409	0.221170322130418	0.145860267380158	0.281014560122929
Meth.PAK7	0.147491363878747	0.0478423137572132	0.136705915396101	0.0892474597556058	0.0889661870632752	0.171824776725394	0.0444878924753488	0.184422905636143	0.0749868668395415	0.164965445689688	0.069267271578658	0.14394073566484
Meth.PAPSS2	0.00180738656506243	0.0402002159357241	0.0489609210426437	0.0442544849304977	0.0400008865222941	0.046236382193105	0.0284022999607951	0.0565717485769721	0	0.00753498212638937	0	0.000274035488829958
Meth.PARP1	0.274889694620291	0.142642042030774	0.191288255211469	0.171565809017117	0.119269929656214	0.225672132904002	0.140816343025662	0.22331473210504	0.201090280045497	0.269393681285629	0.165797914146299	0.310650462907965
Meth.PAX2	0.161236419205984	0.0905901986941492	0.100157715601631	0.136149401624715	0.0887843244162709	0.160736722136961	0.0824094992118834	0.164294996394745	0.140335910014238	0.131256536963029	0.0816748164995171	0.180249854422413
Meth.PAX3	0.105857430329354	0.0401297504582277	0.0620755216923783	0.0581274100104843	0.061569000635607	0.0934248733294473	0.0396635900774088	0.0868567624050086	2.66535873544102e-05	0.105518176837673	0.0489491589701646	0.112533159091267
Meth.PBK	0.383613369840496	0.192899163844846	0.235441548528221	0.199870925637537	0.162695291293533	0.272436311361471	0.171993670571922	0.00795215612859134	0.395922806784495	0.320866330150703	0.21306902890396	0.443382223417092
Meth.PCNA	0.411575950622813	0.204091952911496	0.259621232857184	0.215208574732153	0.168838844655507	0.306390985793185	0.170996091046309	0.350923978271539	0.279882313105628	0.36872510204875	0.228239217271699	0.464463735423136
Meth.PCSK1	0.0784296662689752	0.0509802825355143	0.04880417467046	0.0422079666425981	0.0314921129049955	0.0711754329369771	0.0297468054080121	0.063608578414138	0.052952577719744	0.0801874289638746	0.0452090742960606	0.0993564382984879
Meth.PCSK2	0.268373497748074	0.110964990949648	0.205942540602274	0.13139637729624	0.0844362643986675	0.245509210601285	0.114668024940468	0.227897864964783	0.168864202919689	0.266215556316689	0.111406861198319	0.306875623561906
Meth.PCSK6	0.0806737561611442	0.0531722155943165	0.0480566895062156	0.0435326473825535	0.0427522108192976	0.0617968075805255	0.0364437987984686	0.0722649500542832	0.058340741615229	0.117529104613989	0	0.104830876063896
Meth.PCSK9	0.19810129147254	0.110983580356442	0.117964049313277	0.131164186965187	0.0900768614031939	0.181748115228743	0.102911650331659	0.193724631948175	0.155485861125748	0.155513376836167	0.147472399676735	0.250738781641922
Meth.PDCD1	0.0903422336966842	0.0656914031287806	0.0608670917584469	0.0581293752678022	0.0505543923943774	0.075632743290643	0.0673350366265743	0.00148937343226952	0.000119746128721067	0.0866970246207454	0.0521963038136893	0.105754090296399
Meth.PDCD4	0.303235744266931	0.127167747509887	0.215412140880569	0.184609578641086	0.126584045175656	0.226227810014193	0.121776210121427	0.236778315376213	0.210458837094118	0.305932105529057	0.173252925595874	0.321532532209142
Meth.PDF	0.0741965818624585	0.0357426808702744	0.0445283720061181	0.040057989882483	0.0306625360673876	0.0549699973051885	0.0303959201121126	0.0615093562353997	0.0524682862231566	0.0630031958757836	0.0430918538290463	0.0768300358410689
Meth.PDGFB	0.174407502856877	0.0518169511002717	0.114484162291504	0.133197300095611	0.0811996282050274	0.161682844420413	0.106507944077835	0.197440115540739	0.162167676569662	0.139229424358035	0.110068567981928	0.222205554680866
Meth.PDGFC	0.15187717134191	0.0518574260846762	0.0851021927254976	0.104272836296422	0.0575382471365458	0.130229771136962	0.0802946563233242	0.164476453574933	0.191535429101312	0.000761706046988476	0.0859388859035872	0.177370506330347
Meth.PDGFD	0.156363285258661	0.0481523204851632	0.115614696691243	0.0657961204392102	0	0.148166262530242	0	0.172701051739268	0.00127134614354528	0.178084978656122	0.0745976472473099	0.159248636525618
Meth.PDGFRA	0.122520238741847	0.0806422419810321	0.067093097671407	0.0773531393354159	0.0441646118270688	0.104896079006737	0.0304666589169001	0.0989132573687884	0.000476099250188134	0.132222220898079	0.0678430316887644	0.151086266538501
Meth.PDGFRB	0.102468415270158	0.0822196459844037	0.0882491422132162	0.0695203315678914	0.0884755505051026	0.0973720676716673	0.0361337686917113	0.107933676588331	0.0850549163275312	0.0992481885927946	0.0715815019358554	0.123283791905936
Meth.PDPN	0.197837521958358	0.131103175922332	0.125042464251529	0.12549708590683	0.0999905399586378	0.180738083294898	0.122369607317144	0.194454429615722	0.177081241412754	0.163127341866145	0.14945946724168	0.25717627030504
Meth.PEG3	0.075648258085491	0.03673346157301	0.0461891422370607	0.0411234659780042	0.00180453641814025	0.0572971670387405	0.0288841393436172	0.0610913120240535	0.0515866582340278	0.0639083178160853	0.0435937008936374	0.0759487533995915
Meth.PEMT	0.308210880487526	0.169156341595422	0.218243578980669	0.179717481933795	0.13655093550081	0.249094296234598	0.148069984131927	0.258605044047225	0.212516502588205	0.305465552545772	0.192868908565213	0.385298884646503
Meth.PENK	0.0837950172298787	0.038924712072033	0.0546942978326089	0.0453391358667056	0.0305644056417373	0.0912698590513417	0.0307810880359713	0.069245410387679	0.0529741134740238	0.0842344539331223	0.0468789358286845	0.0869076795630969
Meth.PERP	0.333451193628407	0.19583990626662	0.228016078468304	0.211366264632094	0.157694029198175	0.279556650336957	0.16296108700181	0.292960541252751	0.263517395410276	0.275584664003913	0.219938423377811	0.371350963217802
Meth.PF4	0.0845903633677523	0.0387771986576596	0.0586409891853588	0.0532706558523738	0.0310319480677377	0.0642344247166828	0.0358919834422642	0.0711103474282269	0.087347903212764	0.0739472756866787	0.000918720902597604	0.092753426095714
Meth.PFKFB3	0.321157391664905	0.157139864137411	0.13323978870768	0.173048822457735	0.131621802995181	0.240729431347878	0.131547687368152	0.247955069647996	0.231654453790235	0.28591320997908	0.190868401521939	0.356255887845481
Meth.PFKL	0.251453242500904	0.12448911643908	0.190058189782557	0.160463692848226	0.121127713172998	0.193667545168318	0.0765537145961554	0.204511895084932	0.185993934919956	0.255123415789829	0.151620397010901	0.27003947428131
Meth.PGAM2	0.0879253859029544	0.0610770232514426	0.0701562312685352	0.0622194916129176	0.0713027877815154	0.0805994046309442	0.034383688563918	0.0749760504482265	0.0782129066803372	0.0782909231466722	0.0607241285823073	0.123564456256732
Meth.PGK1	0.220220975395199	0.0192772463821331	0.0941258535569258	0.137126063428307	0.0368539754623443	0.0184208305437687	0.0349924854184943	0.00764435523927191	0.0874076431054819	0.123898041166929	0.157311816914968	0.112562806619474
Meth.PHOX2A	0.101854316059323	0.0398201599423804	0.0716632085478782	0.0801346888382474	0.0379071925027604	0.138327241676241	0.0298446156521409	0.079210819181697	0.000822503468722319	0.120205643493078	0.0503258280551339	0.103952874159166
Meth.PIM1	0.303058976497867	0.133212369400587	0.160655722025815	0.188523547970615	0.142843665289953	0.22648137105599	0.137376046292946	0.263030217164364	0	0.286628367408524	0.10124522670527	0.344300743809672
Meth.PITX1	0.00724580211446883	0.118883033543033	0.0953141866972548	0.10235036579303	0.0802036436150963	0.11121458821929	0.0556156312596527	0.115504569777355	0.128362405482962	0.12093501419457	0.111582840835286	0.177690412860246
Meth.PITX2	0.0864515064302774	0.0406521152691432	0.0481740717062421	0.0432854871628062	0.0388558545166426	0.0677834725715931	0.031575285695952	0.0694575711274541	0.0574469199920466	0.0746872753709783	0.0852564935697778	0.091814198512818
Meth.PKD1	0.00164727747353132	0.0329725093705294	0.0769022302941271	0.000804362271332853	0.0324886585525712	0.00728854169564251	0.0282736310510002	0.0640908527842294	0.0166051857621176	0.0569125753607042	0.00664036446046512	0.0034135098421601
Meth.PKHD1	0.0929658357959918	0.0818359790150169	0.079637611338518	0.00956166280144233	0.0820791979744999	0.0834262540860856	0.0594851654446768	0.0858082245430371	0.0937594863788943	0.0766965677869294	0.0705380044263165	0.131877830326001
Meth.PLA2G7	0.163079537657622	0	0.131700720756329	0.184222978180188	0.0319591539166551	0.173105364798179	0.0536248780202887	9.94201939265512e-05	0.221213562614674	0.153581280301046	0	0.000334484656235142
Meth.PLAGL1	0.0728104175333156	0.0369725271149837	0.0449942457926647	0.0396356701602929	0.0297186291683556	0.0576832005212428	0.0290157116319241	0.0597550808047537	0.0507334815607611	0.0638986615109919	0.0442744209916998	0.0805609278774585
Meth.PLAT	0.0840464461708834	0.048704819066059	0.0672791194925325	0.0499605738891216	0.0533789674080146	0.0673316319210513	0.0571578453710277	0.0644333553294219	0.0657608043282834	0.002329571299005	0.0526899170861663	0.0913281197462587
Meth.PLAU	0.236640944721892	0.138684711256094	0.165952516932342	0.145938725903111	0.127303712870969	0.188147889837461	0.120914235277096	0.207941628767789	0.17572343952678	0.199323233688294	0.159052812812595	0.281492011768824
Meth.PLCB1	0.137920721975823	0	0.0921501318596826	0.0112087298623428	0.0885333658527617	0.180071361277858	0.0396911515931739	0	0	0.185564413351538	0.0541369255303661	0.111904410209716
Meth.PLCD1	0.0756788674129546	0.0409656089506883	0.0518823959227523	0.0416601762636119	0.0333060549770289	0.0616203501669632	0.0304583664943568	0.0637235005525235	0.0573180519565442	0.0671973210187692	0.0455724706312731	0.0817790818165697
Meth.PLCG1	0.191502157084108	0.133481205680783	0.117475970617414	0.128414737249055	0.107589671020135	0.159265462501624	0.0374145126363992	0.162580329658632	0.113592366843672	0.187130792332969	0.106148681224064	0.228309983469186
Meth.PLK1	0.185333286327415	0.0963323303179668	0.129891638023771	0.115552601223469	0.11056817086714	0.143288734150084	0.0798736616306946	0.138605969862182	0.132846686430119	0.175346911237347	0.106372955581251	0.20505341375494
Meth.PLOD2	0.140419991382736	0.14059522041677	0.0967120819362547	0.125645501584891	0.058357895387603	0.153714014429952	0.115250720129006	0.17312403893077	0.167099652620845	0.1237011491537	0.127078733724708	0.212062617341657
Meth.PMAIP1	0.118996110504727	0.0801793013532241	0.0764114026179821	0.0726920219554139	0.0923342278905731	7.39652296820611e-05	0.091332787331153	0.109802865857542	0.1162293491406	0.095406028225855	0.0777322796051067	0.133849329223362
Meth.PNRC1	0.270845489872763	0.144431922914795	0.193834092442776	0.163206149934346	0.123990986017983	0.215957868244793	0.134473387599282	0.213035677914817	0.19599963396143	0.281605404502071	0.162781920032842	0.330090035262247
Meth.PNRC2	0.3791319740399	0.179307057877517	0.247981968092505	0.200602710303171	0.137221782896287	0.272866772559664	0.154399307269666	0.281380008840801	0.237783319395155	0.321268770446854	0.215744004521498	0.417427115701609
Meth.POLA2	0.348936669977685	0.192196233594812	0.233110800026427	0.211552701544202	0.160190728116773	0.289576954023369	0.154079972178949	0.299906700166646	0.25422683591401	0.359355955429308	0.22257401815095	0.41786743942673
Meth.POMC	0.0769206702346441	0.0406000524461387	0.0571140144696457	0.0471927570567583	0.0372774238298476	0.0595463722459051	0.032237132853818	0.0600748902052417	0.0526946573614189	0.0646685196689185	0.0450792340842863	0.0838862759254392
Meth.POU2F1	0.28990664007349	0.163448962607271	0.201287046794186	0.168017179046915	0.129152222087053	0.223069336325841	0.139866995641362	0.235729920710441	0.22236369088776	0.266833162342071	0.178475711481771	0.356299578210328
Meth.POU3F1	0.0814303213037437	0.0388629934166683	0.055636448674471	0.0450573077525148	0.0317897993517184	0.0831116656444523	0.030566444410583	0.0685698219583624	0.0553596960624599	0.0807376312936503	0.0495532053656777	0.0954295745707109
Meth.POU3F2	0.247721256755504	0.132376807213105	0.109750032322903	0.136631086496614	0.0742351401093449	0.151397661310003	0.0521034170979405	0.185755170736868	0.196666413213828	0.13796373694853	0.140300860697175	0.205747827107596
Meth.POU4F1	0.162364485801788	0.0497412542922464	0.0770384543166617	0.158947744317997	0.132068942711858	0.158100343100553	0.0329402976818814	0.0949715127840456	0.0926335017604338	0.174435509135063	0.0604582689978086	0
Meth.POU4F3	0.102090415249721	0.0399285572128407	0.0607486179258001	0.0536732106221382	0.0324763123143815	0.136012423280816	0.0325541636197475	0.0809959351373155	0.0569176313577185	0.120466973080792	0.0488477394235441	0.11335651813248
Meth.POU5F1	0.0753660403028961	0.0366305504081138	0.0447621376874165	0.0394894437780798	0.0291767579272604	0.0536173556657422	0.0294056897182305	0.0607446043162591	0.0493656050230847	0.0621229655915255	0.0438154128231177	0.0750894360927014
Meth.PPARA	0.194698992647069	0.0998133705509445	0.094745736842333	0.133738511872877	0.119297772399811	0.156129503442136	0.00116551271422877	0.11964394137428	0.0922990937744708	0.210262858016512	0.0855303964600803	0.206130484072763
Meth.PPARG	0	0.0528282065541269	0.193454514418764	0.135749647106389	0.000654496940490545	0.244916910644172	0	0.183521813740489	0.219594323865061	0.251052994508523	0.189359999334339	0.00374176248583801
Meth.PPAT	0.076153546784206	0.0398082097248162	0.0500467656090875	0.0441597249362527	0.0322770163556254	0.0603692306399818	0.031397487218604	0.0590733944911643	0.0521250695259455	0.0709481490103701	0.0474404344337903	0.0887072551532082
Meth.PPP1R3C	0.000375557746047893	0.138990575226011	0.11446604187589	0	0.122814591360323	0.196630560791265	0.0793940495503136	0.219246927703951	0.27737791892771	0.193724001872302	0.198268619236616	0.336564552939975
Meth.PPP2CA	0.251093741565052	0.144573070401594	0.186055629688737	0.164523505722571	0.122353480199939	0.19774576670276	0.137316338781294	0.19994099797747	0.197489027436794	0.231551445003514	0.162059453164815	0.297391324797243
Meth.PPP3R1	0.308766481127059	0.175733382907522	0.227229995699353	0.176698911147075	0.137762819968669	0.242744249080439	0.141396545265692	0.259659256946759	0.230460945772231	0.314073210761749	0.193036717544798	0.381108300609936
Meth.PRDM1	0.2918210117329	0.143708473810927	0.196895908466901	0.167540915991104	0.126748999583749	0.222980523390518	0.141234818756228	0.23887276146833	0.218409401556767	0.273001144364728	0.179815732722579	0.336943469189626
Meth.PRDX1	0.379858382733286	0.184566438233708	0.229061576276582	0.202018979296346	0.163840267317704	0.273006407922066	0.161665752632306	0.310470034296167	0.26752295917942	0.316264628540894	0.221341554264937	0.414906312441122
Meth.PRDX3	0.312593934579155	0.164611955384537	0.214383221506422	0.172040780132625	0.143700006072011	0.248760968159612	0.145001808174697	0.263318045464417	0.22419896149357	0.289535228126901	0.196342415095266	0.356724711572574
Meth.PRG2	0.131640866671459	0.110748450218273	0.131383588330227	0.0870807520906171	0.0932777904004718	0.105752592913918	0.0946076472189815	0.123732708311867	0.120795167454715	0.11762506357209	0.0944186240512669	0.17601466263362
Meth.PRKAR2B	0.0199340187730982	0.0475720525236084	0.0795541320174648	0.068448840423047	0.0898202024628837	0.0899035188216718	0.0399628482606118	0.0877698012362373	0.101899187485298	0	0.0796174898624774	0.119369345048941
Meth.PRKCA	0.324174287506104	0.176177633028958	0.22266035691229	0.181766634576807	0.142788395697621	0.248683195035403	0.146941146078122	0.248827135677513	0.234102497983545	0.292648515797325	0.195416026416971	0.342195283640458
Meth.PRKRA	0.302974032123516	0.160905674144949	0.215407821127514	0.174886434748821	0.137252120705303	0.257290327827102	0.129755772107383	0.267283079185141	0.214066276519221	0.29113689419146	0.193078434456071	0.372616571842534
Meth.PRNP	0.318702776392659	0.112133989563583	0.22599575283272	0.180059136493625	0.135044893887246	0.242298727724473	0.130123440209545	0.27139406917538	0.233143252405294	0.299670158448612	0.203977431192254	0.366489479592821
Meth.PRSS8	0.00114053171723425	0.0458348673593182	0.0537001027592244	0.0521124338703975	0.0438612368429448	0.0666035599439603	0.0491079898642111	0.00388075127526334	0.0623730773110986	0	0.0517119556556032	0.0966278722873089
Meth.PSAP	0.332728728688261	0.174678524618535	0.255083479472217	0.196189751427916	0.137218513484415	0.263838089649925	0.157009242689254	0.27925588190124	0.242262655867673	0.342377822401213	0.214418367678915	0.395412709950346
Meth.PSEN1	0.331201392918522	0.183111264451161	0.250911541004271	0.199409614962303	0.15497503251461	0.265039990674692	0.151521771263457	0.272476050718284	0.234076630765021	0.331085408564989	0.169079506768328	0.406446795856872
Meth.PSMB1	0.387984889495381	0.208149517049912	0.260876456724267	0.215964776027182	0.164295548874408	0.289000936969323	0.167834979461067	0.321591029338222	0.272803697303704	0.355888051356045	0.221045963510576	0.427582257660585
Meth.PSMB9	0.358385341224721	0.181254877556805	0.224741441609604	0.197894988098345	0.138856482216778	0.267075055504736	0.143618793818765	0.288432628512922	0.255851056161975	0.31539839590656	0.218127131748345	0.376632773916668
Meth.PSRC1	0.344567423054016	0.18347898982607	0.229035999900766	0.201173002777341	0.14991844812972	0.268936537086479	0.156522508636474	0.295678086255676	0.235345456002184	0.298671030934487	0.209512560384299	0.370042259081132
Meth.PTBP1	0.394737334659987	0.213258166500138	0.252768441718123	0.211443360356001	0.164803242275178	0.328292938209727	0.176422718507442	0.33431142855003	0.274010842707218	0.369367323181751	0.210325697874172	0.473257360360948
Meth.PTBP2	0.393976150695439	0.210166765171247	0.271011996511521	0.215891113408701	0.177718157213394	0.304534356846861	0.166673388043579	0.326116254707128	0.263225381856119	0.363975598215657	0.230222432812754	0.435054820150716
Meth.PTEN	0.210916308919681	0.107931721784704	0.190038341382757	0.136669027771355	0.0968095251338516	0.172291532507576	0.0997499235593422	0.187653839062368	0.160223059960657	0.242832522961009	0.132535650936082	0.272323149277765
Meth.PTF1A	0.080830584875482	0.0371228804018284	0.0513768637527974	0.0527023398518353	0.029663531528099	0.096283409004285	0.0299191268912304	0.0662943606697678	0.0581087599891493	0.0901108520678966	0.0468512209456116	0.0847820398392741
Meth.PTGES	0.0779014409835105	0.0578561607472304	0.0597721290387944	0.0508518332310546	0.0631883688341414	0.00213085205650857	0.02972471603184	0.0661628548985131	0.054399219643294	0.0713439820107579	0.045700721379148	0.0859414204959153
Meth.PTGS2	0.282916408178276	0.176425873370737	0.262764974177146	0.265111178421604	0.149615648248587	0.240284245536002	0.161330686608863	0.252358857016471	0	0.267856074028047	0.316143016631574	0.353798570495208
Meth.PTK2	0.230566281632637	0.121276422165782	0.170547866390274	0.141792406918861	0.111870660011871	0.191020877364573	0.106763207229045	0.184423400691868	0.165013131287073	0.214489807567778	0.143215988571132	0.281643267797829
Meth.PTMA	0.0736229039325881	0.0397722371604028	0.0569089655045184	0.0446691518862503	0.0318391713571238	0.059239332909461	0.0333741394760064	0.0609640900467051	0.0533795294902355	0.0721449015713421	0.0459486756579432	0.0884842236369871
Meth.PTPN1	0.112974556160473	0.0608060639259712	0.1005300433871	0.0732129610465231	0.0527505673243377	0.0927643582819156	0.0543734075394565	0.0944379354866074	0.0837486095865964	0.131200105074422	0.0764652956679523	0.150384342402464
Meth.PTPN6	0.083000602284358	0.0425569472958684	0.0567584753456277	0.0554871667497635	0.0438518459933077	0.0627123342219188	0.0308635993603737	0	0.0529531471782572	0.0686095566326723	0.0495761006082466	0.0841152338878668
Meth.PTPRO	0.116423999020188	0.04624579824293	0.11697297477842	0.0565238401885448	0.0557355468152897	0.14746640985946	0.0345115883278989	0.112077407081115	0.0709856599936293	0.140601476213551	0.0600403196269453	0.114731347058766
Meth.PTPRZ1	0.221185399418706	0.131085116058382	0.151027601603359	0.142502441821582	0.0995457014387776	0.195273720612999	0.110651681224208	0.223235342117995	0.186291842891963	0.175269311073858	0.137502352052688	0.267017157990321
Meth.PTTG1	0.310598450577068	0.170802236756226	0.210286617442694	0.168196387480857	0.121071051846473	0.243503140323161	0.133707142960674	0.268231258284784	0.217650752807029	0.270180887539397	0.197678761038965	0.356181205741289
Meth.PYCARD	0.11427039375129	0.0731273698051903	0.0709838323994447	0.0774562003898858	0.0647594268934577	0.0840366783382119	0.0602549284377321	0.0912239081602259	0.0989576728053937	0.0976157294884929	0.0742627609201198	0.134011380281147
Meth.PYGO2	0.287069106715492	0.141575695905372	0.195393645841793	0.174884860767269	0.131489717798475	0.22751179706252	0.100520342710815	0.229195682885977	0.185064542226471	0.290603752783948	0.153179391188554	0.301918478910285
Meth.PYY	0.159951795234765	0.115932530004803	0.0685098613809669	0.110307105644912	0.0857403391974925	0.119256861743556	0.0365827275963355	0.124517812542493	0.143535002015223	0.154075758756392	0.120192145286998	0.205865851484948
Meth.RAB11A	0.357860992827822	0.180241261673429	0.230862795643041	0.197483722537209	0.154058271221293	0.277594444018817	0.139581689848257	0.290303582516563	0.256117143735277	0.326280020119692	0.211153291627077	0.421288052391403
Meth.RAF1	0.336057732220757	0.170470862207366	0.226745299049304	0.187366302545234	0.145948257932046	0.261655432344159	0.152695565333101	0.26644553148058	0.245660767316	0.310049497922673	0.200998576004147	0.394556063167535
Meth.RARA	0.120187205686661	0.0985429865740644	0.081880435306137	0.0790177281186299	0.0981621787202402	0.12180678518915	0.0350569418102357	0.118494088083822	0.143584321302163	0.112606944617223	0.0796845478814365	0.154096328310146
Meth.RARB	0.16231925583821	0.132375295454627	0.00199583121871503	0.143064487297106	0.00122394493882819	0.202341997858985	0.0370749575778399	0.199093781595645	0.166493524331776	0.134797742362048	0.131000307877288	0.259438906952067
Meth.RARG	0.142430367168062	0.0798292333250165	0.121560273123548	0.0904221871396008	0.0656242874603802	0.113723480111482	0.0761622997237806	0.120243792299472	0.102838099268542	0.168687113946062	0.0892063847079915	0.190615054246135
Meth.RASA1	0.379417037996673	0.189701622567117	0.236511210188583	0.19494440498593	0.167044074306183	0.282358846647379	0.163153595138728	0.314973893059416	0.262733069643863	0.339254069306194	0.224002735724247	0.420901345826605
Meth.RASSF1	0.228504277833494	0.0974305024566068	0.0931669427510685	0.167496351073506	0.103071712623928	0.150117710272275	0.100275998912842	0	0.169212205981668	0.200627685765192	0.0999819178468717	0.205254997581697
Meth.RAX	0.0978419649912377	0.0398779234885346	0.0627016407701243	0.0568757224349569	0.0334510429752214	0.127880398299678	0.0316139050625242	0.0782151885277676	0.063488427541973	0.116983855288395	0.0491607686605421	0.0926918617394058
Meth.RB1	0.0899999157058882	0.0620312698424041	0.0635515291096556	0.0523598265297323	0.0868251071145611	0.0790061589143339	0.0430989582792169	0.00922499216846186	0.0753932099918342	0.0673793432802636	0.059415342965438	0.104128573147372
Meth.RBL1	0.265529678174166	0.143567948668135	0.209221533502899	0.15751386708131	0.123057921756272	0.211901563724337	0.129306700233048	0.224921975290527	0.189297436167588	0.274631020871223	0.175390666303981	0.323211026034325
Meth.RBL2	0.370837275384838	0.198063178976595	0.235330368115841	0.213613618539939	0.148158820965322	0.305721513545907	0.159874681152536	0.314187992730853	0.274899107557397	0.321961674245082	0.235525843942377	0.439148441846165
Meth.RBMS1	0.330773022157072	0.169898951043897	0.19608614407413	0.181018730326615	0.145223479483641	0.261028541658004	0.150683900458348	0.279759804082044	0.246980955784065	0.274531156526633	0.209420289924984	0.393408612334323
Meth.RBP1	0.0833249863411564	0.0395187318559652	0.0508878749990503	0.0517897393102962	0.044561809098763	0.00322560810136458	0.0334737903949018	0.0761714111025189	0.0622587433226047	0.0781766969991666	0.0460168792369223	0.0905791032982284
Meth.RBP4	0.129913610635778	0.0458984713781406	0.0851055057483176	0.0684793332968021	0.0731330372146024	0.120455091437901	0.0392109412386501	0.150958244357905	0.132904988016988	0.119986857868199	0.0892384424038336	0.110414628392739
Meth.RCOR1	0.0954648152463879	0.0526041890773608	0.0727122812269937	0.0591376518348717	0.0390031915709151	0.0784656951025298	0.0366269613699678	0.0793650817867871	0.0686338754822684	0.0992634212029176	0.0594316884739456	0.110968472576306
Meth.RCOR2	0.260045086953649	0.163985688006695	0.168707959840553	0.174363833795372	0.128443309737658	0.218922344690174	0.13077309148077	0.221905243814617	0.203005512691105	0.22752429061578	0.169126117767841	0.308162017837266
Meth.REL	0.335412260372712	0.163931374459735	0.219638718421208	0.190927431932285	0.136938377482009	0.250907348788725	0.105137176498567	0.284989957449883	0.214356806135106	0.303640554464495	0.207405480940662	0.379758856540982
Meth.RELA	0.0743421598519174	0.0380130940573134	0.0473264104619108	0.0437101837307371	0.0345045877062271	0.0577399377694469	0.0297236710101589	0.0628157132693638	0.0515987604729991	0.065130642250307	0.044009218579984	0.0796625902127074
Meth.RELB	0.166594695286147	0.0820305360338787	0.116805643854644	0.0982763337809691	0.115292424847931	0.10921098150586	0.046355875017794	0.139946713022989	0.125031521072002	0.134308533613607	0.00219229882531989	0.180411584071266
Meth.REST	0.336498457587904	0.164728086265281	0.214826455092087	0.187847453687666	0.144548997380936	0.255151899876072	0.140640250736751	0.281938061391275	0.225703868585859	0.30692874501258	0.203937788472267	0.389505217026674
Meth.RET	0.238763258303473	0.0688168575859178	0.146249691284103	0.186652776954296	0.0794987849598018	0.219421997583439	0.126685084908283	0.225516213979431	0.185189614343921	0.178951632929999	0	0.231137263514495
Meth.RFC1	0.347897364802004	0.129347162717665	0.220118661228505	0.2000219762136	0.161538141338008	0.280239716786996	0.146449537910602	0.289294175380077	0.251651465425255	0.307149754192821	0.226230310981208	0.40919351479424
Meth.RFX1	0.332039395145927	0.168595511760397	0.232369325080653	0.192330248497322	0.143851892279975	0.2502571288846	0.14889309918155	0.262573838829782	0.235679198040093	0.303103147070032	0.197659680000152	0.378616764651111
Meth.RHOA	0.307805373172806	0.183720853216448	0.23330768894212	0.182801835474845	0.138859186853221	0.239456914476645	0.148334757556704	0.248266341646492	0.212763702293041	0.311060815146167	0.196051932006434	0.396257527488548
Meth.RLF	0.320792671232162	0.170887968240751	0.211611188265054	0.185571997449814	0.141723237707761	0.245119377536296	0.141010107691831	0.266267031461248	0.212114780661879	0.302104566242174	0.195446300816782	0.382832354294052
Meth.ROR1	0.200281958630209	0.164055396657232	0.11687647955009	0.131340213893824	0.0736837887899111	0.187188203729624	0.0778352740638355	0.222455149346528	0.197582373221025	0.156891011103878	0.174786288998631	0.286803636390309
Meth.ROR2	0.102619190133533	0.0443529352108431	0.0626597924911614	0.112652127792215	0.0467310225441729	0.0952544228014637	0.063295049533147	0.113107249532427	0.120885226679152	0.0899192301242357	0.0617718467715368	0.112729637440881
Meth.RORA	0.164327461540285	0.0661197123373908	0.11325840357313	0.0659707703403919	0.0563105409932857	0.163553179750958	0.0593810355301273	0.104760450380384	0.111560739034116	0.201104632120305	0	0.227245440839654
Meth.RPA1	0.0874601382402408	0.0396412139825373	0.0482205719023519	0.0435809320556412	0.0436749304105639	0.0634956271742018	0.0331981899413903	0.00310864682765296	0.0590688157750873	0.0742562522782054	0.0488098300764883	0.0929522470649762
Meth.RPA2	0.256653698188317	0.174080657703502	0.180990758734143	0.171402736519665	0.104696475267062	0.204766129680784	0.14609320642849	0.248620755523125	0.227922782164236	0.250768219936721	0.135729369771004	0.299093238293518
Meth.RPA3	0.0998277482813101	0.113417215386316	0.127267458148931	0.117566277249096	0.103424231578485	0.151646108503739	0.089865828034494	0.149477308471402	0.140971290244788	0.157932630400632	0.124253148973998	0.221042469752143
Meth.RPF1	0.388800518157639	0.188971978393619	0.246784945041668	0.212037217809183	0.171378205999725	0.316029226886683	0.156159752027621	0.327899425869656	0.258938579241298	0.343420062896687	0.225102231305893	0.429034302642247
Meth.RPIA	0.338791672491466	0.162829020326095	0.216678190987097	0.174998391018781	0.136453810998033	0.23517783723463	0.144009435233064	0.254093905277583	0.223319609384155	0.298067467961903	0.189440274569343	0.367184574905487
Meth.RPL10	0.292939274434903	0.100646649850843	0.106376918648189	0.162339367117177	0.0377101846357736	0.00141086447302726	0.036491033704881	0.0020176282098157	0.0928093320294488	0.126150685461444	0.201663179489582	0.120810468139535
Meth.RPL32	0.389013115144447	0.209452947311545	0.262715507809246	0.208987625610413	0.177352723738903	0.300050979029154	0.162094870040039	0.322204700801748	0.266168883655659	0.368862206207877	0.235622501096876	0.434404661329201
Meth.RPL7A	0.239012897289354	0.132130569872815	0.180895941776274	0.144467266860903	0.104036057825226	0.185840899306463	0.11301637078848	0.18923564214124	0.166752976710426	0.262164614614077	0.149175996236163	0.311093573979985
Meth.RPSA	0.365795738744543	0.182013340028371	0.217344308151214	0.191725251592707	0.153623202833214	0.265359440424136	0.14350052394679	0.305045230388436	0.232249683068617	0.313725418574984	0.213294885936044	0.383033379771803
Meth.RRAS	0.318696750019396	0.184230713393075	0.231590303137663	0.176685949866497	0.143114422319093	0.240959799395123	0.158131877746741	0.258241384522792	0.211577728324196	0.309620257590972	0.181817418353863	0.387403506903627
Meth.RRAS2	0.164668690059578	0.0993859491465955	0.134595013452519	0.11000440245556	0.0944895352286959	0.128055473668101	0.0890904634835711	0.13133679581671	0.118911508371091	0.172296247295979	0.101018479406592	0.214932370064938
Meth.RXRA	0.260541583710694	0.146235320966924	0.154297715263398	0.147319058357545	0.118413482015626	0.213797933742602	0.130635962726178	0.210813414074846	0.18069911393241	0.227872511823988	0.162619191070966	0.321767451980818
Meth.RXRG	0.00431476412096492	0.0610906278947299	0.12745223781695	0.0633471374195938	0.000104300180733075	0.154501622826093	0.0608467791666776	0.123783858483893	0.093068745510875	0.153573300302138	0.000731391359256169	0.158816447078707
Meth.S100A6	0.338269217956016	0.18289233513321	0.193913803293301	0.197309187764319	0.138570369555623	0.247508062493846	0.148688512207618	0.277015237748253	0.230046246690194	0.29669343734131	0.204858973985106	0.401578225117626
Meth.S100A9	0.0752712421119617	0.0368682346288815	0.0460217937861747	0.0397617280874103	0.0330227147287224	0.0578478883156965	0.0299875732104672	0.00409008460594216	0.0509738458133295	0.0631946991389459	0.0444489725373002	0.0820052460104435
Meth.SCARB1	0.079969243303623	0.0386015540740738	0.0528350200636765	0.0469570282482549	0.0310050431099192	0.0609245619713866	0.0339647912570129	0.0627394506889182	0.0528922321753077	0.0719796960515017	0.0456613808211077	0.0831386876029722
Meth.SCD	0.316546450267419	0.136810638539175	0.195824987604094	0.190785711164533	0.131348246270863	0.232491554891394	0.14837676041715	0.223360977567346	0.19759658322853	0.277989400219302	0.164359376798489	0.364812116962283
Meth.SCG2	0.374569152980195	0.20579128224568	0.245422721352999	0.210042723425644	0.166402909162827	0.287594909527708	0.150944174225821	0.308968800124487	0.26353751432599	0.337460590384792	0.223397109539255	0.403928775859271
Meth.SCGB2A1	0.0880800123143325	0.0646564896369567	0.0733746411377964	0.053602333416896	0.0378249581320081	0.0780047049083319	0.054587937220184	0.00524600532558159	0.0800780873827945	0.0731500668680256	0.052417139252721	0.170438065481066
Meth.SCN3B	0.111698152373186	0.0683865576647041	0.0839741097669212	0.0958065558408746	0.0554822467551786	0.104060091783907	0.0651882915537007	0.103217142411313	0.103865346952677	0.103952928380512	0.062970034721318	0.143727027686011
Meth.SCN4A	0.0738050289591689	0.0363894603319498	0.0441754842738351	0.0401880915923135	0.0286887306364081	0.026510018823757	0.0284189911947663	0.00169099223759623	0.049215156754596	0.058955430555239	0.0408042982953673	0.0683101340574964
Meth.SCNN1B	0.209955858104503	0.0998252589835437	0.136620290321775	0.107424625328202	0.114573987984426	0.161376274366584	0.0706512281359312	0.175138376361064	0.145002868892205	0.195877864073564	0.00106579762020577	0.242684407388878
Meth.SCP2	0.145463127604166	0.0881336972743477	0.103275119322361	0.0827457026006894	0.0910246528506316	0.121889822118305	0.0633457528928473	0.103010431746411	0.0986598139387891	0.130807525884534	0.0820999447904609	0.178286165859949
Meth.SCTR	0.0776033699797571	0.0399377751192716	0.051358399321338	0.000621572323436053	0.053450206359668	0.000636299028802131	0.030521687776853	0.0634970146047338	0.0554842701973283	0.00188160597651761	0.0435879118435925	0.073950874456374
Meth.SDC4	0.108725582879458	0.0866483605366452	0.0976826109378874	0.0779314030209884	0.0855546280927446	0.0948354132314972	0.0812252084757812	0.000396571026762245	0.0989203711616159	0.0828339926989365	0.077574378696672	0.136467487031258
Meth.SERPINB5	0.000579804683521346	0.0547168611006121	0.0743077373636285	0.0646646568187722	0.0576301642346	0.0542272866001553	0.0606845666204443	0	0.0804291865378546	0	0.0613250489450009	0
Meth.SERPINB9	0.0782589268880245	0.0438279905394581	0.0528869943638101	0.0441115128407179	0.0422560445678966	0.0580185269085346	0.0315823332452101	0.0623725926936025	0.0531297204140292	0.0707522340186282	0.0459539416394882	0.0894333543453597
Meth.SERPINE1	0.338478566286365	0.184810347557323	0.220972094582271	0.197222622090575	0.14028390718422	0.268543424098635	0.161195880853163	0.298241240059033	0.265696685138079	0.271929177758067	0.223830442821087	0.390201162638476
Meth.SESN1	0.394130808047942	0.210918709119233	0.252536862186471	0.219380468166727	0.152516498749815	0.298485788841137	0.167286128083324	0.313149530837422	0.268027609428652	0.340392507126782	0.242562686355521	0.436667334840111
Meth.SF1	0.332878134373152	0.190146878274464	0.216220700381007	0.195103571698769	0.139783985236268	0.271709620582669	0.152257488727869	0.280308505498682	0.245831712087343	0.335036180595637	0.212169713724955	0.416200833881768
Meth.SFN	0	0.0402465496436738	0.047496785961398	0.0481006310395782	0.0372843965073144	0.047477253491941	0.0374816373477782	0.0021643710566108	0.056286136787568	0	0.0483651432585499	0
Meth.SFRP4	0.109486458009318	0.0577681696528129	0.118251634856659	0.0562033122868064	0.049890001440237	0.139480762453869	0.00225106213086632	0.0995758200365628	0.0881268541623879	0.144169320640156	0.189850453460941	0.121502225852392
Meth.SHBG	0.00303791013735332	0.0382535877985582	0.0453873510786911	0.0399382640625421	0.052101598964291	0.0823113390456167	0.030317223061597	0.063095426109016	0.0496541646569787	0.0665311442510402	0.0450115126485379	0.0915738149170188
Meth.SIM2	0.120065269833662	0.0847920172769965	0.0697264565992663	0.0797641500325118	0.050402077836559	0.085307733586963	0.0322914241062977	0.0977177782668808	0.0832247706440957	0.0948203613445674	0.085000507538554	0.120940714910937
Meth.SIRT1	0.0497118457224908	0.037521368575996	0.0476079996163967	0.041287574619306	0.0439899298957985	0.0590708687704242	0.0353150985412173	0.00225277314801024	0.0574594105022334	0.0609761372644333	0.0431385312264839	0.0822566745444195
Meth.SIX2	0.162491453388535	0.0514690913316485	0.0939602013269694	0.137862932513846	0.0630215698384846	0.156832336134715	0.106886169918515	0.183961923628721	0.169734906008896	0.124093858479829	0.134730823456487	0.218946001412243
Meth.SIX5	0.345888505889067	0.169395259994769	0.225795713529348	0.190967400726971	0.150049976143791	0.274130255147783	0.147284213197323	0.250707039913967	0.217395575811291	0.320424275741849	0.192750588727374	0.39609446168394
Meth.SKIL	0.32639966772324	0.174505658536262	0.233806334421648	0.190639522519975	0.135345000466473	0.241742848495094	0.149582856220286	0.271472239661912	0.245452743927985	0.316265696664644	0.18686278341756	0.381822174921073
Meth.SKP2	0.395315834703767	0.192560832136113	0.255033603521309	0.216559990277369	0.162081518368175	0.311500046984073	0.166096432261572	0.333185899593004	0.265913572229698	0.34665794141326	0.23464880641219	0.444072266527601
Meth.SLC18A2	0.097027343675711	0.052532223190213	0.077099882436759	0.0604256673559164	0.0773092742780177	0.0887177230561487	0.032169226940785	0.0770898586693839	0.0673775802339761	0.0852460754798243	0.0498934408679732	0.110620696220409
Meth.SLC19A1	0.0860515839981495	0.0568207187560709	0.0580036781878756	0.0535214759959802	0.0656301534635009	0.063196748713029	0.0335661910348091	0.0755343113608063	0.0543803530424765	0.0745074615325598	0.0497753973488291	0.0967295589432271
Meth.SLC20A1	0.287256432277756	0.143592445265835	0.210524716776506	0.180844823968973	0.130402312879096	0.219706630562094	0.140869203055486	0.23862831163351	0.180907088108653	0.306662487354449	0.191052667788913	0.337507256064595
Meth.SLC25A1	0.0821624527490522	0.0495974599448453	0.0835132646024584	0.0614042450484656	0.0518247881946402	0.0698557768716554	0.0385601331233406	0.0753340879265787	0.0729821585132208	0.0800660918520633	0.0603625893888838	0.101514436987605
Meth.SLC25A5	0.0762072365714048	0.0377396733346496	0.0579670259515269	0.0516791391707601	0.0307539013946311	0.0612598664128529	0.038103958400448	0	0.0550438500006567	0.0687668050917474	0.0489813706425935	0.0845830668223327
Meth.SLC2A4	0.280310637551886	0.143814780076339	0.169769215587809	0.164329114892976	0.120683964090688	0.215418055327391	0.122098172029641	0.200620290928652	0.206928427130658	0.237997258267841	0.187319524675078	0.328171478578536
Meth.SLC30A1	0.317614713307439	0.16689899194973	0.223516279933655	0.181039859663401	0.158729556472929	0.283807568132255	0.163219545971227	0.279070667108611	0.219980649228753	0.303709976349726	0.176566735501243	0.386449766852024
Meth.SLC34A2	0.112830755746602	0.0443238868854902	0.077935722012545	0.087400181837844	0.0328749113541698	0.102634695155225	0.0368806010961613	0.092268456350612	0.107379686087136	0.0864138766198363	0.0856390056088542	0.104937755642532
Meth.SLC4A1	0.100663724409925	0.08492963900596	0.0810181694591953	0.0692721780520424	0.0879602962767934	0.0612080988508324	0.0853441539002668	0.0810463013268042	0.0947668745805614	0.00528234034163736	0.0787735193952272	0.00181076034106066
Meth.SLC5A5	0.0028580056110764	0.0779001307428157	0.122637528064175	0.0761512431575409	0.0957707428156935	0.167180801926357	0.037306921062315	0.118027757844489	0.0911855053520886	0.166587171099461	0	0.165077198317724
Meth.SLC6A3	0.0792795016660399	0.0386789230189413	0.0538079249936623	0.0464014626398496	0.0306889993927637	0.0845592821055546	0.0304871358354081	0.0664954953899751	0.0550584967870928	0.0806035354363566	0.0456249470758246	0.0836976347354935
Meth.SLC6A4	0.107808763976008	0.0914723634415818	0.057751363162886	0.074481101928473	0.0864369421090712	0.118641436319385	0.0307852215252589	0.0757805331738636	0.000625908576472251	0.109834086270172	0.0610769246282603	0.129438618618359
Meth.SLC6A5	0.191916736430909	0.202842365607346	0.174312183309217	0.131061848418235	0.122029563606965	0.234301233299874	0.103958360463234	0.171325202283304	0.246076336217542	0.176671615462565	0.271022741371297	0.274474066197395
Meth.SLC7A1	0.322181112475233	0.169062917735179	0.237232058463098	0.18402016469485	0.130267995382475	0.240318086361103	0.138476945484291	0.246394582018269	0.221203673571115	0.296643281412642	0.180510251269576	0.371895818166504
Meth.SLC9A2	0.107734709276446	0.0874475542768976	0.0722687388081792	0.0755173538691689	0.0869048057974903	0.101523857565982	0.058560330932712	0.0875670033504655	0.110561297147703	0.0834858071585327	0.0892844418032399	0.13026751736661
Meth.SLC9A3	0.103240087290436	0.041349938756182	0.0644326065063619	0.0907813737738979	0.0487980883596122	0.113583171233525	0.0336655453504486	0.0877094137761537	0.0799359209731303	0.0907315147228092	0.0557238839248767	0.102151641218198
Meth.SLC9A3R1	0.195689317867242	0.135028460040277	0.176745942516576	0.132932811309382	0.118258061755564	0.179072602018608	0.122281860611406	0.15368275844671	0.171785297067783	0.183420587410185	0.133773764314592	0.261224235008859
Meth.SMAD6	0.291673369940934	0.156002122953635	0.212489603478667	0.173556399489421	0.133779132434802	0.223171986201963	0.12750154133557	0.239387205914935	0.221488246690279	0.278904451365765	0.18836587287035	0.344003105188506
Meth.SMAD7	0.305474933759717	0.175140198988149	0.207866887143674	0.172275167989641	0.129943249758948	0.234784032191711	0.131210625806927	0.265383694396609	0.217614609146842	0.276793925973066	0.198381444588968	0.358951418791803
Meth.SMARCA4	0.285654906349074	0.148207038634035	0.218995198404919	0.176364530107356	0.140292324928579	0.2341995882717	0.127384539726838	0.229313233851855	0.205282367867794	0.272980071441465	0.17709033305132	0.351143593711172
Meth.SMARCC1	0.00254951839785809	0.127953711277794	0.163933187205364	0.140832930147158	0.134711428475627	0.170468037365918	0.0692768426164445	0.186835997963093	0.186236116641035	0.233028639473405	0.145373614965349	0.278172368399492
Meth.SMARCD1	0.352324071260963	0.191018363944199	0.241971345166576	0.193386826563495	0.144159609150046	0.261996555491148	0.138328421794229	0.22821216470028	0.200088562822372	0.337462822896061	0.181540663291678	0.42534219212945
Meth.SNAI2	0.29335779631291	0.152862543892874	0.197785781302871	0.1697833155601	0.133007246066023	0.230180609811505	0.129811987298232	0.247100783889044	0.216337373142774	0.259408643305525	0.180536709230875	0.329278962307747
Meth.SNCA	0.298544317457631	0.085277047436214	0.248807762165562	0.188200540947306	0.0673668940423349	0.267255550196577	0.1505007023207	0.267205058729466	0.237606592027899	0.28036427233124	0.0907114982920539	0.342582288063375
Meth.SNCG	0.0762741333668463	0.0381529627361044	0.0475609096264844	0.0413179634595908	0.0383938618814988	0.0559854029817644	0.0296230015233625	0.0637927043192122	0.0521625999106511	0.0627609622358041	0.0440523132578018	0.0788328370269208
Meth.SND1	0.265839012433903	0.141205197483355	0.178683425738562	0.14117420571164	0.110490373998073	0.211501695069396	0.118935215926977	0.189175625786532	0.167255422126537	0.255160570845116	0.121306853996158	0.328319472749404
Meth.SOCS1	0.00218676698166809	0.123282814432831	0.233282358100146	0.203627252306984	0.159787382574462	0.234965509383533	0.153080563508531	0.294717968952686	0.2538430902448	0.307182450890042	0.177845761984174	0.339054440833535
Meth.SOCS3	0.258056630821754	0.0828042499388099	0.108390220697183	0.19832228954372	0.0940944138953573	0.17329797294283	0.123043638027667	0.211905368144254	0.119900092641793	0.217398306117672	0.101769753840484	0.195035820106274
Meth.SOD2	0.338237277923625	0.179240424369707	0.228227717049593	0.179092060447661	0.142833625988161	0.265885543032244	0.141580589715524	0.285648805429331	0.227252783513124	0.322975416300649	0.198159179705612	0.393577363764382
Meth.SOST	0.0684988481546705	0.0409277214591176	0.0484082177092377	0.0469838196295129	0.0379352080621644	0.0515373782748205	0.00315579142918395	0.0590493387657859	0.00549117648142521	0.0624046520285493	0.000772077365248492	0.000330946412397165
Meth.SOX2	0.0801636841284775	0.0380537399917461	0.0539431587960564	0.0502120297158328	0.0320861383153298	0.0672861513549006	0.0319000254448771	0.0669620379489427	0.0569928826039471	0.0710063617535694	0.0469372785311449	0.0874424496102757
Meth.SOX3	0.0886415061037477	0.0488708892842115	0.0685113145409065	0	0	0.107381464996482	0.0327435807118329	0.00124303711362971	0	0.0801945957650859	0.0497189523232527	0.1561386961398
Meth.SOX5	0.344090262428376	0.00757010419294962	0.221150404320973	0.20517582775387	0.145240917587656	0.260780363056693	0.077093744096688	0.260510356878555	0.28311920240046	0.317031664615196	0.1370600614946	0.477656647356188
Meth.SOX9	0.0544337162296108	0.0814331472339897	0.0987057011519653	0.0754201167114306	0.0493560524570581	0.117665243676244	0.0440424687668963	0.116953109127364	0.124543000262873	0.102522189287119	0.0887528194186953	0.149285699095744
Meth.SP1	0.176387413144468	0.0990444835080471	0.141659181949129	0.107520407024698	0.0790746270972401	0.136351411391002	0.107246620589129	0.141338002373061	0.128571234810786	0.187897595734716	0.105844865478093	0.227824336409079
Meth.SP3	0.161324618046588	0.0928365106174749	0.107306590964533	0.091888081957029	0.0942845392666455	0.135624259802943	0.0686754241803949	0.140978332193461	0.119605859075226	0.127891271258042	0.11490675953154	0.180212233242834
Meth.SP4	0.312974579414813	0.178839349692776	0.176050970139665	0.193917017117827	0.142010946274668	0.246338112425388	0.129303171100807	0.197034779401994	0.220688178440934	0.29686071780494	0.177628001450612	0.397068907231213
Meth.SPARC	0.000562605111600344	0.0805838812196278	0.117413109415926	0.0065813406940216	0.105121773753159	0.197963575603033	0.0362434842614486	0.132572650470108	0	0.242147534103216	0.0662719751402972	0.281668883042636
Meth.SPI1	0.0787761047865012	0.0364457927015917	0.0459961708516584	0.0408497542494698	0.0403141454356853	0.000357568483117075	0.0300477409068406	0.0616897288429707	0.0505415991304208	0.0682665620794846	0.0105036269742109	0.0763370424693606
Meth.SREBF1	0.0731102641051298	0.0505959682446901	0.0475039714013025	5.65891782520638e-08	0.0520011576696934	0.0687979389269856	0.0306292687069735	0.0668123158012074	0.0558001013890463	0.11286346355476	0.0440578717682859	0.0874388054528449
Meth.SREBF2	0.293098349943943	0.144577641924699	0.202096228553948	0.168298256833315	0.12757409210941	0.224111103789478	0.136537121204874	0.225193009503283	0.201941282961054	0.288498167393568	0.17751863405046	0.339978593471857
Meth.SRF	0.176099247513826	0.0576310408073832	0.0879444026014497	0.100050694807175	0.0759260964344683	0.128618055646658	0.0574413081272424	0.142597893383924	0.11730268813037	0.160012752273863	0.0986096695775933	0.203163999240977
Meth.SSRP1	0.171405827008481	0.101706917221303	0.145894546892536	0.104249945858511	0.108086863565659	0.151555080236152	0.0804065963413607	0.144790162514179	0.124484226286902	0.16667633266845	0.106618652156164	0.217108221604489
Meth.SST	0.0945921690013101	0.0395592631540075	0.0670991727111153	0.0473704007840278	0.000485783651380001	0.159896977534652	0.0316222834065839	0.0687808474927478	0.0522289178095301	0.117333493126136	0.00115641413052967	0.097319223395488
Meth.SSTR2	0.176863455071917	0.0753096615181287	0.168002203072329	0.159108309376065	0.13969945580845	0.216042751107493	0.0422805559893258	0.154693755274967	0.113096210845206	0.226817314836162	0.000848300960577187	0.152578252491048
Meth.ST14	0.000316559242583763	0.0408834500399225	0.051889012413916	0.000307492152405171	0.0437694662885544	0.059627270448922	0.0323664989486146	0.0606730686303749	0	0.0656088447661116	0.00260157245817745	0.084620637456988
Meth.STAT1	0.328437000594673	0.17253025821447	0.233775500472127	0.184654046046496	0.147529741017459	0.264255138633536	0.137378871423718	0.271986877044064	0.223849519981713	0.324507915059945	0.199063744620518	0.404949561681148
Meth.STAT2	0.350856925838031	0.194054770902186	0.242586044240923	0.204945790399857	0.162640921384923	0.279690807294011	0.154784759271093	0.289579928664834	0.250508471085279	0.34543564779577	0.213476616609022	0.436887865685416
Meth.STAT3	0.245763888627994	0.116625401730694	0.125330882429992	0.167238183875372	0.119762337959702	0.216430395231826	0	0.175522306720166	0.137333201649879	0.260085413652924	0.0982783950034794	0.267368411172681
Meth.STAT4	0.115375811780858	0.0363671306886324	0.0432818572821321	0.0395093130758046	0.0292463774798641	0.00339183563734542	0.0293104307243662	0.00159602113905262	0.0497324720439812	0.0592158529086844	0.0429523071044374	0.0734587838031971
Meth.STAT5A	0.111168439574085	0.0682327621785351	0.06049875878454	0.0598430847465648	0.0857098533118285	0	0.0307276239108092	0.0883706331525187	0.000186473931101504	0.13482521233096	0.0524941745726866	0.119729815301457
Meth.STAT5B	0.237706587302882	0.101991354631061	0.159408826164354	0.0975804105979638	0.124760042576587	0.20531522084044	0.0366692733973369	0.173022471381529	0.141307766946942	0.248431320395959	0.108163265551884	0.233125222728806
Meth.STAT6	0.344330081302912	0.173721405996989	0.221231022039875	0.199447942326004	0.140164727682753	0.245382098988911	0.146341152311266	0.290010123413129	0.244870145646857	0.297352503696604	0.209721123211094	0.35718665830545
Meth.STK3	0.167249820351329	0.123032763679374	0.143547884287215	0.115708129839806	0.109593905868481	0.161276542492394	0.117882641271137	0.144200692833401	0.161704443745831	0.152290103560598	0.12487228426701	0.217473556768024
Meth.STMN1	0.123797877053528	0.0974793207252584	0.0880674025938917	0.085217259597674	0.0912530798626942	0.104584707276626	0.0671139333650302	0.00074346626054095	0.121103591632058	0.0849762790645414	0.0927898485358963	0.165989758329317
Meth.STRA13	0.299955594192988	0.10855514917817	0.220567216229426	0.197272906673325	0.143413431798012	0.242319847753308	0.138724095704126	0.249185901975707	0.194283948849645	0.274004437070892	0.190214534032458	0.28065236129787
Meth.SUB1	0.388345851997687	0.185251728885339	0.2691610819558	0.221863858759332	0.17683744206273	0.305452016049336	0.184237599760678	0.341886162059327	0.266306487934945	0.366651844365996	0.246471375403039	0.429743999109063
Meth.SULT1A1	0.253825615601788	0.126374138271809	0.193719233185083	0.117845004884495	0.0746848748784862	0.19399558732201	0.0919673789101743	0.226270439142385	0.172712672427456	0.186114717507008	0.129399477741972	0.262623125756692
Meth.SULT1A3	0.132801548409267	0	0.0991447499254911	0.0971720266408414	0.0517764790152583	0.0999650821637623	0.0337348225046703	0.10091169515114	0.0887536388294289	0.112869972621476	0.0699455986909517	0.119103222177904
Meth.SURF1	0.0778106329803805	0.0375066064771913	0.0467997406178646	0.0425740819053567	0.0293806938434532	0.0584055829172354	0.0292477398243282	0.000559521772346549	0.0536944038852659	0.0598486066232774	0.0464105800000435	0.0785658224742938
Meth.SYVN1	0.351111513750999	0.184991359474428	0.245504320368665	0.191161222514234	0.154095593717922	0.27008005310861	0.150200085683996	0.298702384236964	0.25112754839402	0.33147950393074	0.221680463736518	0.41774321432987
Meth.T	0.0926940328163805	0.0397833137131015	0.0589232061453162	0.00123079719007288	0.0316269145794287	0.139797496896076	6.98361010604821e-05	0.0769739030621488	0.0624468116521614	0.130183124576272	0.0337362261111725	0.0904737323336486
Meth.TAC1	0.0988078656010173	0.0409151686284697	0.0609887271272405	0.0467474659535868	0.036859879322657	0.102342499346813	0.0307643237714525	0.0780837628509762	2.19886549211701e-05	0.104493065532357	0.0491879351396757	0.119552789131471
Meth.TACR1	0.12302844410225	0.0526213411889984	0.0849801770207254	0.057556643212948	0.0365722964594159	0.125074397322986	0.0337081466147651	0.0958132336934233	0.0852903678835557	0.119999690264993	0.0566793823496208	0.135848193038137
Meth.TAF7	0.298298625588959	0.148765616031022	0.21221555861082	0.18566315179886	0.138855174106658	0.240743153346688	0.0378983019333936	0.242150067736755	0.221210998156416	0.287233474186872	0.173872133351508	0.216216697496826
Meth.TALDO1	0.283438384226976	0.156530606421872	0.196523740185591	0.179287827827823	0.13263981669475	0.242736653781628	0.123165189643425	0.243785615960317	0.209863836714688	0.280766335308082	0.17492783594893	0.319724076654705
Meth.TAPBP	0.33042298058594	0.149917819758868	0.201934791041424	0.18150818002293	0.128685556702237	0.247589019946913	0.11727122421853	0.267475069666627	0.224225613614481	0.290622624860717	0.193614279507617	0.354996769141792
Meth.TARBP2	0.383464049569736	0.173206147311749	0.284120543218401	0.215496428773584	0.169096872032646	0.298640537748067	0.176028642375537	0.318984788761832	0.264704358806282	0.357750981664561	0.222054256471202	0.444337939143808
Meth.TBP	0.169587389305625	0.136551933757009	0.130033642095649	0.110366256784946	0.111013987520824	0.156265669444422	0.0989945490330338	0.132689775272611	0.173215465064565	0.12943181888674	0.1467600245008	0.233970106755174
Meth.TBX2	0.0835723475714752	0.0411241075492689	0.0724458604340159	0.0538264068186078	0.0599230973085047	0.0733942571117627	0.0318140185225157	0.079003868002144	0.0642305078643635	0.0771296363036734	0.0488839871283806	0.0953974497673253
Meth.TBXA2R	0.257815663895541	0.115714116117319	0.224594682820179	0.134149309889956	0.143338548286598	0.212368122471669	0.136610736228288	0.251455601570196	0.193383370679782	0.276439702602831	0.194059742277674	0.366051517964469
Meth.TCF4	0.293701633120361	0.150963724134667	0.178222412560097	0.159162139227638	0.113622422040711	0.217243091539424	0.11821843291864	0.2308801988891	0.20530826258599	0.244285038107196	0.166066556567165	0.30694681436806
Meth.TCF7L1	0.221718263551448	0.0517788290243102	0.09688159553859	0.126041369336269	0.0849379536516464	0.177153838965114	0.0573925747184064	0.187332910056158	0.176151144174835	0.158186482325274	0.121243804224229	0.226239057989143
Meth.TCIRG1	0.00156828534184772	0.0366611786680777	0.0447671688540946	0.000790217192219087	0.0319881659881145	0.0565530260006261	0.029087911224011	0.0611571020712991	0.0488079064129637	0.0608166455368857	0.00181542519707105	0.0774446241498126
Meth.TCL1A	0.0535750625200235	0.0383581176591732	0.0469545274585557	0.0412377633252365	0.028674356742292	0.0575637739773175	0.0304785985018005	0.000347840230663851	0.000521190941466117	0.0680150050388613	0.0423898977652917	0.0801771122088212
Meth.TCP1	0.34326619433286	0.173937806603602	0.231857826223961	0.201286831646094	0.157295605240014	0.25929433076208	0.156142494621114	0.303143812200213	0.260761453675876	0.315283580307229	0.212135808156202	0.408255317483128
Meth.TDGF1	0.0115783828811029	0.0702536449858058	0.0630910478333349	0.0717608832511352	0.0719807497595404	0.0621224863876741	0.0715683679669857	0.0754431943939794	0.0791118810767627	0.068252833836032	0.00236749803166409	0.103733493014881
Meth.TEP1	0.126273563901197	0.0663012992796733	0.108101719747812	0.074799263084275	0.0552767685452564	0.0957387119010041	0.0609047063869312	0.100706997810206	0.0844471637080143	0.139574801321123	0.0754597067121657	0.154362161209842
Meth.TERT	0.0773899912271269	0.061483817319685	0.0481173435451846	0.0411852533191267	0.0306683908363538	0.0586644781263535	0.028860648183147	0.063813701060779	0.0524184546820661	0.065597957596297	0.0459312379833311	0.0831616338171868
Meth.TF	0.0786436604890131	0.0425731920840763	0.0535618643668034	0.0424437104583259	0.041539287026207	0.0597715487188697	0.0309632416221702	0.0637373501881994	0.0543943945363531	0.0767234881003771	0.0493870840646567	0.0956155062165574
Meth.TFAM	0.280830078358272	0.134130607958212	0.191976344518255	0.167394553164199	0.132197531392071	0.227790926274403	0.128729799491055	0.218461763708921	0.187751692063081	0.252860558089349	0.142133952813664	0.341091107438098
Meth.TFAP2A	0.1538682004816	0.108419767450278	0.111530593152739	0.102254182335119	0.0837008534582329	0.140659174904947	0.0957549663549308	0.13801276161958	0.15117706235707	0.118692131630554	0.118774490042983	0.194215842584911
Meth.TFAP2C	0.122847643502427	0.089104452026663	0	0.100335611825307	0.0626374636646058	0	0.0496353750559826	0.104029117787929	0.11067677782431	0.106737019025743	0.0805585876727204	0.125401361480028
Meth.TFAP4	0.352807128590056	0.152041434416554	0.256485471658554	0.205186060449827	0.152990172461154	0.244718352570772	0.153876013125736	0.293651445677792	0.240433180673384	0.339012884057123	0.216845760874812	0.385242768494448
Meth.TFF2	0.0824116273544199	0.0498989789150724	0.0552933618813028	0.0742167149366964	0.0488764932661791	0.0785681788919534	0.0349099610411961	0.0650626230584579	0.0554624944431607	0.0721228881970056	0.0480054343104767	0.0925320135541189
Meth.TFF3	0.0684968427560061	0.0371123650722976	0.0515803672621196	0	0.0478158536338322	0.000971411753998742	0.0404006333882822	0.0597871457750969	0.0206503866959523	0.0628238392910525	0.0113405774318296	0.044506814607101
Meth.TFPI2	0.148736551797853	0.0608591183333167	0.0770792765177613	0.0762687418567445	0.0383790017813847	0.127341508414692	0.0808428574974034	0.126152581789304	0	0.145950452037467	0.0632601827785506	0.12139624144789
Meth.TFRC	0.336913661231312	0.168110273121434	0.223207137420118	0.191529290477501	0.147925922172118	0.248113898722469	0.133493828907507	0.271910620294237	0.230299260560724	0.301854303998058	0.171500754901588	0.265200956892992
Meth.TGFA	0.266822362978567	0.174079927332702	0.177869573960222	0.161567031633528	0.121788308367854	0.1967208540841	0.115160286506018	0.223666664582806	0.214885187315536	0.214193829465447	0.168640253290232	0.289079534041989
Meth.TGFB1	0.0543556979235613	0.0355749056385718	0.0411073832772915	0.0394704560869034	0.0288218986405249	0.0560193234641562	0.0294703386662804	0.0170818578558321	0.0501092655317268	0.060060664036476	0.0423919195607255	0.0754259385287649
Meth.TGFBR2	0.276420119337204	0.155446541654876	0.240089907135473	0.175103090872863	0.151009437770315	0.246921304125424	0.137696984385773	0.28370471251808	0.24706667096686	0.244705120326208	0.174802474126171	0.476335920534889
Meth.TGFBR3	0.142332841412612	0.0814683535250832	0.0979404365502656	0.0803357056834729	0.107416213997628	0.126735361766761	0.0340561726283179	0.112645194874953	0.091862367694521	0.131370285919644	0.00103979681465453	0.173246976183348
Meth.TH	0.00222630781114629	0.0403767387156016	0.0456693865853938	0.0014872226187868	0.0330906447186145	0.045973622825057	0.0287868629908292	0.0590239347631144	0.0531267550144523	0	0.0170505994686361	5.97674253819725e-05
Meth.THBD	0.139589006539002	0.0549076586002456	0	0.125002054096018	0	0.122857081336354	0.0903549321265478	0.12091943545585	0.158190814311309	0.104700327345696	0.0883849887870748	0.183136388437253
Meth.THBS1	0.269142054300954	0.101102121527698	0.188281311501435	0.181873309891408	0.135600715137533	0.23286137058154	0.139279607334638	0.252708683021636	0.221524905873161	0.236670963736967	0.16807263724454	0.366286771257998
Meth.THRB	0.215866073074189	0.10811527276948	0.117969363885795	0.115638073118439	0.0981732327332724	0.127356115925952	0.0847109525438265	0.00397133717635156	0.148067721069424	0.142171593853561	0.107966816980365	0.197710434191677
Meth.THY1	0.075225778739648	0.0495618031508436	0.0567426458835029	0.0434913591987524	0.0350724869720307	0.0575699265128248	0.0303641190288785	0	0.050678582085651	0.0629445370569961	0.00110757393052735	0.0810612165973754
Meth.TIMP3	0.0999664018576919	0.0485598526006938	0.0890927319450717	0.0541888459173704	0.0488469300027896	0.0782460118999483	0.0329776206812322	0.0833115326040955	0.074129664507425	0.100334140186775	0.000117690283429587	0.122884944045728
Meth.TLR10	0.147163973881336	0.0749956297024963	0.0812941585872298	0.0615828347700804	0.0652760589094904	0.0885330178981154	0.0544904193250857	0.0947515032223466	0.0967968851091014	0.0921051819073612	0.0765290779757639	0.127772244326772
Meth.TLR2	0.218754686500033	0.120259897647204	0.137957585226941	0.126187056963631	0.110044431307137	0.169898693114066	0.0665440755655605	0.16185433672406	0.173898072587701	0.168184262461401	0.131818543627603	0.251404317765066
Meth.TM7SF2	0.0726944876137073	0.000876856683077246	0.049150125052351	0.0427316791343576	0.0328386878607745	0.0570204575514807	0.0312563354151788	0.0631278925280303	0.00106417292708801	0.0663803537108915	0.0416843079880795	0.0803554027442708
Meth.TMOD3	0.0911156715523765	0.0706262873816732	0.0845175096816975	0.0667960973860013	0.0660019296505948	0.0704334540720717	0.0751585537393378	0.00138884336714649	0.082630837649682	0.074625362836092	0.0661903236663722	0.118404701893417
Meth.TNC	0.310545947149156	0.168568346172502	0.195583094306538	0.17437431436266	0.133391979090889	0.244635243548505	0.129307520634579	0.266974125109141	0.22827295386421	0.268612132440843	0.200758832235118	0.358138632983334
Meth.TNF	0.114569785986571	0.071709856934526	0.105548430641059	0.0629121895382525	0.0734315522295943	0	0.0598512702955718	0.0943501311647015	0.0034231049655181	0.118488300180562	0.000426488321823746	0.118844794413916
Meth.TNFAIP3	0.401115117369479	0.191958370515327	0.255669943460688	0.235410803577262	0.180775889098228	0.291590316258722	0.169217842288014	0.324997666311818	0.280779892733987	0.366562520747973	0.224064386963531	0.411166316864917
Meth.TNFRSF10B	0.305943900470968	0.152776134192374	0.19671730711578	0.17079603067208	0.129547126320642	0.228196356485148	0.136480763084517	0.251332375050007	0.217746886596211	0.289006439466572	0.181627584549287	0.354330337772217
Meth.TNFRSF10C	0.128548014984895	0.0860021073462412	0.0627120028383055	0.100247187017908	0.0725822322085639	0.114560354428903	0.0313861103233207	0.0846904665365188	0.0707091970545315	0.125717094749011	0	0.139984923733867
Meth.TNFRSF11B	0.128666628214758	0.0791761218371596	0.0898631573407309	0.0585200184654007	0.0867758310155504	0.135731880421265	0.053506303960566	0.0960709587351607	0.0945537965322116	0.122293065401744	0.0637409067951873	0.151371328033134
Meth.TNFRSF1B	0.207428272915526	0.0486646160163227	0.15711745246443	0.175707699059288	0.131469749880545	0.136433284829223	0.0356669466133452	0.120953217458475	0.124088135623043	0.221219323791704	0.0684642457315102	0.181698745288453
Meth.TNNI3	0.0802682020901076	0.042054700580749	0.0593650514258835	0.0507949905702711	0.0309666590525496	0.0633506200893098	0.0316564836408962	0.070565868319887	0.0612273164534546	0.0790372926423654	0.0494516608107981	0.0995132977576473
Meth.TOMM20	0.310109037379682	0.15262176539958	0.205659398110644	0.168925396293472	0.126341957862591	0.244872528781457	0.0610949314285603	0.244685648662884	0.223631998920776	0.298664841471202	0.17984930634365	0.348367250333709
Meth.TOMM70A	0.408828765762395	0.198175147519633	0.287609457452452	0.237181605168238	0.15058568226293	0	0.1757112840974	0.00300135832451774	0.00774759702049079	0.240059741457631	0.22902376107945	0.45185975059947
Meth.TOP2B	0.372484461640798	0.202348531678402	0.250326510917656	0.19952627587371	0.146157084750676	0.303919069529507	0.169188191721288	0.315137875218214	0.275317152233464	0.351972964720665	0.239695611651112	0.461012650733145
Meth.TP53	0.326292811254637	0.179578622549221	0.225025638658029	0.185033204433545	0.144842328849101	0.267688382014676	0.139811087581447	0.287275642622341	0.227534221409473	0.32174560416225	0.196253964747789	0.40283309020522
Meth.TP53INP1	0.188791025009569	0.125418067475156	0.148622513776314	0.11435042205742	0.0791860134797006	0.143301004752359	0.107767847478487	0.162155055217006	0.153454629528726	0.165338429658769	0.117382408704166	0.229440307065962
Meth.TP73	0.101894488189222	0.048921268192507	0.0018301048293737	0.0654470682974833	0.0486872170515438	0.0831810744813283	0.0314247296848076	0.0690431242945677	0.0847294674291097	0.0863215703136371	0.0575969456683386	0.114086902156796
Meth.TPI1	0.32599020565886	0.151685733792206	0.203371972821576	0.169454918492009	0.124937658024268	0.214271624846904	0.124889097116196	0.213941368662766	0.19902743579578	0.304465093236547	0.165246054368334	0.360264882970734
Meth.TPM1	0.00143777543696864	0.0397964381280698	0.0460119906458655	0.0403230000484399	0.0380670679152844	0.0512849812724785	0.0106125630195211	0.0604363821169092	0	0.0647134128912779	0.0428774070552391	0.00236348077581473
Meth.TPT1	0.398167334078484	0.210262078885505	0.258729336802742	0.174296604771744	0.171427045975231	0.31566981699922	0.165038767361258	0.323902566300663	0.266737107738957	0.329560366822774	0.24412576481891	0.439840963466188
Meth.TRAF4	0.257985341906932	0.142079101970411	0.170688637966947	0.156781478328201	0.1191958243041	0.20895928610092	0.0828231832976033	0.219393873022079	0.180466401703087	0.248776521730426	0.173212499284348	0.298071178499347
Meth.TRAF6	0.206293403658189	0.114450768724123	0.148995599315064	0.121267024693286	0.0938149550760532	0.168950223277388	0.0920181137608593	0.173713965265059	0.141592409706403	0.216912262545568	0.130970627690198	0.25620023697926
Meth.TRH	0.0732616291692986	0.037086380639909	0.0452428240210626	0.0404891722009308	0.0294319528469302	0	0.0304759867561334	0.00685704635189188	0.0496545504960441	0.0617206975107955	0	0.0714442879463256
Meth.TRIM25	0.300358173700289	0.145731924160084	0.202058833755543	0.188442431559616	0.15190898486658	0.241211069634665	0.155016928102133	0.262316750765302	0.239664101362276	0.259342852404021	0.188488857493154	0.329817829265661
Meth.TRPC1	0.00123886092099309	0.0747338731400867	0.114554769202974	0.0794842965445625	0.0496194680755425	0.120176095143141	0.0379840719241127	0.101383836866987	0.106525581586681	0.14088722580975	0.000672084045691899	0.151178349758624
Meth.TRPS1	0.321448048385292	0	0.212894508667921	0.17878113526883	0.123290761884068	0.226793518891424	0.121395197467136	0.24963028988278	0.225544979872906	0.314234591130905	0.158952994497149	0.390162455817277
Meth.TSC22D3	0.0974357714942112	0.0729313371471859	0.0515339461980565	0	0.0341543943837338	0.0827032517557236	0.031083016970047	0.00108564608480416	0.0759963226839981	0.0803280606994035	0.0589195533293661	0.104628156887208
Meth.TSHR	0.0856737768099679	0.052478955865353	0.0611101565285508	0.0466565288858514	0.0639691836055727	0.0668424934202757	0.0592239553308094	0.0723789392219357	0.0717351986065067	0.0812561355142432	0.0520211769660963	0.107307137207095
Meth.TTF1	0.00375480433047025	0.0644135327459833	0.0517800336056898	0.0428396496479381	0.0721996030822477	0.0674736790402101	0.0337349786677335	0.0680394174978589	0.0617552939337779	0.0718779355151539	0.0479729712913637	0.0949852953452449
Meth.TWIST1	0.129173394063047	0.0445252707459941	0.077064771648692	0.0784280226157857	4.57705967395632e-05	0.116257128578554	0.0332726150793104	0.0918608830218672	0.0872507585883734	0.12110967364683	0.0540621920895328	0.130813351185646
Meth.TYMS	0.311813319685893	0.153979005968071	0.218763198083739	0.167519248447161	0.142025151162586	0.25057874965282	0.101912939465044	0.268966478260108	0.221351578842398	0.281318647818514	0.193940536916477	0.344677250891149
Meth.UBTF	0.293428951352406	0.10932893109599	0.234308403230278	0.18109082918184	0.146362899637255	0.257450491076799	0.0398521084472961	9.09097612696293e-05	0.109798002402056	0.327341195658148	0.142249256272594	0.310705054191888
Meth.UCP1	0.134826028705636	0.0728578047154966	7.14058043520991e-05	0.086844316344269	0.0888953096548015	0.133450552386188	0.0365379873367235	0.103970303252497	0.130604349822931	0.131134165417793	0.074743876890527	0.00304937262078825
Meth.UCP2	0.0135662508838648	0.100913670033471	0.220353843130366	0.171495195653623	0.1237586238888	0.2275053055254	0.138762458846602	0.249196850892248	4.2760387764377e-05	0.321023939678944	0.195886159880036	0.37347606528848
Meth.UGDH	0.11026476068383	0.0481910550292902	0.0686167039698798	0.0559739617548215	0.0325185085470482	0.118623336432633	0.0346320617387163	0.0814455549684215	0.0653293868586344	0.106152699623545	0.0586106669989139	0.111076315700802
Meth.ULBP1	0.213430879373966	0.0997460939924434	0.147234968731583	0.149441932705106	0.095805238788187	0.166970713919694	0.121678125259722	0.168588552598507	0.000814800104975317	0.217655123502469	0.147389200787628	0.270816546812197
Meth.USF2	0.357895810416991	0.204812664638339	0.253430227936881	0.213063056512972	0.192526527492408	0.277766793011191	0.171476461222034	0.260353136095981	0.230113959424603	0.35903346587329	0.217769049608449	0.415431707841519
Meth.USP18	0.174810469800577	0.168558861982616	0.158091598479952	0.144751292926195	0.139647671549348	0.169572480210498	0.118496424768976	0.145995331370408	0.184320301036704	0.154475500409069	0.136497907020796	0.246316270672964
Meth.UTF1	0.000581280368258518	0.0389200517835966	0.0613119835718638	0.0657192281619137	0.0366996373559893	0.0882976165174371	0.000579357204496331	0.0702839750700422	0.0646838882936592	0.0963668574009991	0.0520850080846559	0.0320657029471821
Meth.VAMP2	0.221779916456873	0.117584546517837	0.178879860599512	0.132058242703275	0.0922175574731255	0.171716186717338	0.0927065908721566	0.180258803288287	0.155660827044484	0.220529954499968	0.12691523661062	0.252945960060504
Meth.VDR	0.316866736218435	0.160480674223995	0.195248322488892	0.179608353445747	0.13792535684286	0.244351406193595	0.132692892637927	0.27574443061324	0.231908747716397	0.28927341216103	0.190555487120468	0.34001799450253
Meth.VHL	0.292126313299377	0.157964592803295	0.200545699615025	0.190946634602706	0.144561592448384	0.231067711436202	0.14086998216716	0.237524380999663	0.2101281083201	0.287106116018283	0.175093913895895	0.353024256423667
Meth.VIM	0	0	2.93884266325718e-05	0.24033277712842	0.000420050484626719	0.299974421037881	0.169640658134142	0.285877843314606	0.00176891408797266	0.32939866177402	0	0
Meth.VIPR1	0.156001193006096	0.0803462301779698	0.0638004477179288	0.0865787583769151	0.0704068672630188	0.0998345787569769	0.0563031016272835	0.109286008933631	0.0918682099026771	0.147443878301425	0.0771058716914161	0.198324942304695
Meth.VSNL1	0.308323484421498	0.176217024400798	0.202028588436114	0.184002159830734	0.139570518692329	0.245626802327929	0.151554975976779	0.249872266429047	0.223522895832327	0.235317858561848	0.19728713328274	0.366974516108246
Meth.WARS2	0.32461519720213	0.174337333686751	0.228760405872054	0.187446811251606	0.148605098811666	0.261724470154976	0.10073442012152	0.274759689441644	0.220631952707895	0.327144886961258	0.20812777805203	0.41008675433487
Meth.WEE1	0.378441844935292	0.205098957544923	0.209975312367058	0.218645384189988	0.159370894496788	0.285733869701414	0.160276116621639	0.257424655540695	0.262096524719797	0.341729684999138	0.208519636500571	0.438403472446451
Meth.WNT4	0.0840374936591106	0.0475731874897553	0.0727142641609271	0.0519430450251281	0.0412474934947661	0.0676232334607986	0.0390643252133564	0.0690579666175666	0.0606940258151887	0.0891768469309608	0.0529821997503892	0.109871337213807
Meth.WNT7B	0.15010453665586	0.0955393116391029	0.0984923418559088	0.108526911790572	0.0747935998498285	0.116359221632428	0.0873823719805676	0.114267315255503	0.114031106051928	0.1320247980743	0.0975998086663737	0.174394191907707
Meth.WRN	0.121409332955785	0.0449572195438788	0.0751903837068843	0.0730366133108445	0.0926276458123021	0.117568542145137	0.0381194031276629	0.099614290851791	0.0781689568059723	0.101277430303	0.0545845558585909	0.136933909625143
Meth.WT1	0.0967757117105424	0.0522487587741736	0.0668435697206833	0.0536585671780858	0.0472437756316335	0.111641546736304	0.0394925823711137	0.0811758759029143	0.0644493004916714	0.097862305384207	0.0511963544008494	0.00191052691300045
Meth.YBX1	0.0744651952852577	0.0435525657567901	0.0611949855277456	0.0456654278459259	0.0327243422396068	0.0585882231636978	0.0341558882047071	0.0638883598768424	0.0549206363714416	0.0775079483248898	0.047453881574419	0.0908389284910564
Meth.YY1	0.331904690948122	0.169015658019152	0.226419329485799	0.190362129932272	0.133877204019273	0.244433634695644	0.132730166710027	0.253083871617034	0.236314088826437	0.307489307951689	0.197647091126759	0.363738418225193
Meth.ZBTB16	0.0226961311069324	0.038693805175349	0.058236223456878	0.0485616667192127	0.035821817352791	0.0579943405444975	0.0341765918405735	0.0669626339248315	0.0569670299387494	0.0689048858234022	0.0454461261567744	0.0852588988320664
Meth.ZEB1	0.0100725225742739	0.112757330838834	0.17755880109417	0.13123901120909	0.0976448361086552	0.136162562271506	0.0999331762158433	0.162971007348661	0.186535185880601	0.207001406830312	0.13664502526824	0.236049910586176
Meth.ZHX1	0.206730713880269	0.108395542209698	0.151933613088565	0.117734243821838	0.0920076566001659	0.163559487539732	0.0918121298470528	0.159047614341037	0.141084716283153	0.209784630935726	0.128504347406353	0.251598751280919
Meth.ZNF202	0.342287206406751	0.170260669031344	0.21679681080494	0.180002842636745	0.138712328592681	0.262834039994795	0.148376740427598	0.271557621664036	0.232796127039734	0.303133715289221	0.20645496631652	0.41150803740412
Meth.ZNF267	0.262438937113642	0.127051466286042	0.188748339487097	0.12325089528172	0.101825312624735	0.236196847612255	0.117816796856376	0.227167331465391	0.144347734550937	0.285371527623113	0.11434680824822	0.309355512386655
Meth.ZNF76	0.20168259723643	0.107399123157567	0.139212259653151	0.121541079722485	0.106629587536426	0.167344555830179	0.0778636596606339	0.153184915221784	0.148029120407963	0.16102514285725	0.112324368702424	0.227416834341409
Meth.ZP3	0.257642005965517	0.0993692143906469	0.135571491106634	0.168180005712932	0.132846600114511	0.0024659253284693	0.140880596392394	0.216145858251528	0.214514653299563	0.235507220963149	0.159317425071284	0.283973477807534
