# Supplementary material for: Preferential Activation of the Hedgehog Pathway by Epigenetic Modulations in HPV Negative HNSCC Identified with Meta-Pathway Analysis
Source: PLoS One. 2013 Nov 4;8(11):e78127. doi: 10.1371/journal.pone.0078127 (PMC3817178; doi:10.1371/journal.pone.0078127)
Supplement: Methods S1 — R code. ZIP archive containing R code used to for the analysis in this manuscript. The README file in the archive describes each of the files contained therein. To fully reproduce the results, the scripts should be run in the following order (1) Preprocessing.R, (2) RunMEGAPSReplicateThreshold.R, and (3) Postprocessing.R. Note that the CoGAPS analysis and associated gene set statistics are stochastic algorithms, so results may differ slightly from values reported here though qualitative results will remain unchanged. (ZIP) [file pone.0078127.s009.zip › CodeArchive_S1/GAPS/ExprsFALSE.MethTRUE/NormalTRUE.HPVPosTRUE.HPVNegTRUE/nP12.nIter50000000.SigE0.10/Pmean.0.2096344426.txt]

1	4	11	14	15	16	18	22	25	30	31	37	50	2	3	5	6	7	8	9	10	12	13	17	19	20	21	23	24	26	28	29	32	34	36	39	40	42	43	44	45	46	48	49	114	115	116	117	101	102
p1	0.0348959029523992	0.00136296805073063	0.0232292006620391	0.0264063764441747	0.0160875588560352	8.34774270569484e-08	0	0.0347758296240798	0.0224806589416875	0.0263591042359782	0.0344100492053688	4.51441860385363e-09	0.0248185630979154	0.00606578008193269	1.58765757186698e-07	0.00161525959536071	0.025642867619652	0.0214502376662271	0.0250928486535794	0.00689603646500738	0.0353305689662952	0.0324352671895969	0.0275917059176811	0.00166767248841719	0.0170232363880977	0.0313159392775057	0.0395231524667356	3.16604696718139e-09	0.0238318629937345	0.0184597656016773	0.0375336139287541	1.87104645707243e-06	0.0344576055381053	0.0132823874278353	0	0.00514788423122718	0.0043342565933417	0.0159260483350502	0.019815761812511	0.0305471075745258	0	6.61575355343488e-09	0.0146258654256533	0.00106749695397848	0.0309809815526	0.0290053026626207	0.0237560446111104	0.0018511804185624	0.00152918153605279
p2	0.0231325748028845	0.0316424347595696	0.0279642179298142	0.0373982633052863	0.0593461190080573	0.0620545998016885	0.0311976200563169	0.0340017944473651	0.010111798564324	2.13313056160556e-07	0.0335143208257491	4.02521554182236e-10	0.00576633118412292	1.44277250133482e-10	3.92884996735415e-06	0.00371272775954515	0.0266193977868178	0.0337306276264184	0.014128700407612	2.03811008850947e-07	0.0171781115684394	0.00587958038296982	0.0123375285166879	0.00415232829694894	0.00469227723712658	0.0773995028697406	1.01833762010336e-09	2.06946984440099e-05	0.0117950414664411	0.00149694436307677	0.0374246153829819	0.00701781218752802	0.0136095066784895	1.76745269147426e-09	0.088838030037886	0.0331349321297568	1.20890035979115e-10	1.37564769226828e-07	4.28675315091869e-08	0.0152447096302554	9.59085738037737e-06	0.00887281130878201	0.173331805398516	0.0186586356917707	2.42337963579102e-09	1.32950238410134e-07	0.000827211722335667	0.0031729402425526	0.000873361444785295
p3	0.0126782730571177	0.0160688462826178	9.17897888479046e-07	0.00290925331728533	0	1.33007846208335e-06	0	0.00139783181781259	0.0329007707810864	0.0115073248332325	0.00651322087185536	5.16901888181381e-05	0.0139826902224498	0.0562538913328356	3.09153548776929e-06	0.00253024912949053	0.0195919188285801	0.0996165399311832	0.0483147634304845	0.0190524148568956	0.00887085951251502	0.0250123765999246	0.0178768097028987	0.0206295631906236	0.0847785615308645	8.42406790374115e-08	1.23313418752351e-09	0.023306971515771	0.0292979540682308	0.00778176915551211	9.56823188113096e-10	1.26356578432697e-07	0.00839881100236569	0.00620816520285133	3.17178743653072e-07	0.00681460492895507	1.02865096402256e-09	7.5815857365788e-08	0.0701510848131221	0.0202595457941824	0.0864811599415593	2.83487361493407e-09	0.0215409703740202	0.0160579424130425	1.63773448824716e-08	3.68356172896557e-06	1.9242528438313e-07	0	0.0181680135518351
p4	0.00792941323570048	0.0275393650377511	0.0994795921041691	0.115771123517844	0.0224156705294781	0.00966356531845492	0	0.0729804271048533	0.00811569490806408	0.0593307336388673	0.00259294600842412	0.088723168761466	0.0565689620136655	8.91119677719146e-09	7.16496322463951e-07	0.0062398148629362	2.96419321875955e-10	0.00111290882320707	6.01128797610265e-09	0.00880246803023064	0.0289384323588417	0.00533163779420876	0.0325600411765724	0.00266215465860524	1.10537063909189e-10	0.00623805710970609	9.39959500452534e-08	0.0243055638796155	0.0248957272487738	0.00464145638682734	0.000675896702010548	2.630872215796e-11	0.0297426363308898	3.33101658353299e-10	0.0126366975449967	4.03652654922451e-10	0.0218833735582402	1.46699800292785e-08	0.013938171438813	0.0101267825515007	0.0338464563515636	0.00542936269894497	0	0.0255948606832535	0.000620432822279888	6.79065021994714e-06	0.0151926752191604	0.00161847168833127	0.00696191482144173
p5	0.00785451568965585	3.55034100934129e-05	6.53167135913197e-06	0.0377046821299126	0.0107527808477044	1.0314090795291e-06	0.208972300023824	0.0427341998971068	0.0134515534598378	3.23106407704687e-07	0	0	0.00679625695220284	6.58506991172844e-11	1.25241357014232e-07	0.0249434427214623	3.45345930732787e-07	0.00252025748576178	6.19655026563127e-07	0.0945382666735204	0.022445443585738	4.42151421525833e-07	0.00500707649713379	0.00157964586002223	1.55153047001162e-07	1.18013919720955e-09	4.67338593358665e-07	0.00639734406232075	0.0142305391406314	0.0172569283347521	0.00620061878597696	0.0140466475372841	0.0341769321964094	0.158996996578434	0.00395232886928405	0	0.00564190847934599	0.0151390109360447	0.0395650788234864	1.46162897193683e-06	1.50125147610773e-08	0.00250763614036772	0.0144636904921275	4.20909873153901e-06	0.0122347891622083	0.00983905079375608	0.017707950201366	0	0.005836997158747
p6	0.00599495234077575	0	3.85405475325579e-07	0	0	0.0062608340459098	0	0.00858367013082292	0.00792204657194767	0.00429691001380229	0.0028605448573994	0.00304315034156745	0.00111430829157393	1.65901474855587e-09	0.00826224795018806	0.00393545322892776	3.89971419555481e-09	0.0073149799725207	0.0452702450961274	0.0115961923160801	0.00741963950396727	5.37107214174711e-10	0	0.00653492071743057	0.00686813928295698	2.55150071602412e-07	0.00053682945950615	0.0066259599185801	0.000413694536367309	6.91173637513863e-06	0.00535409631702893	0	0.00281667668746321	3.38928792642504e-11	0	0.00897184580912562	0.0264788784657778	0.00358295192089449	1.84718752015062e-09	0	0.0207565823204132	0	3.60784542298381e-08	0.00428111331341732	0.0766805754927452	0.0678631039098548	0.0701131317025044	0.0317485430580328	0.0155186396111636
p7	0.0161513438927312	0.0147531592590833	0.00123144193937088	0.012604961647544	0	2.39956928461233e-07	0	0	0.00797811040891518	0.00332509622710506	0.0015162754481947	3.0544759769991e-05	0.00875839119434625	0.00671575494579256	0.219610481997151	1.04796018552036e-09	0.0163458427251185	6.30164204866328e-10	3.7409602444286e-07	7.9233296875339e-06	0.0117997673750662	0.116371174533072	0.0013162790351917	0.0168313988243552	0.00244110265568785	0.00468920376704494	1.96699611314887e-07	0.0192519866794709	0.0054967340360602	1.96289487154962e-07	2.4790581923542e-10	0.0343724670187818	4.99536527323119e-08	0.0131509015960691	0.0195150160111375	0.0172959920045357	0	0.0726411302238387	2.98262117648473e-06	0.0372489755863237	1.92197550122286e-06	0.0894323093883931	0.0177389079194317	0.0523425712344596	0.0132525625823291	0.0191323738704481	0.0158720668300278	9.00881399651466e-06	0.00563098800437795
p8	0.0121146885945847	0.0154537107078524	1.01651128407951e-06	0.00788574736128807	0	0.000951921356959839	0.0440418587569217	0.00372123755759268	1.2797087147356e-07	0.0334784685568948	0.0324691609194144	2.64908119817442e-10	0.0101472389937539	0.064911325515751	0.00401695353741802	0.000510085634029008	0.0154562966974501	0.00884153720384775	0.032520373318543	0.036340953459832	1.65065840809569e-06	1.25358330363793e-07	0.0266331386937803	0.0116227400737433	0.0327830341042794	1.30076068040983e-06	0.0712555863180593	0.0414841291696246	0	0.0175360306350501	0.0138722739826928	1.2355735206501e-09	0.00273973822586461	0	0.00653984531488435	0.0144539717932409	0.0389203616630284	0.0559024876849301	3.36021229136627e-09	0.00292280453290456	0.0386330798571444	0.0276174157794463	0	1.1091338909611e-10	0.00345141865916749	0.00209868584715204	3.94004296239929e-07	0.0291875657536533	0.0103835327741632
p9	0.0141529671974809	6.97928536399306e-11	7.6890882506895e-07	0.0125912824114835	0.00902000968168721	0	2.54902376085958e-10	0.0145988223067899	0.00570784928525882	0.0439210775849649	1.33158174618839e-08	0.0602132048531098	0.00488328495831786	0.00281716997111873	7.16318362806006e-09	0.0164010654533853	2.62332223206727e-11	0.0336504686474845	0.0216409885528563	2.51582410470152e-09	0.0338670992428878	0.0164084780864389	0	0.00141366182361298	0.0334952578409944	0.112311628891937	0.0333706714952413	0.0680464153554447	0.0125873597187685	0.0469800274970568	0.0348927352754591	0.0464923781191072	0.0206547027603615	2.34596037776474e-07	0.0160457200831139	0.0140306271827825	0.0112806088102755	0.0299244962741077	4.25245280049686e-07	0.0308415499179392	7.85252302976847e-10	0.0650999298453407	2.99127950078633e-10	0.0106069142341454	0.00618991326878627	4.127373499268e-06	0.00855092658341407	0.0132790284762454	0.0022569207902535
p10	0.0175046545161386	0.0221430620373229	0.00793020440274373	6.49810146959099e-13	0.0113782611381031	0.00105169793282659	5.16188018484159e-11	0.00663622582285206	0.0249459305056194	0.00548379317671472	0.0203559735408364	3.25069610461361e-12	0.0191856647701224	0.00180664442522201	1.5506057548896e-09	0.00833261675062405	0.0227261345619438	1.9484160523145e-09	7.1988256430179e-11	5.77025486211503e-06	0.00335765568228859	0.00332992854981075	0.0160793879444632	0.0297888384453207	6.84003609175487e-11	4.35337446271472e-08	0.0186608212048967	0.00903302028958059	0.0181684807158698	0.00560274813476117	0.0116967894860228	3.20540745101179e-08	0.0130232031129294	0.00551199695864232	2.23069808222023e-10	0.00743391048189374	0.0172311473358017	5.24844856685614e-11	0.0116241872293123	9.11693158492448e-11	1.20689021484881e-08	0.00483171098827895	5.31755134122911e-11	0.00325377025928434	2.53121155621711e-07	0.00513091870037397	0.000613470187336586	0.0373275685666558	0.0349959409605436
p11	8.1928842872827e-06	0.00461509733726703	0.0134832975789928	0.00174818322069449	0.0667750241622188	0.10896743411218	1.40741321087271e-07	4.9419631717094e-10	0.0130094422328485	0.0287821376633277	0.0195513921767368	0.0660013498264111	0.0121177233131505	0.0624390510673484	1.8205620526632e-11	0.0515554410469856	0.0101281069559021	2.13499190145374e-07	0.0362909167867263	1.43274739100158e-09	4.92492422352759e-07	0.00235777373804738	0.0148297115883696	0	0	0.0133375860395256	0.0159770983158095	6.11057637032484e-08	0.0179854735011584	0.0497951330003321	3.33141454242628e-06	0.0860733160365721	0.0368940662403659	8.54563665051775e-06	0.0129801720116465	1.12733209743951e-07	2.70050205302963e-10	0.0191728312447741	0.00583543973353879	0.00195917762757375	3.98145653999172e-09	1.30040441911997e-07	1.83069327215114e-08	5.94260192499153e-07	0.02719848397894	0.0283170650011205	0.032765366013673	9.95491233191594e-10	1.90782531073921e-07
p12	0.0172840257413105	0.0118384602786096	0.017416687660149	5.54185045036687e-08	1.02828715573348e-07	0.00385553019349822	3.14446033529811e-10	0.0096254216375543	0.00293007544368636	3.35416875234822e-08	0.0160577542506354	2.07808457327532e-09	0.00746769200101924	3.25410776297375e-07	6.42126889083675e-08	0.0333940305293724	0.00964930334560324	6.89237468429646e-09	4.28431951240957e-10	0.0352212500798892	0.0332912285806242	0.0084542482862403	0.0174768292564179	0.0147737509838976	0.0132958132851018	7.96303890917546e-08	0.0107535181645681	0.000209641864291869	0.00511568326335568	0.0197423092794448	0.0337354803244925	0.00912476685047578	0.00305145888433821	0.0222042092492081	0.0406858863060721	0.0487434960862404	0.0301101452840346	0.014479322747567	0.00762965612378042	0.0391382663076637	0.0160068001184762	0.00767147523034059	1.33280567105563e-09	0.0413516396935102	0.0334423587768972	0.0279276124943411	0.0245751128268447	1.29175815761636e-09	0.0105439716402963
[truncated: 20 more columns]
