# Supplementary material for: Preferential Activation of the Hedgehog Pathway by Epigenetic Modulations in HPV Negative HNSCC Identified with Meta-Pathway Analysis
Source: PLoS One. 2013 Nov 4;8(11):e78127. doi: 10.1371/journal.pone.0078127 (PMC3817178; doi:10.1371/journal.pone.0078127)
Supplement: Methods S1 — R code. ZIP archive containing R code used to for the analysis in this manuscript. The README file in the archive describes each of the files contained therein. To fully reproduce the results, the scripts should be run in the following order (1) Preprocessing.R, (2) RunMEGAPSReplicateThreshold.R, and (3) Postprocessing.R. Note that the CoGAPS analysis and associated gene set statistics are stochastic algorithms, so results may differ slightly from values reported here though qualitative results will remain unchanged. (ZIP) [file pone.0078127.s009.zip › CodeArchive_S1/GAPS/ExprsFALSE.MethTRUE/NormalTRUE.HPVPosTRUE.HPVNegTRUE/nP12.nIter50000000.SigE0.10/PResults0.2096344426.Diagnostics.txt]

Diagnostics for P created at Sun Jun 17 00:19:52 2012


number of genes: 972
number of samples: 69
number of patterns: 12
number of burn in steps: 1e+08

Initial chi^2: 5.66088e+08

Iter	Burn In	T	chi^2	number of atoms
0	1	2e-08	5.66088e+08	1
1000000	1	0.02	1.80677e+07	934
2000000	1	0.04	1.59991e+07	974
3000000	1	0.06	1.52808e+07	975
4000000	1	0.08	1.49313e+07	1014
5000000	1	0.1	1.46716e+07	973
6000000	1	0.12	1.44782e+07	981
7000000	1	0.14	1.43019e+07	977
8000000	1	0.16	1.41539e+07	970
9000000	1	0.18	1.40421e+07	989
10000000	1	0.2	1.39544e+07	1050
11000000	1	0.22	1.38766e+07	992
12000000	1	0.24	1.38242e+07	1029
13000000	1	0.26	1.37854e+07	1015
14000000	1	0.28	1.37527e+07	972
15000000	1	0.3	1.3728e+07	1019
16000000	1	0.32	1.37067e+07	1014
17000000	1	0.34	1.36896e+07	983
18000000	1	0.36	1.36776e+07	1009
19000000	1	0.38	1.36624e+07	1001
20000000	1	0.4	1.36473e+07	966
21000000	1	0.42	1.36362e+07	955
22000000	1	0.44	1.36175e+07	1012
23000000	1	0.46	1.35995e+07	996
24000000	1	0.48	1.35741e+07	1014
25000000	1	0.5	1.35434e+07	1038
26000000	1	0.52	1.35095e+07	1032
27000000	1	0.54	1.34747e+07	993
28000000	1	0.56	1.34435e+07	1002
29000000	1	0.58	1.34147e+07	1032
30000000	1	0.6	1.33835e+07	996
31000000	1	0.62	1.33485e+07	987
32000000	1	0.64	1.33053e+07	1010
33000000	1	0.66	1.32779e+07	1016
34000000	1	0.68	1.3243e+07	1009
35000000	1	0.7	1.32168e+07	1042
36000000	1	0.72	1.31973e+07	1028
37000000	1	0.74	1.31777e+07	1079
38000000	1	0.76	1.31516e+07	1005
39000000	1	0.78	1.31346e+07	996
40000000	1	0.8	1.31078e+07	1017
41000000	1	0.82	1.30833e+07	982
42000000	1	0.84	1.3067e+07	1020
43000000	1	0.86	1.3057e+07	997
44000000	1	0.88	1.30488e+07	1035
45000000	1	0.9	1.30398e+07	1013
46000000	1	0.92	1.30328e+07	1021
47000000	1	0.94	1.30258e+07	1035
48000000	1	0.96	1.30243e+07	1029
49000000	1	0.98	1.30218e+07	1028
50000000	1	1	1.302e+07	1056
51000000	1	1	1.30191e+07	1030
52000000	1	1	1.30174e+07	1049
53000000	1	1	1.30157e+07	1060
54000000	1	1	1.30122e+07	1013
55000000	1	1	1.30105e+07	1006
56000000	1	1	1.30091e+07	982
57000000	1	1	1.30072e+07	1011
58000000	1	1	1.30056e+07	1041
59000000	1	1	1.30037e+07	1045
60000000	1	1	1.30028e+07	1036
61000000	1	1	1.30019e+07	1034
62000000	1	1	1.30005e+07	1030
63000000	1	1	1.29984e+07	1031
64000000	1	1	1.29954e+07	1055
65000000	1	1	1.29938e+07	1015
66000000	1	1	1.29923e+07	1019
67000000	1	1	1.29916e+07	1005
68000000	1	1	1.29904e+07	1000
69000000	1	1	1.29903e+07	1041
70000000	1	1	1.29868e+07	1034
71000000	1	1	1.29862e+07	1067
72000000	1	1	1.29837e+07	1042
73000000	1	1	1.29798e+07	1010
74000000	1	1	1.29734e+07	999
75000000	1	1	1.29683e+07	1002
76000000	1	1	1.29638e+07	994
77000000	1	1	1.29592e+07	1028
78000000	1	1	1.29575e+07	1021
79000000	1	1	1.29533e+07	1013
80000000	1	1	1.29517e+07	1004
81000000	1	1	1.29499e+07	1019
82000000	1	1	1.29493e+07	1021
83000000	1	1	1.29487e+07	1032
84000000	1	1	1.29474e+07	1021
85000000	1	1	1.29467e+07	969
86000000	1	1	1.29467e+07	1010
87000000	1	1	1.29463e+07	1006
88000000	1	1	1.29459e+07	1012
89000000	1	1	1.29461e+07	1007
90000000	1	1	1.29462e+07	1020
91000000	1	1	1.29462e+07	1032
92000000	1	1	1.29465e+07	1012
93000000	1	1	1.29459e+07	1040
94000000	1	1	1.29458e+07	999
95000000	1	1	1.29455e+07	1012
96000000	1	1	1.29456e+07	1000
97000000	1	1	1.29462e+07	998
98000000	1	1	1.2946e+07	1022
99000000	1	1	1.2946e+07	1020
100000000	0	1	1.29461e+07	978
101000000	0	1	1.29461e+07	976
102000000	0	1	1.29459e+07	991
103000000	0	1	1.29458e+07	992
104000000	0	1	1.29462e+07	1008
105000000	0	1	1.29462e+07	999
106000000	0	1	1.2946e+07	998
107000000	0	1	1.29486e+07	1025
108000000	0	1	1.29459e+07	997
109000000	0	1	1.29459e+07	986
110000000	0	1	1.29457e+07	986
111000000	0	1	1.29459e+07	1005
112000000	0	1	1.29459e+07	998
113000000	0	1	1.29459e+07	1010
114000000	0	1	1.29472e+07	1013
115000000	0	1	1.29471e+07	1002
116000000	0	1	1.29472e+07	1008
117000000	0	1	1.29468e+07	1030
118000000	0	1	1.2946e+07	1011
119000000	0	1	1.29462e+07	1019
120000000	0	1	1.29461e+07	997
121000000	0	1	1.29457e+07	1007
122000000	0	1	1.29458e+07	1026
123000000	0	1	1.29461e+07	995
124000000	0	1	1.29462e+07	1043
125000000	0	1	1.29468e+07	1006
126000000	0	1	1.29465e+07	1021
127000000	0	1	1.29459e+07	1028
128000000	0	1	1.2946e+07	1026
129000000	0	1	1.29461e+07	1025
130000000	0	1	1.29457e+07	1000
131000000	0	1	1.29459e+07	1016
132000000	0	1	1.2947e+07	1025
133000000	0	1	1.29462e+07	1005
134000000	0	1	1.29463e+07	1039
135000000	0	1	1.29462e+07	1006
136000000	0	1	1.29464e+07	1008
137000000	0	1	1.29465e+07	1000
138000000	0	1	1.2946e+07	1012
139000000	0	1	1.29459e+07	977
140000000	0	1	1.29459e+07	998
141000000	0	1	1.29462e+07	1004
142000000	0	1	1.29462e+07	997
143000000	0	1	1.29458e+07	1004
144000000	0	1	1.29458e+07	984
145000000	0	1	1.29463e+07	1033
146000000	0	1	1.29581e+07	1020
147000000	0	1	1.29458e+07	1020
148000000	0	1	1.29462e+07	987
149000000	0	1	1.29459e+07	1013


Summary
<number of atoms> 1007.08 <chi^2>: 12946442 ; chi^2 of mean: 12934237.3114227
