# Supplementary material for: Preferential Activation of the Hedgehog Pathway by Epigenetic Modulations in HPV Negative HNSCC Identified with Meta-Pathway Analysis
Source: PLoS One. 2013 Nov 4;8(11):e78127. doi: 10.1371/journal.pone.0078127 (PMC3817178; doi:10.1371/journal.pone.0078127)
Supplement: Methods S1 — R code. ZIP archive containing R code used to for the analysis in this manuscript. The README file in the archive describes each of the files contained therein. To fully reproduce the results, the scripts should be run in the following order (1) Preprocessing.R, (2) RunMEGAPSReplicateThreshold.R, and (3) Postprocessing.R. Note that the CoGAPS analysis and associated gene set statistics are stochastic algorithms, so results may differ slightly from values reported here though qualitative results will remain unchanged. (ZIP) [file pone.0078127.s009.zip › CodeArchive_S1/GAPS/ExprsFALSE.MethTRUE/NormalTRUE.HPVPosTRUE.HPVNegTRUE/nP12.nIter50000000.SigE0.10/Psd.0.2096344426.txt]

1	4	11	14	15	16	18	22	25	30	31	37	50	2	3	5	6	7	8	9	10	12	13	17	19	20	21	23	24	26	28	29	32	34	36	39	40	42	43	44	45	46	48	49	114	115	116	117	101	102
p1	0.000127474679044594	0.000113342846487265	0.0002769771681936	0.00019558198861372	0.000196971117685862	1.59423013148708e-06	0	0.000164945188522553	0.000126500710346993	0.000165093410043078	0.000138335163129595	3.30427018850065e-07	0.000156244167027116	0.000187565239916939	2.69472302177112e-06	0.000135449094683153	0.000122119377434553	0.000209337983787011	0.000277772212483646	6.93888403893172e-05	0.000204752844775594	0.000137712645812485	0.000143515828468674	6.04251374085074e-05	0.000166093388453889	0.000274826139696054	0.000169863435729146	1.14867544917852e-07	0.000120195960842213	0.000168970876980702	0.000155023090259642	1.79376305775632e-05	0.000154560683862704	0.000158855880683379	0	5.86051410939765e-05	6.10184401878631e-05	0.000217584229740921	0.000124070485402526	0.000176815975196628	0	2.242335504974e-07	0.000156377235053266	0.000129422204487868	0.000166950000612237	0.00017197098531279	0.000161887655500216	7.94522194048248e-05	6.9951655369088e-05
p2	0.000245349471030143	0.000265131824384569	0.000634077276751871	0.000719476209547104	0.000313650924892717	0.000376197658709809	0.000629061345160581	0.000420953857772384	0.000203421816995113	3.56727298649267e-06	0.00025171010422954	4.0252155418226e-08	0.000366462783100676	8.62570551325691e-09	0.000242830590569711	0.000299369427970902	0.000234040530329502	0.000440923651301182	0.000377414015084424	3.29595501153545e-06	0.000393560722379951	0.000267756714359771	0.000293714013238375	0.000197966444732454	0.000384562558770564	0.000553125360739952	8.42457021513456e-08	0.000107629369171481	0.000209651475768421	0.000358781121751567	0.000302866618189499	0.000466926097455692	0.000302380439040671	1.08085894832509e-07	0.000422041934596625	0.000266526324185486	1.20890035979136e-08	2.07195422983702e-06	8.82076748009402e-07	0.000286522064045067	7.70056802397742e-05	0.000339186611591492	0.000700048808963859	0.000298587224372121	1.93565650786469e-07	2.64002926187833e-06	0.000421278163691078	0.000258751800675951	0.000197697401959762
p3	0.000263590123531431	0.000277738380311506	6.68660337598924e-05	0.000433446753880072	0	9.47251355004121e-05	0	0.00036795989359788	0.000231907712056341	0.000319404349939424	0.000251364968616341	0.00146385709553954	0.000257073968198442	0.00061198446659894	0.00015590174216716	0.000328469013545293	0.000242080699495035	0.000784484421893274	0.000514892634909983	0.000437150523688452	0.000342679264074826	0.000325635045207978	0.000244025129114233	0.00021030285078964	0.000712702602186162	1.32389048404169e-06	6.15361116251354e-08	0.000359999769429986	0.000203297039127032	0.000268070033567119	7.18155271535626e-08	1.89347889308096e-06	0.000295246378397987	0.000473719575812314	4.94222021154598e-06	0.000259059151196962	7.46558411870815e-08	1.22892868827546e-06	0.000379789604808267	0.000335937173633254	0.000708882796638908	1.64141121803728e-07	0.000459929420780381	0.000359800285083774	5.31020842535037e-07	3.06943400052103e-05	3.34176220146848e-06	0	0.00024323327712186
p4	0.000275900683066508	0.000207474758575256	0.000459797456766951	0.000452977516435231	0.000232612132593678	0.000339035178762731	0	0.000330161318584951	0.000185319159282081	0.00029186862827624	0.000220922574256439	0.00154686410307152	0.000252687445698743	3.04763025286159e-07	5.43241854557092e-05	0.0002453740393813	2.09811782319446e-08	0.00024085241608885	2.3041487932627e-07	0.000248255113229436	0.000329496237067305	0.000210233395786781	0.00030211147089506	0.000153197023104968	1.10537063909199e-08	0.000313168317776319	1.66049438241354e-06	0.000339578393543816	0.000176614714034186	0.000228341665599672	0.000281315126189433	2.63087221579491e-09	0.00027419395077243	3.33101658353305e-08	0.000193831087694239	2.99337443084927e-08	0.000233381330580168	4.19672753647565e-07	0.000210976167039551	0.000225565862913331	0.000370284904169035	0.000314236066799071	0	0.000227074107245843	0.00038672779101659	0.000115471387605746	0.00025996749410761	0.000303176684437307	0.000163375726794547
p5	0.000186866909144153	0.000117665709864174	7.60282787528265e-05	0.000339858603344424	0.00020278178526772	1.28162118798012e-05	0.000675428828608071	0.000253981947390881	0.000179890240562864	2.38119426335992e-05	0	0	0.000196855231017789	6.58506991172854e-09	2.06841695139591e-06	0.000239304007066326	5.71620090138892e-06	0.000255335861633081	4.61401306871252e-05	0.000336526896437959	0.000282886754010788	3.85982608796027e-05	0.000195358167700562	0.000169124912731536	2.64031024607173e-06	1.18013919720946e-07	6.84501784481867e-06	0.000222917148475514	0.000193272265734557	0.000236865546825137	0.000197511942810713	0.00022974748982211	0.000256291865881581	0.000438831996198717	0.000229465803660298	0	0.000173647417850567	0.000209878881143996	0.000193004089163637	9.28920054017715e-05	5.90134282432202e-07	0.000217822364216034	0.000413772506150804	3.43792560213463e-05	0.000272088187090557	0.000246244456847068	0.000299966627753104	0	0.000172484683718937
p6	0.000106606126727813	0	5.95848368272012e-06	0	0	0.000116626622194841	0	0.000111051527567181	8.52098227207088e-05	0.00011599524416663	9.99127937946978e-05	0.000138014358165543	9.84211565202852e-05	1.00425057716387e-07	0.000177396227381056	0.000100145605795664	1.6826467292251e-07	0.00011605893893131	0.000199758870325902	0.000217839715179843	0.000114742809562825	3.21375368034903e-08	0	0.000108408362208063	0.000119843289844321	4.03165019950433e-06	0.0001629989022517	0.000108030133272901	7.65838272143308e-05	3.59140402588873e-05	0.000101428497296423	0	0.000108839770097114	3.38928792642445e-09	0	9.7595265561893e-05	9.29305621015204e-05	0.000103659724631927	8.85525601910178e-08	0	0.000269960567018934	0	6.26454158414751e-07	0.000100570123181209	0.000251376128385918	0.000236291699620047	0.00022480288366923	0.000177476421033353	0.000114341755509415
p7	0.000285202299119598	0.000379969365596566	0.000950773190263709	0.000725741431046836	0	1.40288067455732e-05	0	0	0.000240393418775465	0.000461151190787446	0.000307363971314097	0.000161358292429264	0.000375564574396076	0.00038443634265113	0.000971008314927553	7.61121393107069e-08	0.000305434235825473	6.30164204866253e-08	6.74350483747797e-06	0.00058883725641013	0.00040852344657355	0.000528053327672214	0.000357283174542719	0.000223911150428551	0.000332090833781787	0.000492294025129691	4.22258237417088e-06	0.000374434773288477	0.000237742477750976	3.52986382282842e-06	2.47905819235413e-08	0.000360022370733812	1.12283435986854e-06	0.00034621643498484	0.000328535774500718	0.000276555267064772	0	0.000420045345605873	3.04047597508627e-05	0.00071712453350667	0.000181877758909535	0.000442923279033913	0.000331341623728663	0.000354672604914532	0.00032963852469282	0.000319288906930542	0.000333354373750856	0.000397923891756542	0.000228383412485617
p8	0.000193604889651979	0.000151210575974572	9.38191496903234e-05	0.000245143273432712	0	0.000212603580547656	0.00028217621035827	0.000204639890957682	2.42763694998919e-06	0.00022219182594648	0.000218824772999574	2.64908119817413e-08	0.000143878742156672	0.000284497195571572	0.00029259427236395	0.000181265038373819	0.000168697966851882	0.000224715391879931	0.000267706175816437	0.000652562333579547	0.000137365696744214	2.1990099073295e-06	0.000171240354185233	0.000122766560500783	0.000266047374170283	7.09708066105979e-05	0.000266480672092001	0.00030147950716899	0	0.000166476154478895	0.000175646834745114	1.15183179177139e-07	0.000176026837242766	0	0.000157761702950634	0.000152953723584117	0.000166280027875602	0.000284257555012593	1.73947490773377e-07	0.000239030476049038	0.000505906842951519	0.000257922158236975	0	1.10913389096095e-08	0.000209400365329915	0.000257510060387159	6.56991415240776e-06	0.00021940673424122	0.000133783247795507
p9	0.00020456905560092	6.97928536399543e-09	4.37752307226269e-05	0.000327731201977373	0.000233264665417774	0	2.54902376085955e-08	0.000289235388158494	0.000162476621642241	0.000275867818621658	3.86437767435019e-07	0.000701514133287161	0.000206321780174508	0.000221664855085611	2.44842106693965e-07	0.000208268339767673	2.23160683655474e-09	0.000387059618621489	0.000397874519097279	2.51582410470075e-07	0.000484559772021235	0.000252095995146937	0	0.000135051888089277	0.000394735012346837	0.000476664978970519	0.000269641700954173	0.000310532694677048	0.000160264747543824	0.000249615612293422	0.000241029069848561	0.000441429020297455	0.000228846826402137	2.3392407526151e-05	0.000282778097524	0.000243643878551981	0.00024307059420662	0.000424500867190904	6.64735907301974e-06	0.000284825059271314	4.40291101431379e-08	0.000294111322671094	2.99127950078673e-08	0.000252357880007544	0.000261500855117484	0.000239839389531232	0.000253709832691232	0.000244266975584956	0.000154710634477885
p10	0.000130248200340404	7.65484210273056e-05	0.000198136138148919	6.49810146959025e-11	7.5160710703305e-05	0.000106841246340209	5.16188018484204e-09	8.44031263615584e-05	6.28205574435365e-05	7.24761883146133e-05	8.83558238491847e-05	3.25069610461314e-10	7.3358578309415e-05	7.26940020100376e-05	8.89138290400472e-08	8.98945626583011e-05	7.55067392195198e-05	7.01240675660552e-08	7.19882564301784e-09	0.00019310664216294	9.99271470336483e-05	7.38429284261667e-05	7.37028687159718e-05	6.68266931476136e-05	6.8400360917549e-09	7.25806884869615e-07	0.000109849857498508	0.000114412715250679	5.83859243934792e-05	6.83982255090945e-05	8.2298201623249e-05	5.44585548422944e-07	9.47408510571007e-05	0.000100301601565743	1.69125855453424e-08	6.92522217909229e-05	7.67883119398442e-05	5.2484485668571e-09	7.64513131442938e-05	9.11693158492407e-09	2.37014358868248e-07	8.56897940238744e-05	3.79050807836977e-09	0.000128355917936956	3.54046669498301e-06	0.000281500041600441	0.000102921606141687	0.000131004921205453	7.62102012464218e-05
p11	0.000369110543141858	0.000246885558627733	0.000532052016301366	0.000321718437960885	0.000266781109399579	0.000395518826179359	2.26608998225978e-06	2.92679919956692e-08	0.000205342491911858	0.000287775717045906	0.00029402095662361	0.000512830305104537	0.000251163943999002	0.000339139727258565	1.82056205266297e-09	0.000293853797795937	0.000246627508613644	3.30128041939063e-06	0.000363239102374384	1.43274739100163e-07	2.66837802205873e-05	0.000244905317878996	0.000245958185860632	0	0	0.000344032089906992	0.00030539144903245	1.03183165203511e-06	0.000206240694247433	0.000314868853220643	3.07704765848833e-05	0.000418060529159699	0.000268406524138266	0.000487639526847324	0.000242829946741974	1.96373391535541e-06	2.70050205302999e-08	0.000302120355238874	0.000217411762181896	0.000250362034085115	2.32899928062424e-07	4.4149313070954e-06	4.8012925311068e-07	1.77967672352208e-05	0.000344318805368692	0.00031802794473597	0.000325538943809766	6.30818039612211e-08	3.05629356144529e-06
p12	0.000469053852024134	0.000209285852788378	0.000307720054969219	8.77778170424006e-07	1.49173836056237e-06	0.000198008454464197	1.85051827860918e-08	0.00017725502869522	0.000182236115072581	5.83023433221123e-07	0.000206933632394318	9.75593224760823e-08	0.000174078510364514	5.31576833419221e-06	1.0553541162187e-06	0.000219186793561111	0.000218810919429385	2.86657362826239e-07	4.28431951240965e-08	0.000524142041870438	0.00020794150437715	0.00017131875086049	0.000163281987292513	0.000137275828704502	0.000186418241039635	2.25268792223684e-06	0.000224837678371752	0.000258177908826102	0.000160555127812397	0.000177000739242236	0.00018709679861397	0.000155930584258929	0.000203338998452335	0.000476603604673442	0.000327269161710759	0.000250610827402277	0.00018661097267378	0.000197043389399733	0.00018288232052569	0.00022925532794681	0.000213602015761368	0.000197927779095278	7.26216077367259e-08	0.000380803616712805	0.000261573777938946	0.000313703748227736	0.000223563618398082	8.03753036654771e-08	0.000149415797886922
[truncated: 20 more columns]
