# Supplementary material for: Preferential Activation of the Hedgehog Pathway by Epigenetic Modulations in HPV Negative HNSCC Identified with Meta-Pathway Analysis
Source: PLoS One. 2013 Nov 4;8(11):e78127. doi: 10.1371/journal.pone.0078127 (PMC3817178; doi:10.1371/journal.pone.0078127)
Supplement: Methods S1 — R code. ZIP archive containing R code used to for the analysis in this manuscript. The README file in the archive describes each of the files contained therein. To fully reproduce the results, the scripts should be run in the following order (1) Preprocessing.R, (2) RunMEGAPSReplicateThreshold.R, and (3) Postprocessing.R. Note that the CoGAPS analysis and associated gene set statistics are stochastic algorithms, so results may differ slightly from values reported here though qualitative results will remain unchanged. (ZIP) [file pone.0078127.s009.zip › CodeArchive_S1/GAPS/ExprsFALSE.MethTRUE/NormalTRUE.HPVPosTRUE.HPVNegTRUE/nP13.nIter50000000.SigE0.10/Amean.0.6604787316.txt]

p1	p2	p3	p4	p5	p6	p7	p8	p9	p10	p11	p12	p13
Meth.AANAT	0.911018076195034	0.02612748546077	0.735438862481568	0.580563935751595	5.88727930135211	0.274147795151417	0.723779739473103	2.97289208498361	2.26635755060422	0.532455622791923	0.0220370345515817	0.946714378217893	0.666185204778902
Meth.ABCA1	13.5504991035444	14.0436940148225	17.9850017858886	14.3620700948424	8.77888066594547	5.09610514079312	33.073295142521	7.53632131536979	14.8728068910746	21.1578711223768	7.74761111048199	14.9904594914836	9.33989573571348
Meth.ABCA2	10.4765379235132	13.615625001054	15.7863124809223	11.8120077164384	7.66396316586312	4.4649754451896	29.1366594393198	6.31606261276959	11.7754691886365	19.8243764826614	7.77229635336203	11.7609259930664	8.41995840793642
Meth.ABCC3	21.9497551290018	3.40126708046475	18.3610171081963	12.17892850891	0.111321830269965	4.04022293865266	0.615462033022099	9.1290731090996	19.6593876696608	18.2279723112516	10.2848512024301	13.822893213988	10.604434311994
Meth.ABCG2	9.54883064327778	11.4899342438245	13.6681566932064	12.9291993752363	10.1370158150865	10.4445043430487	30.4029275105765	8.27827109813679	3.78323056750362	17.6648908002449	7.19902512295617	12.0939965312144	11.4770868812976
Meth.ABL1	8.552504937268	8.5049643235825	10.1088920190701	6.82377007275936	3.47039222758848	3.20600854746144	21.3433253850992	4.43516471002798	5.89779513186086	12.6768117571642	4.58971093166557	4.98729327279544	5.26827785191744
Meth.ABRA	0.495086574914488	0.506625953316984	0.891406814999083	0.158411738662561	0.300244805811689	7.58590749366175e-05	0.494314356323518	0.473021771328131	0.593704741530643	1.17756295458518	0.000200543908412656	0.926117463402963	0.653784543060197
Meth.ACAA1	11.9372354753126	15.9855770117433	19.4710983554894	13.6649013959416	7.35897626031938	5.83584280193646	34.1871461408232	6.8889270751929	14.4735715651067	24.7179881985943	6.90012119983825	11.2551294115942	8.91871337093692
Meth.ACADM	22.3734902279036	10.3846476042221	30.7916417849169	2.85497370756267	3.12870649142884	10.8674301114605	36.239824805214	1.35065496477682	17.4235811226708	16.5470765461837	15.3173815794005	1.73443144562804	3.3796056711519
Meth.ACAT1	4.58264356580923	5.13101673291018	6.25385082983324	4.98070376135253	2.55606194916399	2.2812662488108	12.7510498526933	2.83786349637732	5.64408978734792	9.05541298336985	1.7636840760752	3.92279470837325	3.51869009228571
Meth.ACAT2	2.60268041579614	3.45770954104981	4.6768394551189	3.81293054599447	2.05593203910065	3.25218477537334	11.0403693690059	1.24161566992201	4.03162296591123	4.91809483917904	1.89494937556876	1.97552920575117	1.3431695490807
Meth.ACE	0	18.286333650742	8.78220514335301	16.3795339032989	11.6599619230583	3.49446596836058e-06	32.9886045071295	5.4746639827534	27.6916106638251	30.6845206740361	13.3540011081795	14.6607126739873	10.9530536527133
Meth.ACE2	1.43103933963475	3.47979299513776	5.11716023694708	2.60443907983177	3.65351384890868	0.848793877051097	4.35113256166495	2.77636312764119	2.51413541207168	2.94673904264348	1.38347639008791	1.94130794713509	2.65679758648061
Meth.ACHE	15.243057747132	15.4580488253339	27.2698422369725	16.0146546199137	10.100224818561	0.00182581893774909	38.4081827923511	6.84027939580374	15.8266236714693	20.1779845234698	12.5090566503004	17.1406887720453	6.85091334599172
Meth.ACLY	8.03559170516211	13.6970421639176	13.588892578989	13.0016106611358	11.0871414617726	0.000957999652596172	18.6417039482312	7.60485639895305	15.0878923609171	9.9215016397444	7.52061719519896	17.3950307375362	9.94553585181458
Meth.ACOX1	9.71516897554175	15.9341189424331	20.4033445032696	13.5551876337602	8.86038728309966	4.8285887444539	35.9780256157473	7.39484651223902	12.7421415418352	24.2030034137841	8.7593901299696	12.2350324122771	9.86908481580364
Meth.ACSL1	9.19902248697776	11.455702306444	15.5156846789543	12.2074974237883	7.56585149702498	6.15087169569867	32.1223836041641	6.84692462718293	8.114259425398	18.1434478691028	7.91104982419706	9.51524959216651	6.55351181146478
Meth.ACTA1	5.6550510510719	2.13269509269552	3.00927010243968	0.874413545666464	0.345132194428655	5.12712725316319	22.2772854700768	6.9622275039786e-10	20.6766311147075	3.89240504360469	2.61160437698113	2.18618438926136	0.194811733186644
Meth.ACTB	14.4944061871738	19.8899376182551	23.1697207172302	14.7431780574354	9.7858266670533	5.18162070214569	39.1602986143072	8.91895702093065	14.6826838435205	26.9095823011328	8.22141434698482	15.6374060608409	11.172824233514
Meth.ACTG1	19.4069746872111	16.0569506933351	10.9624994123981	18.4752706202831	4.08185164312347	8.81648696922075	43.6534066356213	8.62546531737704	15.9041251050044	29.8542375962608	9.41576990539713	16.5505485094636	9.05510561779358
Meth.ADA	5.2407065617924	9.91508666756649	3.1965264175328	11.5916919257415	8.78164788998643	10.3615589884177	32.9463385530251	6.48216320199332	0	15.2804666852416	7.96881657601306	5.13665722527958	6.91261483854229
Meth.ADAM17	9.26843988351898	11.9588614824843	12.8546339465074	11.3747613210995	5.90061489410844	4.09616219600371	29.9548121884641	4.71708622209117	8.24850117376299	15.322272898926	6.29596417651758	6.52278486162058	7.81942786212105
Meth.ADAMTS1	17.5785469935423	6.30072466344529	4.14570200081142	14.3655787288417	10.2192424168791	2.78806256257102	15.9392037627981	7.55540977913301	21.3132518766078	11.7442740283023	10.616509841705	16.7950316997908	9.32234047486566
Meth.ADAR	12.6626163124816	15.9050326594582	20.0952238831213	13.6476672134748	7.51382290878188	5.41061012278181	36.3628736583817	6.42977724078116	14.6010316383215	23.0101705126058	8.68233903234569	11.540241455393	9.23494591974115
Meth.ADCY3	0.794846611307615	2.57543410341884	0	0.407900139830528	3.85075583659112	1.76865565642933	4.56844700001288e-05	0.207548719127231	1.43574111296237	1.01572945851925	0.302185675134204	0.398563960702917	0.645940998871316
Meth.ADCY4	0	0.000142367153324233	0.0013050076715734	2.35086050143489	7.06483960030421	2.49979668283459	34.3446638780368	4.34251643798498	23.0422268843013	15.7262626955857	0	9.75038447892868	2.04138132134743e-05
Meth.ADCYAP1	5.69434965328867	0.90912570157132	6.62347106696939	1.12509911759425	0	4.55488744618293	29.0312160222349	1.36307581250829	22.265635398743	8.42628458271333	1.50903206182749	3.79796796083702	1.15281870130296
Meth.ADCYAP1R1	14.6634449128728	7.4069456090447	7.29265346865829	3.92527569903428	0	12.9148575883644	33.615071204267	1.71222817563055	23.8731713027788	9.70321240759509	17.8903350945476	4.1463182475018	2.23990769515817
Meth.ADD1	9.94459898849959	10.7032235267799	11.9913902636852	10.958543412127	8.13594305473767	5.57306612088353	30.712033302306	4.4464636775637	10.7458927752123	18.4544217610818	6.8944869339936	10.6213637307952	8.63452413019741
Meth.ADH5	12.5220506096662	17.37875871208	22.4188166795457	14.9262690975551	6.95769559899989	2.01104803926243	35.4434918797668	7.32144993934777	12.2709931827215	26.6337435020997	8.50383322651354	11.0370104011612	10.9114737238744
Meth.ADPRH	11.2796438001855	5.66647948881192	12.7546525716862	4.07720560591908	9.8761678758666	7.9199031180587	12.5771491040135	7.11768986479002	9.76563021904381	11.1334254270389	6.64067647772653	5.93047964196713	2.53974431504223
Meth.ADRA1B	0	1.2284800182839	7.61058281185331e-06	0.212273851394303	1.12819349289155	1.34008868462569	8.34070055251405e-06	0.902701255229583	0	2.42448538331034	3.19861355941302	1.25019101820771e-07	0.00237856906980017
Meth.ADRA1D	0.884861573038683	0.357467251220024	1.48406110066254	0.536073707917748	4.21164777984409e-05	1.12715471300859	1.51426944010167	0.283910925667126	1.19061342300551	1.00424024489332	0.00468165565265213	0.385496320299634	9.24887291343419e-05
Meth.ADRA2B	1.06316288025976	1.29597356896554	1.53192547810269	0.62895302159181	0.627319528665825	0.774237418891648	2.52139157090977	0.627261140410475	0.893974461349829	1.68343989381704	0.758374371735146	1.07301761963082	0.686867413887172
Meth.ADRB1	3.8450552797153	0.000104965363608594	3.07981638576153	2.464826078452	8.40018655531748e-07	5.83493124093078	12.7432956513157	0.884217362508621	8.33555966732295	0	7.17408182764983	7.07343752795115	6.17412028037741e-05
Meth.ADRB2	7.66291822068114	8.39459163686392	12.0985690070784	8.53591056771311	4.27702873272047	5.52130488242768	25.1790987412331	1.11173453807808	7.19526639164807	16.1810429366136	6.64983342989629	6.36193581583109	5.11820555874218
Meth.ADRB3	2.10275752998783	6.88798806028773	2.46740200002185	0.447288246657009	0.958685445323	3.20625732008561	10.0214438397429	3.86229001128674	9.4908577474166	6.15182472550853	0.404025814679468	7.47009432303707	0.180515753621259
Meth.ADSL	16.3157620992005	20.7843750964715	25.1105621432915	16.5359356724518	9.6762232281316	6.69980001025277	43.116899126322	9.49263708934632	15.2520066402546	26.6146360514764	11.8753375951567	15.6677737237869	12.4783022959285
Meth.AGGF1	5.96736704681214	13.5797070017182	12.2450255172567	11.5306425281483	4.73850500446411	6.7144193788164	33.6591801103509	5.49559102716964	9.60100088207214	20.5299020315154	7.5271448091883	8.9144102938697	6.83224732908042
Meth.AGTR1	10.5364198139165	6.13916387556672	5.38582381449385	5.3733853859912e-06	5.96506842218967e-05	6.78660210984446	16.2308692005537	3.14716592204808	16.2943209525478	0.118226179574256	4.22541921490765	0.0113095668074751	3.58697474991551
Meth.AGTRAP	11.6863654434494	15.9908733846688	18.3985706339709	13.8257383492514	7.91001657733037	5.47425470053744	35.4936083760744	7.71889383018859	12.3003667038188	22.9462147050255	8.74232073486437	13.7512883383553	10.156608219849
Meth.AHRR	0.108058024215953	1.08693268991447	1.11754215643075	0.204534356914796	0.793094595981655	0.623734647890221	0.257267899925277	0.0987829317723028	0.000132721997152485	0.140974527577558	0.952529599574614	0.450332948982664	0.753850996334862
Meth.AIM1	17.3653439849723	11.9736048802138	23.5859245029409	15.2171050193171	6.17624839966638	8.57669474759706	32.5805494450711	7.95639382878246	15.6872687201149	30.0392394922646	11.4236056362105	10.3685556282038	10.2583027884156
Meth.AIP	3.81744077391339	11.4633325371827	7.35804994629044	12.6674027886264	10.5146068139619	8.16613136481788	22.6867364332389	5.89648228079006	5.00794970948162e-05	14.9598065202607	7.94641199407224	6.46173982098006	3.88795594876351
Meth.AKNA	1.57621950884088	1.48263191579762	2.87467344766086	0.699914488640439	0.680150960635572	0.448365142367353	3.69934956437908	0.758279573148242	1.31293527409309	2.4582936950862	0.964695172546779	1.68691555547691	0.977870635309259
Meth.AKR1B1	15.1181928538093	19.4149941437518	23.8676290940891	15.9729106946869	8.85583107969501	3.57574855672473	40.9531716935574	8.49141670768492	16.5133193492475	27.7579914018432	10.4926131055796	16.4615679995612	12.0675283341298
Meth.AKT2	9.30377564551373	11.5280701889456	12.7718232281017	9.60424821498913	5.28893691603814	5.23923659517986	24.4324758878751	5.41844366665502	7.79264766770786	16.3228650900424	8.52622652090557	6.44514873413054	6.16185351987115
Meth.ALAS1	4.90013387421787	1.99853289124219	8.19849268572677	1.87360516877852	13.4409817314233	5.54988037579509	28.2513812921242	2.60396540980648	5.92970775798103	10.2730774805831	5.90816664538742	4.19596494853828	1.8864914055728
Meth.ALDH1A1	8.93796682713544	8.51322279318419	9.04021520758024	4.16851535513182	5.64582319194892	8.35940708173865	23.4567486580316	3.9780155629955	6.47732378342677	18.2228891328697	0.00690593096340187	4.36019598718413	5.80631705411089
Meth.ALDOC	0.000229992090152728	0.00124338863433399	34.3942369059135	2.13437605161745	12.7095755421178	22.4683627478631	48.0576645069369	12.5018717323144	6.35287029666651	0	20.2983572806587	0.000244407003383736	8.92418748785988
Meth.ALOX12	0.450147749471181	0.000530904550295979	1.02538949901573	1.98723349655968e-06	6.23168432878269	2.96259704612681	5.4581307937812e-05	0.000389643217686092	1.28174477116228	0.444730284961065	2.97972887928572	2.55024653336961	0.000162526411998602
Meth.ALOX15	0.398066857327946	6.83864484832069	6.01765621028472	10.3056822384747	10.6029371540349	3.2273981964039e-07	31.1870595815991	1.23280346624902	17.0197350097968	2.48294542021133	13.761020976015	6.93783846637518	7.30347219206212e-05
Meth.ALOX5	4.67969759647064	9.68297791566991	6.80773043762738	9.25174754223087	9.30380215864258	5.7804681315888	25.9557651205719	1.24407698758777	9.8881365104018	8.20628999947208	6.77201804892488	11.5279278598777	5.48107153166628
Meth.AMBP	0.440122563973284	1.00753303807058	0	0.954945536646815	6.00538433030111	1.83511747140374	0.792755323466777	3.96190798539061	1.0125922236594	2.71920800679284	1.5257831071635	0	2.89045971563833
Meth.ANGPT1	8.69196432891017	2.60646422904643	10.5930158441955	3.21714153723231	2.76709576866511	0.000714473011117144	21.8181806600073	4.26507991502545	5.81352022754017	9.68149134286102	0.000381486461422778	3.03699218954941	5.8085310962002
Meth.ANPEP	1.34222508360375	0.0890176498460812	0.288683439397131	0.330332217918012	5.63545884800734	0.000138780183804198	1.78432079379207	1.48641995756716	0.864217859614014	6.66589569745735e-05	0.175979556580328	0.25495210943967	0.768719524395278
Meth.APBB1	12.3413364113917	19.9518254827865	21.250810107827	14.3643634998841	12.8402072601867	20.9141659844934	49.3853749736714	1.90332160196635	12.5221006337669	8.47269185842292	15.7616016736239	17.8437294966567	3.34514872770489
Meth.APC	7.37295521656564	5.5004623364182	6.74799648497325	5.40068719445817	0.000392430835440934	1.4155123076699e-07	7.49297463614552	4.89385697443996	6.04120177169123	4.52044249771131	1.31730245458819	4.05354060522003	1.37631730726955
Meth.API5	2.9966465810618	7.82667707294181	10.203820941034	6.35377311892097	3.31857461518954	0.00136770418790403	17.6232094860426	2.616012446206	5.71657495996625	12.3791444800548	4.8563196646229	2.92888395539014	3.65100629151121
Meth.APOB	1.66484595130932	7.08575722579008	4.86840890698245	1.48248388198899	2.56334026819442	5.01457133029062	11.0895765152301	3.8208767370052	5.66977456573707	5.69677711081222	7.58220955819564	1.34178583582132	3.61509963323188
Meth.APOBEC3G	6.47931658645602	3.33994864320102	9.48718026598788	2.15896019149437	9.71570302621611	3.62656631212811	22.4449446869511	1.98647673356643	6.46119607039928	12.5819740651758	2.71038719956755	3.52228192804338	1.16203871513211
Meth.APOH	1.13743793540528	2.52971500968447	2.0459956109427	0.872978059163105	3.01869480037095	0.000886837045411695	2.11938558914904	2.93373277351801	1.58719714565388	1.42391400749793	0.988672419450372	2.55454334358361	1.58358376376468
Meth.APP	25.1648797868103	3.25550254132589	14.7971964631146	10.032901995499	2.36902137699557	11.9851823109154	9.82493791236772	7.17779774295826	15.8074578159515	23.7099655868806	8.65408537636606	8.32719426026751	10.6525528147632
Meth.APRT	11.212142765287	17.1767768647995	15.8286119784841	12.5185444523053	13.0332712969526	5.18516870597346	42.5708312531124	6.01726356598179	16.5636902147164	21.5170078651399	11.3713820342024	18.0811354081213	12.8572552007535
Meth.AQP5	3.87388479032857	2.66950032170326	0	1.98319126885992	7.89153449154706	8.46840716532443	12.9572928969002	5.61788831853504	8.49775141574335	5.95976820794875	3.83618240082138	1.22274830511741	0.124388618565349
Meth.AR	1.23651902932319	3.49775458813178	5.92349677442008	1.94174142987782	1.70417356334862	0.517370045352065	0.00059948905810028	4.68723535516699	6.86115357773979	6.9856116701425e-05	0.494368764225621	4.48680607311711	2.4067657381675
Meth.ARNTL	7.07154113788891	10.0266116049955	7.01927165412429	7.27785435445946	5.63036503837098	4.26225145650468	30.627329314068	3.51556214816995	11.8199505516161	9.16888407196165	9.06182160708401	4.87478541679267	5.89845415024494
Meth.ASPH	5.25542643610208	17.8586483733663	21.6450702400454	13.7298183671935	9.96033245170839	10.384657488353	36.958678832762	5.1893957280184	13.4542242183932	24.2163785525909	7.59481063532555	13.2276976522104	7.46865110024541
Meth.ATF2	10.8709684125053	14.6628815427528	17.9423435783474	12.1892853091006	7.77691682686131	4.14685461290758	30.0857306163174	6.73244877935509	12.0422386754337	22.044550215663	6.50072756028601	10.0643419596782	8.66512637026158
Meth.ATF3	1.90648115222714	3.62693913518332	2.11459729648242	0	6.94394138025035	9.45814901133335e-05	6.05143125804893	3.19572737245709	0.477004995810555	0.824252238220431	3.31312927154973e-06	0.983344098234562	4.26167151406078
Meth.ATF5	0	2.40856609078168	2.16671958260636	0.1597519864369	2.23931925622436	4.49254235595287	5.75278775675303	0.230544220390073	2.97084643573308e-08	5.42627110569631	4.29891456982482	9.05930308505669e-06	0.971969601080891
Meth.ATF6	8.32931530315646	11.0687777147978	11.9369686319602	10.8641437498989	4.82170115863243	3.21957989319931	27.1399519371419	5.04748199470663	8.41197997167999	15.6127794923959	5.88591800551038	2.77512417034432	6.00664544013543
Meth.ATOH1	9.53171733683087	4.03114121920355	3.37619414262945	7.04014160466652	10.1934753632408	11.1572566056963	14.7769898145857	6.54343299214274	16.8269312698995	13.3029153739073	13.8305015160392	11.1700224790459	7.40875569387422
Meth.ATP1A1	4.31936928274114	9.35252588374694	9.20835755772755	9.06744220395526	7.29981652501533	4.12116590611958	19.5590768183909	5.05642358318296	9.14378402921787	11.2368298278898	6.45601800148772	8.59788461130305	7.6352250513955
Meth.ATP1B1	13.2593349135793	17.3654039712455	20.0647323891057	14.9828552229551	8.94326630003923	4.49855117415458	32.4260823191197	8.03530788431546	14.8633228933055	22.4451462109686	8.70194849114294	12.8730681962065	10.5765966315888
Meth.ATP2A2	13.243465621909	16.8007566166359	19.9341775482984	15.4013954311525	7.82811216143728	5.18939025533914	34.9501597789367	7.83519895417136	14.36490042271	25.1064802074935	7.09001116711169	13.5032680230711	11.4675055991482
Meth.ATP2A3	2.87445120699434	16.699201140831	25.2522319946548	0.261684058247684	11.3081520446166	8.88686217487485	51.2324047760175	12.7129909111902	10.0473138545152	2.13607153466999	27.631935298001	2.33073566915721	7.90322474304177
Meth.ATP7B	14.243484588004	13.1591572617895	21.9696312846923	1.48685073893454	5.9177178494989	0.0155073928407179	21.9808447084614	1.02122733656397	10.7341541438365	20.2347834037689	10.8492944924705	3.49606906350113	3.45587422058167
Meth.ATXN1	15.0253266967692	17.8289089286255	24.116219244656	15.8922892176704	9.36902153516227	7.39087307965049	41.6743428304961	8.46927478259273	14.4533386485278	29.0456780989705	10.8909843933154	14.9635747765094	11.7438489146485
Meth.AURKB	13.4207705415452	17.4047675524372	22.8439121035554	14.2503348884389	6.96463765829866	3.89693324490049	35.0980960280538	7.80613833665085	13.598552041638	26.0629572322776	6.72611814035146	11.9167715080831	9.77484540293962
Meth.B2M	15.3684635838344	21.8837604845776	23.4225182138114	16.6619030573754	9.53481065845228	5.58389497234631	42.8604572944406	9.28529845704259	18.0424652517611	30.5406404976764	9.89663005449088	16.1489637087729	11.6741958979584
Meth.B3GAT1	12.4515289141998	8.36181117093536	2.12635301546577	2.43062678093356	8.07152613471525	4.16452544511564	25.9245598955142	1.09720477847868	15.1294063336266	4.43083994884812	9.17346514715871	0.232286437563862	1.25061086832823
Meth.B4GALT1	3.31368414745209	3.02602634858002	4.89074031147876	2.66037258370372	9.39605169627503	5.00023572730453	14.8805530499565	3.1173727622406	4.08386031067041	6.02527410520754	5.16618006795497	0.930601093008486	1.29430089472644
Meth.B4GALT5	15.5137378635839	21.3904203676927	28.1170703832154	17.6129023733323	10.2122474362648	6.45196033290348	45.3633020138129	10.1119724010959	16.960582950489	30.428414957738	10.4566970323822	18.4271775789694	13.5025346026186
Meth.BACE1	33.6616472880797	1.6668451140888	8.74598545333257	13.8704845299411	6.75466941367334	8.11218698730264	7.70011945897729e-05	7.35030758331047	18.3637503409707	11.4434555795972	7.92645398688	19.8054207044469	3.98175981350127
Meth.BARX2	26.462326383049	5.07790373880761	17.0787740748451	11.590659161202	6.38654845408862	5.26077653431248	11.0585255039311	8.31475274484881	17.0133334883877	20.2784066594648	11.4497038011885	14.8418248439313	11.088451906953
Meth.BAX	11.3851707290123	17.4192361167211	18.8095768494593	14.5741769199	9.57032997418719	3.20365241632446	26.558039613291	7.64042753837448	12.45264193799	17.8324852963543	9.30818927519402	11.4999100947565	10.4117509645085
Meth.BBC3	8.8210117790613	13.9721931783814	17.1671712511644	10.7487263488239	7.15454231633541	6.64448755502579	30.2890344959172	5.96416259742551	11.353950010697	20.8570461315739	7.91377288256646	10.7850672559924	7.5278513129959
Meth.BCL2	10.2489176770418	13.4876583058884	15.0008642103802	10.8993917281544	3.86369097814927	4.31797994361379	29.9020732656672	5.021046653794	10.460818116798	21.4042192764928	8.62546748250894	7.15325509093592	1.46671508545787
Meth.BCL3	10.9017709075822	14.0898240234961	19.8431868921206	11.4582226512231	8.02306129150979	5.09451750694494	32.5037310954116	6.7833203223335	11.4055616923694	21.2513291467237	8.40046718464002	12.0068449305167	9.21966237221189
Meth.BCL6	13.3803387211232	18.2923873017601	23.6544677874226	17.7060092969256	9.07811570844743	5.80677413551391	36.8497634699368	8.20136354388258	13.4090948533458	26.4481254875325	10.4213714493099	12.642263866256	11.3620598706904
Meth.BDKRB2	9.25904714853483	10.3202657532379	10.103337101349	8.21156002101482	6.76706549330128	0.362085188667058	7.01306647454503	7.04160640854774	12.8792487981473	8.11325404019648	7.20667436859703	10.140975744584	5.57658021589288
Meth.BDNF	8.79706059504015	4.22589106843187	4.34171310674025	2.71709635117905	2.08294306406678	5.42950542111582	25.2592200231668	3.12865291871954	13.3292472479713	8.52282761834601	8.59715589038308	2.22433480851976	2.47060272240235
Meth.BIK	3.53644093642754	10.8316285172272	8.98032886897876	7.49859944497306	9.52786359172507	3.54656222022848	20.7325044160723	7.68367503467809	8.48849661139603	10.3003806949025	9.39872389640605	6.52135557940349	1.66467328066418
Meth.BMF	15.2561571780397	19.3458026639252	24.277811156575	18.1153631186105	10.5222417018037	6.79922901384099	44.4850686033901	8.57989879032489	16.9498719887342	28.2340581961134	9.96918912633235	16.8583732128574	13.381532262446
Meth.BMP4	2.8306753418732	1.52895527591995	3.11278085728885	1.68154878557676	8.69037559898954	1.72611980383474	6.32911509297801	1.17861315823879	5.35074751341601	6.04107475812174	0.00188436699960454	3.460124423613	2.69835555718717
Meth.BMP7	18.0908744166052	9.03845035940135	5.03359955311792	14.7911926547983	9.47440120171662	0.0183401198553035	15.7871662969993	9.8734790508417	22.8359420553005	13.2090113524127	13.143446143755	24.6427732908685	9.04787141317384
Meth.BOP1	11.7867508849736	14.7170580439013	21.2051884911595	13.504488201433	7.04635505952109	5.1691853813969	34.0765074103692	8.09472964218142	10.7984977237026	24.6026849648661	9.49583147435797	13.1914736257854	10.4755782170884
Meth.BRCA1	0.00417322129347874	2.04868738838115	0	1.21589028970195	3.13668233804954	2.67605140830256	2.4219574399004	0.000117697678867445	2.19517138679e-06	0.617013137090678	4.72718287503772	1.15638743926222	1.16301545762845
Meth.BRCA2	3.26570815813744	0.889454971309467	4.42624188963623	0.932404741484293	0.754492928658778	3.10952574143119	1.11244372617883	0.091108949563895	0	3.31699101943629	1.04110562526297	0.841247992429632	0.216526089861864
Meth.BSG	0.612261727369085	4.20327754138708	25.0567121132228	2.03118367501298	12.9835209942031	0.000436553990265796	46.9785650045706	12.3325086471248	17.6855789442341	42.1404930246382	22.6560567041204	7.20589335524218	0.000440522809700559
Meth.CABP1	10.6674819748373	12.6121847205806	16.7577522984937	10.8114578993567	6.3789462067111	3.00169330520165	25.6275909632967	5.57204742223578	9.42379679182624	16.9999423549008	6.90822551194103	8.25093280496442	8.2592974404903
Meth.CALB1	6.12506574948752	1.72405459107896	3.86737129211568	0.000442967685038156	5.41482398264379	14.4743724997304	45.974464980401	0.308905378322671	18.413365824207	14.7902949660527	9.8364407952801e-05	14.7611100510738	0.0551465098666883
Meth.CALCA	5.60727120499609	5.10766539927592	8.60659676703148	0.000140687751304258	1.72125064237168	2.38344326642991	17.5077509383155	0.707244661625284	15.5317719481526	6.84501186316957	3.11018250029123	5.02250506275019	0.71068918523464
Meth.CALCR	5.84644040738975	4.43418353894922	17.0874414053276	0.0963935149223595	2.5187188276125	0.517124935234253	27.7013083252237	2.84084435488873	16.0195213463087	3.76280642881361	3.90420261720608	7.06752568647188	0
Meth.CALR	16.7631488752271	18.9215228236858	26.1424969042464	16.7818587248469	10.704007618926	6.38209088723859	44.9944648569463	10.3669469759412	17.2643101303721	29.0525617066801	11.3114804415319	16.2114142999777	13.3130428628724
Meth.CAMK2B	5.69099694049873	13.8466103970886	0.000210959919273411	14.6552624479554	10.4178056425716	36.1641947855486	59.9551097398422	0.573791359205284	18.2701155134921	0	10.0438258284298	15.5705759210043	4.89142310248735
Meth.CAND1	7.34489361149288	9.44326087567245	11.28257043547	8.35234783434906	4.28666831057511	0.32347453818754	19.165871197473	4.68025610309603	7.95367421624933	14.5621456879634	5.06366454238673	7.08911466581058	5.62063368346094
Meth.CAPNS1	12.8927889369471	16.2213603385022	20.5391571199982	13.7879517224708	8.47795198236184	4.48621435206886	35.2792019607771	7.30213247387516	13.2596962909179	22.6640042333064	8.66594138529356	13.2039289622846	10.078206950589
Meth.CASP6	2.99700298819279	5.25997777281607	1.65842396673727	7.29747787226801	7.88208383548815	2.07312095747323	8.30180950450333	4.64673418959068	10.8545051632055	3.11405121457603	3.10488761184971	8.97397771238049	1.38497313835901
Meth.CASP7	16.9673285895499	22.4118675787369	27.7102524593822	18.5292357180506	10.5502878530471	6.29669444840669	47.8556605686025	10.4430885546032	19.1163175990543	32.342108172003	10.8485894365874	18.5584183178338	14.0622576524212
Meth.CASP8	6.22615116002331	6.25256976054575	6.32795071062244	6.94950918422977	4.45687857740259	0.00353170872725087	16.2262800869283	3.43628680794662	0	11.728239436655	5.66760563253499	3.75486664920122	4.58161563423051
Meth.CASP9	7.14698998211324	9.94456345773449	10.4190660836065	8.16694136322307	4.76783970345838	4.66371745190143	22.435127567006	4.3923623719413	7.43459589956873	13.3984848485772	5.46841664370093	5.83758295467631	6.19308585720731
Meth.CAT	11.0274015732789	12.9792371998929	20.0698049746055	11.6125786807451	7.97587056330479	1.14835965778512	19.3481617723668	6.38859713837452	10.4423651132128	12.60858481443	8.63358819202929	12.3528679892302	4.66386067467115
Meth.CAV1	8.49600549781679	12.3312913879334	15.3046926399712	10.4185714152936	5.71956849338466	9.43744230132314	23.2626108234993	3.90267764138713	9.89186498540808	13.1551590126861	7.42936932355518	7.51587916765681	7.40373457211605
Meth.CBS	14.9666213608768	11.0834529042466	23.1405559837326	6.18433123351609	7.02117534655203	7.69477710960932	36.5940828029021	3.36502201578788e-07	9.51725935684758	0.887650299028552	12.7943327840668	1.15868811870768	0.102304732948201
Meth.CCK	3.43060410223219	4.88955491891742	12.0446219958075	0	0.812133573158776	4.56207476574474	14.5026437916544	5.16380546558408	11.9020792527366	4.7762765253264	10.1499320125371	11.661987492637	0.467633493353875
Meth.CCNA1	6.27303486143967	0.334784948601723	9.7636779259368	0	0.757683332352774	3.30562807887868	26.5552854054839	0.571168772697508	9.97347728651922	6.33206356930774	1.93227369072621	1.91585718807998	4.24102909833073
Meth.CCNA2	12.7374206523354	14.115480881886	19.4639192083497	13.2998098501363	5.73938629923865	7.52989222025328	35.7186217926068	7.39164016755512	11.1785938949899	25.0138547946846	6.91303194874906	6.63151172375012	11.1141461399761
Meth.CCNB1	0.382892366786198	0.616116144268107	0.759835664594661	0.390385254921343	0.402341926256997	0.0158085901508384	1.04060965008748	0.304128500848669	0.433260274695538	0.586928968272105	0.332016130594525	0.728182261642117	0.355288589800581
Meth.CCND1	15.7296844767808	14.4025209708529	16.1366730111121	12.1142870173399	6.16147051569851	5.24290916087852	26.1593734761197	6.80681081376279	9.93009048512479	19.1893629003251	7.05663102115311	14.4589811576506	11.2915899952873
Meth.CCND2	7.20292015727456	6.11043663928463	12.491898180335	1.36681599281991	4.81473236375374	4.75450325036266	19.2282397239186	4.02648259950617	6.79518068757781	8.51332223257934	9.55979404317767	7.9747219823004	4.83121336770539
Meth.CCNE1	11.3232829790979	18.2140971259772	21.9098020384651	15.9388875638134	9.52647216535438	4.53703031871662	38.2269767141716	8.38819858062825	15.1606207654702	24.6262810336814	9.93084289520777	17.4210708162462	10.813678385469
Meth.CCNG1	11.6055599893929	13.3349500981447	21.6417873912812	13.9366748589026	5.3612953511506	4.66085642396835	41.3569124441348	6.18094090307459	13.5410022557049	14.1524450575856	11.4488853046328	9.99014442467142	9.687670786541
Meth.CCNG2	13.0435310878119	16.6894608350057	20.7268879479576	15.5818338399287	8.39033254711048	4.89844696453703	40.959902066982	7.86198370565924	15.4171911372158	25.4892351315289	8.43846330835449	12.3267213352638	11.1263902228013
Meth.CCNT2	8.42949039623665	12.4505778976271	15.0605314458621	9.51601700847153	5.05620888246675	4.77420524067675	27.054569681635	5.02153648989675	9.47718171987993	17.3549772951897	6.9320323874491	6.30136610853125	7.53140835313678
Meth.CCRN4L	15.9633908310007	17.0409801340234	22.219674525983	15.1109549197022	9.21593432467348	5.85340568370775	40.0451295213512	8.51762560494795	15.2892719621779	26.7498237503016	10.895991654266	14.4820382417477	12.5022803978571
Meth.CCT2	18.1017024383971	17.5300390521247	23.8888162010327	16.443278854796	9.51122284768368	7.81099961144064	42.3742326439721	8.18779622923312	15.7385830941878	29.2615114656968	10.2103208115142	15.0957822124135	12.4831627792478
Meth.CCT4	16.2230779606225	20.448983538651	24.1387219365588	16.7437709883471	9.43765812187313	5.09514761240927	42.2084418447793	9.55378299591281	17.1810520461694	27.9698678582433	11.4203841655793	14.7936186482175	13.2377837255024
Meth.CCT5	15.7878385242177	19.7741596045134	23.1787572273859	15.7734925017434	9.30917950434999	4.29709222963982	40.1043443581403	9.12462090302624	15.4466035340721	26.5986505648774	9.3295286351864	14.337388031097	11.8542856915737
Meth.CCT7	14.9790885356907	20.0440494568426	25.2015796452199	17.486901278468	9.65137141279042	7.67549015142138	42.1302009607051	9.40027450125149	16.0791940922699	28.4645382917717	10.3513882498677	15.6104282083498	13.1029100507492
Meth.CCT8	10.0730166849564	16.7385952516506	22.2020115265252	13.552425837083	7.49535380787255	3.65089097780877	32.6566720032935	7.14586907414135	14.7036445720087	28.625027693125	8.8801744926468	7.90089712380147	10.4710494636257
Meth.CD226	2.11402036355313	0.000106042357930658	1.89511897576698	0.148177927972764	3.54438522973137	1.17742898095869	16.6418481340848	0.521644889038633	1.09973266850328	4.45642933922864	0.0826643455286984	1.87213048383406	0.556722752883577
Meth.CD40	7.91888496231234	1.33691417681839	4.38901519296466	3.52378948867299	12.3962219502075	15.9731729645938	29.2656499381661	7.76531616662953	2.70202996805659	6.73115046677166	13.6690582433402	0	7.98480656698525
Meth.CD44	11.5522459124602	14.6816763090537	17.8301213659699	9.98948910239289	7.40491955237369	2.29494793733906	23.9392988342628	6.73434764954913	11.5229015184007	17.5683790487811	6.56585710833858	14.0465544492104	8.87366454456098
Meth.CD47	1.12148253339315	1.14149286265879	1.14448591202439	0.30296957172552	0.00467001255020533	7.39972155098214e-05	1.21938952436872	0.238253320106488	0.924642299620872	0.812628652880791	0.491523762147691	0.625103385211152	0.00510578547314437
Meth.CD68	14.2973831766679	19.2246422869677	22.764202377401	15.6889517744768	7.66481809218346	4.93013075499138	39.0744490499532	9.50741010887664	16.8382715888714	28.4437005244116	8.76275873932246	15.970505968803	10.5467686308966
Meth.CD74	0.546824421750242	2.36239032792969	2.25849113376774	0.422915158001014	4.11445620846247	8.85934910788051e-05	6.55438815434552	0.730079842711571	0.249213810078803	2.07643073698531	0.000379517537070889	0.94480017946862	0.686222829452504
Meth.CD79B	0.913874609282997	3.58422315380819	2.05121089148817	0.51711741147185	3.05745531717784	0.000113712908204689	2.87029392898474	2.97696535274648	0.570868946679477	0.0954759948132564	0.463505553015027	0.192191995541922	0.458980256801647
Meth.CD8A	1.84324746339594	5.37631254857465	3.6022077634751e-05	3.28069725086579	4.43714393929785	1.71678885988095	38.5168194559828	2.67300707069526	22.8718827535601	0.435618005348163	7.2362372692032	2.20409442246926	0.571765520428408
Meth.CDC25A	7.15513922401055	18.7618605374211	18.8025766630856	14.2574810057655	12.8332022154416	5.28286280829495	43.0307042173897	7.82828053854254	12.5534916087963	17.4395443483685	11.4357582173098	20.9053504789924	11.447321126194
Meth.CDH1	3.22037341834515	4.32246876744278	5.20654995701043	6.77234921816209	6.20544762495485	0.895486685253266	8.10748563441947	4.71883318545664	9.59666081170205	3.99274073245192	3.88666516108854	9.2674598388298	6.39393230833826
Meth.CDK2	2.67284979903698	6.33777351630013	11.2779458373492	5.89307473499077	12.8811217883602	2.3909598357046	16.8765522276357	6.81702496184951	9.31136229744141	9.54900193243615	3.07612280285204	5.37082289303428	1.47226346212897
Meth.CDK4	9.95175516849195	11.9113476025572	15.1266006109095	11.2710585133136	6.54671728982405	4.97063430705331	28.202043416145	6.2624232888911	9.87357103142623	17.0006624591507	6.61430885103773	10.5284452239328	8.38795923047512
Meth.CDK5	9.92841521314481	19.331687464286	29.6600510068213	14.7553661454123	7.31226520496318	5.69239017129832	22.1182527237061	7.1961774957486	13.0280920191635	31.0211588212375	7.71640186458474	13.9178453549801	10.4412209757953
Meth.CDK6	13.8482765162684	19.0794498493749	21.7561341287166	14.4642221466226	8.32073962058268	4.75558406399405	39.036864938861	8.19415464571262	14.8895661886516	26.1489747289322	9.74894707018493	12.727329463211	10.8110667922096
Meth.CDKN1A	12.9393367591557	11.1120744287627	13.4003110878087	15.0429911986814	9.53781545472958	1.28930685961015	20.4987340750255	6.42619668339554	14.9814211555135	13.2408616628097	5.96992070853624	14.0708706907511	9.54752884918669
Meth.CDKN1B	13.6134531039092	14.9158611617143	20.3510645458026	14.9474228500895	9.03003771135071	4.86559189333951	37.8166735508774	7.19403061686518	12.8212598644517	22.222316260418	7.72337795578917	15.0614758971219	11.4417605192951
Meth.CDKN1C	1.11383976328628	2.51925087386467	11.9593945062699	7.71509573328085	11.1968148263164	10.3597298631759	28.6446887605701	8.87143972371753	19.5045604384301	27.1953633531381	13.9314195562466	19.3467101565692	10.9946671299499
Meth.CDKN2A	6.62518488984966	9.43250034949345	10.4442369183327	8.82184474209172	2.93151269376259	4.14229711932464	30.3400497000135	5.68136971833352	11.2588199105301	19.5603220302524	7.01481309031844	2.86503738650398	6.40575992423379
Meth.CDKN2B	11.0516064410046	12.8607155326741	14.6779032875998	12.877012847764	7.17122564394809	4.78930905836191	28.4651800813813	7.57287457010131	15.3104949081088	19.511652124456	8.61499909864315	9.58730565041748	9.2421326023471
Meth.CDKN2C	12.2243421959751	13.3314085042892	18.5672247790729	14.5760932980689	7.91779180165129	4.28854074287047	35.5631356695057	7.68686329830984	14.0105200321031	24.5718862401465	7.80708804968543	11.2878446823391	10.0578413113832
Meth.CDX2	7.61083940279677	2.01483772342543	6.7998062549049	0.290331477938669	9.1778790351258e-08	5.67922056931048	25.5844900424703	0.228621598090102	19.6339138180768	6.63052948612435	2.82253375863312	4.82646627919384	3.15680924071367
Meth.CEBPA	26.3372906240292	3.67532127651658e-05	7.12748266831352	14.1903309526832	7.48335151708427	12.8917328840409	13.2334331567165	7.86496944471193	20.0227083316112	19.9536993349248	12.3380810689845	13.4957708542552	10.5870318556285
Meth.CEBPB	15.6020973515273	20.3768920462801	27.1095752906197	15.1301071209304	11.0153606149332	6.1507735491707	46.2854840494519	8.80743846100005	15.6812695640782	27.5312690092182	11.3015364004657	17.5532952993789	12.9900658468045
Meth.CEBPD	17.1985127482436	17.521930897259	20.0125304130504	12.1620272420099	11.6318401053905	2.48564919219333	36.8135483742474	7.9287578353989	17.9658327421195	21.6744084077065	11.7748531681464	19.7840959215217	13.8829755450109
Meth.CEBPZ	13.0224810235438	18.2306221137603	21.4433796609988	15.1054970959377	8.0799258028068	8.43406246253397	40.3382390211757	7.97622538265827	14.9771258397546	26.2831371084908	10.4366505759328	11.5335250074718	11.4725985942103
Meth.CERK	10.0336726035992	13.9778815170698	14.5393008495018	6.04511528931474	9.37251371821281	8.68949288471785	33.0721843181161	7.8181498452858	10.1662754423466	15.2880798350424	12.0600665638746	6.65194225698136	7.96839188463075
Meth.CES2	14.2484187783156	19.7038252678329	24.5518284643252	16.85446947857	9.02241987109192	5.12339928775559	41.2488177874231	9.37631548427036	16.8042326275305	28.7933563594144	8.85192314041375	17.9613051537803	11.9018184703446
Meth.CETP	1.35326419596653	1.55999483444215	0.605333453606172	0.169838324622526	4.7613300670349	0.000300351148872312	1.77206473839029	1.75097013087466	1.63495236627184	1.04594873916841	6.88011744109864e-05	1.62564219330594	0.384282898146837
Meth.CFD	1.0181880125229	3.46104152141944	5.11318025713815	1.34403250532862	4.35851101819997	1.69904490626871	4.9493029558921	0.551391600156214	0.55656794065073	4.31898727457241	0.000151219665517149	1.40853168828504	3.13307077521571
Meth.CGB5	0.000290879434749083	2.55375671697167	0.000116718114718082	1.08164117596749	4.15149867181562	2.77305523699358	0.27465543643429	1.27025695436806	0.619597893681881	0.994778111891189	1.24612760226499	1.87737898729064	0.110943832374886
Meth.CHGA	22.6776176218641	7.02990513648541	2.27246621428238	0.329163357550878	9.37168304394534	14.9676350998694	15.9916379873952	4.6337473400737e-05	16.2285248603699	0	6.60352474554591	1.45997379580844	6.87233626797102
Meth.CIC	7.00466316364974	11.6352518699842	14.473813147353	10.8061425308878	5.41783148478575	9.29236584605555	24.6390178935764	2.88743901855331	9.4948446831348	15.7948423348663	4.71402525214875	3.72655239348047	3.01595493315951
Meth.CISH	8.05223746846902	18.6341358267017	19.2748977858426	14.3801786048847	12.2919201673222	9.08876043442755	26.5740879487812	10.1367003772492	17.6392441682802	16.8895927243709	7.73699349762208	4.83168047434523	8.50607028757572
Meth.CKB	12.2201903064609	12.4700960889085	14.806365774917	10.9078439438251	8.53342631988487	7.67469151055618	27.8950113914725	6.1208743222193	14.7405347039211	15.5996643854724	7.09068492261834	15.7752811267547	9.09626338628309
Meth.CKLF	13.8491542309657	17.4558206382135	22.1204415170033	15.664058131494	9.09472225687569	5.29015650807695	39.8093366548214	8.23796488004338	14.6244390228707	26.6854150785763	10.2419113670597	14.9055901435358	12.4116752196262
Meth.CLCN7	1.10857290779271	4.17641240829082	2.2892304840858	4.0612067397792	7.37875375746738	1.14858535656837	1.15636924749459	2.37795808264579	1.06553817283968	1.50804119986046	2.88183832864668	3.72177641742794	2.29708403928641
Meth.CLDN1	13.8566553655189	10.0211932016721	13.6701007096229	23.2866597042012	10.9372465083589	6.22683637446663	23.5887764276458	5.61232230382756	18.826306332946	6.60048825518254	16.2508722978343	0	4.22478153232423
Meth.CLDN18	1.69254986256187	3.35630963959082	1.25286911767102	1.1447308406058	6.75578477153478	0	0	2.80176168159526	0.867640829394873	3.96154881326918e-05	2.31543922537313e-07	1.67942569327176	0.873592562195841
Meth.CLDN19	2.03555907803431	0.0113824303839528	1.00212366967704	3.06180667162785e-05	6.17327796639293	0.000142668278497068	0.647980314050851	2.79137138659098	0.835696450230304	8.23647696916502e-05	0.185971579081222	0	0.611397732195381
Meth.CLDN7	15.3423119511244	23.0149739430463	27.1273772091564	20.1029399037556	12.0544999226256	5.830360968712	47.8264334733748	10.9477141060709	20.7595069516628	32.3513635304587	13.7878623313037	21.8117882804868	14.3635612196613
Meth.CLGN	11.2251093536527	5.84685413969423	22.4908812208073	18.2461930782404	0	8.59026060952959	43.6255895903826	0.71168492911785	10.0880120210842	3.70420057271277	14.315254221224	4.58233701410112	2.09962367295445
Meth.CMKLR1	4.40730888614886	6.50019924367438	4.50171943286601	0.899642305984828	3.78787203411293	1.23579464691018	0.395980590017019	3.17563188021938	2.33311666071619	0.000114206929630181	1.42496960089296	0.827265539820654	4.4985998576467
Meth.CNN1	0.0560443886358513	3.36902455248654	1.1634407518299	0.591630535838097	5.01699036261231	1.36994502351031	3.14895013805431	2.91352361430595	0.925729498535242	1.0562253092013	1.34662687312944	0.739857639617808	0.617211005267298
Meth.CNTFR	0.984588287159354	9.68629443526902	5.65233148287102	12.7066047004119	9.27485342224504	13.3530404945795	34.7003451672518	6.22319200031871	4.18014303218418	23.9208961632979	11.1422934671862	12.9257539900451	10.0702835115985
Meth.COL11A2	7.17136803067622	4.43102375272742	13.2189106633274	1.16395851238704	11.3830687904468	4.94725452068902	11.5630183765232	1.78870409708595e-05	13.4783042555523	9.96565450961264	7.51675084372366	4.89571104466947	1.40805913446659
Meth.COL1A1	1.37367140027791	16.2235637187805	12.3412582684809	12.3023328199111	10.7874164474545	3.8456330534444	18.0463472635435	7.67830362051583	19.4394006012061	17.704213115083	9.67004356195983	5.89770283131286	0
Meth.COL7A1	12.9679781857693	9.75909886624623	12.8857657809846	9.30618892944383	7.41246273427157	5.60559447372938	12.0716160633764	6.03648430644057	13.1867471327364	6.95011609931254	6.98497046369305	14.8246048658671	8.63810663308711
Meth.COL9A2	17.4500866548274	11.6438056799395	18.9162752720221	5.26863219111053	12.1378343356084	6.78457331050741	36.6901740395971	7.11691561856869	13.9845626721064	11.1179487847958	20.2473731281466	0	5.41975256535495
Meth.COMP	0.636735994440137	5.71911876509328	3.21782736231434	4.00464678320389	6.43374874267464	8.38216445652018	17.5638353833488	0.927581477982103	3.87708543738841	9.43963174909837	5.14740694361022	6.93852976387158	3.04927002518691
Meth.COPS5	12.0277527845306	17.9027455186472	22.3287562964491	14.6548446828672	6.99497459880505	3.57597376246218	37.6576440760334	8.7318142537853	14.1186995871094	28.0359825140217	8.21871701683022	11.0421426702046	12.2405141630316
Meth.COX4NB	15.5311531249346	16.4858502916346	17.2296767573891	16.3161753370448	7.91667540201003	7.16400551494302	42.4531759891567	9.04856094720426	14.9964659723613	19.3589404535683	9.58289691788078	14.0908098284287	11.3418921535562
Meth.COX5A	13.1526038274265	17.855301110322	19.4419036482325	12.9656468818385	6.66505518262218	6.51150739323205	35.0298827478632	7.54644459654606	13.567718186804	25.4845201431754	6.97368868694617	12.9708621394516	8.20007578365106
Meth.COX6A1	10.4018233433231	13.0591370477464	14.6295847827672	10.5962470235552	5.03131506534682	2.49428779558459	28.5108084670426	6.10260507393904	10.5276083559093	17.3911401063667	7.48327026083285	7.54774762738062	6.72228348516313
Meth.COX6C	12.9918924125066	18.5950739110787	22.3939788582093	15.3288504757382	8.84459095845196	4.18785657926432	39.5531260463724	8.63829245100503	14.9570648555286	26.6903236788892	9.58480430308955	15.1613039595794	11.3194625423591
Meth.COX7A2	11.0252534960285	13.7225251333898	15.8182526087339	11.271780562665	4.99781009939492	8.3519051592582	32.6219432574014	5.4825532774617	9.92476901331382	20.6898180041166	8.34176609929773	6.48427743055934	9.35981629448327
Meth.COX7C	4.29124620713582	6.31604218442214	6.96985446502458	4.46741850106847	2.90475096237236	1.18530769460943	10.7704259651918	2.80367609286157	6.13162383985667	8.80434143623104	3.29219564101016	6.41826272994877	4.23452055149482
Meth.COX8A	14.338062387441	20.6595342839892	20.1130795333036	14.0374585094603	10.4286958946683	2.81247062046763	40.9240635744886	9.1872131518631	17.0262543445141	28.8956584413862	10.0215911748428	13.8716507261654	12.4673521804237
Meth.CPEB2	10.5132844927974	8.96096612099587	11.1633526729244	9.61957011421395	6.27054099772393	4.16061804363774	25.6023385958402	6.20639531756098	11.5093074797294	16.5590150414763	5.52461202441311	10.3951448908928	7.12044483258446
Meth.CPT1A	9.78122754958515	9.45135289245045	13.3473224413298	11.7279650358995	9.99938204740111	8.26188058085667	27.7129454851002	4.7730476537625	2.9357902242089	21.073249929107	9.04216251809342	8.77380844257542	5.24241262749021
Meth.CRABP1	4.96138516071971	5.72406189046651	6.40995460197646	0.912990477772483	2.10839637869022	8.31212636511712	26.550293559551	0.607249814469259	20.0629704069039	2.916365020626	27.6077918409912	0	0.445089826742151
Meth.CRABP2	12.7993403062248	10.6146348617487	14.6208451542023	13.2153423927702	9.22870740239587	3.55914787956313	17.0567670460584	7.94926585926128	17.3750119239857	15.6212464136962	9.08663912250312	13.2006045368367	10.6752562253359
Meth.CREB1	12.2120067547879	17.7894487163103	18.2312659362331	16.2585450986957	9.73923125810586	6.74980093878393	38.0782176623924	7.84970127111933	7.78763647890443	24.9283430712989	8.89364997590959	15.3498225642194	12.0066445154535
Meth.CREM	15.1449404155784	20.233544856698	25.8316503360747	15.5023943915156	9.37333644006169	5.58264436251435	39.4514972297633	8.46551586595082	16.3700613501818	29.2851593752072	11.6051816497139	11.208689170796	11.6511566623482
Meth.CRH	1.66060153732259	2.00330030637748	2.65615581567628	1.02882520542022	1.3393641927272	1.95117792804988	4.18298327549679	0.490224805467834	1.67015778176756	1.39179679587434	1.12799271816657	0.875253610582274	1.0532532095513
Meth.CRMP1	10.6441804311487	3.31802463269543	2.79451110220654	3.63193412642205	2.43837104980123	0.409745160699609	2.96593159034337	1.56685929781056	7.54599876277019	1.34363295039897	9.02760508616211e-05	1.97353822680013	0.219092173354106
Meth.CRY1	29.2891237700704	5.81222208879011	18.8337879619169	15.586729837653	5.88638439547284	9.95189274213693	15.5302161048972	9.3967614721542	19.9147679492862	27.4163753774074	12.3280907982705	12.8903696927442	13.1600168060454
Meth.CRYAA	8.15080492319871e-05	1.89220067916428	0.666638599678833	0.54174317300866	3.29054796784947	1.09003168640872	1.38424529155479	2.64417612469502	1.55465772483546	0.413827157671922	0.602083581732741	0.827434458264104	0.923722609511909
Meth.CSF1	11.8710542768305	13.9946769447994	16.4065142870913	12.1827422529293	7.5638371941832	6.38113656493919	31.8316123576722	6.84306469783175	11.4514607461512	19.4680327199368	7.10726807818283	11.2668456057638	9.26931421363179
Meth.CSNK1A1	14.085615543859	20.5612254033684	25.3578591994839	17.1066118897984	9.43711779042122	5.71114580852357	47.1693313157608	8.49575960276102	14.2257674746832	31.3968429218703	12.1152905007458	16.5342808534745	12.7597292292806
Meth.CTDSP1	14.4039670181987	15.5445985494163	19.7006050588061	14.3562642645054	7.78374563808718	5.05171617920124	34.4500471957626	8.15262679789725	14.3517637062116	24.8537980101291	7.60084118941198	13.9977461599404	10.8399970826332
Meth.CTGF	14.6250515863123	4.87547029987024	2.12082440621514	8.24140226389303	9.19562191769293	13.1592023308292	15.0897952847438	8.30227274484518	16.6144255768621	19.064766336636	10.7729926728551	11.2849973489885	9.36870278439434
Meth.CTH	9.59487317869032	14.4526181747187	18.0685696061358	12.9613269622058	8.64982744818755	7.45202002574409	34.3840609396877	6.23063622776517	12.1542215999273	22.6646377970801	7.64257415697797	8.24021210914446	9.92965428591643
Meth.CTNNB1	16.1758902924104	17.126593547972	13.7335583796124	10.9715491431888	11.6677061426065	14.7938718087542	35.015529068732	7.14707205429033	10.5938319095298	22.5371414601648	11.3916347349351	8.78377459941347	11.4960396541813
Meth.CTSD	16.5233369760652	20.6822621958232	22.385466754523	16.3734466601268	10.3208106347454	5.37324271649236	44.8086040428713	8.39851998935949	17.9454724313694	26.3902348822603	11.1153690813428	18.083702944107	13.3610090567258
Meth.CTSK	1.71820611668978	1.4720103444869	3.0128422022908	0.475265683699066	0.420193613256029	0.000496233384146504	1.16540323133721	0.735557340563765	2.52102654872145	2.75981171601203	0.734904791141363	2.28804889725702	0.591779584312616
Meth.CX3CL1	5.24051201036986e-05	5.67276914658556	7.05105969120399	6.38054966043603	8.77367834111496	0.000252423770041642	0.00016242533535933	6.0061235142963	13.4134481261711	2.29559933753569	3.31855326197324	8.64724866728003	0.869683897261873
Meth.CXCL12	2.970339633962	4.84051572399349	2.39624822180279	0.00481397631712489	2.75276550146545	8.23796153960214	19.2898952689286	2.16368037350552	1.65604877965474	6.08079311282195	5.76252233422183	2.34216558209947	3.03821030734301
Meth.CXCL2	9.37975071143269	6.16798291947615	16.4374505650097	6.3705833276001	1.70681165653231	18.6579814633804	24.2519011796166	1.41940358102728	10.2560739099669	9.32939927520943	16.5079457140096	0	7.68973762787454
Meth.CXCL3	13.7366679561846	6.40022990448473	18.770071880558	7.31799297382025	1.35653160082252	18.9741439116458	24.4002481988764	2.35693228253861	10.8740723583446	10.6370753411396	17.9458482778691	0	9.01903297969728
Meth.CXCL5	2.21952503058288	0.858480181662224	3.6911031539578	0.79041661120757	0.522397721680668	1.39891396911697	4.32582539647624	0.6279111891583	2.98655994559666	3.39605316998183	0.205513478214758	2.69050131735418	0.224782556718839
Meth.CYBA	7.62517502078323	4.10093128356937e-05	22.0606458576001	18.1699248307607	9.30746570933301	21.759574617464	50.2793410483898	5.13328556784692	6.26171767219911	30.9528993966592	10.5361493453264	4.15839693988093	11.4642619802195
Meth.CYC1	15.0291877909853	16.0491642047663	18.202394364465	14.2570826588134	7.91467939140787	6.07632226853532	36.6084725264062	4.96429860870735	14.1651035261151	19.9800989909342	10.8928129724258	14.0066464826718	11.4112477070831
Meth.CYCS	10.3936442286511	13.4354546102388	16.1828254077081	10.9933938494752	5.61535416402977	5.92670137553218	35.1620215722996	5.57723056890713	9.36092822602425	19.745440920421	7.29023635028149	7.31279920519845	8.3363940828656
Meth.CYGB	3.8515851663895	2.26718911633662	3.02654283709209	1.22151035389117	6.78197481241536	3.18305263763619	7.1968321759619	1.90825216239415	6.07088881550395	5.56128533948142	1.10937743718591	2.10716042708382	0.000473043756085097
Meth.CYP17A1	0.868860560319148	0.690561218668722	2.07730142039801	0.137046742439099	0.954250071263988	0.0136637321561877	0.000256199352150732	0.205756458188933	0.00039761304579812	0.705150156631791	0.0166375865229294	0.00441620011462919	0.35728381405275
Meth.CYP1A1	7.24636904727118	9.30845147835622	7.39211945153268	3.43039258605436	6.95501912577784	7.45225635837932	16.4769517800634	2.71399823177627	9.76365802152117	13.1236232224453	6.83132721376778	9.82914432469233	5.38505815154363
Meth.CYP1B1	11.3445010215373	5.1733694274465	26.309065332014	0.433311210958506	5.35943835097812	16.0046087759516	28.8680814628435	0	10.2508485226335	19.4182993194714	14.4244765283971	6.85739323847476	2.50744386222211
Meth.CYP21A2	5.01973920026292e-05	4.6591340847694	5.90869727772344e-05	4.11863969978629	6.46418798558852	4.3008892656636e-05	2.40792180079655e-07	3.61719981723328	4.34509464863729e-06	2.62013280415335	3.2857791902803	1.50743988756764	1.56781291960386
Meth.CYP24A1	3.35510176792877	3.29806988417987	18.7691582538987	11.6212446038005	3.26283790584761e-05	10.8793899111892	16.3096707824316	0.601943795175725	12.9782722326233	22.7991014545015	10.6866858677699	1.19731165422209	1.60972258697832
Meth.CYP2E1	3.00521435233165	4.76819104102578	0.644443803799195	3.83041613588238	3.61522111455639	3.87690434549492	2.83032455722098	5.35595965487405	3.82863824812632	5.11810077342379	0.572260946132609	6.77346213494852	1.20999994636244
Meth.CYP51A1	12.8702687974187	21.4037385772781	14.8919889942515	14.8742312311004	12.2445974565532	9.51127704395543	46.0607020740328	8.49435364890689	18.5762748776071	28.183804904997	11.0382859974902	15.9591145901511	12.503569938374
Meth.CYP7B1	2.46987786009441	1.17835630345459	7.44636698742967	4.66335082628372	7.61295062015271	4.09823788669317	5.0184539213822	5.66904026642839	3.9343967995062	7.20561182750426	2.9747356719122	7.06722640795149	3.19960763066034
Meth.CYR61	28.356042941718	1.16659461016788	9.48880584819449	17.316695009758	6.68413328547069	7.46961059500313	4.64668242963356	9.69689167260896	20.9972847395751	20.0792249839455	11.7835905381517	17.5773375372051	13.843108377042
Meth.DAG1	12.5107710586493	17.6327329420887	20.811069970462	13.5428199430256	8.21035105742717	5.643155325965	37.4017865502921	6.29527912625199	14.7250181176123	26.4635460661679	8.76370142355105	10.9210858883344	9.75816967786932
Meth.DAP	5.76508295795869	16.8896813882603	18.7719319727347	12.0037193517946	10.3760492939177	3.53576882263509	42.8136063859555	8.16713983168169	15.0828906618327	26.211300578939	10.0856785299515	18.5008167580172	10.9664420426732
Meth.DBH	0.000400532919326837	4.43124113109116	0	0.234070536085087	1.44208143168017	0.0158504143882803	0	1.19490985705058	0	0	0.000372444137397714	0.754350470012458	4.6665347640126
Meth.DDB2	9.08770028098252	11.9096755385647	14.5677856429581	12.072050801286	7.42236241133178	9.96414292583121	20.3915963391884	5.97395258955443	13.451186809113	16.7883658346161	6.37026558586564	11.6819869121782	9.77969409725126
Meth.DDIT3	12.9572404312962	18.5623594176184	22.602058112919	15.0065665671597	9.53599165376946	4.9614031856408	40.8712135560086	8.28555854160544	15.2792226042063	26.3812284367156	10.0502199383277	15.8189611086774	11.3635623755841
Meth.DDX18	13.3969846991886	17.8509733873111	20.3600008472747	14.0842974590089	8.28206017849447	5.26530702610212	36.9032329994797	7.23152804426587	13.7029857425628	23.8550546656606	9.93508811203681	11.3593491680519	10.6104102681623
Meth.DEC1	0.58044387695513	1.39466875854025	2.49429738923828	0.525735068085484	0.568748328232593	0.0465162320979931	0.785987611256952	0.917555311320098	1.19451516523144	1.41218690605667	0.610277212414686	0.561354585616266	0.507675350161831
Meth.DEK	11.1370087481104	14.3238748605891	18.1801231498487	12.6682687668038	7.48553567854438	4.6091405727663	32.4830265958367	6.87295666420398	12.3187937416592	22.093200502077	7.76368932513524	11.1264037274781	8.76352789710388
Meth.DES	0	4.04550373077976	2.16186398869029	2.44320359962037	7.63302252429917	1.72032517629835	4.88650783757426	1.26910009524126	5.50607642840718	4.94153938924078	1.09607364628793	0.00475468046355528	0.60478093645127
Meth.DFFB	17.7957661856401	17.8083266508046	22.7129109316375	15.9696679300969	8.70748366944824	1.73982612233914	42.6616777458683	8.73444854235783	13.8183453604283	26.3125548512082	11.4132818952023	14.5748105628942	12.2589952397997
Meth.DHFR	13.5288979162878	19.1039261103054	25.3564794925434	16.0088015730183	8.4507827738969	4.24905829723278	38.5457852307624	8.82393480563017	15.1808927057116	28.7414649652582	8.89370134614164	15.8895340458179	11.7068867085097
Meth.DIO2	4.30010583656299	1.66519428611095	5.94165960934002	1.33721471925284	1.02808708543527	2.54090104547613	7.91191863463793	3.48045209045985	4.30753733541073	6.59709524243538	0.91544015385328	2.08632519598266	4.21547367807815
Meth.DIRAS3	4.02085670582672	1.66800431528199	4.33252122144351	2.6067396812119	0.986779818237682	0.0016904325129974	4.68046107454847	1.56484598873466	1.06230458586688	4.01573012730822	3.42637388326012	2.77901798142634	2.44580028628221
Meth.DKK1	9.60850751519452	0.00015610436668856	8.42376714516472	2.96872994697025	2.57474425708489	5.22898243727477	34.2459164788495	0.937339765423421	11.2281981072226	6.74999406677323	0.735923548322395	2.55965825204722	4.88711221132206
Meth.DLX3	13.3372094173137	10.962517952435	17.8160739995988	12.7122908774003	9.50818877762154	2.55523672860391	22.4367930786479	8.40945391346897	15.6898862494103	15.1018368203575	8.53492316833743	15.0032670944527	10.5709746413587
Meth.DLX5	8.53373885130088	5.81636098416634	7.27685167870896	5.52861555691934	2.90836721812468	2.30235000075833	7.37672035359853	3.40494629033966	10.0147330230393	11.3180731776535	4.69941206064316	4.97901736222829	2.84872255803356
Meth.DMD	2.98319015893123	5.71564109681989	8.00764595702373	2.22904349572718	4.72828812060313	5.47122692751677	0.00192400558707258	4.14438858930207	4.89562530490748	0.000369776656785719	2.32181039578572	3.85069772754437	5.04059513739746
Meth.DMRT1	30.5433021812631	15.2977671086435	0.000106435256855755	2.71675151517505	2.22632840333399	0	21.4212209842488	3.08898961794895	30.3933932386216	6.0858779597536	5.61406016391225	9.45359990881096	13.3032338371204
Meth.DMTF1	10.2935369986467	15.3660762786825	18.2084911283223	12.5239666288978	6.84637370608673	3.94620537130888	34.1979898406859	6.21403737642141	11.6237905841119	23.0699850512654	7.45081374766479	8.10495577569021	8.90147216421613
Meth.DNAJB1	0	0.800870384499389	1.35337404999524	1.8752203516774	10.4455672140189	1.68682407414123	4.38434114965164	4.64306609790901	3.84393644465041	0.000123316935549741	1.2614414384388	1.92452651519466	4.182231518115
Meth.DNASE2	12.72881605085	17.5428067084505	20.30840136918	15.0480976940719	8.35570965759287	6.93395754436928	36.9077974088841	7.59421466164473	14.5466303827617	24.4145800161214	8.29218516687771	14.2491409406118	10.2578305881702
Meth.DND1	0.114884749489204	0.384878314562564	0.343561604366622	0.171355297746182	0.304641923332552	0.000744907958537945	0.626864003609402	0.166108028627407	0.353298775350304	0.411588721279119	0.218600751111472	0.337587262493897	0.201735953501268
Meth.DNM1	13.7138693122891	12.5620168817163	19.8943216231171	11.1332511945464	8.76764407492757	3.47286149625265	31.5849526757371	6.6238958774078	13.7008791677227	18.3534363952935	7.16772040055198	10.0902152661997	9.20844864592036
Meth.DNMT1	9.92156329410331	14.5645065807426	17.5182768887043	13.2368723498477	9.77063141742805	7.32498570919136	32.7900927866388	6.88834143552627	13.1712695899014	19.7441106089044	10.2053988697364	13.6919482207433	12.2363686131178
Meth.DNMT3A	0.00760703879244401	3.78593625033144	5.48280164610293	2.17244750081063	3.87810969523123	1.02778263964166	4.48544833994148	1.44545937974932	0.96145182418799	2.81803442463927	1.64098889044237	4.86517548380888	1.27941109362709
Meth.DNMT3B	3.50144930128828	4.64321169738535	5.04874411218459	0.221175140713415	8.16335277990077	6.80723621415361e-06	6.61642644938097	3.84513195420219	5.18477064794436	4.61560592362579	1.32515565863577	5.11330205281637	0.996379590697158
Meth.DRD1	2.15562485362378	2.78823381544934	3.97925137733555	0.988948426478836	4.4967127995511	10.2687924490735	29.9079464210533	0.0373680639677316	5.1133741255357	9.36357461876843	5.5041137976902e-05	2.50724164047797e-05	11.1128101528649
Meth.DRG1	15.7842246841398	21.1376969060349	25.3051351236733	17.2550096859698	11.0486655796963	7.52009941598087	46.8220723023804	9.80345026105041	17.4024355750378	29.5447090357125	11.226233158046	18.4707396583155	13.3987788749755
Meth.DSC3	16.7521169561974	5.5235413962428	5.5021196154849	10.9284460427728	4.97460508597736	3.85718081054258	4.91291306420552	6.65228352600723	14.7541033285517	4.58802912535551	7.04816908320712	13.9887241664757	8.43773404378669
Meth.DUSP1	13.261089391422	11.9964427230585	16.3639564102491	10.4786093819599	8.11222717619926	12.5253745890439	36.3242419296986	3.90727278166069	4.28748460062151	17.8517224272265	7.53427697240612	8.47512387655161	8.29669611999585
Meth.DUSP4	1.5158501926005	0	4.74191442512941	4.32317294416852	0.693198247461898	0	58.9244957876867	0	13.275131353608	0	28.7204437942002	29.1530950004879	7.93675889138018
Meth.E2F1	4.92025836029021	7.72299255191355	6.95054024122906	5.78362838555488	6.38338074547112	3.8655710161176	11.9296636790628	3.71067525095012	5.59678143175042	6.65506854429238	2.95188906933287	7.3728065114752	4.75729212433815
Meth.E2F2	9.34055968247243	16.4010762765372	16.8443786995997	15.2433892406476	8.30379286762853	7.44794788605397	34.2160470317128	7.87436512952315	13.3188303030932	22.8020988141674	8.28289342990919	3.24474619329669	9.32242499173487
Meth.E2F3	12.0077280694045	16.9640520719462	20.0386005943951	15.6876878603649	8.29916378612203	6.67342310413871	39.7459635252041	8.35209974255746	14.8952892659835	24.4366416183631	8.59462089510385	11.346906272428	9.76372813747625
Meth.E2F5	16.4955450433576	15.7181541343651	17.3103484916422	11.9622279752253	9.7713513945651	5.54483178887748	36.0230135992839	7.82251938227679	13.2574688217753	27.2657675968779	8.8318593636705	11.7212551738549	10.195782069014
Meth.EBI3	0	10.6126771171304	2.49320830324848	7.86310220100922	7.49281590074854	3.59159218278665	15.2757300778034	6.67464059123419	0	7.73530259029458	7.04652059925245	1.22630081041084	8.26487405917822
Meth.ECE1	2.39539511119592	4.52409303839833	3.36450792064648	4.16427568886642	9.07873552709023	2.70737010287732	23.9167682237204	1.19012022945915	4.26856876795905	8.48694163316749	5.59749450837007	1.18002058068329	6.48446114983365e-06
Meth.ECEL1	0.00130204431455495	1.63997870487088	0	0.928572997618472	4.6623206351713	4.65487572036222	7.04054919430076	1.54066029439326	3.03333373278415	2.79115805708942	2.40046992942717	1.77790595445175	0.0929687406239919
Meth.EDA	0.00894769079906051	5.93300120873428	13.7778155753397	11.8734821601285	1.06973769356889	31.8106612479528	4.56200619868944	1.80941513837603	1.54348726961879	1.21533417044101	4.05752792251294	3.50966746393137	1.89702865283131
Meth.EDF1	9.41046154146384	9.28734827584081	9.29618977707389	8.11064485123674	5.32754503760586	4.22714197674281	20.2362352470275	4.31640024966454	11.2251841781009	11.0923144608759	6.06005829667827	7.17807235859893	4.65641873810779
Meth.EDN1	10.1673399029475	14.571161916332	15.5249652325678	12.2170619745727	5.89947763644182	3.89448740547787	31.5757209406464	6.98271266500832	10.7915470766258	18.9501147120473	6.91192023458785	8.14069583259058	7.60311781399313
Meth.EDNRB	3.34545540177062	2.89493361792614	2.8371499826562	2.1033121319192	3.38212537906505	1.29296306960112	3.02628079139376	3.77586665321294	1.37952438190354	1.12859803747871	1.22796064350851	3.44130227480574	4.14465516575699
Meth.EGFR	16.5224495207237	2.84420375620813	4.51510989116776	11.9001002008887	7.24929649230615	7.90368309549798	5.83115725748379	9.86589664504362	21.5822674439156	10.0876435574395	7.54486462286518	4.26946087007263	3.06573499979304
Meth.EGR1	10.2162577168477	13.8951132588297	23.1169269655583	16.3720864522216	10.6697540552133	11.4848498880476	46.3359526382513	8.20113438384401	14.2722334139904	26.7104956811518	8.71212073242787	17.5693076757757	12.9170952327984
Meth.EGR2	8.28460044452934	10.0212665780799	20.6442935181626	3.54453061122681	7.57104861379126	0.000583684921942648	27.8600500515491	5.55851706211797	8.32950865741167	14.0964318854222	11.2415983971574	14.5531650650261	5.11475649365772
Meth.EIF2AK1	10.2043781791365	13.7179042953661	14.777695611177	11.8845018743176	7.08030405311836	7.79416380552746	29.4156402039469	5.54182565871161	9.74384408308596	17.4417575974964	7.22610769161086	8.05911128735244	8.73652072129673
Meth.EIF2C1	0.51156161592924	1.03557761669634	1.38537757715668	0.737474354083075	0.880880432013093	0.0406392860907759	1.57630445898762	0.56866949068631	1.14177101812962	1.31611878629546	0.27631129044635	0.967720164185268	0.697048403229545
Meth.EIF4E	2.70315161122474	13.4087042753222	10.0528396012438	11.6264670765755	5.80225343985667	6.7177557750523	25.1452374381626	4.73441560421394	1.56336883561021	12.4262323088939	5.20931197079276	4.89302340370298	8.49415890921118
Meth.ELF4	0	4.92061489367876	3.46447696903697	6.79728980241519	2.37982316191557	2.4722888568817	0	2.43098723137011	2.36746748364083	0	1.62106274255478	6.67712174925468	3.23586228052483
Meth.ELK1	0.000119185095624117	6.43159984610649	22.6176652384395	17.8558470827856	0.000841619521389163	61.8678337901374	0.000204954223273395	1.26451077814832	7.37082414713449e-05	1.44733255605845e-05	1.62552600350219	3.37026369125203	2.06349164048081
Meth.ELN	6.72092498627503	7.1515312007175	0.000260708537531177	1.79234380530555	12.3864558292734	9.69313214099545	4.52988511567839	6.3176639394651	11.0461723027911	3.77097131476481	3.51304544181994	7.72960912375544	2.06360907937132
Meth.ELOVL5	12.1305002132243	16.3590950789215	20.4034493687833	13.9651751705365	8.86167240918142	7.35703667852751	37.9603809670211	7.9263234615303	12.9830842955259	21.7626325960804	9.17166396244183	11.7714211907787	10.1080472015695
Meth.EMX2	5.6744001770392	9.11464750428947	7.49130400809774	0.0734948136290955	6.87480582471113	7.44102904495482	33.5306967416091	1.14656116872649	20.0072928441605	4.21617997168587	0	8.64866467879133	1.01237179561777
Meth.EN2	6.7458362158964	5.32378398409461	10.613518658164	1.38599031512987	2.09220329527154	4.35288675613464	31.4538988191457	3.14335737712141	9.74863106079515	10.9910423754445	0	9.15870600498998	1.88480910408087
Meth.ENO1	10.7303415171834	17.6992663623387	18.597060536288	15.1078044891693	9.5506794289808	7.9217685523442	44.5725007301336	7.5817546292086	13.0078773449716	26.6311367682511	11.5082936993558	14.3042258890123	11.3834074118323
Meth.EPAS1	1.46764367026114	2.58110628332298	2.39389208126842	1.02487574742638	10.3256315540675	3.70743803768397	6.66526848263017	0.256841267108342	3.73607827351601	6.20680508077563	2.84986364730422	0.541249701287433	0.68902695090652
Meth.EPHA4	12.5576261925007	18.2224963222302	24.886535680927	14.7274082789578	9.98030692496386	2.82486942460723	39.3323609434266	0.440969250750864	13.0581925173353	32.4379738409337	8.04023483614311	21.7034040664486	4.31232812202984
Meth.EPHA7	10.365295382583	9.67740726316574	4.65660987742559	3.50768080030306	4.90814356554922	0.0001793763060413	41.5002757226128	1.19734148040757	21.1790621983966	4.64151341531227	7.55698031118407	0	0
Meth.EPHA8	15.3336052937421	6.78722416433023	7.82095533682531	4.43942720758668	4.78431581095475	3.19201265358167	8.02722292044186	7.35624749913469	13.5038615420247	12.7011077806657	11.8197320077684	1.67784643979694	2.91663786832312
Meth.EPO	7.40476226687468	0	3.04541708111683	0.0532224005872029	3.16907796806122	1.1886315728789	6.85323645520186	8.49731533890983e-06	9.8860210707541	3.33401455640584	6.10514279321675	6.43412305251565	0.73958298829759
Meth.EPOR	3.24343614702105	3.30240726197387	3.1592695638294e-05	0.796020177304299	6.65057447139205	1.21436930917813	3.85001790959838	1.65974844663089	4.85583203805894	3.13870874758661	5.28385701910398e-05	2.33661519328533	0.14053771042853
Meth.ERBB2	13.0241535396145	17.536452300244	20.9478515626471	12.8518832350713	8.66727739836404	3.92779925280961	35.2277850969427	7.5882422196916	12.8509114526493	21.2279222548037	11.5472227646086	10.9437399905272	10.1060562605698
Meth.ERBB3	3.59463532939722	6.75011488421725	3.56823560511602	7.22365155340146	7.97770926650225	0.432244404321146	0.000627100462078159	4.98669670491352	11.2971649347302	3.67402159582695e-05	3.78924542851656	10.2526314194136	4.65634900266425
Meth.ESR1	4.14060347261761	6.89985148208002	7.21673656162814	0.00124163417851422	6.85806801121635	5.72391814124592	30.7330000256225	2.59580162208845	7.97538736923891	10.5956595691489	0.949506716942168	8.29477518144519	0.270038491931726
Meth.ESX1	0.0745463862002529	1.85108677345177	2.70320855768252	0	0.000124075335393271	22.5261180773145	9.4071783652198	0	10.2989611154804	0	1.55129121506451	8.57914376438667	0
Meth.ETS1	16.393987101064	17.3238469041332	26.1037312653223	1.37467527473782	7.11891843842955	9.88145436399055	38.4157549999498	8.06898773143148	12.484980412767	21.0721806226478	14.8824657832116	14.7559581107746	10.4718168560408
Meth.ETS2	10.8015666168931	13.8609414758733	12.394398955957	14.0647046290416	8.23119785738633	8.12969097071833	30.1323516543451	6.81064407673646	1.38234832086394	18.8826176817767	8.4254963550229	9.84272775926857	11.0502727466458
Meth.ETV3	12.482473701501	16.2093742081682	19.8251181225342	14.3241436991852	8.75424101690174	6.70022338787733	32.7751898221581	7.22582034915443	13.9481531429735	22.3778585903509	8.3344029054319	12.0423034797097	8.94977464513687
Meth.EXO1	13.5543709884254	17.0568181047806	20.9245576182632	16.1404313238567	7.60123276686923	5.31799099641058	37.5430677619858	7.85269667643523	13.9890700135124	25.8196667798856	9.33322102064438	11.4317848650712	10.1444184328197
Meth.EZH2	15.4504673976939	17.1700805095829	21.8132388578709	15.9153589264314	10.8478165737429	4.2309023243705	40.3998597431304	7.98531115310683	18.8399200430244	25.0585044182112	11.3832724851196	13.7969320344624	13.8407371180491
Meth.F2R	24.4099706699121	20.353206725928	9.460269712464	0	8.27254420641486	0.00351023633318475	32.3675943137814	0.944031215003374	31.2229274049154	5.52482222464693	1.40247182136379	4.95749173114813	2.2352063050619e-05
Meth.FAAH	2.75135494889861	4.9081316483291	2.46919159509474	2.14848273537893	7.53405089136647	1.38642132191674	5.21376753000437	5.40334621215799	8.92311572696319	0.000122386327898032	6.35244013970969	13.6444917084699	7.01208418392053
Meth.FABP1	3.16543434186891	5.41665259368312	2.21756150544203	6.05518702871973e-05	1.86654300234203	1.86255998429176	1.17568742970462e-09	2.19641542299986	0.000683980407731881	0.042299365955865	1.43802470257869	1.89391380213051	4.40040095297383
Meth.FADS2	5.82705421273532	1.62711706381097	4.76866851091264	2.68530380347368	9.80968358993849	10.6232883807258	24.1206911731764	0.316898970652357	10.2470206667373	7.60710755345734	11.9250211072604	0	1.84894452316815e-05
Meth.FAM3B	21.9161104366066	5.37826715391895	0	18.8956909080236	10.492138816416	15.0297173899624	15.6487137413561	3.34330403953286	21.9915008411573	7.84245184939862	11.1186943922183	6.56170734969624	1.62558465987751
Meth.FANCC	0.431899293087628	1.31633581724902	2.21138098946048	0.545546376485812	1.02623910336743	0.566388707711095	1.17715657878495	0.558956809502318	0.769820363587288	1.11483208951252	0.851558924103085	1.40158814627987	0.495990197235396
Meth.FAS	15.8448491015001	21.2977751494453	25.9724147426767	18.3064259066515	11.1438708166702	7.02504952693444	47.5145857755902	10.3714318391575	17.8250363096342	30.1117078475154	10.354892118577	17.6479334883494	13.033227528214
Meth.FASN	11.5918445427057	15.9029402142706	15.3506121428446	14.6997708900581	9.59471774642358	11.5579368189824	40.7106305445062	6.38766504547497	10.7715976280851	11.1641841382439	10.4342981932876	12.8057091835411	9.40110714502034
Meth.FBLN5	10.8847803907053	10.5254211941971	10.7643433466199	10.8626093128554	7.87307542604233	0.000458940787173163	2.77575679210565	5.77717715427166	14.4796659504413	3.54321257228406	3.19734161017302	16.3585007834064	8.42063360819542
Meth.FBXO15	11.6865359890293	16.0121160989829	20.4589143720551	13.4976839980563	6.29429120501723	5.63952458830421	33.7139020530012	6.09056271689956	12.9975469306695	23.2685053212577	9.60824751715275	11.9670600905118	8.93446195858205
Meth.FBXO32	14.6026389427009	17.3231284496709	24.5551767185665	14.7237375369177	10.6103025110295	6.83660737687939	39.3123466830387	6.98097043572512	13.921224913611	28.584766980747	10.4826077811924	16.3022047739248	12.4932347904056
Meth.FCER1G	0.627741669223276	0.606648401391078	0.83146702750684	0.386899344147739	0.309123648392741	0.307649213357349	1.26835778487022	0.275110116257423	0.659549444080861	1.3158826668752	0.543918190868119	0.638384957192056	0.384762820167727
Meth.FCER2	2.69273434719727	8.42634198358652	4.84289069849101	1.38299761461498	7.7312829599207	4.0787197203131	11.7514640084935	1.94672091190639	2.27851020323568	4.11437391890889	2.23821389224788	4.86197310233273	5.52945833795744
Meth.FCGRT	6.45392454212044	5.74516137895422	5.94426518130011	6.20149140893494	10.2611073913866	1.94228244773492	8.43433917611598	1.6179258540806	12.2166017116805	6.47908023871398	0.691997573979994	6.64874545584978	2.70548921647188
Meth.FDFT1	15.5829842053288	16.3189548173822	23.6783083151758	14.2792842466317	7.69035227139624	1.74398943214155	35.4997017450601	8.28925978522478	14.6728507107029	27.4354744794712	10.5661993679617	14.9369002944132	11.5499929601898
Meth.FDPS	12.8267283507678	16.7198592195185	21.2548707862325	15.0225727944718	8.47959976459053	6.58298481173526	36.0238513244333	7.83352647931225	11.9721588868023	23.4830540405646	8.93324447191056	12.1353330679643	9.82983600735156
Meth.FDX1	10.0966094286052	14.2761628358864	17.2291128772681	13.7975452196302	6.95574188632668	2.66933754146126	35.3665006460228	7.03650372573515	13.031586900382	24.2693026587992	5.30717026047145	10.0039025820755	8.82527415211655
Meth.FGF19	7.83444516860408	1.45199540447238	1.0687676745984e-05	0.00215446218087489	8.86478780872535	6.0904598342566	20.3579576677837	0.792268600713981	3.31857510365924	8.43608598447535	2.8439278083875	1.93003716168435	0.367102912786548
Meth.FGF2	12.2272568158182	6.63300428058136	10.5765901492354	3.55741407682128	7.42254926322372	6.04188850627786	16.5715030931392	0.671095088707302	9.93218179646732	7.35070097229263	5.91620495675069	2.11341384619829	1.0762724974351
Meth.FGF3	4.27044286553801	7.29485490981201	4.30463192413468	2.79070693961453e-05	3.14393390527634	1.36596175492772	13.3376198465857	0.546971995929181	21.7007970773342	4.02298346197463	21.2988866024436	4.26874985036638	4.03150806986934
Meth.FGF4	3.00050297002591	3.97311171386621	2.12749245066752	1.88703395353692	0.663398755169818	0.634734208350593	1.42782044652388	1.21323130693667	1.16747752239254	3.63235524107091	0.114022590541416	0.464631057674083	0.718126302444185
Meth.FGFR3	11.4319353344208	5.12348134558339	9.55263392953984	15.159553338829	12.4802165836502	12.0618371010752	35.3536354590655	7.99638121713805	14.7341393110847	4.65175828565264	8.8045308870617	6.34459553865744	7.91285797766188
Meth.FGFR4	11.301998217635	11.7767531152733	15.5304349557217	9.05032879816408	3.1156180531184	7.5435220918352	26.087699765931	4.47175329715851	7.0134754487681	14.9551233483746	9.63465376194398	5.13022971505158	7.59316102097593
Meth.FH	12.300622250628	16.3040525557373	22.1511079200008	13.9629744798761	8.06305649124471	2.96636655328815	36.936896061315	7.64409623434241	13.434343547508	26.6267438210284	9.03568555778174	11.7791055548082	10.5514342807756
Meth.FLI1	7.65259262942727	1.77722042269636	0.232810767058483	0.000249947941535594	0	1.53960473015146e-05	46.0905281554347	0.326843142851553	20.2665213095537	0	6.57914702256122	2.74420306813599	10.7839689798695
Meth.FLOT1	12.2332699912381	14.8262085599125	18.9347468627799	12.7016499410751	8.69069143982564	5.15758632363675	36.5858473284798	7.51361631193951	13.0149492402614	23.6280745874165	7.65189454630901	14.0014221296908	10.705684298027
Meth.FLT1	3.84953287796308	6.48224014853073	2.03312431422501	2.25462910014134	5.22885189479052	8.26536857202457	10.3330749370934	1.34128749611981	10.3579303308254	5.13808213198298	3.20968938548703	5.74108581505555	1.27729072468029
Meth.FN1	8.57571004751548	4.56623555029054	17.7716294352128	0.673194547825436	4.73558935632615	1.38483497385824	24.9000571979292	0.275278398328864	11.284483374463	19.9893330625328	6.89424325099156	7.57557490884438	1.64717088249011
Meth.FOS	16.0342547021009	19.0327924319191	20.8247957669692	13.8569601009508	9.95852145349656	6.71562142596733	43.1169371315409	8.26697062540746	8.84043158340837	28.6730617216649	9.31759901757503	14.4690971138302	12.4632808547936
Meth.FOSB	8.79245443703408	10.5696714848128	11.0041571536086	10.2821662644752	6.48296895785498	2.43605666964242	24.0792943338625	4.52171205339322	8.8046173546999	14.6766266482636	6.49064510052563	8.79003964539115	5.73382982995999
Meth.FOSL1	2.90794004275153e-05	12.5959521690201	8.66591377304822	9.54690445635061	10.5429774894427	5.15596584905543	18.0475159739937	7.2638499043473	2.28664667291713	8.15188391534093	9.78541490974219	4.11779850306478	8.02594196723276
Meth.FOSL2	15.6138896961886	18.7487934399008	23.427796685506	15.3459675366708	9.378190881632	5.73390195528054	37.6592874496757	7.55342112588827	14.8848516287281	25.5158367900938	9.16755908756419	14.8810543825997	11.2505121005747
Meth.FOXA1	23.9139063322034	3.73949321375326	10.5259155677931	12.6879351263911	5.39849396253834	3.2160715906764	5.06293402281966	7.61352953774511	15.4750980241228	10.9311154569164	7.66370266825959	13.4490841560031	10.0926352129503
Meth.FOXA3	5.17147641982665	9.97609267221562	17.5545501273976	1.05151176275886	11.9289422673779	21.417175372142	39.0895780467072	0.21083132440102	8.52285595684892	10.5481655577728	13.4218059813245	12.2657457695047	6.87115383145269
Meth.FOXC1	21.0762686082273	14.3111210749255	12.3627403608666	16.4899481629451	10.2314422897711	0.158312814476373	27.0619328767643	5.1052218394813	21.100893075273	13.2415748952686	17.402681440639	17.7665224891717	14.7802934596853
Meth.FOXD1	19.4575935462267	5.51265440700694	10.8211203829487	7.09117367382068	2.64122298019583	0.000172829377987633	5.18775527501492	8.80236437070056	8.87212003196545	7.64949295699201	16.9746542147329	6.70078051763091	6.23768657711922
Meth.FOXF1	27.1279968177112	2.90638755295626	9.36550681411471	1.42666981332731	10.2518885768533	10.1502673687265	18.7343397218417	0.626382593685354	24.7168843555474	14.0675524762325	9.50924635258109	5.95658485884989e-05	1.56612818714012
Meth.FOXG1	3.84431734678913	2.19479936203053	4.36411875422317	0.747599801028017	0.231499113770483	5.23183032753208	21.3255890415733	0.377752981689871	18.8240468697692	8.74089946638338	1.9697474517174	0.802007077223608	0.362605442391159
Meth.FOXH1	1.33524833330277	0.928811331436946	1.66090474463455	0.259965947657875	4.57436682197978	0.000302007969481537	2.15611330978801	1.7198518987706	0.844041154212953	0.00212760088824173	0.422723903931197	0.382330306167232	0.472869216432875
Meth.FOXJ1	4.14307060757275	3.36991872876657	5.69524200256626	0.470786673154263	9.98642014022254	5.78276632957541	22.1691454634162	0.326392897051367	9.51087687327811	10.2757485218534	0.91073561463964	5.78525807522896	2.90538433112978
Meth.FOXP1	15.0567687812365	19.2716563716302	23.4220090851042	16.3274803607366	9.09662158821599	6.26457583770163	40.0075496677146	8.87291403556065	15.697016559714	26.3888807757868	10.6472392912556	14.1703933281675	12.2330372317094
Meth.FOXP3	1.13611484828054	2.49968087808509	3.11112515752333	1.266245560868	0.606440889192881	0.931327916818912	2.41691961203318	0.945865946512592	0.655386371481323	2.70717828961589	1.26632967472295	0.735597472956059	1.87271980360635
Meth.FPGS	13.5868262633276	16.4552560006656	20.6997190567298	15.3925743703786	9.37113345916502	7.07991332371013	37.4043426553175	7.66016100318517	13.8923850361453	24.0913689494677	8.23026271695077	15.4514832084067	10.9316567439817
Meth.FSTL1	3.13172535605424	2.71539235279379	2.87824693011013	0	7.4545345094539	0.157159452332793	0.000176686500183091	1.35735443742308	5.58326961604517	0.897477707778436	1.91643186927794	2.16607617795134	0.0352846530833048
Meth.G0S2	5.24006606354295	0.751239869529477	0	0	10.4985068432229	5.65911948502775	19.2362057959115	7.28894555847931	16.6142122413851	3.89568092233737	5.80745761676936	3.44589491288573	0
Meth.G6PD	8.4304548001906e-05	7.82582295238439	24.9866994587008	17.720774646562	0.88768216413501	56.175271241212	5.61401097343691	2.38553925666775	0.618184854959156	2.59316238430551	1.78893674556898	4.89823316480701	1.75718684171696
Meth.GAA	12.6516931729168	15.7910544679772	18.5911050785848	12.3204854669758	7.95653974170319	4.01793362093164	30.6711184563299	7.93119195506714	12.5844476807173	19.8871061714375	8.69193435230094	13.2023085459842	8.23300261011457
Meth.GABBR1	13.4518216345881	19.3113424397458	21.2760343238242	15.8568260704151	9.87602284997717	5.31055392518286	40.4561216599276	7.55928036828849	16.7108517040024	27.3159091906465	9.30874922901746	15.9065063702862	11.8087410688614
Meth.GABPA	11.4698669168265	15.5529709246953	17.3390832727658	14.5536162872237	8.04750680939425	6.19523389215124	37.951155160971	7.06160959177942	15.5098359917095	28.7101303562297	6.65304182014964	10.852627132372	10.1013658707552
Meth.GABRG2	10.9108025089074	8.48119126368993	12.076414333526	0.000139733945320849	0	1.57803665301104	16.4836566896188	2.18425271904439	17.5801814575511	9.55786878665761	0.408514654947434	1.43470458077099	1.78897078851775
Meth.GAD1	9.9663047929379	16.9069782906213	8.931194205104	16.4620494246144	12.567324579685	0.000410772159826155	39.5073739892463	7.32478773332673	19.7469619038408	14.9001591172582	10.7237040280391	18.6003573421532	9.4553046822861
Meth.GADD45A	10.4387453545626	13.9802264626341	16.7738628816529	12.2988812066828	8.32786462349382	6.11068219511204	31.9064979557093	6.31383029373622	13.5814917431539	20.9534787694361	7.54439225614769	10.7171620521018	9.67571066783432
Meth.GADD45B	15.1469963137891	19.9209141335197	24.8637583056406	17.7668690256193	9.02107748252875	6.41941272462193	41.8111724349128	8.93425654814849	16.6280773450826	27.9608210503894	9.75639694016043	17.7449344194266	12.5311162766761
Meth.GALT	6.86144436421587	8.88612727408633	12.4808921111314	8.07949044078314	3.79888553947997	2.64790535144067	21.9558804894944	4.41934354465818	8.28907612435311	13.9912339617593	5.59749036638145	7.12313279695648	5.43250241957671
Meth.GAPDH	12.7632530880145	16.7928206149175	21.869117623426	13.6278945742442	9.19899245795111	4.45538979015728	33.5440860185125	7.5990358589442	13.000010269339	23.8701136672776	9.61614694268057	15.1603816475942	9.22593327841097
Meth.GAS6	0.589069510504578	1.33608170878625	0.000734315023561698	0.38561323913786	3.50181181113498	0.519414272056301	1.19043455203369	0.569170844316229	0.84047859518367	0.540537582111911	0.00404419516538271	1.3258547463079	0.519685583347762
Meth.GATA3	13.3799640458232	3.60928133956375	0.00032804478996001	3.10328182974506	0	16.0795874322083	24.637492736022	0	14.3324337888988	0	4.77985358637409	23.4784547077332	6.68793120805221
Meth.GATA4	4.45939782144381	2.60521408985567	4.70756355586447	0	2.56070671557629	2.78792759280287	30.8271982474718	0.920530371652067	12.6213262931074	4.61164005911501	6.19745236265951	3.18563712646127	0.510101395471903
Meth.GBX2	8.84648853626002	1.38535715724178	7.21838091543129	1.67210429841409	1.23170618551213	5.78430015455433	4.34001056616854	0.823411187720455	18.2107966029346	7.22857524985189	5.51522817596892	0.253746801868648	0.217918000791876
Meth.GCH1	11.3617606450787	16.1854623411802	22.3401719025479	13.6246884780058	6.54824085432626	4.88383988327533	34.5768094945525	7.46605624093962	13.1714084617019	24.8322245475602	9.32736205905159	13.6752035522827	9.97692668645971
Meth.GFAP	1.28302318225883	1.92956753985456	3.89527082591965	0.187102850057135	5.95235626674385	0.000185086158787055	2.39916482026945	3.1748001789793	2.05519396228586	0.942843063850385	1.41793007830081	0.601176414216771	0.504657187571588
Meth.GFI1	8.093516800597	2.47249688280142	1.47168595677031	1.68676026102593	12.0692890392614	5.54810432311923	25.2263974420204	3.51159602817477	7.95174406839692	17.1448229908821	11.1245590915072	6.86122561529257	13.7712760422742
Meth.GFI1B	6.53433300750482	5.04735301261064	6.5558961730473	2.62985082045631	4.33074106390916	2.77967986503289	21.587439970599	3.55113099740989	5.29612399242549	11.598470590504	3.51380926203136	2.59462490588224	1.55384935548382
Meth.GFPT1	3.3165582680585	1.89408691915833	4.88597825120546	0.000121895905160003	9.02343849054702	0.579220994321922	3.93125119288273	1.56835470487267	4.43333005608734	3.27832730234862	0.934564222932045	2.66303396818094	0.623878696262203
Meth.GGH	15.6743151385306	18.1853953434762	21.3939539178565	15.9346286976097	10.2670531383785	7.9353219457781	41.4352827057922	9.06726299440934	15.6837304019326	25.3265913469934	10.6402198177791	16.2073156146759	12.5097760056424
Meth.GHR	15.9472733204073	11.1906706247592	3.51551769272806	7.27924833966697	8.93695689069719	13.2533698558966	26.0797815996607	8.68567096232269	18.8901619308938	17.2463776438695	11.9724779075976	12.2249197552121	10.0824331475302
Meth.GIP	0	2.59335794941927	0	4.43035144359029	5.04798551461691	2.53557282466197	0.000126522847330867	3.39391975237144	1.34649020273968	2.35949925627328	1.88999759520744	1.33361692222397	0.409748280192896
Meth.GK	0.00014161156322431	8.63544526934486	19.7187890653581	8.32398702929268	2.85252466646211	72.606154928185	3.16580131270706	2.70529188330377	1.24400271682611	1.42585632155407	5.50127698989899	4.93338662097899	2.65666538193017
Meth.GLI3	17.3011082599	14.7903738667661	18.613800330678	14.2768243223245	8.36733684596535	6.74466289629113	28.6767864281376	7.73292683976955	16.3525648720799	25.468004201467	7.7920729609914	12.637833429179	10.7526537069773
Meth.GNAI2	5.45790013248951	13.1524503729084	15.595532543767	10.4141044072908	8.15043256479015	3.93270135422655	33.919603071343	6.04730148407265	12.3434590433501	22.9701870598829	6.57566277336897	13.8697049139905	6.86743264325721
Meth.GNAL	1.12751233588457	1.1429527472673	1.97620286528848	1.17531518166993	2.74893181793307	0.468413341636653	2.56771547177878	2.23922587889212	1.3712957158876	1.19362026330496	0.513453764284297	2.02039774760503	1.03476444131271
Meth.GNAS	4.50984688718901	2.83294638479065	3.22496655495906	1.72252361022401	1.37408666021167	0.630228123544436	8.27865717506937	0.787306530622442	4.28125279753132	4.87853840325487	2.15914043644022	2.65251387199306	2.27693639938903
Meth.GOT1	12.9937758707245	18.1450195612427	23.4679973997054	15.2139050727282	8.22874889194795	7.71913234246999	37.6402380469766	8.29781172218414	15.3958801241836	28.9908524707005	8.5752491146054	13.5784195779635	10.4896838956868
Meth.GPAM	9.14161117103166	12.4955716147631	15.4998729646093	11.5635137409169	6.31786479128936	4.54144072965745	36.4179694839352	6.69223505379221	11.5852434313874	22.5481597166223	6.48119396213653	8.95772151101594	7.94992461568074
Meth.GPC3	3.67980915870598	5.49365758203538	5.34045464799009	17.0903471489356	0.355089024601593	51.0556547768354	2.40438031917864	0	6.3270063920397	6.05051574820293e-05	1.92289618041133	8.44555703148191	1.66965083051734
Meth.GPX1	4.40958458031166	6.97190284081902	5.42935059635387	4.829751306563	6.22885746103524	5.64630083634806	13.0862862945196	3.09735321499351	4.51417914476747	6.7101065986116	1.91115261186478	8.62970362343142	5.44321976838904
Meth.GPX4	12.6022248179985	20.434325125097	22.9439133629147	14.8067435963558	9.50973518747757	4.04366254493453	38.5676387075989	8.25412642352085	14.698436065523	25.5146484824978	9.76348425003379	17.1056347269054	11.9029418410015
Meth.GRB10	10.064582441631	8.65009335939989	0.000262482602732673	10.0244933263118	5.53832855333165	6.46371337747078	10.7313123839871	9.22236503230453	19.4416999481884	11.7565616280638	6.86989880342993	5.56511103139665	1.22857963408354
Meth.GRIN1	3.64344099806157	6.28530375832093	6.52530922397796	2.36325836782699	1.3508432570424	2.85980748355296	16.5019200606964	1.16079326267275	9.25054662333053	6.44573095556012	3.51707414231213	3.05361998540692	1.38736743323613
Meth.GRIN2A	0	14.1324751224855	2.56949373061229	1.08105435406434	1.73361789321945	16.4587401497599	42.4197544750862	2.34610377703737	23.3345729148699	12.155417116868	11.5161484549739	6.31191967405567	3.04269541827685
Meth.GRIN2B	1.13295883660791	0.917134215112621	1.33119123709276	0.821929193533707	0.978270677779646	1.36708094567761	5.6791189045697	1.74654944853593	1.87184221456873	2.87556379713737	0.00218248978711132	1.62252366149662	1.25762160508785
Meth.GRM6	5.25430015612866	4.31673722754289	4.08543388349247	0.836139265264718	0	1.53928437826058	9.20789629676474	1.31365484745483	9.88204284016765	4.55717387834865	2.01075816027647	2.7369895066363	0.750708749357499
Meth.GSC	7.53543216612048	10.0703902373652	6.72999972695785	1.60828451421313	0	13.621134946805	27.0582505574965	0	16.9654232770479	4.7452034325147	18.4234606354391	11.8492893477242	1.47609997624274
Meth.GSN	0.0460301626420558	5.32891481285801	7.39357440927248	5.41751407698816	13.4622352244849	6.80600876997744	7.21908277271483	4.61193994354316	11.722905536529	4.17239039836903	5.8964002448403	6.40618446581819	1.7263373000556
Meth.GSTP1	9.85248661235102e-07	3.81472649041366	0.76512635092833	3.91999437413427	7.39984054302648	0.0396476624185836	0.302111083882763	4.0844728343052	3.885924301312	0	3.91732402456149	3.78515373299636	0.710083691205763
Meth.GYPC	10.4235199019018	4.87233604720343	12.2588798574548	0.340278293753494	2.98969235186863	6.34641754648727	14.6340315309954	5.99442224427979	13.1050987214016	15.3981817963796	4.74826671623738	0.000117132053423996	3.12282939586545
Meth.H19	0.679096715847824	1.51556671492507	0.736950580733445	2.05239052470606	3.74024344044795	6.48390631552403e-05	0.000334883780202485	1.70287684007846	1.75456048424175	1.14555810630539	7.94437543689224e-05	1.8686994184481	1.14095419041893
Meth.H2AFX	14.6906321157217	18.8221153339544	23.3644206469708	14.4495606862813	10.1650060909406	6.72028606995803	40.6986327004205	8.77541642446745	16.1461299320648	23.8903858763398	10.387211153283	15.3618030553758	10.9797657944285
Meth.HAMP	5.92280519368289	6.32715103119743	3.40416233458344	6.80164540848194	10.7293263668279	4.65428344863888	2.7211893873518	4.49106839859966	4.28375422905187	0.674839660332481	1.06075722908199	7.50734649207275	3.22909850438702
Meth.HAND1	7.97688259916848	4.3043584231001	2.53292850207959	1.0027089108615	8.49710882271139	6.39830526393717	15.0030017164078	0.511756517008781	18.9992180026952	8.14507395866654	17.6018093895885	10.5510308134013	1.41331379230063
Meth.HAND2	4.02379199892001	3.87946985520254	4.54223710392009	0.751269158654036	3.22976111253337e-05	1.03094258910528	18.3433077901789	2.06596578093978	17.1811183131357	5.28008750580789	1.52172591795336	2.12122672693336	1.92945835629159
Meth.HAP1	17.7204444774207	13.1696807429447	14.8787846947612	11.568581043454	9.41486138582378	6.48966755447638	25.539453489299	7.14123761841611	17.3941226159261	22.4292358603349	10.700723246862	14.4795669621583	11.0974102561931
Meth.HBA1	8.2847107955458	0.00015946064713909	3.2922511985884e-05	0.902993733449263	8.64737878087271	15.7945656059648	16.1774150781063	1.34300223404961	10.9889818906568	5.56775664955723	10.6157277729258	12.2931000835724	1.32292729047942
Meth.HBEGF	8.38258422078423	6.83302755722102	3.08411482921287	10.3989007421465	9.06169346041033	1.87351841143277	8.08850901976597	4.37890737156009	13.5207085990801	1.02187292490554	3.13070897816021	19.6299902134201	9.22623927288278
Meth.HCK	7.63937110616823	11.5192060626794	16.5471266478793	2.78100697441445	6.29524355930442	9.14363942327631	27.3527583095189	2.22507480304196	7.14701829370465	16.7331129579131	9.64998833127249	9.10446185721671	5.88061826788589
Meth.HCN2	9.22849112920985	5.85973390769964	10.4975979412664	5.08324512317015	2.07831250951707	5.59037418021912	26.8033509580267	3.30502008020285	13.1665102423545	8.21012764515825	6.9375760587317	8.35524449299447	4.43237557347469
Meth.HCN4	8.01238305945873	3.12326469081402	6.31774622437016	2.21994213264522	0.353095892482448	2.77599697291148	5.37379123966792	0.697010117943446	11.2407982419589	6.66203119136772	12.9413549879974	2.33504636034815	0.642692106135155
Meth.HDAC4	15.4602922165422	21.1962913127204	19.7206210016286	16.7734003320209	12.5961937931713	3.38643644194705	46.8941518835226	7.44459425464092	11.9240937968384	30.5690556684245	11.0759647377125	15.362083696275	14.2880315456785
Meth.HES1	12.8745020902166	17.4768717897871	22.9368921895786	15.5626083908411	7.33909206524385	4.82544761984717	35.2967073831785	8.33139411768795	13.8062296212913	25.2972235674005	9.82711479931861	13.7555277882174	10.8949065737474
Meth.HES6	4.24425389516322	5.35403858761591	4.23525411524324	12.7363967459543	13.2164320277729	3.69151826641668	18.2271010347542	0.963611351765354	15.8007698326662	3.8943805395618	1.66145605668322	5.48758250618476	0.504567036648801
Meth.HEY2	11.5571654950813	12.5033815964658	5.63430910713127	13.6220366606158	11.5053315262157	6.84564387827052	34.7014470474109	7.54878476798541	17.7204549673466	16.2729397394698	10.2641335152351	11.1270567555453	5.47948037735955
Meth.HHEX	4.1693973824305	0	7.26117737501076	1.91764464992139e-05	13.1904014523902	12.5188084221349	28.5185006336371	4.29103770001177e-05	1.24502672015236	5.48944464398862	10.5924535814471	8.20039822897491	0
Meth.HIF3A	2.72636423380162	10.8849713078036	6.3803026892066	4.67227988470316	9.09674053225858	1.52814150911404	1.52001879471647	0.355674624883792	3.0034733045865	7.87353210808292	8.3347348413002e-06	8.22508616642365	7.44216611412735
Meth.HIP1	9.22303862869103	14.3128256870074	18.6630348565308	8.21572354407243	7.47024041480167	6.85499015455441	29.5494474039347	5.76909829734865	10.5032181691538	19.083857397521	8.67351529142438	13.140658546836	9.38570673703869
Meth.HIPK3	2.40645002311696	0.821318999330178	1.81890163577942	1.21248849919261	0.435888476381644	0.74635781395837	0.732617331669693	0.384865601673634	0.841027013417392	1.12218773779525	0.00973944381559992	1.98903612502725	0.632724910759989
Meth.HIST1H1T	0.42138587154528	0.887070925484288	1.20548402776027	0.388278779991491	0.43432310615886	0.000312011633313923	0.758291942293064	0.266929014305601	0.225241129952269	0.416549963039854	0.53269131820972	1.09822638528761	0.490316426131852
Meth.HIST1H2AM	11.0396483144935	16.7996827068713	17.3712606348264	13.4752149977523	7.31486987225884	7.86119755925048	33.9300845051558	6.73680818351797	12.4208168608841	23.0567332665339	6.79776962397616	11.6276149622485	7.58814078247416
Meth.HLA-B	15.6722544826682	3.23497725142136	27.362693952691	16.8234555650125	6.80785820185819	25.7573432289864	12.2717746000009	9.98488560792905	16.1501591808863	27.0719188241707	8.21568390544106	18.0605064994566	11.7665493049538
Meth.HLF	5.74056744942049	0.826985592520498	5.35162017952399	9.82662189722613e-05	5.14784525815043	2.15996570099724	20.8822043208907	1.62344285695936	2.22623902360483	10.0567245913561	0.000146226473472414	2.01318474018566	0.903587186806528
Meth.HMBS	12.5047896531766	15.8697583916345	20.8340440303073	12.4395630811607	9.02100873984608	4.97097135655576	32.3802303978048	6.45048035269197	13.709046763582	23.3444666044165	6.98546666117968	15.7467811117334	10.1313610825143
Meth.HMGB1	16.8778569730079	16.4574893706573	25.8888442330513	16.8665581741562	9.50733388380389	0.00474692090555117	41.0702918495374	9.98615295772531	16.515855729398	26.9048755231821	11.0608913760591	16.3416242585747	8.93095617601043
Meth.HMGCR	14.1210526633659	20.1193123422253	25.2032906423264	17.5020976358679	8.94163795136779	8.10727203251032	45.3896868724724	8.12264066074724	16.3426466013132	29.2428916273304	11.9582037587496	17.6150833449096	11.319161863696
Meth.HMGCS1	11.0681327321303	15.4427039961804	20.457333321598	13.1825808158886	8.19926698883726	4.70966456080744	32.5529790045494	7.22190785261326	12.9833326554466	22.7338597060888	8.08823834924737	12.2412325996448	10.0460835363759
Meth.HMGN1	1.62538138773845	6.441556503898	7.53792465932363	5.39623520363581	3.85790899294285	3.60378541687298	9.06518772318265	2.46403223446803	4.12956899235119	7.07714561652522	4.44683814958741	5.05579674639927	4.38679022806777
Meth.HMOX1	2.02297319368409	0.481561767167697	1.65602356883298	0.496447887803895	4.70375831309728	5.88674994835418e-05	1.42584359268941	1.94047429368096	1.83986204654651	0.171348828001489	0.205100033276294	0.726643152502128	0.779035378327798
Meth.HOXA1	5.3592114512872	19.5310373129404	15.4737693251625	14.933814092824	5.55265393646746	8.48363540868671	41.4975525758887	7.32001480343449	12.6545115181262	20.8947462770467	7.8413183986654	16.2476315584408	1.37781144386681
Meth.HOXA10	0.00273678384936097	2.73049450448766	4.79713646311667	1.21917683327007	5.99466367907618	0.670530001870041	6.31782640634815	2.82487420075135	3.26351461893598	5.7191481794165	0.474168228456374	1.70561283228871	2.19772113526287
Meth.HOXA11	4.06944035797769	0.533908214277109	3.89648031499625	0.000258542688625954	11.2223420101155	7.10529598920195	17.3851528413059	0.467470912812048	10.5612082126307	12.5093961581114	2.43455557538589	0.267843156174165	2.03053579456349e-05
Meth.HOXA13	21.1447014212429	2.76613230668426	0.000271200042990747	10.2486688016906	9.62127064530854	9.83243696402847	10.6368429153214	5.8583121669708	16.506092364039	0.00020935658882427	16.1858046328599	0.152174015848424	13.6671908252339
Meth.HOXA2	9.60605465866682	1.22014802746816	10.7468044979469	2.22438459948252	0.993552966393826	0	13.9827705480097	0.236107326453016	4.2163391685102	7.10502598540801	0	1.20589900099851	0.267618551316345
Meth.HOXA4	5.37266224986502	5.20135872363571	10.2575354351254	5.65710606620403	2.71492165290868	5.68105531179165e-06	2.05253250306557	1.28645727159225	5.51023377645372	3.82933450513744	5.10612520277318	2.66832444117892	0.0236776242538338
Meth.HOXA5	4.21687740449055	5.45683296709425	7.89165504300757	3.69341431532566	6.42264165594207	1.24117549642639	0	3.33899141046195	8.23152119946331	0.00792298236416557	4.71398455740895	3.02541262644886	1.83186967624118
Meth.HOXA7	2.37117434349611	0.836534249422319	9.3825839508752	3.19989394610833	2.44037547611922	3.64453829384495	27.6721176507247	1.81356111819284e-05	8.18196613847123	8.63772357272743	0.491625703776275	0.927482080353246	0.0993980873996729
Meth.HOXB1	0	0.000107072888914855	1.84795333600844	3.84816978894727e-07	1.07245548292325	0.000239770385363983	9.4213526681409e-07	1.12761991604859	7.08938101277824	0.0656739106626316	2.23056592012757	0.000131286772639086	0.391437137689741
Meth.HOXB2	6.50202632876573	2.81761039316622	5.97911713746592	2.61469994267272	5.06951717139742	0.988422014629538	3.60687254147496	0.629715277889	7.26540422522747	5.82980683275461	0.938547010193608	2.26390907702365	8.79771221270194e-05
Meth.HOXB3	2.75395659383659e-05	3.20021862856446	3.35242620386744	1.58809959252069	9.28476481803701	6.09363651105818e-06	0	0.887257220507323	9.83791264500889	0.01435519336595	1.69338820670801	1.47510001622494	0.284531914701168
Meth.HOXB4	12.9020615530447	0.529538388456541	33.1067255145372	0.813114782370576	1.91176961073751e-06	0.000107199727473626	19.1098327102243	0	7.11071769460318	2.83794839339452e-05	1.77708805832242	3.25820847728633e-06	1.43133783762338e-05
Meth.HOXB7	19.0265964787081	7.38796607678301	34.0974817117311	14.4456121808435	0.766131199278237	4.6887191402392e-05	35.1932873361489	5.81416089176331	3.60214133811222	8.73462429470289	0	2.89846423658852e-05	8.68455862949126
Meth.HOXB8	8.18616953236657	0.658336348601323	12.5191851796442	0.588254961532498	2.96618489270553	0.000140088743421044	17.4001117747832	0.159765278046146	9.35165077316317	4.11576381600883	3.85371938907249	4.19397487775051	0
Meth.HOXC8	0	0	0	26.548676590023	8.07715580196849	14.5973561146105	58.5523191450392	3.80417819778444	19.0863590341099	10.4664388689559	16.0175279317167	0	0
Meth.HOXD1	29.2354448332899	4.64819638985489	0.0076928888176285	2.79097915803719	8.85193416957964	15.9174911664399	5.52169085549389	9.39738816767089	19.5071141007505	10.4076880839454	0	15.8431854412061	11.6075823329581
Meth.HOXD10	3.64845018460424	0.433364589806541	5.02476901336369	1.1448110959475	0.0526123634070071	2.01806586493458	19.798722694536	0.621469986046688	12.828961525005	7.76387612773851	0.560540078093717	1.59254876971711	0.26409080209272
Meth.HOXD11	14.1795157658849	4.82658331413738	2.34199960520672	9.30184194805318	9.08447406770469	2.75456974784038	9.98527414545419	2.98422887243831	14.732370707343	1.19701287179128	2.7059424925679	22.7593042301181	8.02324121720804
Meth.HOXD13	4.86354437000282	1.91918908534414	9.8113929202227	1.67423658095211	2.82293206726678	1.12942745242486	26.2692064527686	1.18333612782444	10.1407617863225	12.6559878883961	0.00136280516459937	2.31312467958572	0.426266043556577
Meth.HOXD4	2.04207171543908	1.2991825000995	3.72835010846968	0.706048463396396	0.000116512695169498	2.50016414660254	20.9831347309852	0.231700234778251	4.36158795444315	5.75818210308349	0.000567946993913454	0.689208441378175	0.256604941119083
Meth.HOXD8	5.47370644918207	0.625934516618418	6.01379414056877	0.292776932441115	0	10.9961109451447	9.86174277900066	0.739884974525145	19.2354400119833	13.1873147003475	1.77317655377694	2.82480614710649	2.04531939983054
Meth.HOXD9	1.92242389339338	8.08291186810838e-05	2.79833989370633	0.827089050079364	0	0.71380360689485	23.8081774118627	0.380192543122468	15.7308483320183	3.63608550612398	1.09367797631557	0.559521309884492	0.224023130539544
Meth.HPGD	9.91112968989252	16.9300450238085	9.26923220101469	12.7587318142014	9.93689580296381	9.00393219679377	38.597948916864	6.24398990102307	16.2057850491451	23.8914203727395	8.16311028273744	12.3823106687636	6.2044880003422
Meth.HPSE	12.9861009926871	8.38832350811558	17.6425258336327	13.9945797413426	7.0079556362922	4.97103724936393	34.3348510327857	6.61641911714087	13.4131098658584	23.34712858029	9.19131708038549	8.30953471977714	11.0358814241042
Meth.HRAS	9.52940919394077e-05	14.732871786436	11.904395253669	11.6057216689613	11.0800331048387	2.70003594074995	22.1745966993833	7.9410447417025	7.61765714795682	13.5735961872332	9.68096610050631	9.15079678457015	12.3419765340124
Meth.HRK	8.94431053065185	8.91369019477286	35.7731716457473	12.4313258556967	7.67940637010121	3.44409962495504	21.8086315616084	5.12478197688684	10.5645430327013	32.7336062332911	6.75351172808189	10.2160389481873	5.68205433038688
Meth.HSD17B8	0.000247938137991957	0.83050894551998	0.000115381480987753	24.229641964001	17.5788829091479	32.0444398587631	56.3258761395372	6.75366379892639	26.527038022088	27.5110012260623	10.8370626576443	0	4.27868391494857
Meth.HSF2	15.2671478932377	17.7584500368938	23.7538038080831	15.5835348260057	10.4972499024712	2.52985724188892	41.3400469257567	9.45231830392368	16.510016343123	29.598805113651	10.1968691523457	13.1368854563478	12.0089084809829
Meth.HSF4	4.98072812903244e-05	0	0.00384817357880442	11.0277103096717	15.2680529935115	16.9127154036836	40.6569312136214	0	6.8291917643865	11.5040149440961	7.98895307532204	1.74521338570155	0.966975660459938
Meth.HSPA1A	0.000141255449135902	0	22.4668838741367	16.6290220837667	12.4531220453245	31.7689402576667	37.5763987048797	2.90638841735942	3.18147829092198	10.3042327412427	12.6063997203542	1.25431627800562	19.6602553258642
Meth.HSPA1B	14.426404217151	13.7794948789475	23.0229866689484	8.96993880853696	8.79826500557806	10.4276432814788	32.7983100304455	7.38924788587205	12.775153689466	22.9697919157993	12.3497068133501	12.7730981427864	11.7437554864001
Meth.HSPA2	0.664312778080749	0.914139354093585	0.00270286181971992	0.453155881280258	1.43928027316735	0.481335653187718	1.49918490909745	0.757174120209416	0.702107097269344	0.0238860727670425	0.245464410312292	0.665245858790969	0.350150079020959
Meth.HSPA5	12.1623430929965	17.8178595686672	22.7755923982265	15.6807111952176	9.43019713676538	5.29368838039812	41.8034267914954	9.12019585353199	14.9655779327391	27.4133485436415	8.9277725653627	15.5545896488092	11.9895555241979
Meth.HSPA8	13.1484438584974	18.8795463901215	24.211790421083	15.0625303354948	9.9088457336921	5.24445045156413	38.8331221233733	8.57914206346285	15.5824301589331	26.651855848634	9.64153759667369	15.7910348339271	12.0702136259334
Meth.HSPB1	11.1839953955909	14.7099026999171	19.1011960917912	11.8498927449836	7.20372038306279	4.86497844394005	29.6548479293399	6.33038708628462	10.9499109172378	19.9542327439683	6.17506247133681	13.6719595741886	8.14608429984125
Meth.HSPD1	11.2884475387741	18.8158616263525	22.8835207928171	15.2002498799065	6.63122736327892	6.97319456459043	36.4833754640441	7.63056201887644	13.9666756055628	26.2832795984344	9.18842819197183	10.6745533731299	10.7634905388536
Meth.HTR4	10.4955255954961	7.88018823389288	7.63791934429614	0	0.216452009378341	5.63571077103918	6.42687250305729	1.3125295112789	20.6736537762748	9.61316136032038	5.06629221048379	0	5.67344547701077
Meth.ICAM1	12.9744111253491	19.713563810881	21.333629857379	17.5301393322334	10.7266660968295	8.0949119851577	43.3131828249903	9.64437981591309	15.1734516602546	27.8092450919531	10.3786653805426	16.4559524529688	12.5336934271643
Meth.ID2	4.98480006888935	11.0306535821848	18.7285625101612	9.72722622807984	3.51462796172088	0.000371335402266963	10.9874758680199	5.11292571158566	5.33730903104762	9.62354683614998	6.6883854096523	11.9203952936788	5.25999474530882
Meth.ID3	10.6049623623776	14.2295602301008	17.4693197548152	11.9754849759045	7.61407172654462	3.92109797147166	27.427315573361	6.09270706161209	11.1841578552188	19.2251451119091	7.33214975213367	10.0814314006689	7.64488331331029
Meth.ID4	12.5383199636845	7.78139590670971	0.978448375381716	2.84851010252599	6.74661486203587	7.54380972008374	9.53475938042028	3.65064274667409	17.6352316079955	2.71343490124244	0.000417616319813415	19.5783639551697	1.65834023340976
Meth.IDH1	9.57039032386847	14.4949877219612	17.1042112825358	12.7066087280091	8.64463478939084	2.817873055879	28.8465899020831	7.23273354644596	13.3593329810901	17.7376410528956	8.98885289942399	12.2571720192628	9.18937647024292
Meth.IER3IP1	14.114971125875	17.0898968413157	24.3370647973134	14.550113200876	7.39884646463904	6.66227909827029	38.2902720543964	7.16369515513187	14.0464657418959	28.6318416093867	10.2630483363412	12.8386540857205	10.7367938088546
Meth.IFNB1	1.83671464303816	1.25445432586685	1.36800763755165	0.392978545522684	4.75771290655092	1.29884354216113	1.77690823873849	2.24326605156199	0.516586197521712	0.553329870587205	0.738807939273043	1.81687245238246	2.1830844912409
Meth.IFNGR1	9.39040069167543	13.2920136052727	15.1075792863593	11.5333779487623	5.89374631788211	4.71022834506711	29.3949932166268	6.1670663291447	10.5579831603674	18.7823261661539	6.74349596653938	10.1966006081614	7.64538637528077
Meth.IFNGR2	0.377992026994466	2.35077597859635	0	2.96738731824171	5.44470613194907	5.28854587771358	0.000395463458231056	1.44701133727899	4.7964663311432	2.77867602806944	2.41226169383898	3.78439769452763	1.2863703752259
Meth.IGF1R	26.4222037558616	2.63684903732782	9.06953787732842	12.1409470303208	2.20622558841962	2.8707052811112	0	8.78803759455978	17.5234032600858	12.2346816199184	10.5237621826106	12.1143809161214	10.7756675640927
Meth.IGF2	11.6198604014979	3.38827793724983	0.708441834334946	4.018518754332	5.38528987137001	4.35526578326956	7.52202470391805	0.796036596013632	8.64236612601803	4.18832153072442	7.84175837318106	9.65267708017551	2.38587030957787
Meth.IGF2R	13.2048185627113	16.9965809884065	19.1146311647946	15.1271276299335	10.0327422959161	5.88355475792522	39.0602852322628	8.34124182406027	14.9960440857593	25.8544099618235	9.20111256139434	14.2265629459779	10.9632229777698
Meth.IGFALS	0.314323459300094	1.80490641394127	1.73842011388076	1.38305041960754	3.30448206754938	1.38218975817356	0.723994669192209	1.31657985523188	2.37449571653472	2.14054641357702	1.1256661818043	1.32322712622966	1.31713861075285
Meth.IGFBP2	18.0523751461537	4.81757585078715	4.55799754993411	7.73363327008576	5.74917613127966	8.11233380272859	10.521191727018	7.29436167840495	13.7373965665017	13.9308208696459	11.5865106520637	9.3886215503394	1.9747902985209
Meth.IGFBP3	2.57718962692396	0	9.01964481112824	5.37897040788617	0.808325294082521	3.42857379643097	6.86373546116734	2.93233695912884	18.1906401328144	17.6787667657504	9.75836896404859	13.4647566715646	0.998993694373938
Meth.IGFBP4	18.4277450521476	6.91834590156562	16.8537447232413	16.8593805441456	8.49055265251677	10.3343715221221	31.5158817341161	8.87064712324814	16.2940961551916	31.2273703679397	7.46427101450611	17.4374958827804	8.53768510073852
Meth.IGFBP5	14.5920028965717	10.9193334013269	6.42032218000484	4.45239087115744	10.2010184419028	6.93979434659739	16.1102264490104	6.00922738239952	17.3119062143034	15.1217248489211	8.55745852347173	0.000161992675961729	1.44463758556042e-06
Meth.IGFBP6	12.503399830394	15.5476704266089	17.7499876127716	12.2879835405944	7.44247850204604	3.13707504937417	29.1887207474528	7.2137581526575	13.3426508355104	20.2495330455232	8.22822758134887	11.7598454948549	9.56646885565139
Meth.IKBKB	9.93578908547226	16.6193577062603	19.0837324822058	14.8193839012135	9.95170162139242	7.93204204692296	41.9553653031033	7.73366526791139	14.3463248289275	23.6678417329526	8.44135306754968	14.3340789834395	10.8602237828772
Meth.IKBKE	4.87561059146098e-05	8.38857989831792	8.74347287097182	7.8233382467325	10.3085945870886	0.00287778596431043	7.89006217004889	5.98612702626364	3.58094447284051	5.74736417754077	4.37243114600805	6.69848687486234	9.77187482577423
Meth.IL11	8.02083853696002	5.18335682420185	9.28031356063894	0.000124096811625526	7.30330076704921	5.80420038638029	10.5726053558863	4.79510743534846	7.10603969969405	5.65900195980313	4.64030857672019	10.5078716668585	7.12697175063724
Meth.IL12A	14.5855760372497	19.201756126061	25.1311605279153	18.3501148529228	10.0625014895728	6.97931056638754	43.9009478564856	9.9028528305736	15.7481990211858	31.4120198262493	9.54936381289903	15.3166431797619	12.9254117941815
Meth.IL12RB2	2.26105873491183	2.04105099999079	2.20373399545878	1.13904408146184	2.62146499923263	8.12937549460816	14.6759432726212	1.73724606266098	0	11.1954741993362	4.75934861465552	2.15433308401752	1.755841646584
Meth.IL4R	10.4525752901428	15.7859134921601	20.7154516847391	13.9213930412714	7.64508001150101	3.8540355124596	32.7277037081785	7.0941219711758	12.4556644854916	21.5564172008888	9.6143184365756	10.481009433471	8.96636866154502
Meth.IL6R	13.4785604204408	16.8731621604186	20.8509458363372	14.9912230274963	9.94333275296144	5.59896255067589	42.3770175066169	8.78395752754243	13.0481523010548	26.8007406670141	9.4639482461377	14.8388203171471	11.5591683350622
Meth.IL6ST	1.9742782348441	7.25677789181487	17.1595502911825	8.13402523947866	1.44283107499004	6.40666399465385	26.5463701484855	3.46585561961421	11.3630801996284	22.1301248582112	6.08433723651599	15.1282764070948	8.49985101779735
Meth.IL7	13.3184369806122	11.1795964191747	15.6124997470677	13.2317116224028	7.1317080559903	3.71693639112777	34.9172061258323	7.33576545804735	13.089932302404	23.5886688030296	8.05255551817929	9.89880281565883	11.1124538008407
Meth.ILF3	13.8216488152368	19.7779103132854	22.6319757890495	16.164044198612	8.48681617672596	6.33094499797685	39.948144673529	9.21795872092029	15.6210341865976	25.6138278577	9.29328382647722	13.8045231064667	10.6874144886375
Meth.ILK	12.8604681652155	18.3736639440024	23.3744074321513	15.9000210088725	8.8230240645067	7.88612133306506	40.603593231381	8.55498375836826	14.8265514464746	24.8527613525998	8.56958541681571	12.9695016027229	10.7567412080567
Meth.ING2	14.7861344590932	17.216772191264	21.2308848153053	15.2159618819457	9.52188523138388	4.45172495175989	38.6451380032333	6.76392361951891	14.4643511610901	26.9136764663678	9.35892510402707	14.9288814285114	11.7635786556593
Meth.INHA	1.30920685530097	3.09442758499453	2.3766975083938	1.97820062461457	6.28678015070259	0.000500282575446853	4.91955889799866	2.8392689619878	1.65786420959089	5.51436149063707	0.618957775140026	3.91946863093824	2.80220749921634
Meth.INHBB	9.26215531645343	8.46408035170765	9.59785316625005	12.7723127946189	10.4421287880097	2.10324684436502	25.0934167590593	6.0279328411236	16.4898746655521	15.8194097046411	8.15373992743417	12.7225507056536	9.14972046095786
Meth.INPPL1	14.0758896307	15.6216478880208	19.6408248017088	13.6394197493924	8.25239675881758	6.55730200403871	30.4574661860002	7.12866606985152	13.4423436698644	23.7042883082775	8.37920615435563	11.8139674282954	11.2848820027497
Meth.INSIG1	18.9024387816361	16.6351037608885	0	19.86580620465	17.8088771833891	0.000541517542846752	37.3805627562994	6.94705416774334	25.1042759656239	36.7270554127248	9.80880884278617	13.2553419325999	13.2849190690602
Meth.INSL3	0.40073326893086	0.906749353615597	0.00011458578103239	0.000544685722818714	2.10535484452939	1.12423147037667	2.00273723923863	0.275700758347715	1.62892852366187	0.330379462667879	0.479232305958108	1.14898907911988	2.72531282495292
Meth.INSR	4.48531568755012	3.56351506214378	2.62762396149696	1.9779662003147	5.35894146782119	2.5010806411701	5.41613795791167	2.54480827804972	7.03619258603599	1.89108139489578	1.03975228275334	6.38770854525214	0.390508825056495
Meth.IQGAP1	7.48650605105346	9.70303945114473	12.6649318178143	7.69979239365153	5.43316620289295	3.18886839651557	21.453100292105	4.54359359324743	7.86279728196414	15.3003083576336	5.82733495014316	8.95835684162086	7.10397046819175
Meth.IRAK1	0	5.56586162520852	21.4714507746232	19.094478948204	7.17186551957297e-07	72.5030388798878	0	0.974863150771858	0	0	0	3.77193240202367	1.24151344540557
Meth.IRF1	11.1838027643359	13.3172769718489	16.1242546896217	13.5458065675839	5.31533317609885	8.65679853712971	33.6774592797912	5.11228999620393	11.1891743180864	20.1280287255357	7.41209546027771	11.5121114455109	8.00628818297257
Meth.IRF4	0	13.0849580113077	0.393090070713443	1.75883415139821	5.24668347902992	1.39396809696407	50.1929662258042	1.72594209280673	24.1332802717969	0.68501042062864	8.18833916110922	7.53807270729936	0.305581001767958
Meth.IRF7	3.39502191619714	1.86294796071667	0.85691390681288	2.25849912122718	2.17873193363465	4.13330352359232	7.98329482852061	0.000127939467796893	0	4.32537070852304	1.12990249444376	1.87846453530146	0.646033781957414
Meth.IRF8	3.47363739895465	6.35875831529872	3.66599239080403	1.92593365859911	0.0334924111829743	1.70977232605988	14.7339921847569	1.2891636513637	3.75844326205963	8.37885557745809	1.46051791803307	1.15348992984202	0.249782936593738
Meth.IRS1	3.7020994267105	6.77225179835259	2.13972176372466	7.32298789737936	13.4865358656981	4.38473024819614	52.5157160036563	8.46649597261958	19.8355112459249	8.09947896806368	15.3092833779692	0.594576860890238	0.732650504166354
Meth.IRS2	30.5066283375968	4.49381398794237	6.74467508871884	18.2344262069446	4.97000655432857	0.192340169323077	7.70446353354508	17.7392986921406	13.9518586216465	6.89779713300003e-05	19.2284017160815	9.53024550440083e-05	18.3109695705899
Meth.ISG20	0	8.66808087449413	13.6316926511936	3.03553744907253	9.54559279481241	2.46925329045424	14.1256622997009	5.79949114651562	3.17180259881821	8.93931767338423	4.49826363342322	6.4395458060868	10.275703161156
Meth.ITGA5	12.8112678962684	15.7761963773278	16.0351348096633	9.38510653761875	7.41692277346145	5.92784747669944	31.4591367157837	7.25529086859862	12.1067527783148	21.2946417478343	8.56119017069591	9.92205110911031	8.01535730565576
Meth.ITGA6	1.41059347962036	11.687285649827	7.67840180311879	10.3785418522422	9.53498419951165	3.05027486040179	22.8894359573441	3.27754313856472	5.47297647500959	12.7336102321343	7.69983193521466	8.77303855054042	6.39172116504014
Meth.ITGAV	10.244673534084	13.5233740443897	16.8926686012663	11.7582604381051	5.06029498246343	3.93555546319151	32.2929420962243	6.61596394780439	10.4718851292033	21.3949131862675	6.41464922913584	7.5128786289571	7.7173749346632
Meth.ITGB1	11.1363478747556	15.6251537198622	18.9509429624853	13.0746715091964	6.39633364594409	6.86612564064725	31.282047747313	7.00785368972536	12.7669779839307	22.1249520463744	7.80174535681203	8.88986122231458	9.12124376741732
Meth.ITGB3	0.00221045182032588	1.66062313115116	2.91788028127378	0.729987853778708	2.31949272213552	2.61892558654246	2.50971847719189	1.87274834983358	2.85033322578244	2.07792567718316	2.63726657500932	1.138582956447	1.0962417975859
Meth.ITGB5	21.5046459367756	7.83980624553604	12.5314354560661	9.67980972192655	9.88066887945552	7.82541985178983	13.2126678702393	9.16006137784858	17.1756046316296	12.1065285942997	10.58182196313	16.7966208468314	10.9164818959823
Meth.IVL	0.662671145509362	1.72863404557306	0.946929118049089	1.69034250794761	3.758042683444	0.67495960139163	2.69929984513527	0.357485531397969	0.960001245618801	0.880112103710959	0.000109368664204261	2.85827578203124	2.53304880159135
Meth.JAG1	16.3960572391798	17.9459012390615	24.2308477795224	16.7910733157861	10.4706612291036	6.84759849523028	40.234116298031	9.3791986961704	17.7709096636149	29.3561334220947	10.2172889085975	17.5332227227317	12.8215868725915
Meth.JAK3	3.4121448694887	1.54383559752782	2.18991439120849	1.06697986852575	2.94764363714086	1.04516010614658	2.57083714935382	2.03453235128389	2.16778521896028	1.64069185372322	0.000105997869358661	1.34379210386954	1.06591468347857
Meth.JUN	12.298038110096	16.4426800247528	20.3419058323559	14.2475024274764	8.93458211982627	4.50791952296927	37.0715382794763	7.68255304984317	13.9603535357814	22.6757107855762	8.32263078631552	14.3275719475931	10.8955982978566
Meth.JUNB	12.5604237891634	15.5971904060597	15.9576464732505	12.9231275219139	9.26616448387906	7.1134810046975	34.0463258462464	3.37500443831233	11.9047831827819	22.3589960318481	5.63836323730644	15.622016642058	8.03519903668938
Meth.JUND	14.674494584832	12.8971412026521	25.7307835099105	15.4990709499752	11.8592593114033	12.8011835243133	44.095147461014	6.86435987217078	15.7379034969284	21.9236413084733	13.7725636909458	14.1265139083655	13.2076761791535
Meth.JUP	13.3989383374844	14.1889807194452	17.1516861963273	13.582285930728	9.56910662424087	3.14265062797027	33.0107475442437	7.04719491256752	14.4423650373186	16.4223883792749	9.86186118038239	16.4245791920783	9.70155421187571
Meth.KCNF1	21.4710128575276	12.687417477017	16.3115043773903	3.56398323104735	8.76804762749285	5.24487777921587	20.8413064079975	1.35627540188642	19.4838078188296	10.7674698509036	4.64203130698777	23.1546204025813	10.2771891130444
Meth.KCNJ11	0.918886934861916	4.13252828967054	1.83246669001317	1.25068238041527	6.45343658827793	1.89097814122763	4.75453553307062	1.51432521106693	2.73856070601989	1.62940203226658	1.79274479162495	2.3031882328733	1.06480554194271
Meth.KCNJ2	13.7957376936297	7.86370784873491	26.3405564883327	11.6138126734911	3.56334674123463e-05	4.83029014046123	17.9384690267804	5.58286787325031	13.4088244248397	21.6818198258994	9.36827246548881	11.647001115258	4.71694628098615
Meth.KCNK5	7.74821520215503	4.03790460937189	9.8966058808952	3.28043387495251	2.22269886782892e-07	20.4638649478965	18.7216149914793	2.82831993233112	14.105423457007	2.07631778951614	21.7696795466929	17.3715980841028	2.46297358662809
Meth.KCNQ4	3.99013856120129	4.29555246015744	1.99676362398333	5.29537188625759	8.74418822210653	1.49976101343938	3.4566788797311	4.3777482819969	8.88643868910982	3.86099388116202	1.56959777833119	5.96804516615985	2.0739924903804
Meth.KISS1R	12.3756253380799	7.52281084460752	13.1588880071348	4.32247965565956	9.98931228810335	9.15163824307045	34.4245602779204	4.79462159397656	12.5758578202487	7.02395230007916	12.9032031716425	10.8618999701357	2.87716284594106
Meth.KIT	2.7936637020786	19.5270004110091	0	16.3417308794595	17.2032513333073	1.35892814584876e-05	40.0799529960145	3.78792806848911	28.4442949320579	22.3547244145089	13.7901480536624	21.8925146456693	4.29565479397593
Meth.KITLG	31.3419532854164	0.000109610345905219	8.04867724772415	13.4327089528447	2.46522535856279	9.77163526037419	0.670369410288287	7.12911311506761	16.0369793585729	7.43915531937289	12.9346239027627	9.49350194747465	13.2290833160705
Meth.KLF1	1.90905032246629	0.744239578715795	2.20964773352463	5.32669829984397e-05	3.66600190062044	0	0	2.50552317043384	0.158347585398781	0	0.375799131553231	0.595327388962791	3.58518733469541
Meth.KLF13	9.64883603695665	17.6118932479575	22.9207682021044	12.8403643400811	9.76606869222814	18.7385749624369	31.1894759672639	6.19245543088046	11.0607091253369	16.1917953832193	8.87510436916914	9.3292963713791	14.2446314913374
Meth.KLF3	13.7299051461679	2.59098724638982	4.72641144835463	3.60987722766774	11.6946473417312	9.01745043720419	18.3210352028936	0.529256690856672	10.0102688603975	13.7913735050297	3.06830036702429	9.73266097502002e-05	1.07242414411678e-05
Meth.KLF4	26.0098878445192	0.788464172187301	8.4923149455511	11.5035104031077	8.34434471113612	3.72638903811917	10.7185514332514	10.141719386721	22.2791071657025	21.6558129332599	12.0673486196952	18.2677594591082	12.6342173204818
Meth.KLF5	16.8535674181824	20.0386801582375	24.759815343812	16.5977150786325	9.6981913274723	3.71503686852792	42.7878008805928	9.84481155828379	14.1014075026145	28.7226209878883	11.2070543745839	16.4212978177636	13.2940876329588
Meth.KRAS	15.1637388468382	19.8003675836735	22.0376059040449	14.2480799919431	8.42520812973567	4.9734519471321	35.7535329559292	7.58794113501541	9.51626222309197	21.6191130247031	13.9588435397167	10.6264143854217	12.2928817285425
Meth.KRT18	25.0323140341704	10.5476300966147	13.4800974023473	17.9447369623975	8.48060047319971	6.08221173693418	24.9981396562045	10.8694874034734	22.0910191034879	26.9079695226319	11.7870209411525	18.2911983909194	13.775462286681
Meth.L1CAM	8.33614755961348e-05	13.3806272108579	17.7351156446104	9.10452987487971	10.6592460431948	48.9931435070942	20.491573880211	0.978545437318569	3.34547672409773	5.22696438446113	11.387914604102	13.99681775216	6.90404663315639
Meth.LAMA1	23.4615099910558	8.48981606189874	0	3.98060463191457	1.45236252993762	8.87153571622776	0.755748117948384	0	17.2392196855373	0.000182384179607736	12.7344496854052	0.522451324709233	10.7610064648535
Meth.LAT	4.33479570597797	2.86265553114715	4.58931540136862	1.91566401062627	0.000138421117874026	2.93792251455412	21.9573097577526	0.397666652977335	0	6.47442744020674	2.18700733660266	0.163240827790777	0.122931503888172
Meth.LATS2	29.0740405615436	3.88405842116568	8.66314401493408	17.9218151305319	5.85843401098814	8.53371203235202	19.8653086762924	10.5666036960482	18.1660127536432	11.2573363445813	12.065478690229	15.108535988934	13.7120298986187
Meth.LCK	0	2.95927541392894	0.452088768224124	1.06505819118218	6.00178407955781	0	25.6847115228092	2.29840865381825	0	5.0261116222289	0.0671827841216243	0	0.597127933326185
Meth.LDHA	11.8998272759063	15.8279561685228	19.5609336822236	14.0424923298113	7.97673485549776	5.80745108352305	36.3527216551416	7.9348270696592	13.9944610278692	24.166593771122	8.44976414443347	14.1834925512204	10.6707893559272
Meth.LDLR	7.08354467326288	13.3607833746823	15.7003611357591	10.6947802173684	6.04129493999484	2.96593695524943	31.4086297176143	7.29594917920922	11.9586581968692	20.4305904719114	7.57243310817883	12.6883694659792	7.84225473915874
Meth.LEF1	13.3393971488974	18.694771308041	21.6064701488014	14.1587728052429	7.65020406643161	5.79414774817061	35.6926505216338	7.34383633582808	15.1817520353291	27.6434172567402	8.23581402905678	15.7589583184535	4.55793356501268
Meth.LEP	0.716781013462168	2.71773546678239	2.28496456566591	2.76332532426423e-05	1.55330347185946	4.68476200194591	5.54809414408109	0.67831579105772	8.07644419288232	0.00901415311545466	1.40595920217779	6.30801767926557	0
Meth.LGALS3	10.0207297729485	19.2927533701432	26.1536160679389	15.5359566270072	8.32369517708116	0.00185173090165405	40.2254084465711	8.5717448213401	15.3498373725333	23.9134000871371	9.64584356088104	16.9302872430841	11.7429740974794
Meth.LHX3	0.582080567500411	0.993292214763679	1.66332701185665	0.663493458671113	0.600159369247548	0.473268663463725	1.71515269416772	0.361433986082173	0.808821263898598	1.54327610282418	0.882645016082689	1.40891660127296	0.764258030287044
Meth.LIPC	1.26588276480078	0.794118456056089	0.78069946755289	0.574732655946175	3.6892466982514	7.81501825141922e-05	2.29366503311362	2.12739243615058	1.46594467623346	0.411972367912045	0.276816212898875	0.808184645470457	0.705664642686065
Meth.LMNA	2.30306265875632	7.70891007969214	10.0188957607608	4.47370803828999	9.11215357142481	1.33415957028763	12.7592647857039	4.38788815714917	12.6082219425653	10.4689963788154	2.11566825127311	5.78635436739969	3.76721567476427
Meth.LOX	22.24472510674	5.56378407512623	11.162778984221	11.3087043464728	2.8799533045596	5.52579163591872	8.8588309434651	8.40992624401533	14.6124476434302	13.1093213338396	12.2316009044673	7.65756087864528	9.5228550147849
Meth.LPIN1	2.15820389085888	8.0818535370302	17.075731537681	8.28630599812812	11.5371687934853	1.44514848692297	29.521822443623	7.75438202759319	9.58396472067047	15.9993963580427	3.95898732924565	8.40211551994316	2.06990958929573
Meth.LPL	3.87370705520351	5.39721982100646	8.15424497653484	0.000124792553241624	2.51133967552522	3.58053089511065	19.1961253779298	0.898331393356839	14.8020960966135	8.35062072494821	14.7115151357254	1.34569622739327	3.5046126765225e-05
Meth.LRP2	7.5958430548831	15.4503927176215	1.73807159064401	6.96443513084558	9.408850171226	11.3049176266152	37.1657282318991	2.8125461466314	12.9631458857439	14.3349373599417	8.94845298842839	10.7527371100546	0.538847054365153
Meth.LRP5	2.04011793539489	3.93827279606393	3.30123958985132	0.0130765639662444	8.45191536676055	0	1.52470205722869	1.91689992341095	2.1594709127164	0.000154335266611128	1.3391382192723	0.933549945923555	0.561180841524078
Meth.LTA	0	4.9126560046206	1.48453307998329	1.39429074333878	5.92374332279517	1.40243463100399	19.5534472962191	3.51740190343313	0.000129757377455512	7.15302515085411	0.598507473649679	1.74031241147927e-05	1.19830206249283
Meth.LTF	7.58493045471758	6.23669023885525	5.54975397288308	4.94297736598695	5.48466003889951	3.25733194550102	15.1773507100659	4.62975247983066	5.67302717327965	4.94536642540089	0.628914751522986	8.21069323720173	6.07333261364793
Meth.LY6E	15.1204897197292	18.0237562806829	22.4002316850825	15.6778604901231	9.98332796974956	5.39358493153188	32.1907338233056	8.78910149047776	15.2734103596436	25.428151977831	11.2499447646609	15.0774342999822	12.429562313327
Meth.LYN	8.82648984401929	7.63113921223714	4.67744170008261	10.2775061352024	9.38051010133744	0.000134097609288385	22.4916024219553	7.16846058916432	6.75620140224617	4.06691580325278	0.672727183566456	6.94254603286999	1.92547832988301
Meth.M6PR	14.142393808083	17.759015925989	22.9832805613577	14.7747024680335	8.20064009861202	5.6460929948868	37.6032823384295	7.36936586778072	14.000294924522	25.4105216008972	9.13290370656661	12.9523097306214	10.0929775655987
Meth.MAFB	13.9296471283746	1.34935170558568	3.24862300629357	9.58982905155093	4.17200241148188	9.16507499023111	6.04082471586295	5.72638276305712	14.4072911436676	6.03060300629636	6.8522446979513	8.13070217978051	11.6017852274467
Meth.MAGEA2	2.46552960331429	4.90477653470356	1.9537925695364	0.000558908002165168	2.62282355610642	2.87126542278421e-05	0.00014055170782581	1.35649344804201	4.36423436393749e-05	1.06874724476366	0.00042381391439897	1.13834337259657	2.84622983749763
Meth.MAGEA3	3.16029241471509	5.36987916782113	2.42785550982506	0.000151076203419479	3.49005047712535	0	5.38711077174088e-05	2.27849994955516	0	0.000174200522598877	0.00089965576460276	0.711459430938793	5.13278482761884
Meth.MAGEA6	3.10261423327043	5.24828167033702	2.62688045307919	3.96495700534843e-05	3.10893405899551	0	0	2.27327082574059	0	0.000588999242188294	0.255252792129028	0.758824937952681	4.8352602366046
Meth.MAL	5.85664160833031	2.78454315246257	6.32348183815357	1.29665857488053	1.11642065140281	3.56646990683403	20.667849751481	2.02968265186962	5.67131500182628	9.42871843496851	2.78618685236213	1.58109894035789	0.87556816866632
Meth.MAOA	3.38976999200735	6.96491916696873	24.2179027173464	17.8305910123899	0.114345596978297	59.8342795638931	6.16709244083169e-05	2.70667698039784	0.000100307966301969	0	3.49410984497368	0.000606398609217362	6.28242759400543
Meth.MAP2K4	13.5006605312603	17.6479410128037	21.2404353235418	14.1644946801185	8.59493477741694	4.79468474906092	36.2430562508767	8.003394398081	14.3441299075978	25.0280049296533	8.5476209078873	12.8419905540736	10.1451099986187
Meth.MAP3K5	6.89254286259967	12.1530964242803	13.5935239186787	8.4694895755669	6.16970892035796	2.83331825587303	10.3473034130554	5.26045153422366	7.93634133337454	12.9694590083619	5.99272321397948	7.31051340764423	5.20065866289699
Meth.MAPK8IP1	13.0608839344513	7.53055716274634	13.1023423476482	8.28108312105215	4.10943746035514	6.38960274151682	20.3485259999799	1.20134031191833	10.223768734137	9.7509422686194	9.73270119600743	3.06537869353974	3.65566208912087
Meth.MAPT	16.7562236357606	14.2962416125011	13.8325129365187	17.2289110653827	9.95630469483318	6.67852864090748	34.6798574664585	8.33264171178133	21.6489911831283	21.8962782306306	10.323631857281	21.300240307523	8.59227674535774
Meth.MARCKS	11.7912922497083	14.9923033139852	18.6967350953829	13.5083976749345	7.80391577894329	3.06722040615942	38.1727041850658	7.97269023423515	14.6334785539481	21.811111249362	8.80100738530261	14.5949612145126	11.0816509151898
Meth.MAZ	16.8125289685	20.2280546800277	26.2941930182009	17.6116579402951	10.6672432404973	6.08223147015417	45.6389860605649	9.52910480284162	17.2303912590518	29.8357169663956	10.9566022736095	18.3560499414305	13.0610916140261
Meth.MBD1	0.177587227713035	0.436755318247814	0.291911428543162	0.506037980113907	0.282416366646151	0.266174078165699	0.976726393550351	0.228285701087455	0.570305943911682	0.835730390787462	0.232524277769208	0.26242155938172	0.424399718783695
Meth.MBD2	13.1390594832674	18.3869827217527	22.8707343027798	15.067208310033	7.5435134672763	6.88577964065297	38.6704842632418	7.02678539433683	14.6460215793926	27.6521205362759	10.2766447606336	12.2324682330384	10.8177275212187
Meth.MBP	2.3553268198075	1.96616414563438	3.6277280972478e-05	0.960640361452228	4.60469439877661	1.7130831075398	6.04146793612233	2.67518870810529	2.03809000679245	3.03321051628834	0.435525279690302	3.99718831889547	1.4495304901267
Meth.MC1R	0	9.47901229179448	16.8988088162213	7.46323590881117	10.9549780259245	9.74770270486664	42.1785659426738	5.16343539440259	15.3053331414651	15.7896597223605	11.1670146182281	14.4189616046958	4.32257869202362
Meth.MC2R	1.49809951917089	2.08058346454146	1.93136083559703	0.249784060473671	0.487567919160847	1.10591156951547	1.29964326337386	1.99079619690772	0.42853399187812	1.53123931997563	0.805767115802588	0.44174882287517	2.59055889119887
Meth.MCL1	15.8303563738091	17.749344463932	24.9610495947275	14.7585202235645	8.57849754018444	1.36178813333432	37.3451079967258	8.08380075388829	14.8017736613007	27.2279301876916	11.192637614552	9.73174129012201	12.6472920548596
Meth.MDM2	9.98766282469798	15.1484061916919	17.4830990975454	12.6889402302364	7.71266915531419	4.10278451052307	34.3225083562296	6.77669522858415	12.7186322080181	20.8929938299865	7.2440682969987	11.9422000513752	8.77018155602802
Meth.MEF2C	16.3193559996116	10.1922139518173	20.8003518018424	2.29555400095558	6.17620194745211	0.00029529984559384	34.1788019313	8.45512796898419	17.1289381140382	14.7425578783057	0.000218244075658309	18.0570646280856	5.50486464809956
Meth.MERTK	3.28747416519915	0.374819600010235	1.34558841147513	0	6.19778617691032	0.356213789671365	1.99658342701377	1.71889269576944	2.34395731208504	0.567835689719676	0.656159432345527	6.53119337281108e-05	0.229421395503784
Meth.MFN2	13.8378505413154	19.1000900478112	23.4810646711304	16.6435172673474	9.68801373149272	5.97012985040835	41.9190039762874	9.3894858692829	15.2640220586032	26.6917324166219	8.98653115246258	15.810624044645	12.5303656213577
Meth.MGAT2	15.8723855094248	19.4469306007278	28.050270529891	16.1486920889174	7.29962727238778	4.7627034101822	42.7294391401792	8.49877102172242	16.1811812214811	27.954546457004	11.2932242031676	15.9824224824865	12.5922029337547
Meth.MIF	13.7678721134609	18.6312127260497	25.3144791629978	14.4338619357872	10.4532335995775	3.48350271927976	41.3329993890533	8.81355878638605	14.8652577587197	27.4298120284395	10.885824649182	17.0566199724766	11.6450693571054
Meth.MITF	14.9272756922602	12.5560249457932	13.8404982987253	13.0165869173617	9.49133596211883	7.89069925519615	33.3179351352592	7.88163529148888	18.2506091527249	18.2563351411883	10.9545271566517	14.2476284120585	11.7497679879806
Meth.MIXL1	5.76079914145731	2.83477040871389	7.75707521604294	1.40080259064831	8.37926719929184	3.98204503420583	10.113309351355	4.31691403643311	1.53446353186863	6.08111031531982	6.17831272170387	0.495483886778136	0.69180062241419
Meth.MLC1	5.8572387398814	0.921043741161833	2.14430608729825	1.95521128443709	8.11224276244591	3.6546858120286	27.136414058814	2.76025543047959	0.00015356274417248	9.23645336465541	1.91519566965194	0.0002021004701086	2.43532566234014
Meth.MLH1	0.961572030945406	7.84326691911389	4.36281137644955	0.482482598909057	4.59510122603042	4.10388982216111	8.44276634581517	3.3967743040442	4.26241725437613	3.95859591507641	1.52199976296205	2.87910459243632	5.98171932539123
Meth.MME	7.18257262900128	16.594843195592	0.000684517166233608	1.15082405165045	1.55001098034638	6.02690914801651	35.6458879764036	3.15136726247425	14.8527080589247	4.84324221412005	0.336611663955068	3.50164105520929	1.82136280465203
Meth.MMP14	10.0051197062282	4.73325686782141	4.28530801561353	9.39413734983638	6.6312894539338	0.000839012857444479	5.01614689478285	4.28034908468466	12.5947323588196	0.0017776230718557	2.51303154935845	17.1710354332533	7.16427064381799
Meth.MMP2	17.5699271765035	7.54465226359257	3.54858654081446e-05	12.2379779873995	3.78666177814348	15.3457222276692	11.7148500459191	5.95876162091376	16.9698731478549	20.8071685167285	0.000161985714432754	1.53259978329113	1.85925775671186
Meth.MMP9	2.74214281185154	1.19872097011795	2.07909008360556	0.00216080849035307	3.76777705326944	1.42479195100687	2.85911863300524	2.46792443904434	4.69241388907348	1.98858044066914	0	2.03772538679931	0.399856530400044
Meth.MOG	2.38577230816508	2.31786588783729	0.0701959396147509	0.435892517748279	5.95859222593081	0.471632470719179	0.00858069930586056	2.06060277492345	1.91856943180381	0.000124050057526584	0.835547396100108	1.78660669307078e-05	0.642456380368891
Meth.MOS	9.10909372145132	7.60484149211322	10.4386484930958	2.48340596499911	4.40498367601768	8.38595854791487	30.7644213751969	3.08733249190801	19.8501251048023	5.00247819994021	2.45774851808401	0.000177231353259356	8.00118947091711
Meth.MOV10L1	0.0670967109905484	3.50327497511539e-05	9.07781401994061e-05	0.00224177975683828	1.38132380073123	2.12660521174547	0.00055788574331934	0.00976840529395138	4.48725830770525e-05	0.34436136921252	0.475367602970644	0.00543657279837112	0.000322355585058227
Meth.MRPS12	15.577580616301	20.9572007937839	25.2584365255716	17.417019055094	10.9495316459888	6.48475069554742	45.3281706167963	9.44400336912439	16.7251921774464	29.4644952430503	11.0978791077147	17.7057960472399	13.0946010073193
Meth.MSRA	10.4958393967102	14.6903838045838	18.4110021164948	12.1780589255664	7.14396579560628	5.60719391463923	30.9030247774301	6.07357707595715	13.9609425539422	21.5123984437105	7.4241845355467	5.69212848351017	7.26012687501654
Meth.MSX1	6.56086049007405	1.62857618111695	6.58470313423555	1.09637549766135	1.54196066182349	4.35439784571601	20.8032018122341	0.574771655724969	9.92584750650393	8.91420583223405	0.585812635509976	0.701500836009626	0.110708420901278
Meth.MT1A	0.842198589171161	1.35939028745686	1.45471739679077	0.460232000687817	0.642650421917553	1.2711953941487	4.31386479019655	0.237651419797092	1.028894514815	2.26471786762492	0.484089691108428	0.65671962782585	0.119136646822388
Meth.MTA1	12.3196476239003	17.7972332104813	22.7680265509225	12.9546543912874	8.26182931843581	6.79198523822641	36.7751986805053	7.47269866061751	13.3815709309546	19.2786765991618	8.46949886476407	14.6596159690088	9.40970467339752
Meth.MTAP	5.48095706844993	5.65682522592636	5.67584348185497	6.57797757801855	4.3671278960938	2.17427291523238	3.53123136536132	5.06380975763185	10.5765961321348	6.1281691843613	7.50062361180338	1.38579087803376	4.2124526265447
Meth.MTHFR	8.50871336623295e-05	2.40929300477803	1.5736142380318	1.02237956763268	1.70452587237544	2.33901090941835	3.13654549382034	0.589322659904805	1.64948419828399	2.7740968499124	0.585754792888036	2.29697636065539	0.695173324934523
Meth.MTIF2	14.395861716994	16.7901334390115	23.0009681186342	13.8839300929624	7.40617887805019	2.81633132125969	38.8371718472973	8.20160786522031	13.871212840032	25.5874700263352	9.96135902466386	9.61521399474971	10.8069059044306
Meth.MUC1	1.3173333895946	0.774727081430164	1.60019184710054	0.167476543036383	4.97109479142607	2.95637807924704e-05	1.73449201880745	1.07932324910748	1.20560045779252	0.465913335851297	0.199277986299379	1.30241174629876	1.04025782986191
Meth.MXI1	2.36345388038907	2.78786165442318	2.60776784708347	0	5.82013759254038	0	2.30656107261158	2.5279910555315	1.81656349327145	6.94044196894964e-05	6.73731241527437e-05	0.981285699545083	2.04037603302675
Meth.MYB	11.0424502385087	15.1244128003243	16.6321132213004	13.0354714756816	7.05172594798041	5.50632613837516	33.1194540023001	6.66474493524982	12.8728148226141	21.6957729992413	8.15835728491209	11.1209167755414	8.36131018126559
Meth.MYBL2	6.68114445802537	12.0876445538494	9.17222664001943	13.6855567039078	13.8404837671557	14.1294472618923	28.7552379294967	3.30365729939955	7.97213565034772	6.15518943638392	8.71567768665266	13.3208332256945	9.51903338963323
Meth.MYC	13.105262058703	17.4965514543164	19.7576404342197	14.9364702552287	8.48446335711922	4.95176599223432	36.6462351975116	8.19826918370689	13.6855258450575	23.7569177160122	8.83722299697759	14.4276541182782	11.3250400085107
Meth.MYCN	19.4634989386491	12.3885758091538	6.47974866947346	17.4733696748855	9.42320758433303	8.23888632259147	24.0191085032346	7.34748036115064	22.0124805702184	15.920049903583	11.3779997258807	16.12599776055	2.1632031901539
Meth.MYD88	8.54856457557175	12.8784845473857	12.9541013675859	11.5497917715388	7.26996159007124	7.06215831855277	31.5722370315514	5.12306013796798	7.5071888238085	17.7232839838882	6.67778777260711	9.57886954931534	8.62182115557246
Meth.MYF6	7.11276832731701	4.12624350375678	5.72779602864071	0.631551015850427	5.06131041123863	3.03660294896705	20.1730542000295	5.75439663163838	1.99067514080843	11.2390302462952	4.69724219662957e-05	5.00459387078351	9.21578274139308
Meth.MYH11	14.3296693113225	7.58816841667061	17.1367295371349	0.0529784303005374	13.9816520328617	8.27836370326074	46.2752528366723	1.51566941922667	18.396457833152	6.09171635326782	28.6781372263371	0.00024825784226451	0.45379231868938
Meth.MYOD1	4.75077752014375	1.12883061784144	5.09585129411645	0.964305919189148	2.51711459636646e-06	5.5127147056335	13.7604275468737	0.338781090064586	18.4824691717343	5.46446230383148	0.712401395312589	3.29581086661352	0.000105414617497895
Meth.MYOG	0.253042314680681	0.470068786718253	1.20104102518286	0.00259827790958448	0.132643395099946	0.00156451366148752	0.163378897583232	0.24795888686466	0.178338388467842	0.889962592203578	0.265602292454701	0.126975674293235	0.135078510676803
Meth.MYOM2	9.15605582375668	5.70640429337734	9.53716292812225	2.01853077965212	5.72335316308708	0.148119476330078	17.5761764368889	2.17669394520136	4.56888019762598	11.2046678887613	0.0250683738401866	6.52580927561632	4.74219504288006
Meth.NAB2	14.5996199680973	19.6056304745768	22.3861621412114	15.2642961569191	8.36102718945291	5.34891335161644	41.4938856700634	8.09709784874053	13.9966749465209	26.4643893525203	9.93203994981864	13.5587312148694	10.7593382184677
Meth.NCAM1	25.5029130190129	6.92053727312769	20.3366667480314	0.435554856790928	5.19832730991359	0.743746254778342	20.0866878442902	1.18599056591653	13.7333711609692	14.4717498465358	12.00471488658	21.0770703759352	9.58951010070873
Meth.NCOA4	13.1648606920873	9.3932786647376	3.2366671820087	11.7411395728091	1.30824328875885	5.11690301384625	30.243505498674	6.46388549373453	10.9509234672299	17.4310076270406	5.93196699669536	10.894115665733	6.41119318845143
Meth.NDRG1	11.3525991866067	13.736062965333	15.4573917547476	12.0390746348071	4.90678202589099	3.86845599993935	28.6116441054023	7.28452035625763	8.79728039173258	19.4011245945563	8.95620760581231	9.48558220236053	8.70573177650557
Meth.NDST2	0.000283170743253307	1.56866679066557	2.71759477819437	1.48078578515204	1.82018702041276	1.00016042912872	1.48549036875434	0.230825544816794	1.76331147124557	2.80775460360423	0.796818174355694	0.60583777596107	0.887683417267657
Meth.NES	2.8022021535152	1.64841538460734	7.41971204777748	6.58088233318172	9.45018836292631	12.7846395299613	16.2647161803795	7.66802235921489	20.0696679732033	17.8721325969934	12.2535353593789	6.81598680048981	4.61759153849098
Meth.NEUROD1	4.68658944549074	7.45553951361186	5.80673836899089	1.43078212147112	0.90530588985224	3.58832446903005	36.1768928000943	0.649293239723807	17.9910941535056	4.1882887348728	1.66575506488889	1.76044145468017	3.14952014001114
Meth.NEUROD2	1.90581968586448	1.97672797195793	7.68981412311967	1.97234811523825	3.39056384693309	4.58567320554893	27.0674023937172	0.778370500849826	11.899034410294	9.13881397293316	5.93447718042868	4.83393624453755	3.15552929939715
Meth.NEUROG2	9.27792242844137	12.7507830906622	13.0262517089842	10.6531500508028	7.94517780837562	2.85930416288052	23.3282505108503	5.25282108532289	10.0032590928522	15.4121712432179	6.77776333496529	12.2077995865981	5.12267441263524
Meth.NEUROG3	5.5721211747623	7.68972960386983	1.14684941398398	1.29342564924916	7.90901673747132	1.66020252059026	52.0759749439805	1.60990471513657	25.7123113112933	0.742466022044185	6.3086827591557	3.9371813590752	2.32017983356746
Meth.NF1	6.43392486328365	11.7908000643885	13.6081936010673	8.70818724508102	8.58977022561833	2.75299922642591	26.2524775839753	6.33377841967485	14.636749889765	19.4915372842054	6.47686348174567	11.7682737188223	5.79043944743252
Meth.NFAT5	5.24867906050361	2.64997595812046	4.86567701968644	1.86681113880435	2.54340805400331	4.32076256156402	18.837979733066	1.79619757854824	3.2094182842139e-05	7.90813554570576	1.43866932274347	0.00872085122334769	3.77093767729408
Meth.NFATC1	13.4035318238178	17.3536377170219	22.8627923136125	15.3197603524739	8.93666207737512	6.18733879420784	39.897525315396	7.92076788738476	14.7080499250016	27.4135055213909	9.51487762915964	15.3193599149529	10.708954354571
Meth.NFE2L2	7.76771354073081	11.251290956399	6.79927012746738	8.89899587999513	7.08799667564392	4.60990585061209	28.5061325447932	3.3636738529729	11.3411452670207	12.1260057014985	9.97322432827328	11.1038559009699	8.52824246502555
Meth.NFIL3	13.6003872876524	19.923768888281	23.2021881209961	16.4272463539293	9.68684771139999	5.34811516180792	41.1628390011937	9.00278468728802	15.4221331274347	26.0983771748945	10.4904424188716	16.278954139763	12.273495193903
Meth.NFKB1	11.3583233800244	13.8802448646684	17.0109708926153	11.0007727217458	9.30182941837352	6.06845155501629	30.5479327325525	3.96654675780112	14.3247362382433	26.8997217651609	7.68567880435913	13.0011312849286	9.39139396490632
Meth.NFKB2	13.6543226850395	15.0461015833916	20.1912247224714	12.4208484601258	6.28611291582902	5.70398140361073	36.2086187435039	7.2668348479365	12.2280397310923	23.6634300899564	7.94580163356706	12.6186700299202	8.81274486361295
Meth.NFKBIA	18.0935092651115	21.1227527368865	18.2685727784916	11.2553054173001	9.9962854833345	1.70732835487612	30.8659931779858	7.57214952222842	10.7745329933544	33.0385078003026	12.2181731983717	14.0649668970325	12.198157151188
Meth.NKX2-5	3.96903759549777	8.20242525315619	13.0165716637063	1.89139572774668e-06	7.4938352393552	7.80203640891499	28.8325472981644	7.0597743410012	7.67506540600241	10.8909396375778	18.3246319436858	12.6579545857857	8.53870794252705
Meth.NKX6-1	24.3166180520167	6.41184088339584	14.6898316505929	0.00978808540974356	5.68814261685702	8.16277130464342	9.37985866724479	1.46594586358031e-05	12.9210260620585	3.2839399839443	19.2624712952608	2.82505529208444	4.83946503229653
Meth.NOS1	4.45995637983754	3.41310875801376	4.26267890155236	0.939766388770938	4.52921368002006	4.44142101089252	8.88040304954043	2.07352683595822	2.57654510608083	4.71686990265183	3.94496639803644	3.14419968214008e-05	0.478781724864871
Meth.NOS3	0.000120274619566163	4.37069479424416	2.3537306035962e-06	0.241534772505137	4.03045757601259	1.84212977698964	0	3.38150845612088	0	0.887262451434727	1.32524851217164	3.18649627011036	3.2914378641667
Meth.NOTCH2	6.22190776322974	12.079541893676	14.45594882095	7.29898347372189	13.7802356737404	5.99822558165115	24.3729863279031	7.56107956892316	12.3464315626959	16.1170045747956	9.12886609098779	18.6441297515454	4.46690941093555
Meth.NOV	11.178127704837	12.7810435589709	16.5994717667621	11.7071146471845	6.91043362544201	3.53198890720635	25.1556922274553	6.667134847852	12.8859072720933	19.1691375539491	7.58758453678828	12.994849382517	7.83506857722042
Meth.NOX4	11.5511901599285	2.36641501313049	10.6337950093656	0.00274791344127535	2.64707650276587	1.81049369052525	22.1946964141395	1.81650283057536	4.74041098759687	10.5358282019426	2.08060366098469	3.17902836819328	2.31436100775524
Meth.NPM1	3.53166008653849	14.7407218886501	19.1459297612245	11.3040116173345	6.52919927787431	0.000313650695819689	36.2101637484139	5.37009091830052	10.5306140954874	13.9245072010258	12.4022330897515	13.6038190634965	9.19726635160078
Meth.NPPB	8.16649985580353	5.85660855828718	0	3.98819180983178	4.4423744556967	1.13369438197084	4.86399763367668	4.58388918698527	12.4702095542249	3.36549838885986	1.85215990994968	4.91741187783791	2.89394340240831
Meth.NPR1	14.4597204275987	17.3244469675284	20.2124981865343	14.8767742673406	8.74975773390116	7.55965296326801	35.9694753676372	7.43227345033699	13.9179697996048	26.2865087579435	8.15151906634236	12.3373830984793	10.4862396639575
Meth.NPTX1	1.60011787919768	12.4025459143646	10.1693417429418	2.09493274269157	15.2861173428022	2.79465450898728	36.6674281248241	0.381661543151347	18.761064408339	9.59678754119804	25.9943070363872	4.0110763029041	11.8362947036329
Meth.NPY	4.40836101419028	1.52847126417673	6.29563447573298	0.933414663724119	0	0.450373677486632	31.2599182069167	1.01854416014845	14.7808178577836	6.56718954933725	1.84381646546612	3.23300155923177	0.803774788981675
Meth.NQO2	3.91201196357455	9.87832271153451	7.19754684037635	6.89952179603247	13.180316660583	7.17412133447403	14.5318163069201	4.32496115694368	15.4253269669346	12.7469100958007	4.00103712757638	9.92446942186685	3.82903407167193
Meth.NR0B1	1.51161999326132	5.31996227771994	8.55126720337101	2.26111060344087	1.06117060428393	10.5573497475986	13.5844081942272	0.849776125762805	8.16664958798267	6.94452529007873	0	5.0892309621559	1.15606496013812
Meth.NR0B2	0.668690074330322	0.386876837951933	1.86051757362011e-07	0.0129489313583894	2.39509994615716	0.000114243302575333	0.174333627194164	0.335698143128911	0.275599454104328	6.33266036328221e-05	5.74274284491481e-05	0.191007259925299	0.164545731840365
Meth.NR1D1	11.318349600502	15.7558841990477	18.4200913066278	11.3269041845628	7.56518982397227	4.23580772491698	29.7835428313966	6.32887754566044	11.5689516165923	18.6618262817859	8.0412868093636	10.3580473167743	8.88400881528633
Meth.NR1H2	13.9402122111987	15.8358680902227	21.2484886988398	15.1496766978794	8.73434778438826	6.11577475984782	36.8803006602314	6.4005912082242	12.8036325847633	26.2927264900016	8.90581314548604	12.4751054450924	9.36506526281025
Meth.NR1H4	2.70902459192566	2.88960779096853	5.74362565296505	0.894008936817913	3.72176301942112	8.41105074302265e-06	1.16349563017858	4.26744232837174	1.35275172561992	2.92827572945765	0	5.90700421279333	4.98040300337334
Meth.NR2C1	18.2327158435125	19.1673295177799	22.6983696150254	17.394590971793	10.1936221344132	7.13601304772217	44.5646138236437	9.61198470181029	17.8898844637832	29.308384012469	10.6841043868121	16.0209967305661	12.7059137676543
Meth.NR2C2	9.34373739910766	11.9059602507158	13.9965631607844	9.9960274097613	5.82234406071898	3.27025555844171	26.615431515593	4.67186366454239	10.9817596190892	18.6209058533132	6.63437158951654	6.63121271029398	6.66523629651416
Meth.NR4A2	12.3863418753769	17.5266069341187	21.6506066989181	14.1969620010481	9.22922914122509	6.63259491771869	36.5119321973015	7.4955544024028	15.9698124479335	22.7504304740576	10.493865382659	14.3894146955118	11.5161850453056
Meth.NR5A1	0.846590543520968	2.15781323966297e-05	4.0724956069123e-05	7.26250107305981e-05	3.60372722428833	8.93667019290529e-06	0.0149838083176168	0.400188598331137	0.0015141447571357	4.29124459666908e-06	7.4943809362392e-06	6.61006259724446e-05	0.541971134838918
Meth.NRGN	11.9981733340926	18.2368616052371	25.5038861044312	14.6540564648855	11.5762747142218	5.54301362793702	44.9065424011485	9.46333959234854	16.1640412120181	23.7455796050732	11.6952965679693	18.1798711485893	13.0851319368503
Meth.NRL	13.4532313157558	17.0669891795084	21.7390895812305	13.1420186396949	7.50217991590327	4.44989976327243	35.4046074713203	8.1623209910284	13.170568621602	24.8106616258317	8.73263118784921	13.8661367521386	10.8279394420658
Meth.NRP1	28.0893370013877	4.1097120696645	11.9190782869112	14.4982199036504	1.89043977762593	6.50641297920316	0	11.0054501585062	19.9222173977172	16.9728612443542	12.4214764650013	9.36292076670588	11.156394851228
Meth.NTRK2	3.28242624824486	6.85726759676055	25.4783106743691	0	1.91615836798627	2.94350509523171e-05	21.2563361599441	8.71897364540926	3.82272478895689	17.3420015268132	3.58696504729934	1.96395373686252	1.28893478170751
Meth.NTRK3	0.583371064649315	5.40958876799086	3.54660274053164	2.37123784823121	1.9813951358058	1.425408849568	28.3493958384673	1.35987424432352	21.7334940121549	2.41260224587774	8.03701343498585	2.15251622461706	0.219095701927902
Meth.ODC1	16.7668170805487	16.0345767527505	22.2043342799665	15.3824615958015	9.78629011009773	8.78790306752761	40.5086189987809	7.15147105601764	8.8916015128808	21.1690330608851	9.62042922529337	14.7496743186462	11.30485685363
Meth.ONECUT1	13.3391970817819	15.9575358768814	19.262885924319	13.7348767632394	8.34937533812848	7.63135570283215	34.9444886679032	6.72187023860344	15.3468403327176	22.2623642257799	7.01111499276281	13.0988844799274	7.70513853841458
Meth.OPRD1	0.808639975086673	0.359919548668038	0.00386713314735954	0.455944304302571	2.41814266427449	1.21224299201728	3.04851105954376	1.56034868868139	0.639274340656729	0.287703981920488	0.137326398026363	1.54577800289909	0.495739786363024
Meth.OPRK1	1.32837095531338	1.60566619351694	2.67885289973201	0.973837646696671	0.821584314851994	2.93966806115133	6.25982106717447	3.07660495989692	5.77856222109371	5.4533100108706	1.02335025394605	1.14362823685349	0.874023223562872
Meth.ORM2	0.54646175208609	0.851386432518764	1.61225465774003	0.406194957902566	0.585731512823162	0.00152125572692275	1.00578272426123	0.306730460356829	0.536477957083486	1.35626661376055	0.740977323973732	0.610368586052152	0.488845549080604
Meth.OSM	3.63149725488313	2.01392074374014	3.4757023239218	1.26017653917815	4.01547447208904	1.53726468739141	15.3759572221675	2.06876675718418	0.229266159117709	5.87517393927758	0.567582302571906	0.598021585642796	0.678612216022252
Meth.OSTM1	1.9342001131497	11.197730683381	10.5214257090786	9.31725893962396	12.8607419837236	3.96276634100137	25.0138643382935	6.41515653567473	9.3945270819741	14.6251681339233	8.81087353206977	15.7950642295117	3.41788178344582
Meth.OVOL2	15.172883160664	9.08811905127332	13.6868762039883	12.6583190259023	7.4773228590008	8.65874119941498	20.7597538489346	7.55704464177293	14.6644425887976	20.5074015568033	8.47820524138749	12.0369432523157	11.2631193352133
Meth.OXT	3.56613507987623	0	4.7154196161848e-07	0.000259709003072205	3.69465337338937	3.02084476829135	0.944936328073671	0.686812227977245	0	0.000209061330078914	1.28461520681694	0.000222593832642168	0.250427692224141
Meth.PADI3	1.67405330242673	2.68509271011706	2.58413902806262	0.00057270760106462	5.8997562303722	0.00237777729404449	0.000739972026023787	3.04856725250365	0.968486220991494	4.95057475884574e-05	0.276647479293174	0.000310470940987333	0.587442694660506
Meth.PAFAH1B1	8.72067416962723	13.8336888953246	18.1859041950218	10.963467449597	9.90632551889264	1.9058095285743	26.3301799981597	8.76242262957046	15.032673788817	20.3508740742457	6.83043602209791	13.1441548650733	8.8083640830991
Meth.PAK1	11.8488341682374	14.4868138549265	16.3689396852337	13.4457235964793	8.78628414642882	2.99671071714871	32.8291665915854	6.30923485542805	13.9419401710374	21.3227131728814	7.45308877748331	12.1842619302184	10.5727868598609
Meth.PAK7	29.4041373819709	9.82669339914708	16.7370296507337	1.56501896717956e-05	5.42482470378286	4.05488644990074	11.2886348036341	1.90101648507394	22.7980572598984	0	4.34554233622612	3.64556233482154	1.58405617867707
Meth.PAPSS2	1.76375675451159	0.638483717108454	0.000258209745677107	0	8.15146921761831	0.73496606176334	0.0433387910067356	2.95526778196127	1.43766616632108	0.000107766586048114	3.55280748726325	4.75306264882328e-07	0.314375424274195
Meth.PARP1	13.2306981664136	17.4672437747837	20.6579449754643	15.963073503102	9.28781392371562	8.06909698223051	42.9245745014188	8.349168109845	15.1033358760431	24.3300242363706	10.4567751249543	17.2295951555185	12.6388287470165
Meth.PAX2	23.2427038530264	5.54284726481619	18.0497694215911	2.32092217507002	7.91878206992006	15.554178830502	17.6881534268296	6.27057431474404	11.8684546149618	8.10320445992152	14.5826563667816	13.1063913610013	9.49603285810483
Meth.PAX3	5.9998563905362	0.541126782031643	7.74299094535246	5.85982572260853e-06	5.38004857278869	3.31209328197446	16.8248368367601	0.203509566029263	6.53411156933276	7.0314317413291	2.08535058675427	3.01948162287074e-05	1.58401657254003
Meth.PBK	3.39241420796829	18.0650753973386	27.2376546472896	10.9170394453704	7.17469627286859	4.42478772855338	20.824538931832	3.8752918181761	10.929653621051	32.8938400822596	5.98674940660016	6.67153558883438	7.18244534210098
Meth.PCNA	13.5890131335031	14.9576883302442	18.6263748219461	12.5423018497401	7.04798965385457	2.33000213920446	34.725894783506	6.90367880326973	11.8461164498322	21.7397882701947	9.05604554818472	12.2166929777387	9.78150135609839
Meth.PCSK1	3.97275032739326	1.52140649441962	6.1686633626049	1.07845350484784	0.280768970766068	0.000216642381654089	15.6592159773456	1.55329701707766	10.4726280494975	6.77508880047314	0.260439532445981	2.33895207348495	0.175445987931729
Meth.PCSK2	10.9498062768462	15.1097901587458	15.042024481353	1.60826842549351	2.2669833630831	4.0703846032896	29.8762531141071	4.35065452356549	17.3875454878814	20.6368157407997	8.72440787891396	8.10941456386246	7.35143134167654
Meth.PCSK6	2.76584618312953	0.399365907931998	0	0.170032222643801	5.21957782573735	2.23960025542659	0.00232624903005047	4.28520333440068	0.191722947701043	0.690085481785385	1.48918641920904	2.18756449883799	3.2085561112075
Meth.PCSK9	24.4430544554803	7.59233819158097	13.8952596853517	13.2639292077842	6.61857217309678	3.22284460220415	11.9050724417521	7.71070272427865	20.6153367395459	21.5936051049778	12.3324568383169	14.6433313393766	10.7328144144113
Meth.PDCD1	0	5.45995793684921	5.47447891830847	4.67707356868198	8.79876852691651	3.84235062454591	18.3960628655709	5.79578739716158	5.22685591255737	10.174419549499	2.77834393263468	1.18253835243184	8.50778597931572
Meth.PDCD4	14.7172929931762	19.3357010588977	22.1293612346264	14.8705272858501	11.1835919782651	7.52352473159975	46.3401327438011	7.41668508183449	17.037523059192	26.3636320498843	12.3429371434501	16.4710743884569	10.8424118761598
Meth.PDF	0.738588206902343	1.0682590639341	0.695758439777525	0.831767614351922	1.07528111618221	0.473277412093027	2.19108758461811	0.412172660527501	0.775195728784996	0.888364157295186	0.556003152314577	0.675827419868582	0.687476865565683
Meth.PDGFB	21.3581670389497	10.0607501429762	9.70708282027035	9.35679680837659	7.92034371730962	10.0753460930224	12.2127781679544	1.76009309619056	19.0076337122805	14.126805009225	8.45020194816063	11.4309138395819	6.13124077425052
Meth.PDGFC	22.4561061752301	2.64366332194105	0	6.26614431125978	6.65001225051644	9.82202335938573	7.90003530631372e-05	2.87253664303863	13.5197536687088	10.6008430226025	7.81689907954172	13.8822818907539	3.69637771815526
Meth.PDGFD	17.9684215197646	7.58219729043403	2.39648077157614	2.76997714410112	0.893793578060087	1.26712215392629	37.8827862375608	1.47537948682543	18.3051613989424	10.0362830015413	0.548759657386412	1.91729215028436	3.16302461811265e-05
Meth.PDGFRA	6.95454628372234	0.90167309023269	10.2464232225184	0.000113286823384241	0.737012292904919	6.3921649387772	20.2900957150111	3.72925677685659	3.95437310721896	13.9372390587931	3.06484350768877	0.376071369972776	0.604727956280031
Meth.PDGFRB	0.000120812154015673	7.08029980039793	2.42674092511988	6.3604605451182	11.9897795187628	2.86114343456763	11.2954869401618	4.317986058407	11.0632583964694	6.24318506270456	0.848980585269264	3.67226368159885	1.81350096572178
Meth.PDPN	18.2813917590792	7.87860646943427	9.9862560778326	14.970024370258	10.1530038801614	4.98769457567463	14.9366001328262	8.86216646492327	20.971288476376	21.1545092047606	4.05011078879617	13.0091968005254	13.0906260826398
Meth.PEG3	1.98896638922322	1.36505184176329	1.89896168984732	0.296493145478133	3.16001276004872e-05	9.75806063320076e-05	4.69203921645981	0.56977356117388	2.6695325298991	2.53410904319431	0.49414002778804	1.32383917041948	0.0459468661650125
Meth.PEMT	14.3348881283927	17.200602544799	21.6663495344658	14.1442914863662	8.01579936200438	4.83646298944432	36.2934958311335	8.09389585194506	14.7572553394369	26.5659110197854	8.10145525291562	15.0935990921649	10.1675873140201
Meth.PENK	2.5271080705925	3.71427334190921	3.00797498509669	1.92642298569714	0.68906915897609	2.93050480522864	16.2873066707545	0.802163441600426	17.0692957801889	4.54721500484835	3.49745149994864	0.560878808087739	0.585989208255639
Meth.PERP	10.3019791114345	16.2654544251352	17.6628922968927	15.108942321464	6.75168411214589	7.1671391123136	35.0280688425058	8.42528383057731	13.5180855473922	23.6432097748891	9.43271788627593	11.0453040926542	9.88596766888966
Meth.PF4	1.88636812150266	4.07665453322892	2.79448157762878	0	0.439882141656283	6.12643290897649	5.35222006451494	1.97955551682654e-05	3.54679815793795	6.99034480272675	1.85538244248064	3.84600989314738	2.53049830600771
Meth.PFKFB3	23.7954552403254	4.61806130748584	5.90952091781851	17.0981164086741	8.9272581013878	6.80789688420264	49.1501526132045	9.60832371704704	21.7092896610086	27.8349309295174	7.42641682561195	21.3496699461371	12.3813834751951
Meth.PFKL	10.5142693191237	18.0499580669007	14.3908152629708	16.2231253400416	13.6474725748942	8.44683972454732	41.8140019197751	7.25437822887404	14.2475176195107	24.4555140687969	8.78684593482103	17.6973122656561	8.07139063011293
Meth.PGAM2	3.27515341708507	5.63849755266955	6.24200827916056	3.58105409941676	8.57280797144697	1.3342175602456	11.2635380231778	5.33177136441283	6.94039502729572	4.66186293330077	4.82694080127531	7.45372612964594	2.53783976837603
Meth.PGK1	0.642558758572682	5.53786056887559	19.351092944154	14.2066766245114	0.386858675583337	49.8562505878142	1.97702753715684	0.568955563141337	1.55975936125723	2.34051924445029	0.000203530942717167	2.63302445233618	1.49499999164579
Meth.PHOX2A	4.1579851588691	5.60878745363967	3.53886538258904	0.470725088262976	3.80073091882928	7.68700343241787	28.141261565763	0.675494736105251	20.6656027257393	7.47509305145846	6.6962011386018	6.18418015003878e-05	0.317655372887127
Meth.PIM1	21.0445982096136	7.21343612006262	15.8892123797272	2.2628761477837	8.00665824292476	9.69831013144678	28.2027807889605	6.39450792012314	10.6252148335929	28.9723505988763	15.8146589298635	0.0122361508166758	10.3377597758212
Meth.PITX1	2.6180284778027	5.65012302286029	4.78060744672426	12.5114344204504	8.53615761217717	3.35827702368888	17.7551791070901	7.23583757133765	7.64615780466125	11.3142440154983	6.71539922377511	10.3437369019514	3.48892769754487
Meth.PITX2	6.68631745368867	1.12060432064734	1.3778537873259	0.640029247528044	5.09714143658555	1.48504991583277	20.9245293675838	1.00727175050579	5.69095786003724	5.31171260166797	6.82906333002114e-05	1.48076711583941	2.17445915133696
Meth.PKD1	0.520774147782368	0.001040840268328	0.284084266888655	6.70643070520931e-05	2.46167298462079	0.000145269969519292	0.348483620984768	0.190109692858344	0.168181013400817	2.94940467628215e-05	2.99573750711123e-05	0.121567597204997	0.188723222271813
Meth.PKHD1	1.61687329006942	3.94381917029021	0.0122592221887985	2.42024186673064	7.2682887250923	1.61218494397554	1.83556490848316	3.82442411428694	2.4351046175323	3.04750147132361	0	3.20822512466127	2.58221130874508
Meth.PLA2G7	0	13.1704889782155	4.99913573661244	3.68852317220436e-06	1.00275726405678	10.3946341314381	20.5680703835958	0.728192443728954	22.9506733748188	0	30.323039546148	12.7055703173017	4.95965633476026
Meth.PLAGL1	1.18412110603087	1.97452518461494	1.91853910611491	1.84866148839106	0.46212032645682	0.587543490608369	4.55289196263176	0.929258129836915	1.93018146500192	3.08605379059633	1.05479471469232	1.93049414416671	0.742103785561673
Meth.PLAT	1.69539635507349	6.34487337426746	6.20736271634951	6.31503881335807	8.18668726135468	0.161704912644219	0.277117493835801	3.91353528915524	8.42799455036428	0.949044876306948	3.95867280722781	5.63474921492598	4.90881813592225
Meth.PLAU	15.0171947214851	12.2108832904318	18.5077011303908	13.1807006922836	9.91479358401195	2.49938770726172	23.4156173728788	7.87685102598504	13.6576683068823	17.6448047008883	8.79233360302197	16.510401952853	10.6994616225685
Meth.PLCB1	0.169681568832147	6.04528265183148	7.09288631422332	0.538550320055183	8.38327992520316	7.29789257545089	39.7667562783791	0	20.9434943492245	2.52011453557822	0.00413193954900031	0.303300660296574	2.68628752545042
Meth.PLCD1	2.11371858458173	3.98744436581449	2.03259094681801	2.75198094123583	4.92064630812681	1.99903172532578	5.20671304600597	2.73908652752629	6.60857844565931	2.55316455920693	0.0149921855674875	6.10650394111774	0.896012539749421
Meth.PLCG1	8.78477396715357	8.41959202985735	16.7784339830533	8.34064593604772	9.8197190905473	13.4195222444708	29.0057610606371	8.22950739973235	10.8213519082876	15.9089463163067	10.1203036801394	5.74817227029684	1.35259826069645
Meth.PLK1	6.21919905448297	10.5662195620629	18.1382156582415	10.2850283526531	12.7322595618578	4.39651184466641	32.4829554283478	7.06077505701174	12.4021977480736	18.1754265087845	9.97379064693044	15.8478910061263	8.20149824735312
Meth.PLOD2	10.272361553166	1.73236728340973	6.19917852407433	10.4013664281631	4.63030397764486	5.83586159459632	8.00242854533738	6.54805275246937	9.6478186214755	10.221886788872	6.58993523500866	2.88643083636508	6.92114845521393
Meth.PMAIP1	3.18075678756328	2.57540069954379	8.2918889233126	4.88818185566191	8.26248987303345	2.64987426860011	8.5691298273179	3.01428986784829	1.31939674804969	8.52284005462732	4.58537624409846e-05	8.45614606402356	6.78025006875137
Meth.PNRC1	13.4718286344155	18.2691712359174	23.6801437540226	15.6039786127728	10.2786074669485	4.55375887490121	42.7227356651692	8.95668751630331	15.4048329354113	28.1569186008754	10.7446854968224	16.1688922380198	12.8472212978878
Meth.PNRC2	12.1198670900837	18.7952208830482	21.9674501358638	15.8736821923929	8.00175289210809	7.81843687684361	41.7780851097733	8.06182320069072	14.4073483185059	26.204496432229	10.1690316614007	12.943073168818	12.3381636441804
Meth.POLA2	15.2838550934088	19.162192011598	23.143907284303	15.766149573576	9.71363270152242	4.88130822423767	41.2297914269581	8.82792815352291	16.7754172502762	28.2943000534868	10.4742251251655	16.3524171021405	11.2046258951963
Meth.POMC	2.84480154799938	5.00548919714518	1.55199751921507	5.21992623548882	6.12755322475219	2.6696155022828	8.71105410118679	3.20405653327174	4.15716129330456	2.01568258209684	3.50897061694363	6.40508090114451	3.68247995333152
Meth.POU2F1	10.2053707396097	14.8895889038308	18.8076295966869	12.3442778683648	6.04941184064674	3.43435521770277	29.7640807549148	6.90002017967258	10.5442772920011	22.5893739366059	7.91232072729599	9.58237913886841	9.37854101170011
Meth.POU3F1	3.45578675962647	3.73687232652061	5.88087282274889	2.67413795303521	2.20409527366808	3.62719999699162	4.15720989409858	1.60578717469363	15.1077623773256	8.14115576762905	2.55932294338223	4.86078811610927	2.03788128385898
Meth.POU3F2	21.9997828966018	1.75480334804289	12.1179000211739	10.4682205057682	4.70429069538459	0.736383584023673	15.3222291163273	11.2353232062721	13.3205595794239	10.8917813115275	20.4860550972865	16.6625330913797	4.5751531364186
Meth.POU4F1	0	5.66122211267194	8.08255952519202	1.35420766106721	11.9142300101615	0.749148063955483	45.4503845033573	0.646917166553912	12.0905625007443	1.73329715997306	24.7403320744658	2.31571540036669e-06	0.334406980679114
Meth.POU4F3	6.78863050724472	3.09006416426178	7.29503464714558	0.0593254362112145	0.650145536120062	4.3900769832793	24.4191943595179	1.38710577964652	18.836710939227	6.31966703754593	1.02121792479228	3.35527131738319	2.73170710654269
Meth.POU5F1	0.634465199531899	0.916854428694342	1.14847773767987	0.206954122963775	1.28100581465689	0.508332097237385	0.785285719658669	0.392276195150322	0.614356818908483	1.24140553693478	0.45822407035115	0.612289769788808	0.487575958945106
Meth.PPARA	2.54879133267884	1.71732049861622	5.58058474373491	5.41614343035682	13.8951789375168	7.7027132883229	44.5282982699168	5.98146538220703	11.8986375206484	20.720030178944	9.0984832681884	4.38517208771533	3.25189833147748e-06
Meth.PPARG	2.87585017759872	7.84079758627249	0	20.3780154652788	1.65403989360054	0.000175776649635814	55.2804435163326	1.02179870402666	26.2391402912859	2.22566352366403	2.14173022729477	17.9346863128713	0
Meth.PPAT	2.40997092512825	3.99212470595333	3.54514147967508	4.07414399335162	3.14802053684457	1.24125277689555	9.45952902247656	2.07057111102217	5.19137043510582	7.13809070589015	1.89319108200991	2.3262774947823	2.90507293767693
Meth.PPP1R3C	27.5735581374603	3.82979686540506e-05	11.7172834824522	1.67053663508567	13.8668243838006	3.5612281430244e-06	27.3606750100134	8.63516280608523	18.6775671655808	14.214669614703	0	19.7526942382753	1.79655053836095
Meth.PPP2CA	9.09970041288549	16.8641136859368	15.9520143918103	14.5823596519947	11.1103270058803	6.44532824582064	36.3738560357757	7.76729148564653	12.2725711865966	19.9748351521534	10.9391479041918	15.489661992626	11.5949044094435
Meth.PPP3R1	13.0289616394228	18.6268265339798	21.1908254539096	15.4181857773107	9.9752716967682	6.24646943448324	41.6578352687934	9.183606839972	14.8990735008649	27.5206908155649	7.6263547554947	14.8026411913983	11.9890504102309
Meth.PRDM1	13.2808085787161	15.555904784875	21.5903981500149	14.0078466734565	8.83132208723503	3.88826221265511	34.5915181501551	6.98383902150154	14.3265696005659	22.0848526553752	8.97652164054637	16.0622073401433	11.1042704336894
Meth.PRDX1	10.164314865107	12.7422546113546	16.6830961991366	12.9319726682628	7.59100609745756	4.06578752282872	27.3996052283092	6.10677895116855	11.7517951609976	19.5157535649475	5.94652770757187	11.7790271573126	8.18280102358208
Meth.PRDX3	12.08231679126	15.9477728333842	20.1895293197136	12.3598082421269	7.50151621432594	1.63427000770128	34.2054152724993	7.406825155754	13.3798783937333	23.4287056228747	8.12161591158745	13.3021443756898	8.86338799218053
Meth.PRG2	4.63064668903792	12.9348556621284	2.65762635667927	5.28989294245335	9.81058522835805	2.66545770836879	4.55566043306601	5.72671694690436	1.76619038251625	4.3161435205736	3.15574840075819	5.94353069087781	7.89345704393954
Meth.PRKAR2B	1.64110368865395	5.31119291646818	5.85339580502322e-05	3.13947707186049	10.3604454770111	0.000980478506237005	0	3.1944038105864	8.81841686561828	0.0738212380388058	0.397585859532745	6.22790838860699	1.51890746738529
Meth.PRKCA	14.3914218086087	18.0699191900987	17.531430312426	17.2611918893091	12.1880353002198	5.98919068625855	46.1101061713453	9.43080395082588	19.1758223595819	29.4655737747879	10.0416232395966	17.5796398505031	13.3024911527247
Meth.PRKRA	12.8682609239594	16.5966420743431	21.1464929024362	14.2431647105815	9.39947069386839	5.70710404190371	36.7075462917831	7.78462891923095	15.5350153297314	25.0936016982321	9.15848787941894	13.5178702294339	10.1870021012264
Meth.PRNP	12.5130440595226	17.3462876861193	19.1228007170342	13.7693613259043	7.74064111845693	4.64775386597889	33.8368438056005	6.81077985319344	12.1553167040876	24.3825047145368	7.07125318179309	13.0068106341688	9.66139312753488
Meth.PRSS8	9.73643898498567e-05	4.8175534175877	1.65207353046832	5.00962778647459	6.48673999806245	0.000106865929706591	0	3.2231516461685	7.74254888109004	0.000113507121700207	2.62851721775852	6.92141522533596	4.93131828718142
Meth.PSAP	14.3732694449193	20.5100262780214	28.6282319560266	17.165036225948	9.9942969782757	6.40972478861958	45.1648977013572	9.34581786741914	15.988877817437	28.6938639754955	9.86443665052671	18.0763585423712	12.6024617897733
Meth.PSEN1	14.65707069225	19.7085240990899	24.9923033747878	8.71609197001397	8.98932119462063	8.90032666500166	37.6301164134888	8.6985921395769	13.3684090466497	26.8749544359325	10.0163204935528	14.5727163910315	10.9174827182121
Meth.PSMB1	15.7918778443251	20.3001964391841	23.5904632286442	17.2556654256291	9.85847043507729	4.79341813514747	46.1089417815353	10.1794590130639	18.019125267731	30.4072056519102	11.7252997958639	16.5393111260423	12.5641231786183
Meth.PSMB9	9.81318423082915	12.2570723129629	12.0094538676837	10.7035313631836	5.05908479702185	6.62138201783096	28.0802581450544	5.79313403602369	9.98072133388135	18.2425231251096	7.22349228467271	7.1700871268129	6.96262139682601
Meth.PSRC1	14.2189797265201	15.8557248118037	22.2430540711751	14.7935729518956	8.52586397861726	11.1957968039829	35.3644458099463	7.95273429935486	13.351037348779	21.3933875116866	9.64817864760423	12.4329839444927	11.7050167913397
Meth.PTBP1	13.5529298238388	19.4284230953105	22.4062744854795	17.3072523719702	9.56625092022144	9.35299805494902	44.9585794421537	8.48449058817211	15.9392170564356	27.345826754351	9.3467370387735	17.8298352313076	10.0734672854663
Meth.PTBP2	14.3265307428819	17.9145942700945	21.7032209715211	16.3217117429292	8.6286809112888	5.4001039518682	41.6149095037439	8.43331392772652	15.7487287507064	29.0227423257751	8.57779800203382	10.0437687270361	12.1757341369533
Meth.PTEN	14.5323798831929	18.8198269059909	16.6803183358933	12.938140162251	9.80019854922136	3.11547253737553	39.8476219146387	7.20446940627687	15.1372387735446	24.4137809393503	9.14577643348564	16.1491060394821	9.66907075740832
Meth.PTF1A	3.32990882950661	3.57251310455631	1.43938921863508	2.07844625562417	1.27354996785707	3.36773740239575	15.3208214700461	0.717572429105998	17.2813414684629	0.862961249914239	4.97070387279254	1.57475914633198	2.58972945990105
Meth.PTGES	3.05449206012431	3.53910677737333	2.45014786753175	0.875135059230563	8.78712999929579	1.91138703710592	3.54007898177916	3.81887892577809	1.22991409461285	4.68793571148346	1.16938464741961	1.31686351491616	1.1495367632132
Meth.PTGS2	9.63225444697672	9.91734391713497	20.2584181418175	3.67812577811456	5.67706076870834	8.74605738650227	5.75208567713768	4.03482156366923	10.5558216395571	26.9485722631333	0	3.31616189210882	8.02336365443415
Meth.PTK2	12.0725693706862	14.4583680867673	17.5022023288219	12.9456029416808	9.6244129252033	2.47829809757591	33.0511494809651	7.09215839504509	13.8726403321802	17.6554040858829	9.0351919303762	15.1097167531103	10.6446819577474
Meth.PTMA	3.72830184535456	4.73410124244259	5.26955145561901	4.2132122656695	2.94536960948599	2.31788458981558	8.23157542070604	2.60676545916487	4.59187197281044	5.81503236393952	2.01639835841537	5.48590401099175	3.18932128100391
Meth.PTPN1	7.02505104104115	10.5616771169059	10.9322816694707	8.06364001960839	4.65002742850239	1.56280082663769	21.1814722271479	4.17521239907521	8.34281415191369	14.1719771179642	4.82150620208162	8.51990824386597	5.69919318044518
Meth.PTPN6	0	4.3925037624945	3.9758227797086	3.84171995083515	7.1249002619084	3.30667341422751	10.3453407529748	1.80306421944252	3.21083743618231	2.86562496388386	5.25974830321129	8.81109258485595e-05	1.52502408695974
Meth.PTPRO	7.43130029383188	12.9181776129078	7.22227530254383	0.9883498057994	3.71881911177038	0.215000739377237	18.3838502260839	2.72422825985698	21.6915596043923	0.00695669361243172	7.24586909280694	3.94688683484549	0.354974660988159
Meth.PTPRZ1	22.4806530273492	8.95799081678466	11.4837318436409	12.2840803284428	8.74630961978592	8.41188076676736	10.8786918718163	8.63119918620349	20.0288679120752	15.3622798156228	9.72263937523335	12.2121610100375	11.4064416231265
Meth.PTTG1	6.53083761126732	10.0750524424403	14.6776282753977	8.84483049360106	2.73352605344218	3.38299353239731	22.874592576632	4.06107270580826	7.45216112474034	15.8429810749053	6.74150444367398	4.52935063078204	6.02855619562306
Meth.PYCARD	2.16616601627592	4.59656126704531	5.39497044748623	8.8059599075809	10.4235946815116	5.94402576676791	22.0485409707532	5.42592258654353	4.64968811281582	9.04380183657537	3.71233486153096	12.1425919085396	6.84051074856037
Meth.PYGO2	11.884556190013	16.7526207757717	22.2475692260396	13.7871470604435	9.30552492329099	10.9178631441271	39.6053355270651	7.03739437698562	13.3001545531802	19.6833880215886	11.1254846171057	11.3416570544502	8.23060953125959
Meth.PYY	1.4779811454463	1.36447920831758	9.57892379052996	14.2593888595469	11.337843716471	6.85365844768848	21.9568968857413	5.94258857017762	8.15428205838286	23.2382161609651	3.84040401124631	19.2168078693839	0.525417192603609
Meth.RAB11A	10.6431351501595	15.0432946729639	16.6171510116431	11.3184411877689	6.6596469357028	5.1861580985044	34.2203085763985	6.63061866396673	12.4054412358196	23.0665859748482	5.88439830566254	9.83206676597806	7.23091849652256
Meth.RAF1	15.5606355779261	18.1327032142742	23.5027271208854	15.1035745777748	7.9092177053722	5.63514967656866	39.1016755223007	8.43766980429431	16.9610568067725	28.3017125519468	10.4051499731721	13.9135988562672	10.7998790102655
Meth.RARA	10.1888354174399	0.165539064165208	2.40831829674392	2.77481870927052	15.5358016364622	3.34435108584359	12.8993546803231	3.73182301126407	14.438843939835	8.92720202852637	0.000221190263550167	8.79508006094548	0.421472998338454
Meth.RARB	7.05693888091609	0	10.2686727804443	5.20401876122847	0	4.0544808101769	24.2331441644632	4.60662347954806	11.3917366878522	10.4184810318502	8.55295866001302	4.29383396903406	2.58007792936492
Meth.RARG	10.2105054681781	13.649409962955	18.0963116914025	11.3358408115888	7.13801547886872	4.62263581560262	29.7573616893129	6.6288272759181	11.2099353858633	20.1310788705521	6.86571238819541	11.0878874326921	9.15098638434897
Meth.RASA1	10.4013591340438	14.018649958693	18.8565081765161	12.8438823087565	4.8165447438105	3.90115630545198	32.6452323924084	6.09881994667482	12.0852806330896	25.3833687306145	7.51699341260695	7.99895138991701	8.33347229427656
Meth.RASSF1	0	3.20059228964055	2.23965771243686	9.44079777371342	18.8797725695498	16.1461012429645	59.301418786036	5.02697853086567	11.8217108541865	6.29579480400153	4.63460052945909	23.8704080843358	12.4155700062586
Meth.RAX	3.2074052049428	6.62689965392992	1.10151706520034	1.30399299294877	3.94963093929952	3.47948489640008	35.0747965862834	1.64467741323689	20.3163243516679	3.68827698616511	4.5002264348291	6.04851499239172	0.380060031906387
Meth.RB1	7.41919972879662e-05	3.11893690484969	0.0993563911621683	2.69141383694451	8.46449440144819	1.28576271149508	1.72812738368843	1.3488947957066	5.07116980246969	0.954675935443196	6.11293936309276e-05	3.93779745331529	1.29471786860232
Meth.RBL1	14.2223449775488	19.5565163279325	23.7752682150508	16.9598417815603	10.2623393177974	6.26650767162476	42.6661704797702	8.66776056457243	15.9162768515957	27.6530578397647	9.81594291777188	16.7264605252148	12.64871389954
Meth.RBL2	7.33408206795819	12.949583303014	18.1289010338013	11.1080979020342	4.32258663842051	1.91934613309282	27.1855603668019	6.21694190015561	10.2725041107552	20.460605282859	6.91402979829265	7.24634457892815	7.73824907309078
Meth.RBMS1	13.1660156834829	12.8700289473744	17.1667629059171	12.9131507208204	7.33278515232003	4.60861878347158	26.3778536952022	6.34921574570961	15.3866996404632	23.9386283105243	6.777553167946	7.83571794041667	9.12539424627692
Meth.RBP1	8.56721529279657	0.976851771681156	5.45198733303354	0.000630107918057534	3.55277715979804	0.00484347485110721	9.57475924700164	0.532052730061262	1.31689408179268	6.37394412444962	2.27201719363543	3.00832498621281	2.93729189966773
Meth.RBP4	21.4946636178979	5.98133838804145	8.42215647702847e-05	3.76962714890563	11.0262536488972	10.5022866254291	12.0346880632096	0.438848525041804	15.3665168897968	3.80568237848955	3.49480944437564	1.27702253977933	0.592149591280205
Meth.RCOR1	5.27401109882477	6.15783641196751	5.94987656795427	4.38147430113275	2.36373632868476	1.10323500340914	14.2051636180132	2.71443680998954	6.79908890225983	7.78096929315655	3.79732981204761	5.14970784478583	3.21590805980685
Meth.RCOR2	19.501846692727	11.7280327993041	15.3900201906015	16.6224206959742	11.6078246628036	8.60993308171017	35.2218323787095	10.6470023443901	20.4603777116588	26.0027209011322	12.2610557293433	18.4463811425317	11.858007010091
Meth.REL	9.11916845398379	11.7141108037046	13.9118976316349	9.657154998941	4.78091381360145	3.89298405758443	27.3502576106627	4.81039385515793	8.60570485340006	19.4247410482939	6.43478961214797	4.8067192761574	4.58181485413138
Meth.RELA	2.78346881122856	2.89826637614836	0	1.94542500039272	4.98574610693864	6.84205881770063	4.45352386424855	0.278704205562126	3.25258037870853	2.479878536215	0.834194446004126	2.18054716337742	1.49299879916612
Meth.RELB	5.642886439197	7.2066768692788	7.34445473700412	0.38417128871044	13.2632931086293	6.33903952372729	12.9152267456151	4.43169210653205	2.52011627411675	7.33732399372614	6.55983147287733	8.15141569553873	1.97911591616906
Meth.REST	11.6241541636369	14.8255381241142	18.9801762343195	12.4726241459984	7.4001238545639	4.67355093578668	33.3637162053756	6.85620877930959	12.2047614729164	22.6735662722063	7.97888026731453	9.61885233489637	9.99098246574957
Meth.RET	31.1547771318169	10.8557332403331	3.3547150749266e-07	0	6.75673132254966	8.30978648919987	12.0175906092963	2.90506188933295	22.8320690394854	10.1333729727811	19.5692106505826	12.8492943231815	13.3273194142412
Meth.RFC1	9.10848035738807	13.0655805872434	16.9597876864539	14.137412248764	7.88051737517709	3.93010213736348	33.0725047445559	3.50065429328931	13.5394374278337	19.875251579604	7.54632783754796	11.8178859091847	8.06195776789994
Meth.RFX1	15.5107036905525	19.6962978967822	25.237432057086	17.3494436590425	10.4511491972543	8.3917408715485	44.0364876326814	9.54175572662335	17.4839561140694	29.7272567192957	11.0246939316843	17.7858563648698	13.1072576951523
Meth.RHOA	14.196462022547	20.6833488704824	25.6192254821974	17.074197245729	10.0669373965915	7.74550164970972	42.7490245829229	9.47679624043771	16.5919948663148	30.2237947774184	8.85060709131634	15.6409076865158	12.8843127360847
Meth.RLF	11.978773889657	16.7402780867566	18.8679897498639	12.9620354256635	7.99388671555372	2.81523506502969	35.4222544906702	7.58267352298084	13.1601458171479	22.7715996799273	10.5126301642317	9.99850561105295	10.2659559332473
Meth.ROR1	24.7553627390699	6.17021102627494	5.30056631921541	12.1106656188466	5.62524493490316	2.38562258969967	7.30775640233448	7.22483359231067	17.4220069127433	26.7357836714598	8.17907284585767	11.6952098589603	5.54336316546615
Meth.ROR2	14.5327876242491	3.82439235355284	5.88822520765593	2.72181550503105	2.77257037864555	8.91983624971003	10.9902669377071	1.4705353880351	8.92201193333117	0.183421919451133	16.5147643289883	7.66129895864563	9.2559115282246
Meth.RORA	10.1718219528323	6.47416788673314	14.8159087688193	0	3.16646283262798	1.37667649324188e-07	25.2659556886604	5.12321381780349	24.3978866967806	17.1626357719145	1.94746239227803	9.20292328166143	3.44372021713349
Meth.RPA1	0.386452867046795	1.42641391515837	1.68309311754963	1.05419424893779	1.54289501216789	1.30384756819151	8.60959618212756	0.507671086705939	1.5735245279818	3.37291505806989	0.693417199751434	1.44087058293982	0.825555030781502
Meth.RPA2	13.4920350374385	14.8485745144788	21.093209724346	10.4765210583576	8.27785043789831	9.70646895705401	36.1199735175608	7.87289161715831	12.7443741481526	22.1854798273694	11.81864139832	10.462611957778	10.0983092196251
Meth.RPA3	1.05347187801261	6.00184621857354	5.46093421958757	4.37517491631037	3.31761325338013	0.000925416716980831	9.00281131165746	2.72476504070121	2.60149262425611	5.81446863549529	3.34846797728221	2.59978315414467	3.47144318688234
Meth.RPF1	8.28866900439525	11.5770372249852	14.529234853899	10.1065778765791	5.91891518986931	5.06602333772366	30.1206250678854	4.88955350087439	10.1459300776997	21.6263804420548	6.51443231543601	5.36578927237905	7.42306469184269
Meth.RPIA	13.059196150593	15.6105237005487	19.4163787463658	13.2710080899607	7.45639374475929	8.26685399860239	34.0579464229718	6.70835645464179	11.3128119849069	24.2692468404792	8.27068562336039	8.76337820945111	10.6405704040833
Meth.RPL10	0.00960387838654474	6.35976863077084	22.8928491368841	16.3659988680168	1.28573795089177	54.4359328305278	1.61026940253107	0.908103207674588	2.82416861726418e-05	1.50380701057597	1.84777227475888	4.62383417154453	1.55917910013877
Meth.RPL32	12.097622335719	16.7978515806772	19.5470415816751	12.8501366923391	6.97413429250096	6.67967205108452	35.7973566736875	6.5241850785376	13.9409006309133	24.4577216783775	7.87398231212093	8.63957179209239	8.24362436653595
Meth.RPL7A	10.6339520751381	17.5986667936253	25.411111790977	15.693777997871	9.33897848218062	6.71176750109348	35.3032197390411	8.15191764206485	14.3548240814113	29.7080395443464	7.74187347883895	14.5793816046152	11.6422606209437
Meth.RPSA	8.92547871758307	11.8753675196127	17.0747115658329	10.5474466101532	5.41813420837449	4.73533585554619	30.952785055188	5.05989026841742	10.9502082929234	21.943512684355	6.94378277885334	6.63621936898251	6.87650274748262
Meth.RRAS	13.0884080218527	17.4489417667287	22.4855628406939	13.288222333777	8.87588674729584	6.53299648539328	37.0218929628394	6.91325088319399	13.6265076581199	23.8981009876072	8.29720779078907	14.6499385365075	11.0247321658215
Meth.RRAS2	7.31078114626436	11.82914919509	19.188432124723	8.74142018824429	9.46997507394059	0.921925001033869	24.7332323652435	7.31887277860429	8.96575204754807	16.6552740008397	7.81841111860485	12.3178377908732	9.94708654518276
Meth.RXRA	15.9823102473626	11.2628717034616	17.4897871075554	15.3251024209779	10.0987001805789	7.31220345480139	33.824105751017	8.39681425661674	14.9218308430669	24.8216111122179	7.74066158810052	17.2120549256422	13.4190181591218
Meth.RXRG	14.0204534929125	5.48910262435976	5.67338284736836	1.04762074692929e-05	2.01038996326668e-05	2.21495753906091e-06	22.1090996563306	3.38145205441904	15.8806527334682	8.25349997111983	1.47558730870282	7.20199750796888	3.94644904094597
Meth.S100A6	16.1831893118615	11.6016142753384	26.3757185204971	15.7452299266325	7.61991286641286	8.04735673454625	34.8657867070607	7.78000934729635	13.4590968751524	28.7467394103578	9.61423429208411	12.5651748005065	11.7188977275478
Meth.S100A9	0.500703592036652	1.9645366183679	2.80166495236856	0.886406362260965	1.03828088293109	0.595500644185003	5.19556924623464	0.300570917453199	0.936059116023161	2.81436890398734	0.361457597237204	0.879900149712721	0.456819409987161
Meth.SCARB1	2.34896600646173	4.37106511539457	5.40032235615247	2.674318848502	2.5489772709397	3.17943954923782	7.27681186555806	0.846176000349612	0.598098274359952	4.84427541134112	2.9855040954323	1.60522024703515	3.58190940465974
Meth.SCD	6.71505249849697	14.8435007986624	24.2462048651705	13.1723341711223	10.7164196931438	10.2356196314024	37.1850333420639	8.69879868627869	18.9007141712794	31.3655996452387	10.0765125344126	18.7902324878917	11.8123117439808
Meth.SCG2	6.10428439769849	10.5233330285324	9.83611377964018	6.81617186518153	4.22902708921624	5.95171434192861	23.8880449402762	4.54693303351186	5.99730105596589	12.7268684692881	4.52434876264398	2.65876082316197	5.61552633409182
Meth.SCGB2A1	0.051586036443886	7.8174215428371	1.06668582449415	2.2444312499533	3.73207544938385	2.91840543031675	4.7688018488466	3.60877332243295	0.775184213019593	4.68697219989041	1.29924108167785	1.19933443412083	5.88875404763753
Meth.SCN3B	14.8079025439443	7.48101211160895	11.3533157802922	1.92566147761883	6.7937211720273	5.54933375462386	14.6070010106942	5.54875739599672	11.7131545156685	10.7222083707519	10.5658617860952	13.6156172759683	8.71031712922727
Meth.SCN4A	0.000190446893329531	1.38841355944412	0.97569600056607	0.229696002369591	0.654982722294938	0.392737383961175	0.798504171004659	0.479612112696964	0.000355516258385967	0.796443199579542	0.600450056698953	0.227182707432444	0.313805342291435
Meth.SCNN1B	10.5997877703097	9.20817240851373	10.2082503365583	0	5.38459057496147	0.0997531129281819	21.8842645038277	5.33556033160844	13.2692471350184	11.2855695878031	4.74284372038844	8.10443279491561	0.419292031849153
Meth.SCP2	5.03740460448936	7.04384016092747	15.3003863082622	6.69549516939979	11.5935834706626	2.07275981097917	21.6849406310174	7.19018021867121	13.2540402052219	12.6127863916737	6.74600401242084	11.1161137695267	5.76758847086822
Meth.SCTR	0.987824579599325	3.39599331897564	3.03488001150326	0.0262015181131868	0.000610682764818695	0.000173762036512263	0	1.19573678570367	0.826830034819661	2.26053335377929	9.60179092399454e-05	3.06528974835472	0.565357350516569
Meth.SDC4	0	9.39848519085501	6.42836369157311	7.81102352563183	12.4587001405179	0.871119518036567	8.35116572344513	5.8152632968103	6.46265906019917	3.95744476068217	3.82444842678643	10.0489718301948	9.5274617934773
Meth.SERPINB5	8.7428985673976e-07	8.42884437221452	9.92030855507858e-05	7.61813757666223	6.0698203746533	1.20548553180263	0	3.2108793384557	4.39123649545419	0	5.64940782864558	3.67233761546908	6.13360732993112
Meth.SERPINB9	2.31771027405489	3.69601350749039	5.22204832823958	3.21240148945936	6.12659007888461	3.56900523387906	9.62336119755943	3.39417674608463	2.25518080365536	3.77976920339077	2.65672251658293	2.33426913084874	2.90534425306424
Meth.SERPINE1	12.0125459554073	12.8867886646166	13.6746027367645	10.8344943226448	7.20419949990746	3.17464738009922	20.5289104706815	6.47741161200639	12.3713156483891	16.453398347741	6.73268297423265	11.0037101635292	8.55069365852623
Meth.SESN1	10.4483851955699	13.5498323436501	14.6643140147014	12.0638254189345	4.43124060097072	3.68976973354841	32.8701102289894	6.22448852125234	10.4215297873372	22.0681766967064	7.75460539092722	6.45629165273504	8.05811092342308
Meth.SF1	13.6253846787062	17.7582768982446	22.2953176105734	13.9466270170526	7.20852030847167	2.92252458028017	37.1723314565365	7.86118213364611	13.1838312575476	25.4097058630141	8.87405554340404	12.182616259174	10.2587667594093
Meth.SFN	6.91575359040868e-05	3.99008761097867	0	5.33371051688116	5.4778124303451	0.502401706608827	0	3.09599527831856	3.45343759025526	8.61303893649048e-08	3.12832478042854	5.09575086173595	4.1197556837715
Meth.SFRP4	7.42007353546284	11.0657168424124	4.87772158253012	1.40710680973786	3.3414197831417	1.20922544020771	22.3361477721296	2.64261977425554	26.2106129388779	4.58232622262042	0.984678656160103	4.91882008911195	0.000184355852892664
Meth.SHBG	1.80986749337272	1.31459091484868	1.1877770699908	0.305173385396135	6.41537572836644	0.000228936584048895	2.2134163854049	0.700988430757264	0.815224062756842	0.735602442369199	0.151498654384839	0.903035315852304	0.888407864571705
Meth.SIM2	8.77172259780308	0.85124652453609	0.000112696309780615	8.87988660666068	6.9030387379747	9.20765857146155	21.3190275182642	6.69356191931417	7.64170072805131	11.1415471199696	5.23018492481283	3.79550823728929	2.04887282222242
Meth.SIRT1	0.253966476553278	1.00560005098935	1.46089279919731	0.812063358876629	1.74747800312338	0.000432362657344497	1.4332542327744	0.396432142884208	0.769650275204491	0.456029354102326	0.212059187838635	1.29097136341656	0.713855188842352
Meth.SIX2	28.4029584068621	2.30459107047541	2.74780308678358	16.0977122438082	6.99803307129943	5.0925123976196	3.86456074830102	1.3203275216641	23.3261926284193	13.3572280200343	10.2776064847224	21.4340369892955	11.429412036803
Meth.SIX5	12.2010088085065	17.5438059434084	21.2927696154181	15.2833775612142	9.99236779971525	4.42007868859388	37.5544740634811	7.45351479893481	14.7543044438849	23.8560768636342	9.19245875947555	15.583412068724	9.87204457047392
Meth.SKIL	17.1283457630981	18.4342448643421	24.8447098066702	16.9012860613454	10.8702381536927	8.53701992305682	41.2086716592291	9.83432125385952	14.1950574234229	28.9458091528697	11.4167207441909	17.3575942239554	11.300468404624
Meth.SKP2	11.3059580012298	15.1767754695029	16.9671859577714	12.1428443654922	6.32296052366415	3.6849389076371	31.8835732111639	6.35265384522794	10.2991957929957	19.5511023571852	7.48371675550344	7.42224211360154	9.31268049445873
Meth.SLC18A2	3.37436072517334	6.53078673139616	6.53226442009476	1.23376909406751	10.8133086632687	4.13858399984806	6.04874669148412	3.00863251109343	10.7701965328758	6.23328142021376	4.49646084272432	7.22014422013421	3.61994037414057e-05
Meth.SLC19A1	7.92180170038679	2.95004904626422	2.69081433124384	2.00643393800396	10.6592901243393	5.99850149857304	3.70905196356238	4.46223844767029	4.55167238874185	7.47175594952992	2.47603686107902	1.79565430761311	3.06831402668607
Meth.SLC20A1	15.4294656769123	19.890774476647	22.0034427852525	17.6118602000931	11.2912357043028	5.58377758665152	45.0600191731326	8.12276501513731	17.3389706264814	28.9546410508544	11.3826687067625	14.1325930263691	13.7014048638325
Meth.SLC25A1	2.9361186966647	11.3680063679389	3.31619230735288	10.2921600920476	8.40635032745842	2.42040981782925	14.9262329322127	4.26884467015596	6.99345896578284	4.48214378376531	4.73866823812721	10.3678001721195	4.34289736294926
Meth.SLC25A5	0	5.5714847314893	4.10219180715903	3.77505225592809	2.738610572903	5.27304296919403	6.68922863559731	0.449685422231796	0.0873271566937871	2.96356244774547	2.97277035351277	3.48476486709315	2.74349130291434
Meth.SLC2A4	21.0611433027439	12.4316358123795	20.4493483229564	19.0080735868202	8.45658855654109	9.43658664645422	27.8736041058521	9.85256238930379	20.0864516705948	28.8276654330325	11.1061660322924	7.64381636140233	12.107740867803
Meth.SLC30A1	16.3965585325029	14.6478261298996	24.3540594122768	13.4833177315492	12.9181737312829	16.8614448264888	41.5140792149705	8.84252115742055	16.5408114619137	25.893440271919	7.60665818412517	17.1249957954064	13.1576369497031
Meth.SLC34A2	0.676073601798886	6.0489834497572	4.01017695728893	7.77779864262844	0.254964666644274	4.9932052515459	13.6323331139827	1.1668118317868	9.20208718339876	5.51189349618406	10.0462883268205	5.52487197296733	2.2994288112894
Meth.SLC4A1	1.24949359418992	5.43538422398928	4.3224542851849e-05	3.03975026647129	9.0623386962238	1.58543758032889	4.2329208274428e-05	5.06983454085687	1.66689841055389	1.36272335852687	1.36961638040403	3.00720899068578	6.72461060334569
Meth.SLC5A5	12.2469435734945	12.3354933350169	9.00214148336593	3.16787441091257e-05	10.8585723404416	2.08158572017852e-07	31.7354414648093	10.4233694002983	26.1624645204504	2.7992519438098	10.5945111986987	10.9220140576137	3.54832935232326
Meth.SLC6A3	3.30271231492657	4.12598803049875	1.64618843597878	1.82048186314645	3.06915635490738	3.78406139237773	16.8790045794399	1.43104610158621	14.7255766825535	4.11650893068802	4.46829649805203	2.96372739262426	2.22719219974965
Meth.SLC6A4	0.00013452349241494	0.467081398879705	4.98374173243807	1.46521396162984	8.93212706954272	6.33306866752143	18.6983968563809	5.01808334976343	9.27878339715598	5.00834124645605	2.02740970018219	1.03063490743449	0.529606587526286
Meth.SLC6A5	15.3598997140633	13.1602477487222	18.4505507849801	0.308255149515317	8.13895524754965	5.36944045116158	21.4031725114545	3.62999085804706	16.8772113112298	12.9630960835721	2.64799296489042	11.2482201209698	8.34728851973817
Meth.SLC7A1	11.2259928576158	18.8032793866513	22.0297052388305	14.1019170226054	8.46882770940277	8.0623901588061	40.164275901245	8.3030780269822	14.7784725310216	26.347002400811	9.57405913143937	16.3938782271863	10.6905625517946
Meth.SLC9A2	8.48315434602658e-05	3.85631637566104	3.10717985301883	7.19711029683055	12.7982059028201	4.26035998437443	5.18383020316761	6.43931029529251	9.54649381244676	1.62578777672379	5.80397906694971	10.9712760838985	3.94411937402279
Meth.SLC9A3	8.29226109476196	4.37773684561633	7.35482888735806	3.14928630748304	7.08355130729584	4.48321196225712	13.5136719586437	0.443890560661374	16.0976427063402	3.78364259839288	14.7362554332384	2.82471904034213	1.19214141228839
Meth.SLC9A3R1	4.37068917890072	17.1015035554079	13.7394606788817	14.2985303356334	13.6876558081306	0.000356392871532153	24.3596624956943	8.86016582769804	16.238756513258	15.4841021861543	7.96372888934537	18.7933442469048	10.7898391742927
Meth.SMAD6	14.063229498139	16.684187781224	20.9344878931526	14.1314169143492	7.76577533196984	6.88465913736285	36.8898629305328	7.53884122458666	13.0782071730977	24.7482310716123	7.28611922021995	13.7669829514628	10.5205928225078
Meth.SMAD7	10.7114118786001	14.5617853589128	14.1451542614017	11.7971418429031	5.08999060944554	3.6428899781897	24.6251461475297	5.94712808157495	10.2707345350728	20.5049438303349	6.62147960681903	8.29753191879663	6.64008652361131
Meth.SMARCA4	15.272223825119	19.0221597386446	23.0479395959979	15.6032075010321	10.315358162367	7.52153772195698	37.6713684142594	8.38133259081641	16.5756973672201	26.6919540464905	10.4593696592099	14.6404210851167	11.2450592788113
Meth.SMARCC1	16.2731165356808	10.0337045677012	23.35510012704	14.6986131928437	8.83970107286106	4.74620803906937e-05	37.426702565251	8.86251666456007	15.0763063891185	23.2508701987786	11.1291048946593	14.1107082821838	4.71557145598626
Meth.SMARCD1	12.5367514743979	18.0301232143063	21.0563484638854	14.8599117718264	7.7468601881619	7.07533083353043	36.8178969258525	8.58369783002992	12.9731068981316	24.266900663323	8.33647672599426	7.35079382809762	10.4975895321395
Meth.SNAI2	15.2516055987757	14.1668554023876	18.7624172267969	14.0835051426051	8.75530883844724	6.17367898904204	30.4671725817287	8.15984444692298	15.2214585958183	23.1624809973966	9.01054544863872	14.0026205167479	11.4667416638337
Meth.SNCA	8.45430919618417	10.5161415355098	17.4261134292497	0.862804354270978	0.00180916908962167	10.5583680280945	25.7081948182244	2.0702393052706	8.76639522870058	4.6641685554481	11.8615193503107	8.35411116202662	7.62675012627744
Meth.SNCG	2.40905227842475	2.00589615175874	2.17761679795843	1.85668204852716	6.41868477906811	1.942724992373	2.72939066489487	0.88255307017549	4.12762551360304	3.73047908891299	0.653196293211227	2.4445703702402	1.0999687297926
Meth.SND1	1.8250266342906	10.288082361394	12.5132137104824	5.7399309288392	4.92494727373318	1.43702813576272	26.2035283030149	4.65064191653523	8.77455896472006	19.4519621860799	5.34342440960775	8.1474603273329	5.66603902098354
Meth.SOCS1	14.5128236040432	17.086546424644	10.6156309469152	13.2779789856478	10.4270318394198	0.00111772094166221	34.0279931804402	4.84423935733328	9.68284231290438	21.9383615387667	11.2027391564697	15.1322544776086	9.45406713553075
Meth.SOCS3	29.275649850442	1.04675800335965	10.5380317481928	0.846496588736635	8.45173046033858	8.6268692581195	36.4851247261685	3.60540810185556	8.08048066781492	16.9538577619326	23.1874371944513	0.000256731533055365	14.8685521091223
Meth.SOD2	14.8305585660202	15.8260894436394	20.5674138948836	15.0589740140422	7.65787598321412	6.76647512554093	37.7426054714408	8.52752568535612	14.8934357905534	26.4306364968357	8.38509522907569	13.2119381789607	9.83672031484696
Meth.SOST	0.321910142436818	1.62235710775764	2.25379099655456e-05	0.31261506023153	6.93126799119807	1.2633059303979	0	3.69854484728156	1.44519313660748	2.08256256994457	1.08456585836079	0.141844636198956	0.0038047711765724
Meth.SOX2	5.90651438675608	3.52686272165367	6.7597103509502	3.8915436782685	1.91984040734904	0.619590921493049	11.0959919576253	1.74276516599557	10.4300068791374	6.47626705723044	4.33546653350415	5.29239416197198	2.40316930583951
Meth.SOX3	0.000316054324637617	6.35941327417276	3.05519312557098	1.07820322727616	4.89110710741344e-07	10.5792770894767	9.88864951854346	2.77898640856423	11.3281505180001	0.78408731859006	0	0	1.83968032368835
Meth.SOX5	18.6753646397372	14.9987034224035	26.7027464190932	0.930189921119024	9.79731445662049	0.00409632915074239	37.0354024839031	3.99181570495693	19.2225955973923	0.414224310154495	14.903473272844	27.2882471048765	5.5076216291835
Meth.SOX9	13.0967641583086	9.8334900452578	0.0217403383924211	10.8891193258205	5.08637563226762	1.58369881072265	10.1732835298285	6.63680662704658	17.9171120794305	4.22094171308083	7.06531714770942	19.081307714523	4.74578441806066
Meth.SP1	10.4862629042786	14.525234497931	17.9206368842745	12.0643107527575	7.92554783173463	5.00965002725975	32.6482834337209	7.10985683865308	12.0783985594515	21.2047768940593	7.99063180194845	12.2098480331401	9.67837119593866
Meth.SP3	0.699016003772663	4.41588888787419	4.57735033846553	3.72249276951718	4.05392583497007	0.899476382905583	3.48750340376021	1.75881860716468	4.14990991164852	3.94300899727793	2.66981930426803	2.69364508238027	1.97130068332383
Meth.SP4	5.42480588090408	14.1245527482022	16.1488168698369	10.4173856556701	8.77356426163007	3.85474719871096	34.9847443614632	7.30654763862432	13.6695820099612	24.4407476596675	7.96826834326744	13.3307457486804	7.29985863854257
Meth.SPARC	13.5760206476473	5.54092761136903	16.8655750142203	0.442405354761264	4.02101432495266	0	28.2497337200014	7.56799677921432	25.0153319517491	14.9080758189162	6.99339974841472e-07	8.4527148868416e-05	1.47193768821088
Meth.SPI1	3.67036241667685	1.91051654192823	2.81837377095824	0.165888125508244	3.98792405032185	0.350803068547728	11.2427464201234	0.926271491554564	0	3.02509973382872	0.0013869580413403	1.01773425756718	0.242971852573828
Meth.SREBF1	1.17391759520645	0.487566514617939	1.6434780959779	1.59888982704921	6.11677583028693	0.00017461181615333	1.16976281030385	2.96839506441738	5.45309355676133	0.245904616919929	6.16364449339432e-07	2.39068288379714	0.946536632230083
Meth.SREBF2	13.0252226428235	17.8636908302628	21.713721641192	14.9154182969977	9.96515041697307	6.51458829327734	38.9946540139893	8.12415858603099	15.7767347355616	25.3103826790704	9.50726034752771	14.3574226878987	11.4208536171971
Meth.SRF	8.99176020685769	6.96981739103468	13.5942730815888	6.74131693924431	5.55271297159758	2.56197755560993	20.5908612000258	4.53908228859061	10.337441474209	13.5220890588501	7.00948352917537	6.91175017814135	4.74592789521412
Meth.SSRP1	10.0524697030366	12.1585080157408	17.4967199654574	8.48951153435664	11.2557441516044	6.95190257946236	18.7306442998958	5.49872900899697	13.2117021802741	14.5870607175637	5.52602333533435	10.2610355593233	6.8351028594177
Meth.SST	2.07369236801242	4.09446447859744	3.34715930609891	0	1.18908226251544e-05	1.52201205251688	24.3205895473832	0.645432388076631	16.4695101551998	4.31130101254552	1.33287009375986	1.37702558433111	0.2568261087026
Meth.SSTR2	10.5278982418684	14.4690126594095	10.2677042568809	0	15.7865313016927	0.736450822707353	46.3558453069288	3.38912224701926	22.780025109656	0.857292276227314	23.8522757333531	0.626684124192698	2.71032863846343
Meth.ST14	1.27644292206412	1.40831855832743	4.0234762244275	7.40626393833316e-05	5.56952933022442	0	3.25222740316201	3.12740594128164	0.00677806660447853	0.00941248231050867	0.000163543801356546	4.30707020304725e-06	2.77270591715284
Meth.STAT1	15.669546195128	18.6320784581026	23.2934247970708	15.5203559557635	9.18636735100112	8.39814698619556	39.7477214055001	8.67354674414162	15.7654370052068	28.5862780939848	8.19607944383488	15.2082749920566	10.9333309100276
Meth.STAT2	14.0973149225791	17.5320524155032	22.6242385476339	14.2999535310937	7.32083679081791	3.31807566318573	36.4208736198312	8.46554712163103	14.8038249826196	25.7352342224699	10.3884971594326	11.5758328439287	10.0961491480138
Meth.STAT3	8.0971645072094e-05	0.000575343207443679	7.57153669192924	3.44200429195451	5.09557497701435	15.3437399477198	54.0188798059199	4.93010676149046	10.3075592712784	15.6816984531874	12.7004711811212	1.79908325001189	2.18787105268035e-06
Meth.STAT4	0.247811182728904	0.562244218310467	2.18515863245307	0.259258346488444	0.94925554722586	0.00025156411529076	0.675922093207179	0.217014195831022	0.0170119843418641	0.749467922653317	0.198069364850532	0.345241404094183	0.416393910368527
Meth.STAT5A	8.56248157661749	0.686418392629017	4.60882466567282	1.1202736744214	7.23587313743067	5.83118688313599	25.5168451372199	2.29331945357297	9.32184593747581e-05	12.7566877760105	1.30027659293074	0.000266108703808504	0.262933022844709
Meth.STAT5B	11.2088681445382	11.3566081122964	9.56420644146394	4.44194299518746	10.5087290715864	5.89825178151269	39.1174299889404	3.27558925949963	16.6317235824104	16.4863732426123	0.000160625323428234	3.92595589736806	0.485629071869291
Meth.STAT6	9.40633708152295	12.1380035684324	12.346330276297	10.2283934094785	5.75322768298998	7.41341232649507	27.6035113162483	4.92142328359815	7.77479777531307	14.2377601476494	7.51241395453983	6.60882308144491	7.14957124020221
Meth.STK3	5.05558739161898	11.8467632335624	15.8540353126632	8.84538689553118	8.94647322257547	0.029407549139319	4.90174299606464	6.80412471077241	11.3133231060316	12.8816171393282	5.91920596531024	12.2270381515774	10.9127733973803
Meth.STMN1	0	4.06020258814536	3.20504309688957	6.13120155484933	10.1399356879708	3.75295900991196	5.27265789627703	5.52592032966544	6.99385173878994	1.81312903602024	4.65505451653898	11.2390825739905	3.58267985580474
Meth.STRA13	16.8713829716478	18.4421254346262	22.350237721418	15.5331669685802	9.09759023850848	1.53836606383923	36.9721446883087	6.76548785907728	13.6151920574098	18.1261722830178	11.7507214628378	11.7472461046799	10.4125456536666
Meth.SUB1	12.5946792462433	14.4046368345216	13.5839628894042	11.7407328984813	6.95036059608827	4.13742459923018	30.4982467492597	5.660967614917	9.6852760593104	18.1443456268985	6.72375400321735	9.48797220475161	9.13678337831369
Meth.SULT1A1	26.1045891599897	13.372752015907	25.1044871358796	5.79866771106411	0.17636655018851	11.9477274540886	4.95081419597758	6.05840194258204	14.6260848753871	14.1288136250335	10.8204047723415	6.02344730005521	7.93327590527065
Meth.SULT1A3	3.64718970715227	10.9964236630963	9.76945558200482	7.54821954606393	3.5821926625832	17.6857750602315	31.6861692024583	0.0025316226949842	7.13921325365605	6.98049337798237	13.8890896641737	1.05259338646538	0.632998767357398
Meth.SURF1	0	2.93239210698621	0	2.18417605175209	2.94373161845249	5.47718713020718	1.18045662507165	0.898399746167294	2.83855370568314	1.44748022766345	2.19461512589808	3.17759935202618	0.625937663319466
Meth.SYVN1	14.1254357929282	17.5985574149799	20.9894374841622	13.7177776258435	8.06732797078105	4.71046864066611	33.5379863888179	7.79380147050298	12.9043101298747	25.7356645531642	7.78911611303432	14.2070401788086	9.62156424547048
Meth.T	1.99810421756194	2.26509378985536	1.92670542479189	0.263611055223707	1.49636691476594	3.2075008466107	31.964292467117	1.42868509743278	23.1552566497019	1.81419503340278	0.967636398713596	4.43338753118971	3.02041933920539e-05
Meth.TAC1	8.020183486455	3.32213452169193	6.90102248567707	1.68232354188638	0.358957040359366	3.88505825986478	20.9969458749927	1.52269576978735	12.4467193117933	10.8872383747857	0.74326227846816	0.723246426368532	1.28610566114752
Meth.TACR1	5.07788191391968	4.27795364881876	12.7142370548801	1.0691637471669	0	6.03818380601086	9.94756318837435	1.5697140673678	12.256492880173	6.68731499366275	3.45428933814157	2.2885767157673	0.800654284190346
Meth.TAF7	6.12400411741702	15.2645929538021	14.2641861080406	11.1726290599743	6.54406671864014	11.2599660977161	38.2611354349634	4.36693962921619	8.88396213321862	4.253955865145	10.2566783740795	4.87545345476847	2.52727918230613
Meth.TALDO1	14.7337448936153	16.7095293377565	19.3177744428126	15.9422736580441	9.55926667074517	9.8870993078106	39.240928110468	8.35672183505074	13.6731713758885	17.7636164029979	10.1338991256607	13.1965358889146	9.50943770688863
Meth.TAPBP	7.97104603412127	9.97556816481295	9.90365845574442	9.6357182365029	3.66399218981905	4.06639384806155	19.1730209609168	3.68966439537913	7.20412153501464	14.1807232442905	4.50758978643703	6.52377375618745	4.46935761270145
Meth.TARBP2	16.3044793402098	19.7040044723592	24.7563136025782	16.8562584291117	9.08861256845077	6.81909530119055	44.9143234966848	9.64618053485274	15.5495942536064	26.9802062307057	9.92203222395152	15.5029171586634	12.8861489540672
Meth.TBP	1.7422145678626	8.68773844852541	5.39684593107291	8.99358583903433	6.28492248450538	1.56630245466236	5.63779088295467	5.59053466109937	5.76285144039191	4.16157624252775	3.85665636596331	6.82594686602693	5.09475404537201
Meth.TBX2	7.86646921817568	6.74913760587989	5.01699519367436	1.89177274621201	9.0456058413062	2.70517911819784	9.5244346699421	0.974766112368021	8.06673885854229	2.80191987919866	5.67136763888613	4.95015606198459	0.908925076493751
Meth.TBXA2R	19.6040629354899	18.6232413575569	18.2079667637741	4.24216854175371	11.945316012456	6.70592305687693	33.2573917034946	5.51430578827557	16.2562966332653	23.8956648992359	1.19472551605184	15.257372616156	10.3342119531531
Meth.TCF4	7.57536558272616	8.64114145431323	10.2074959988799	6.98891820194418	2.88293013185323	4.05501128505958	19.3498071859879	3.49130235502553	7.71734454455916	14.2421563541045	4.8212403002386	5.01021128879451	5.03067324557341
Meth.TCF7L1	24.9162009429814	3.86182261059405	2.65134036162782	13.2379887931651	10.905160422181	13.0499941056271	26.0673002498259	0.907764946665861	18.3074581484457	25.1351346889179	1.69299964864245	20.9261260260362	5.95895384787701
Meth.TCIRG1	1.94916856865252	0.212183865739541	1.48430077147611	0.0144860039490075	5.03387845488994	0.000178227871729197	0.686485918236423	2.88359066756239	1.46173989004068	0.434707661701677	0.000105157420151412	0.900839608542024	0.524770631970063
Meth.TCL1A	0.000371561449265231	3.5884623089442	2.51464807676629	0.56884234496538	0.480737254349366	0.348943368947437	10.5172281214421	2.22000428423403	9.43398998486033e-05	2.23563777076194	0.785251994694214	0.000135006900174094	2.99576631217062
Meth.TCP1	10.3648949215661	15.7398310549476	18.4956333365433	13.4615775788025	7.18753881782749	3.39801441067577	34.0072333173771	6.91366647977301	12.1016737624453	22.8876596366807	8.47218241129979	12.4453856078357	8.84976130646933
Meth.TDGF1	3.47171510102359	2.69332126904613	2.14469052952046	0.0219484429693397	4.4992715741686	7.41414865791295e-05	0.743914646537564	3.37505706600539	1.19849970272211	1.61414963627284	0.378016013276634	1.61801503699444	3.93274037152386
Meth.TEP1	7.59386148670937	11.6209719163143	14.0685355610789	8.77969786540128	5.73345488114387	3.99906969838985	27.3638733332694	5.17232797130033	9.32583380735766	16.6572371178382	6.04480826759224	8.563139472222	7.36512555270503
Meth.TERT	3.16968346969493	1.04224507944984	3.9220906015671	0.56693425154738	3.31750130034025	0.000694663154409694	2.75551365409192	0.204084523287554	2.34062068357215	2.36675083762208	5.32023941524924e-05	0.982788857155407	0.342414876300602
Meth.TF	2.02468107729834	2.98376572585726	6.76138606522821	1.15451154956269	4.3495209357943	2.9584262009817	10.0425708472892	1.57621043720514	5.99784606114862	7.54720409549098	7.24630958193812e-07	2.43386391167152	0.881994735783445
Meth.TFAM	17.8166119141703	11.6229964773456	22.8119064534376	12.8936380781768	7.55244761967737	5.9415224448088	28.1348691500138	7.83951134164802	16.5633658037969	27.8342188586245	8.4125790887829	11.2536078232246	10.6530324783154
Meth.TFAP2A	13.9576123859356	7.68225055138833	12.8464459637516	12.702866684843	7.88443716277761	3.5922604690527	11.3948263576394	8.2979041269626	16.2871173648015	11.0076952230156	8.23992306040649	15.6370371811709	9.52683062029008
Meth.TFAP2C	7.92809356548947	0	4.2221035518247	10.1578913521268	8.45546598007407	8.97080865662725	21.049158693008	7.39768335742819	6.76280985526231e-06	12.1131838498972	7.9277521060407	12.1264036828833	5.45981148192525
Meth.TFAP4	15.3119863086636	20.5221528855088	24.5064957368409	17.8129080646525	10.7770592515777	10.9216690378729	45.2622898757039	7.16589769322991	11.6485449842837	26.6742862133765	9.45446805698558	15.6998073544807	13.6100121539006
Meth.TFF2	2.53848568850592	3.85599204953755	3.78265186304919	0.394975714134917	6.59612917445434	0.0976210458970307	1.6011271432126	3.05670485817292	0.512904949669449	1.07794544511048	0.32045972956973	1.2138534021091	3.83953577465406
Meth.TFF3	1.50956146435759	2.60705867218126	3.95404557061084	0	5.61881701084976	0.00216373584967163	0.000510772728136085	1.75430507238655	3.77702925902003e-05	2.54989323569455e-05	3.76644244761511e-06	0.849088915724681	4.40239238611775
Meth.TFPI2	3.5426095421417	1.89767695292937	4.82179436099727	3.09299993382734	1.68725892243041	9.21743695106314	17.279514071355	0.697304400747972	3.5273199472051	4.28580582355486	1.10043860114341	0	4.90573638122654
Meth.TFRC	9.93317377155618	12.2086254118094	17.4344826077303	13.7017342076797	9.02744688908162	10.6211312788834	38.3864405302545	7.48507005215914	10.1268451357724	18.4248579771896	12.3736980718647	8.16744848967439	9.2446935707457
Meth.TGFA	17.2543277810985	12.5005366360144	15.6085726931629	13.368365066451	8.17824634617059	6.47476010689341	26.4341466125205	8.46612118121543	14.5377872660135	20.1775612148931	9.87887106304324	13.8898394359095	11.1384259846319
Meth.TGFB1	0.142066584100287	0.375581033878241	0.595913194834627	0.172974041144432	0.330865820536562	0.00178360367143536	0.847411231638071	0.170430722477005	0.256011299743137	0.532166054682624	0.187122109107673	0.295375973393777	0.125384249062989
Meth.TGFBR2	10.866541852471	12.0249586242625	17.8840245346537	13.7265125579603	9.17178196338437	10.6569879800292	39.8191075801694	6.50544313867986	16.4212928828721	0	9.01982315193349	20.7478551583531	7.10087068923552
Meth.TGFBR3	4.01032237618348	3.96395537979777	6.75713011446034	4.33586446788394e-05	11.0364566069583	5.59843845836473	16.1001525804447	3.07088814324683	8.72662979825893	7.2519250554793	2.28516046914806	4.84953585324559	0.293676991637356
Meth.TH	0.86465472766667	3.02973579113551	0.000498145918858701	1.19639366562367	5.15900540426405	0.514309557937526	0	3.93922451648703	2.50354079574214	0	0.00192340304094478	3.90679412970653	0.000402226855012973
Meth.THBD	6.89427279051198	0	5.22717255794481	8.48865101525806	0	9.98028535728171	11.7177905300797	2.05144763075141	11.4697366315626	19.138990496614	14.8821431548519	14.03168914536	9.18597453824301
Meth.THBS1	11.0039462183697	10.9224625493486	12.7069063306707	7.95381275726141	5.25785323725783	8.72694873089683	16.3439355442461	1.7555696024119	7.58046471738987	13.8919992717706	3.61139462051117	9.54124166373245	6.67684829297174
Meth.THRB	0.000340585067642232	6.79930971717332	4.06155952044164	6.12094817145759	6.78971629561833	8.14419375369091	19.0542267940332	3.15725764430448	2.41448586667364	7.22345330085258	5.20187964441783	6.82517216694315	3.72453446040202
Meth.THY1	0	4.49387443427351	3.34414294857567	0.000233262439303689	4.52077388642155	1.35936624296449	1.70445255916354	3.64226080932269	0.451344380730299	2.5210176904583	1.04542614016768	0.0676495093598335	1.53824474903517
Meth.TIMP3	3.9560970317031	10.6916660212309	0.000117550170415058	0.254559034688332	7.65245887272161	2.29237157267657	2.91072686019116	2.74423445620377	8.12056569101182	6.36482863115067	1.87823800339136	6.08813294800923	1.11460232006525
Meth.TLR10	1.98988540061043	3.29665833319026	3.48397375539744	2.08581244893066	2.49796666032061	0.000296253676512665	3.77795546587547	1.86996542115803	2.01984312981682	2.62728032874791	0.0100815495193095	3.00131244007489	1.85646016715908
Meth.TLR2	10.7393579737445	7.96167433770111	14.0690020300126	10.7542669260524	8.76165872590854	7.66615918063907	18.0255895348752	7.7220830837057	14.9259480892724	14.8996753679749	9.11014294807027	10.5509113190231	5.37374479433788
Meth.TM7SF2	1.94866829491267	3.1056839747715	4.52861692212699	1.27296490100468	4.60845065023275	0.732187223937649	4.33779314940811	4.62338496891047e-05	0.628107292034693	0.86281618927281	2.29171541024105	5.17094588180734e-06	0.927339596335649
Meth.TMOD3	2.24886255742824e-05	9.11064378836935	4.77052312064098	6.44646896841713	8.47200185537697	4.17420984321741	7.49596281555007	5.21678452524085	3.28413967965471	5.83970001846627	4.83889889486307	6.33730417026841	7.58369253290179
Meth.TNC	10.8933489260946	10.2682663028761	11.6772564576247	11.1717325689679	5.66074042295523	6.54870077674937	25.5742447741465	5.02546881569781	10.0184763363073	16.0253786448573	5.15143192300439	9.29514062648185	7.06183355770691
Meth.TNF	0.000407395002385057	6.71293291545	2.07707055390415	0.928311173686223	9.53600797576046	7.21803271076078	19.9632052905927	4.48354796642769	0	12.7931194455248	0.348093841323335	4.04713981681216	3.51688696375269
Meth.TNFAIP3	15.11117789561	17.6817247096465	23.2435322005544	13.7920833005463	8.84193749441354	7.13366053264142	39.2359138510533	8.54307744066748	13.3987103359876	24.9642437912947	9.93199006654186	16.5335818949154	10.2657450264662
Meth.TNFRSF10B	15.7341066404562	15.0871895972745	24.3387603691601	12.4689114089406	9.34006833128462	6.0661897703494	40.3702255035132	7.41368314905217	14.2283045307274	27.2527647085049	11.7140361685095	9.70687236817012	11.150933628433
Meth.TNFRSF10C	2.65350303597598	0.92195091179868	8.8734445939568	3.00641674531375e-05	7.32023327598746	1.07555754875259	28.9250245413567	8.06731941108758	9.09123936462134	11.6881863117651	12.250470494423	1.30804402377056	0.939605222915931
Meth.TNFRSF11B	3.98576804152498	5.0159924350393	6.86248812453898	0.945528427477024	6.09576897439199	2.41320346334583	13.1942133332232	5.10956764648969	14.7547323265793	8.84393517826243	0.559138418226193	1.15820675188541	2.75614950318142
Meth.TNFRSF1B	1.57047385216107	17.6542569137906	6.96070155074817	1.67509164170409	14.5567286442759	23.2575779615886	37.5113300229096	0.0140646063390186	3.45191435213907	16.091566510076	19.5254820670058	0.0335930406905407	0.192307735657512
Meth.TNNI3	1.40035979004035	6.23733684604499	5.42540327140101	3.02693417727224	1.44063168067847	0.00657018077534307	6.3302151606832	1.53870584615913	3.20463327923523	7.69124687800337	6.43994387210619	4.33931049955884	0.978196055728231
Meth.TOMM20	12.5588268277033	17.4522321522999	20.7189107328966	14.3677127870952	8.48287066075279	4.77047651176747	35.6743203829997	7.81153753101909	15.6997018110591	27.5289677488737	8.65864729409966	17.3241882749699	4.53275797299903
Meth.TOMM70A	2.25670019704826	21.5284319464366	32.3196162765183	14.3120505801201	4.90380569317135	2.26338531239153	14.4675117181334	5.75533693806925	9.58893668810061	39.618640499625	8.01234952223399	7.62643986358331	8.23721076236806
Meth.TOP2B	15.0276549964542	19.0352739298796	24.6998054844603	15.7154233383537	7.78374758287026	3.06311866029936	40.1656903873823	8.16492382514966	16.6914953030115	31.5452086592209	9.02618311441003	11.7583823671211	10.9684693933296
Meth.TP53	14.0757746252767	16.6314930283887	21.0919128011356	12.94773038665	6.53808249995749	5.35756130024723	36.7697330162362	7.78032248489927	13.5933471524609	25.1182152203353	9.03786474926185	11.2884333951326	8.60124423373943
Meth.TP53INP1	5.59502575615795	13.3215613861873	5.53271082086374	9.49796566968461	10.7886113363957	6.70714480893397	21.1134232515329	8.84055181625857	10.4214834660146	10.8997921183268	5.87061556633445	8.6313491577185	10.739967252786
Meth.TP73	1.62622561830296	0.000765363847644114	0	8.38811743297489	8.68880863966221	6.89682478898595	20.1187581499957	3.49680936111889	9.56137577723507	4.0921481539106	5.16227796700751	11.014963456773	1.43742020702283
Meth.TPI1	9.6055080545155	16.8513159053463	26.0667145764716	13.9534597568957	10.0808978818155	4.63818177760369	42.6779924350335	8.9043483329777	14.0008149078504	29.8556639788005	10.4978361856486	18.0784879530857	10.3011014872624
Meth.TPM1	3.90716175228003	0.453490601491114	0.141873927144073	0.713301722168096	5.58557573845819	0.429668024834976	2.00875497958919	2.64120734528152	1.88180029752475	0.000132642023095451	7.04102688798565e-05	0	0.290907750627443
Meth.TPT1	10.5679721409988	14.7582463727107	17.6457532006983	12.7336893290425	6.68367243579194	7.67012656613597	33.7546497094535	6.14732889528039	15.0919042098671	22.3445231972779	8.46029963378153	10.1616228361576	8.04685435699609
Meth.TRAF4	14.4960922958541	13.9944927192973	21.528528577741	15.8713221136523	10.1444149223383	6.68535937855713	37.443978445385	7.10370680701674	14.2422718145233	23.5111994327803	9.50167833986014	15.7518050986449	9.11196285824068
Meth.TRAF6	9.75873367440743	13.5438180462847	16.4225189266922	11.1223911091652	6.45370175715897	3.85068811438952	29.4551443488778	5.78213440079092	11.4307308592212	21.2839398908202	6.62265661962108	8.93346914478792	8.43312734203227
Meth.TRH	0.481409853207003	2.3248615189181	2.09641584890513	6.7278348599235e-05	1.05938221690602	2.27783001983016	0.000299095388479264	1.15322496843191	0	2.53376204461687	0.306569552444455	1.39975036849026	0.742999496898113
Meth.TRIM25	15.3489495313113	14.1021029417865	22.7344156491982	17.2208115578854	10.9717651929387	8.60403274011612	40.8469051747414	9.93218996960396	17.1943185417114	16.7941602387473	13.4146396995384	14.1574464872881	12.7602494909307
Meth.TRPC1	11.4825356294203	0.73124528257148	13.2935810270736	0	3.96584224240336	0	26.6399910876307	2.04438079934636	12.3350799410515	9.97888870881634	3.89559773823594	6.89811118908183	3.11129023088216
Meth.TRPS1	11.566762320455	16.390017905696	26.037868633405	10.1214078087933	3.68801171642496	4.38566696177454	14.4382335933829	0	17.2754455726786	33.8445811464951	7.71294700787793	17.6061472150151	9.78172107368388
Meth.TSC22D3	1.31952211923637	8.39078362453598e-05	11.4686779928437	2.58686732231915	1.5105443121691	15.1450121717417	13.6844416739063	6.04037236831276	5.75449517363417	3.4604844372054	2.46729263561789e-05	5.10769126032165	0.678472862563605
Meth.TSHR	6.44495635132904	5.48724727249516	6.64165434366491	3.69450721943371	7.62943957593446	8.67192888766071e-05	12.6300955391032	4.01391735066662	5.74557375794369	8.23504441039061	0.697948442981305	7.63427312163607	4.44471983529947
Meth.TTF1	1.3877934052378	1.38452407047148	2.55248538936389	0.890421021357772	3.94027490599182	0.000122774047676795	4.36562793835627	2.4660667022349	1.83196963782083	1.43982343072269	0.0790471719895736	0.664994512521593	0.928602761283332
Meth.TWIST1	5.69673543318856	4.40939874477727	6.36342692490348	1.73044747118858	0	1.34030913684068	30.9087762037492	1.8127466125399	15.8976359967503	11.1663185488542	10.0580971440998	6.72987483741756	0.95741679696142
Meth.TYMS	11.1851913783933	13.9007009140252	18.008370220511	10.8236294920341	5.61500589818897	3.93318268461402	26.5605138393495	5.47752205048829	10.208062093492	20.201501698508	7.18313297564652	8.38526426060023	9.57014592174757
Meth.UBTF	7.69029291736819	20.6065634618114	16.8387715275311	14.9630234989088	9.32842367593497	16.9085572746379	42.1969482623839	6.44440356301144	13.9727248759806	21.323631405586	7.03862327781112	0.761037640936036	3.53532975130338
Meth.UCP1	8.38720029870332	4.45401819034235e-07	1.79339754359373e-05	1.64494777351853	16.951003557089	17.1465218819972	24.4700688330878	2.33700659589636	17.2507161499812	8.25023363516241	2.14566954087371	9.5450380736937	1.74871733433607
Meth.UCP2	18.6592837046198	18.7262770209533	28.8528578420883	11.7257899205277	6.99853707022629	0	27.0306000262354	2.50917942320808	13.6765964929709	30.8688304941543	10.1985434237184	0	12.2149992934268
Meth.UGDH	4.26841368751687	4.83308041227477	9.49325970026916	5.89767313474374	1.93023559847424	9.74502138735075	22.5155379822364	2.64874651376486	14.4535143378352	8.07156236154693	2.52647939752713	5.11689136872743	3.34815775494275
Meth.ULBP1	13.6103166264929	14.5579789122768	23.9199134874577	13.078376324345	8.09716598615909	7.28474861328744	33.9002308785821	2.63073302734523	6.61788269888947	22.8914858413131	10.4826081955252	0.42958887267083	13.0310348371529
Meth.USF2	11.5977084221786	18.7399188322503	21.0917832439375	16.8166274197001	10.0771232575706	7.20585676765403	38.6774612694001	8.83188861083374	13.7535908389677	20.9631671382595	8.92459251772596	13.9529968328194	10.8382113564473
Meth.USP18	6.19377526638138	12.8534767650637	19.6627748454092	12.5558276536126	8.48682472546203	3.02173452824512	12.7422691820309	7.84968426787843	12.8663131148687	12.0044879054091	10.4228710170434	13.2513972377015	8.92539959513742
Meth.UTF1	3.93018526343228	2.04307224268563	0	1.69525438434472	4.98188580325322	0.682319337434429	15.7088166166061	0.974295162207838	16.4638914636797	2.71656011906815	11.8751765855845	0.333988219402818	0.0015087146032127
Meth.VAMP2	13.7079688142585	16.8179489156022	18.0621223366765	12.2462891114138	8.81269742385908	10.151013073318	35.3022325607919	7.04584552293108	14.5895709798645	21.4970716582418	9.02982802109168	15.0217461815164	8.83823463119031
Meth.VDR	10.8044156371486	10.4314092127543	12.9114673420355	8.88194163735444	4.87967552025737	6.2624508647794	23.7610222060049	4.30631289880585	8.31371479768549	13.6540343209487	6.62492695919835	6.77101428771574	5.89356587952945
Meth.VHL	14.7655151896024	16.3679821211533	25.3096293261898	15.7907361304344	9.74398453871112	9.58122116211838	42.5512677988878	8.20720664458031	13.2472644104072	26.2229606140285	11.353432890422	15.1039157773523	12.9742115941915
Meth.VIM	31.5640802615058	0	0	0	1.60506753034203	1.43140374977355e-07	57.7909388548444	2.02867338005718e-05	28.4059441679852	2.64980040191503e-05	36.0047364983183	3.76988446217546e-05	18.5397029501464
Meth.VIPR1	8.00525712947532	0	20.184302860285	10.1558296333504	7.46864439004648	5.74746637499556	26.1746708444853	6.47140537174508	8.70463061414046	19.4540251390984	8.17650005943756	4.38288680509324	5.30703545697778
Meth.VSNL1	16.9859067721462	14.1406996247221	20.1646958223626	15.939122449385	9.20813262683873	7.83831506940478	26.5324847479924	8.62090562695004	17.0189342142589	22.1948574604273	10.5712166030508	12.3501631864932	13.1545130009727
Meth.WARS2	14.9007041800908	20.063230509214	24.1274458058841	17.765996787485	10.5947997460183	6.59614143164578	44.8262677569896	9.26976619095176	15.981703032419	30.2657753744972	9.99492591487946	15.8622897519246	9.39530281693425
Meth.WEE1	1.81036083569292	10.7732640796459	19.499029747349	10.9105615509374	9.9274930671932	4.85556597744636	43.0609064338351	7.46265261700282	13.2902492589115	28.2563410247582	8.23995110901443	15.5109042069043	9.42868012867843
Meth.WNT4	5.37777458799594	8.58176762807133	10.6957885513388	6.85933565457397	4.75850512592984	1.35308934400162	14.2084173503163	4.23924399629299	7.72519334817422	9.31192128353283	5.06107157268417	6.60478727106377	4.70433666296104
Meth.WNT7B	7.90686241242561	8.68017841156084	12.4304214155483	12.4729161609514	10.443214412786	5.40507268980993	24.8872332636752	7.00383274243437	11.5901747689453	17.7375477971437	10.1945965201506	11.813130908926	11.1270690533848
Meth.WRN	5.20607554165739	2.26022946157774	7.31364879160683	0.142725548415099	9.25724286979598	6.9682651312366	7.83505325371173	0.000757091101897836	12.0366439922233	5.83418714927565	1.92283400420165	3.51694003373678	1.71665220633477
Meth.WT1	6.30037382326157	5.92128294409414	8.76917722054354e-05	1.69285018915628	3.26324736886319	6.30003392276519	14.7348106559731	1.60273578754372	17.6150873084322	1.50441753580025	3.39312893625924	1.3346545132799	4.31907844902983
Meth.YBX1	4.43827413854139	5.66677639790205	6.76139905981226	4.75921634070634	3.02205508219442	1.51690400544526	10.9356701150528	3.48203724996456	5.02611181795697	7.15812068585988	3.02581104828776	4.60916635435858	3.92361073947628
Meth.YY1	8.79104166704319	17.6855660256227	28.2956685179782	14.9256791227902	7.06082806502033	2.53085053547586	37.9572979875645	8.98558987606841	8.81486594868992	23.3747705489504	9.63251001698806	16.4530171450939	9.68515880259567
Meth.ZBTB16	5.10662522360928	5.30290940490253	0.682951028035216	2.14774530142323	3.42200996280789	7.95901688793688e-05	2.95647640253575	1.76994437423019	3.61050962982828	0.725090649860904	2.1035934558143	7.50086752729195	2.18569864880328
Meth.ZEB1	11.489066247323	15.789811247716	15.6235101169911	9.960375276935	7.22298624404954	0.000614287685030664	30.7800973994868	6.96705147882218	4.96506193445993	16.1725452739627	11.1218049434634	7.27004111868365	7.91230247272531
Meth.ZHX1	10.2144511016796	14.7040071787973	19.0664533898308	12.29804381145	8.36050088874243	3.32499273052985	33.1140072040867	7.10638136568386	12.1175372506715	21.6117886618557	7.97645495340366	13.5757783634259	9.83082054776446
Meth.ZNF202	12.0572120315193	15.2791411135426	20.6828061798303	13.9586022290389	7.15769577459232	4.9390100644111	37.3990180328817	7.36977901574695	13.835011961398	24.5977084250218	6.57341723060772	10.7203131163151	9.8863382600214
Meth.ZNF267	14.2818411880675	12.360044285725	16.6992807684935	5.58536788446021	4.15336240890662	4.14663402630409	35.3778328751491	5.4835582568065	16.3140680866634	16.4887011202848	3.57412780226234	5.77493583577757	8.06347213000566
Meth.ZNF76	2.64028079110659	6.91082953861703	7.02683866233935	4.2011924792712	5.89005767849812	2.88970159587527	7.76827100790329	2.48194324547285	7.4705350804452	6.62493533785225	4.34915324541823	3.93846828090089	2.14317992823642
Meth.ZP3	13.1492263314606	4.53819822682224	27.5126171831303	12.5207414290578	8.2449520943003	1.2949919554161	28.8848895883661	5.23037285276834	4.46868930140084	27.3933307654817	11.0291495805753	14.1512303304258	11.5263285156903
