# Supplementary material for: Preferential Activation of the Hedgehog Pathway by Epigenetic Modulations in HPV Negative HNSCC Identified with Meta-Pathway Analysis
Source: PLoS One. 2013 Nov 4;8(11):e78127. doi: 10.1371/journal.pone.0078127 (PMC3817178; doi:10.1371/journal.pone.0078127)
Supplement: Methods S1 — R code. ZIP archive containing R code used to for the analysis in this manuscript. The README file in the archive describes each of the files contained therein. To fully reproduce the results, the scripts should be run in the following order (1) Preprocessing.R, (2) RunMEGAPSReplicateThreshold.R, and (3) Postprocessing.R. Note that the CoGAPS analysis and associated gene set statistics are stochastic algorithms, so results may differ slightly from values reported here though qualitative results will remain unchanged. (ZIP) [file pone.0078127.s009.zip › CodeArchive_S1/GAPS/ExprsFALSE.MethTRUE/NormalTRUE.HPVPosTRUE.HPVNegTRUE/nP13.nIter50000000.SigE0.10/AResults0.6604787316.Diagnostics.txt]

Diagnostics for A created at Mon Jun 18 03:48:35 2012


number of genes: 972
number of samples: 69
number of patterns: 13
number of burn in steps: 1e+08

Initial chi^2: 5.66088e+08

Iter	Burn In	T	chi^2	number of atoms
0	1	2e-08	5.66088e+08	1
1000000	1	0.02	1.74561e+07	4289
2000000	1	0.04	1.55996e+07	5464
3000000	1	0.06	1.48153e+07	6454
4000000	1	0.08	1.43029e+07	7177
5000000	1	0.1	1.39003e+07	7846
6000000	1	0.12	1.35987e+07	8300
7000000	1	0.14	1.33946e+07	8641
8000000	1	0.16	1.32483e+07	8960
9000000	1	0.18	1.31417e+07	9203
10000000	1	0.2	1.30472e+07	9548
11000000	1	0.22	1.29833e+07	9849
12000000	1	0.24	1.29372e+07	9989
13000000	1	0.26	1.28966e+07	10212
14000000	1	0.28	1.28696e+07	10366
15000000	1	0.3	1.28448e+07	10567
16000000	1	0.32	1.28173e+07	10737
17000000	1	0.34	1.2801e+07	10887
18000000	1	0.36	1.27881e+07	11019
19000000	1	0.38	1.27771e+07	11194
20000000	1	0.4	1.27673e+07	11248
21000000	1	0.42	1.27568e+07	11398
22000000	1	0.44	1.27459e+07	11477
23000000	1	0.46	1.27367e+07	11611
24000000	1	0.48	1.27289e+07	11751
25000000	1	0.5	1.27219e+07	11843
26000000	1	0.52	1.27166e+07	11921
27000000	1	0.54	1.2708e+07	12131
28000000	1	0.56	1.27005e+07	12301
29000000	1	0.58	1.26992e+07	12326
30000000	1	0.6	1.26862e+07	12502
31000000	1	0.62	1.26767e+07	12704
32000000	1	0.64	1.26636e+07	12838
33000000	1	0.66	1.26498e+07	13035
34000000	1	0.68	1.26325e+07	13151
35000000	1	0.7	1.26156e+07	13361
36000000	1	0.72	1.25958e+07	13582
37000000	1	0.74	1.25709e+07	13697
38000000	1	0.76	1.25461e+07	13812
39000000	1	0.78	1.25189e+07	13962
40000000	1	0.8	1.24788e+07	14081
41000000	1	0.82	1.24454e+07	14227
42000000	1	0.84	1.24005e+07	14317
43000000	1	0.86	1.23861e+07	14407
44000000	1	0.88	1.23711e+07	14542
45000000	1	0.9	1.23573e+07	14554
46000000	1	0.92	1.235e+07	14656
47000000	1	0.94	1.23428e+07	14673
48000000	1	0.96	1.23384e+07	14717
49000000	1	0.98	1.23347e+07	14848
50000000	1	1	1.23286e+07	14858
51000000	1	1	1.23234e+07	14877
52000000	1	1	1.23201e+07	14932
53000000	1	1	1.23158e+07	14975
54000000	1	1	1.23122e+07	14940
55000000	1	1	1.23047e+07	14919
56000000	1	1	1.22886e+07	14845
57000000	1	1	1.22819e+07	14939
58000000	1	1	1.22719e+07	14945
59000000	1	1	1.22701e+07	14917
60000000	1	1	1.22679e+07	15027
61000000	1	1	1.22649e+07	14992
62000000	1	1	1.22634e+07	15036
63000000	1	1	1.22628e+07	15106
64000000	1	1	1.22636e+07	15134
65000000	1	1	1.22629e+07	15104
66000000	1	1	1.22626e+07	15091
67000000	1	1	1.22614e+07	15093
68000000	1	1	1.22619e+07	15147
69000000	1	1	1.2261e+07	15188
70000000	1	1	1.22614e+07	15083
71000000	1	1	1.22609e+07	15084
72000000	1	1	1.22643e+07	15098
73000000	1	1	1.22603e+07	15124
74000000	1	1	1.22609e+07	15163
75000000	1	1	1.22605e+07	15150
76000000	1	1	1.22606e+07	15145
77000000	1	1	1.22609e+07	15198
78000000	1	1	1.22612e+07	15137
79000000	1	1	1.22605e+07	15214
80000000	1	1	1.22767e+07	15200
81000000	1	1	1.2264e+07	15141
82000000	1	1	1.22634e+07	15138
83000000	1	1	1.22607e+07	15145
84000000	1	1	1.22603e+07	15101
85000000	1	1	1.22609e+07	15160
86000000	1	1	1.22602e+07	15193
87000000	1	1	1.24343e+07	15122
88000000	1	1	1.22612e+07	15147
89000000	1	1	1.22611e+07	15189
90000000	1	1	1.2261e+07	15213
91000000	1	1	1.22608e+07	15124
92000000	1	1	1.22609e+07	15187
93000000	1	1	1.22608e+07	15172
94000000	1	1	1.22605e+07	15206
95000000	1	1	1.22609e+07	15129
96000000	1	1	1.22633e+07	15099
97000000	1	1	1.2261e+07	15080
98000000	1	1	1.22609e+07	15092
99000000	1	1	1.22604e+07	15098
100000000	0	1	1.22605e+07	15164
101000000	0	1	1.2262e+07	15158
102000000	0	1	1.22603e+07	15203
103000000	0	1	1.22603e+07	15087
104000000	0	1	1.22606e+07	15049
105000000	0	1	1.22603e+07	15138
106000000	0	1	1.22601e+07	15146
107000000	0	1	1.22602e+07	15102
108000000	0	1	1.22605e+07	15076
109000000	0	1	1.22603e+07	15125
110000000	0	1	1.22612e+07	15211
111000000	0	1	1.226e+07	15223
112000000	0	1	1.22601e+07	15244
113000000	0	1	1.22602e+07	15196
114000000	0	1	1.2261e+07	15154
115000000	0	1	1.22606e+07	15112
116000000	0	1	1.22605e+07	15054
117000000	0	1	1.22605e+07	15085
118000000	0	1	1.22605e+07	15160
119000000	0	1	1.22601e+07	15107
120000000	0	1	1.22602e+07	15143
121000000	0	1	1.22603e+07	15189
122000000	0	1	1.22601e+07	15321
123000000	0	1	1.22603e+07	15203
124000000	0	1	1.22602e+07	15228
125000000	0	1	1.22604e+07	15193
126000000	0	1	1.22604e+07	15177
127000000	0	1	1.22605e+07	15188
128000000	0	1	1.22613e+07	15212
129000000	0	1	1.22614e+07	15196
130000000	0	1	1.22601e+07	15143
131000000	0	1	1.22604e+07	15181
132000000	0	1	1.22606e+07	15156
133000000	0	1	1.22611e+07	15229
134000000	0	1	1.22604e+07	15233
135000000	0	1	1.22601e+07	15230
136000000	0	1	1.22632e+07	15165
137000000	0	1	1.22607e+07	15126
138000000	0	1	1.22602e+07	15186
139000000	0	1	1.22702e+07	15155
140000000	0	1	1.226e+07	15242
141000000	0	1	1.22605e+07	15287
142000000	0	1	1.22601e+07	15207
143000000	0	1	1.226e+07	15259
144000000	0	1	1.22604e+07	15302
145000000	0	1	1.22607e+07	15249
146000000	0	1	1.22611e+07	15241
147000000	0	1	1.22608e+07	15237
148000000	0	1	1.2264e+07	15267
149000000	0	1	1.22606e+07	15307


Summary
<number of atoms> 15184.92 <chi^2>: 12260802 ; chi^2 of mean: 12247556.4313389
