# Supplementary material for: Preferential Activation of the Hedgehog Pathway by Epigenetic Modulations in HPV Negative HNSCC Identified with Meta-Pathway Analysis
Source: PLoS One. 2013 Nov 4;8(11):e78127. doi: 10.1371/journal.pone.0078127 (PMC3817178; doi:10.1371/journal.pone.0078127)
Supplement: Methods S1 — R code. ZIP archive containing R code used to for the analysis in this manuscript. The README file in the archive describes each of the files contained therein. To fully reproduce the results, the scripts should be run in the following order (1) Preprocessing.R, (2) RunMEGAPSReplicateThreshold.R, and (3) Postprocessing.R. Note that the CoGAPS analysis and associated gene set statistics are stochastic algorithms, so results may differ slightly from values reported here though qualitative results will remain unchanged. (ZIP) [file pone.0078127.s009.zip › CodeArchive_S1/GAPS/ExprsFALSE.MethTRUE/NormalTRUE.HPVPosTRUE.HPVNegTRUE/nP13.nIter50000000.SigE0.10/Asd.0.6604787316.txt]

V1	V2	V3	V4	V5	V6	V7	V8	V9	V10	V11	V12	V13
Meth.AANAT	0.0642265717869816	0.0594875910630409	0.0751341155251858	0.0418418507430554	0.0427876641200034	0.0904835293843678	0.0659744419230882	0.0301189731761083	0.045078936287743	0.0661930980237986	0.0526986269197662	0.0541234708716414	0.0304240934090153
Meth.ABCA1	0.255821427701136	0.22679623036186	0.34053383330985	0.183608612782307	0.16565473948584	0.330457254920588	0.2894707904497	0.123022932152743	0.216109824002487	0.297289134501332	0.210414311359787	0.254459487931419	0.128640662001957
Meth.ABCA2	0.177805237849177	0.148227133393704	0.196058125053442	0.116958759130226	0.11173557378658	0.205528876407021	0.192992870412995	0.0800031696961902	0.135858700167459	0.207947616991216	0.139804704003382	0.144564783659563	0.0878625284761487
Meth.ABCC3	0.226220877861357	0.108403575076335	0.197317744615922	0.128874382907979	0.114278272381065	0.212513208573985	0.162411236024503	0.114603121987806	0.147127061845418	0.159703609685276	0.151976527778587	0.160669471797461	0.117650893094867
Meth.ABCG2	0.23396536359299	0.187675253469429	0.305977046449879	0.15091691949277	0.159629420930507	0.28461074946103	0.244209710163184	0.13005175889758	0.150258988259961	0.287040072919165	0.189270290804474	0.224091745221623	0.139887321270327
Meth.ABL1	0.246519640836234	0.206567101792763	0.280205754419951	0.153103448698494	0.141372785909409	0.303435642038496	0.260827713483919	0.121916542031396	0.171101431254238	0.277516007656537	0.187076536481905	0.1887463282597	0.116325183319388
Meth.ABRA	0.062509938809718	0.0469372621247213	0.0717075525614845	0.0362033435262846	0.0349733079756526	0.00100432970400129	0.0663841552546022	0.0257340984180669	0.0412198147705204	0.0623131251022692	0.00283558141757072	0.0459827253030082	0.0282295645401224
Meth.ACAA1	0.258305784888881	0.206096181438195	0.291557905232881	0.169857594214713	0.151925049774175	0.304572913065015	0.273785051935088	0.11715735080948	0.184779852133392	0.296943025030397	0.206484763565114	0.203464021607329	0.118894757478835
Meth.ACADM	0.371342681498695	0.270376101304354	0.45615751243098	0.201702838358637	0.167090978584867	0.383924566691405	0.381202775634339	0.0532310955999423	0.265696382389603	0.371339701287694	0.248391812962406	0.298633267114891	0.100516153052852
Meth.ACAT1	0.0698918642379378	0.0577101196829034	0.0772673837364451	0.0450951849515201	0.0403814564738398	0.0798673085818691	0.0753669503283267	0.0300139691590082	0.0493047561865122	0.0834775356980714	0.0502878807895075	0.0579983169410096	0.0331194664848517
Meth.ACAT2	0.109573597112654	0.0908773404732476	0.144752995867869	0.0763383928575594	0.0697374414192606	0.140376914386857	0.129492516554241	0.0479702254332819	0.0911461000451723	0.124171122011432	0.0880145028668748	0.0863521035137733	0.0508251065571215
Meth.ACE	0	0.168769479347753	0.229139067206536	0.165599582445924	0.146336275686339	0.000167756709123408	0.241145168079158	0.0596397499094431	0.164602604783604	0.281197964820246	0.198655320396118	0.189967946428493	0.114667599181158
Meth.ACE2	0.130590501576923	0.106939463793086	0.189886828943887	0.0909956924429332	0.11055512549476	0.167519652597826	0.126502094304049	0.0830383940134404	0.0986069630739939	0.142122995377495	0.107652784413794	0.128536531327482	0.0846783316518487
Meth.ACHE	0.279359407982079	0.179173510500792	0.307572950395587	0.175286217460559	0.16275033966491	0.0239032079624126	0.273021945024443	0.0893093998044083	0.199482983723502	0.256198464303805	0.205965226632696	0.206795651527993	0.0850876933999957
Meth.ACLY	0.139217808743548	0.129904041145831	0.170276259291543	0.102768100721144	0.105805398071537	0.0130339549011627	0.126941340041791	0.0810248158570232	0.127821689258877	0.151722820662011	0.121785602274586	0.148897872273056	0.0961327132163804
Meth.ACOX1	0.265733753038727	0.224531151030806	0.336740686440173	0.192911757291382	0.173450467039965	0.35448717064079	0.295188940387812	0.12887919754117	0.206196199260135	0.323996403806826	0.212261621245047	0.232629508958395	0.142489344923786
Meth.ACSL1	0.237144520350612	0.193453088968927	0.299932042364144	0.178034501519684	0.161887511505182	0.301391571312313	0.257481538290117	0.1305566893586	0.176132258265809	0.286654059179049	0.207305355648012	0.206968833135881	0.115389446547625
Meth.ACTA1	0.076893342570869	0.058613900165386	0.0863013941417108	0.0467655242523336	0.0352062371517451	0.0869622689326935	0.0922876939042893	6.96222750397947e-08	0.0933707456556676	0.0814441220718697	0.0534948780752293	0.0535213063324561	0.032588408147016
Meth.ACTB	0.283798583238662	0.238474644027024	0.317135621864529	0.179613722486564	0.169046172718113	0.343895224281468	0.291814423737256	0.126910375460797	0.201307937990243	0.322529680298346	0.19235118182921	0.227214257123849	0.138516483323292
Meth.ACTG1	0.255460328252316	0.211172656916912	0.258849986202287	0.187945155522384	0.142830809066363	0.332121226084926	0.292405813788942	0.10268898168622	0.174184203578536	0.340700650140777	0.203467109800321	0.237111952600251	0.099638815664547
Meth.ADA	0.162012678783065	0.121659149227555	0.14739638025303	0.108699532584206	0.106468645773024	0.186078963533276	0.184774167108838	0.0806662786155823	0	0.194812961480218	0.139189902403048	0.124162346116042	0.0756165354170765
Meth.ADAM17	0.312544677347431	0.254807747921569	0.365559942038008	0.216169214914199	0.183321763157378	0.374957341549394	0.315184544099105	0.1250756309765	0.228424769910433	0.343192217506703	0.251303355801029	0.246055992896657	0.152681499178872
Meth.ADAMTS1	0.23208813254024	0.13081103133628	0.229275118488947	0.157465490773183	0.146876753581162	0.221748315098437	0.172921649502342	0.111084227243126	0.173065548820503	0.221970871659023	0.176248014899461	0.211117386781248	0.128511640041809
Meth.ADAR	0.24725350793932	0.193280706775939	0.272305069689128	0.152793306964495	0.136260679479445	0.284232553493125	0.257481979031917	0.0927206342486335	0.180698187642173	0.272193196762892	0.185063029445366	0.193656170496294	0.104953912941303
Meth.ADCY3	0.0596841985312137	0.0528107972075935	0	0.0405914008205357	0.0331843734926699	0.07516142817845	0.000622964893123068	0.0280293043818218	0.0410900800971635	0.0624951055110614	0.0464828544260746	0.0489052174649237	0.0288148780515977
Meth.ADCY4	0	0.0019586174854099	0.0133024472103162	0.0629196377050273	0.0692799870675272	0.116727836945963	0.138430019097006	0.0413917281665772	0.114170476980881	0.138603270619489	0	0.104577964201197	0.000363982814966697
Meth.ADCYAP1	0.0878333740432805	0.0628267232333786	0.0900022210590566	0.0470891432956849	0	0.105381334745467	0.117314947296348	0.0303298489936353	0.109203676697147	0.0938520449651496	0.0560937504290373	0.0594734699330187	0.0354765651583865
Meth.ADCYAP1R1	0.153066212067642	0.112857290901792	0.100747220705612	0.0595772814371987	0	0.17310682400913	0.16085250846103	0.0330313024024917	0.154229394521266	0.136175546025579	0.129697741961374	0.0897693563425871	0.0385735516697727
Meth.ADD1	0.129317544568966	0.107596345065491	0.145352427117546	0.0852053694192497	0.0818007887068771	0.156175190466432	0.140413548346383	0.0499131904200687	0.095609794274649	0.159485896400851	0.103632000493675	0.114453962287754	0.0712098682234843
Meth.ADH5	0.342633889352121	0.259761624191047	0.347243556603718	0.203930633798355	0.170466102012059	0.368025501442336	0.331849629727614	0.1387652674499	0.225476674575852	0.358723864066982	0.234539885785125	0.259437418210725	0.149090637255196
Meth.ADPRH	0.203438291692578	0.152296998806595	0.273456033096044	0.113601310895129	0.148789793485949	0.246355547448323	0.176450893983554	0.117480576135861	0.153914695119612	0.198190624819981	0.130991933580405	0.187867230652727	0.0640836464074075
Meth.ADRA1B	0	0.0464341700623085	0.000274524677289833	0.0410726063778299	0.0308894471145225	0.0727353311251418	0.000222361474989898	0.0264484557144066	0	0.0653668626280921	0.0462513313294012	1.25019101820736e-05	0.0126209800915483
Meth.ADRA1D	0.0602651343076398	0.0478664085640629	0.0643787015558048	0.0386527155122206	0.000577506133437627	0.0738584621185848	0.0637445111443032	0.0252290107574287	0.0440137466565595	0.0613598704125741	0.021031641471667	0.0460226122401733	0.0011450073563084
Meth.ADRA2B	0.0615746591729006	0.0498796800350741	0.0718403870732243	0.0407396479222646	0.0336855420469591	0.0813387670877129	0.066462278201545	0.0267259922749416	0.0451666267629206	0.0677358613433232	0.0456218739080381	0.0490781554120512	0.0273656401095541
Meth.ADRB1	0.0675215427108723	0.00159101349199972	0.0792044651137464	0.0509341122099513	4.1994631918248e-05	0.0850420554485966	0.0741274388594735	0.0277280287755925	0.0620757386943145	0	0.062727205236045	0.0692923884720526	0.000879824791508985
Meth.ADRB2	0.326208132389796	0.257226381166903	0.381312455331621	0.21925415851875	0.203107744397822	0.425649820906269	0.352987502267499	0.0408861152072923	0.233344759599481	0.363507417167036	0.256862838227332	0.257419469953743	0.154086185461629
Meth.ADRB3	0.0714527193210265	0.0705201230947523	0.0851403736177932	0.047874020906194	0.0425756308000804	0.0958258862166454	0.0833390331623852	0.0359073833649275	0.0725830469721394	0.0971464080219352	0.0577805869558303	0.0758484159531222	0.0300464099285791
Meth.ADSL	0.321873553284158	0.258781615395702	0.366595875487665	0.202399947267643	0.184403984457194	0.362019872885288	0.346675294060398	0.129826510330093	0.231422346812763	0.360634354161534	0.231525479738016	0.263522784914226	0.146374300789466
Meth.AGGF1	0.326941332679285	0.288444918012109	0.392671352531874	0.210728601125218	0.204620610650057	0.420187798175245	0.358971608860688	0.143565812537388	0.239471247088745	0.382786409172529	0.26154816435816	0.2609938617124	0.159138873022719
Meth.AGTR1	0.0831404424212505	0.0712073775419598	0.0876382990350271	0.000195625805914165	0.00085545955609905	0.108967352111557	0.10266313047502	0.031309718929765	0.0949508831636492	0.141404159512263	0.0548095296002179	0.0403141662104713	0.0405557716728672
Meth.AGTRAP	0.272362588207229	0.22488476656259	0.31067520772412	0.174983640747302	0.158820232273808	0.326645561784507	0.294418747499189	0.119266080963952	0.201416363235813	0.318931769820069	0.211879898347025	0.227914507668888	0.133801792258724
Meth.AHRR	0.115058969419127	0.0496932003751808	0.0762998551106963	0.0397578053509764	0.0390627778974946	0.0778925134010177	0.11797425143997	0.0338303369047372	0.0021027254408332	0.123121566602211	0.0479120289492801	0.0555562658941221	0.0287973370210551
Meth.AIM1	0.285683974856877	0.185608915969212	0.299133404439053	0.179175607652506	0.120670758125941	0.33367724106184	0.29728659191746	0.114992565882141	0.196544280140655	0.308724526585722	0.20756590529512	0.208645483165169	0.115180235594084
Meth.AIP	0.141788100910685	0.12069864815472	0.174368875155207	0.11241387559264	0.113767021368126	0.182825215707897	0.15258375098379	0.0734606336092776	0.0009394634114723	0.196012346361289	0.137671539325808	0.114919011316909	0.0427092156624524
Meth.AKNA	0.077998014012037	0.063153960359466	0.100910369220793	0.0476732901469051	0.038735722430303	0.096050117725953	0.0805776027840707	0.0357996583075614	0.0595473540826068	0.0839889228456913	0.0570313514372632	0.0655159919414757	0.0408623111100072
Meth.AKR1B1	0.258779431847497	0.224021106589289	0.287602098576323	0.164001331911998	0.138550177198281	0.306226730420088	0.260347774905468	0.107647798966169	0.200864596071931	0.301433658240057	0.196186374812516	0.213369593505979	0.126303466528542
Meth.AKT2	0.323623663462064	0.259164082227225	0.366598444454114	0.203353319989048	0.191127023077648	0.420338045250157	0.36170694605935	0.145089196704699	0.239564818621224	0.367491798166453	0.253179189575277	0.262093794287054	0.157820108933873
Meth.ALAS1	0.115952191848082	0.0871057281251513	0.135277472837717	0.0692388825020719	0.121341409319253	0.156398461386512	0.147863267834558	0.0814288427783555	0.0887848193851488	0.146040515113668	0.0847537654504385	0.104170328622057	0.0584480408127611
Meth.ALDH1A1	0.315079725044604	0.233218541755886	0.35179120918881	0.140537218361274	0.190760474970986	0.370334429716525	0.327071396265639	0.132968140636502	0.203325558355041	0.325316730704532	0.0502616264756216	0.247901411109527	0.145856190390111
Meth.ALDOC	0.00324604197272591	0.0149491811834903	0.472382099606212	0.0771846181635799	0.183523430100111	0.261659791530594	0.294254419186715	0.135750047981208	0.201583371844921	0	0.210831021334228	0.00300810033636745	0.0986349919365396
Meth.ALOX12	0.0569784653553392	0.00604905842645733	0.0732024044777626	9.93468476463783e-05	0.0491522508280679	0.0751423450142827	0.000873682977058822	0.00396818644516515	0.0508802731550222	0.0627909703117269	0.0468940275947039	0.0474778690240026	0.00224434094048916
Meth.ALOX15	0.0861316688254676	0.0729232294651965	0.127099542600968	0.0834676424103183	0.0899934956258251	1.61345705142213e-05	0.120780555852028	0.0326978972681371	0.0970741059541833	0.100821805639989	0.109704745946816	0.0865778382486482	0.000833284296691372
Meth.ALOX5	0.0783541017286373	0.0683308302342658	0.114445185704348	0.0648951718369458	0.0602025306608522	0.104821891138314	0.0965597533601366	0.0329915241024759	0.0762821712025216	0.0985436172861782	0.0753631693735372	0.0965151876438057	0.0393254663110434
Meth.AMBP	0.0621291230917879	0.0521439410214676	0	0.041093205823846	0.0426601572346195	0.0810799284069707	0.0635396512320925	0.0392192526764186	0.044232491587948	0.0717562674067762	0.0493561944727967	0	0.0323509640850133
Meth.ANGPT1	0.206852563807321	0.144771492641656	0.254690511152518	0.114484359758587	0.127991625385472	0.0109528838098444	0.24445591959672	0.101120776178791	0.150492553537606	0.208043122590465	0.00509077661575969	0.165831806093504	0.110588271087751
Meth.ANPEP	0.068617412240486	0.0892828987231973	0.132038118440362	0.0447350473872274	0.0710395103349496	0.00176358812614684	0.0717035867310409	0.0284369504717331	0.0520930784370607	0.00140168153127193	0.0821389782363256	0.0538343501361958	0.0314710223581365
Meth.APBB1	0.237050335149055	0.18903196317597	0.266749777777391	0.161188616430257	0.15490835761243	0.298042157923076	0.247510487840788	0.0804339282496985	0.184945471943406	0.246673956588547	0.199660639946751	0.215733321385018	0.0445041617259364
Meth.APC	0.075287009784813	0.0627704713285187	0.0829675690378996	0.0494320890189549	0.0047030998067532	1.41551230767011e-05	0.0728892133462805	0.051701812258432	0.0537330242572287	0.0826608325813093	0.0620333329181785	0.0605943430185319	0.0316721658065726
Meth.API5	0.23185654698725	0.185459688248468	0.265919315851535	0.158188852261641	0.142658975532973	0.016609171400699	0.257417753618118	0.0993892230665751	0.162115871945648	0.260089426249098	0.184252143641109	0.179666704480228	0.113846475657738
Meth.APOB	0.0750624884067119	0.0701918383940528	0.0878371774183662	0.0489564391972871	0.0461733466936565	0.0951327329463138	0.0835990920501279	0.0507344639928221	0.0596800734086649	0.100292391098743	0.070929640284595	0.0659708522002239	0.0410266948718039
Meth.APOBEC3G	0.104896582860725	0.0626539942263548	0.111134325221217	0.0532552782148316	0.0803560770054106	0.10960654815105	0.111605355722259	0.0324158300504585	0.0712095551451502	0.11027440189083	0.0606185181474925	0.0593709073595916	0.0334968888877483
Meth.APOH	0.0908787340443282	0.0845098659725636	0.132615351697824	0.0691476446012424	0.0853042812842365	0.011094497047107	0.0932299884623368	0.0822950324004614	0.0732296770862578	0.108287268232514	0.0775237429562757	0.101744829479412	0.061023065239786
Meth.APP	0.23817380669789	0.152414478169736	0.239301278128157	0.125495328482625	0.138227022450946	0.251080043416966	0.173024828535726	0.103728848392777	0.173309506819772	0.23875371497294	0.189839953398389	0.203412897203338	0.142948094571647
Meth.APRT	0.240129568127064	0.185922173574546	0.271189361325715	0.14183233776654	0.149613899958814	0.270834239339318	0.256607140328658	0.0776546001398122	0.178979770875147	0.26747980582549	0.18190206440812	0.196726117567997	0.131907402431079
Meth.AQP5	0.07837743442139	0.0595420924570951	0	0.0523396423904205	0.0485501981302384	0.0905663122926499	0.0715150486681213	0.0509173039951047	0.0522013591036533	0.0949427731377754	0.0596993482055014	0.0687360129505799	0.0416716943756607
Meth.AR	0.0736475568664852	0.0676252522594648	0.0937133271289605	0.0504714658755668	0.0448174749381364	0.0834997194092596	0.0085476591045064	0.0393113083085171	0.0683699438460284	0.00103632744319737	0.0536812943513543	0.0763420261752708	0.0327633460791465
Meth.ARNTL	0.145767774610944	0.119875000789748	0.16348989667111	0.0765284987111886	0.0860169349288222	0.202147094845641	0.189190064485171	0.0461673763742677	0.201547035324547	0.145739792279885	0.183413011300203	0.11078383651693	0.0644409436223479
Meth.ASPH	0.225172473954696	0.205578247134664	0.282558175187545	0.150286878169443	0.164757383952769	0.274979298061185	0.25068659482327	0.070462938341111	0.182363838386475	0.268421845289113	0.188844650987423	0.191265715093276	0.117319728746056
Meth.ATF2	0.221876091541388	0.192981022303667	0.2648347049226	0.152100052582283	0.144214747287741	0.266346402936866	0.227711352428422	0.0958225486293102	0.1662664147315	0.263561150625707	0.173719527393641	0.185403829363543	0.110089639331589
Meth.ATF3	0.0647055735451115	0.0602166400713548	0.0939926468810356	0	0.0569092058105126	0.00136796415122845	0.0699050897681158	0.0363760863862696	0.0463295349601354	0.0669973145536046	9.65127447010051e-05	0.0517300067202934	0.036956976595811
Meth.ATF5	0	0.0523881422671021	0.0674833383105745	0.0558123792385814	0.0358131894536245	0.0765899750157304	0.0744806308782797	0.0272090414124254	1.71504751521334e-06	0.0925635245548861	0.05031913680893	0.000209507554935333	0.0282272830908933
Meth.ATF6	0.345051197391684	0.272888721112052	0.395429303534361	0.219113913551415	0.21016903440119	0.416285863799123	0.3551812309806	0.161188957724174	0.239197571308621	0.37207323180079	0.252086105411562	0.252578692131836	0.149479273889295
Meth.ATOH1	0.204190872597409	0.106246977964368	0.164390560167038	0.105961053979224	0.114904392864224	0.178570263641886	0.14738958055013	0.0761350902679736	0.137399757631889	0.202857183975638	0.17687337354079	0.220990120864031	0.0569196416701628
Meth.ATP1A1	0.213317881388776	0.184114874586538	0.287651275551234	0.149970459198478	0.159870067938446	0.273829500165575	0.233833568347794	0.111281014892764	0.172947627922281	0.248793611114325	0.177455161489367	0.212034908690526	0.139508462722803
Meth.ATP1B1	0.240718312670889	0.182183540834635	0.274159382756017	0.139120999712412	0.156529347266966	0.261679945135398	0.224252284809323	0.109694294573587	0.180466105409098	0.261190922771902	0.188107298288469	0.204940555160535	0.129959478683135
Meth.ATP2A2	0.243138506246626	0.199906192941127	0.279669584071934	0.172858803087016	0.158959782503273	0.292487194442974	0.243997455607137	0.0998134092829097	0.179452676658079	0.271264694900711	0.193114694839618	0.203773733981935	0.159668250663665
Meth.ATP2A3	0.206350376644346	0.170374044483714	0.283577475947236	0.0771450938098785	0.181034021963049	0.232887149155649	0.272053049782927	0.119298801626876	0.217811541085902	0.183926427250112	0.21108879772948	0.124596859371277	0.0834901548942714
Meth.ATP7B	0.245829442610382	0.14702327567262	0.254070804405933	0.0738665159169413	0.117766426041487	0.0677176935935784	0.177851347276696	0.0340210603584229	0.133579713205494	0.205300273281514	0.128691427462879	0.0985860207450064	0.0805018702411571
Meth.ATXN1	0.278472939906603	0.213766290151892	0.295996482857727	0.170329272722613	0.154878197881591	0.313120201996295	0.278678030674891	0.114766431275775	0.188151172796877	0.307228275270626	0.216641933095662	0.216194547052842	0.124729011187658
Meth.AURKB	0.279976566120588	0.216940807079977	0.312112971349874	0.182314185132693	0.156150762358159	0.315555655446412	0.290457472174536	0.119696914968374	0.203064533321859	0.325095820270457	0.207075264407866	0.205964031515377	0.133846509893827
Meth.B2M	0.277417833130336	0.232525183085598	0.32552163665114	0.196563639052008	0.177230805283707	0.358582086110842	0.299158244902322	0.118061312307666	0.216757584787117	0.338732087169716	0.23104287490857	0.250601667542606	0.147693796578359
Meth.B3GAT1	0.151287989013451	0.0955729443117188	0.094923619884154	0.0600974573103482	0.0652993223704412	0.154765743486261	0.127124823573616	0.0318564484103628	0.0959135096390236	0.105963429098179	0.0940204518709491	0.108009555750055	0.0314523933644683
Meth.B4GALT1	0.0674608018497577	0.0555529833802231	0.0897707956270738	0.0473955102568778	0.0679497449805698	0.085839855418772	0.0750855206562654	0.0365441507932099	0.0518406148104158	0.0840859289276266	0.0555637981724003	0.0536001424845109	0.0324974909038159
Meth.B4GALT5	0.312561405976981	0.249074608537728	0.369936449178738	0.199236493359704	0.180466207974718	0.367490302232249	0.319849938578657	0.135179671186661	0.237470919112506	0.355033992835523	0.241889423669505	0.268114811839561	0.149224279218187
Meth.BACE1	0.184691368175912	0.0987258905601424	0.157513773660512	0.131443908769294	0.0987297638741426	0.185027641046589	0.00109137517338386	0.0651509650490014	0.145662997772924	0.14166681842764	0.12532150947519	0.179479936597382	0.0828323888879347
Meth.BARX2	0.237737196440155	0.13633422969287	0.228932744746158	0.15599551151915	0.135815058159676	0.242963739371046	0.185310375554558	0.105067771395603	0.166105709188293	0.230666707520792	0.17472728930524	0.197613366615692	0.12103894579776
Meth.BAX	0.231337318830317	0.208216121531322	0.305646799266691	0.164512080524684	0.155341986658535	0.282825933596283	0.239165300413061	0.108783964247924	0.172900885281293	0.268322982063006	0.197418908852838	0.213785949104528	0.138360200266827
Meth.BBC3	0.269369175181081	0.239987418496763	0.32435808001209	0.174528487550617	0.159474748240995	0.347775235895571	0.292871514986692	0.117958666950453	0.210061951642681	0.329207958714204	0.20677740069462	0.217635524187759	0.129202378044068
Meth.BCL2	0.319301416628065	0.2509639280977	0.352837702013907	0.203296947119413	0.176693986057715	0.386199618641353	0.334961882029603	0.139690735398698	0.226489571925298	0.372287252863339	0.256980776339526	0.245775995561174	0.0629042134099826
Meth.BCL3	0.19939654247031	0.160188157459773	0.238366273266337	0.148199831366696	0.11855607651248	0.24046869155837	0.230881422175696	0.0834176645546869	0.145127087514327	0.264065530217633	0.162253424535318	0.174934823001194	0.100319953968045
Meth.BCL6	0.324528516038167	0.247842075962287	0.342295688952977	0.214789670957633	0.190212058533072	0.387875945274132	0.34289359343125	0.131605698731456	0.218560374659221	0.356711009775197	0.236496117813651	0.25958511444459	0.150469730381572
Meth.BDKRB2	0.150051281514678	0.126412836462061	0.20623346852761	0.1046745486768	0.126779147536319	0.288688150530175	0.14801522939217	0.0938338810426169	0.125982797578478	0.180453297873891	0.13314861263737	0.140457508394466	0.0713333738441781
Meth.BDNF	0.164137239651386	0.160563574304801	0.169686640787964	0.0892841510075548	0.101022331541217	0.245572157273941	0.223670045211341	0.0610566235439613	0.175092457819495	0.242700999163292	0.177576992546281	0.126214297546372	0.0681582013322768
Meth.BIK	0.149686306865171	0.1483804327216	0.222323519371021	0.105890546612749	0.14119901848708	0.199862875717382	0.187492339114023	0.107326153524144	0.126547472213874	0.201426264990897	0.120882736450666	0.130793643232578	0.0459676536342611
Meth.BMF	0.251773158896381	0.206753449939031	0.270584473619947	0.166855592882623	0.151028373387434	0.289393630947426	0.257953629263656	0.102206495007123	0.196259167048582	0.308539147654683	0.204306940119734	0.206919838575826	0.139634685064256
Meth.BMP4	0.0719043459742946	0.0570570357968355	0.0985877835582864	0.0470193974277578	0.0876647986331779	0.0956290462904515	0.0780895110953197	0.0314596999976946	0.0579594689804319	0.0870291741256486	0.0130134023991798	0.0649725441116973	0.0427011539984297
Meth.BMP7	0.175736946445692	0.12929239390432	0.195398380574841	0.139331235270501	0.116021950174281	0.0855733691184031	0.145314109196381	0.11241449389747	0.167014200208069	0.180029880157814	0.158120966025222	0.209829497498521	0.0826383289037289
Meth.BOP1	0.3473484433907	0.269852930194051	0.405790101459074	0.219141221515529	0.185125097214862	0.411607292902579	0.353246042244182	0.155356160796346	0.243247511956643	0.390749402827684	0.257013557408324	0.278002917285637	0.174795149187801
Meth.BRCA1	0.0231138976418445	0.0457395609942313	0	0.0394140746174625	0.0369382061469944	0.0732061460375679	0.0574323778773656	0.00170743070335116	7.34635491648009e-05	0.0721350272095014	0.0530089830485022	0.0497062480353103	0.029953614077456
Meth.BRCA2	0.0732415180061622	0.05236173542336	0.0836600225977434	0.0435856695257678	0.0348521223614998	0.082350315138526	0.0715222639566754	0.0468809657658564	0	0.077722664487882	0.0511433509227166	0.0648979193030463	0.0839043786200797
Meth.BSG	0.355738441812409	0.168741378917503	0.285095063354805	0.110712479599898	0.180019839136409	0.00634383795398012	0.362908108505681	0.124570962539421	0.174813044126729	0.348832865170906	0.17840435414921	0.197864145074547	0.00465710473361068
Meth.CABP1	0.1786453408502	0.150128244661108	0.209829139335195	0.116061964022064	0.106826256244902	0.187152573668466	0.182395021144593	0.0759800761343004	0.124023250364266	0.192014225414681	0.134964331965383	0.131145361270108	0.0904433354560311
Meth.CALB1	0.139086358776198	0.0980347630706071	0.127800528307512	0.00543478839354681	0.051769726175605	0.177155451607783	0.193030010056271	0.0321913047657321	0.155475189702882	0.17020560026956	0.00138315980726693	0.153988164670091	0.0578648812586688
Meth.CALCA	0.0901403990599439	0.0620037427905205	0.0965294398978025	0.00210657438156832	0.0390466108058255	0.0927037365788389	0.0973476139355682	0.0275944410110619	0.0908216799666808	0.0883299816425261	0.0532799319925185	0.0613214771802194	0.0327771008950728
Meth.CALCR	0.15707987128148	0.087957347238147	0.15408592642301	0.0872813100338595	0.0639692952520677	0.132260278644705	0.140056589398723	0.0370519316482094	0.132661346941934	0.0978669544993656	0.0709801451205753	0.0782039260264695	0
Meth.CALR	0.294555789922734	0.226013861652615	0.33298578101849	0.174323923408519	0.179008298244526	0.324258519283913	0.306548271993643	0.12242893930879	0.210721470791496	0.317015528252561	0.210064666860348	0.226381722467398	0.137056622869983
Meth.CAMK2B	0.230705485181892	0.198861706351476	0.00263434960399724	0.166402392252385	0.0825051635205208	0.277502646554672	0.244386812062838	0.0438271451648157	0.191924424958842	0	0.201618010876734	0.231584342884618	0.0428853159146867
Meth.CAND1	0.142235017658557	0.118664478524273	0.168222382890266	0.0906576386459983	0.0848378842960313	0.276735433801966	0.149858520736778	0.0626927219131939	0.10765663748021	0.164898181290651	0.106010802654372	0.124352422906551	0.0641856661605008
Meth.CAPNS1	0.191478402237765	0.156384858288374	0.198584455400302	0.118568392388334	0.106454537836828	0.202778445566547	0.181659389373001	0.0760733981540095	0.135036775231122	0.206251029136656	0.133175594466725	0.142754317628258	0.0921223537278336
Meth.CASP6	0.124225354832944	0.114611146181452	0.172719562782752	0.101310656902829	0.107560633807795	0.158843174496058	0.113915906969178	0.0849141952198798	0.116843411842505	0.131443220339411	0.115457494205618	0.123736182486362	0.0348848164393549
Meth.CASP7	0.300437391939681	0.251306384621952	0.328549697961511	0.189134596402616	0.164753935547868	0.35624423164508	0.309108868991995	0.123947261189526	0.216534550372751	0.34706745445889	0.224282754460186	0.252440338296717	0.154636617383232
Meth.CASP8	0.214807637145734	0.146060663882497	0.188293074109397	0.143309505290898	0.129317853065778	0.0306327567280063	0.21030408814702	0.0899516913253707	0	0.215098587717214	0.165175522720329	0.164388375814293	0.112045261944146
Meth.CASP9	0.24475273138765	0.197304164484228	0.291459907210354	0.174129785646361	0.148479436934462	0.320014052370974	0.26644359195482	0.117703291354331	0.185652225637397	0.286810480730687	0.193676546248859	0.216422714053433	0.125762263495669
Meth.CAT	0.249627132923522	0.197113420985662	0.279463178196702	0.164491592650967	0.149324629628288	0.227523410868504	0.186681965008881	0.0644545432914568	0.16334707695654	0.184210854422919	0.177946238016222	0.201075341895063	0.0994830942544691
Meth.CAV1	0.172768514378491	0.142280628526132	0.199393908491135	0.114666932103653	0.0961293091146162	0.210683013203263	0.171540664464551	0.0636932471050458	0.131767808506167	0.18472749087266	0.130713964570285	0.139440713699337	0.0808950389768663
Meth.CBS	0.149939511470611	0.0987290726962012	0.186472758830057	0.0677149347975308	0.0761711879330364	0.141506470687364	0.183141021613688	3.36502201578696e-05	0.118154421632545	0.105325167833437	0.0980585739326377	0.0757890218832023	0.0560685990648673
Meth.CCK	0.12167905385439	0.0739023438669955	0.103614665952074	0	0.0556657164379981	0.112463079920405	0.0890039709550147	0.0453034416009325	0.127929481236785	0.0998007855826411	0.0827765954930372	0.0959621672930139	0.0674983079873041
Meth.CCNA1	0.113699462576283	0.0597034004900963	0.0990032177088978	0	0.0394687371371283	0.0950128371652662	0.10470302541934	0.0313196293777126	0.0753991352560008	0.0803366407112608	0.0600557331273906	0.0590001379091485	0.0434748722585807
Meth.CCNA2	0.316707351973935	0.253029433784258	0.333775110021465	0.206492930674331	0.170113264482807	0.378379372540865	0.309676297426293	0.136894992400065	0.223017915105789	0.344213067063018	0.224824732896063	0.239497903688677	0.165614106514238
Meth.CCNB1	0.0610827846710045	0.0481573849287687	0.0701918509178706	0.0390267636409486	0.0322705039931197	0.053333389282095	0.0656961388990807	0.0252427419181759	0.0438343742593525	0.0641394557140691	0.0465440792957717	0.0491365465800798	0.0290995728138287
Meth.CCND1	0.249731801977906	0.196919652066467	0.333495923921533	0.184574784370371	0.169962611925752	0.329991758647439	0.290585311748827	0.123381872621684	0.217310134637759	0.320565466938264	0.235279229118878	0.203278569787472	0.0989915407870887
Meth.CCND2	0.222024576148487	0.139082503557312	0.208801121195627	0.0720792825066863	0.130788887506219	0.270150124695576	0.238820751231124	0.117431541716068	0.172865512326459	0.262627688227065	0.171514401670438	0.185795364432731	0.113716155209014
Meth.CCNE1	0.248658096656047	0.224754726729784	0.317130520056111	0.175448700123435	0.166527184263053	0.330655157338146	0.278431334187757	0.117185293756536	0.199197818626169	0.308053722383562	0.218132637771928	0.236684478304011	0.136109862331248
Meth.CCNG1	0.214541284379893	0.175505504856735	0.23734943319777	0.133016178733617	0.116786817992192	0.237422017150452	0.22047408475184	0.0817588534796945	0.153165237732458	0.209230443802947	0.156825889388299	0.173732360720727	0.103069274077923
Meth.CCNG2	0.32333874838105	0.245996433578169	0.369184962400918	0.213198270763096	0.188161463895009	0.397835105745183	0.347185073042244	0.141437453609144	0.239991134979579	0.362408313670648	0.232513339885793	0.265200652517301	0.14922809174808
Meth.CCNT2	0.181216186842352	0.149994675186708	0.203144122291176	0.107029403984393	0.0970839042504833	0.203549651688764	0.182426747144054	0.0748462178563386	0.12793356481892	0.203610291704677	0.132375349231101	0.139788624638077	0.0880055655820221
Meth.CCRN4L	0.300319563535746	0.239082795401694	0.328672258984633	0.173483080779071	0.176733110271912	0.352973877394251	0.307813983875067	0.126697345980113	0.21323530729712	0.348021280752182	0.242237621323956	0.22622608689162	0.152332069199949
Meth.CCT2	0.322544066833594	0.247840231730072	0.37654305029196	0.205224633919908	0.201107509057922	0.384302414780289	0.344536678781746	0.11908986912844	0.233478425475222	0.371146436687155	0.233027248526808	0.2711181424029	0.152188635179604
Meth.CCT4	0.31336918943034	0.262495293394083	0.326488093413753	0.195197096370478	0.176354867208241	0.353081842614029	0.310085261855448	0.138883018096577	0.227700614932935	0.346071240726591	0.239797794813637	0.251635601674627	0.146422424543284
Meth.CCT5	0.332107600623139	0.269555676125284	0.365198706397203	0.212116436409005	0.189789463266488	0.37918568482125	0.324877295300416	0.138983270801541	0.242889512516793	0.355385916162109	0.237768836640044	0.247460868206509	0.147322605084669
Meth.CCT7	0.264633580096332	0.217830813746814	0.281837821404093	0.179218158077802	0.150127917404508	0.308508462810688	0.261169977990786	0.115873888286063	0.189843317138499	0.300751157681855	0.205699557198271	0.218738629950252	0.130826788694751
Meth.CCT8	0.284624085098926	0.212276090725785	0.313995622845531	0.195412230454268	0.179033166447076	0.304378387151609	0.277130887919091	0.134900770883135	0.177659366003624	0.319188959811839	0.198888626800191	0.226776962402299	0.146123728796309
Meth.CD226	0.0613892278840667	0.00136024948694377	0.0940377078431414	0.0628588319414307	0.0660589761474984	0.0815530954872451	0.0845280770965647	0.0283808415312878	0.0478760909811149	0.0795422722929839	0.0882832178185248	0.0540706565365215	0.0306175765553472
Meth.CD40	0.135540147752701	0.0914581003759796	0.145868922797189	0.12555113909224	0.109163660404922	0.155365956740594	0.12469022587959	0.0981837965563305	0.0854170228892755	0.115890421545572	0.111761955286788	0	0.076248163925636
Meth.CD44	0.170272949855947	0.144674285216358	0.195249399774334	0.0965540172931623	0.105105476762034	0.18319756408945	0.166060411331366	0.0728774531262008	0.131466994411999	0.189283027021385	0.122911928550905	0.149420199460007	0.0893779258450808
Meth.CD47	0.0597804117041023	0.0480554592536883	0.0646600090030496	0.0404867476919443	0.0199386778519434	0.000991038809251992	0.0644617481901729	0.026076949691856	0.0434813145726093	0.0622409718916202	0.0443122002909975	0.0457553928131471	0.0196653025675178
Meth.CD68	0.309435015150165	0.25203882508241	0.354925052666946	0.207785101177943	0.180387912525973	0.365028234894836	0.325574094342262	0.147066399078153	0.228631337388575	0.36343497706621	0.257649432934404	0.268419141924317	0.149377591800791
Meth.CD74	0.0672893127002784	0.0528973931495393	0.0857571349371072	0.0409240996755893	0.072783069322621	0.001150221628738	0.0709764767091073	0.028103381999802	0.044142808603505	0.0702358474337261	0.00526020829941912	0.0478636873191432	0.0301091535480989
Meth.CD79B	0.0666546525990173	0.0528365542846525	0.0797341692990037	0.0416962406652311	0.0440405449082075	0.00172505505283979	0.0725368185609557	0.0450198862923281	0.0455918879624923	0.115890949228239	0.0562485334711133	0.0749808908108218	0.0298337829721766
Meth.CD8A	0.0910328171451282	0.0774348727042106	0.000759697675761256	0.0732170161341459	0.0535298300717141	0.119645846844172	0.141941533747938	0.0347944958028072	0.109687832505172	0.0930592289564766	0.0831378437443081	0.0671630812607497	0.0319805948980574
Meth.CDC25A	0.197905085564515	0.195089692051168	0.284581927022316	0.133899871620521	0.148278945906385	0.255544122710497	0.230926107006207	0.105162028517107	0.173157640077992	0.26391837922798	0.184501121732836	0.212089103536958	0.126468202894059
Meth.CDH1	0.0670134808292259	0.06085149633043	0.0919431428970571	0.0513011511737881	0.0547843899321137	0.0841333457203426	0.0732730001455908	0.0384059789339597	0.0620453710681594	0.0773048809917246	0.0573012692832966	0.0768496065204499	0.0498599703952864
Meth.CDK2	0.143825503176262	0.123355413548623	0.174519815094363	0.0930116315592425	0.119842965803787	0.170424918919021	0.133500637539392	0.100338685524867	0.104372982322876	0.144098591190178	0.104345726605624	0.101070521113947	0.0480592849715861
Meth.CDK4	0.193004973880942	0.168933521572879	0.247996438566256	0.140265848523892	0.126832049507505	0.238537756396849	0.215293409171354	0.0993022842249413	0.151841115941269	0.232122240706372	0.154735687353586	0.160544462816354	0.108673137895865
Meth.CDK5	0.249335463970705	0.19139302912752	0.317563502816051	0.150060903499407	0.118316665550271	0.248906750738571	0.199256976301094	0.0888187219458299	0.184554885031795	0.299609011471763	0.197355342497577	0.168333275024783	0.110427488991884
Meth.CDK6	0.321981409195321	0.25311868370581	0.340318174532428	0.196650877711634	0.182979453190363	0.352128334008683	0.326423776783979	0.132085987935996	0.22753888109726	0.353870984990167	0.246018237625221	0.259917319122497	0.144365965398038
Meth.CDKN1A	0.197790685690308	0.148560432269453	0.235292321188041	0.140066413717508	0.136340934363288	0.220939380542007	0.174694981772619	0.108734330522129	0.149299863656062	0.19699940347555	0.152299427408737	0.168873946450792	0.113443382315664
Meth.CDKN1B	0.203656439530339	0.160714852280929	0.234512439479336	0.133579160268341	0.127790164537215	0.222551551148704	0.226345961833442	0.0832737433380663	0.149756167455424	0.231349586943119	0.152293795328587	0.175228745541818	0.112844651611647
Meth.CDKN1C	0.168221060561979	0.126856272718132	0.304617715674563	0.131542669120472	0.1700987327244	0.242652997035383	0.27443475967667	0.117015186226813	0.184775516923938	0.236516721879343	0.195938304534621	0.190411832641271	0.120296176209838
Meth.CDKN2A	0.278326251789524	0.230480650868219	0.322802124692928	0.188502912768084	0.156310948114822	0.381562007537588	0.318099993787257	0.128913340365465	0.196903752241043	0.341710924254404	0.213746584073642	0.245510117164705	0.162115450463692
Meth.CDKN2B	0.220979238752126	0.179762647737171	0.260707140162976	0.149084813095398	0.155966060490832	0.264419622515214	0.215483398049643	0.108985702896852	0.155946141374133	0.247926509560631	0.176985594176827	0.196986272319649	0.135574770685747
Meth.CDKN2C	0.295719070494037	0.230472385246116	0.317579584833124	0.197877863338881	0.158668753229421	0.320102234449254	0.289072571475558	0.130640661171654	0.205073805625886	0.307371579508927	0.21559335810201	0.233617922603791	0.143136279182672
Meth.CDX2	0.0906007833978644	0.0637509665233097	0.0858897467304928	0.045752834920162	6.48941597625167e-06	0.0962339655303904	0.104552907375754	0.028054496604086	0.108622859969017	0.0861068479449133	0.054248121879988	0.0654991007646399	0.0364692996338462
Meth.CEBPA	0.194048327549161	0.000605801871639154	0.209176497118531	0.133827124038501	0.125461663556146	0.210365110131463	0.171288085887231	0.0877914561185345	0.149826393181473	0.182858741391318	0.173510892740569	0.170305725746515	0.0865934162456291
Meth.CEBPB	0.282153736668756	0.222476767534518	0.298676077826855	0.148968858483498	0.161759509092743	0.296226550273037	0.283802834162585	0.108265303379791	0.192263881806374	0.304381255068424	0.192490314936343	0.208391196313202	0.128174364176333
Meth.CEBPD	0.2429267435134	0.189566313606518	0.2875416569526	0.145423060624097	0.163300305029909	0.286708028052597	0.251701137148167	0.103159501805314	0.197564108598773	0.293186937730079	0.192822120762501	0.210196804889546	0.13499566033585
Meth.CEBPZ	0.344553828318297	0.2854531677339	0.380993183570175	0.21536278611416	0.187897216242112	0.425394310289455	0.368430059000881	0.148552810744377	0.254089181802606	0.405264559688699	0.261257705327323	0.275619384291497	0.163760571210946
Meth.CERK	0.204369895336827	0.179891998277952	0.261807845788463	0.13583801833443	0.151840885988525	0.262686982919636	0.247289583367118	0.113088809756989	0.16995100802773	0.232874224298244	0.17694113974321	0.176472751210525	0.122696212875979
Meth.CES2	0.308921889771504	0.247857010827424	0.342637484213568	0.18997040526789	0.185371660424099	0.373383533092445	0.325232388755114	0.131645956547614	0.229995092717757	0.365359370130074	0.222022808545399	0.254627501905051	0.144471073768407
Meth.CETP	0.0613406713065316	0.0484859861398501	0.0791331744893687	0.0480098930606706	0.0455295577852512	0.00396216098690098	0.0675243912672121	0.0283788750427935	0.0441689104645298	0.0646854259085818	0.000917528020342708	0.0482959149722462	0.0306632641499852
Meth.CFD	0.0730888000814454	0.0562112081643008	0.0861718264631885	0.0421000860966415	0.0492898842144861	0.0794623860433129	0.0712896763804469	0.0285610275458637	0.0491479207614901	0.0708610846831212	0.00265991563303331	0.0525104981377683	0.0443469596604602
Meth.CGB5	0.00372127196087745	0.0489665215729888	0.0018941665271258	0.0404315099223226	0.0333854779637395	0.0784261075953143	0.0578370789423849	0.0271451346917458	0.0433964091253952	0.0670746027728704	0.0463044926052606	0.0511020016400034	0.031607602008387
Meth.CHGA	0.189446990409726	0.128963893314408	0.168420144937338	0.133145540434622	0.108629327720062	0.133804031506158	0.150399435917243	0.000646052809268254	0.113210915117878	0	0.092908857857558	0.0823389010046375	0.0620257635517159
Meth.CIC	0.156480843941543	0.125548112977912	0.178104375613088	0.101169075452269	0.0902773111299865	0.175642408431434	0.167592960329581	0.0451305727302943	0.11243506692348	0.193751234845669	0.116895727412711	0.100630035649567	0.0607942891929791
Meth.CISH	0.183522271982868	0.190039573355162	0.260414561568131	0.140512829917651	0.155716262219574	0.241420586645381	0.203370275827048	0.118266106640718	0.160769408808573	0.225451249468142	0.155646957758909	0.14216610573193	0.104446373186125
Meth.CKB	0.167618473820104	0.14203545018739	0.185665863723748	0.107788631560434	0.115587732280985	0.20191292876654	0.170795513090087	0.0726710735884923	0.142444083712816	0.176672605546719	0.121635453631781	0.150700501047321	0.082045945225006
Meth.CKLF	0.249865321884796	0.197167604002324	0.263775533752422	0.16541943196407	0.146693471917414	0.277737596712816	0.262242000386276	0.105195759013084	0.181400163022746	0.296312417183277	0.189637176140954	0.202900887529279	0.129940199906358
Meth.CLCN7	0.0633461735229287	0.0555839189814236	0.0892543894563132	0.0446041579695031	0.0576216789312791	0.0854952132430972	0.0729021129729906	0.0306142772944676	0.0481904654595993	0.0785463205424389	0.0520321598831289	0.056776264060585	0.0333860969300458
Meth.CLDN1	0.192958151220232	0.184392055977546	0.290796434239469	0.188859377038598	0.14234150196798	0.247669000358306	0.1799388538305	0.0641964271934552	0.188481201190629	0.158776018287526	0.175404249303988	0	0.0838978641762518
Meth.CLDN18	0.0620611030019881	0.0609420287636847	0.0927743424939803	0.0417802460727382	0.0682659016031391	0	0	0.0380605273044984	0.0462248510646164	0.000971571127991567	2.31543922537308e-05	0.0496415055386548	0.0328887180645981
Meth.CLDN19	0.0584423102877531	0.0389465000836915	0.0749372270765309	0.000526762354937621	0.0465661491932714	0.00194530787273754	0.0601540451931366	0.0289669188130215	0.0461564876641417	0.00112764098131457	0.0395942776015853	0	0.031086455010392
Meth.CLDN7	0.284886002165201	0.237919285962032	0.315510841647774	0.189290538396714	0.164347196227839	0.338480832484916	0.285598585142691	0.129150594756227	0.216986876884893	0.330564164735369	0.228955568371128	0.240846249801099	0.129385099040332
Meth.CLGN	0.229612610431881	0.225436631405947	0.380188870757939	0.215285543837275	0	0.28818028009452	0.303411302510069	0.0422289105959099	0.230090386431815	0.188209264086889	0.203752082158906	0.229637389826208	0.042058509176391
Meth.CMKLR1	0.0650156049200513	0.0573593101231479	0.0805715967977213	0.0423246554228795	0.0385966502394559	0.0752557494302303	0.0691372878926742	0.0362144629192807	0.0476406453410139	0.00186368101938671	0.0487605232234181	0.0538120372042578	0.0404774707113652
Meth.CNN1	0.0978840473027052	0.0572315209164464	0.0923219822479709	0.041987598701537	0.0605721052838161	0.0840517107772927	0.0770327799143452	0.0426753705500187	0.0474029099435358	0.0748125478448707	0.0523495623780501	0.063168900067885	0.0306907566359736
Meth.CNTFR	0.126903663517396	0.110594581801109	0.15615319886193	0.114808732296187	0.09780417759577	0.186611542088511	0.19973806533406	0.0805483897527469	0.0987799565281457	0.226114613055361	0.160351967885084	0.154001626255924	0.107128671579332
Meth.COL11A2	0.148890905979838	0.0901375801439525	0.212260006820955	0.0650897671899485	0.115097292679082	0.136903282320277	0.134017978186486	0.000369387028146582	0.122298811075294	0.137119737896861	0.101038831733243	0.0908602150224306	0.0418600112502723
Meth.COL1A1	0.14027474056891	0.119873575024075	0.174151307314904	0.101550914251706	0.121499076102021	0.159717659393479	0.169101270079976	0.0633780135858586	0.115260753519243	0.205058139343409	0.130202491317742	0.0960932251192347	0
Meth.COL7A1	0.133010649905878	0.103137981888433	0.174314835380873	0.0798876336737103	0.0955490418052604	0.142966452587263	0.105173825701419	0.0613649512785724	0.108626580930737	0.122464296550637	0.0959712738923135	0.135919299188987	0.0930494860793194
Meth.COL9A2	0.171206375362975	0.131036066120405	0.251510078722539	0.13879656890831	0.142733067871787	0.185773618323779	0.19127517957277	0.0803361605152902	0.151044615626201	0.162306294630968	0.155233911656752	0	0.0549715996972301
Meth.COMP	0.0768950377695182	0.0577329559532619	0.0916598567116879	0.049515018871034	0.044109629721989	0.0898079257513198	0.08580697487151	0.0303519158353701	0.057290898768922	0.108818377369356	0.0609045418439885	0.0858053782520113	0.0333223469321645
Meth.COPS5	0.346675366455915	0.277150939054878	0.393683031954084	0.23482496764563	0.201839343386242	0.427635723899391	0.344768479595718	0.157293269510231	0.246911386066924	0.393129295252481	0.259964311411436	0.279859159850297	0.165755827715273
Meth.COX4NB	0.245308862818538	0.205898048113607	0.258335645637064	0.174381705241733	0.148428905927018	0.295819030322687	0.267240606471472	0.130443132306236	0.182557539215261	0.250249404706074	0.201791111384618	0.214130529425682	0.132047807128611
Meth.COX5A	0.295807721370623	0.24802042213733	0.342298165723749	0.177468588462238	0.176403645477567	0.37706225395971	0.316226449699118	0.127325814627837	0.220098984970172	0.352695158246629	0.223300262074286	0.247433463112237	0.136816716211003
Meth.COX6A1	0.282661085544462	0.232251055019186	0.325973217493917	0.180782968022148	0.165103539273963	0.338765573176242	0.289531684025442	0.130166373352296	0.206735485992532	0.32825583274274	0.218635971604014	0.229640195736409	0.124422496238805
Meth.COX6C	0.254644254991211	0.217399009972124	0.312422979521523	0.168544992461376	0.160892296898187	0.297090007236225	0.282380872722097	0.109311693973003	0.195303753424374	0.301963065747009	0.205038580379474	0.212101158233354	0.118879942399283
Meth.COX7A2	0.36022443176114	0.291389259121032	0.436496026789594	0.221278250759453	0.208292248973575	0.440058260732452	0.375319767941217	0.142121776463989	0.264818705203118	0.39075317539008	0.290016836279872	0.289976502018166	0.182488344376456
Meth.COX7C	0.0874788480572336	0.0737118807511918	0.099176162338936	0.0536634763056509	0.0529990381848417	0.0955071865928576	0.0831411929976834	0.040452047094647	0.0694044884967367	0.0965131349491728	0.0636222491019032	0.0786663729362254	0.0418487724791283
Meth.COX8A	0.302563811356848	0.241379176179838	0.338838783221204	0.19833703455692	0.185894748112974	0.364305463952308	0.310611876222455	0.129827853843745	0.219781462600149	0.359894980135215	0.237301613096668	0.246839971776772	0.154570702089721
Meth.CPEB2	0.123407437700314	0.0933836633021293	0.124168960386777	0.0804028186240482	0.0752222759108491	0.148635697681123	0.130871101252136	0.0562651817044935	0.0896064495533267	0.139973580107895	0.0906763398550578	0.105234707975178	0.057226974910559
Meth.CPT1A	0.151195443971977	0.115991733167693	0.188348448397017	0.110612076248175	0.110315548860184	0.177544400508808	0.170438494169037	0.0681875838890182	0.0991448418370524	0.207010649369276	0.140493471400418	0.110552209628954	0.0522459107832368
Meth.CRABP1	0.0924214184670463	0.0779090469112928	0.0998558059433281	0.0535117572272327	0.0405516270869317	0.125408385645476	0.129716480129026	0.0299960091394852	0.143702456115929	0.114867286521033	0.145747198567696	0	0.0321271396187331
Meth.CRABP2	0.177490415110273	0.143388724001815	0.228726968014758	0.129461533492567	0.131023896937322	0.214761230996491	0.163615210395308	0.097750902187757	0.155389611335603	0.197228436398244	0.143601893950345	0.167267174947495	0.113843747374235
Meth.CREB1	0.233356471393705	0.193190919219237	0.270205313663859	0.16059303819977	0.154182543239774	0.270120665095947	0.241124141227848	0.102338437840016	0.147037196139414	0.275674612418624	0.178637817805567	0.212739406354567	0.128651401729764
Meth.CREM	0.277297563319275	0.223063194789754	0.305363490795833	0.162938415763183	0.16017685806561	0.316094756587679	0.286306758068699	0.108340897412782	0.192366282333716	0.321965847339065	0.20764478151953	0.188485243801432	0.131396335725941
Meth.CRH	0.0878721558641005	0.0641387638764304	0.0923872369536527	0.0487324448542901	0.0525987752950869	0.0911170503057046	0.0775862431310257	0.0305975658317407	0.0555140684689477	0.0809825216695805	0.0598055260302256	0.061368780876297	0.0338647956004866
Meth.CRMP1	0.0820933715837314	0.0562188811588611	0.0796876884750179	0.042458008569594	0.0385998812372762	0.0956509557131579	0.0773241705967448	0.0263263778314528	0.0547157592497562	0.0709166640644776	0.00177611179270935	0.0585891903844701	0.0299228710996063
Meth.CRY1	0.28354946292813	0.172424799382306	0.290040173473506	0.191545100070674	0.170116052408025	0.317086095102094	0.255514569143963	0.133314668655005	0.212472239530639	0.281242762437039	0.225433085599151	0.2365628565733	0.144856845818827
Meth.CRYAA	0.00150719124325928	0.0495907459108519	0.0746029529290058	0.040069363679746	0.0382277379366472	0.0789222659039753	0.0634736515776737	0.0279970435603117	0.0473783934631245	0.0682605693355797	0.0482981859635422	0.0490247421070973	0.0314125734509653
Meth.CSF1	0.215361741434328	0.210413171046176	0.29607451178907	0.148776088705585	0.134508337016727	0.277268994205595	0.256207909258161	0.0954874782884293	0.17381631087239	0.272017579270859	0.167731032510562	0.214427899734388	0.144325160242027
Meth.CSNK1A1	0.31686088697053	0.254617463360818	0.345730783473115	0.209512780976025	0.186171579975191	0.369473861013757	0.327887603539246	0.126288912888353	0.212062249783751	0.357794194484147	0.238720569184401	0.27215753584902	0.139820895439659
Meth.CTDSP1	0.313045020358963	0.249099219628391	0.343181088145363	0.193207852972844	0.184619364875693	0.363361781818983	0.317940872768827	0.136729089749253	0.221650324931899	0.340460723734396	0.22253842646773	0.242224649585891	0.161031261925345
Meth.CTGF	0.221970873542684	0.154133350473712	0.246492836266265	0.144909029310475	0.149414163315052	0.250219310122229	0.218352832488666	0.127187041833263	0.175863004305433	0.255403928512079	0.19129640059994	0.200659433676676	0.117359655896724
Meth.CTH	0.212930052049603	0.185025303304058	0.248952405989398	0.143340275020573	0.137137849157252	0.239102723545199	0.215428283093472	0.0845081858386143	0.147295890965114	0.234145422672905	0.160737485945919	0.156675282833254	0.101533085031559
Meth.CTNNB1	0.239262561363449	0.183243197825622	0.283316794326441	0.145073862138142	0.166778874357295	0.270987822288085	0.243409055337317	0.0903394248406958	0.157876337540299	0.259415901888143	0.191498341164187	0.182670653026816	0.143867948071837
Meth.CTSD	0.261413978563804	0.227258798369664	0.289335946865457	0.16654028755652	0.154877345545425	0.290168221553644	0.272605748589544	0.101503480984358	0.196281448552568	0.297791071561348	0.203174653562263	0.21626564614429	0.129497761852054
Meth.CTSK	0.0774248189495634	0.063219215269599	0.0927510926889478	0.0439735984506973	0.039268109533798	0.00626321669191441	0.0749952549117674	0.0335238580402089	0.0610566751216559	0.0823596869766415	0.0537339937957812	0.0708045149387681	0.0301598438427667
Meth.CX3CL1	0.00117851819982775	0.0796992347020556	0.125824216920101	0.0789509057499197	0.104355166578003	0.00483425459795379	0.00322305182734085	0.0728794305277616	0.0918894341123506	0.0949029423976478	0.0933586127026365	0.105125040879557	0.0370650504035514
Meth.CXCL12	0.0732521978306294	0.0553842418559558	0.0800912959163681	0.0234101766441046	0.0375975858472983	0.0914585367511552	0.0773882224142713	0.0296335110716809	0.0566810572583322	0.0931303084332411	0.0590136058794787	0.0580766758988356	0.0309291200510904
Meth.CXCL2	0.15915530428857	0.111493077226639	0.211271107700274	0.0853123191809831	0.0530946690911367	0.19258900717074	0.141387414673274	0.0381322504583916	0.121433266970992	0.129907938726514	0.133357499909549	0	0.0709909298892867
Meth.CXCL3	0.168368826052355	0.127807255079587	0.247519591256487	0.0909724005687073	0.0606944477410619	0.221335415601943	0.161318040139852	0.0464400817040693	0.134572105300736	0.140920687362495	0.153813261556936	0	0.0877233162981913
Meth.CXCL5	0.0738307992585081	0.0542239455029326	0.0816036860948377	0.0427210388189406	0.0356187195332726	0.0899446102341358	0.0753293909875601	0.026805153779653	0.057796991125999	0.0809401459533017	0.0504430010577081	0.0665238084605702	0.0298516031009869
Meth.CYBA	0.208376186069909	0.000942075020116425	0.293779631420044	0.168278008929701	0.169321312013562	0.294725196102845	0.296790277634956	0.0800680701703067	0.156719946216077	0.264822236667878	0.194473803665374	0.168118863766654	0.106938986461281
Meth.CYC1	0.247286701858508	0.179567882774905	0.252124542448243	0.165444006444741	0.146456213926172	0.299572528008064	0.25207286678029	0.0584828359753719	0.170122444631269	0.271313244545717	0.188960286434068	0.207107790258234	0.132206594493829
Meth.CYCS	0.329582433494882	0.267569223771872	0.387654702182659	0.200785351132475	0.184941748630834	0.413464523784029	0.369009469920953	0.142935539617921	0.233459152665272	0.364355483698305	0.247510971495554	0.26394949176235	0.159508300856348
Meth.CYGB	0.0642712140450358	0.0528910240889763	0.0820742046547576	0.0418790796261042	0.0500314071648817	0.080030025779348	0.0721485620512038	0.0290245099668742	0.0488050931521982	0.0767973297984361	0.0495069436784912	0.048765010612304	0.00501907301962904
Meth.CYP17A1	0.0598224596614	0.0471396381188401	0.0614974300484922	0.0568219638332211	0.032297902037484	0.0485251357433294	0.0030353335522865	0.0256929075722129	0.00392197974505185	0.0606840842043253	0.044147360036944	0.0210935159874452	0.0284742050669322
Meth.CYP1A1	0.0945598182789779	0.0849474446735632	0.106684554423613	0.0556430724723785	0.0672247838772539	0.117485536735644	0.107417281788266	0.0341402552845569	0.0857028077589069	0.130805901275329	0.0807114830429085	0.103336069445186	0.0577837526244645
Meth.CYP1B1	0.234134554731774	0.129408734008151	0.354565676189978	0.0851209918283349	0.111922010639766	0.239858247335603	0.239737833073722	0	0.179017177856913	0.20505839417869	0.157833703873664	0.146098215375362	0.043187815823075
Meth.CYP21A2	0.000920807456589882	0.0502427544453646	0.00103451297780755	0.0413210700597925	0.0398327025871052	0.000646485697299887	1.70257269232492e-05	0.0336567632878729	0.000129195938077092	0.0630489381322889	0.0497509000233646	0.0488485741008427	0.0320720660470684
Meth.CYP24A1	0.160805933407065	0.11086857838744	0.251460271423109	0.142641879209362	0.00048947148409769	0.234664466607905	0.189271625269471	0.0387422256762223	0.158671939599964	0.214773590231664	0.165313324734092	0.116960951379835	0.0410149985219126
Meth.CYP2E1	0.0757093598656486	0.0648203927705231	0.102327769394422	0.0615745086589942	0.0663609362472608	0.0908748672858711	0.0776937757690895	0.0532264520899483	0.0610673272089532	0.0895973800947114	0.0614061836472181	0.0918277784590169	0.0340317548271778
Meth.CYP51A1	0.274358303744077	0.236041231467276	0.261614671836709	0.169971938686044	0.165608157617194	0.366193185003189	0.297318869077088	0.125273462837719	0.199652665073498	0.367894122154002	0.235618438805515	0.245523779995789	0.14148154882778
Meth.CYP7B1	0.135803968510057	0.122980200511459	0.227184041020017	0.11971943487907	0.138737615768253	0.200236281566019	0.152133658255245	0.115469051034361	0.123317170054879	0.182905255221977	0.137463179701904	0.153202496757909	0.0391860700921327
Meth.CYR61	0.253126581370394	0.145639779097296	0.283211170708004	0.180965541879876	0.165522208531078	0.274065967773047	0.211175188393935	0.123393225027942	0.185427758478749	0.249959273563496	0.230116230295214	0.23584390965883	0.158241090928733
Meth.DAG1	0.287904724637879	0.252050614369001	0.361996256833524	0.206509926115481	0.183613235334421	0.353718956077056	0.3191407326231	0.118697672550609	0.217140037722845	0.364399776494202	0.241657489920771	0.234127096424704	0.160655671867905
Meth.DAP	0.248023868299137	0.238646322522268	0.319542803719374	0.17550085945708	0.178817623557925	0.336854400981865	0.313379878615617	0.118170553373999	0.207888628679175	0.333242579310821	0.220405613979879	0.231741600451121	0.136575450321317
Meth.DBH	0.004759122914973	0.046072842269697	0	0.0393135281186939	0.030663120139838	0.0536259913406124	0	0.0286193579444234	0	0	0.00420661138388871	0.0488483856101155	0.0382637229040657
Meth.DDB2	0.227722952005813	0.195179004375997	0.280716835005032	0.161901575027099	0.145156934134939	0.274295000349777	0.220975017586758	0.109189311824223	0.17396646649332	0.238304802524178	0.177654053530886	0.193433645966997	0.135705940366589
Meth.DDIT3	0.223274060472026	0.193087351463027	0.242912706722821	0.132498872786404	0.122642743237502	0.241275084056759	0.239229640629741	0.103185363753516	0.163365347307537	0.260021986760661	0.16139574748605	0.175440310079274	0.10386308344193
Meth.DDX18	0.309537031962136	0.262050078953469	0.346216745211384	0.194258055271921	0.183447728678941	0.383617484598583	0.311248431547596	0.125909035044575	0.208062994242836	0.336476716321	0.221714708812343	0.244368791725897	0.157463993753827
Meth.DEC1	0.0646476514814044	0.0524193100019629	0.0818863933114666	0.0398799742972467	0.0362193105345706	0.0934166257730735	0.0673799700525853	0.0445271377267555	0.0473202417904752	0.0688512327170417	0.0488216396202914	0.0529386676192857	0.0289383286623817
Meth.DEK	0.213575281213049	0.172299763263095	0.256909919241168	0.148352536995158	0.132382619689873	0.259131876820626	0.234560689648102	0.0986053002826282	0.162857212526433	0.255227353046088	0.170609308550289	0.181965306306613	0.109717003057361
Meth.DES	0	0.0574332020209171	0.0992856083668525	0.057745914515973	0.0703186159615465	0.0890307914915345	0.07297967071274	0.0290781172130806	0.0623779864640133	0.0857148648461517	0.0573184051336481	0.0241476794133982	0.0312021958290443
Meth.DFFB	0.260621282881772	0.213369846523724	0.284184007210776	0.158424170425599	0.148139877112381	0.277492130808451	0.267865370136929	0.102738214019559	0.180413457888895	0.290034888572779	0.184685874899147	0.19998822602065	0.121296255340722
Meth.DHFR	0.264806270263452	0.207712636402984	0.29744919006762	0.168138295206352	0.147690121263689	0.273378100089754	0.251385030032586	0.121929300239697	0.187821428033598	0.287138498454305	0.18981915615774	0.205919961393097	0.126524698382021
Meth.DIO2	0.0825624428192756	0.06009757141806	0.0866319611039875	0.0478643340708551	0.0448667301845168	0.090438644847902	0.0795431423073908	0.051083584487666	0.0616658000757721	0.0848586158314508	0.0529520468946385	0.0709609017011773	0.0573815528975781
Meth.DIRAS3	0.0719463419253265	0.0527238145574194	0.0810819730375284	0.0451435173235892	0.0437268849232632	0.013815592350642	0.0748776633852176	0.0272865836532978	0.0477538045655498	0.0717346400346883	0.0519404797529986	0.0664722851583533	0.0305393168512081
Meth.DKK1	0.196690668577328	0.00224468257214265	0.212492959625132	0.124001860847265	0.102001774560623	0.176778775730438	0.173843242847146	0.055637484105045	0.149205993391388	0.119692960609324	0.103692909710174	0.103293035421678	0.11791885593615
Meth.DLX3	0.165024007445995	0.126000735499181	0.198968141642168	0.121175794702525	0.114277623763905	0.186021555978887	0.145450765638504	0.0855066848034146	0.139154216533002	0.172885965930274	0.128453479753257	0.153137501201941	0.102446262746484
Meth.DLX5	0.110475764519341	0.0716906039802737	0.113258539889091	0.0802683259654894	0.0665386669173564	0.12227510732328	0.0983860965084806	0.0577184770261727	0.0845793840640089	0.109227004523405	0.0897628244239433	0.0907811860711566	0.0361702750534568
Meth.DMD	0.132309476897572	0.129604056988644	0.191459399362495	0.0920359695053009	0.126769379967533	0.189764917546248	0.0166830400372394	0.0996758696586838	0.123583543019262	0.00517912151476872	0.117826701293927	0.159720225936239	0.120986798635767
Meth.DMRT1	0.187604763906323	0.153429981135369	0.00140655435599174	0.0767826430848092	0.0755263262824069	0	0.168652335473007	0.0435643171528934	0.152470082365137	0.199270148573598	0.115231800720072	0.102919430082943	0.113335654473554
Meth.DMTF1	0.227621421335542	0.187041395816445	0.261629914988842	0.144690968760623	0.128566156003679	0.260621068506926	0.250979881935761	0.0936442929291842	0.160033231771764	0.259852696745124	0.169756355597975	0.180428119323949	0.105156204061657
Meth.DNAJB1	0	0.0548967715066399	0.10265776036195	0.0493793354360195	0.0802377158673993	0.0856632411239453	0.0657789799573223	0.05662678963382	0.0532956826521443	0.00168713839586155	0.0529113118755833	0.0614934076565948	0.0505730202178052
Meth.DNASE2	0.244034836532811	0.217015931288409	0.285248935198821	0.16391310657986	0.140784443985285	0.292369745872988	0.267919855101241	0.0958075923685432	0.17340587475312	0.299979593023301	0.19278563018785	0.197528350981122	0.132428132076007
Meth.DND1	0.104597251897803	0.0510258778456011	0.0745440501298852	0.0592744229219116	0.0371359389589954	0.00826047803345814	0.0747492337276384	0.0256098502772149	0.0426073509726891	0.0622485092294256	0.0479256009155788	0.0512447852568533	0.0281154646941459
Meth.DNM1	0.193208586801267	0.135537192993895	0.212137870724712	0.112118670730005	0.110277119798732	0.198838719672904	0.188008742671906	0.066158550976433	0.133551612417534	0.189776876002021	0.130505628373613	0.133827346197941	0.0925570068980135
Meth.DNMT1	0.169866756478862	0.145440765235714	0.201029558036284	0.118277936566593	0.119383524055243	0.209839105020121	0.18799338061703	0.0744291701656722	0.138239666117788	0.21049360055654	0.14297308170448	0.161950968122866	0.105567305067957
Meth.DNMT3A	0.0320187116929908	0.0511375264819854	0.0769697511744496	0.046209844642318	0.038465070353221	0.0795752939058469	0.0647994117014281	0.0277116674039063	0.0517793993142681	0.0712823031754072	0.0507174892378979	0.0634299502058874	0.0316756402899478
Meth.DNMT3B	0.0716807890006161	0.0544036255756077	0.0851534467865428	0.0450497004872088	0.0601928424552671	0.000152542722716546	0.070121474619203	0.0363309546672034	0.0578957966989465	0.0810539071695372	0.0529860153599275	0.0565707947110283	0.0321578925479094
Meth.DRD1	0.0782385896083313	0.0660493495156045	0.106550027238444	0.0647744688725331	0.0476108347794997	0.115277639078582	0.127899159692591	0.0522059403246637	0.0727139964217042	0.10551496391439	0.000845852675920678	0.000694966564494039	0.0888088666899741
Meth.DRG1	0.289946448646714	0.242813379625726	0.338769806160889	0.189508773351524	0.173779361946556	0.340316179269727	0.316840088150525	0.127718929307027	0.224306009349986	0.332730650053497	0.210632137661908	0.254175284813861	0.141289665576729
Meth.DSC3	0.136295159396671	0.0856565900269811	0.150404911718249	0.102806741979081	0.0913854639394593	0.137095465005883	0.103527397499595	0.0649726985787636	0.115801767117733	0.118298640687062	0.102046439707524	0.143881414269975	0.0904077494573572
Meth.DUSP1	0.277174559240939	0.21590129705157	0.337932689730288	0.180229913933172	0.175824174630367	0.307644425065685	0.29047343561292	0.102549507361012	0.182006363404239	0.275853450494183	0.185421202229959	0.220103081315177	0.134434903304766
Meth.DUSP4	0.107616778427892	0	0.124661844769763	0.0726665332050521	0.0481916908174814	0	0.215506024733846	0	0.207607824723515	0	0.207536183633888	0.252604242146584	0.0687584492263343
Meth.E2F1	0.144339554207674	0.134160347360434	0.198666893751282	0.105583197108413	0.109752358098517	0.199324417936741	0.153384205229639	0.0859711213643944	0.123062132627118	0.173979967712669	0.118915345377958	0.13809641990891	0.0793723098555523
Meth.E2F2	0.204418114545037	0.167763298758467	0.222025500478796	0.153494041831785	0.12816172693354	0.268927867668542	0.22699586008873	0.0960642603874149	0.153958471477366	0.260044953304262	0.178054507670185	0.147002281627507	0.110266979768692
Meth.E2F3	0.291471436193001	0.237654387864161	0.341673612709829	0.206553573082638	0.177425490581459	0.372990267805836	0.321812184180275	0.141872406587306	0.219913157837782	0.339224760400526	0.228024200086498	0.25436307640039	0.149747706354466
Meth.E2F5	0.322981486324705	0.255662562669873	0.350806229858049	0.180970891037505	0.198459055925928	0.377211284635737	0.344901421976768	0.132651228264867	0.223188020027699	0.357676347395949	0.237359702241974	0.266393550874752	0.121382149529521
Meth.EBI3	0	0.0940308244496726	0.167304470035817	0.0684021727302496	0.0933449644261271	0.123685641538583	0.120107564264992	0.0597196950278087	0	0.13329097654493	0.0838212588232891	0.08189349078388	0.0806136142290908
Meth.ECE1	0.0919529065030435	0.081886949187717	0.1109047336639	0.0645811002890616	0.0791175480973679	0.11613456694602	0.123127575344925	0.032099209197053	0.0644455663560773	0.120441242071398	0.0834944446010274	0.0583010369746721	0.00016486570743584
Meth.ECEL1	0.0115964999350812	0.0487650979475016	0	0.0406235149083613	0.0336847483100745	0.0761169521972553	0.0617555468143304	0.0286369633032643	0.0438663857749377	0.0715968290996153	0.0476903931464455	0.0520995270051446	0.0489631639221868
Meth.EDA	0.0438007287905325	0.0985168236706255	0.204324608141197	0.178336269357865	0.0467385299393848	0.25399061905277	0.085659533128798	0.0753095432291764	0.107139504854558	0.104983821967874	0.143164795250595	0.116501254440103	0.036005136998459
Meth.EDF1	0.141752205969312	0.120400495879957	0.163145945277921	0.0887568559480715	0.092863393547032	0.170305542143735	0.154641705084789	0.0633523870278498	0.113264632337007	0.164129630455074	0.109236142647936	0.117936236432303	0.0629308552079899
Meth.EDN1	0.283476864247696	0.237642974183256	0.33366527222283	0.199073612639314	0.17087070214627	0.345281936157293	0.304711325811695	0.136205429460498	0.217253331211571	0.320779288967835	0.228919652168604	0.254230653363533	0.148379444190344
Meth.EDNRB	0.0853795843461344	0.0616244188951349	0.102082613828604	0.0577721625871343	0.051609825096743	0.0958591468938443	0.0912795160258061	0.058619595256791	0.0605985837490948	0.0961315200188601	0.0648473007110313	0.0636709201445749	0.0361225127579787
Meth.EGFR	0.133505915338244	0.088930583955012	0.169024840083199	0.099777818577982	0.108313479458798	0.164604875488888	0.111029496451321	0.0990513841048568	0.128246751977956	0.124490421312885	0.127435279359514	0.100818740240428	0.0381897430824275
Meth.EGR1	0.229174248545515	0.182094967717461	0.297543810876105	0.163537538343485	0.148950589896458	0.283845477894716	0.271681891982307	0.115361537953111	0.1884919227172	0.288746638024627	0.182921733368509	0.220421567331426	0.130784149095529
Meth.EGR2	0.165161937896226	0.098737383616558	0.169282082248086	0.0676477328715013	0.0927022734447254	0.00644851853594693	0.147237026325007	0.0619346571077291	0.131812714078206	0.167938701559373	0.106981506230523	0.144208938509332	0.0508304519938616
Meth.EIF2AK1	0.326234089395712	0.281867500805674	0.405755723210377	0.227646482699326	0.210751546045413	0.435088064935374	0.345789292879131	0.131892412664754	0.243075119564681	0.370247355223206	0.261785024467928	0.281276741158411	0.178469401639133
Meth.EIF2C1	0.0617765299461954	0.0515795992098279	0.0775246835436454	0.0400258150116503	0.0382068650207611	0.0859042517396249	0.064583027545372	0.0276668101637913	0.0462869543654256	0.0627695355598161	0.046333245251946	0.0499622878931113	0.0284200624187144
Meth.EIF4E	0.230279327323432	0.204765696997472	0.315511772257819	0.1794462201548	0.17457238982785	0.315160446389076	0.252256341061673	0.121387149330704	0.159453462258407	0.270316207282804	0.203795742642861	0.204988394976946	0.133702619970638
Meth.ELF4	0	0.0588683236749467	0.0860810247752773	0.0604294104245295	0.037484625926222	0.0859256844432732	0	0.0457129837120401	0.0585269711496124	0	0.0577778828226348	0.0896637329293297	0.062325985392972
Meth.ELK1	0.00156623953457898	0.100773408932764	0.185657592306756	0.180978665903869	0.00770401484748786	0.282386593548984	0.00261246207004312	0.0832591007039214	0.000968644965010486	0.000573163041251376	0.131211133475653	0.125256055851722	0.0441223727613092
Meth.ELN	0.092708626311366	0.0725884029753847	0.00434552520092537	0.0538463211187258	0.0741474708860008	0.0963393823634348	0.076272499088847	0.0564641939224315	0.0667181208981821	0.0959444049274948	0.0602807773600503	0.0768394180789795	0.0355065661433087
Meth.ELOVL5	0.2895569318938	0.23899232230369	0.355239006187729	0.189594762601164	0.178607225048933	0.351679433002676	0.324468983113792	0.13192548092969	0.223362993666399	0.32458933683227	0.217601055566897	0.247270858954444	0.133506690605173
Meth.EMX2	0.136149188778413	0.142795375724641	0.150608406399949	0.0923125922600871	0.0866881058538273	0.1714335503828	0.190904472221578	0.0354868864249578	0.147504243936816	0.126105524635459	0	0.132970089096648	0.0876925342028243
Meth.EN2	0.181665367945377	0.129479586951178	0.186065924854328	0.0810455802848023	0.0718606303512724	0.186112147680044	0.199771543389183	0.0395825903347365	0.135421710533551	0.1588231291461	0	0.1207259340155	0.0458243889954988
Meth.ENO1	0.221049232147474	0.197690572527894	0.229916200526492	0.151463318016329	0.123739830274466	0.267487373916941	0.250986460732473	0.102546438458378	0.158441229803694	0.279699338976998	0.18416022714606	0.182197072258946	0.110361724487723
Meth.EPAS1	0.0753551959826049	0.0636516062019731	0.103173847719968	0.0504155398135677	0.0971426294737727	0.108100357839954	0.100582561419601	0.0318449507566727	0.0652125928903973	0.10421089088418	0.0653238073147964	0.0606839151666463	0.0328501122301916
Meth.EPHA4	0.280927761177161	0.203232847517047	0.297743101550354	0.157692986611345	0.152905804865698	0.295670058595681	0.26093255990706	0.0405557847042097	0.197272499745097	0.304808227496688	0.190656694203352	0.217452745348358	0.0607098054148879
Meth.EPHA7	0.178701043351197	0.150327825978096	0.162705635614908	0.108559464916148	0.16169513035658	0.00224783292697837	0.202347002945398	0.0416953659389769	0.193177488481182	0.156004804776594	0.163045308171148	0	0
Meth.EPHA8	0.12255645054109	0.0761061191413196	0.127819753179637	0.079782466893724	0.0917545117509446	0.143979574374192	0.102120408326546	0.0818346854447617	0.0923320125720095	0.142304922351158	0.132011192209515	0.0925958484311729	0.0443544358808426
Meth.EPO	0.0743329333374193	0	0.113928443621751	0.0725986286125981	0.0676364035642334	0.087322822582465	0.0778424028314315	0.000198355418422785	0.0746522612949315	0.0783905992751944	0.0696023927191867	0.0670861695609328	0.03185311029769
Meth.EPOR	0.0631882242400878	0.051261608230372	0.000628964946544132	0.0392819395767918	0.042354411798372	0.0782080167264323	0.0631099456281389	0.0291779885427254	0.0441084975825517	0.0705969562435607	0.000883808506897515	0.0506173747280743	0.0299481049830576
Meth.ERBB2	0.317370096676226	0.22839955507923	0.357231669936303	0.210013530525596	0.183279213473478	0.352144211061305	0.31771544843866	0.130255640169587	0.225500634883265	0.331024897285456	0.233951748623562	0.248935355903208	0.169278391864151
Meth.ERBB3	0.0610953786257824	0.0632559173987371	0.0840439516870627	0.059782459788276	0.0599168847859201	0.0868367680083863	0.00683351132378696	0.0429466950391121	0.0700958933755682	0.000740272650067034	0.0612857494184658	0.0889055469862138	0.038502422517525
Meth.ESR1	0.137296293421084	0.169921867079354	0.223623896098417	0.0125134662676665	0.146717546335642	0.250326211247504	0.233549922519695	0.0797445951588902	0.141910309848894	0.207490544931627	0.0949247094277382	0.164663807899613	0.0350447499582496
Meth.ESX1	0.125411734686642	0.0869229329425106	0.0867763005293478	0	0.00177038019521183	0.13634390141341	0.0812583090564301	0	0.104882261356041	0	0.0854460407795559	0.0996423277067398	0
Meth.ETS1	0.308880576622191	0.243407924730619	0.326313180363138	0.0952535780131433	0.172088359857305	0.353409374912192	0.302167356608279	0.138677474916966	0.241353245746938	0.341706667744384	0.221452077721936	0.24644644285787	0.161989922201749
Meth.ETS2	0.203504903786843	0.177017842484506	0.258741876092856	0.154406622923939	0.134118491123593	0.260638693790587	0.218364155055962	0.103578295872792	0.131299952086588	0.24825745409187	0.173668858365211	0.200697982525308	0.140571674414887
Meth.ETV3	0.241102224617622	0.189910286178554	0.284365621929717	0.15158872688866	0.144930317961293	0.282936688673647	0.240572244949492	0.130320758423114	0.172613067881895	0.272410254789466	0.193371716297881	0.187554536292204	0.110797028947944
Meth.EXO1	0.317416184245933	0.237486578341237	0.351502959035597	0.211755518225439	0.174567767507568	0.359491915794824	0.34032761960543	0.144824557230705	0.215658127768072	0.354596870107396	0.246821560098809	0.267556912104879	0.139147384001877
Meth.EZH2	0.287473924820909	0.220449471494613	0.319883735720497	0.194584212534239	0.185606404389929	0.341855273089859	0.292119423810599	0.118068446613089	0.214821603016018	0.294592183769817	0.209359354455028	0.232958632098915	0.149733749590141
Meth.F2R	0.231821348158445	0.170398465971833	0.1852107634957	0	0.142061417993003	0.0285799675739969	0.222121199211106	0.0310194780938025	0.178582521670296	0.152007662495452	0.102705422865823	0.0903443709207813	0.000407137138789655
Meth.FAAH	0.0861970027578893	0.0985467467765498	0.161811260575973	0.0651711188953595	0.0981513265808785	0.1227180594866	0.083779762515798	0.0624388481553323	0.106597162982614	0.00215618339279516	0.0935898950011413	0.138030038642094	0.0938623608441188
Meth.FABP1	0.0731074917683211	0.0792131775825477	0.0842995878184919	0.000955236785369089	0.0583300521751059	0.0876636826458408	1.17568742970457e-07	0.064244191600221	0.00764572144998862	0.0888668137044262	0.0549956606498735	0.0747559578864782	0.0833707892046856
Meth.FADS2	0.0778143316229772	0.0610569909152961	0.0939716491302756	0.0663015662816133	0.0574115022163063	0.103928734215564	0.093029101141084	0.0320963161798726	0.0751675344981529	0.0995722540361388	0.074696247744319	0	0.000334994864923737
Meth.FAM3B	0.228877391443511	0.124723745565381	0	0.145305639578364	0.0775527235628303	0.189422694076152	0.133014782609324	0.0502232014165348	0.159112516391683	0.135579253239054	0.145483221610607	0.125118813038764	0.0334284175199421
Meth.FANCC	0.0637426403047419	0.0517604049399093	0.0818190884389721	0.03912009271485	0.0378509847414347	0.0816647095735584	0.0658652030567512	0.0269093444392263	0.0457498807528785	0.0660091056526504	0.049310024839332	0.0560964822078483	0.0280845719448937
Meth.FAS	0.334930416970509	0.275896988553368	0.3856549006158	0.212672381576181	0.202512603034817	0.401252682811425	0.348490772114188	0.146552204257709	0.242147434376915	0.374888715879402	0.254237767790149	0.264242209197249	0.153799414950065
Meth.FASN	0.164831793709622	0.145589694946718	0.206571085512343	0.130519016063594	0.101601602125254	0.203899530181625	0.179370570125051	0.0810554862172594	0.128051421723131	0.16370561704147	0.140802881307413	0.149698204794119	0.0753919960759331
Meth.FBLN5	0.16615564847167	0.132231326722598	0.200030449575511	0.117394060943547	0.12112131621154	0.00529972425920292	0.130513924487607	0.0877480728803581	0.145377288581323	0.145130619270161	0.124499605519861	0.175444104005403	0.118871367725837
Meth.FBXO15	0.313026198907474	0.243250616637143	0.365882223220609	0.200551060154924	0.18206903069164	0.367432135357964	0.340291552382776	0.128807779729312	0.228800288987268	0.34683702717252	0.239545375496511	0.255007114790711	0.150297966093876
Meth.FBXO32	0.244084069765369	0.190327885863769	0.266458224161111	0.147615144197475	0.142365739026661	0.281087314299608	0.24638957571269	0.0826372788055723	0.173228274494251	0.27532746130994	0.175391113491813	0.18654350403497	0.121863533645579
Meth.FCER1G	0.0623379696231209	0.0478779580047862	0.0693851322195951	0.0384011629712239	0.035105964475133	0.0761572918075933	0.0639867336943978	0.0254722566820529	0.0440154625667949	0.0661896692441964	0.0462486490163749	0.0479379981822601	0.028735122928465
Meth.FCER2	0.0755373119246935	0.0755768747090924	0.100922078139768	0.0475900469836583	0.0723527341994612	0.0947819007436154	0.0795796742458021	0.031861313663508	0.0636692061781788	0.0863755309640222	0.0567377215724926	0.06961165435131	0.0580543303008777
Meth.FCGRT	0.0735998279067126	0.0605287637212515	0.116473674693615	0.0504594318916293	0.0605190499958965	0.0851176870640571	0.0764521025798567	0.0404025038782629	0.0640728315425599	0.0858613716517186	0.0636094992677393	0.0670830052296612	0.0341535807031112
Meth.FDFT1	0.276527536742706	0.213753267778809	0.29394952383312	0.171536336370169	0.141952879638771	0.321028907761317	0.283080474781635	0.116345633045618	0.191713181961109	0.311170078529504	0.20347779275571	0.223793318407842	0.152917046541014
Meth.FDPS	0.334705794516188	0.272950064461923	0.384716568193806	0.216078355858527	0.205065420275798	0.397778019045246	0.35831143767735	0.129595287038741	0.25338033237253	0.381300510706844	0.251548352365425	0.26340247292929	0.16624048128138
Meth.FDX1	0.293772246919029	0.240572733821212	0.310842374581904	0.188677919218371	0.165627643820106	0.352626203942062	0.306309039884299	0.122982208319406	0.199333665904354	0.327465170161154	0.214477397115468	0.225585929084742	0.1316533477751
Meth.FGF19	0.0785967709623254	0.0581032178854535	0.000270019702645536	0.0138688382734657	0.0513889607762763	0.0875478623368679	0.0770020306036555	0.0336645635912345	0.0497567348157378	0.0923189210092996	0.0579039734874971	0.0555560831160703	0.0315071891923335
Meth.FGF2	0.229079740968181	0.157862719789348	0.241796274537614	0.101636217334563	0.14138354070793	0.239723544128664	0.211829941165618	0.054563506633077	0.156486819098458	0.166842618274699	0.141829389680058	0.139110971632996	0.0523585574825622
Meth.FGF3	0.081351057660528	0.0674922395960007	0.083282184459736	0.000475769936257709	0.0400702651145976	0.108425189849454	0.0966912876882354	0.0287624635294658	0.119438026162617	0.0892035908692574	0.099765489421744	0.0680768225217758	0.0348736332340979
Meth.FGF4	0.0640324941651647	0.0501743426647671	0.0724924950058687	0.0465556655335349	0.0369528446683502	0.079094700273922	0.0692405194527154	0.0282353177211396	0.0468997618823068	0.0752039050134155	0.0957624974484114	0.051242268284874	0.0285389503075111
Meth.FGFR3	0.155104283313441	0.103714118999516	0.167957946065046	0.112286052091312	0.11677371259662	0.168437237907631	0.164651628872189	0.0913378206831778	0.116991916276749	0.137101503187111	0.137074513812153	0.120843210079927	0.0747574479323471
Meth.FGFR4	0.30798390336775	0.17778088756783	0.277240957062516	0.19819219671667	0.174967194952721	0.312002297387574	0.236933382033831	0.137015978106033	0.135253961003097	0.221084046404554	0.208293215360898	0.226384268942939	0.142583176960817
Meth.FH	0.273986948471192	0.209027995719235	0.286432361076954	0.167111738783547	0.155067576425218	0.294254816736177	0.269203104051048	0.108927949476096	0.17902378157437	0.290441652562993	0.200253710301995	0.213091172907065	0.128264443193528
Meth.FLI1	0.143527388639993	0.0837852020974532	0.158191710734134	0.00378455803102166	0	0.000567613835032963	0.222248419979396	0.060034741284105	0.190887779539632	0	0.104470502523841	0.0845646715818735	0.126946200166246
Meth.FLOT1	0.183347595305886	0.153201065196729	0.216278752721784	0.113953043883432	0.115290708502358	0.21256185249321	0.199638510144499	0.0797779602964195	0.134340441131799	0.216379184781269	0.131616918757108	0.149712128589797	0.100241581096444
Meth.FLT1	0.137413956717355	0.114304125279047	0.158641156967151	0.0634450897898828	0.08611009748236	0.16877950505321	0.127989824691372	0.0301534992702206	0.114425577718573	0.133185164764573	0.098263224901312	0.131036659416475	0.091162204958059
Meth.FN1	0.24954043733515	0.145513348668215	0.262960249151267	0.0803844637115079	0.146573815504698	0.229233788976032	0.227506245646354	0.0368138877200387	0.192988789301845	0.219292764245098	0.115533495823205	0.130084518467593	0.0389525837564735
Meth.FOS	0.237337798950642	0.195854424628512	0.265583676191528	0.142239561406128	0.144268550424152	0.266121510058546	0.251295873493875	0.0950411788277736	0.158018737344677	0.274377997167995	0.176694825252253	0.175574190577639	0.120236245918629
Meth.FOSB	0.234195640123364	0.205355600631812	0.290373552997594	0.172008068920278	0.151099395268294	0.297194720464869	0.252235450162551	0.101697235334932	0.177813132510152	0.278763343471037	0.196617617551509	0.199679579428969	0.111070335894922
Meth.FOSL1	0.000642500615049695	0.12068259326446	0.195402510105464	0.110799533443736	0.129298148943189	0.171692626677117	0.146737780403736	0.0881507028874662	0.0967447717047435	0.178720614234785	0.135299659892583	0.12638811907071	0.106668486845393
Meth.FOSL2	0.303414072405171	0.234186217530652	0.342096657811868	0.196210556682067	0.182000226834995	0.339769755908079	0.300809824517718	0.120724956784598	0.212494345234349	0.336505562470968	0.22677720551424	0.239336189420753	0.157556865231578
Meth.FOXA1	0.141495110743002	0.0848683803957395	0.158846957606458	0.0950637929388231	0.0872332230683898	0.15214039130961	0.115401634809893	0.0782430230877413	0.121513808102024	0.131766619695828	0.11770521420908	0.140506102891379	0.0794502009239959
Meth.FOXA3	0.19328284296833	0.217481032624269	0.280057408729551	0.0775731825713875	0.150690920314371	0.28744280446631	0.259971800370041	0.0433372604279456	0.194469673382276	0.234075406126436	0.187086751236778	0.158505129274456	0.107490404183789
Meth.FOXC1	0.219416438980718	0.150075805489204	0.23552435229143	0.139345098067429	0.130199625246134	0.270076050862396	0.199409849147167	0.0615602536354762	0.16573445756897	0.218343450558893	0.180612667657123	0.200673194524877	0.148948090050372
Meth.FOXD1	0.118779919906872	0.0775126732422888	0.13587728681649	0.0704600978889263	0.0712939744987747	0.0023023447486416	0.107617478495166	0.0738255104116614	0.0919209938886255	0.122240891816977	0.0985244924405125	0.145227453721404	0.0833559479241728
Meth.FOXF1	0.180964701460469	0.0950087675809385	0.162463059606042	0.0699156279353003	0.112406462842694	0.171582947815954	0.150527414167052	0.0350704040801473	0.154090962600821	0.144328086522645	0.0901847583319665	0.00127620230169796	0.0356959979210477
Meth.FOXG1	0.0881542286106441	0.0701429853069978	0.123187625379358	0.0480985469792497	0.100123248990333	0.12194613113904	0.117942415255158	0.0277842166497831	0.117239864663097	0.106242141835876	0.0669284944510762	0.0709855503048419	0.0324994489347837
Meth.FOXH1	0.0598429578777825	0.0496266969021914	0.0813749316585838	0.0394888573142363	0.0527236231189719	0.00415959844805119	0.0618875346954623	0.0298764930857326	0.0457548310955979	0.0168712261444581	0.0485042827915101	0.0487690080206634	0.0300073606194966
Meth.FOXJ1	0.0917292137833067	0.059615843993237	0.108837634412929	0.0534211712059087	0.0738116750808377	0.0940707318462043	0.0943477739979881	0.0322262141940279	0.0734334588139924	0.0984895622699435	0.057377617791652	0.0603913142445736	0.0340366579950966
Meth.FOXP1	0.269336120357917	0.224699397763426	0.304344323445084	0.175042226227751	0.16326122101849	0.312628394970429	0.273847274974554	0.121649339444322	0.192258013199128	0.293655061184986	0.206632237837945	0.226107882505131	0.135441334633097
Meth.FOXP3	0.0813370887526558	0.0683948610684085	0.0969944404588517	0.0491911237167749	0.0394318192244423	0.0904254672522283	0.0752200914391944	0.0415918312781761	0.0520919362849535	0.0787295734150634	0.0570983498893229	0.0664615073377191	0.0498170507616315
Meth.FPGS	0.303866443001529	0.243360354168559	0.342704448116983	0.176580874512831	0.177213739838724	0.385093670836372	0.312528922402887	0.127196266279276	0.213611051375442	0.341482355966745	0.229649473425692	0.259165503724031	0.148229962003729
Meth.FSTL1	0.0653815610858483	0.0570998236567917	0.0903482344041358	0	0.0607674391447496	0.134943020958913	0.00326329675864828	0.0297708621476995	0.0545438511299928	0.0682100045006626	0.0483939263636404	0.0560841034395939	0.0488081152413541
Meth.G0S2	0.0814527612563363	0.0644308868126164	0	0	0.0615353213343416	0.0951469271935687	0.0843529899354919	0.0657714342423667	0.0863866963434166	0.0871485974587499	0.0692158118387282	0.0641460747814963	0
Meth.G6PD	0.00123213555539152	0.0933270602954825	0.190833127542701	0.13744139563534	0.0489150749447198	0.215077088948937	0.0885527638837505	0.0717301363200635	0.0966227070430564	0.107564949404719	0.128288514574944	0.129051558625857	0.043804155833063
Meth.GAA	0.292002194534576	0.246054541550007	0.340369998744261	0.196140218403702	0.173035606930018	0.371735204694397	0.293944051714519	0.138937423679385	0.221898802154373	0.326657655950831	0.229676305954168	0.246140373331045	0.146041731116908
Meth.GABBR1	0.251921961743913	0.212972763086307	0.291301751374924	0.162570272397813	0.156544973917349	0.310643881751264	0.282146105098758	0.0994461182993947	0.190033828735292	0.310230425191999	0.204452582427846	0.213056951133525	0.131074866396545
Meth.GABPA	0.340226405096535	0.27615505943803	0.395314616394117	0.229151683504657	0.199636100480358	0.41190131128268	0.37246033234357	0.135259833523737	0.245257651974963	0.389868874377239	0.257518506804034	0.284880036604074	0.157491886846309
Meth.GABRG2	0.198193929426944	0.13912414683858	0.176642983023717	0.0016173069922458	0	0.183412184600488	0.165397163490252	0.0860316828807062	0.174556836237906	0.14483923911174	0.0778720598223806	0.125218181511486	0.0505060519943113
Meth.GAD1	0.242574773014946	0.204253909524714	0.307010635116929	0.173462093147408	0.142972633741915	0.00640001286110251	0.254967076980275	0.118126634564612	0.197322262115028	0.3072645912729	0.201416839298124	0.205338484313497	0.13037896112522
Meth.GADD45A	0.276081663444762	0.225742614307034	0.335228617294542	0.173749469296183	0.176424315892257	0.337985400877813	0.304104615527442	0.11785657469378	0.215167147049846	0.324400745405881	0.205028955600027	0.235971890531755	0.141254822857045
Meth.GADD45B	0.283011161941422	0.231425530576634	0.331450072131401	0.193199344592355	0.16750013145935	0.343640769863848	0.292398919894252	0.125503575474873	0.219289732554621	0.324208348503391	0.225788929585549	0.245265391458801	0.143767369778812
Meth.GALT	0.275435308848981	0.207532632472362	0.297794552514537	0.171656937287014	0.15476035158622	0.332058245136063	0.291272608936716	0.124717210347673	0.203410663628873	0.309324578512818	0.20939678494343	0.229042168583869	0.136116072076449
Meth.GAPDH	0.305075838410867	0.247955203565739	0.35910576241376	0.187057767387402	0.180127088462226	0.371445244150632	0.313925108214974	0.123834146505076	0.218415165746116	0.333810988604207	0.231730966069184	0.249391239472156	0.146668371673742
Meth.GAS6	0.0618291275858168	0.0507184006392373	0.00848503640109364	0.0386137458698929	0.0528410532963191	0.0781868349224638	0.0610159571722716	0.0278924931494127	0.0435923591654848	0.0669280827219395	0.0200598115224133	0.0491487600743747	0.0294494046539915
Meth.GATA3	0.132415464702434	0.107141518695836	0.00510720661464039	0.0695344090102451	0	0.186505025046054	0.120634099949565	0	0.147230769147513	0	0.108934772516297	0.2027409243048	0.0678972682400718
Meth.GATA4	0.0745897421444576	0.0531885983373071	0.0887934975106562	0	0.0370894196812955	0.085613651591777	0.0938155043192265	0.0274926886627228	0.0701965664915693	0.0873280983874336	0.0632420296282061	0.0563215734836707	0.0309218739275162
Meth.GBX2	0.0872332843491026	0.0572973951217091	0.0945308853409727	0.0464640899564736	0.0380601641733087	0.0933453692513302	0.0888465424290595	0.0287206522227632	0.0835104223602716	0.0793622698474516	0.0610876860947004	0.0628290377770161	0.0314123199091327
Meth.GCH1	0.289584332507328	0.226973097857804	0.331450433169937	0.177770343952905	0.16952886397103	0.337330667771649	0.310445898286721	0.123612392533767	0.206718650682834	0.320019495360057	0.223052344194597	0.231436822827489	0.137573704382278
Meth.GFAP	0.0686987436005927	0.0516485107113067	0.0816404560671529	0.0416425159691355	0.0503618456507358	0.00269099258206088	0.0726498983410708	0.0313878705385024	0.0484468636367292	0.0668850028690805	0.0484337440284901	0.0506296722043092	0.030513843722935
Meth.GFI1	0.131783082346081	0.0932672303555141	0.138629164285082	0.0814255102306844	0.110833066750737	0.188794318618268	0.173299213290846	0.09140626944076	0.0973816220027621	0.190701097870162	0.120088959252156	0.163245363103822	0.115999783030681
Meth.GFI1B	0.214744177906865	0.189005661623714	0.266043424571051	0.138438412981868	0.147168998555074	0.285115084768775	0.262676204228978	0.117125071294926	0.174172361393591	0.26321629556849	0.164241029239062	0.169195137256104	0.0825758790856448
Meth.GFPT1	0.0815526254327055	0.0653988217392452	0.11397322664026	0.00137105321427421	0.0937406717769741	0.098476288589002	0.0816700765093834	0.0401365853646421	0.0640495646517667	0.0832044899023183	0.0540156437377624	0.0635815002202698	0.0334026509680983
Meth.GGH	0.261443006564197	0.215348637964876	0.294490727089533	0.169346985413262	0.157035412997736	0.32198283287136	0.26122850848055	0.11570977675289	0.195179620608522	0.2763191041594	0.202927374351305	0.216304356862641	0.125200606377739
Meth.GHR	0.243817656790385	0.178573099373371	0.266178744354005	0.171772602665653	0.152560337753864	0.283339595039256	0.239829565120409	0.138258905069459	0.188685417354129	0.27202394177259	0.193026653480362	0.230052526249539	0.117541819821518
Meth.GIP	0	0.0513335603914454	0	0.0538008849576256	0.0514962264994986	0.0860572350128798	0.00173415642126583	0.0436028651829298	0.0480231280130092	0.0719086269803509	0.0587780126379618	0.0593083114360369	0.0303857340133414
Meth.GK	0.00184241226658115	0.112498665652733	0.28189230750063	0.175845368909061	0.0478671932538309	0.264404637040458	0.107223423421766	0.0783800821408648	0.138853590997876	0.124396195572506	0.195600631735021	0.156175770536406	0.0408225972458467
Meth.GLI3	0.282022659045325	0.225247323238947	0.326006822349203	0.183281805897523	0.175307418286381	0.332045777426276	0.285625387049036	0.117615355956533	0.214581158988621	0.33120285544462	0.213111631362591	0.238421021151702	0.145561147237049
Meth.GNAI2	0.254051440004992	0.232472052366149	0.345214026920503	0.180874201628589	0.177803940766771	0.342738134846494	0.296611866158065	0.126161755562814	0.203860760372893	0.311632141017717	0.208303268686	0.22461227561073	0.139405304263504
Meth.GNAL	0.0747296562966663	0.0642824138369705	0.102781694544826	0.0509903457641514	0.0761569375277015	0.0930310806001951	0.0744551691257505	0.0626491648197594	0.0542757593233998	0.0847808109160821	0.0609877417261286	0.0701009849008787	0.0342505854335468
Meth.GNAS	0.0735766578609491	0.0560550942432278	0.0783881881997913	0.0447854597211992	0.0379506000316801	0.0840187382970237	0.0762230845502427	0.0271010429611442	0.0512544886282128	0.0768479851573253	0.0549502608941645	0.0540653319028734	0.0372638674495093
Meth.GOT1	0.33028693406735	0.252192309849529	0.352290594142108	0.209335829740283	0.181344307366421	0.364908176867346	0.327049449699739	0.130005012884572	0.21458875712395	0.360673839123164	0.226149495373767	0.25429467789726	0.146852109694521
Meth.GPAM	0.328861052592292	0.278568428137978	0.383648576844269	0.224876970328867	0.202293242945011	0.411407479225482	0.339329726745867	0.159207451492137	0.243066666117636	0.37577940194791	0.263762960229137	0.269200937537186	0.167892760937985
Meth.GPC3	0.162780842697343	0.0972314242557577	0.150946822606801	0.10218509537146	0.0662471049639654	0.158786799969393	0.0907849201726277	0	0.114340424034138	0.00102550745834473	0.117700883472704	0.140529258885868	0.0393287393997867
Meth.GPX1	0.0728586194519339	0.0700348400702015	0.102480942206529	0.0524331631763993	0.0661108061352822	0.0955898188961152	0.0794701774096486	0.0431978114187096	0.0621888157437809	0.0926967403321247	0.0585933617628165	0.0790405448936506	0.0516748854686814
Meth.GPX4	0.239740235080588	0.217796538356806	0.285502073206469	0.151594634370044	0.157601009420678	0.28641502204802	0.252244099819306	0.105985736556429	0.183497602939209	0.290584371799875	0.194123523694737	0.211757936927864	0.127067059279816
Meth.GRB10	0.120170391644245	0.0872261600129212	0.00388804879348483	0.0792410344291789	0.0525300449060519	0.121258696600377	0.10669051889229	0.0783470645947965	0.10401107274271	0.177035250005888	0.0968435310427694	0.101032535776192	0.0337509827829176
Meth.GRIN1	0.0710251474944036	0.0568072560266362	0.0824530766191711	0.0443044171039755	0.0371226327582528	0.0802743769799478	0.0755940218355649	0.028134439396876	0.0564035409221921	0.0837854507532203	0.0541502703713813	0.0547091743838275	0.0300310725607993
Meth.GRIN2A	0	0.153622444446726	0.10945760646962	0.0632604786430469	0.0408354013720204	0.211709351673656	0.215458419677558	0.0346839037466424	0.164031827083916	0.209015776444677	0.167288573831364	0.123006434649952	0.0547605821202891
Meth.GRIN2B	0.0730318464149455	0.0588563507146039	0.0825548574783316	0.0433326148719507	0.0445946848246632	0.0950846980611373	0.0761236163582312	0.0514006184762469	0.054572392842623	0.0809181545162905	0.0154458642532439	0.0662970858000345	0.0524059266221073
Meth.GRM6	0.0651142145751367	0.0538527618770357	0.0715377348187413	0.0414713893192142	0	0.0785123033999677	0.0670504808308381	0.0270582076032427	0.0516700586686567	0.0696757686887283	0.0478623896634504	0.0496747114312625	0.0291575741254665
Meth.GSC	0.126971673631433	0.114498472331519	0.115545275842895	0.0716672689513079	0	0.153185495161363	0.149254251437216	0	0.165034099812569	0.16414203524832	0.138247751505245	0.129025603880436	0.0541471594165361
Meth.GSN	0.124570551920047	0.132930105819453	0.205035861100339	0.112820643353745	0.114970854470703	0.192028190479558	0.159029014695114	0.0987449290084878	0.144011362292534	0.173527382760565	0.141113546220347	0.142885645819955	0.0643669400427575
Meth.GSTP1	6.99202380811298e-05	0.0711060846717889	0.119607651535523	0.0728283754975903	0.097707262402197	0.0958321668734056	0.0686710989720701	0.0678008121765176	0.0672014315255233	0	0.0855023191637539	0.0864588850130578	0.0416383340465738
Meth.GYPC	0.164222027708825	0.129561654595844	0.21525723236868	0.118211764884064	0.0929145935292901	0.223939951656082	0.182556865978443	0.0948427823605198	0.13915411849867	0.207561755055614	0.111082569750791	0.00244561663842284	0.0788305892141386
Meth.H19	0.0574251161816748	0.0497951124410647	0.0678602245056347	0.0376930781849765	0.0365787514762301	0.000975779813279323	0.00402204570066828	0.0270440716513537	0.0443270663960169	0.0568113785830629	0.00119882289016044	0.0483784222366744	0.0295953558764491
Meth.H2AFX	0.301418937982032	0.227659018412076	0.305074951523421	0.166441204116565	0.174493569989335	0.321464277363406	0.280974870685044	0.122531560280713	0.197805028033292	0.305119784552663	0.205142544721824	0.21859613345888	0.126748426534888
Meth.HAMP	0.0822999197866343	0.0722726672894662	0.114028977918953	0.0646105542164399	0.0764829948492406	0.10279165554729	0.0808033322984913	0.0470044144302743	0.0649357600749676	0.0820030981323294	0.0665499606722948	0.0883205806019003	0.0410388765011346
Meth.HAND1	0.0994378296028715	0.0650319168938916	0.110990137338685	0.0608624160394574	0.0820103613925706	0.114063181612004	0.101753803454908	0.0321542268313059	0.117526328781709	0.109519865098984	0.0978369315796982	0.0941015741125661	0.0321708474461128
Meth.HAND2	0.0742235835331458	0.0603318417079619	0.0766563005928354	0.0426644693936724	0.000449690205157385	0.0915774563975304	0.086772453150735	0.0283904497924409	0.0777308972002041	0.081671032995307	0.0535822201452672	0.0543740871172128	0.0358575186511765
Meth.HAP1	0.179256359324769	0.144134745801353	0.178193555061751	0.107063308843066	0.10904667854284	0.20675746485606	0.179599049011733	0.0772005314555567	0.146036877352345	0.211825879168662	0.132226732726129	0.157531513974718	0.0952692652733359
Meth.HBA1	0.0921216896039921	0.00247683741159894	0.00065794952365704	0.0670773421499294	0.0493397687207625	0.101412427454853	0.0828282577881317	0.0340725686667632	0.0926073420194629	0.0965770384156572	0.0883099504357876	0.105915492552931	0.0316298749311552
Meth.HBEGF	0.114694541192389	0.0874575250524577	0.131828262698491	0.0942251545392979	0.0864955101371565	0.126917854657935	0.0934564109587917	0.0628626621321436	0.11580584827851	0.111983416479332	0.0961547635324627	0.158187616678662	0.0940770031072823
Meth.HCK	0.237088446350381	0.220743626878843	0.307063373143235	0.0818672198369582	0.16520353013419	0.30407237508079	0.280004777744433	0.0873114156004451	0.20113602087071	0.280231490843131	0.186950547997758	0.202480183660819	0.10752274912605
Meth.HCN2	0.101036808662459	0.0753807926157059	0.101999770267096	0.0498112320117893	0.0440069898504305	0.104535995653444	0.10686908229435	0.0327089633933169	0.0941346960616182	0.0979354415076938	0.0712282744734742	0.0729476439367877	0.038325570358997
Meth.HCN4	0.0786197930585773	0.0573177407249334	0.0925939649858634	0.0456115844146673	0.0371268325699027	0.0911355854447614	0.0822346424968312	0.0280886411129077	0.0713553127284734	0.0833154596773979	0.0780313557021914	0.0582210519953455	0.0316790826026607
Meth.HDAC4	0.241421807630393	0.201242988362709	0.269449103572913	0.168925079162178	0.155376196332677	0.309356799896984	0.282673093630862	0.0922434712194291	0.186699755527551	0.315346207951055	0.187039450727944	0.202572811859466	0.141272004507597
Meth.HES1	0.286204873206073	0.250123586914733	0.307783127277817	0.167451401561376	0.145396386996131	0.346041662482988	0.294561691440014	0.125555871377404	0.217224269542472	0.315193584635578	0.190822244776819	0.22826658107739	0.153179239188117
Meth.HES6	0.128456421503833	0.100750445296234	0.143640326915204	0.102914026660118	0.112280590785927	0.15134924293865	0.133531940383464	0.0351671192047884	0.117063910408033	0.11535280122099	0.102310707825428	0.109156743119214	0.0456996011264454
Meth.HEY2	0.229180251227437	0.186363999277124	0.217590607746199	0.163976410108858	0.152767421297809	0.271202754626792	0.233462666892976	0.113665812668571	0.178660455610953	0.251956813915024	0.198065230729004	0.204262118060496	0.0967175789092801
Meth.HHEX	0.0976539866428795	0	0.145701220923264	0.000410684924008307	0.110936933049979	0.139627718946253	0.128950847235495	0.000719753329197605	0.115978479920609	0.104857592335249	0.103174637785638	0.107208699298773	0
Meth.HIF3A	0.142150588727048	0.145902963405115	0.201805114057541	0.0995297724789479	0.123959280541549	0.179925972242268	0.135056505706083	0.0494679277263102	0.10474060165281	0.156281858797483	0.00030051987341356	0.160814961404992	0.125351141212438
Meth.HIP1	0.142985219810827	0.119950832718936	0.157116899622319	0.0730616759738907	0.0809291810539644	0.148815648409821	0.136750191560223	0.0563101545274146	0.115726345248609	0.163144862236601	0.0999894267965082	0.118276268237722	0.0696642523499994
Meth.HIPK3	0.0736598425180882	0.0551727623821974	0.0772563241743196	0.0400261674049418	0.0346340139240291	0.0834702978734217	0.0686868928563855	0.0269660128442669	0.0483390055066878	0.0676197304833129	0.0365723991316883	0.058251859616135	0.0296581762481421
Meth.HIST1H1T	0.061950251920868	0.0459323069315022	0.0688406203221552	0.0386763614263304	0.0347965610318275	0.00353107852398209	0.0643401793956757	0.0250971186743593	0.0426344552902259	0.0648000193703858	0.0469656151967933	0.0486312237523332	0.0289993588610685
Meth.HIST1H2AM	0.283873610151408	0.242057208932506	0.311438311268026	0.188854659668356	0.176340655088481	0.345980248575355	0.289717811907001	0.111491227920333	0.193877730264533	0.328579305693074	0.22756867761127	0.229432377962853	0.128404734685522
Meth.HLA-B	0.319581864161227	0.190056494057076	0.434306613062992	0.220944649734951	0.195793889967497	0.337220440636223	0.246618217387568	0.163877541271418	0.261972100573207	0.345533088109899	0.256199773359935	0.272406122702781	0.166079605397327
Meth.HLF	0.0787537830789991	0.0546898276225359	0.0869008602322451	0.00123909417815845	0.0537155122359983	0.0845228797966342	0.0841735824109937	0.0311033186504099	0.0522501592966221	0.0804227606754521	0.00184254754169995	0.0503843524317583	0.0302349202913318
Meth.HMBS	0.247994774054869	0.205896380635623	0.277791259223496	0.145428063693378	0.145948322322685	0.288305577472528	0.25165384397969	0.0893571686860146	0.169678138298666	0.276180928636958	0.186364809151479	0.203936075453605	0.119969327391155
Meth.HMGB1	0.287434542355845	0.209440265660791	0.293199572718821	0.176001329945445	0.17700749862386	0.0480077074047266	0.299259912652531	0.131006216887937	0.193345597434467	0.29519334884164	0.204623391082603	0.221467206832063	0.115401766745202
Meth.HMGCR	0.340355852577589	0.282462865705512	0.398907816379098	0.218009758853629	0.20244385572648	0.411822035984374	0.348920995408182	0.136619026092001	0.251613416341616	0.391001190620965	0.277062578496811	0.301638174439478	0.163162175906082
Meth.HMGCS1	0.173521742802754	0.143177949134972	0.191257498770494	0.111221167067105	0.101889260850829	0.179824697363726	0.187422971460088	0.0723718454616217	0.123910399203901	0.215804809637672	0.124272467851329	0.136430204681852	0.0850767826815416
Meth.HMGN1	0.0816524329409204	0.061656573163791	0.0793611805567608	0.0509251993680283	0.0426729608602976	0.0935013793929899	0.0853280878495128	0.0307503922657373	0.0549021260735161	0.0979626998276228	0.0529232127016777	0.0659263841087222	0.0533050696109393
Meth.HMOX1	0.0615232520842705	0.0522133443563903	0.0861357165420367	0.0411833073295778	0.0630893176058751	0.000724937976032804	0.0733629645879371	0.0400888860925791	0.0455374218721388	0.107153969533079	0.0499392261775935	0.0520015467533104	0.0301764840328122
Meth.HOXA1	0.247731224109261	0.22270778572388	0.316581359099104	0.182362502074	0.162235619035794	0.338971731254462	0.291610115108159	0.120657306511592	0.205519129741128	0.313688282754984	0.232440557849692	0.247643913258325	0.0422504378927105
Meth.HOXA10	0.0247515533675962	0.08130282316831	0.153471303828454	0.0679708936942151	0.106912012648329	0.152574219128006	0.103298035295979	0.078256777380441	0.0884398830874506	0.134162880465635	0.0878223647210924	0.0968937045308641	0.0646927538472623
Meth.HOXA11	0.072214338970533	0.0545038468905703	0.0975437936342949	0.00444795868179644	0.0665348113737737	0.104839983696436	0.0936518852426574	0.0315916209133379	0.0582694037208572	0.110428778956816	0.0570961701697557	0.0597033179161227	0.000388544345869108
Meth.HOXA13	0.203826572976362	0.0824407766653561	0.00346498284400576	0.140418945131925	0.0848396805464855	0.150834594416872	0.124447795599196	0.06723260416181	0.109326461676317	0.0029428724964913	0.122221347763468	0.202307686263736	0.11005932410931
Meth.HOXA2	0.0995969271267086	0.0586675592488436	0.116095381058228	0.0467133429906867	0.0375020095078252	0	0.0896898763765016	0.0300768500978874	0.0539501294212843	0.0761798000001838	0	0.0555526052487941	0.030933156095165
Meth.HOXA4	0.0865459010980176	0.0551708314217493	0.0893745082720865	0.0539977779277114	0.0404076425417879	0.000141343662751495	0.0745206563905659	0.0300984533371532	0.0578610488157948	0.0766818424459036	0.0637156586925539	0.0592625202793969	0.0423033147067562
Meth.HOXA5	0.0867632848955142	0.068135426951831	0.0959937056796453	0.0547964178698417	0.0674207569183411	0.105269185506053	0	0.0699516286235455	0.0735433198313762	0.0383397039484984	0.0723723260383657	0.0770632688718673	0.0333702541027744
Meth.HOXA7	0.0975415483482551	0.0604631259811483	0.121677278588569	0.0642330673758573	0.0406079522005258	0.110001258515849	0.129926097879613	0.000313263963686075	0.078274330502635	0.101785830080745	0.0638350187798849	0.0593284236642048	0.0485851408492313
Meth.HOXB1	0	0.00123645155245806	0.0689196483633863	2.22152106578432e-05	0.033655501950223	0.0027926838724908	4.70996980776356e-05	0.026627837021728	0.0472750750647578	0.0905131942613873	0.04735416115022	0.00200679747060746	0.028527354097771
Meth.HOXB2	0.108080845961026	0.0611860999152566	0.106515189030291	0.0677896624682795	0.0485586528466707	0.108797443571561	0.103447353879327	0.0357630793265612	0.0803176404520139	0.0854313274341182	0.0682805317993068	0.0599545626722421	0.00108320420608329
Meth.HOXB3	0.000586625525845582	0.0596296686283587	0.107724402761618	0.059562958460137	0.0935346217217981	0.000235327004151643	0	0.0318566049558767	0.0800555196301507	0.0488335197097104	0.05994565914661	0.0541912988342234	0.0312744534754261
Meth.HOXB4	0.142558543345907	0.0683664432098495	0.470421417891282	0.0584566208575079	7.23225856215375e-05	0.0024098877122016	0.250675371990629	0	0.1091303185499	0.00067467348019179	0.0705567155078397	0.000144851161593836	0.000236802015299127
Meth.HOXB7	0.238879279171968	0.130641804760408	0.250682528806547	0.11019914547299	0.0951798962912686	0.0010217973254718	0.207763769162797	0.0583413655171464	0.11054725801946	0.161721574038414	0	0.000541368547504983	0.0890012184946653
Meth.HOXB8	0.126546429263903	0.0584906444389096	0.120938884326785	0.0459851445503999	0.0635615191627802	0.00173542425577926	0.105909449107784	0.0278726687394069	0.0882199316429987	0.0790033035830085	0.0680714440917752	0.0592904682919059	0
Meth.HOXC8	0	0	0	0.24798220772378	0.102145792225114	0.210451443772927	0.224288006730852	0.0498198259890125	0.213854741095317	0.180797424242921	0.240707007908588	0	0
Meth.HOXD1	0.172750299689339	0.112564438217061	0.0443982690252199	0.108103414067316	0.0702106583701099	0.176980062142083	0.121238460586417	0.0980379687883243	0.122824016360781	0.135280339482234	0	0.202469026953705	0.0943491715833329
Meth.HOXD10	0.0857555378800166	0.0564360361838168	0.10160422537925	0.0452049778060696	0.0634761312621048	0.0891512043499251	0.0954675174666797	0.0300613002882659	0.08970131551594	0.0895712743268319	0.0561024113126265	0.0575570414651673	0.0320254817788503
Meth.HOXD11	0.111378407128324	0.0803361654177333	0.137810908465895	0.091810527339154	0.0842971352279004	0.132960975696041	0.0993081541140022	0.0385459127278018	0.116849032483115	0.110599970047429	0.0895700700986748	0.154692852140981	0.0669372497640479
Meth.HOXD13	0.118350837337598	0.0683741389993951	0.119607525035444	0.05540651777867	0.0462644708037796	0.113323113747366	0.135848225031372	0.0319465748265905	0.0836667857627399	0.117387173630703	0.0105633695970204	0.0562277845758878	0.0325157076829396
Meth.HOXD4	0.0649580303467629	0.0504619112610569	0.0690141911921677	0.0413929956599893	0.00187616061817944	0.0778581680336359	0.079822627635965	0.026616275193605	0.0498968660729865	0.0722330107538897	0.00603635294143831	0.0491351265051329	0.029525016744173
Meth.HOXD8	0.0800614552128148	0.0637591950238955	0.0927178731067359	0.0765137566449464	0	0.105581134562224	0.102708201915324	0.0295490539390055	0.0923197494120256	0.115030716076513	0.0652098796705867	0.0639832394037453	0.0503315003079722
Meth.HOXD9	0.0685098067056507	0.00143648288778862	0.0729291180244326	0.092166370871762	0	0.213844718922233	0.0910572663544699	0.0306555705098288	0.0889525322742649	0.0901272314428392	0.0542065872595123	0.06235458169541	0.0313749226036772
Meth.HPGD	0.254541362938823	0.207415515360898	0.248139376981236	0.156712897814215	0.150566261938366	0.288699119430562	0.263698300095413	0.0961049868642623	0.173982258457106	0.288725181483891	0.188064573767827	0.210547927627393	0.0663413021689388
Meth.HPSE	0.301717881296042	0.196522126658744	0.334959978259915	0.199899862731954	0.186419349216141	0.369678564527913	0.312873142754253	0.138586012789487	0.211292052028134	0.327652984247324	0.235367045239591	0.242813852285169	0.151583202476107
Meth.HRAS	0.00142491418156614	0.127479761178691	0.210775337134291	0.108161061408243	0.134980325811919	0.160721188242863	0.150760033664949	0.0876711331085592	0.105230014762362	0.188410132033484	0.132569889212755	0.137013749499245	0.116955380302204
Meth.HRK	0.297306101758187	0.14265016012624	0.337620310012188	0.124398778401421	0.107757435938615	0.247499279155802	0.210318448275787	0.0898648351485621	0.171161810251112	0.285980967197239	0.192456862848772	0.137820382714874	0.0696861086943502
Meth.HSD17B8	0.00358545139045594	0.125491121401038	0.00203676022630809	0.223168650731707	0.178328354157507	0.366349310938445	0.307204431522796	0.145101724669963	0.239718015022901	0.319757615909036	0.24912937792548	0	0.105424129237861
Meth.HSF2	0.287532085928536	0.228361274376666	0.315883149718126	0.175021362262075	0.17883064712562	0.330694835983043	0.295787938072454	0.127878174807889	0.199198505846753	0.330984362676305	0.216108302765357	0.209735191257772	0.13550448797428
Meth.HSF4	0.00101726928370499	0	0.0262823368688534	0.0852239388370145	0.0802090256720799	0.129239289567212	0.14604258348549	0	0.0795411189191166	0.142033894029318	0.100307720397384	0.0646233583634669	0.0373877365504724
Meth.HSPA1A	0.00227806883558624	0	0.301287915581684	0.149712185326741	0.120770116009755	0.308928917669037	0.196950537934605	0.108353240962557	0.156235128164389	0.191256758789108	0.152982030868507	0.157266127029249	0.131544867236443
Meth.HSPA1B	0.224023495364674	0.15850029516817	0.234876529227488	0.0970719935999861	0.123940371335212	0.250655779792456	0.210904295333265	0.0782431242665188	0.163565673665845	0.241388938423923	0.149822747178609	0.176028957939397	0.111778735878035
Meth.HSPA2	0.0632852075570812	0.0502870835477882	0.018818862944746	0.0402699873581544	0.0374523933754018	0.0758459254019152	0.0599429533274049	0.0268297530706526	0.0442824368398945	0.0629426135758446	0.0459796458745512	0.0497584421111597	0.0290160869395096
Meth.HSPA5	0.248720423588842	0.206078412148701	0.286525282298027	0.166515293549192	0.146768321534066	0.29329563591838	0.263355221502404	0.116985257464839	0.183950752456822	0.289824145746278	0.183905763981157	0.216695760983282	0.124447766328325
Meth.HSPA8	0.290400320564409	0.223920941523718	0.344765660229101	0.174246134186116	0.180981075373168	0.322181320858691	0.310052103110244	0.116602320823481	0.207123726536845	0.328147798040548	0.213425212917208	0.228882904006964	0.138260110134778
Meth.HSPB1	0.322823016983592	0.24332351474836	0.356527081037235	0.19888570033255	0.179802568545666	0.364309106821455	0.31081145638866	0.133855272130657	0.226526944232862	0.322853185628632	0.226311273470905	0.243313203138885	0.136768527837227
Meth.HSPD1	0.328859231441459	0.260862853116984	0.380090336518379	0.217248144064451	0.187531649458189	0.379963777901118	0.32918863265251	0.152491375194371	0.240378921571998	0.371903251098845	0.244177189776245	0.269085354978397	0.172686735856963
Meth.HTR4	0.0906065700450422	0.0750209424833434	0.0881168148999324	0	0.0384220262854365	0.098601545998899	0.0855246253420754	0.0300752124959918	0.0972133522057928	0.0974403381164762	0.0617838558535539	0	0.0497768407142197
Meth.ICAM1	0.281791992926499	0.236476388125089	0.353582789606029	0.199086161199227	0.180428736998735	0.358618894431071	0.300061644094194	0.112785428425482	0.20219955242668	0.343627219987266	0.225012688455874	0.238823737954383	0.1423352635275
Meth.ID2	0.167478500613747	0.122188574966358	0.240704010115195	0.098124625977755	0.124693599160333	0.00483769772327087	0.134465940526954	0.0931341070168872	0.116294482505786	0.161946093231127	0.138667910378784	0.139066280430949	0.0627029659396887
Meth.ID3	0.259070407941455	0.218366207103258	0.316887639510041	0.17979186012074	0.159419747373595	0.302747423737501	0.271588331260413	0.113027950471794	0.199954448010563	0.290827296567438	0.214489441321038	0.208831886413302	0.127272278571457
Meth.ID4	0.115094845079691	0.0783431542228524	0.113579572782581	0.0740381880730608	0.0718608423717879	0.132058474638904	0.100180019407458	0.0369437440220231	0.116437402543095	0.103736791910355	0.00577767729386523	0.146932197174532	0.0355149428515502
Meth.IDH1	0.2377968416834	0.209059452046884	0.314081505590641	0.15868603199275	0.17747551054282	0.287977118550912	0.208669749543091	0.138655874494101	0.183553072402535	0.258503546218402	0.185002753475007	0.229635582336645	0.148289005135062
Meth.IER3IP1	0.324622668883632	0.245410646080825	0.361637176249877	0.193404665558425	0.183550231811912	0.371285287365393	0.321707526563655	0.127970934284573	0.226949444506756	0.372225444837865	0.23617872233447	0.251421649657053	0.156632528216483
Meth.IFNB1	0.093674776939018	0.0732614077545102	0.119319087656599	0.0489241002845542	0.0926310141035487	0.108298716282586	0.077575807121392	0.0631736580291647	0.0604881891653919	0.0961228443478174	0.0632320952099291	0.0877868693393851	0.0597972651238981
Meth.IFNGR1	0.212044576047415	0.182061577574265	0.258716972779552	0.150141270544127	0.135884177290552	0.268905324581131	0.229255759480683	0.0970838997360586	0.157407634347735	0.254061323301729	0.169990209647529	0.184093634175454	0.115331925495023
Meth.IFNGR2	0.0828049083055424	0.0670608044365878	0	0.0549562761935321	0.0642378541846112	0.105083034272462	0.00447214328298378	0.0346726745544495	0.0572597119032396	0.0779904488153573	0.0656164872644001	0.0678679112096847	0.0317898537869074
Meth.IGF1R	0.150667700212974	0.109054920225294	0.164775150629285	0.136076261475794	0.101108396910327	0.170488550034516	0	0.0901732874535803	0.129648436812828	0.154014850444181	0.151598463305146	0.158960276563102	0.0965306743174122
Meth.IGF2	0.0811583566171238	0.0525274527381051	0.0802054975165326	0.0503087971358418	0.0417833593464395	0.0826020229726724	0.0753721738877096	0.0293343834126434	0.0633834388717711	0.0763397340797406	0.0557430088373867	0.075704435390359	0.0319824662169837
Meth.IGF2R	0.236522704404091	0.201091065647095	0.278101870321857	0.170565735436135	0.157012317109832	0.288559633524547	0.261479705298864	0.111577449451955	0.1788625291828	0.304664282905575	0.192946198322508	0.203084730403343	0.13472611427946
Meth.IGFALS	0.0618285528656105	0.049606239716917	0.0702807157393501	0.0399000239586448	0.0364036906191547	0.077560248273086	0.0688162540917252	0.0269977763602585	0.0462945613911273	0.0694758166099722	0.0480267473559314	0.0505360007672405	0.0291470436053485
Meth.IGFBP2	0.129728924740904	0.0941089960746997	0.159264764997832	0.0775558279369381	0.0927709209079748	0.146922901979145	0.123029416903856	0.0697405364022426	0.0967439705991385	0.159785828999094	0.115426628447427	0.115444992376899	0.034650220055412
Meth.IGFBP3	0.121579663601105	0	0.133491648180881	0.0917269931565276	0.0469417345405151	0.142466949809439	0.154166810576364	0.0605748141904224	0.154563448035956	0.183427643630734	0.123561642231413	0.190458889433867	0.215493606890782
Meth.IGFBP4	0.210345849944733	0.144019624018699	0.23672153540696	0.162988906303736	0.131982700265427	0.26015284746096	0.228495458361015	0.101352542646106	0.164524220004907	0.260416070904786	0.162748340760076	0.189135604015209	0.0718081820825376
Meth.IGFBP5	0.190772021204432	0.157236137778089	0.225776421044428	0.130204371743781	0.137422385330465	0.217279663902182	0.17818045981643	0.0857977780541648	0.161425270326409	0.229104518224311	0.15014227927379	0.00213500793909963	5.29702724698556e-05
Meth.IGFBP6	0.251217266217633	0.212616415204667	0.285841240990206	0.15431763152358	0.143751560058698	0.3070265758855	0.258461252544188	0.105958642364107	0.183428423208646	0.269569724873653	0.193310376139422	0.219124622494446	0.13588503353838
Meth.IKBKB	0.229346421172763	0.206773424627606	0.28352103313258	0.156574268748841	0.155642516827544	0.305787583502432	0.271251043912156	0.110309411830229	0.184809362358987	0.294395559875819	0.190670688647302	0.215110041641725	0.140637227304379
Meth.IKBKE	0.000868227637455687	0.0845146034356962	0.142364837749046	0.0715949450485096	0.102008435459918	0.0222205468559104	0.0847230608690368	0.0680929454745565	0.0692005676572022	0.101737016531696	0.0803078013189428	0.0966686555606818	0.0891542672066692
Meth.IL11	0.139182144710035	0.114639829900391	0.18436836431711	0.00153029820917748	0.121093110731689	0.160441422763935	0.133064213327565	0.0790101347120921	0.120919432156785	0.152022745577123	0.102457195510846	0.146569973629394	0.115396938672133
Meth.IL12A	0.336488362602935	0.26483345056603	0.365986093937431	0.186094013683668	0.181096254580645	0.372039383832949	0.333388083460401	0.127834191147296	0.227113964030152	0.364816463773226	0.228754483449872	0.256421996491315	0.171732492498967
Meth.IL12RB2	0.109360386544818	0.0865939952346546	0.110228062942524	0.0565373305798811	0.0555095891382986	0.135841468990128	0.137547739759861	0.0473848625775838	0	0.165068866080521	0.0918997048184208	0.089286841242421	0.048699918742098
Meth.IL4R	0.259705209212925	0.202254323500984	0.301648277771877	0.164780889374499	0.149049499468167	0.296816714403287	0.257085774213043	0.109166351077498	0.187608624398357	0.278201466948869	0.209553137587671	0.21312373436895	0.121731762607319
Meth.IL6R	0.248633451036343	0.205573963689005	0.275022174066407	0.156514276005177	0.149470640336543	0.28934850379404	0.277551863271245	0.11156212587594	0.174381884638465	0.295925336885456	0.184309767754661	0.205432139406844	0.122351674573405
Meth.IL6ST	0.183767642432729	0.13679576440071	0.211110208919296	0.102712682188766	0.0579807304445141	0.20121192040935	0.204236639821789	0.0651214123649233	0.150543445446966	0.216696983817144	0.122606880789683	0.174333291314153	0.107632721097447
Meth.IL7	0.269104627772618	0.197973723412993	0.312656194399923	0.175354421035379	0.152640510354962	0.338322225731629	0.286708042332533	0.112196245069442	0.201127438966539	0.297824598311157	0.207720953736564	0.210678199232296	0.13434648479502
Meth.ILF3	0.280659562868588	0.236236396545923	0.314202129707754	0.174243198445926	0.162754813394316	0.334284813833711	0.294103783064376	0.123147716554648	0.208449452051875	0.315186838449697	0.216643237040651	0.227105495246101	0.134607039906825
Meth.ILK	0.31087327480466	0.24784341657678	0.330806789949762	0.209093430109976	0.171728482240475	0.354006572335528	0.313242417224999	0.135152639215252	0.223739817909312	0.329586078464076	0.224405535394375	0.255724423006767	0.130966376111628
Meth.ING2	0.222163339518338	0.181332033481256	0.247072691978266	0.14381094917593	0.130330279319848	0.25958844912006	0.234602365325819	0.0748282784487126	0.161197736562401	0.253937243813055	0.158270880341988	0.180700763383364	0.103867639275721
Meth.INHA	0.0664092624328732	0.0546254187555933	0.0946241842859081	0.045854681032323	0.0662298388421556	0.00491775250075999	0.0745628022208055	0.0381896622814291	0.0485274568630174	0.0784288113548795	0.051811702727813	0.0577614489858769	0.0383429341722189
Meth.INHBB	0.138524849224682	0.102621217013204	0.166631207093586	0.104654611923736	0.122475795860678	0.176803761713432	0.163392990424124	0.091968863924358	0.133450059700444	0.177328782897115	0.131414649916763	0.140202921981814	0.102460025110545
Meth.INPPL1	0.225391885626135	0.17676172233967	0.244979800393071	0.145028707987616	0.127819331344137	0.246794698867877	0.233915749259775	0.0885121345806957	0.149532584779136	0.25143749621731	0.164521407504473	0.176153759789718	0.111025377185254
Meth.INSIG1	0.25330522383883	0.182774785047171	0	0.186059537058485	0.15466890983481	0.00754651585419827	0.287556431421423	0.124749999534372	0.188586395346737	0.325511323634926	0.197147500346415	0.196338028201025	0.129305859985468
Meth.INSL3	0.0620512801341787	0.0490293724725718	0.00185471288156939	0.00557730735425401	0.0304922589522019	0.0765507653302595	0.0604073421732374	0.0279403758332594	0.044004233610901	0.0660619346046907	0.0454594357755056	0.0488914941463398	0.029328982036139
Meth.INSR	0.0668217457715476	0.0515410015049933	0.0880575835686221	0.0452488979484943	0.0526343080272377	0.0830248849368354	0.0714045637797167	0.0298609267001525	0.0564175945048846	0.0750275943565425	0.0507165294118677	0.0595103745726712	0.0302776878453717
Meth.IQGAP1	0.108189010918427	0.0862669679791039	0.110999824272749	0.0639482957672639	0.0582449878380802	0.110535574063397	0.113752725441153	0.0428626219942696	0.0740325858126312	0.127881517122379	0.0771311010303211	0.0926020309330546	0.0555902209856035
Meth.IRAK1	0	0.0906488529589175	0.140780580515289	0.198188991251861	4.68415156589994e-05	0.282973598887882	0	0.100750324808374	0	0	0	0.112525210965938	0.0406842737715861
Meth.IRF1	0.321992086938856	0.265081019901449	0.377565005161532	0.215681435663161	0.19250600569975	0.385638940581995	0.344408262969285	0.128559743160382	0.23484286551748	0.350846112425783	0.245025842736786	0.266566593917175	0.15310443637387
Meth.IRF4	0	0.127177741153666	0.153537630920344	0.0576686071341086	0.0922722216693699	0.168138506252589	0.261057729152405	0.0339385398727564	0.279294572288577	0.146253365802159	0.129080398432315	0.0993293749280058	0.0328201787761388
Meth.IRF7	0.0661720525741548	0.0517092195252019	0.0781826518345679	0.0426147822552928	0.0351174984256628	0.0768229201629322	0.067236087646366	0.00203092203287658	0	0.0739961399496058	0.0491452008458398	0.0519651430893498	0.0289418091213908
Meth.IRF8	0.0861708384769205	0.0743165165468857	0.0907133369935141	0.0452297448568087	0.0538289880787503	0.101087693014349	0.104722085315962	0.0290918555075669	0.0621762875269362	0.102208288646408	0.0656839793088919	0.0583551039238133	0.029897129541728
Meth.IRS1	0.157029987578381	0.135753827024009	0.21007627230956	0.149414393929707	0.150892960005204	0.217613779614881	0.206309743275823	0.101759251244038	0.14690855778594	0.178036209926088	0.181438680671674	0.0912384030092315	0.0371820854093772
Meth.IRS2	0.200541150359786	0.112329218354069	0.316421418193375	0.145941188882609	0.135896210137577	0.290717287961733	0.139380233835307	0.14487250668358	0.152706509665611	0.0011481437517234	0.20469961503708	0.00159646097251429	0.153560379994458
Meth.ISG20	0	0.0891582454096943	0.229234096597122	0.0606602955487012	0.14043491707872	0.131045016342839	0.112217508445026	0.0739936631798174	0.102147622371114	0.134600299642882	0.0941325991945292	0.110918739021799	0.106857819072433
Meth.ITGA5	0.307212189511983	0.254048284748247	0.357196860850412	0.17844027150827	0.181781419610038	0.35165269138464	0.325123236966169	0.130892363685742	0.209887237057873	0.359009647230929	0.227061118005617	0.246162690099309	0.159738093969685
Meth.ITGA6	0.132540863419995	0.122497202943654	0.198303447300128	0.113192198391066	0.121340893692494	0.179207563333858	0.174176001852823	0.0543355996174639	0.10159311576736	0.179640039573329	0.134015994718532	0.130603416500685	0.0828218063951314
Meth.ITGAV	0.318422194124966	0.258336792220974	0.380963135099355	0.201281071198976	0.185517245425249	0.401066590201729	0.335655161380858	0.152926893385692	0.230476259163197	0.339260018770712	0.236026572659894	0.267776494102019	0.138534343108124
Meth.ITGB1	0.234755794047801	0.189770190130597	0.269041526969431	0.155679390133238	0.136644161167417	0.286834865718041	0.244739812367626	0.10868098166705	0.165838032475351	0.275513512133516	0.183513813151691	0.18917334993687	0.125067383214594
Meth.ITGB3	0.017287301581165	0.0485733859856558	0.0789643785196429	0.0397972467065625	0.0379111434891918	0.0804599466201889	0.0617854844421711	0.038503827142703	0.0504469459392448	0.0694448399860964	0.0541905733172477	0.0511172412469395	0.0302765710235844
Meth.ITGB5	0.221698979165568	0.166495367998767	0.256710810534477	0.113389908920922	0.148814839754658	0.246440395512831	0.186432794180493	0.12932175651017	0.17165498208265	0.21425577702003	0.154681422338371	0.22224063601772	0.128009468937551
Meth.IVL	0.0669123711391436	0.0559369784715149	0.09588273288635	0.0449362276345613	0.0630621998083844	0.0884583336704102	0.0700413522698764	0.0292027019886769	0.0517528670171534	0.0743914771416689	0.00245106413033241	0.0744386321817154	0.0568768310278231
Meth.JAG1	0.284467584420475	0.209958667239752	0.308239786705359	0.168525694982163	0.167763104107077	0.328628739220538	0.299704270624455	0.121822844797479	0.201711599384545	0.313809891331367	0.200856104643213	0.242612145853559	0.124000685772947
Meth.JAK3	0.064840721230692	0.0502329564498082	0.0777474317225162	0.0389315738791044	0.0434039958235797	0.0781573498552634	0.0665167205708485	0.0348688178632589	0.0462946557985351	0.0647294751558667	0.00132902768668739	0.0502591807345563	0.0293550985969714
Meth.JUN	0.206114955638462	0.167086075750555	0.216282884187366	0.128707377354686	0.120534562962167	0.225463908906801	0.209935476072201	0.0823026416439726	0.13961634686684	0.226485670108688	0.149102329246014	0.15845954711531	0.0984670441490781
Meth.JUNB	0.279644779532708	0.209645946514256	0.319200467299278	0.171282525406399	0.165798273934255	0.324870239460532	0.292390982719323	0.0658467162613569	0.202617431276236	0.297511760227355	0.190287478951054	0.224841768565173	0.122711579112631
Meth.JUND	0.247125084783542	0.160071091702873	0.278906542306366	0.146258582013573	0.151036189521599	0.271392455893418	0.253502684797527	0.0863904337009492	0.186905579574716	0.248684795043026	0.186165541452362	0.208923023311484	0.116248015162122
Meth.JUP	0.23463749835806	0.19027757350797	0.269938963928702	0.154971335312578	0.149242795009155	0.261145990237594	0.246647915417908	0.109909068563128	0.176897418817504	0.25355371553763	0.197006914686981	0.215627745121023	0.139097032477137
Meth.KCNF1	0.187412485827227	0.136594967435312	0.220267858927447	0.0695589045348351	0.107040171006617	0.195691489373404	0.170212862871079	0.0386473335959837	0.174338433190884	0.18197294969211	0.112405786380276	0.191696261605378	0.105976598387605
Meth.KCNJ11	0.101381391348605	0.0858644291381848	0.128308491132952	0.0596053265637696	0.101845433434397	0.126901942983181	0.103265542162728	0.0653317741249718	0.0740412071700193	0.109237698721367	0.0783161110115458	0.095551007135172	0.040832724147524
Meth.KCNJ2	0.253099053117642	0.179973203739184	0.293625300767943	0.181514255345883	0.00120861545097641	0.317276737896261	0.244887699736736	0.114065690347233	0.20242062770997	0.269096446734663	0.199640219486723	0.22692516758178	0.0884159405988327
Meth.KCNK5	0.113617003530293	0.123965736890111	0.140707210658551	0.0602926784586605	1.57160695310688e-05	0.198611310214546	0.120844158356286	0.041079950871784	0.19247738238007	0.153481193632997	0.197173888966805	0.21736026161271	0.0396331910977532
Meth.KCNQ4	0.0662165218114561	0.053791233867995	0.0878435322007331	0.0512596532323957	0.0637742428100372	0.0806858663512804	0.0689445111113711	0.0413142411703885	0.0540106260339477	0.0751757884213298	0.0549561759246695	0.0630755936971476	0.0327409505030695
Meth.KISS1R	0.120644021980153	0.0909804153577244	0.175100588743761	0.0622264501382037	0.0785904262778212	0.154792104896888	0.153328163765388	0.0466272551440417	0.11623683489823	0.135636090584431	0.100867776286699	0.107148028796753	0.0466057104893026
Meth.KIT	0.172224145357529	0.185776405093111	0	0.151727766485741	0.14168147994117	0.000543435010826212	0.246616760184079	0.0523758873628678	0.18624628056089	0.315271145497479	0.207221143965035	0.196365559701401	0.0481689817293831
Meth.KITLG	0.165475433078209	0.0014543605760226	0.171097611975646	0.112247593088395	0.101955396158664	0.156222204758073	0.131295460450857	0.0773870908221711	0.118171888814902	0.137314365750969	0.147952567659415	0.139695661017516	0.105412791821316
Meth.KLF1	0.0590015737589143	0.0494410775034972	0.0754808004535923	0.000760892358604759	0.0384704835523771	0	0	0.0282617843089768	0.0568333644454438	0	0.0423634614360499	0.0500564951119579	0.0492134820378683
Meth.KLF13	0.195573389677052	0.157235459509295	0.209798495335317	0.110170120734451	0.108300434426318	0.219562548046679	0.17626973485704	0.0721815828551837	0.133951483700893	0.179498617447355	0.134790232661678	0.145161170476128	0.115321912463129
Meth.KLF3	0.147414837257301	0.108792764539204	0.187149714395915	0.0963085018860184	0.127888529874381	0.173725290771909	0.156567259161659	0.0397091859043464	0.111431134948892	0.16253443014668	0.095764144574962	0.00142017335959246	0.000269371367060892
Meth.KLF4	0.252976150017516	0.166300371755904	0.282900252428273	0.137785200130805	0.168446848762083	0.246386108570498	0.201568116614835	0.13943867344312	0.193869691754621	0.260310044580838	0.214942146277965	0.250855863550204	0.144267182971935
Meth.KLF5	0.327852554461951	0.257166294969825	0.347230007859745	0.179737888335459	0.194624745226572	0.359190685818131	0.319034281102916	0.141554026291289	0.204062656280597	0.37014240609713	0.238789673722141	0.260896564922656	0.125613740311336
Meth.KRAS	0.246598687491762	0.224916928124181	0.253163035601775	0.13948296128609	0.157792475779683	0.289659082671798	0.249560960831179	0.109830105580134	0.165514391194594	0.252311198290335	0.198815362753383	0.171588334919269	0.145530756635697
Meth.KRT18	0.242102918272923	0.177725452909274	0.268579686399003	0.177126861454596	0.155619354055451	0.291618383048742	0.229420602218434	0.127263495429609	0.196063197182357	0.271445391889004	0.202997555811901	0.23829786306485	0.142184052582961
Meth.L1CAM	0.00118353316162899	0.137637801762646	0.500687952344435	0.165672624823037	0.1637511988331	0.274082336396638	0.159488588777124	0.0982701025280479	0.190744452521752	0.155625214438845	0.215949336180445	0.185579153224754	0.0738823476548681
Meth.LAMA1	0.142300450074434	0.092133211359775	0	0.0724555089240894	0.0692398503013111	0.109768481551464	0.112408579963557	0	0.0952815176195025	0.00375889685809574	0.0974622826207921	0.0842793458524747	0.0818711522873914
Meth.LAT	0.0689237076746145	0.0541550106189279	0.0774892169471642	0.0484451834468109	0.00270934833167601	0.0871576082472168	0.0868841403949978	0.0278582501566294	0	0.0840957173807965	0.057137666286476	0.0842114389438919	0.0362133619095872
Meth.LATS2	0.218016710061541	0.136354285631964	0.2510806701453	0.151774474707398	0.143613006106398	0.249100829271483	0.176325811296537	0.115664491923531	0.156594141505917	0.195048490556593	0.186199767134763	0.200633575250749	0.139469717981201
Meth.LCK	0	0.0574079420710085	0.116886619949942	0.04732930114386	0.0985132654743974	0	0.140784450284817	0.0437986242401836	0	0.105775145476961	0.0921459739379058	0	0.0315975532587031
Meth.LDHA	0.221880206365807	0.183130758493898	0.264439229905584	0.145640023820039	0.138539198986151	0.255387846432317	0.243386896231474	0.103100978464393	0.172329698019492	0.26293966868107	0.176825751159534	0.194449676844481	0.113679414459088
Meth.LDLR	0.273382236923521	0.261291639296711	0.337301891741471	0.199716239032382	0.183149932027505	0.361756422187833	0.30814073737998	0.141851208053719	0.212922585776145	0.34180268969542	0.225891794999623	0.24696866744514	0.151097338952034
Meth.LEF1	0.278503901784676	0.22993829792491	0.326985748677778	0.171979289689895	0.160373779937284	0.351273441000165	0.315039358206032	0.124667835338977	0.218992885139057	0.329475963007811	0.215831261601006	0.224435883053717	0.0567817487081914
Meth.LEP	0.0655137277424482	0.0518377119464499	0.0834784696386062	0.000516333817216979	0.035558899488625	0.0820647961471467	0.068957646144846	0.0267834905295034	0.0612831700513174	0.0359634264979636	0.0457297062959723	0.0601988930689695	0
Meth.LGALS3	0.250968955676456	0.204344610260059	0.289276793348176	0.172989478435844	0.163371050651546	0.0205841345272327	0.267525459818173	0.108730498664403	0.187048970005437	0.2606821517269	0.197173356352848	0.205169810307251	0.134086940392532
Meth.LHX3	0.0645753707984332	0.0506410923112433	0.073693172158498	0.0390270438817176	0.0351933384437041	0.0792374421238916	0.0678884892386602	0.026699854563444	0.0466611063158922	0.0676058073401568	0.0511429977806281	0.0554741457044198	0.0296440971256174
Meth.LIPC	0.0635604682953145	0.0503990079381967	0.0852232681020403	0.0405789419650115	0.0634060032667139	0.00117857047699887	0.0682204671559321	0.0496759356808469	0.0449905191683932	0.0686848884707117	0.0506607893093402	0.0533266627073542	0.0302153484474164
Meth.LMNA	0.152859390973401	0.126302210020722	0.198142631820273	0.0940327625173459	0.118717619199786	0.183840941968718	0.161429517835762	0.089741551854812	0.136975504562852	0.178914036730423	0.10779342510151	0.131795194590091	0.0775522322904773
Meth.LOX	0.175748335337172	0.114494895722925	0.190400783478945	0.106642957010539	0.115868532546101	0.187949529268191	0.132840222711107	0.118763860804783	0.136582562862223	0.160754989143774	0.144546093588928	0.191440612700225	0.117683377911443
Meth.LPIN1	0.143573718327723	0.0962021430310561	0.152252126974961	0.0809858440501848	0.113830412529009	0.136958591657397	0.142712729794782	0.0761496301967305	0.0943726987817078	0.134548654215481	0.0840261039588931	0.0873901025068351	0.0408247381450187
Meth.LPL	0.0989018095682521	0.08121922295036	0.11592300733013	0.00151301925672878	0.0849409136202396	0.111671004604532	0.113735567122314	0.0301453450725581	0.144197393101783	0.111769402906295	0.138145970263938	0.0589415616269844	0.000515341486472977
Meth.LRP2	0.293441335046987	0.236554567660591	0.247255910674402	0.13866280817943	0.161194910119725	0.350476009465331	0.298720773954094	0.117474587750811	0.203502677676448	0.296848393648928	0.219638990810197	0.250810213300265	0.0622882943787773
Meth.LRP5	0.0657675777993919	0.0558284139624271	0.0966334544951728	0.0378659931009074	0.0794170868198292	0	0.0702167092887769	0.0342425065802512	0.0527604497664281	0.00254325886168547	0.050242704449691	0.0515939748154824	0.033610189371035
Meth.LTA	0	0.0553337910088701	0.101055355141293	0.0555053261117969	0.0579965297340351	0.0827922200338067	0.080291046541225	0.0328553770159214	0.00174964523093851	0.0926435503949067	0.0583653290384312	0.000325743176842408	0.032159961938164
Meth.LTF	0.0809332749803304	0.074222888350953	0.100936803440796	0.0556981326733508	0.0644924654423869	0.0979596009158854	0.079108045948163	0.0495497636487999	0.0639241425289915	0.0835832101931242	0.0625551892945165	0.0795391526877694	0.0604431299410742
Meth.LY6E	0.272636403926194	0.225522892636177	0.311671555723115	0.175665445977151	0.163334624148577	0.323043829065755	0.298872509160933	0.116753697734712	0.203640091687498	0.322092734153475	0.214995471355355	0.216955009741034	0.132322526199163
Meth.LYN	0.187161813612603	0.127929619115966	0.204751245132721	0.116884563410462	0.121412823564349	0.0019886355546634	0.18004919822	0.0920668795125052	0.118315140340642	0.168214074165666	0.131075250527743	0.133723350002851	0.0525446895651392
Meth.M6PR	0.262451093101899	0.223525896210439	0.333874055650352	0.210834718659792	0.182563607927135	0.318766028806854	0.307384701983234	0.133031038515555	0.208987130687766	0.330920755065583	0.205818012852493	0.223098553688974	0.1661379551339
Meth.MAFB	0.120042000852662	0.0762792172804821	0.138092839007601	0.0962169819741666	0.0636513486494588	0.132405338399531	0.100318500971539	0.0846329602649478	0.0938530389847184	0.107894532585808	0.103314057777208	0.127872458253847	0.0932784223373901
Meth.MAGEA2	0.058423966432802	0.0529083935685406	0.0621031003207393	0.00547337001001644	0.0357566098512945	0.000492191445999457	0.00182648261105845	0.0277156668827792	0.000603647564848225	0.0573731140081412	0.00452529190510775	0.0473717137305919	0.0306659987571052
Meth.MAGEA3	0.0560275135401825	0.0537100910339491	0.0671048780573587	0.00189409168202423	0.0376375208836998	0	0.000893260374909398	0.0303167306572758	0	0.00346518394888893	0.00779050616019985	0.048721640375198	0.0387112612930661
Meth.MAGEA6	0.0589110343024186	0.0509260947012765	0.0636620176898034	0.000654643645698443	0.0375694747789767	0	0	0.0295411291210029	0	0.00664261235065815	0.0422259871712201	0.0499161748478551	0.0362731721405385
Meth.MAL	0.0739816689036693	0.0574156914252216	0.0781854604862151	0.0432384799647437	0.0365496717426764	0.0838887785775486	0.0789354474418997	0.0285390747844224	0.0520506828866013	0.0916928363326341	0.0521309266666705	0.0534070178095577	0.0303627444701805
Meth.MAOA	0.168523357304383	0.106772642104702	0.193156265787934	0.199391559455389	0.103225519528166	0.266178578233932	0.000901839231327493	0.0976130339865637	0.00120145475861597	0	0.163873648601466	0.0069516244508393	0.0752527136875456
Meth.MAP2K4	0.265947638504999	0.216025481023085	0.306107703667084	0.167880569885073	0.147225200849676	0.334869339795486	0.268208325248837	0.111513328082717	0.193041588294399	0.305399544887275	0.203555050042668	0.215783914203638	0.128387782480448
Meth.MAP3K5	0.242301480557758	0.205701756452698	0.290124693405464	0.162639989141781	0.156185910518315	0.284842706797165	0.219281402146503	0.116789431438868	0.183802730819606	0.260191990085581	0.19704723992329	0.213274094052981	0.121220567857644
Meth.MAPK8IP1	0.159918983241183	0.114715204138281	0.195333265114403	0.0959490069215116	0.0811672705825257	0.179516178041271	0.167868247411664	0.032933460488848	0.126335957903829	0.147285077718104	0.138456940869369	0.0915209900669934	0.0770762163681376
Meth.MAPT	0.280906382955911	0.19947268456479	0.32142461627413	0.213630589240213	0.1714445444226	0.33051405433444	0.254087179781178	0.126579553602517	0.229373304864808	0.299244351595974	0.226275719549535	0.261299122606535	0.0828365140161594
Meth.MARCKS	0.284519899270418	0.230395387714103	0.314080010503604	0.183490609193564	0.159298809052287	0.30921071497879	0.2812601913641	0.124712069843555	0.206223941579084	0.27767406617329	0.214085834023988	0.226652349906257	0.153998608365511
Meth.MAZ	0.322015873702377	0.24844406581266	0.353959118380476	0.194078523952044	0.193304627207336	0.367137181286986	0.333010531035452	0.134572195601374	0.217830767916046	0.357624695800409	0.231939191167425	0.247388122876203	0.151630580716605
Meth.MBD1	0.0998619953122912	0.0548113386824322	0.0703826186257229	0.0394682099466866	0.0361682138530962	0.0936665447154593	0.0687560817975523	0.0264877379114788	0.044167585831059	0.0668332526613433	0.0463674279884744	0.0527868873621402	0.0291704849623827
Meth.MBD2	0.304936146800309	0.260726972350036	0.377822291975137	0.206200956276778	0.185057661463673	0.38723792065473	0.331875129759472	0.128135342664965	0.219093674884834	0.363913344525863	0.24255398087635	0.253674880417124	0.160130721939533
Meth.MBP	0.063217375825669	0.0506676261543108	0.00100941412754249	0.0431339120578987	0.0381848953027147	0.0739437855288931	0.0608180645585604	0.0288197850334214	0.0445127458564102	0.0690348532417996	0.0475040318375207	0.0558983947279201	0.0298235387568887
Meth.MC1R	0	0.185981642279525	0.322784203161432	0.143047195556888	0.165043386321853	0.312301135001086	0.260395901971408	0.0826749390994286	0.213889696962732	0.246814349816893	0.200189377984419	0.178777554997015	0.0827900588708643
Meth.MC2R	0.0682540564219791	0.0576014385197483	0.0862515583654355	0.0425888930955065	0.0405437859431799	0.0875467344096921	0.0686477017247659	0.052902090498296	0.0479735445974425	0.0766389897759897	0.0519285327480021	0.069514355755101	0.0677150999099288
Meth.MCL1	0.233781624329435	0.195241970602012	0.234970969699604	0.14077302833304	0.126557435439786	0.254584216007388	0.222555939920183	0.0970358364641337	0.157077800724101	0.24237288617049	0.165424445744913	0.155205158333099	0.114326366560111
Meth.MDM2	0.192008747355899	0.164235646050559	0.229055376216974	0.134867022499194	0.121621457455784	0.22685027055369	0.210592925264448	0.0831147132747832	0.148679661236448	0.233641358913711	0.154108820701608	0.166956198546109	0.097260757785401
Meth.MEF2C	0.39610839231909	0.285547458496772	0.378768737160139	0.0893438011334566	0.202342207895059	0.00352409464668463	0.340619955097308	0.173327482355228	0.287905341826653	0.21573960065862	0.00350062184852242	0.27825524575123	0.0670814438849517
Meth.MERTK	0.0599090965815026	0.0490178880115034	0.0814986408208729	0	0.0646535582293163	0.0758280330456593	0.0653219291763803	0.0368885490444398	0.0475327766091812	0.0708340598708943	0.0448673356956172	0.000987450057685887	0.0303564109793667
Meth.MFN2	0.236702699758582	0.208339623134497	0.260895419426371	0.158388644644843	0.137604698164789	0.272997298547311	0.24659108726856	0.106481785502848	0.176235913895411	0.27325377275308	0.173182516333083	0.18997344823576	0.115709398452264
Meth.MGAT2	0.31098791921663	0.245830632562418	0.339687710255444	0.182114462256128	0.166030393064894	0.353541249516018	0.315156067182878	0.125153800079151	0.238828149602408	0.342345346383562	0.229343978573956	0.239971515975365	0.143610715654291
Meth.MIF	0.268474097566257	0.204746058513856	0.293937877919772	0.155312321696405	0.150002916346765	0.293265919684071	0.269733279643336	0.106654708213395	0.183012869649816	0.287867412137516	0.185052676334107	0.204014942514571	0.12233770776362
Meth.MITF	0.211602485887736	0.16917367144756	0.283215801750129	0.139021763044325	0.165503572933029	0.255539890947789	0.22118835595714	0.113448515091533	0.18601366226113	0.244183786767753	0.186508538323955	0.203121346166364	0.123647488934744
Meth.MIXL1	0.083537081884636	0.0609422682242344	0.0999134766975829	0.046154652878499	0.0811468797431418	0.0959117674491786	0.083838097321855	0.0491035120587016	0.0639619811163591	0.0880989295987834	0.0641110834278335	0.056808624334745	0.0355398297987857
Meth.MLC1	0.134440807779859	0.102297926875708	0.148931638000601	0.0637378148356648	0.121006571741784	0.15301135882443	0.19498935827722	0.0407091986540381	0.00305673777320832	0.190318847043778	0.0781925876744078	0.00368808625710054	0.0676090636011094
Meth.MLH1	0.110704780295673	0.108185631870763	0.169189077335885	0.0563459637913656	0.105825648911818	0.145524331422145	0.119734669114911	0.0801181556431448	0.0914143929875699	0.131539562022687	0.0909667367060005	0.119318375397324	0.10114796696627
Meth.MME	0.148816783289509	0.150846668905177	0.00827984733454592	0.180034714743833	0.0511369031473517	0.181941429734229	0.18581202935679	0.0457567417221901	0.136485504188326	0.163618151041711	0.146722265511789	0.119745167732525	0.0357006878280915
Meth.MMP14	0.103944399445013	0.0766867856096324	0.111413962209052	0.0812309523305803	0.0649941611914396	0.00846001988793153	0.0860379576685679	0.0470659655346011	0.103738240852534	0.0156638455811094	0.0749871171607739	0.134804632751851	0.0787410449932377
Meth.MMP2	0.173617518928191	0.112810517853787	0.000658768724631109	0.098525340338513	0.0557593055816173	0.178339221727047	0.152365583933524	0.0664981031607117	0.129078811730042	0.194694521246962	0.00306776273966256	0.0982152238227703	0.0334011849528667
Meth.MMP9	0.0607603225626178	0.0505882179602517	0.0688415659611104	0.0137127102060175	0.0386908115445668	0.0772677182691152	0.0679498695448863	0.0288246462578059	0.0474550420795	0.067472927791388	0	0.0513154044898309	0.0303636714537109
Meth.MOG	0.0608513527967823	0.0517164866506581	0.112775043557584	0.0423205355642284	0.0751208097740599	0.0816823269546677	0.0344756852569347	0.0465312000648122	0.0502057347787331	0.00241779735709112	0.0487970699175527	0.000329553574700117	0.0302041536789466
Meth.MOS	0.107822151373611	0.11094906311987	0.132522391955875	0.0542852220369354	0.0633757431812408	0.117698064667612	0.133967481767438	0.0371772181006445	0.155257347972023	0.105167001791245	0.0666558844333869	0.00296875290417708	0.0765213696466102
Meth.MOV10L1	0.0835984024713677	0.000959694952306084	0.00146583410998566	0.013306202567417	0.0308993080019133	0.0673555295470379	0.00622332876843408	0.0259880891750494	0.000749104934896983	0.0624163583154074	0.0449601153275503	0.0245456183812933	0.00341075103696221
Meth.MRPS12	0.274968045382862	0.223318881776603	0.30247869846206	0.17840136550656	0.160205762636661	0.315229735940121	0.29756327904314	0.119480339510555	0.199933131481168	0.324518791405071	0.20022051855106	0.225684135401429	0.140505992653415
Meth.MSRA	0.237845400107275	0.203581325909019	0.278312725534172	0.160677726744564	0.135321360164903	0.285860082706098	0.252282051751914	0.111926338383924	0.187466077879951	0.279941194425077	0.186801282855835	0.174693869116567	0.112568840838176
Meth.MSX1	0.0931437459728075	0.0631881967328363	0.11363488391052	0.050044402962626	0.0416052032658155	0.120614285644552	0.113356060183021	0.030753389148101	0.0814786859575489	0.116340590718482	0.143993074014913	0.0605898641837154	0.0463803205767686
Meth.MT1A	0.0625814611816521	0.0487610466058124	0.0735556404916238	0.0400759161926754	0.0346072631516564	0.0775986458488471	0.065596809505574	0.0256506105207573	0.0457533807233472	0.0671241020886169	0.0478737938725457	0.0500915856183936	0.0358292336968558
Meth.MTA1	0.265269611445404	0.205200833804107	0.289815527717411	0.150277902880926	0.150077618869299	0.291619314549916	0.262180380637062	0.109829344302778	0.185563270975628	0.26352465504399	0.178793228822467	0.200061020379841	0.116010516986663
Meth.MTAP	0.17524280131998	0.13661444583876	0.205425919042251	0.118710147530486	0.117765234491775	0.192489436492595	0.154991096934095	0.0972122299505235	0.141956795540483	0.179916202900744	0.147856049125691	0.137845719715819	0.0999058295061168
Meth.MTHFR	0.00130716547178582	0.0645186687626643	0.0898854551549665	0.0431085076873615	0.0414396992995912	0.0945901428936499	0.0683483527162508	0.0313796675722496	0.0531508890528363	0.0790936374160887	0.0547939639700585	0.0662424187031007	0.0311124445271594
Meth.MTIF2	0.344817267638741	0.278178572355462	0.384852238801977	0.215468330429313	0.189349144812291	0.406303600359123	0.350939845427345	0.153629335877855	0.23652674339648	0.381795127367061	0.261134711396876	0.258043494811147	0.165054503458964
Meth.MUC1	0.0677422718193441	0.0546073913404489	0.0876805809027985	0.0505854197004537	0.0908709540697059	0.000518691579561084	0.0696143190717519	0.0388609386895875	0.0485993544465886	0.0794084384709153	0.0786267584562377	0.0551287908785778	0.037498894923646
Meth.MXI1	0.0654960165221829	0.0592777486299681	0.0884364657244515	0	0.0667315740824186	0	0.0640370470873325	0.0416459347625446	0.0487255119169776	0.00154721982248497	0.000814065892501064	0.0504401524223462	0.0433142631930223
Meth.MYB	0.247315088452611	0.212473542881626	0.264380778415107	0.156124467229897	0.141312263548906	0.282259755987005	0.25731180230622	0.0967365276203966	0.171604534005803	0.288681108722676	0.198696654750696	0.223410918257578	0.130029803688058
Meth.MYBL2	0.153782396362955	0.128524195942772	0.204282402929841	0.119175169329643	0.127231853096718	0.200972799165581	0.158019936076183	0.0552579483797646	0.120832876924712	0.151505459117272	0.135201960983399	0.15025872880323	0.0821355591786458
Meth.MYC	0.262460161177481	0.226156789362735	0.283022778925688	0.173678264600334	0.151642520883642	0.309159288994054	0.27463719221033	0.112519065112202	0.191758178721001	0.305050250059469	0.204350325147419	0.211087684344193	0.125074707932505
Meth.MYCN	0.203687189408048	0.141620897232211	0.179406970893613	0.149512242860534	0.115460298547993	0.226832127223351	0.164986359003513	0.085480402106385	0.163156046307829	0.189952202583049	0.17605442085778	0.188723977303606	0.0375432331857783
Meth.MYD88	0.209418616068366	0.173027131936648	0.256301534276722	0.145954126591198	0.137841324726988	0.246899964295523	0.235663953532174	0.0912982914209515	0.144874016854998	0.243966050393009	0.167016718721771	0.173459837206354	0.116244711670455
Meth.MYF6	0.12207598103769	0.117073214066339	0.184185735349353	0.0604222887117076	0.100613792795176	0.162713815293902	0.150046344635663	0.0852291588317013	0.0871369622350144	0.150547637899886	0.000739104995419783	0.107507646108412	0.116062738122386
Meth.MYH11	0.181846251570737	0.124632104123037	0.210067151980752	0.098273183940417	0.146034416827984	0.169711545343253	0.251579612125105	0.0428752879344406	0.203307694414031	0.176997615937725	0.184447098386582	0.00330451492435023	0.0370009027107271
Meth.MYOD1	0.0690533760444854	0.0522249275149206	0.0811891919555775	0.0425342392365928	0.000113456059525072	0.0806728844766188	0.0809432881851823	0.0265670969965675	0.0757733338931823	0.0776162034325044	0.0488853295700649	0.053511387120475	0.00160910766610957
Meth.MYOG	0.0859243596742094	0.0484436975023435	0.0959606846172556	0.0157736568303394	0.0578991117818059	0.0120845171594697	0.122313752951252	0.0273188570362928	0.0429633876690719	0.0731247049440714	0.0481052800461926	0.0890178348491789	0.0298158814827417
Meth.MYOM2	0.284445867565697	0.16676782850448	0.440648202539276	0.364942839513568	0.174246989750032	0.294206264344698	0.313342716922	0.0921439842562748	0.159593919578633	0.263828406124234	0.260639177429875	0.70352713549041	0.159490097516065
Meth.NAB2	0.319991086183329	0.275267693248887	0.38518729866767	0.21218939971224	0.192277976232605	0.393262678432892	0.359225956137316	0.148452165416033	0.245315292340264	0.40735455180109	0.258810613452691	0.269538382464762	0.163001921834984
Meth.NCAM1	0.201258602331046	0.124614466819273	0.229640829533116	0.0753244200532745	0.101321660209508	0.180800789385117	0.155994053067848	0.0378705081973582	0.179586744252455	0.191501334133124	0.123575665182937	0.190944200129653	0.0885487460162463
Meth.NCOA4	0.283277205763604	0.191679114773585	0.283218352103276	0.181744313265676	0.164376333447986	0.351694092549816	0.284002819933197	0.127861399160949	0.205555939364284	0.307657727756991	0.215169552214859	0.249075147161469	0.140131261997649
Meth.NDRG1	0.347481025261838	0.274178916959562	0.383106305263076	0.229135541397784	0.187037806444763	0.430039224404077	0.366469670443497	0.158725646340731	0.243326100004925	0.373087147596015	0.278437810426431	0.264460928177732	0.164163641278286
Meth.NDST2	0.00368236921732612	0.0467224593703209	0.0806787983807827	0.0436156626478955	0.0372378674888777	0.0821876125604818	0.0630200588655783	0.0269946977134316	0.0466526404579263	0.0713548394809299	0.0484670977468238	0.0480250107938977	0.030213748783223
Meth.NES	0.123283112967643	0.10313049792137	0.164718307166337	0.0912975862940556	0.114350287968072	0.170679243639972	0.159385948597719	0.0894221250082115	0.138745216088152	0.157037180358736	0.14540831912583	0.116595604352082	0.0519441742224954
Meth.NEUROD1	0.10951138316071	0.102558743918237	0.110193694102089	0.0538364542737052	0.0501168861919037	0.131470255069959	0.176084150467535	0.0286907317230549	0.136083246309517	0.0990719399981335	0.0805610591753147	0.0826294071341814	0.0576037610070586
Meth.NEUROD2	0.0879514906898145	0.0653174451123922	0.116858060065292	0.0512500755074783	0.070696097919922	0.1071986226639	0.114976302256849	0.0297909579841532	0.0872823479552894	0.0982338255937932	0.0884514919420172	0.0632680821044188	0.0368194822330841
Meth.NEUROG2	0.103684207170891	0.0905951798792951	0.126948850339395	0.0730624199092016	0.0673855488330707	0.108626861548066	0.108614424722829	0.0463246054094472	0.0883358517280721	0.13889441542763	0.0894092822563889	0.098644668339975	0.0408608173766982
Meth.NEUROG3	0.0967230586980428	0.0895145799194357	0.129582506982073	0.0535509642375369	0.083421999043027	0.123995756252015	0.171032308201345	0.0329506572778721	0.126319229476772	0.102077545014867	0.0950503713614147	0.0658979825697027	0.0355187306843303
Meth.NF1	0.231989829962458	0.200096236002254	0.302947083795248	0.161535129249875	0.166628622892969	0.302093507758329	0.259118679132406	0.0865470539956919	0.200476103707863	0.283547969014535	0.18883060854396	0.209951130304628	0.104748378003421
Meth.NFAT5	0.189548099998729	0.139752954429711	0.203601663518604	0.109247352719783	0.116077069756347	0.213318836662396	0.220838896989711	0.0903121390142131	0.000831607023628181	0.213478000912354	0.122008815750592	0.0518517280006834	0.0973293067366016
Meth.NFATC1	0.271581684349404	0.203739966148104	0.298737147474108	0.179276544524406	0.152531796198273	0.295494416316235	0.270272569166711	0.105137251276573	0.197648824150497	0.303597448877745	0.197194642203713	0.213024926948865	0.125130257284682
Meth.NFE2L2	0.110827551169518	0.094853250498528	0.124213100030037	0.0799514140878487	0.0767147836582056	0.137954298343645	0.131717938422657	0.041601028212963	0.0892620773139347	0.152971870777897	0.0986639029668078	0.118973064199519	0.0731821144365877
Meth.NFIL3	0.249689179181523	0.220923589408122	0.325882297726829	0.174462968144953	0.163059934146071	0.329121521060152	0.28991086369091	0.114162547057317	0.197951182999982	0.317006153911532	0.215650952345075	0.232811634009498	0.128494346795379
Meth.NFKB1	0.225157819720682	0.190313961765582	0.263220259574551	0.14228276592846	0.143662344780453	0.28882289630664	0.25006429856938	0.0687858538066169	0.182695265080292	0.288397825112874	0.175350291360792	0.179747542846731	0.10765245697033
Meth.NFKB2	0.310755069848828	0.244286722843529	0.338759556630344	0.183194533126965	0.177677980957734	0.358219464156896	0.319190730517049	0.124564761900093	0.206109957014943	0.356411292129694	0.217806444067732	0.240627075093901	0.140873521966563
Meth.NFKBIA	0.25264594335861	0.211530169783497	0.292500126025842	0.139362515843583	0.158012651225903	0.287595595906524	0.255027543039324	0.0937122622409749	0.176319111640317	0.326829660860852	0.201290620132428	0.197039371057136	0.138933462519089
Meth.NKX2-5	0.15575275789246	0.168392579776596	0.225605097171982	0.000111000181149041	0.167794613794785	0.228209191496858	0.186823723293357	0.151806469534753	0.188923660321254	0.199819252350668	0.232519162312362	0.176934247443806	0.0889942014071476
Meth.NKX6-1	0.198582252198848	0.137590658197356	0.234197347147889	0.0382476420333914	0.13196565069756	0.17962583581938	0.177616700013548	0.000289290456848326	0.162950369517508	0.122468153024897	0.166232967411533	0.128793030783653	0.106459764881593
Meth.NOS1	0.0639975355891747	0.0541591401734111	0.0909665253642574	0.0447205352591158	0.054337684994167	0.0822383343897092	0.0699510692894612	0.0351772729061017	0.0559047848563885	0.0776970624208555	0.0531875376682739	0.000615553981728305	0.0305088463549179
Meth.NOS3	0.0017638665588378	0.0495469366130979	9.60666588647324e-05	0.041452044008152	0.0416211908087395	0.0725448503577384	0	0.0318019350331877	0	0.0674423320234286	0.0486749712529623	0.050113568770698	0.0318725935984895
Meth.NOTCH2	0.131066653270226	0.11848300685922	0.176294070029064	0.0845929938224094	0.12812133838997	0.159915714686954	0.15405905344647	0.0767085918967028	0.137213439947963	0.169323077133491	0.107973759221818	0.149800539896205	0.0462874677456852
Meth.NOV	0.221750816874185	0.172390993877254	0.247087921232426	0.141108631758346	0.12487065285599	0.243478692465436	0.21398137392699	0.094057740648264	0.165849499967545	0.246461479092686	0.170256710741381	0.182035429415914	0.08890512653538
Meth.NOX4	0.116720238165205	0.0712924918296521	0.106057030281938	0.0174367192275354	0.047939675506865	0.11113419678728	0.108238366073819	0.0298759338595139	0.0812001266395764	0.0955832102170197	0.0611100231956119	0.0622210762089272	0.0331021696738106
Meth.NPM1	0.268858450356256	0.225949544568663	0.322771514773098	0.185596845391895	0.167242314334051	0.00556906018423863	0.294408436249601	0.124761125301269	0.204884405585104	0.287230517244824	0.21280917481706	0.236171704784218	0.137895611944012
Meth.NPPB	0.0738852908074046	0.0625495675077268	0	0.0505776682069993	0.043638169161171	0.0846076200647576	0.070068787889462	0.0451958081686365	0.0587611399211979	0.0758546308859863	0.0531091187951342	0.0668442078543365	0.0329011428018863
Meth.NPR1	0.346239422543903	0.272876481909915	0.398017962922839	0.214388308262756	0.20661744836048	0.428391204456792	0.362068504023516	0.147750823359765	0.251970713889789	0.388421623018562	0.252157128165947	0.260683303235879	0.163176122290663
Meth.NPTX1	0.154549143770726	0.146915390472953	0.231115872652557	0.121961503080104	0.152124101939464	0.181297393020344	0.197674929044808	0.0460930963896318	0.184641636780119	0.14967430654588	0.184230990389578	0.105364494413757	0.0936227316596415
Meth.NPY	0.0826449908173926	0.0557338785137032	0.0877730746226967	0.0443730946278461	0	0.0927861062299554	0.116029448251255	0.0284870256802516	0.085175112179028	0.0835579894222787	0.0575651856433675	0.0581102056350932	0.0316279790040736
Meth.NQO2	0.093261155523559	0.0963465827427978	0.131634011811018	0.0734895012688742	0.106576269646897	0.128095648926919	0.109620067760047	0.054947376340446	0.100271716794238	0.139470063063366	0.0851010683808369	0.0943069821944533	0.0436319573155274
Meth.NR0B1	0.0931721477015931	0.0782050269526238	0.100712006054434	0.0492226438274094	0.041065854170373	0.118118634877622	0.0907299795939046	0.0312393838966943	0.0918899411792557	0.0911453000566814	0	0.0861478410723075	0.0321046040525291
Meth.NR0B2	0.0687198824982759	0.048874730722862	1.82934409494066e-05	0.0345987046002579	0.0376977679128546	0.00134830372679983	0.102695418845575	0.0268503315058424	0.0415619401179513	0.00077542175695087	0.000718754123940024	0.0559454302027484	0.028161142585555
Meth.NR1D1	0.33209348913238	0.264908082084786	0.409751978938337	0.21957239982019	0.217752856314976	0.396140880776292	0.353105424194132	0.142362508629529	0.24288550855583	0.378287709856319	0.260379483321557	0.263141922394059	0.15934430295143
Meth.NR1H2	0.340721729011282	0.26793717993071	0.379998678266439	0.21588788679342	0.195581269875998	0.429588424577127	0.356969642465198	0.140101933388666	0.243404405434923	0.373887350218872	0.2551679734938	0.278033138813643	0.156887494623217
Meth.NR1H4	0.116541499476356	0.104064311244347	0.162925849037142	0.0707474850121079	0.0999443413490778	0.000454019909000418	0.108268064382316	0.101786224702533	0.0886361326109231	0.123966532985	0	0.139347703560063	0.0958295496904898
Meth.NR2C1	0.301995451908855	0.257272143823443	0.357171387166725	0.202291050163193	0.188823777452494	0.392188222640297	0.325161029849461	0.132380314046518	0.231921640711663	0.37180205891183	0.231007772411143	0.268808677885452	0.154783755704642
Meth.NR2C2	0.264048845830642	0.214299002624558	0.327763702374053	0.185154783962764	0.174912704717551	0.323265896170366	0.285999530032632	0.110813402974144	0.190382313734274	0.292876906193024	0.211773842157047	0.20656940881007	0.124156300557049
Meth.NR4A2	0.25001110609521	0.205777390768619	0.275208822915261	0.158765463775328	0.155913328351973	0.282687266561349	0.261355410390875	0.103109578430914	0.181809336118459	0.27432401235249	0.190852057431091	0.198865476946511	0.111676413094193
Meth.NR5A1	0.0519591815289461	0.000366096845305543	0.000698788830864462	0.00101269269886389	0.0310904803170203	0.000316292412004352	0.0441480248242297	0.0250052884399231	0.0103434139346906	0.00017645456522533	0.000162094194980718	0.000909652104534969	0.0285809517768188
Meth.NRGN	0.254566840841854	0.221126287915599	0.298699065606157	0.165036509697118	0.162569558211039	0.310579185204448	0.273654903865528	0.118163261209686	0.202900658717733	0.282414597346735	0.200997163607518	0.212751981654146	0.131847971990129
Meth.NRL	0.313422354316112	0.248215489827334	0.346710283236172	0.182723934158789	0.166538603735968	0.360889349619414	0.31771999562556	0.124539331347719	0.214755566862664	0.336324398629691	0.222653718400673	0.234393262196161	0.146639171676434
Meth.NRP1	0.197617787656674	0.13727129913274	0.204567328072922	0.165522947291462	0.122917036308025	0.250028660444843	0	0.106473184789978	0.188615247988005	0.200416791052389	0.179825657456168	0.195014880548037	0.10554592622475
Meth.NTRK2	0.24826822597012	0.128182452989253	0.200689176477078	0	0.0930526419999499	0.00103215275317291	0.183911546206894	0.0966753916000637	0.121540531043812	0.183476852243564	0.0858403105180407	0.0886048389084124	0.0433367399631994
Meth.NTRK3	0.0693758885398397	0.0600654482726397	0.0824170541031993	0.0477442495519948	0.0385529438792421	0.0920259609247049	0.100977804494027	0.0278636228822572	0.100252363847661	0.0805891753642415	0.0710072711339878	0.0560863856783076	0.0317020402089418
Meth.ODC1	0.215163196180673	0.17026577311269	0.275484437475246	0.14453944464741	0.139750265038582	0.250662264202311	0.239847178814443	0.0769912847418198	0.156629799240314	0.232612902660018	0.180768564527382	0.181311506835514	0.116039348841734
Meth.ONECUT1	0.239018413419013	0.195378408837701	0.281664406792441	0.153895587949871	0.135210773575485	0.275279150422666	0.249121150196101	0.096938713985785	0.186590236350534	0.25630061230125	0.187988331164181	0.189973355015639	0.0812038121748939
Meth.OPRD1	0.0620899354195191	0.0485579736021975	0.0248001063710643	0.0417354707298018	0.0318694678591147	0.0738799406160522	0.0625906118501332	0.0279566970765989	0.0431137961573001	0.065497600048285	0.0696369206239183	0.0511876799541258	0.0295209768357743
Meth.OPRK1	0.0764422934555398	0.0598716346031146	0.0808194735394771	0.044282267105617	0.0417208230764984	0.102987336201082	0.0836891564662806	0.0524343590480379	0.0657650178214705	0.0913166912579842	0.0544432379069046	0.0645938484964689	0.0302313700094528
Meth.ORM2	0.0614165559306469	0.0465095649809478	0.0695981429144536	0.038583187275419	0.034627661674116	0.0119124154158158	0.0647214921921831	0.0257645563054961	0.0452616311232155	0.0617639756112469	0.044850589406882	0.0481080980716993	0.0289531822106358
Meth.OSM	0.0640431149079126	0.0514669383779873	0.0755066658558604	0.0424517361666625	0.0403807297931128	0.078449613843093	0.0698597892591575	0.0278834732637761	0.0467734544828028	0.0734837674324431	0.0492307684737807	0.0494930285888247	0.0307170392465809
Meth.OSTM1	0.142151834316633	0.140766378976527	0.198161167208504	0.115034466422456	0.13917999664952	0.209607267920701	0.167227840591128	0.0876049170203459	0.127558749402528	0.187779663936958	0.140913356371935	0.158273812461008	0.0565005516116221
Meth.OVOL2	0.232039340800719	0.188990375173875	0.286914499830841	0.167447061987264	0.167039760132508	0.296992504160746	0.223668457323067	0.123123343331745	0.188595857628745	0.267919121184133	0.207855974312814	0.222613207420441	0.141984232230986
Meth.OXT	0.0596851426569932	0	2.35735702472967e-05	0.00417459477761959	0.041246661854043	0.0693713520880445	0.0586722037824117	0.0263576777451897	0	0.00261532149611075	0.0441519665564068	0.00310555088489425	0.0283227733132072
Meth.PADI3	0.0593087415703341	0.0529081668673251	0.0701668458499981	0.00614021764209976	0.050255320181948	0.0173004864119365	0.00784280195353422	0.0316548722254093	0.0457618017017163	0.000822683967053838	0.0450169762498514	0.00428554831355779	0.0309865527641103
Meth.PAFAH1B1	0.204030071858722	0.163066238304419	0.247520602175721	0.133508912098114	0.157731834810897	0.244749001414405	0.207159581915819	0.109153698601338	0.157963244503128	0.227249776321428	0.156303993734559	0.180544037150747	0.105837938277852
Meth.PAK1	0.214568798619083	0.170823952242531	0.220307834638556	0.134910656729274	0.127894703178926	0.242301457359081	0.212989355279323	0.0762995466768416	0.152581101642668	0.222175049386026	0.158779467185393	0.186926214210221	0.131543147363214
Meth.PAK7	0.166732845442236	0.109651088231664	0.171180502333407	0.000312838278448361	0.0965406500409383	0.143176443146944	0.182676326591423	0.0328629544358579	0.144758572797369	0	0.0702391184933242	0.0893593896112869	0.043416181212007
Meth.PAPSS2	0.0664191199358135	0.0555021876592974	0.00378977561278427	0	0.0441475540577339	0.0732983910339425	0.080668586726508	0.0329981759364657	0.0450330654288385	0.00184777100563958	0.0458694723432188	2.37617589287067e-05	0.0324595751366877
Meth.PARP1	0.243610292705547	0.186150947298986	0.262053710345942	0.153300212028205	0.143405400460398	0.292452294733453	0.263463714534295	0.104010817367968	0.17962171968279	0.272270877193233	0.186481871715682	0.209525704037372	0.134779130111221
Meth.PAX2	0.160477344248766	0.110361181304188	0.185856226231825	0.0694668466109825	0.104466510780861	0.177094969433759	0.146720846378261	0.0673887439574124	0.158558722356823	0.139020209380731	0.128918279796465	0.16465062231866	0.0834844892734156
Meth.PAX3	0.102156137968936	0.0678954644801517	0.112959486342678	0.000143503772604147	0.0658480415438893	0.102691017142631	0.103416141164596	0.0291015615632048	0.0765026064107101	0.0900649300081963	0.0585889458919484	0.000551261747099732	0.0381185757865537
Meth.PBK	0.323137533073803	0.261524263730308	0.422485043963079	0.207125876088705	0.185174386513246	0.415781376415625	0.284125395877832	0.143892591346634	0.241351475828383	0.392224555121093	0.272820023667094	0.263943821336469	0.166122208997791
Meth.PCNA	0.334671169335227	0.281527839306885	0.393726490243316	0.203322409772362	0.194111958626853	0.43110340626839	0.364690572783833	0.14170032100381	0.234013374374897	0.393338083895011	0.254904403831876	0.282285184238868	0.163117728740312
Meth.PCSK1	0.0863951955706806	0.0523747617255193	0.0870796988834892	0.0466888882731352	0.040293707725851	0.00349087544790886	0.0803346808364821	0.0426777519724207	0.0584922702592538	0.0875233690711625	0.108767605240736	0.0608736576126368	0.0298994938609821
Meth.PCSK2	0.25705168653599	0.222874824142384	0.239049867490572	0.103143601591922	0.103378713072557	0.268692334992856	0.259413860906773	0.0778595208902173	0.195904729280396	0.27205428176508	0.161923604814272	0.179193378959316	0.112579667045422
Meth.PCSK6	0.0624320658950029	0.0529640174067024	0	0.04073978036602	0.0450046255890768	0.0788884761128473	0.0169764585408281	0.0409435805166426	0.0437499336628705	0.0667627857526488	0.0505823965400706	0.0529553303768703	0.0367321554172634
Meth.PCSK9	0.191734998514299	0.125010797425414	0.196640693311394	0.139982336027922	0.11597042157776	0.217342444597716	0.163736641040592	0.0802726496976378	0.153531188036426	0.196275603874564	0.158237198099794	0.166495274537673	0.0948272786162127
Meth.PDCD1	0	0.0649454472473473	0.157424149670834	0.0582411291040279	0.0851835593769755	0.111024068246212	0.100233987696425	0.0567920886431339	0.0569183762117144	0.105592710328192	0.0602920235959326	0.069334160795996	0.0667928393624033
Meth.PDCD4	0.249437923573499	0.200436991630153	0.285539184480418	0.16106326004285	0.156153380137209	0.313507328832106	0.274622309788995	0.0869945281410961	0.192638840902978	0.298399623739399	0.202552486917102	0.208786940133519	0.116681444572158
Meth.PDF	0.0613427681541754	0.0485324690485713	0.0735455171930717	0.0378356959996924	0.0349110448099824	0.0744663066106953	0.0627989004021806	0.0260248717209946	0.0461458729272052	0.0648563752156661	0.044687863558406	0.04940499639636	0.0301778286465195
Meth.PDGFB	0.193903753414821	0.117763067099735	0.171788928368853	0.106184849383109	0.108249111421485	0.198112921740132	0.137663827818559	0.0351104213288861	0.152767017977873	0.199507544078719	0.145705108500224	0.155003755561619	0.106518753221374
Meth.PDGFC	0.151969790371487	0.0874571184411083	0	0.0848746983529341	0.0624660844374457	0.152690847292481	0.00157074853095212	0.0375191066951073	0.0997294023926201	0.130581725138969	0.126577649087512	0.157545444864821	0.0823160152922911
Meth.PDGFD	0.180711734274259	0.11143019719307	0.116087054573924	0.0697967094680009	0.0652339758199219	0.189988705398974	0.185903297279105	0.035382830447764	0.117548495687563	0.157687319594747	0.0955559552197661	0.118362452010553	0.000431799524636785
Meth.PDGFRA	0.124266473097705	0.0710231317444214	0.142010639981972	0.00161643222659146	0.0472996563724793	0.132553638396135	0.13695193364009	0.0740021754384159	0.0851305867879683	0.146757351216914	0.0709031101918485	0.0773088240526442	0.0316940188480393
Meth.PDGFRB	0.00206374335905736	0.0827967671161289	0.123708882637549	0.0731924438056029	0.106439285240279	0.111614963613916	0.099492040715018	0.0665775661594255	0.0841327929158366	0.119340145201089	0.0748815892170605	0.0778961834465575	0.038406348183636
Meth.PDPN	0.199392793988882	0.14244428790571	0.225058653079436	0.137343588671749	0.142248014063426	0.229639850340119	0.188200090437452	0.105956589083978	0.149025575896163	0.20520064006573	0.132978118015605	0.178023417491674	0.115328100612711
Meth.PEG3	0.0635082602414392	0.0478892153217734	0.0639704519175176	0.0394542314823011	0.000626922353853306	0.00130173327625713	0.065679703888979	0.025031932074354	0.0427031415971963	0.067093405210475	0.0462257372199494	0.0483392228762526	0.0512852564579438
Meth.PEMT	0.280382570976055	0.231054860512774	0.31300896697328	0.189965789445587	0.163829356901608	0.326864724936272	0.289350411416848	0.119008275814715	0.205230809391014	0.340202688641366	0.209456965001637	0.228987097070705	0.139440072420369
Meth.PENK	0.0687011516523953	0.0570016831030223	0.0783504183511333	0.0458174637956869	0.0343371320526705	0.0830159185990144	0.0765578131088773	0.0279805429259675	0.068454738867976	0.0787742824621434	0.0543588903554706	0.0546755502464953	0.0333134423939766
Meth.PERP	0.304778860343249	0.24826958214756	0.355426347807682	0.219521261841663	0.188968970822564	0.351893986596929	0.279740532785458	0.151562867816121	0.225973781867693	0.29534809933169	0.24932669589182	0.262431511139481	0.163698122220595
Meth.PF4	0.0672900267799891	0.057546891513218	0.0854133968224381	0	0.0366994470886071	0.0909534144391855	0.0740486985872484	0.000368979098814687	0.0585571324671301	0.0833460252732789	0.052360243403388	0.0735631506274076	0.0353405619111166
Meth.PFKFB3	0.241028654398776	0.170632250037673	0.280921829307221	0.174154409424546	0.156759038839691	0.32216671196077	0.287665463937545	0.120787609900141	0.199009831465443	0.293161024089059	0.199766201624563	0.251209048090704	0.130267424307278
Meth.PFKL	0.220120295508475	0.176741877157496	0.226054652601328	0.140580663327803	0.152629607815161	0.255327128324034	0.23956244178262	0.0876371960488422	0.163068038999727	0.255566012944084	0.176190035957768	0.18952921610439	0.0708167971119348
Meth.PGAM2	0.0771465825559423	0.0712394422078738	0.125707383131846	0.0578677705747305	0.0856569274219391	0.0969036471378553	0.0803118672265629	0.0465074272076869	0.0721840129312991	0.0976626852971894	0.072414940871768	0.0768235260959267	0.0348115301668228
Meth.PGK1	0.203145884575282	0.109708425222096	0.217540879805001	0.150522767922363	0.0687407150333431	0.231747741272487	0.101252604700879	0.0765467788420916	0.10655829808214	0.108151231625178	0.00290846790206456	0.120757596178486	0.0395959987261869
Meth.PHOX2A	0.0816186235156866	0.0660236788523742	0.0930135057389795	0.0807221093580878	0.0478500648700947	0.0963608492847348	0.114163462483307	0.0276136094468799	0.105625975362966	0.115568651421527	0.0767496051221918	0.00114946497107904	0.0310785150494966
Meth.PIM1	0.260024875567648	0.164727065367889	0.36292570167967	0.240949767097501	0.180019769969932	0.302161500997509	0.287143335836982	0.101864545544391	0.19313691852895	0.336631214314772	0.210363610221552	0.126737194067584	0.134270231194582
Meth.PITX1	0.117154598945415	0.0989209865606092	0.170866372175547	0.112164086577841	0.0931132943427053	0.166136123523983	0.122033325767365	0.0899476227096608	0.0993651159644223	0.165364418326822	0.12520761765579	0.127118994547005	0.0567885794946864
Meth.PITX2	0.0677972060834463	0.0537615776702068	0.0764669168423868	0.0423959485493788	0.0469882657888386	0.0820760465896665	0.0740105005678787	0.0290893976880861	0.0504643500514199	0.0724711816142162	0.000856913104455541	0.0520515987376894	0.0307120009661694
Meth.PKD1	0.0604019520578293	0.00885159672027084	0.0975985909189817	0.00111973324167737	0.0433180606769632	0.00200818907697645	0.0641560626198867	0.0267040039790624	0.0517558262567015	0.000501746380701684	0.000620200598656311	0.0732421349227432	0.0289023097868772
Meth.PKHD1	0.086591088955189	0.0815682995255644	0.0587541252423478	0.0589361370223098	0.0877372334126077	0.106187945121467	0.078503601823913	0.065967882702079	0.0552568413632484	0.102404227443882	0	0.0889451387321891	0.0653827866647887
Meth.PLA2G7	0	0.139036312440348	0.113940552260737	0.000134058689651111	0.0391334142018569	0.172848279476745	0.129496601274534	0.0350338883425538	0.193030787177005	0	0.168343489629587	0.23113168385834	0.0501028380376146
Meth.PLAGL1	0.0630763637535047	0.0485872333501044	0.0684129170003592	0.0406966732747272	0.0358616810176998	0.0733383423742364	0.0666579285598582	0.0260801516355558	0.0440189756643294	0.0664515397999428	0.0455150989153485	0.0517121084945244	0.0298896397513927
Meth.PLAT	0.0679151479708976	0.0652573616385485	0.101561407456867	0.0524663337159252	0.0720181636959338	0.143712208835882	0.0739969529059704	0.0392883389769183	0.0594653370782148	0.0823567533946281	0.0569875543387673	0.0726853721782606	0.0639995268296275
Meth.PLAU	0.218839483650902	0.172244315142476	0.258930804492499	0.153073553392977	0.149760001602787	0.223709750248353	0.202737606823006	0.10439985467141	0.161607478087952	0.216842138329754	0.175562963601128	0.182442334560999	0.12217545588109
Meth.PLCB1	0.209111606067202	0.146161412145884	0.319978628697296	0.254489621366384	0.106875205318048	0.166731603372132	0.248157918067156	0	0.16102309453618	0.121177340984421	0.0289858088337807	0.102156697118676	0.0419301589786335
Meth.PLCD1	0.0627286739702001	0.0523616399201513	0.0744401679632398	0.0449351872710766	0.0409710417142862	0.0804044417937703	0.0663079581683964	0.0286368207050496	0.0527626124767348	0.0705914707779665	0.0437853295873668	0.0595463144881781	0.0293186095044893
Meth.PLCG1	0.176799451960486	0.121602613933086	0.244739005709505	0.109071334568377	0.128687674085587	0.207333601518419	0.182114088118336	0.103558226709231	0.133380430032978	0.211636477322108	0.138701225283229	0.113572793222784	0.040402199992346
Meth.PLK1	0.162337892259589	0.128314483083508	0.192052012432921	0.111825135260054	0.139685887767398	0.183936616370487	0.173595884153093	0.0792602235826444	0.13505854939627	0.167263450312109	0.129469504160681	0.145103763158404	0.0791334866516468
Meth.PLOD2	0.1771390644668	0.105102095946684	0.185108675657264	0.123486520959053	0.111965639850576	0.157554124550686	0.122853896017344	0.120569144383581	0.137733018537768	0.156302715278578	0.154726985327693	0.170028468314114	0.111686283437894
Meth.PMAIP1	0.109798927251351	0.082662622353891	0.160108627468213	0.071336069090606	0.0968544561776945	0.124493279325973	0.107964263297433	0.0666945676712448	0.0806466313069263	0.130034168400845	0.000633941824416797	0.119717221311003	0.099182187312773
Meth.PNRC1	0.262326594571702	0.206348848154301	0.287074952469832	0.164806922693009	0.146003211411967	0.290429795422387	0.266844209157714	0.105434874624019	0.184845649887795	0.294025352127715	0.182405989239504	0.20685642590695	0.125193612198776
Meth.PNRC2	0.307795216533141	0.267512517674464	0.346413289843207	0.198436098278825	0.173552277532512	0.362709409524472	0.320079254094959	0.126877571884457	0.213494545627398	0.340468984231606	0.235842918182261	0.242751507365487	0.155124734010479
Meth.POLA2	0.354460247163814	0.260994483785254	0.364399164569655	0.216795414182137	0.19334767128816	0.406078964931202	0.338103405483793	0.142617259738629	0.239614873238817	0.37236138287975	0.245155670139229	0.267146209678387	0.147830195763474
Meth.POMC	0.0700592284032397	0.0532349539241299	0.075966591238518	0.0471802512377188	0.046466530985799	0.0818704483225638	0.0702029543148006	0.0310341074509272	0.0534891604579417	0.0704876361546907	0.0510100106821323	0.0618243605192079	0.0337607762581473
Meth.POU2F1	0.261648616196914	0.210778383853524	0.301080455602901	0.163905589046804	0.147165158765422	0.309309688149086	0.264728395107456	0.122763002128742	0.178317117953995	0.29710047783004	0.196605310667822	0.212527476091091	0.138136281044524
Meth.POU3F1	0.0731574599985064	0.0559494857081009	0.0913082385711451	0.0441670682137094	0.0371069654608396	0.0828379466681347	0.0788914544863104	0.0280091479408301	0.0719821636877782	0.0849461466612474	0.0496773307909506	0.055785775154637	0.0319465565192127
Meth.POU3F2	0.189392056398148	0.114033622685456	0.177032473237371	0.128288740933128	0.112008291852589	0.249083916599929	0.146256804680168	0.101869580946066	0.14830074185906	0.174688785488083	0.177423539517545	0.17208236993572	0.0478092949460784
Meth.POU4F1	0	0.0781122601861863	0.284425650789324	0.062669485176601	0.189780205662148	0.130476795163519	0.197232861341759	0.033385052850689	0.121330832867294	0.114557616275992	0.191907592608502	0.000115768485205021	0.0367869668330106
Meth.POU4F3	0.0982013190291492	0.0678594278369203	0.0923619467186107	0.0733322764706753	0.0362702665890278	0.100833265984302	0.106736070332383	0.0286297392737448	0.111753118645591	0.0893494572970801	0.0587589510734907	0.0637536762090137	0.03561239607062
Meth.POU5F1	0.0614778220873177	0.0490252024114515	0.0716257275553605	0.0401724547785434	0.0343446072936779	0.0756672219790674	0.0653478416204984	0.0266277682629182	0.04249057413831	0.0655949228580321	0.0469345888489142	0.0498246194165823	0.0281810046740698
Meth.PPARA	0.126625594323421	0.102974985558092	0.15933968582494	0.0905922149587005	0.138203794948289	0.208314187716453	0.243104290391444	0.0799050271771337	0.124844116438353	0.22215737314981	0.137682329756581	0.0890236687331178	0.000111144185513649
Meth.PPARG	0.17093075396714	0.179767541072916	0	0.184092719682681	0.0540714858022957	0.00285526110695074	0.21559776481749	0.0314074778146534	0.207821501370895	0.180488739376052	0.183766197552535	0.18068330456183	0
Meth.PPAT	0.0642377320555708	0.0539589706832366	0.073322141013103	0.0444314445909616	0.0399098955294192	0.0794500661700713	0.0726187785705622	0.0295204261837784	0.0473195525272434	0.075115142179027	0.0514550242967968	0.0543674218102239	0.0322300545649448
Meth.PPP1R3C	0.221361217302378	0.000697807739777225	0.281834215902316	0.110367327332655	0.143193836073097	0.000178034778160116	0.218987583431122	0.0961666270761212	0.165526884418212	0.193626500003938	0	0.216925262268752	0.0835023384361118
Meth.PPP2CA	0.204420333233904	0.187741860083447	0.255283438672666	0.152531302644345	0.151125821073185	0.258342100900596	0.235756903514277	0.108069527572126	0.15834793940763	0.261773488159026	0.185693860116552	0.202653563324678	0.140386595295684
Meth.PPP3R1	0.279168861273539	0.240275989527915	0.315663353591114	0.175961908933194	0.167826245447103	0.334438464186646	0.307551556285498	0.127050454790134	0.214725749589865	0.33380039094218	0.201677371382076	0.234399156957197	0.143645890927529
Meth.PRDM1	0.265534164994042	0.205442485362972	0.308697295573992	0.169632770699929	0.140456353735733	0.298516660067736	0.255659674719422	0.103137180990288	0.190592096408893	0.273669974653778	0.187607616936803	0.22210590488476	0.138004725189906
Meth.PRDX1	0.326524523781253	0.240989409392524	0.378077423061951	0.208136765486686	0.192896171387043	0.380306907609154	0.319637830059495	0.128696316930381	0.225684893277169	0.36311066558765	0.238660540962502	0.273350157335359	0.161110168778647
Meth.PRDX3	0.292673120454346	0.231099398277591	0.33473037302323	0.184706268925782	0.168558407406226	0.322335765861905	0.302198964456248	0.120680448119385	0.203368105269641	0.331263295736054	0.213164966425375	0.221935172367645	0.149759422568838
Meth.PRG2	0.120875166599409	0.119935616877606	0.176623378550967	0.0851559477342162	0.119973696469606	0.138391414749703	0.114743390936055	0.0908388744004637	0.0779945432920103	0.137285403346549	0.101022621802656	0.127103321490697	0.0955006271989467
Meth.PRKAR2B	0.0746731289319093	0.0816055875024101	0.000857881752406462	0.0672030521150739	0.093261702038024	0.00936423898350057	0	0.0371860345427405	0.0727453583880741	0.114500737343712	0.0707858112103618	0.0998903844153176	0.0392144009833911
Meth.PRKCA	0.247290437513286	0.218246542762252	0.272106503990872	0.177186943605947	0.160121862152836	0.339890403475154	0.290979883059965	0.132037393477216	0.200071045868616	0.3376205175344	0.212743332654366	0.232951955056361	0.145385760318457
Meth.PRKRA	0.279904276815594	0.219164446965644	0.313898262497755	0.177676899582487	0.1612122437816	0.310663558480897	0.285461521055867	0.116969883600678	0.210079847814462	0.319053489743916	0.207689204472373	0.227377711293724	0.126394299603367
Meth.PRNP	0.292284814146792	0.235078267852356	0.329759884677687	0.183205880001126	0.160456788068748	0.346629524130694	0.30137686744537	0.0738486650367081	0.200536633139911	0.318258007819609	0.217379743208539	0.226888986525816	0.128115715095768
Meth.PRSS8	0.00157613398677244	0.0542266591682912	0.0884252478800354	0.0526133540517821	0.0562227744854078	0.00126154884373504	0	0.0383555897436421	0.0565660839345719	0.00177589000274419	0.0555787518510542	0.0701947118255302	0.0480855888113455
Meth.PSAP	0.299554163479511	0.251087525294111	0.335094402434428	0.192002323105279	0.165556719568656	0.369237685354035	0.310649941992303	0.125172847642594	0.229192068328484	0.316835309942949	0.223797586172543	0.25061466319261	0.150545399181743
Meth.PSEN1	0.309025175328949	0.266550036346148	0.334968136680701	0.141961761532796	0.181844894559125	0.362488504661568	0.305730367624222	0.136482391018695	0.219639157558839	0.3434959708953	0.208090891078656	0.259479723444957	0.148401784638434
Meth.PSMB1	0.32192113991934	0.276471699333291	0.372015645674406	0.213295715667908	0.19497960807147	0.38620973301844	0.355457254518256	0.147234481826661	0.243281551885888	0.381748475379271	0.2533903031933	0.274348656867922	0.171014832284819
Meth.PSMB9	0.289099428554211	0.230212452255657	0.336760641921722	0.196980896756229	0.16671560762491	0.360091822169573	0.312243554358605	0.128313112654426	0.216165398991758	0.343152584219581	0.228109852575195	0.242302837513109	0.140576925404999
Meth.PSRC1	0.303241296205647	0.241722544094766	0.344096210230035	0.193804958311671	0.165158857970261	0.353989929342039	0.297402592637309	0.134434301723247	0.215041251100764	0.317135128930496	0.23205343306132	0.244628324592572	0.152568918898282
Meth.PTBP1	0.350081505402601	0.261578955727334	0.402589671592852	0.183574157131305	0.193183461914132	0.405408947152954	0.385052505535929	0.152694494327084	0.24546890800774	0.396387759575333	0.255897890595158	0.312879498423936	0.164693600979108
Meth.PTBP2	0.332312834890948	0.286158381948433	0.405158687901446	0.215398811662116	0.214249478051762	0.405189957562753	0.363743671784772	0.149478835106728	0.254247035982132	0.376031376161339	0.254090065382971	0.273393569760527	0.167357666734131
Meth.PTEN	0.209706456688351	0.180528667225255	0.212094421998311	0.125438849037944	0.125347126583843	0.23586573178443	0.224578725937926	0.0769269875202071	0.149071964816967	0.250349603366591	0.159638763365005	0.173760819901183	0.0932346744983606
Meth.PTF1A	0.0673500974388573	0.0548021699476239	0.0795704658035406	0.0444570884540491	0.0364450343196651	0.0855226836250014	0.0821972651073776	0.0282440309530443	0.0746062153334496	0.0727603379366981	0.0647053322863846	0.0510161700947305	0.0321775274806732
Meth.PTGES	0.0678666471922951	0.0608095626823847	0.094393870489896	0.0440386582628109	0.079569471133878	0.0858237194308741	0.0763534616035171	0.0511409636203003	0.0475554476668156	0.0866968575958532	0.0550546204156666	0.0568823138882343	0.0322077688889372
Meth.PTGS2	0.321902139383526	0.232144706498829	0.360531460893538	0.11747927826015	0.159468508420931	0.339737106916161	0.222925265255241	0.126609863094862	0.216085939999967	0.293653484964928	0	0.232717411984836	0.164692524511926
Meth.PTK2	0.207895637122269	0.168795759390333	0.239217572236906	0.134336774952888	0.131717665004406	0.239868206814438	0.217695380619865	0.0933460103984473	0.157829563119642	0.22278418360539	0.156788090650852	0.181780940548299	0.105622182991292
Meth.PTMA	0.0637302858498085	0.0532707259281579	0.0763697402089409	0.0445185932854864	0.0366670556250754	0.0792016610331247	0.0730525760386886	0.0292917423498733	0.0530469068723841	0.0753584721510881	0.0501656284578231	0.0577308611420437	0.0318538802028342
Meth.PTPN1	0.111688680698074	0.0974313083824402	0.118163017590317	0.0700755287214232	0.0654823826879651	0.124771698246883	0.118147325091938	0.0437753881365004	0.0814943927598252	0.136587146580809	0.08712920461237	0.0949212406698357	0.0534648294330741
Meth.PTPN6	0	0.0541700724945016	0.092655484592373	0.0499154273247809	0.0611235087018984	0.0826995340953174	0.0690858261164043	0.0316117611821942	0.0507224913387605	0.0835635896917269	0.0602413485887543	0.00130439708743704	0.0318364683088088
Meth.PTPRO	0.104169073177067	0.0986746610751881	0.132949287246141	0.054143507208718	0.0679201952160773	0.196269618185794	0.120048223824945	0.0344198619873333	0.131160085586884	0.035742228923853	0.0868917808285358	0.0775345922946516	0.0351673987333351
Meth.PTPRZ1	0.2438782685204	0.155441235331451	0.229694124343491	0.126923077722339	0.133488918201303	0.235172008764307	0.196799471027661	0.105281191287825	0.160219649371998	0.205930437947063	0.163661256730783	0.180274742396958	0.11107072189173
Meth.PTTG1	0.275100327224059	0.220129362715846	0.318274435437262	0.178950052733144	0.158604309791523	0.306215671640902	0.260848602088961	0.122188422804881	0.199307020424079	0.296071536474601	0.204381194602629	0.216899219731227	0.134405342586109
Meth.PYCARD	0.091087329114149	0.0773629527135747	0.127740279195609	0.0782317088373866	0.0814398610927512	0.116008829937069	0.104865927061673	0.0552201661108019	0.074420490450268	0.107832694490902	0.081510517728286	0.104593367129576	0.0604325222389674
Meth.PYGO2	0.245960418708517	0.194184149009661	0.301407641853769	0.134706507344617	0.150039457974109	0.288928548729506	0.272582950077655	0.0993571271794448	0.185181748395057	0.26911942209956	0.195442237624342	0.183136114292398	0.101848615699393
Meth.PYY	0.110155173684697	0.078210421056614	0.172664033803784	0.114636052183733	0.112338348379879	0.154840000589979	0.170876415239414	0.0904620411496143	0.118354247712766	0.183339691828412	0.116587678352227	0.174295060011494	0.0396758585827409
Meth.RAB11A	0.307786031136944	0.243127748220767	0.349183030055916	0.194402069690434	0.187349734290733	0.385331303853383	0.341409543296273	0.128430186647832	0.216339736919166	0.365645742559346	0.232860759209056	0.247731765273781	0.140375980584594
Meth.RAF1	0.301475535064879	0.231251228779914	0.319581214748904	0.183075665402879	0.165804900186973	0.340055489690856	0.295862959500137	0.128193037725742	0.211565476725364	0.337227130392233	0.222486111906386	0.250011920338199	0.145998501497694
Meth.RARA	0.11463988588402	0.149477926991902	0.147981152336044	0.0625706410775415	0.112990922557666	0.158129947136612	0.126407980165519	0.0852053481915322	0.0998254010692411	0.122858436308268	0.00343036153983476	0.127691408337026	0.0370377375276577
Meth.RARB	0.149320080349667	0	0.175687786642368	0.122269168094033	0	0.168870553033922	0.129398525947166	0.097804543169027	0.169331550548819	0.154408130826149	0.176324317635703	0.161351010723637	0.0370335582693446
Meth.RARG	0.146439719825713	0.120372906270337	0.14923539853899	0.0856049697098529	0.0841791936587137	0.160085391136179	0.146755094708951	0.0596697008686472	0.105197238472934	0.17903823556635	0.102997236985245	0.113346689054932	0.070265300824016
Meth.RASA1	0.313115260677538	0.255884461054571	0.370770229590028	0.215375905004525	0.188196757265269	0.356264448180036	0.323257998971178	0.140569395459206	0.227484414890607	0.359470324222026	0.238770899547242	0.256806976756248	0.152546857140552
Meth.RASSF1	0	0.109456645154055	0.290510816762764	0.118224462748516	0.136038033361147	0.248549637309168	0.205284720389426	0.0701662707719775	0.151057669034272	0.183727479970159	0.152379641895071	0.175314625256368	0.100130026667605
Meth.RAX	0.0719761053804442	0.0605429394919879	0.0819690939284716	0.0466878057234409	0.0389335138044622	0.0960236524471415	0.106022975397322	0.0287036143743256	0.0915327999487615	0.0890232433652402	0.068648561284276	0.0621774746381804	0.0311417374109578
Meth.RB1	0.00172733294323093	0.0669051548403135	0.156130892501267	0.0575994904645913	0.0953309087288159	0.110180814757026	0.0798351631901734	0.0478556309354111	0.0651648721985821	0.0859757916662613	0.000877526202297451	0.0755788373251266	0.0444223236400751
Meth.RBL1	0.252645540438535	0.215561898557261	0.272932717107788	0.165519023976866	0.153912827308084	0.280308800341495	0.259293430076869	0.103196856889455	0.180993819590941	0.276741309389081	0.187031795130042	0.212074678379022	0.123893361822266
Meth.RBL2	0.312909615562929	0.264353056798823	0.379161080478463	0.20869247127271	0.169871795494921	0.388716235209558	0.327474140846524	0.146579847186696	0.233009925745836	0.361220813118443	0.248040741701254	0.261668839610501	0.158030367013509
Meth.RBMS1	0.27766728503374	0.219085924943732	0.333456513324259	0.187701761094463	0.172398929816853	0.34038992335604	0.264142748165941	0.121962217752364	0.211350228585272	0.334185130505134	0.211892318126937	0.241964350542921	0.145368117632488
Meth.RBP1	0.0870749077408063	0.0580741302762455	0.087673363207015	0.00691761204422838	0.0579677946048637	0.0286990428451213	0.0729984983382764	0.0286892110341551	0.0536000198130204	0.073900632891818	0.0618144402394853	0.0532969069485878	0.0344811625949426
Meth.RBP4	0.140130912937728	0.076454523119155	0.00157489285168377	0.0738761837210588	0.0761279107738448	0.118604653503	0.114596377965537	0.0358298740741015	0.0913351796105481	0.0909854217775349	0.0719890359732749	0.0734590220468962	0.0343907283897973
Meth.RCOR1	0.0879554546196627	0.0716283012874475	0.0888608587169604	0.0560110812342298	0.0465389152034822	0.10036365445428	0.0937185013035933	0.0371857194653201	0.0658521780003161	0.0978765942712551	0.0698872432550985	0.0697156109222923	0.0353119229059184
Meth.RCOR2	0.235992300431036	0.182461881948312	0.266377916994614	0.161792660811448	0.172098867736856	0.28255539409705	0.240460006001597	0.124129328510523	0.174159863734344	0.27091076076942	0.195495060382066	0.218375343744563	0.134067887943266
Meth.REL	0.304830192906215	0.231877292838949	0.328568002653611	0.180201751961316	0.165233951479806	0.345372871550152	0.318421094444944	0.12504255921732	0.204889021525901	0.328308184569814	0.214995273210199	0.221376928422418	0.100136105978814
Meth.RELA	0.0715684401235517	0.0543430246935023	0	0.0412098755404063	0.0351288021306758	0.0777846748172289	0.0612356819124898	0.0276072936440967	0.0432078921330104	0.0704201623203617	0.0450230444649838	0.0519781130705084	0.0301632962258146
Meth.RELB	0.141996187872073	0.122486509504128	0.189433544790822	0.0644580386339987	0.138525703735271	0.186602208288686	0.150316199175763	0.0712357361420447	0.106095657760766	0.150750903955842	0.102422893292231	0.133780255943111	0.0473800599581721
Meth.REST	0.295930790565432	0.231527536370712	0.33874887774062	0.177417484046909	0.169412729979233	0.324660950823455	0.299302845029926	0.115307035096204	0.205640143640404	0.312009389703424	0.204860007670883	0.239696211057848	0.140294765506252
Meth.RET	0.227000669022052	0.146883234245174	3.35471507492676e-05	0	0.0920094988476374	0.205180860541267	0.166410200927033	0.0587163294040817	0.161188232922747	0.233598262824283	0.184537091348887	0.15985327303681	0.134102722898142
Meth.RFC1	0.297261900582136	0.228777806859491	0.371547379171462	0.206916875464631	0.191402963525794	0.361341384531773	0.31496706452274	0.0860243207749505	0.21958942088184	0.319698492008275	0.232432864827776	0.239177134402618	0.140808533774357
Meth.RFX1	0.29082333022224	0.235259536329806	0.333843680707393	0.179541994829026	0.169897609839676	0.342591142611334	0.29215550409397	0.118498356147467	0.221623495318086	0.33404228582594	0.216273061468239	0.24735367053104	0.145350990623167
Meth.RHOA	0.29089027393266	0.233591157218923	0.309570354808358	0.183101342915767	0.16608750638318	0.328341731004653	0.297595836812145	0.13029641332093	0.205137328645886	0.32443770670726	0.199992910747333	0.236787048537389	0.154099299929069
Meth.RLF	0.283207620849843	0.222666820415935	0.330028895824833	0.185700568299817	0.174635700389981	0.305649687387928	0.295572323114456	0.121043324284999	0.201364847308659	0.31267660423579	0.215575333377336	0.226020484593764	0.143720260376103
Meth.ROR1	0.235130477423485	0.128050429095458	0.200100348749051	0.157640198179477	0.127423658688983	0.220422798564912	0.20075282414455	0.119074975364842	0.160328531012494	0.236811530709834	0.177548634424896	0.185901359086112	0.0731363217166049
Meth.ROR2	0.113014522984319	0.0651802430100109	0.148728689892384	0.0529712952347487	0.0897420844350535	0.121387879936678	0.119624592898056	0.0328258893869616	0.0878858940549928	0.162540076333599	0.0988695649714558	0.0969818535738054	0.0685785458953992
Meth.RORA	0.163883396900321	0.10604568832769	0.184544176196384	0	0.068154712489505	1.37667649324189e-05	0.161421109518208	0.0499814560803998	0.147534821625197	0.15798185637406	0.0719067472705117	0.108704768133104	0.062321299535437
Meth.RPA1	0.0657912100122481	0.0550171647106221	0.0817372908713759	0.0425334107399221	0.048107214876407	0.0902525794156987	0.0793686858591099	0.0276314818910364	0.0508001226557409	0.0780582763352291	0.0528262197628938	0.0566004010989941	0.0357884520416995
Meth.RPA2	0.274394853597535	0.195018156817717	0.2653634080698	0.110305771270485	0.12902759093588	0.276743783228642	0.236111208115119	0.131723913003628	0.171776093961133	0.276680758133588	0.196166172662981	0.231724492165343	0.142594000934156
Meth.RPA3	0.141584504925892	0.135494281801005	0.20276113422871	0.118121651264892	0.11950212475449	0.0101765616296087	0.169457710456808	0.0853572370407075	0.108186814480974	0.178151919385717	0.130509104108097	0.143355572688993	0.0875727482432476
Meth.RPF1	0.334759243340189	0.258005129014303	0.383346597457829	0.211200062448931	0.20201491918308	0.450005597660262	0.358771055106724	0.141705715285354	0.247760359243186	0.383847685411767	0.238081602122566	0.260796004620145	0.148874364794769
Meth.RPIA	0.285637448345814	0.222572706823375	0.314574782270145	0.180439029591867	0.163341832818251	0.327717530946252	0.289370948821098	0.11266399393684	0.193581328857918	0.318135807128242	0.202120982931672	0.211388877468821	0.142140518193129
Meth.RPL10	0.0516025503412281	0.103861491010618	0.216430756879476	0.196476890774939	0.0508790149877342	0.302391322576546	0.0982923878250037	0.0897238033510882	0.000729782407397711	0.11556884329126	0.148689877825979	0.136191850893707	0.0413953334503082
Meth.RPL32	0.330713983778264	0.281036898868314	0.395603891402236	0.215853702210758	0.206106632306233	0.423032678706609	0.36037907906078	0.144420863057823	0.248083784781896	0.392185851203397	0.256073469893331	0.267215675853976	0.164139565979626
Meth.RPL7A	0.234212086094205	0.17915622969416	0.265874951331387	0.143870825230643	0.11793091737684	0.234889469097179	0.2222126915217	0.0971461585292624	0.177064816195776	0.28311860333225	0.178096138888495	0.182032079676244	0.1106199546683
Meth.RPSA	0.314372420660001	0.238990344691979	0.355628621355865	0.205123491636997	0.178455889803309	0.38423756000469	0.322861021671554	0.131778984001846	0.206757408641357	0.354229969754101	0.226437464542797	0.236879173379736	0.140059546219574
Meth.RRAS	0.296342184268854	0.241253037825394	0.335316511826698	0.163764032528367	0.162010173313958	0.315127385512829	0.290439197316597	0.13957515868412	0.204914651941345	0.325118627430721	0.202164562036161	0.232705972573978	0.158409292553881
Meth.RRAS2	0.173336647568815	0.128428924767931	0.181810204766427	0.0907701337578036	0.111609155846501	0.150617205259544	0.153829725421681	0.077589651350999	0.12083379968439	0.170155563196494	0.112019626559088	0.13020945863036	0.0890427125411889
Meth.RXRA	0.221669476685533	0.169343725216579	0.258616684080292	0.154054288701843	0.143615748480646	0.276514491485612	0.228198738527487	0.104860679813705	0.16614848782095	0.24681821793005	0.164234394622491	0.204535610502712	0.131601261680962
Meth.RXRG	0.139464732440212	0.117195269494345	0.0908677926620108	0.00021344832485359	0.000345311633416127	9.94253687207804e-05	0.151935823582612	0.0477034647306678	0.121044088266313	0.128574588824013	0.0633986853424244	0.106771596225896	0.0624696612928787
Meth.S100A6	0.312008713625604	0.203296968941191	0.341355041788571	0.199017731828143	0.179216854310058	0.365805057969457	0.291551637974466	0.138748951520734	0.208559876292877	0.327627128101059	0.226431174416866	0.233331885951655	0.14341808306328
Meth.S100A9	0.0670436730613667	0.0513711194652303	0.0770615832059142	0.0391582843685614	0.0371648458586687	0.0773902989361351	0.0649882820779296	0.0266423465312437	0.0444981969607846	0.0670344349060459	0.0473031346719718	0.0499273229135243	0.0300001828551367
Meth.SCARB1	0.0659109762798647	0.0520958166171457	0.0763553368619296	0.0427619140412248	0.0351636791260682	0.0803154108894781	0.0698967008862152	0.0287093730293684	0.0450825440064598	0.0731828151411137	0.0498079105349901	0.0504940776957455	0.0317581112778185
Meth.SCD	0.252878109284686	0.21321532931067	0.323406234218321	0.153740102222643	0.189944023856467	0.333717651657372	0.297988223680155	0.103533056090593	0.201947931717237	0.303776979635292	0.210372250389151	0.221214987352364	0.140084895021447
Meth.SCG2	0.332100646858061	0.275221097956188	0.3784256295617	0.202070040124794	0.199535147369329	0.403112108292032	0.345608078021153	0.159242840385957	0.221084079157075	0.351416280324185	0.23002824313797	0.251052438754734	0.148912594003741
Meth.SCGB2A1	0.0907622417356149	0.0665179763658289	0.0987026970195567	0.0502710878830624	0.0479446279655729	0.0877759863290332	0.0823125705830896	0.0488932018203047	0.0508725687029742	0.0848430666098455	0.0588592825069266	0.0742058436674411	0.0535613801844425
Meth.SCN3B	0.111820613849471	0.0840034973673955	0.118517107274006	0.0601692376470013	0.0661533260195018	0.112979999116595	0.102925666029481	0.0510047271093781	0.111664773030239	0.120745512605016	0.0851769584972222	0.12746545887164	0.0681025283340219
Meth.SCN4A	0.00276359766545636	0.046419972051693	0.0661612769680369	0.0393277124203507	0.0322943122659285	0.0720497453027585	0.0594917347677709	0.0266957479784721	0.00444788107745725	0.0632436739003679	0.0467403393556832	0.0473963989132837	0.0285157277861051
Meth.SCNN1B	0.22198885004213	0.155649765527346	0.233930011811635	0	0.137702603446187	0.226808563148789	0.200637969410579	0.107414208945425	0.149074587254988	0.191423410141358	0.125759534934641	0.151881487712621	0.0733818718418143
Meth.SCP2	0.1516590711434	0.104597235943325	0.178302994355184	0.0793963318553748	0.118529653689405	0.13639774641087	0.134723080985833	0.0712292116580452	0.111064088191491	0.134029135071372	0.0892194842353204	0.10874164262194	0.068490594353742
Meth.SCTR	0.0627491636694546	0.0516747367738618	0.0608205704434041	0.0501076003419096	0.00523134916823211	0.00283700895062725	0	0.0273631376168202	0.0479416009859962	0.0599349284131001	0.00187189267559572	0.0484819336684569	0.0291418924996637
Meth.SDC4	0	0.0904800629997988	0.152597871333965	0.0781704468196256	0.107197022205368	0.111479728946573	0.0850626429477865	0.0672485959327223	0.0769810891707903	0.110130615595534	0.0826145628074275	0.111397513815332	0.0906397733845896
Meth.SERPINB5	4.00546485895144e-05	0.0635045284650678	0.00125151853323722	0.0651071335697401	0.0573686757923466	0.0890716506495011	0	0.0453511803419797	0.0591368579216992	0	0.0701731208691504	0.0778272815142226	0.0748445456932777
Meth.SERPINB9	0.0655182683148496	0.0550907478657889	0.0840875893269157	0.0421477472590071	0.052085052265514	0.0786850497945261	0.0708132649002226	0.0315112015997764	0.0475567523194071	0.0733722998064001	0.0509491135054691	0.0548029187995005	0.0318912454942344
Meth.SERPINE1	0.304208487189521	0.234408738963895	0.329457742973935	0.197244606803627	0.167125941838834	0.364504567754766	0.289418717216587	0.137289551439854	0.215241434375845	0.323377248736916	0.216244325517864	0.26098681513887	0.155392604261156
Meth.SESN1	0.322811168958092	0.266099201604517	0.359855895561533	0.215119110131374	0.179558887057335	0.418636622566344	0.345685644439258	0.152041647021949	0.229991351906366	0.386141775296262	0.256129921034978	0.259236466508775	0.169218604319684
Meth.SF1	0.304180041623162	0.227893480189433	0.343181350253988	0.199009010717953	0.162208760916067	0.373965751355481	0.325875226361101	0.135381379939482	0.217302742871764	0.331004672057851	0.227412876227831	0.241523864941707	0.150384110296389
Meth.SFN	0.00107351501467693	0.0513750566192903	0	0.0532980677484434	0.0406886297510208	0.0764958924999522	0	0.0333351923853117	0.0500136555802905	3.85109850012185e-06	0.0525300891025656	0.0669075536456344	0.0368219500908671
Meth.SFRP4	0.0827596195194966	0.0940045650975237	0.109582999820915	0.0500652505029378	0.0677888830819169	0.105133906992017	0.12104381617847	0.03112608748008	0.116093141377747	0.104657461363007	0.0690939780282598	0.0634141666579935	0.00237023369056984
Meth.SHBG	0.0626107265994698	0.0500843434694696	0.0840979379531533	0.0422780265771846	0.0588621204301936	0.00428312020329003	0.0693433270850136	0.0278897135355929	0.0466012159527618	0.0690008584327348	0.0735650857376066	0.0527822272473547	0.0317995424632303
Meth.SIM2	0.10651817602419	0.0689253001574469	0.00141559255301469	0.082855979528065	0.0555037668661604	0.120173462429914	0.0986554488800229	0.0747278376290391	0.0698167798705634	0.116329406423381	0.0788478551028407	0.0705457931849772	0.0323352453341058
Meth.SIRT1	0.0895087798505152	0.0557948303537992	0.0854084897524751	0.0405344437123686	0.0465110818455401	0.00509763504115458	0.0716728625143951	0.0262562212138605	0.0448687266231082	0.0652211329571311	0.0454989719941312	0.0590868859198315	0.0341503121143424
Meth.SIX2	0.175913865675141	0.0878145779925103	0.176666976905928	0.126743368369636	0.105525660046594	0.185896229628992	0.136106711329479	0.0437534273639539	0.150860686244379	0.159716491775894	0.148289812864015	0.182518805673614	0.101749074557188
Meth.SIX5	0.261395274342513	0.237567653574475	0.344214877795776	0.190667931753711	0.185683735293088	0.343599880930379	0.318182240284963	0.124345584767073	0.219252308281648	0.335696421285637	0.222610661594359	0.239467487085655	0.145194000085199
Meth.SKIL	0.311530131014996	0.247156347031858	0.331816589698531	0.174201648386658	0.164338320738019	0.345606651486146	0.316700615710371	0.123452942084619	0.206702794171921	0.335728577246809	0.216155939996842	0.255844044106834	0.143033642363716
Meth.SKP2	0.323253093126812	0.27405389905623	0.401971027901741	0.236457223818928	0.195487312569634	0.405066114934675	0.342218857254357	0.129740615977833	0.242056522812176	0.353962200719226	0.263589257235877	0.261645050331881	0.166236391366571
Meth.SLC18A2	0.0829764405377522	0.0699299047256205	0.110940435837109	0.0490160109695841	0.0943781599045878	0.0989530359347301	0.0820945708636941	0.041900745984433	0.0829669768524763	0.0958183402772866	0.0746465014375819	0.0741543601756172	0.000505257316225423
Meth.SLC19A1	0.0778901297721442	0.0598909840353031	0.0938321603604463	0.0476630236868721	0.0764381688136911	0.0925583854673483	0.076431936032725	0.0467424947951336	0.0499111134092715	0.0908819636554205	0.0551574422152	0.0564492612284847	0.0352826464091387
Meth.SLC20A1	0.254527310388871	0.213474282834851	0.263269920052424	0.18398741647176	0.152172214309733	0.321271036301012	0.278397058204437	0.110801060056788	0.193416172230381	0.307741308075128	0.203424784111583	0.197744347311078	0.136263639352797
Meth.SLC25A1	0.0790602577604097	0.072304406620425	0.0901666773122762	0.0655938202446715	0.062437571145428	0.0875209333942063	0.0778543178218753	0.0362717243195839	0.0678458681078918	0.0941040891839928	0.0735804441924426	0.0857919580361958	0.0376908759258816
Meth.SLC25A5	0	0.0496781710553634	0.0744894020842589	0.0443307603107399	0.0355595532586301	0.0827047709002053	0.0681205998728224	0.0273120294287038	0.0816105226631579	0.0771599078995946	0.0558540467844602	0.0554079418943536	0.0378195181430435
Meth.SLC2A4	0.247512658249786	0.175352037762203	0.268118497834211	0.186129711930642	0.144866620606802	0.29293192460854	0.228252536469596	0.103272309714684	0.190908360320753	0.280159570071479	0.192547608410614	0.174865879761992	0.127743591779596
Meth.SLC30A1	0.302454032225918	0.22479976058353	0.35335080153025	0.156283619793026	0.193608798933419	0.345493209032417	0.295266467493173	0.128345655059023	0.21823318501301	0.31236630836862	0.1808209649701	0.249312056413019	0.156888732265463
Meth.SLC34A2	0.0940712578076008	0.0797120484213176	0.0986956236244732	0.08188638297424	0.0414402367553392	0.116258048699089	0.0958913060977959	0.0286817658561951	0.0854028667922209	0.0970144436495741	0.0975393208762878	0.095298890320113	0.034540968658319
Meth.SLC4A1	0.0809748946419376	0.0850435973766741	0.000731372918426929	0.0688763878554525	0.0952349848987971	0.10646448425464	0.000965978896852864	0.0759741005911669	0.0588340719485438	0.098607557243316	0.0721523657408824	0.0956229342992471	0.0928788754315839
Meth.SLC5A5	0.111471035800915	0.10114881571937	0.163483315522228	0.000693599436220454	0.11781307165307	2.08158572017789e-05	0.153338475010739	0.0731620571822636	0.154336593912129	0.132035509916046	0.0972332251886062	0.0977892339918015	0.0388760187625451
Meth.SLC6A3	0.0642003266125845	0.0530327396390902	0.0762567535509677	0.0433314136652345	0.0362524162876541	0.0847377734246952	0.0755174602733741	0.0277790505976295	0.0640657209101492	0.0783812027336704	0.0526713166318138	0.0541061748582194	0.0311781170916021
Meth.SLC6A4	0.00248110128504342	0.0645987893249565	0.181274286196681	0.0702819073939054	0.12277863846678	0.11188331667836	0.115544996570441	0.0713127513807606	0.0938271637014914	0.109001102865397	0.0684454153001045	0.0703194292326953	0.0329183169981019
Meth.SLC6A5	0.204960297943956	0.158704247528981	0.213785617042816	0.0734469931019633	0.114502280926911	0.170752434568802	0.161641624582529	0.0825572751248625	0.162500638307943	0.192269633195717	0.0887073713276575	0.164662398991127	0.101583786083287
Meth.SLC7A1	0.269697193130289	0.239113557911449	0.304768271392951	0.173262052244728	0.158580453238358	0.320654196531698	0.287509269204571	0.121438656996453	0.198512452898584	0.314416440424444	0.207529655798835	0.225327352065358	0.141625213022697
Meth.SLC9A2	0.00175025550143519	0.0743340919812421	0.148174951801982	0.0893831328351277	0.107548132530574	0.119276463489632	0.0819867836426336	0.0732656743143682	0.0810336551466323	0.0941806167355748	0.0920674785389915	0.113682422613216	0.0624542240260419
Meth.SLC9A3	0.0884412949414231	0.0663619717860186	0.105668334793587	0.0523470968585636	0.0643213168975698	0.108953623751514	0.0908794934174849	0.0295304753428901	0.0949616109661104	0.0864317950193172	0.101152123835022	0.0627922712308886	0.0320691747910849
Meth.SLC9A3R1	0.158263771183611	0.163433492879258	0.207469865158216	0.131950458470363	0.141022719422239	0.00545079242218413	0.166539289617979	0.105260269370816	0.14522842830967	0.201321642350148	0.152424699319965	0.188878783558494	0.115510305530224
Meth.SMAD6	0.26564232896845	0.215553670972844	0.306064494210699	0.177839933223169	0.155762403668523	0.314872495913922	0.273523009127015	0.115258901022275	0.189980759687779	0.28535225272673	0.202159018591284	0.212350455507231	0.131691612219098
Meth.SMAD7	0.257927134328821	0.208534078291718	0.31657324212666	0.184250021190854	0.156583186034883	0.324541699594494	0.288163101254134	0.134053902494438	0.192022281041528	0.312838802218251	0.218927520126722	0.216952615130489	0.128520925706489
Meth.SMARCA4	0.256956473531104	0.210016320691819	0.308674164513805	0.164483760683631	0.160602995347842	0.285590638414296	0.271025802154537	0.102754753911256	0.189996472020613	0.29987449233805	0.195846968750866	0.204147154533973	0.126279768126851
Meth.SMARCC1	0.210211650356288	0.156185198087675	0.241370622041079	0.133383089259147	0.152328409930636	0.000863427910164524	0.218572154036388	0.0964927724202701	0.146356154445348	0.236267511078489	0.171766037154411	0.184267666962045	0.0814313313025369
Meth.SMARCD1	0.248313219642956	0.232732665032878	0.363449988113492	0.179881823108674	0.172475862639973	0.383098443129096	0.325879550970896	0.134440062631297	0.216445817961281	0.363104405324725	0.201850068948173	0.181581317555343	0.145589160964375
Meth.SNAI2	0.253669051825465	0.197647889503395	0.284924016680664	0.162914109602026	0.160859981218272	0.284858673026249	0.261323398961973	0.110996268553794	0.186119937536053	0.284105496839434	0.19857093470408	0.212516792783161	0.122546921797702
Meth.SNCA	0.18782736010271	0.237995918296536	0.266815659933735	0.0771239035609833	0.0148513917289727	0.309800528918013	0.284256317887664	0.0561796091930627	0.238315652186677	0.2283451164439	0.205909566742594	0.234271098269112	0.14803045958027
Meth.SNCG	0.063224492907387	0.0511519074529456	0.0782934372966957	0.041105536379694	0.0497199372309466	0.0782555042606814	0.0660494422941102	0.0301843529316693	0.0442667345830251	0.0682421882126695	0.0470428312635594	0.051073942304781	0.030291801375386
Meth.SND1	0.212832288563299	0.203186323850067	0.279486286641564	0.108462025055937	0.135011427194183	0.291175250920733	0.27104612967192	0.104908570310809	0.175999604849107	0.274164074699491	0.146685385535054	0.179082012310889	0.11715391702088
Meth.SOCS1	0.293126769112471	0.245969432123867	0.297467545229006	0.161718653777715	0.179122865830051	0.0154857791555109	0.31722709207169	0.0861280252210364	0.201039544519018	0.334168110744459	0.23554853116118	0.257399421283898	0.1545020830468
Meth.SOCS3	0.191927170902816	0.113716475740833	0.205509224822621	0.0799932158636267	0.11669051968916	0.213546021030166	0.207434795641011	0.061475344007131	0.136128424946731	0.186234388507626	0.17880769568969	0.00421773644536348	0.124685800890097
Meth.SOD2	0.30054561054317	0.234154627046929	0.338720377860282	0.197282159611935	0.174438387640732	0.385380699626821	0.316412808680945	0.131596752720222	0.225192380310188	0.353989010783114	0.228228507898734	0.235972456969566	0.140132685684959
Meth.SOST	0.0659445472560753	0.0557284483607278	0.000611265995724555	0.0420565257945391	0.0440031364241695	0.0831436497784742	0	0.0359889486296954	0.0431011573807013	0.0666506711173578	0.0472147972502599	0.0905419628725655	0.0181033901412438
Meth.SOX2	0.0802217116928258	0.0587628184839482	0.0831533624916926	0.0444114271057824	0.0382710773248112	0.0811397473753679	0.0720421035002264	0.0272868288343553	0.058675614800196	0.078047436128908	0.0524796554104444	0.0613995371619004	0.0319769389969745
Meth.SOX3	0.00446727906990221	0.0639118771170792	0.073407348797429	0.0457863149543552	3.45836207205168e-05	0.0898390058542678	0.0744780249291639	0.0412390436502736	0.0692177888996698	0.0785793249098045	0	0	0.0332210155285208
Meth.SOX5	0.297717711818389	0.195599590675724	0.407718352941664	0.131704050611477	0.175512813038937	0.0385070812187007	0.381841757208566	0.0978435390531572	0.272926306140491	0.427488999145592	0.243582449516384	0.25463043106865	0.0758045993055184
Meth.SOX9	0.12667839177898	0.0872031336682863	0.0848887597862087	0.098682368422377	0.068452348738481	0.125051288169405	0.0936370830048709	0.0587693347771722	0.116785282394162	0.119827936103609	0.096669316265438	0.138380964427285	0.0399401011018894
Meth.SP1	0.160274898262386	0.141819766879753	0.180359455532459	0.100136601417462	0.0981507741245648	0.176039212013563	0.172538741166459	0.0721387970153815	0.118011440235361	0.201533845495664	0.119172390460723	0.140039716137913	0.113120191393796
Meth.SP3	0.127249867620104	0.114638799561243	0.185277327418711	0.110275020244567	0.110047439248469	0.165635288625115	0.124844756736717	0.0648414030740921	0.108252149876192	0.144120794225161	0.116118939267638	0.109507506842584	0.0659876787568017
Meth.SP4	0.212186663485556	0.209773012317213	0.30943322644849	0.178640305302704	0.178999960798395	0.341966614971999	0.290263607977004	0.13799081287273	0.208561077761042	0.326523097192258	0.214899116461495	0.221048399485429	0.123615862787123
Meth.SPARC	0.191890477880697	0.129797521474718	0.18687151730935	0.0656287294790226	0.118141793843383	0	0.189921082420851	0.0774036888397138	0.153208738269443	0.198241987118956	4.88224691982833e-05	0.00119791488761978	0.0412304277359397
Meth.SPI1	0.0627399611026371	0.051256960830786	0.0821915046041993	0.0646117049901892	0.0434769295395462	0.0756439417745436	0.0676599696071413	0.0276364281985076	0	0.0700295175794083	0.0131016692132994	0.0500404472312286	0.0299371661946406
Meth.SREBF1	0.065607786901533	0.0533912336856572	0.0812211533659773	0.0400649823854563	0.0611272070078945	0.00244190640030101	0.0721321635063659	0.0420570416453926	0.0464497593312098	0.0998511184729274	3.39212324496266e-05	0.0537232742643023	0.0308373074050979
Meth.SREBF2	0.247029543395741	0.208277584181574	0.269723143500808	0.155531198677912	0.146158570384095	0.284703617599941	0.267630932357488	0.103894996098071	0.176654371208735	0.284442476857265	0.190824564964407	0.199976483328886	0.129373724024588
Meth.SRF	0.159099203840578	0.0896610160077188	0.155934612557772	0.0896873852557922	0.0933778502094624	0.172449526849671	0.166465980253425	0.040671880705895	0.113504054202971	0.165379723860312	0.118104772621441	0.121703759724256	0.0584332758455988
Meth.SSRP1	0.167197642634254	0.132244322091161	0.219111380317138	0.103226331201624	0.129437394886379	0.182621946866426	0.154365142174204	0.0732531216382589	0.134510700876869	0.177051761340734	0.116231210109259	0.124391183058058	0.0821743180590656
Meth.SST	0.0722531545801151	0.0686886233856469	0.0729502231474156	0	0.000309696235300105	0.0929674466401286	0.104582074880248	0.027603148953516	0.126335639867586	0.0854694454404292	0.0510562859442863	0.0526097870190058	0.0309771496932284
Meth.SSTR2	0.183096208166213	0.130768727517525	0.196832871054389	0	0.149212445594714	0.179918797657667	0.229202400369093	0.0663926095792757	0.177713458608523	0.1553277946519	0.181504859215549	0.0802233666736576	0.0475780987120447
Meth.ST14	0.0741662787338053	0.0909302683555031	0.142105632067509	0.00471954219146765	0.0809016731481868	0	0.116831551382937	0.0507459718152091	0.204716875791124	0.0765420156449429	0.00219562719281955	0.000162526760754744	0.376352425260611
Meth.STAT1	0.302276777836911	0.234578449154445	0.32411697782442	0.183182724904671	0.170151863252629	0.347946450242734	0.316142687414993	0.127807760844501	0.222126843939958	0.330005168593062	0.205560065280698	0.238259446302239	0.128353468474393
Meth.STAT2	0.318379431205669	0.25447872274359	0.377721315570476	0.201228131293112	0.197917455566672	0.36733602453732	0.325012344485251	0.148293193549161	0.232244034724912	0.373735591267926	0.248330980810203	0.251450640868713	0.147914601010328
Meth.STAT3	0.00149219328119032	0.00820638936673024	0.227745090455392	0.0916043657538188	0.133548735685845	0.229601293990709	0.285660102403019	0.0808904331222066	0.171179249437613	0.242075913580059	0.157136090203706	0.10125612534422	0.000154698124390651
Meth.STAT4	0.0729205815884923	0.0459834438530459	0.0722487708654285	0.0407281467588525	0.0369450449303916	0.0029494458697955	0.0686796674946644	0.025400827388363	0.0431662477560231	0.0654194571080115	0.0463100139162909	0.049228664323026	0.0285084672817325
Meth.STAT5A	0.0968888970898547	0.0647905274138393	0.101459174021596	0.0570637808797445	0.0928963246136495	0.10953670438914	0.152176628284137	0.0733690450713834	0.00140230970999876	0.130843360652787	0.0609258658140059	0.00400512859424004	0.0319136669904717
Meth.STAT5B	0.198632300898496	0.15273202638309	0.211891069724912	0.0965278727941706	0.138540696452787	0.231956839406671	0.245171002386001	0.0683282061236068	0.15798701510921	0.214119405667039	0.00216779136442022	0.118797268072191	0.0379250291849358
Meth.STAT6	0.292519293863128	0.222565386201522	0.338406199133048	0.187354092425871	0.166831960923753	0.344043125859559	0.291653385364695	0.121871448796469	0.202564083239106	0.301551715519411	0.220466650799755	0.228109656587272	0.14674313872462
Meth.STK3	0.169560435165504	0.137921619212837	0.20160702299595	0.118606572989318	0.130178737694447	0.110344957698107	0.13776063800603	0.0911250508338424	0.134090586576841	0.163605612033486	0.127337921145073	0.162332729169923	0.120065240375676
Meth.STMN1	0	0.0958320788992514	0.188384584779436	0.0922873047104558	0.119333892428721	0.144621384028613	0.097572096338456	0.0792119298639987	0.0860039250923823	0.118616418918366	0.106891504787847	0.117387583595961	0.0660844838576445
Meth.STRA13	0.275779306268736	0.223358583096881	0.283343914858835	0.178953204209618	0.168749332442179	0.296260817799673	0.259328190193284	0.073536671338486	0.1999254113401	0.24426122797897	0.228475267707469	0.182681263889227	0.137862077696999
Meth.SUB1	0.355561454127261	0.287172216303352	0.391605525762816	0.230300696517469	0.208034562737496	0.423794852959278	0.35467507272812	0.13765530128712	0.248346442899682	0.38294630571215	0.25638162549383	0.262821979773628	0.182623751933262
Meth.SULT1A1	0.298972470098838	0.181138263977442	0.288161093388099	0.121335815518573	0.148809945051752	0.242887990186311	0.183580719755869	0.101637021362877	0.189391795675637	0.210431186938341	0.154415130906057	0.151580731793014	0.0879514975253871
Meth.SULT1A3	0.0993959391520149	0.0990794548648039	0.150724407788182	0.0637299365477202	0.0751252852589668	0.129797204017345	0.118260077776144	0.0135422386222745	0.0792874939586791	0.123707158230527	0.104265480396255	0.0734403191769563	0.0332722635072393
Meth.SURF1	0	0.047118346880935	0	0.0444591632421683	0.0312456165126467	0.0807145705759554	0.0626784425241819	0.0269411713337091	0.0469996692744515	0.0763252587703926	0.0465338979824795	0.0569342752353734	0.0299344914873177
Meth.SYVN1	0.319074144952193	0.250814013272246	0.345402527019676	0.198937273574797	0.174812593131955	0.380211888278857	0.324936900275603	0.135596888865468	0.216359905601351	0.351840049361096	0.228649467024152	0.25382141487272	0.146860153156783
Meth.T	0.0748193824019711	0.0608930726705413	0.0927379119851356	0.102132131552501	0.0382901477560293	0.100850945890512	0.120554651047431	0.0295767264993119	0.106785464358419	0.0830394617891943	0.0699485917586233	0.0623497569258666	0.00059953264327841
Meth.TAC1	0.100084226204081	0.0616292054489865	0.0959939403294464	0.0490987352983599	0.041301996924851	0.098216050813247	0.0999522490411483	0.0302741363655	0.07687564251132	0.099392135461139	0.0536495180864612	0.055916747609456	0.0321111922353506
Meth.TACR1	0.115793012120406	0.085094589273075	0.140342440735431	0.0513110131450309	0	0.129479602659859	0.113163657891477	0.0378913037829618	0.107603901794246	0.0973698647697453	0.0651777412840216	0.0773042368992703	0.0358129446524677
Meth.TAF7	0.241580348408657	0.224414376281268	0.322810186193448	0.164079303767414	0.164744901717561	0.301481149214391	0.287532844772725	0.11078383213588	0.195456793915944	0.20417989475855	0.211325233492841	0.206945488826608	0.0405319794430053
Meth.TALDO1	0.260713868011736	0.202586303509292	0.29867697946489	0.159737163739934	0.160287891318682	0.309334675883534	0.27440850089339	0.113487582352697	0.193680743859676	0.265727638402048	0.198639918420602	0.210873902387278	0.121201977590094
Meth.TAPBP	0.286372134765854	0.216139536722567	0.312471472718102	0.183283888065509	0.156269894859484	0.325997605527147	0.285590021971738	0.103090089910018	0.200080535962881	0.307997242976886	0.203276043856754	0.222151693552548	0.115414168049835
Meth.TARBP2	0.342340297136202	0.27490587946708	0.376327776561073	0.211006322503156	0.199511436884857	0.420310343764584	0.350786581734706	0.118179640525797	0.255989814710913	0.37733165558864	0.260416443774918	0.271021175960698	0.175114965362022
Meth.TBP	0.151018014496478	0.13591965553554	0.217847227846881	0.127903173457783	0.133889777706149	0.190440660797348	0.136465265259452	0.109429105774184	0.123146377610107	0.17152936993825	0.146150604542912	0.161195262288101	0.102663390988161
Meth.TBX2	0.0758007989058919	0.0650072407892988	0.0925684083319702	0.0443238441532915	0.0720862939768088	0.0894513700725776	0.0763209858709192	0.0289316803799135	0.0664069834776541	0.0795672185399519	0.0610116559151067	0.0608308834952792	0.0327161349934046
Meth.TBXA2R	0.256496297499143	0.213888380199056	0.290503416608086	0.101983522669285	0.162970097613981	0.294525866525199	0.253704797335493	0.0699489648986953	0.176395859199847	0.280702200041645	0.121259158010288	0.19992060099516	0.125494739167945
Meth.TCF4	0.240997295751093	0.192356776100333	0.267313130000998	0.151198172908589	0.138880620013499	0.315969143087771	0.250417184855243	0.110718247868089	0.17892960734289	0.271577144519482	0.180870649188705	0.200689850526434	0.115777223547201
Meth.TCF7L1	0.192509355418243	0.105139179518875	0.185590025087424	0.115492987187321	0.116245981853045	0.236719825728889	0.175776417953966	0.0416444862798987	0.160747886005336	0.211960253246437	0.137454316242612	0.174554695884605	0.0491029396562846
Meth.TCIRG1	0.0628457015709072	0.059060741669029	0.0719576763613171	0.0380145888773679	0.0394805313723839	0.00284247981988094	0.0657282345956555	0.0280746544843965	0.0441108994970153	0.0645238983342507	0.00207054062283599	0.047824360523365	0.030991956846485
Meth.TCL1A	0.00635725889448919	0.0500269969060669	0.0706344800979278	0.0420862654561009	0.034021808047846	0.0756215308512057	0.0617235651221632	0.028893204022861	0.00122992621488894	0.069755817744319	0.0506194374485921	0.00179845760425576	0.0306297280444533
Meth.TCP1	0.313806076960963	0.251280685078267	0.330877311800696	0.203217865875749	0.187570696753695	0.352845270502717	0.319262901816231	0.124926011419954	0.21525179554296	0.349980949894674	0.233662667617657	0.267241719638707	0.149503486047539
Meth.TDGF1	0.0762130438529045	0.0716703653548421	0.101643445272072	0.0514916299095693	0.0785224580028962	0.00121901628545726	0.0749008095793	0.0686317816338393	0.0510335685121386	0.0831870809545291	0.0544274073620693	0.0827332796254656	0.082514830281678
Meth.TEP1	0.122517001703282	0.101341208823943	0.127028500441144	0.0719283218773387	0.0689163182766292	0.121018275613803	0.128447699634853	0.0482126136102893	0.0857034156162667	0.145558458048409	0.0875934057158225	0.09268280480234	0.0572624620068849
Meth.TERT	0.0672701042277975	0.0491216948166929	0.073342283878997	0.0389689663649764	0.0364977825173245	0.00587355982421078	0.0689793501869692	0.0266094406998017	0.0450189387336787	0.0633526522140738	0.000908882173573458	0.0490314175322987	0.0289201117699565
Meth.TF	0.0811458357618547	0.0584986048220001	0.0857958921009916	0.0429445096102126	0.0500809561927215	0.0818714314752446	0.0727362166862613	0.0312911778909254	0.0521329273561048	0.0746094240296533	4.21446967002711e-05	0.049859173079869	0.0311406763195756
Meth.TFAM	0.247101798726693	0.192767419854648	0.300230268659194	0.134076719350144	0.151205751286968	0.289730230148924	0.261961345489152	0.0963212737861611	0.18425321658719	0.285561688542143	0.17866373168308	0.195777292361659	0.123752657150701
Meth.TFAP2A	0.143930620307654	0.112023595495567	0.174266761404267	0.113818636678512	0.102273969505883	0.162258757869587	0.125963304934586	0.0868463780193856	0.129283332408087	0.150332668969689	0.125443086215158	0.151229559173367	0.0921668294279634
Meth.TFAP2C	0.093266115625364	0	0.152746018494921	0.092373753681424	0.0950331056323708	0.129893856783274	0.133327814187224	0.0682704877396605	0.000149297940079429	0.125915813771679	0.108946433227957	0.133993634738928	0.0492305090228256
Meth.TFAP4	0.298036244523793	0.257488742181654	0.352656597613832	0.196714169101427	0.175654287467822	0.334301100537829	0.314764130345983	0.108449457655194	0.20866750259823	0.322061880494068	0.231769655938038	0.249657379280537	0.151314831959806
Meth.TFF2	0.0665295698133627	0.0568399363839901	0.0969041007004748	0.0422768264974757	0.0605322191754053	0.122073842622463	0.0694121369122141	0.0413196042051137	0.0521698028363865	0.0712365700545017	0.0491193318524088	0.0528197935718594	0.0359698376254452
Meth.TFF3	0.0628730779534867	0.0566376992467616	0.0714450213540043	0	0.0538667855818407	0.0151749267551512	0.00574957593764311	0.0293600215696894	0.000634686672992835	0.000470079101258138	0.000148225526848549	0.0489739905794013	0.0452009202629944
Meth.TFPI2	0.125824247583031	0.0839584650247194	0.115033983130836	0.0769701294865473	0.0448165839429611	0.130825137062605	0.137591271892213	0.0489679771626545	0.105909590590401	0.119914155617824	0.0887147019770281	0	0.0880918585970989
Meth.TFRC	0.287109946539472	0.228810909289795	0.300668706484601	0.164528788910527	0.174170350169897	0.338495519295822	0.319722380120338	0.127981883444484	0.197666761771497	0.259917503458432	0.201293614513773	0.224848202735445	0.125675680129917
Meth.TGFA	0.237667795653159	0.181052679697384	0.257613358331549	0.160140867299802	0.145560657918533	0.278127630100942	0.215732616724703	0.125430726386703	0.165706059931469	0.242977356280195	0.17752877541084	0.204036117934348	0.113361224151532
Meth.TGFB1	0.108124560133642	0.0523355814880367	0.0726703721346496	0.0432532145189489	0.0367404269338838	0.0152386340823422	0.074416774788028	0.0257437260840518	0.0435213028923664	0.0637010856576078	0.0470917406247205	0.0522962577966017	0.0348450856598016
Meth.TGFBR2	0.253513932327527	0.224500717908084	0.337812962194347	0.152510410204393	0.173096987965969	0.298067424914694	0.258622963810495	0.110319750152183	0.18256370263793	0	0.193046737514277	0.226706149700682	0.1328431719757
Meth.TGFBR3	0.11739391243789	0.107162448279412	0.170843150761107	0.000847757664860816	0.119639634033049	0.157327423869588	0.134406662709879	0.0785458598162931	0.103806805531113	0.140735876589444	0.0686316036127562	0.0985421887198514	0.0368005495879812
Meth.TH	0.0570350626642521	0.0500215316145835	0.00612142251652073	0.0403238058190635	0.036607791292659	0.0752822079426766	0	0.0345786222507086	0.0453326644194833	0	0.0130988695671514	0.0540686100127789	0.00437803014253352
Meth.THBD	0.122011975395785	0	0.10270778896392	0.0817308715832986	0	0.136343507074867	0.13895211374987	0.0372848633164792	0.102727759078974	0.131303610075017	0.124319515165625	0.140924717735609	0.0780191135291378
Meth.THBS1	0.253507654487719	0.199782968123035	0.313830454962537	0.155294633899794	0.152164109258207	0.301276320116564	0.237571252592678	0.0685726759226104	0.18764905405865	0.273342859011673	0.19639731535539	0.217277680162315	0.146332762948006
Meth.THRB	0.00547266170304524	0.126667557328023	0.191210845390446	0.0996377918811732	0.111985814619381	0.193750988784541	0.147480960335778	0.0745258766131838	0.10203989931255	0.160649683578233	0.132443367906419	0.132337742659698	0.08643334819551
Meth.THY1	0	0.0537165752947397	0.0951771698054245	0.00295858012930212	0.0448748998427358	0.0879089887112344	0.0640847737674411	0.0417427310304953	0.0518493277072863	0.0749414385920003	0.0506616815728679	0.0855218131088504	0.0337205114025338
Meth.TIMP3	0.0788675809401703	0.076514942862565	0.00148694566164419	0.0483880021707652	0.0507476603622146	0.10206914632942	0.0800608738938918	0.0333445862664736	0.0667010087907673	0.125615750109435	0.0691764963483869	0.0775784722061124	0.0325938673178379
Meth.TLR10	0.10272980747429	0.085551281463149	0.129365023274135	0.0643985853677807	0.0688755696031679	0.00459130591947568	0.101479788672596	0.0558443444387969	0.0660430832779893	0.0968663940756488	0.0413725145976336	0.0924781237122992	0.0540704156494664
Meth.TLR2	0.178538130909414	0.141707265407348	0.233462848609704	0.125578534416748	0.1319173659184	0.212340132738777	0.1657085300321	0.088040179971104	0.146774583331132	0.196903619883134	0.144339455559262	0.149766729102539	0.0670028949037586
Meth.TM7SF2	0.0631829178514901	0.0514159453954443	0.0816736486775182	0.0443252255476692	0.0373821554310478	0.0766353670726877	0.0694842917230289	0.000854426890232136	0.0481150214289663	0.0710607092624336	0.0503006703167112	0.000147907688686924	0.0292793780455748
Meth.TMOD3	0.000469589967140265	0.0744680537777322	0.128931309588357	0.0624351146496393	0.0867867176630214	0.0963522664316599	0.0837118051082427	0.057779536563869	0.0579040505181943	0.0936044924813743	0.0681275983913715	0.0902239071114492	0.076456209848615
Meth.TNC	0.271933725048543	0.213670637547318	0.313370015806553	0.183169186818461	0.161902880525083	0.342228128550569	0.28288322871121	0.121094981612083	0.207231029206311	0.293320308369802	0.200973848714028	0.233177577488216	0.129831520708441
Meth.TNF	0.00458198034261454	0.0996253815628995	0.128569524519228	0.0640586450983474	0.0938567106233986	0.131473219435161	0.118243392581921	0.0530635303284077	0	0.145577397344675	0.069406051809023	0.0813853939658016	0.0695412789163098
Meth.TNFAIP3	0.358819014325058	0.286896094910674	0.37768617649539	0.202757958314326	0.206178584288763	0.407100330683199	0.371081643415671	0.145480537212798	0.2499685856215	0.374447713723891	0.258803497655353	0.291730007856651	0.177562368668699
Meth.TNFRSF10B	0.288435823082176	0.207553569439741	0.295651926197165	0.169228425502391	0.159467851118683	0.296710614062605	0.290661691126094	0.112000926473426	0.189379827738561	0.314311558101453	0.209197014322358	0.21001918631193	0.136084745065972
Meth.TNFRSF10C	0.111865670107814	0.0694945122371112	0.134699744282477	0.000610976825187878	0.11021373236374	0.125358951933637	0.142197639328063	0.081291067829288	0.101500612522396	0.12548902790505	0.105695522545972	0.0792967535731205	0.0363107350317616
Meth.TNFRSF11B	0.107331220745159	0.101849012404523	0.18051053511117	0.239267170683849	0.0947786786126472	0.139548770973649	0.148045124104368	0.0631006003938215	0.117139336382008	0.133900215730153	0.119270187728276	0.0858102788493416	0.0578825436468654
Meth.TNFRSF1B	0.14062875481529	0.155825513432543	0.202073131287677	0.0716337009423613	0.15670343291134	0.182982776257494	0.235042907088185	0.0349427419832546	0.117401306775779	0.247145223921361	0.163578152388951	0.0851370314079792	0.0435412440863927
Meth.TNNI3	0.0772890285085116	0.0596546786277007	0.0774256147765501	0.0450688854490736	0.0384389360142141	0.032385043030584	0.0803523093729212	0.0292341873533353	0.0543937052174223	0.0901161674333458	0.0571989279121334	0.0609938236340504	0.0299897183547401
Meth.TOMM20	0.268856866663669	0.214404424220669	0.301260817055673	0.172077063871497	0.154275794955155	0.306007899959737	0.280944633988472	0.111784742236907	0.215570796200438	0.31777729841729	0.213075070760364	0.228325670613962	0.062806007226473
Meth.TOMM70A	0.413735879136989	0.309996757679861	0.489509127799706	0.22912841468851	0.184359407108612	0.453486520691252	0.325538145654913	0.146988671584803	0.288326714096491	0.500163233300361	0.34110585940939	0.308261526001407	0.184337945420448
Meth.TOP2B	0.340660966706361	0.269399483160597	0.350780695637847	0.221271475795979	0.183162551234959	0.394633049141229	0.328598872548132	0.152486317570815	0.241802376617292	0.384855493548188	0.240372382909773	0.276326123480022	0.16812646948842
Meth.TP53	0.305735437016149	0.247374110543654	0.350772184244372	0.200717180778104	0.176436848798978	0.348404799141247	0.314833893815017	0.125958540886978	0.217251165421146	0.339756685158495	0.226095509153421	0.231390786004239	0.132134103764892
Meth.TP53INP1	0.157820363391531	0.153858438649532	0.211196947100361	0.108812762706233	0.115942160210095	0.215680070037533	0.167603983478112	0.0886671517031683	0.111523650320541	0.203708215039018	0.14031409791326	0.158013929892908	0.106798791413378
Meth.TP73	0.0833241185368823	0.0087417622274424	0	0.0630238915358795	0.0502529871268632	0.0923908449413322	0.080198149926061	0.0404755435091231	0.0619500649282677	0.0829563792022803	0.065934798361107	0.0841410878705397	0.0309082479013875
Meth.TPI1	0.252964172148121	0.209965356911097	0.292058818900064	0.157199605894982	0.154838043707418	0.294109326381384	0.288919806153446	0.109406319002738	0.186240083113794	0.31078431161046	0.190216919159948	0.211738112944207	0.127092483560073
Meth.TPM1	0.061321862689106	0.0520726257828643	0.127229759304838	0.0392003441067747	0.0544182762093698	0.0754435434916162	0.0677499661250778	0.0319270332198546	0.0497366297723857	0.00249519878955803	0.00152057122243574	0	0.0297194878958789
Meth.TPT1	0.319594427858808	0.266502481003435	0.390051159395762	0.220357084825855	0.184909720822099	0.401395519018763	0.348710695474851	0.153774029496816	0.257189539935554	0.368194311238899	0.233810961457449	0.269909238480359	0.154616847652933
Meth.TRAF4	0.236350321584966	0.177062011571681	0.269506779312636	0.16029305773711	0.145420599512125	0.263477926457246	0.243249248116562	0.0999919977247897	0.17109991172874	0.254398318030114	0.179754208869119	0.196817760242562	0.0800509752267265
Meth.TRAF6	0.196389775677095	0.155637286985181	0.204974177745971	0.125147882010394	0.111633461463562	0.227486581934036	0.20555043701381	0.0819581252185898	0.134557685745561	0.231878301811399	0.140564211697827	0.148105735561768	0.091704948142737
Meth.TRH	0.056536304070012	0.0493471258497699	0.0606916948756163	0.00104827122078942	0.0341546448632453	0.0741222746741083	0.00395329336666205	0.0281447923794789	0	0.0632499363880961	0.044508776097201	0.0475914891771785	0.0295065945881594
Meth.TRIM25	0.24535274395381	0.211556879995818	0.345572718019391	0.178566319781354	0.191811540900874	0.306562686729766	0.278634383876605	0.107435395015159	0.198286215178787	0.266691421255288	0.209243765337199	0.22862056587356	0.143605421406981
Meth.TRPC1	0.150971120653596	0.105722971441353	0.149211907383055	0	0.054459441213333	0	0.125937685532626	0.0784419571366685	0.107000446987093	0.114760209347949	0.0718542617934194	0.129684471172128	0.0387299294781808
Meth.TRPS1	0.302844588978443	0.210920218960357	0.477508186979533	0.148309836606414	0.166916745637291	0.295154253183618	0.232850460150507	0	0.254965551688262	0.337021079798457	0.284563784335422	0.235943578544778	0.122444233933756
Meth.TSC22D3	0.0851334613882252	0.00112601324562768	0.111771202505436	0.052878991749636	0.0508551139217623	0.0955867249119487	0.0833565642126973	0.067562646184866	0.0779273628065208	0.088382757979087	0.000613744433207908	0.074927774724797	0.0325265537700839
Meth.TSHR	0.0805388133944015	0.066317288737674	0.101958171666274	0.04842436516875	0.0857141554484532	0.00110035903308567	0.0815326659204506	0.0409463704034863	0.0601140380136595	0.0841291259426184	0.0522342071252998	0.0794112465016854	0.0646865981658055
Meth.TTF1	0.0694348251257783	0.0560699481265422	0.0947860114847027	0.0477192147964168	0.0811142698530512	0.00181191996083114	0.0719074177234071	0.0566209532505976	0.0498996584172853	0.0805533979484782	0.0904047732759149	0.0619907254086543	0.03539041319585
Meth.TWIST1	0.0988315175497165	0.0815868775968625	0.0932623024453695	0.0514991711408641	0	0.125175244017482	0.119752773137362	0.0313094901545451	0.100476843651461	0.130783194204351	0.0913910469432656	0.082341605373165	0.034633510047818
Meth.TYMS	0.28198036827615	0.221297505405801	0.318985458987631	0.178538328894959	0.161146666940281	0.325400649194446	0.274145404127977	0.11244793911098	0.19624114961315	0.296589419321292	0.204784553652854	0.225061781354311	0.098057126176188
Meth.UBTF	0.282812645197281	0.239003536151168	0.319098764383004	0.139937397186072	0.166335597117658	0.317907923493221	0.320309520623256	0.0746385136153943	0.219485913587038	0.287904564311318	0.183940818511021	0.138827781168402	0.0407740998773082
Meth.UCP1	0.101205385438074	1.99149940401629e-05	0.000667581754651804	0.0693359785767006	0.10437896756355	0.140903644916705	0.118640700223077	0.0776069869456405	0.133448194544732	0.169633516769587	0.0919984362997538	0.126945478486497	0.0374133665363977
Meth.UCP2	0.315377360241906	0.229016773148984	0.2926808628347	0.204358089760119	0.153825794068258	0	0.274354083030338	0.0839662780008122	0.192689836882919	0.309349105648433	0.21272776703395	0	0.136375387263343
Meth.UGDH	0.0908010597647833	0.0726642022533641	0.0908907816524175	0.0555694914131811	0.0422656375812931	0.106956159589577	0.102108377483442	0.0333411847049894	0.104386466365747	0.0975296181918554	0.0624491606422892	0.0702716072441927	0.0354438477955054
Meth.ULBP1	0.209248572346844	0.146327617720923	0.239895861705873	0.13507952632074	0.107882974197198	0.272279330489893	0.206016593216948	0.0925080914851753	0.129878251656714	0.236208812734844	0.157788032248098	0.171339086067935	0.138770269429604
Meth.USF2	0.278274925347969	0.268085773244232	0.384043292111724	0.211501864455191	0.22202064604569	0.35934134455253	0.357214378875093	0.154953632784388	0.215402623214634	0.33996615838816	0.229318381935689	0.213072816513205	0.168128708004996
Meth.USP18	0.163830519254345	0.158372457773744	0.238492704004242	0.127032200406465	0.15857416111803	0.191817973914819	0.157999340372644	0.143999045782529	0.15343725032081	0.203868048758466	0.165800203856824	0.198444334757079	0.123184993621398
Meth.UTF1	0.0727094982024749	0.0564625001180762	0	0.0473411953674744	0.0383552870015201	0.0868998865967028	0.0735593437188924	0.0289111677944034	0.069127511598526	0.0854775939047188	0.0694665666606474	0.0529446279959493	0.00966498991776008
Meth.VAMP2	0.196881625750712	0.1653526996742	0.206030565983338	0.122211910605324	0.11794584936252	0.231396907276475	0.212244557089286	0.0844106621618545	0.151819097910602	0.236452875716287	0.147674762524169	0.163156139624711	0.0892394391943149
Meth.VDR	0.272309589054008	0.215532804254326	0.312900565503567	0.168781214749471	0.162638522144885	0.316987496878257	0.290176922535733	0.117465503502133	0.191458946177375	0.291670355831704	0.204460181196228	0.227110682869016	0.128627046593637
Meth.VHL	0.278771791124769	0.201824300514335	0.333065711637787	0.162829315493921	0.173044107356183	0.316834566022845	0.281773424952632	0.115445135936417	0.194884001261423	0.299309909831095	0.201616897975887	0.218627983125956	0.147741879528264
Meth.VIM	0.263509259979558	0	0	0	0.105213786311464	1.0121046841213e-05	0.281623609777726	0.000398576317141365	0.221916250263659	0.000749031813381175	0.237935289023443	0.000699196099664717	0.188999586639246
Meth.VIPR1	0.1140022386028	0	0.217443099259894	0.0814437096062095	0.077420824835981	0.148181426741374	0.137629782557484	0.0675013526370202	0.0919729129215039	0.166745470031134	0.114199367855155	0.089858302911698	0.0669455419103051
Meth.VSNL1	0.272210154476853	0.21076742524086	0.315260964519643	0.187661123349031	0.177293911866211	0.332483169338705	0.261407839112887	0.131735767232024	0.203977885764313	0.28357903389146	0.203447551132562	0.229351818783367	0.147489866147678
Meth.WARS2	0.293053962002044	0.239927503063455	0.326237556335959	0.202215892394131	0.177195594307972	0.332999802287845	0.312821774268245	0.123909407457247	0.213619930537249	0.349852274523523	0.221141421514064	0.232745090539332	0.100454974872711
Meth.WEE1	0.273810956182532	0.23591072690606	0.41455724050683	0.217083734099456	0.202775583157287	0.390818380513619	0.359657592468073	0.149999830228958	0.239464709799911	0.363013427248935	0.240817034509082	0.26975558512859	0.148454378259629
Meth.WNT4	0.0834289063781292	0.0704445479810932	0.0913172159978769	0.0521328256132174	0.0537251351037549	0.084428506971543	0.0760535420449528	0.0372023894687259	0.0618274362789707	0.0893419383396642	0.0637363266583704	0.0664856788341009	0.0366762028540161
Meth.WNT7B	0.123690689268263	0.0961253481206739	0.139333701541767	0.0946253763237797	0.0958712718381807	0.153060180072896	0.141459017737022	0.0757808612640582	0.0997096807343117	0.153246814404568	0.111426012587953	0.132508871567595	0.0875852558282235
Meth.WRN	0.103376188255705	0.0767579195385211	0.156692182481566	0.0996557979256703	0.108457581255228	0.120873968744359	0.110251692139505	0.00674915225978723	0.099664485906737	0.115420398709056	0.0922453077450821	0.0818156655935326	0.0378426434079602
Meth.WT1	0.0819324257604622	0.069294409710451	0.00125409518787681	0.0483762431809412	0.0509248016212987	0.100292159109863	0.0865643762904068	0.0477258774413384	0.0971480647141018	0.0834288672285523	0.0704070818812169	0.0632091388112943	0.0399645378138369
Meth.YBX1	0.0669694757901405	0.0572637312023037	0.0747019552144233	0.0442483336222264	0.0415750328549877	0.0781165936903393	0.0717163094243027	0.0320459306323195	0.0492206669436956	0.079112250030812	0.0499212781466427	0.0569135837243592	0.0332233940293718
Meth.YY1	0.316739456723377	0.227961003787583	0.324783080870129	0.175122400632537	0.165213408981418	0.329235997993009	0.289884286703774	0.118099090299861	0.197497109900706	0.308972778937161	0.221203896243988	0.224615559355021	0.121752438725828
Meth.ZBTB16	0.0679461960412469	0.0542188049556838	0.0814750473322082	0.0493277167276467	0.0479763098484789	0.00154469353535861	0.0733078530267611	0.0290485692843062	0.0574796017943904	0.0736617263361366	0.0541067489742621	0.0608625468647282	0.0323125275549856
Meth.ZEB1	0.185622525660134	0.157663601794355	0.216331297891092	0.116982525204595	0.117802639945237	0.00779160834148878	0.188888940130258	0.0810288507908967	0.110162117531154	0.213451047292157	0.15610495908653	0.164792969773747	0.107770419420337
Meth.ZHX1	0.183063636775807	0.153111784634072	0.196633267080008	0.120300834916195	0.118002149266467	0.205948955243469	0.193077888896038	0.0776300677018111	0.136580972616292	0.214996034976152	0.138152788502452	0.153551563229353	0.0873937234899984
Meth.ZNF202	0.30368691838416	0.23628254021385	0.314684266213241	0.18322273392082	0.167399230025744	0.345542066764955	0.293966981445487	0.125050535729492	0.213000039226776	0.343153927226214	0.221482334525201	0.240640532535887	0.145886234818127
Meth.ZNF267	0.252609097951445	0.198326573048133	0.234405230609976	0.0955652269085692	0.110158084415696	0.281052275332514	0.27181818097321	0.0993682581942196	0.196384264467007	0.256024895946497	0.133529772978372	0.155125141036217	0.115342522938118
Meth.ZNF76	0.173646771168269	0.14826689317972	0.230506199534653	0.10034230467294	0.132349376142011	0.215358850607671	0.175967056738774	0.0764051524385359	0.139236912106152	0.190119879852257	0.141059645798721	0.139824883225504	0.0763887318930182
Meth.ZP3	0.283528134930084	0.157811336161447	0.276796831379136	0.177106204711376	0.161834913412899	0.264856645850952	0.225285698171934	0.072743926868957	0.149704095083679	0.235399783820082	0.173844051763212	0.208980774506155	0.135716463375621
