# Supplementary material for: Preferential Activation of the Hedgehog Pathway by Epigenetic Modulations in HPV Negative HNSCC Identified with Meta-Pathway Analysis
Source: PLoS One. 2013 Nov 4;8(11):e78127. doi: 10.1371/journal.pone.0078127 (PMC3817178; doi:10.1371/journal.pone.0078127)
Supplement: Methods S1 — R code. ZIP archive containing R code used to for the analysis in this manuscript. The README file in the archive describes each of the files contained therein. To fully reproduce the results, the scripts should be run in the following order (1) Preprocessing.R, (2) RunMEGAPSReplicateThreshold.R, and (3) Postprocessing.R. Note that the CoGAPS analysis and associated gene set statistics are stochastic algorithms, so results may differ slightly from values reported here though qualitative results will remain unchanged. (ZIP) [file pone.0078127.s009.zip › CodeArchive_S1/GAPS/ExprsFALSE.MethTRUE/NormalTRUE.HPVPosTRUE.HPVNegTRUE/nP13.nIter50000000.SigE0.10/Pmean.0.6604787316.txt]

1	4	11	14	15	16	18	22	25	30	31	37	50	2	3	5	6	7	8	9	10	12	13	17	19	20	21	23	24	26	28	29	32	34	36	39	40	42	43	44	45	46	48	49	114	115	116	117	101	102
p1	0.0100844288518233	0.0121819742286733	0	1.24820161105664e-07	5.08813140355225e-10	9.03210477667962e-07	0.0386486115845669	0.001655653340681	3.93329104181096e-06	0.0223015177486453	0.0318035051305024	0	0.00647820570706551	0.0708306522014476	1.17901358526952e-07	0.00850971036733139	0.0142029366210295	0.0129018531352269	0.0177044308007876	0.0466196491034677	0.00139716940859459	1.03396478402936e-07	0.0269319723002512	0.0131890031694996	0.0359487709752232	1.23535379007029e-10	0.0748450096157667	0.0305119874500655	0	0.0232137601486005	0.0153127796362986	5.58410525854035e-08	3.44680817204413e-09	2.78498758961257e-09	0.0138683998689924	0.0149352745568064	0.0420275950347384	0.0278904555370197	8.86645701067229e-08	0.0156745655814653	0.0463437957859501	0.0214394333284808	2.19005873284655e-06	3.52913906592755e-07	0.00122553217351334	0.000729301346302144	1.02128326722658e-08	0.0292372928980023	0.0125496128768356
p2	0.013882338974136	0.0174388119173479	7.09030174556627e-09	0.00340080684940363	2.95390644794221e-10	2.33579481915456e-07	2.52869080043514e-07	0.0090830978693868	0.0373181908426408	0.0065449150213031	0.0154599669119321	0.000406738143474698	0.0187408305241462	0.0426193679101264	8.22180556699208e-08	8.64554708358086e-08	0.0190306813970968	0.0939670958069024	0.0423855134621275	0.0160085594545299	0.0133014341576512	0.0473083138431017	0.0168391018920638	0.023638443761992	0.0758043109459034	7.6847784214141e-08	0	0.0116812169445939	0.0345840958229024	1.99346812813229e-06	1.75060448878292e-08	9.84653648969361e-08	0.0160977907542639	5.37804183200344e-08	1.25394770748656e-07	0.0124265403378444	0	0.0105489423721648	0.0592126710031788	0.00819094873927227	0.0770761221474442	1.19710647797572e-08	6.70429722993065e-07	0.0228760034018407	2.56609552797231e-09	0.00113300942573712	4.24310941970007e-07	0	0.0199372323262108
p3	0.0229268963099402	1.10429125258539e-08	0.00158035251181115	2.2087508916985e-10	0.00778685534276346	1.64851426500587e-09	3.32921287378045e-09	0.00345388250729352	0.0171989364912401	0.0187305791771363	4.30341483188444e-07	0.00430845009328908	0.00807587880152142	0.00627714487671571	0.00697962225872377	0.0415910886182369	0.0228028028379493	2.7950902183614e-09	3.09550423754543e-08	0.0314488310882885	0.0102486045547709	1.53413943746261e-07	0.0205414218061257	0.0121841435119488	1.20057842856875e-08	1.47977189524853e-10	0.0149626214923809	0.00732980219406516	0.00925322577683325	0.033730758954788	0.0101171163200703	0.0224402621041297	0.0129969725297266	0.0774566136117238	2.35360846882309e-09	0.0075794681560231	0.00451196024924672	0.00782378336164693	0.0393557220888192	0.0559435880046484	1.58867530661086e-07	6.86106046715611e-08	0.0122498998967102	0.00319043380378619	0.0361853961628398	0.0340750099941383	0.0263634428862044	0	0.0128558732633047
p4	3.8621186127183e-11	0.0066357809917145	0.0339158179031431	0.0372542789516258	0.0782178522884639	0.123177452276192	0.0192395641312637	1.06923270829579e-06	0.00856462006094824	0.0306776528097961	0.0164250339008055	0.088069115651313	0.0187788447629816	0.0549264528166294	9.70432900299823e-10	0.0564344922250218	0.00339145236238456	5.9013321276515e-08	0.0227003829700311	3.68979608541506e-10	0.00226593868796411	8.48520363805403e-08	0.0158921450995106	1.91753607725596e-09	1.20489432152025e-09	0.0252550405292592	0.0251607359598589	1.84358135591176e-10	0.0240213185205974	0.053547127612747	4.23455827637221e-05	0.0931482469371328	0.0388653634366654	0	0.0185167457273458	2.91379852334458e-10	0	7.09896735768477e-08	0.00373822973282092	0.00935773344588288	8.66135472703438e-08	0.00190532833873836	1.04181715800494e-07	1.32540922012696e-07	0.000649678141229264	0.00656944511006296	0.0155849562307227	4.23919323759598e-09	4.95387071258435e-07
p5	0.00884593257898967	0.0158437725320728	0.0164536823079163	0.0661140829229673	0.0193120787698406	0.0150878879353954	0.199537339814184	0.053056324305892	0.0118488384568035	9.63805133876643e-08	0.00237050497804278	7.88089872089862e-11	0.0130476731326019	0	0.000951512728631372	0.0175594236958415	0.00203874501784244	0.00207509821352599	1.77372543671643e-07	0.0868691899261227	0.0276151391640362	3.9618452222722e-09	0.01013867250167	0.00268692227125969	1.22647936139947e-07	7.74546800510111e-07	6.75476203693109e-08	0.00240124109615975	0.018197823452001	0.0121954236301693	0.00686844482479531	0.00746596253297893	0.034571197749745	0.135906664382925	0.00729913326091295	0	0.00738569996297808	0.00594659314530918	0.0390676461234533	0	0.00223010509015375	0.00702061818041649	0.0140844039527093	0.00472337515330661	3.42763722837303e-07	6.43615756069088e-08	0.00791386699835755	0	0.00768922720607999
p6	0.0324600992930859	0.00449632082767242	0.022112311637596	0.0263036971724942	0.0232320903638316	3.43056465517922e-06	0	0.0365999670529033	0.0211206340747514	0.0278470884802354	0.0359497909916376	0.00524776631326724	0.0243163776145398	0.0124925220572207	1.10647457699117e-07	4.05074074020455e-10	0.0231035998896668	0.0281531158808924	0.0341083900374693	3.70792822983917e-07	0.0359681916711678	0.030195581622146	0.0247561290418934	0.000755831179954732	0.0144304235916327	0.0431392991131644	0.0415229511667305	1.05130103179087e-07	0.0241247915651498	0.0199485144837988	0.0363266068043506	0.00121340770656583	0.0350862906920854	5.34633846736344e-08	0	0.00182118048950144	0.00594411772856564	0.0121780963411606	0.0137246001018847	0.0164901161479112	0	0.000713359941511985	0.0165983730240346	5.16585312350477e-10	0.0287098486001658	0.0263154067527848	0.0249238595538379	0.00700710410986724	0.00156812874079763
p7	0.0118809213395029	0.0138437456840734	0.00284373658513143	0	0.00672349735117134	1.2978493005124e-08	2.92410363646801e-10	0.00357743596839457	0.0238314562402923	0.00378917755404861	0.0131047683353816	0.00035460963206901	0.0143828627866938	3.43997931841923e-09	2.39986471875156e-08	0.00791636842021408	0.014483108232367	0	1.33393334405943e-10	3.18998802839749e-10	0.000567688489077862	9.33660572482419e-10	0.00985752682445347	0.0287249905680703	0.00141097342764268	7.23307714207959e-08	0.0174799812568197	0.00852193042062459	0.0150739136887714	0.00472664441238906	0.00752191031016865	3.69864470715506e-06	0.00616992894108486	1.12044571895047e-07	7.20150470478138e-07	0.00321066296455249	0.0181738157926778	9.3651491740011e-11	0.00660744771476133	0	0.0011000277520439	0.00106468443652772	1.61923435361549e-06	1.01454531533981e-08	0.00532230405437968	0.0102128529356037	0.00686960938026123	0.0463401878818344	0.0374432367802392
p8	0.0216095984499625	0.00800224543401727	0.00962134982473445	1.55833943299115e-07	0.0465936538479566	0.017545327683638	0.0445924962371664	0.0245469124806006	0.0124674290543234	0.0100397794589719	0.019553298350415	3.6237929819231e-09	1.38835796909919e-08	3.34247912737553e-08	2.49217688126985e-05	0.00328483702549509	0.0223321304169339	0.0533074867450157	6.64666849670668e-07	3.48669904537048e-07	4.30257999033853e-07	1.546362967363e-07	0.00869591616986354	0.00343066829933206	0.0219942902330055	0.083644542555923	2.7458145806197e-09	0.0184299995254143	1.84639039591619e-06	9.61422952961813e-09	0.0383947915076081	2.46670721117576e-07	0	1.12920173404488e-05	0.114193450767173	0.0291738625017132	3.79884167146964e-09	3.05891886910466e-07	1.51030285284961e-07	0.0382556004969065	0.0130043207793411	1.87679129978891e-07	0.271946156506581	0.0127319674889199	7.10144544163305e-08	3.47297262127233e-07	1.75333931179823e-06	0.00853915097590776	4.51348981564893e-07
p9	0.00868296651430654	7.82441168400432e-08	2.17745021367129e-07	0	0	0.0123555555856584	0	0.00811447640605604	0.00266872520461307	0.00187359377117062	0.00684751729266487	4.77499757808108e-06	4.2841693095011e-08	3.28135496240325e-08	0.00856631600110148	0.00266777777594874	4.27878639266507e-06	0.00992856234416733	0.0708783571437074	0.0153963478626577	0.014168489241703	4.28927441543711e-10	9.36403512136652e-08	7.87145798956098e-08	0.0107645272940564	4.90415612390396e-07	3.7327656325171e-07	0.00202330999777452	6.62591536799099e-10	1.35104154208512e-06	0.0105324064395313	4.82799657346293e-06	0.00536977258385433	1.42888529084386e-10	2.81819601184345e-06	0.0137107920436133	0.0286396755300973	0.00345682185077302	2.24046619220504e-07	1.59878102049188e-10	0.0243653945853378	0	1.76959619631497e-07	0.00757426505087577	0.094676642180092	0.0821422286912073	0.083774343839927	0.0206634871834622	0.006795727555429
p10	0.0240515065717543	0.0459545674621263	0.0456879958960935	0.0194474289419704	0.0225699272555711	0.020956020427442	7.83881122293335e-10	0.0334712956189827	0.0123433829923625	6.34156793280779e-08	0.0407972698597561	6.43742752666972e-10	0.0301866187335891	5.78783859691467e-08	1.53691984324147e-07	0.0123604532958529	0.0270110908254988	5.18152051999898e-10	1.03257947243688e-10	0.0150529805164273	0.036914409076092	0.0191734636371635	0.0292370361006602	0.0230532638279354	2.09022953124793e-08	9.57962062978192e-08	1.25546774872504e-06	1.07967949667121e-07	0.0206073765730777	0.00231818904805263	0.0388577640628297	4.71051101517015e-06	0.025606775581161	2.90793884442331e-07	0.0426820058024503	0.0502306480913707	0.0288942304488433	0.00718680924868313	0.00652487474746087	8.19028956368247e-09	0.00899731452709444	0.014639211205629	7.84621242974705e-08	0.0506770997749329	2.90331258387342e-07	0.000400287160019487	3.20652833745864e-07	2.81315972673744e-07	0.0155100295189022
p11	0.0062402818757526	0.0178124403734035	0.0768939807167446	0.0833003739690581	0.0144315067086684	2.00650797184537e-07	0	0.0619809570411533	0.0088173369626735	0.0722279598103331	2.45757727938773e-08	0.10793357089013	0.0469761300333442	1.3468416208169e-07	1.70918211884649e-07	1.62157562257287e-07	1.68262176428172e-06	9.16147199985815e-08	8.72491656548296e-07	0.00192226092074075	0.0123992179088491	8.34458468709174e-09	0.024889994824776	0.00290247699298108	6.14908984983543e-10	0.00928387009070531	0.0053845532477391	0.0533713038575911	0.0147436930978052	0.00151044205245904	0	1.6744116878627e-11	0.0237609948291572	1.79549652034108e-09	0.000855483452494796	4.19511046178938e-12	0.0204714127488743	0.0134082645471105	0.0106078652691369	0.00534868377846448	0.0324531707270867	0.0163565882343829	6.3372891211873e-09	0.0125902389998481	0.0130604631023037	0.00900193162072381	0.0211736761098464	0.0168661397885108	0.00920241637671661
p12	0.0132630893809255	0	6.80756315967154e-10	0.00592177063634107	4.88062680610005e-06	7.98779896435964e-10	0	0.0105254500051493	0.0046421696197109	0.0382284180309681	1.00762554426053e-07	0.0304852549948463	2.95008858070333e-06	1.58776362416426e-07	1.48309684705135e-06	0.0159871335109712	4.54535138599668e-09	0.0260424774445928	0.0109923127400416	7.00297521077e-08	0.0406112246290481	0.018663577546756	2.13378649861376e-09	0.00465487720165073	0.0386746442923185	0.105954596345856	0.0232415154298336	0.0635550474251093	0.00884970582551361	0.0464139166609262	0.0384434472610039	0.045269131762124	0.0115863331511034	3.22381064603342e-06	0.023957445291718	0.0342299384858069	0.0108183519781119	0.0874875359144612	2.24501976725941e-09	0.0376365536849846	0	0.0622085167055134	7.02302152715327e-08	0.0303917049315135	0.0110912158500215	0.00210864620082297	0.00801146192927515	0.00280753370504657	0.00111875036929036
p13	0.0148238272399021	0.0213134597220139	1.56218076415625e-08	0.0204076595641658	1.10313685445171e-07	0.00611298960301658	0	1.72624313036928e-08	0.00532143187339865	3.3418128274136e-07	0.00491601943080324	0.00743978147318829	0.00721327060095299	0.018923857937885	0.237996783253582	0	0.0176659715817302	0	0.0245703950435803	4.04814836806562e-07	0.0157903605347511	0.110866895966338	1.08803642703275e-07	0.0130020290295686	0.00566309888172167	0.00157610293590692	6.16782822965265e-06	0.0151401777727978	0.00574882411623201	3.85823668075953e-09	3.94030268181366e-09	0.0322630443213958	7.19965046379147e-08	0.0113863196783829	0.0180872452127107	0.00470946202784025	0	0.0435974553134429	5.05092396556013e-07	0.0221058944486615	1.11020058237739e-09	0.0970276787143205	0.0155567216795589	0.0406407626528313	0.0142090495750763	0.0194313120293373	0.0174141050554779	0.00379962197605446	0.00449006293969463
[truncated: 20 more columns]
