# Supplementary material for: Preferential Activation of the Hedgehog Pathway by Epigenetic Modulations in HPV Negative HNSCC Identified with Meta-Pathway Analysis
Source: PLoS One. 2013 Nov 4;8(11):e78127. doi: 10.1371/journal.pone.0078127 (PMC3817178; doi:10.1371/journal.pone.0078127)
Supplement: Methods S1 — R code. ZIP archive containing R code used to for the analysis in this manuscript. The README file in the archive describes each of the files contained therein. To fully reproduce the results, the scripts should be run in the following order (1) Preprocessing.R, (2) RunMEGAPSReplicateThreshold.R, and (3) Postprocessing.R. Note that the CoGAPS analysis and associated gene set statistics are stochastic algorithms, so results may differ slightly from values reported here though qualitative results will remain unchanged. (ZIP) [file pone.0078127.s009.zip › CodeArchive_S1/GAPS/ExprsFALSE.MethTRUE/NormalTRUE.HPVPosTRUE.HPVNegTRUE/nP13.nIter50000000.SigE0.10/PResults0.6604787316.Diagnostics.txt]

Diagnostics for P created at Mon Jun 18 03:48:35 2012


number of genes: 972
number of samples: 69
number of patterns: 13
number of burn in steps: 1e+08

Initial chi^2: 5.66088e+08

Iter	Burn In	T	chi^2	number of atoms
0	1	2e-08	5.66088e+08	1
1000000	1	0.02	1.74559e+07	1027
2000000	1	0.04	1.55996e+07	1061
3000000	1	0.06	1.48153e+07	1060
4000000	1	0.08	1.43029e+07	1030
5000000	1	0.1	1.39003e+07	1012
6000000	1	0.12	1.35987e+07	1021
7000000	1	0.14	1.33946e+07	1026
8000000	1	0.16	1.32483e+07	1020
9000000	1	0.18	1.31417e+07	1012
10000000	1	0.2	1.30473e+07	1000
11000000	1	0.22	1.29833e+07	1010
12000000	1	0.24	1.29372e+07	1033
13000000	1	0.26	1.28966e+07	1036
14000000	1	0.28	1.28696e+07	1021
15000000	1	0.3	1.28448e+07	989
16000000	1	0.32	1.28173e+07	999
17000000	1	0.34	1.2801e+07	1015
18000000	1	0.36	1.27881e+07	1021
19000000	1	0.38	1.27771e+07	1045
20000000	1	0.4	1.27673e+07	1019
21000000	1	0.42	1.27568e+07	1043
22000000	1	0.44	1.27459e+07	1030
23000000	1	0.46	1.27367e+07	1033
24000000	1	0.48	1.27289e+07	1064
25000000	1	0.5	1.27219e+07	1010
26000000	1	0.52	1.27167e+07	1050
27000000	1	0.54	1.2708e+07	1093
28000000	1	0.56	1.27005e+07	1047
29000000	1	0.58	1.26992e+07	1076
30000000	1	0.6	1.26862e+07	1037
31000000	1	0.62	1.26767e+07	1037
32000000	1	0.64	1.26636e+07	1057
33000000	1	0.66	1.26498e+07	1099
34000000	1	0.68	1.26325e+07	1061
35000000	1	0.7	1.26156e+07	1089
36000000	1	0.72	1.25958e+07	1048
37000000	1	0.74	1.25709e+07	1084
38000000	1	0.76	1.25461e+07	1098
39000000	1	0.78	1.25189e+07	1098
40000000	1	0.8	1.24788e+07	1110
41000000	1	0.82	1.24454e+07	1058
42000000	1	0.84	1.24005e+07	1075
43000000	1	0.86	1.23862e+07	1109
44000000	1	0.88	1.23711e+07	1075
45000000	1	0.9	1.23573e+07	1067
46000000	1	0.92	1.235e+07	1078
47000000	1	0.94	1.23428e+07	1048
48000000	1	0.96	1.23384e+07	1073
49000000	1	0.98	1.23347e+07	1109
50000000	1	1	1.23286e+07	1102
51000000	1	1	1.23234e+07	1077
52000000	1	1	1.23201e+07	1086
53000000	1	1	1.23158e+07	1086
54000000	1	1	1.23122e+07	1089
55000000	1	1	1.23047e+07	1073
56000000	1	1	1.22886e+07	1089
57000000	1	1	1.22819e+07	1079
58000000	1	1	1.22719e+07	1070
59000000	1	1	1.22701e+07	1050
60000000	1	1	1.22679e+07	1037
61000000	1	1	1.22649e+07	1067
62000000	1	1	1.22633e+07	1089
63000000	1	1	1.22628e+07	1060
64000000	1	1	1.22636e+07	1024
65000000	1	1	1.22629e+07	1054
66000000	1	1	1.22626e+07	1062
67000000	1	1	1.22614e+07	1058
68000000	1	1	1.22619e+07	1036
69000000	1	1	1.2261e+07	1089
70000000	1	1	1.22614e+07	1052
71000000	1	1	1.22609e+07	1021
72000000	1	1	1.22643e+07	1026
73000000	1	1	1.22603e+07	1054
74000000	1	1	1.22609e+07	1033
75000000	1	1	1.22605e+07	1079
76000000	1	1	1.22606e+07	1049
77000000	1	1	1.22609e+07	1056
78000000	1	1	1.22612e+07	1012
79000000	1	1	1.22605e+07	1064
80000000	1	1	1.22767e+07	1065
81000000	1	1	1.2264e+07	1015
82000000	1	1	1.22634e+07	1034
83000000	1	1	1.22607e+07	1028
84000000	1	1	1.22603e+07	1064
85000000	1	1	1.22609e+07	1035
86000000	1	1	1.22602e+07	1067
87000000	1	1	1.24343e+07	1046
88000000	1	1	1.22612e+07	1042
89000000	1	1	1.22611e+07	1070
90000000	1	1	1.2261e+07	1056
91000000	1	1	1.22608e+07	1059
92000000	1	1	1.22609e+07	1086
93000000	1	1	1.22608e+07	1054
94000000	1	1	1.22605e+07	1037
95000000	1	1	1.22609e+07	1067
96000000	1	1	1.22633e+07	1058
97000000	1	1	1.2261e+07	1052
98000000	1	1	1.22609e+07	1059
99000000	1	1	1.22604e+07	1073
100000000	0	1	1.22605e+07	1054
101000000	0	1	1.2262e+07	1000
102000000	0	1	1.22603e+07	1042
103000000	0	1	1.22603e+07	1053
104000000	0	1	1.22606e+07	1057
105000000	0	1	1.22603e+07	1040
106000000	0	1	1.22601e+07	1046
107000000	0	1	1.22602e+07	1052
108000000	0	1	1.22605e+07	1043
109000000	0	1	1.22603e+07	1030
110000000	0	1	1.22612e+07	1026
111000000	0	1	1.226e+07	1049
112000000	0	1	1.22601e+07	1075
113000000	0	1	1.22602e+07	1064
114000000	0	1	1.2261e+07	1084
115000000	0	1	1.22606e+07	1058
116000000	0	1	1.22605e+07	1041
117000000	0	1	1.22605e+07	1037
118000000	0	1	1.22605e+07	1054
119000000	0	1	1.22601e+07	1057
120000000	0	1	1.22602e+07	1027
121000000	0	1	1.22603e+07	1045
122000000	0	1	1.22601e+07	1067
123000000	0	1	1.22603e+07	1048
124000000	0	1	1.22602e+07	1041
125000000	0	1	1.22604e+07	1061
126000000	0	1	1.22604e+07	1053
127000000	0	1	1.22605e+07	1055
128000000	0	1	1.22613e+07	1040
129000000	0	1	1.22614e+07	1059
130000000	0	1	1.22601e+07	1057
131000000	0	1	1.22604e+07	1064
132000000	0	1	1.22605e+07	1055
133000000	0	1	1.22611e+07	1063
134000000	0	1	1.22604e+07	1069
135000000	0	1	1.22601e+07	1008
136000000	0	1	1.22632e+07	1052
137000000	0	1	1.22607e+07	1030
138000000	0	1	1.22602e+07	1047
139000000	0	1	1.22702e+07	1063
140000000	0	1	1.226e+07	1046
141000000	0	1	1.22605e+07	1060
142000000	0	1	1.22601e+07	1043
143000000	0	1	1.226e+07	1051
144000000	0	1	1.22604e+07	1028
145000000	0	1	1.22607e+07	1033
146000000	0	1	1.22611e+07	1056
147000000	0	1	1.22608e+07	1082
148000000	0	1	1.2264e+07	1039
149000000	0	1	1.22606e+07	1035


Summary
<number of atoms> 1048.78 <chi^2>: 12260800 ; chi^2 of mean: 12247556.4313389
