# Supplementary material for: Preferential Activation of the Hedgehog Pathway by Epigenetic Modulations in HPV Negative HNSCC Identified with Meta-Pathway Analysis
Source: PLoS One. 2013 Nov 4;8(11):e78127. doi: 10.1371/journal.pone.0078127 (PMC3817178; doi:10.1371/journal.pone.0078127)
Supplement: Methods S1 — R code. ZIP archive containing R code used to for the analysis in this manuscript. The README file in the archive describes each of the files contained therein. To fully reproduce the results, the scripts should be run in the following order (1) Preprocessing.R, (2) RunMEGAPSReplicateThreshold.R, and (3) Postprocessing.R. Note that the CoGAPS analysis and associated gene set statistics are stochastic algorithms, so results may differ slightly from values reported here though qualitative results will remain unchanged. (ZIP) [file pone.0078127.s009.zip › CodeArchive_S1/GAPS/ExprsFALSE.MethTRUE/NormalTRUE.HPVPosTRUE.HPVNegTRUE/nP13.nIter50000000.SigE0.10/Psd.0.6604787316.txt]

1	4	11	14	15	16	18	22	25	30	31	37	50	2	3	5	6	7	8	9	10	12	13	17	19	20	21	23	24	26	28	29	32	34	36	39	40	42	43	44	45	46	48	49	114	115	116	117	101	102
p1	0.000160975945012815	0.000125996271194584	0	1.93633736628457e-06	4.74580264452251e-08	1.15149349981011e-05	0.000388193914447102	0.000186694734009382	0.000160017147805688	0.000243029497115951	0.000155201423347987	0	0.000117494888369618	0.000286210603086872	1.82825554669258e-06	0.000155143511029736	0.000168806394731506	0.000177307170261726	0.000323325893002267	0.000233919742244622	0.00021108030747761	1.69785473997918e-06	0.000136596254073151	0.000109350131674637	0.000232987938542502	1.23535379007033e-08	0.000296755722393219	0.000248170100245879	0	0.000181696853752675	0.000201070293360244	2.43976688795207e-06	2.19690333659189e-07	1.88099381479051e-07	0.000199089943608363	0.00015850397278454	0.000186008731700728	0.000411182961256151	1.42480213167963e-06	0.000218192606428958	0.000239614890676736	0.000182440807522861	5.69080583753007e-05	5.39539256229767e-06	0.00020629280674575	0.000178943303474921	3.47216940843524e-07	0.000221623671817441	0.00014220896507204
p2	0.000215067980713288	0.000238643833179934	2.48938639290393e-07	0.000474052563702873	2.94294098212311e-08	1.63860672756722e-05	3.54197866658936e-06	0.00033758562389449	0.000225789475088153	0.000376250470180483	0.000297507393017397	0.000540064296871648	0.000233810515564165	0.000463759428411727	1.49387018574185e-06	1.32536966307748e-06	0.000273541772929467	0.000441646461399302	0.000323842789964646	0.000246142017450922	0.000306512890402193	0.000337041943769609	0.000212149416611053	0.000188117424538899	0.000354884959046865	1.15196198109317e-06	0	0.000394835640521476	0.000179062103128987	2.13421566148583e-05	4.9658311365228e-07	1.64954660564408e-06	0.000324311122448446	1.02533483118622e-06	2.15492173113484e-06	0.0003935623776779	0	0.000431456526178819	0.000289012155029959	0.000254507185605447	0.000376287085614651	5.48521379303011e-07	1.46349095865153e-05	0.000359867615123621	1.23463542457607e-07	0.000225714743370545	5.54032678728033e-06	0	0.000186936603641144
p3	0.000170779172307903	2.77444174263221e-07	0.000214059684175921	2.20875089169824e-08	0.000223758218434198	8.76022718616108e-08	1.62706976386438e-07	0.000197544112968777	0.000270248986188483	0.000276848739070146	6.17176135580581e-06	0.00032419384270463	0.00016480041472605	0.00076623362872447	0.000274834031558087	0.000282815948660098	0.00027865166530768	1.21286334351635e-07	6.12694173922846e-07	0.000227940796090771	0.000216420388976016	2.29284926962977e-06	0.000240397728235144	0.000132956035769269	3.6015639472185e-07	1.47977189524887e-08	0.000704284548274658	0.000248681187987716	0.00016497481330944	0.000364650558330333	0.000172530882686373	0.000332053583055258	0.000332955503972108	0.000681244583716577	1.13627735321124e-07	0.000292732652223921	0.000382081412498594	0.000316730015252706	0.000258179298251612	0.000328366289655292	2.71817165394344e-06	1.38545281014467e-06	0.000311565982306694	0.000172728391313497	0.000386266186477287	0.000388963172608029	0.000312243291922355	0	0.000178452015963835
p4	3.86211861271835e-09	0.000262030833403275	0.000397573740604574	0.000426353429332766	0.00040397384021784	0.000547276091994655	0.000332257102563603	1.40157241474288e-05	0.000266266265871483	0.00034956486184396	0.000295104981512714	0.000526558658963853	0.000272777403897358	0.000461547093656565	6.72792497570106e-08	0.000309634499441417	0.000324456616921804	1.11578302083492e-06	0.000564002052762812	3.68979608541463e-08	0.000325994815594302	1.48595821506888e-06	0.000302511699068912	1.91753607725568e-07	8.61220617595202e-08	0.000443879485435578	0.000500307351926952	1.84358135591169e-08	0.000231117462120577	0.000364304959463561	0.000150578873911879	0.000934083022833678	0.00033354257832167	0	0.00044338990021069	2.91379852334487e-08	0	1.21019318552425e-06	0.0002335775085792	0.000239606910065196	1.5046448582833e-06	0.000242545326496147	1.56601343911217e-06	2.14742731216373e-06	0.000643084669482233	0.000476798537617923	0.000519366940191259	2.52352947839005e-07	6.79532861761904e-06
p5	0.000179782273596102	0.000181376122410976	0.000249809254713437	0.0003280822566675	0.000250316195896214	0.00026702841551431	0.000694755732653699	0.000264565747817835	0.00021643022700077	1.68050492132439e-06	0.000206669069431074	7.8808987208977e-09	0.000159713994633735	0	0.0004452901567226	0.000194445222291825	0.000219289200393942	0.000313029647654181	3.03677902448046e-06	0.000304132024828837	0.000209371100031893	1.76281459114682e-07	0.00017982051808488	0.000153882970296543	1.99381454960484e-06	1.02184194305693e-05	1.30484629254255e-06	0.000329065120120676	0.000150311373983447	0.000171594922176976	0.000205991113396995	0.000329906832916852	0.000194948614108514	0.000407525156953235	0.000257552156242608	0	0.000180333846561163	0.000214208281827019	0.000195182252975129	0	0.000275688244922198	0.000311222407186324	0.000400089338998268	0.000186033545839439	5.13989556740342e-06	9.49386885930117e-07	0.000166648843082434	0	0.000141920352569223
p6	0.000122548479402181	8.26835288097373e-05	0.000226776834785333	0.000229379840507025	0.000165382228300738	3.46828733645451e-05	0	0.000180275155060385	0.000134349288588096	0.000162340382530353	0.000134403689054765	0.000297554737878609	0.000152926361913	0.000240542801800922	1.85287784678371e-06	4.05074074020629e-08	0.000121712451244343	0.000241644191348951	0.000222070411063373	5.13912207873607e-06	0.000186708464986016	0.00018212364937872	0.000153893375611936	5.71624786892553e-05	0.000178903535157595	0.000225207868536264	0.000247829667770664	9.52254958410807e-06	0.000127181389962852	0.00018463087944011	0.000157270455930445	0.000221678047706844	0.000167639147204088	1.00123673081073e-06	0	9.97544941199393e-05	0.000139161135274582	0.000226385047580496	0.000139685022318048	0.000180889641140988	0	0.000100335081969071	0.000156612919149382	5.16585312350495e-08	0.000175726018570381	0.000150227323340645	0.000160538225306754	5.78625022266219e-05	6.32884718329681e-05
p7	7.26642362691954e-05	6.84882296697281e-05	0.000107567549385812	0	8.00069900580404e-05	2.72639594910923e-07	2.47815490756221e-08	0.000108131534432496	9.05028189689092e-05	0.000107649880978738	8.56111582110596e-05	0.000203374935900074	8.44849682121811e-05	9.58411554513341e-08	3.98149382858079e-07	9.73405896029339e-05	6.35538390086892e-05	0	1.19029275772428e-08	3.18998802839657e-08	0.000100740925184472	5.06365812838436e-08	6.72371339931771e-05	7.32212151387701e-05	7.5998902216452e-05	1.49542103675264e-06	9.68001265677433e-05	0.000131493839463096	6.44896891096897e-05	7.37712967565607e-05	8.26039030003145e-05	0.00020944568110772	9.04448765574988e-05	1.5414985940046e-06	4.6601125927144e-05	7.53621345628225e-05	9.47802524553063e-05	9.36514917400107e-09	7.37180300948773e-05	0	0.000120876738825028	9.44397042489024e-05	2.41700758071808e-05	2.25778929559717e-07	0.000108017751819608	0.000127600286883727	0.000107634817584353	9.80696220735279e-05	7.53411388039163e-05
p8	0.000332806374873916	0.000432101428200103	0.000481915437040114	2.27873576303367e-06	0.000491178382359449	0.000638439255658177	0.00109784006793795	0.000467554331697492	0.000381054729469023	0.000410824597885774	0.000378770099502838	1.6675910973242e-07	4.90445517736954e-07	8.40982259578236e-07	0.000220753103956586	0.00054043085630872	0.000435565414279699	0.000575277641950347	1.11257860199765e-05	5.63306100610636e-06	6.44273479504874e-06	3.08629441291181e-06	0.000373390799403227	0.000268061379617486	0.000557287985476262	0.000563187449488371	1.69959824739882e-07	0.000652928515789224	2.55311015095879e-05	4.7989046671126e-07	0.000382065501626002	3.60242653907807e-06	0	9.38083831095073e-05	0.00106538746584054	0.000381577844361366	2.44024035851863e-07	4.73490092697114e-06	2.50896461019045e-06	0.000664242163391157	0.000591949226724759	2.84810403895289e-06	0.00121588759502959	0.000399708406669998	1.56673700290746e-06	5.88837990630843e-06	2.21219690615115e-05	0.000431825680980051	6.3182431458794e-06
p9	0.000126701045041072	1.21134598056438e-06	3.20802115461036e-06	0	0	0.000118192938852684	0	0.000157216754228481	0.00016123313698477	0.000150367283944383	0.000135539134498265	0.000297497264519654	6.80627732079663e-07	2.23798524792351e-06	0.000221994921294868	0.000156130414210803	3.37750875942781e-05	0.000149802917553683	0.00028224707810293	0.000129306043584929	0.000167244892798511	3.36969711370856e-08	1.54871230720927e-06	1.35998258444374e-06	0.000182370016403956	3.25707404879442e-05	2.95649782631911e-05	0.000204776597971228	6.62591536799106e-08	1.39902583501778e-05	0.000146711367902006	0.00017167615296198	0.000131614586643661	1.11965017962455e-08	0.000182438142975348	0.000148171236570341	0.000149841025235888	0.000204417531206678	2.87344645283213e-06	1.59878102049154e-08	0.000187514286931222	0	9.41839478274304e-06	0.000140228718239722	0.000241204245385736	0.000195818681020024	0.000212326384393539	0.000228296239364676	0.000116017969304177
p10	0.000163497539729239	0.000222806076885957	0.000318862517764017	0.000247120577056031	0.000330450266942711	0.000280582550511008	7.19422993899252e-08	0.000269361092123048	0.000184006503125203	9.98763764528076e-07	0.000285432640067327	4.365146251873e-08	0.000187781332175375	8.73473847438832e-07	1.01378101328279e-05	0.000308229349567634	0.000272572925505561	5.18152051999936e-08	1.03257947243684e-08	0.000193026537042491	0.000245477395316434	0.000185862969972509	0.000211722370250392	0.000145790109095214	5.31722745800552e-07	1.52071155626453e-06	1.28592941179877e-05	1.62615641859348e-06	0.000167755657970061	0.000233337580204158	0.000287679787015528	0.000235458278037326	0.000306004225294044	2.44170412713272e-05	0.000807601526446126	0.000377602976513122	0.000223393588489891	0.000303497036751871	0.000245840481002688	3.25572154294271e-07	0.000323113386364776	0.000268685241081238	1.44032132616329e-06	0.000299461196070787	3.99681269419783e-06	0.000284579248093604	2.23923081538551e-05	1.61303689001062e-05	0.000210424165573149
p11	0.000149830482908073	0.000166209204556341	0.000304685265367914	0.000432333161885974	0.000158797738150131	2.91059068909611e-06	0	0.000293915196200263	0.000177166328346725	0.000296277877397211	5.48135401569028e-07	0.000739660607513988	0.000238023494263922	2.04180399376676e-06	2.41271919950183e-06	2.74139652681073e-06	6.80325299141003e-05	1.44059816096956e-06	1.24214579208878e-05	0.000180723700867637	0.000264176089184038	3.06020862203947e-07	0.000188244103745378	0.000130182515187457	5.16143789598431e-08	0.000213426359340008	0.000314382806731926	0.000281751639951261	0.000197759159973593	0.000189349316164372	0	1.67441168786277e-09	0.000206558206553336	1.59085938266368e-07	0.000181530714413845	4.19511046178928e-10	0.00020838329099879	0.000233142753213187	0.000206600116565947	0.000200136088544375	0.000276291702592352	0.000231310366559697	2.33936607558486e-07	0.000211263903306662	0.000334352059156305	0.000302929506538983	0.000364148755205602	0.000452828759643117	0.000145820120903538
p12	0.000163782888454704	0	4.96147387291082e-08	0.000315502538934125	3.91005934871931e-05	7.81897950176328e-08	0	0.000248304687910922	0.000171845949402522	0.000302054024032398	1.64440382329472e-06	0.00041656901140357	2.73686367497429e-05	2.56275328836134e-06	0.000141612555768061	0.000228529714361359	1.98116138458456e-07	0.000264575226249843	0.000493283503759417	1.17355922872884e-06	0.00037806377438331	0.000243222424065328	1.61217220262734e-07	0.000135539803283792	0.000309259686918308	0.000525486256698379	0.000303975539583148	0.000457645299857782	0.000150820471912022	0.000333708016530465	0.000265437011894311	0.00171065268664689	0.000223401130861766	9.12989864164049e-05	0.000301325533941881	0.000286223473597527	0.000213559972280329	0.000509798385893552	1.3908842499427e-07	0.000272264922898222	0	0.000438516445250176	5.61690531404007e-06	0.000329387771363151	0.000539981807756934	0.000472865223928484	0.000480790184538729	0.000222004892795176	0.000136034890556171
p13	0.000283632870630614	0.000324277634086729	5.31953900347122e-07	0.000561177594105668	1.87337409921657e-06	0.000271739883156441	0	5.87207115687285e-07	0.000481065652668608	5.05769621156065e-06	0.000318374993176294	0.000490747623926993	0.000253810033054388	0.000389200074400068	0.000962129689752162	0	0.000666824442301466	0	0.000583478700680464	6.2784635584385e-06	0.000397453196690534	0.000539661145359101	1.83087954928256e-06	0.000246561851314439	0.000373429162583814	0.000388192295825898	6.1964276319751e-05	0.000388796023863294	0.000253814300868672	1.83317418635961e-07	1.77146458577927e-07	0.000506407737085754	1.47412541211076e-06	0.000738738264637865	0.000423085462577074	0.000318821098296813	0	0.000514053423327979	7.36045522290683e-06	0.000442281173195676	9.26208850371317e-08	0.000579411599795305	0.000767134499188929	0.000396151069254448	0.000391790733687932	0.000373219866905413	0.000362996521972228	0.000385430968336575	0.000241732754425981
[truncated: 20 more columns]
