# Supplementary material for: Preferential Activation of the Hedgehog Pathway by Epigenetic Modulations in HPV Negative HNSCC Identified with Meta-Pathway Analysis
Source: PLoS One. 2013 Nov 4;8(11):e78127. doi: 10.1371/journal.pone.0078127 (PMC3817178; doi:10.1371/journal.pone.0078127)
Supplement: Methods S1 — R code. ZIP archive containing R code used to for the analysis in this manuscript. The README file in the archive describes each of the files contained therein. To fully reproduce the results, the scripts should be run in the following order (1) Preprocessing.R, (2) RunMEGAPSReplicateThreshold.R, and (3) Postprocessing.R. Note that the CoGAPS analysis and associated gene set statistics are stochastic algorithms, so results may differ slightly from values reported here though qualitative results will remain unchanged. (ZIP) [file pone.0078127.s009.zip › CodeArchive_S1/GAPS/ExprsFALSE.MethTRUE/NormalTRUE.HPVPosTRUE.HPVNegTRUE/nP14.nIter50000000.SigE0.10/Amean.0.8318701338.txt]

p1	p2	p3	p4	p5	p6	p7	p8	p9	p10	p11	p12	p13	p14
Meth.AANAT	4.9778138174823	3.02592674015759	0.000194823586690355	6.64576919721976e-05	0.000278978445196629	1.92929318321985	1.55692834129444	0.48488087564615	5.60734194118507e-05	0.298958278605132	0.414568099045849	1.51056649261052	1.83605230989103	0.614924185852789
Meth.ABCA1	7.24491829545085	7.62268534621263	13.2186480096062	11.326263438258	16.0454630757017	12.8008686490596	9.46019391521772	8.46186968747316	22.4291949839576	27.5544369604327	14.2099314453334	14.0840385148988	8.83718966358541	9.21576561970435
Meth.ABCA2	6.29608984979528	6.1179125886008	10.5729725986903	10.9179961366198	12.7032781961504	10.4455066873293	7.4508221091451	7.62162494822056	23.3756396087684	24.0581686772711	11.9174249889828	11.5661288085774	7.71583399698959	8.04905896211998
Meth.ABCC3	1.76049277189457	7.54848782571607	14.7850172578621	11.9014756464827	20.704799297749	17.6563244093389	12.7310518282452	8.84338904404496	14.8642447770339	4.51127134609311	1.90875467122966	13.9228937697014	7.57048499824689	2.96513117217666
Meth.ABCG2	8.27247616644599	7.42724960446936	12.4891303813921	8.15594597593107	9.56711635653661	1.75062707004411	11.5962819116864	10.1388155362569	20.693988301612	23.5579991715961	12.0609095626561	11.8638027583106	10.92121909674	11.0676628638327
Meth.ABL1	3.03519233038106	3.70763308309686	7.351022814372	5.12226633659042	10.2003163969956	6.22589056602816	2.92915588193125	4.54753050918606	15.7027541565916	17.8698628346622	7.29780726638487	6.28185229851001	5.68739239920383	3.85140894401402
Meth.ABRA	0.294509139555476	0.500483352820275	0.343904288391921	0.25052736961494	0.761424990877452	0.479973665261748	0.86251712714175	0.612762126018368	1.37323561558477	0.554905912956039	0.000280998953241698	0.485081290082349	0.000103523393714605	0.143548178792871
Meth.ACAA1	5.91702668207575	6.83870779111377	10.1735234464784	10.0563795002383	14.3439530990577	15.0825148339448	7.45382840575899	8.0941173177772	30.2219140512114	27.2504347229615	15.0228744211536	13.1651768443972	9.28235956421437	8.67741554282937
Meth.ACADM	4.29847095284373	2.30630888197255	0.0406489082671489	15.3965556985744	10.5345376335219	26.1712435714783	7.16947024081367	3.88112442273994	22.5004164587219	23.6073488889014	37.2377467246494	2.86599084413696	12.2763703000463	6.10067994279141
Meth.ACAT1	1.99494831842388	2.84300696505036	3.86299093725176	2.90176179696635	5.47067640467686	5.96738120979684	2.68033634018603	3.12561497069923	10.2936160642293	9.86412600492453	5.53430244761149	4.82267209041824	3.41331640841258	2.50809415224071
Meth.ACAT2	1.5796826221983	1.35240482417217	3.25875898357945	2.23731530911102	2.91564017098434	4.65035816256678	0.919699234999527	1.19070009202485	5.95830875094613	8.45756947098902	4.95652117582203	2.97090826430296	3.32184393309646	2.46648982518985
Meth.ACE	7.2303407952971	5.21619287582028	0.0343176197089024	21.9927294969089	4.66461517111824	21.1574094146528	8.14757094081346	10.4881672248503	33.3364490869075	31.0170437329392	4.46473672436652	19.6926815549172	8.46260122427742	14.1962510311501
Meth.ACE2	3.61609747119406	2.70892999094065	2.75130235369235	2.37661185852073	1.11047471683396	2.67107359672101	1.26680243449443	2.39465115363747	5.32995727389702	3.20247478034001	2.85729413718422	2.63742123823029	0.813876869602408	2.00614731749072
Meth.ACHE	9.61418521468092	7.00211676344249	12.7135535582469	17.280850024596	15.8059304443553	14.5210795867656	10.1268868402921	6.47314850148775	22.7371304545819	31.5475563280334	21.7378151787937	15.6392796590967	7.86912288667087	7.9361148760028
Meth.ACLY	9.38739023059203	8.04974598920495	9.92548219998348	14.0976019897696	10.026549273927	10.1995731949275	9.47233421072984	9.48841109706646	13.2639064923228	15.6923428733559	9.13848516854176	14.046413556078	2.16370605544989	10.5800118029477
Meth.ACOX1	7.40427444594159	7.52055096764568	11.7419059533344	12.9534324943836	11.8921784843716	12.3615295708635	7.66439379583354	8.87050206921295	30.3339866031515	28.795413772295	14.9945134205572	13.2589964597973	8.48531933739004	8.20001109700475
Meth.ACSL1	6.36845846835024	6.58453930822103	7.99049447742832	9.71624264485793	9.57753654966748	8.31719362088853	6.79239255629364	6.08735490978637	20.1465701525332	24.253742070836	16.8833738212595	11.146359173797	9.93473750462752	7.73367838973115
Meth.ACTA1	0.000336036742147396	0.473321686725063	3.05875466753137	2.44523251338808	4.74690485483109	22.0714441654937	1.99079863951295	0.100673908349384	3.05786943139715	18.2786704954145	6.94554280151331	2.03502687719084e-05	3.64445000733421	1.96031585432266
Meth.ACTB	8.17557754938842	8.4263813269344	11.8646689443756	11.9399813260081	17.5374037400276	14.0665375797644	10.5001149869676	10.3515620580918	34.1734784699314	31.7236029275189	17.0376760944449	15.1056682760777	9.41816091480443	11.7049423226979
Meth.ACTG1	0.528470271534869	8.38115122098602	10.0684807601161	13.7424509403963	25.5951528006344	14.3385789310027	8.82608627513819	8.1703415603883	26.176512777662	33.0553810434183	20.9673315214233	17.4177575720033	14.6174866803885	8.5257281642192
Meth.ADA	5.28704284888792	4.82221925386079	4.12230843023329	4.87636606963614	6.50537905895398	1.05635644051197e-05	4.51446528599871	6.77950745998835	17.5582405589462	22.3827474396518	13.2923876453846	9.1318576595829	16.7612911336521	7.83498644796468
Meth.ADAM17	4.72965162556527	4.57755656190123	7.54048604962777	9.05696449733665	10.764060731491	8.71061546501556	2.44453235026127	7.02113216655466	20.1301054215439	23.8512861078189	12.6302965547187	10.099245483496	6.65738011680955	6.11864578852834
Meth.ADAMTS1	7.06820061919424	8.96866540612352	7.65527944976751	13.0827798163574	19.0040036536997	15.0426056349575	11.7466550698487	8.76825265975443	3.70494964724015	15.4737483781501	5.08355086091089	14.3976497928731	12.5374743941492	6.68266982169012
Meth.ADAR	6.16441474387453	6.33647520683566	11.1892745628936	11.2739430525604	14.9085094717043	15.0010678118474	6.96925486164397	8.41651283462648	28.597157577973	29.6598176055802	15.2950478248381	13.0161069047683	9.50754204507148	8.71324621381966
Meth.ADCY3	2.92738378381148	0.31747322987179	0.0113434418987143	1.12143758041652	1.4901343076422	1.31188985971325	8.81739428597904e-05	0.567302082440289	1.5777639379709	0.000205086323957122	0.454912728989624	0.681344947329274	0.7617105204138	1.8273728896257
Meth.ADCY4	5.4569556407429	3.23912352869005	2.89410663597546	0.00397909133160144	0	18.1207237378957	21.7645527436589	0	13.885518742354	27.9298064652776	0	4.74132461382621	3.60356857249478	0.229143826546562
Meth.ADCYAP1	4.84441031340777e-05	1.85232437791101	5.41572690573444	2.01396470351856	3.27765724436482	23.3993659845168	6.08231757864367	0.939615846305432	7.37927643370957	23.5681820078417	8.6616680890702	0.382467055851643	2.51163616877275	0.860069759929884
Meth.ADCYAP1R1	0.000784561225945092	1.50069752470024	2.10405196353873	12.8977002114987	12.2097963604692	25.7915165431738	5.01749390168784	2.35743355868315	8.25773049226029	28.2923299945202	14.1135517108886	1.77133852490307	17.5938115336031	8.53683284091361
Meth.ADD1	6.16358965702435	4.6972761036299	6.93182659351845	9.48742480627583	9.94753712831287	10.5543019225011	8.59616435330226	8.37760164600773	19.7070736118317	22.0060862300699	16.7140165425348	10.0315866302936	9.05082462164413	5.81145904826836
Meth.ADH5	5.75811097723645	7.63871582952146	9.01229575780951	12.9199466047246	15.6262246243163	13.605243423637	4.37020854212973	10.0553139748926	32.4454427700319	27.728829574111	18.5832557167441	14.6445899433189	8.5246672037826	7.48768967770776
Meth.ADPRH	8.77854281523762	8.4982292880667	5.72917891824036	7.04153388979321	7.49452170137448	10.6138645738944	8.10443001287103	2.11387508814001	9.17679920945617	7.44773236113759	16.1812603656826	3.78966159012961	8.44008376303119	5.04702417131569
Meth.ADRA1B	0.62111225912951	0.644461676739418	0	0.415012575430829	0.000389825455003814	4.71661091022361e-05	0	0.253659941964861	1.20314310609631	4.42494910519142e-05	5.33184485234786e-05	0.273945085435339	5.40717848077117	1.3176291734242
Meth.ADRA1D	0.000101006572696324	0.430352890046053	1.38315192400401	0.00450964016195182	0.660464469276968	1.54463394730558	0.386152996343757	1.82264607066348e-05	0.809096078810577	0.898440189658455	1.58456314563569	0.206208893650199	0.54911084525902	0.299422358427486
Meth.ADRA2B	0.539853935464778	0.724938454316177	0.77167943027884	0.953553079991549	1.05254798901083	0.85432433300164	0.932305706855441	0.645115622459848	1.97078371997223	1.91337954513196	1.65571198774266	0.552752263209786	0.669126750747833	0.931865771481888
Meth.ADRB1	0.587310050788554	2.60497527014099e-05	6.84465947418413	8.3154115097695	0.628325426428789	5.49746734212327	8.21970562190713	4.53393700549718e-05	0	10.486798244191	4.86859959189821	1.73508177931701	0.74111956765965	3.45095256136346
Meth.ADRB2	3.4573732955948	0.979965585498032	10.8520351346319	7.42908202404143	10.0357369092881	7.17668478332676	3.5423630118011	4.46833305440971	19.4718530092614	22.4266539820111	5.97807568660883	7.94527936687702	7.44878695410694	3.72868971774845
Meth.ADRB3	0.502858264956652	3.43792064947109	2.36372133522063	0.991247049553469	4.09605641155804	6.9773799409296	6.9429841492085	0.185503481119869	8.73942616996268	9.67571175279429	7.92843295649938e-07	1.58388505722903	0.70236598625333	7.42648505566624
Meth.ADSL	8.39457175871576	9.21324556341941	15.101784055171	15.74791809617	18.7014051815227	14.5121251862537	9.56609514526869	11.3635074414188	33.4636921120038	35.0394962148923	19.9938333772473	15.6280736524678	10.752270549961	12.0992644929507
Meth.AGGF1	3.0950565590943	4.56476064914661	8.62141788208329	8.69476055565816	10.0777304684672	9.06559146668503	5.87374894134542	6.02775119112522	26.723484631844	28.3468972511711	7.11303569835386	11.1771829372124	9.81917347043809	8.26410757631894
Meth.AGTR1	0.698203564858382	2.79937520361683	4.62450451701971	2.71296069856298	9.42580539862931	18.2076586282569	2.04503418210249e-05	2.84138737821099	5.1785866133603	16.7543184638215	1.89884677598365	0	2.2158091954407	5.39479938439802
Meth.AGTRAP	6.52269510097004	7.19631079254616	11.1252502178093	12.4554798557873	13.9138843297342	11.1602399866217	9.56777754465566	9.19625210639039	28.7578862465833	28.2566241781677	14.789794542095	13.6946786769575	8.47895684706893	9.32675849629585
Meth.AHRR	0.64246357886895	0.204478215563709	0.479431910974832	0.650391782602682	0.211512431085219	0.0001228027687293	0.0610647982708654	0.762988128706691	0.689029881807789	0.269576188334124	0.662084005386565	0.0942189728862296	0.697502331988132	1.15448025146233
Meth.AIM1	5.48969817619217	8.0181562659802	15.5143976802963	12.9518796834942	18.5293665404265	16.3347476263202	8.80986307855316	8.79951793519257	30.8499766524846	29.546091353071	12.2060886323226	14.3543589258384	14.3790166090948	5.48476237385976
Meth.AIP	7.10165709323467	5.19747910362255	2.75727798605512	7.40835068875349	4.32707056083713	5.10360367591447e-06	6.61491519219751	3.69060573764154	16.6109181708953	13.6526814110307	14.5199243923349	11.6133931769856	14.064699092047	9.44454917856321
Meth.AKNA	0.68474036492633	0.886550413510071	1.11583185138419	1.15301340694156	1.24515740719675	1.31598507342237	1.7835172060896	0.941215994300533	2.76606802786721	2.91298322943086	2.36619220256466	0.751120094181534	0.795901779561851	0.920133292744299
Meth.AKR1B1	7.41512234508035	8.5963924780619	11.8928057561243	15.3674286022718	17.7948241005293	15.4183005001697	10.2318446745874	11.2012725327982	33.6487256184186	33.5334228328078	18.4122472338347	15.8716855251705	9.29072293008571	10.8346658346906
Meth.AKT2	4.32120373391824	5.0384224335879	7.43290284368774	8.96754952698268	11.438629980854	8.31575854944706	3.1868272585579	5.58397705200863	19.4913603680792	20.2143921761457	10.2001979802969	8.80125290174751	9.46753153281498	6.39823690303248
Meth.ALAS1	10.3355621552809	5.41251985972323	3.6007129929095	3.95056052422599	0.000208232879305345	7.95502868261816	7.08556179649891	2.57437887377727	8.37003112094658	18.0238632113618	16.9233731719587	1.6232913285724	10.7026225583018	0.000101259008905413
Meth.ALDH1A1	3.54655813407873	3.95059413254242	3.17724970141315	0.000181912291607048	10.476654300447	9.55205245674519	4.38482795052583	5.23230783436956	19.3670627829311	16.3994316461762	11.6732552808323	4.46940497641922	10.7529797786234	4.37763620704448
Meth.ALDOC	14.1470026210101	8.11216274115009	3.31011164533748	1.5164817447139	0	18.7083881778865	9.59402301187055	9.97277186717129	0	26.397954547409	43.8639639774165	0.990060618257132	19.553982066105	12.4793394292345
Meth.ALOX12	4.8099183187642	0.494670675952538	0.89697230988869	2.58903802901328	0	0.357241346807976	3.15709348683816	0.0907149994104548	2.43505880554466e-06	0	1.98096854306348	7.14806129926988e-07	2.97469865263156	1.10099270340255
Meth.ALOX15	9.73314296576119	0.536376230854342	2.2194479659375	14.4772760341216	1.29636755440532	14.8789822297915	2.64211356844198	0.271506739340008	3.59003780638945	26.534226752857	7.35818959802452	12.4702019217348	6.67798581660756	5.32476132602114
Meth.ALOX5	7.19734478900289	0.779914739287099	9.07717591414941	10.421855513878	5.70969805835548	5.37769772670923	9.04656909023631	5.13149034422844	10.4574584474695	21.7505465716482	7.98469015515876	9.05307431745318	4.04926192791394	9.38071109680385
Meth.AMBP	4.45507712034469	4.0397892717928	0	0	0.330270045085169	1.46764334523657	5.23178435232194e-05	2.64748438655778	0.687829797191359	0.30300669513749	6.16403892805348e-06	1.78634347568526	6.0888260817073	1.26068856082075
Meth.ANGPT1	3.45525124080831	4.26699188450972	4.80246258172303	1.57867781305069	6.40499308362729	6.83255352756433	4.13166128238562	4.59146352486246	11.2305229335049	18.3687692151801	7.47911047172704	3.40964962427786	1.57951543853716	0.000150681164594683
Meth.ANPEP	5.05261932076817	1.48175055533183	0.9072968506023	0.0235194072878553	0.46872780661828	0.405394289568574	0.647430682375652	0.578853987180614	0.000237527063693083	1.68207531086792	0.000102598274467694	0.731416379011297	1.25865651900913	0.000131678873144569
Meth.APBB1	10.8884805103636	2.71633591441921	30.5623745283357	19.6440708445059	11.9035106921316	6.96763718179712	9.48495148783065	3.13723937350562	17.9835298965572	42.2411838756778	20.3003697339205	5.61764696437032	9.14466810942333	19.8059652825057
Meth.APC	0.896903340032977	6.04715966690743	1.43353893851485	4.42823888425373	7.37070105371091	6.08683707756112	1.44746935094854	1.08281882842652	4.66790251521951	5.20744947067052	8.73997938016405	5.22401358683886	0	2.78064597738074
Meth.API5	2.66237137944236	2.65003878895362	2.65614403568361	5.98491921841119	4.74803096458358	7.18800323768683	0.00167380491370887	3.45620160332442	15.8040135832765	13.8462825274575	7.68637143025238	6.50218766928249	4.87106992684557	2.41059718277423
Meth.APOB	2.26732396681866	5.58572049502229	2.82550222620502	8.21676509827645	2.61644482717333	4.83508237753497	5.97595745815452e-05	3.13043655425977	6.8510321128812	11.1018680112798	2.63670661742466	0.533574611906968	4.81116378074841	7.26545082108556
Meth.APOBEC3G	7.93556324384768	2.59044271661534	5.18975919354618	2.2616570698675	4.75228886855016	7.72686568553812	5.30824306034847	1.06017839611719	11.754238909435	17.7897808613536	9.74345765457967	2.30939461696309	6.93455537718025	0.0138892685061145
Meth.APOH	2.6678472050452	3.01749299380372	0.586593501738598	1.33911077584745	1.19679871315132	0.99641902769687	1.82854359538422	1.51196759891264	2.3918078514769	1.59332431706793	1.19548865563692	1.41125534215539	0.877432203224809	2.21977794684253
Meth.APP	3.01047686792989	6.67513617505566	14.8327036328257	6.41964261563254	24.8196471014085	16.5616986178841	10.857634924858	8.67609370536154	15.0195109047952	9.60811894764967	8.93853767275607	8.82061926035435	15.6424615219652	2.21896726526439
Meth.APRT	10.015203591002	6.15513764990334	12.0127782422324	16.3339019911088	13.5987026294633	11.6041411401649	13.584949993846	12.0747474880348	25.4960351523688	36.9503341706996	12.6837698836693	12.8528448789839	8.60584970434775	12.082364765896
Meth.AQP5	5.53156028174441	4.30818910164546	9.30941993785484e-05	4.16938640097786e-05	2.91813539872229	8.99406301359473	4.62177154798588	0.000197318684166066	3.16654468312327	10.224546917376	2.87875505142294	2.6184540220647	12.4137374460159	5.48113380291749
Meth.AR	1.83844691879824	5.09877810330884	1.383287197051	1.24119568514013	2.17179743942721	6.43499735861603	2.0763720420592	2.20633185064648	0.779101679789345	0.61541490079061	0.82673253186493	2.80204335697579	9.56526665367162e-05	6.82701867937363
Meth.ARNTL	4.23385476865777	3.0765120068938	6.30486576224463	10.1191627132219	8.38376887571386	11.4864609745062	1.67358585543606	5.15222368748439	12.6434705195147	26.1668752795311	7.52513882284489	6.42035371665488	7.11218770727585	6.17712222777568
Meth.ASPH	7.93361181818014	5.33414809630504	16.4057401040255	11.2017523132831	9.99622096583633	13.0595125317546	6.34917600031425	7.22276876807122	31.5043469219825	30.6595522578975	12.620074270475	13.4816374286527	9.10199566858669	12.0406057829961
Meth.ATF2	6.48387780574458	6.63358065403602	8.74422486712224	9.53752838666827	12.6374392059188	12.4433435125505	6.62810214734519	7.83362332668925	27.5625095125281	23.8975471899271	13.767134154082	11.990709230072	7.87508856191903	7.66800948491447
Meth.ATF3	5.95699937996147	3.62595093500585	1.67724975353321	0.475930059668738	1.73376642791966	0.00172077064152637	0.745416513321622	3.65936159548541	4.55080417303694	5.62717540500556	0.000115513522599692	0.162509844604159	0.266582044944271	1.81536343198326
Meth.ATF5	1.23771789174834	0.433558443101022	1.36897592077362	1.95076109470486	4.50679428756083e-05	0.0169478238709405	0.000158077365754157	0.983099891423892	5.95418832719462	5.10623492532307	1.61000644154134	0.00095959982096262	6.51914591944217	2.65919686108417
Meth.ATF6	3.78267542990914	4.50845171838301	5.95149301183757	6.78761569620191	10.3502335608125	10.4404971638001	0.000564738463542326	5.07950778655327	20.4227692492983	21.263084444319	10.7169213733593	9.73108274988255	8.2507515467937	3.87765571163499
Meth.ATOH1	7.38391970353979	4.85055547802077	10.3073411835199	12.4583725473145	8.81202716553105	12.730254993475	17.0928408028257	6.27378252876707	11.5384728566945	13.3751453594971	0.323500056151664	7.49697347130456	13.1217954580972	4.98663808717653
Meth.ATP1A1	5.74913891361995	5.08832362855448	8.02937860477126	8.94894893223926	6.21863783651245	7.62812121943565	4.64798320126245	6.88127557315377	14.2246747251796	15.9815712675582	6.29233946790646	9.24099415790967	5.88149427809743	6.2513063937816
Meth.ATP1B1	7.41680180290814	8.51447962745421	10.8603626053132	12.3173974572737	16.141426593187	14.1250613174189	6.63542490336947	9.71294972747179	26.174473900588	26.5357508175432	16.3073237332772	14.564070078434	9.08479762749804	10.8841316573121
Meth.ATP2A2	6.23473180364617	8.08741551409214	11.9894964709289	11.5152133956883	16.1227121651477	13.9411669830833	7.573484488102	10.4157939949031	29.047440030609	27.7973308716233	16.7709552894011	14.767629225462	8.77015829631509	9.54014073423635
Meth.ATP2A3	14.7645086355111	8.61636273271135	17.331432731354	21.3696765400037	0.79701636671976	8.95755896981127	0.000133579118925841	6.95636000657818	12.497540475129	50.575986716321	9.77663493013303	0.000189830697221687	10.2287811222312	12.4446614862076
Meth.ATP7B	6.53046845654042	1.29805992628633	7.14406713420545	11.2583626712245	15.983777919691	10.996832994721	0.014003760925221	4.01624817576599	23.1157309460703	26.5056489972526	6.93105255090125	1.86894473800568	6.88395075241596	5.46844060100543
Meth.ATXN1	7.99630033524847	7.97339169291243	14.4214103223624	13.5161241702687	16.8898546227759	14.0745539529715	11.432259523271	10.6930978667299	34.6409443169074	33.9567063787901	17.5090226302133	15.318978003931	12.2554869851064	10.1511801699348
Meth.AURKB	5.89627088941569	7.92630777424261	10.7726224439002	9.88888771881418	16.2142501338262	14.797126866149	6.87178458128816	9.04014860345115	31.7662824003579	27.8140507976837	17.3459077483048	13.9008192692813	8.90438315918956	8.53679613571804
Meth.B2M	7.56475823678849	9.34377883759446	12.218145674244	14.8446284774543	19.4928854989222	17.3243216377986	9.22973342237549	10.7778959671089	37.091796489366	34.9162340775181	18.7989061188799	16.4108490459992	10.4249766459049	12.3214855132232
Meth.B3GAT1	6.63997015615327	0.198255237533934	3.80294499183078e-05	6.04488855820142	9.90740657299493	16.0464590786164	0.488411333598424	1.28961107639691	8.09159210743157	25.5394832706496	3.36334849021768	1.85170659513203	10.4861738116113	5.1538519566014
Meth.B4GALT1	7.53978650688891	3.55079122271161	2.79975929996275	3.39544621270193	1.48027278202813	5.07509910629466	1.97844681151738	1.19466722903361	5.26974729645744	11.0695760758996	7.42812346521055	2.30319755663041	8.54357709092828	2.11055762290746
Meth.B4GALT5	8.81009359224267	10.339624866583	15.2232348450088	15.8793455394455	17.9258142221949	16.2543671510444	11.9395711735554	12.3954255156965	37.4267541911673	35.8854098411555	22.4438895348117	17.3193489082691	9.81738350765876	12.9079221706018
Meth.BACE1	6.84640443909495	6.02250321832615	13.5173668462064	9.76328435402661	31.9129142882994	13.9986138156301	18.7342197449075	2.07274424824346	0.000161684556522668	1.15466207887953	8.89122785703966	13.8033917992496	11.4300521672169	3.44808002108156
Meth.BARX2	7.49521739532771	7.24767924781039	14.2717279952895	9.81064623504409	25.5943376569343	14.72551868857	15.3603286402803	9.48359064031042	12.4624099498886	13.2512460409089	6.76049177054688	12.4277865410664	13.9123775382046	3.15521911774193
Meth.BAX	8.12536934120752	7.6821184215674	8.3608358931736	13.0043338255249	13.2088395657481	12.0768856872565	5.3754772686527	9.91428268629652	23.6360425244121	20.8407846815101	16.0603206627795	14.2038015888611	7.43135819133509	10.8695219366759
Meth.BBC3	5.90783513104365	5.86968908615765	10.8957648362841	9.91003194196905	10.673541052532	11.4367631207301	7.46278820644069	6.93135168880331	25.5895403805456	23.7910848684202	13.5196218335396	10.2773634679045	8.84466204054163	8.03715236072974
Meth.BCL2	2.91712607728003	4.45581624700606	6.0290436736504	9.75135849595434	12.975606811459	11.1988393491436	4.03923198847905	1.36441305584722	25.4742767525001	24.7010807441739	12.2993968552344	10.1554567673465	9.97061797572587	6.49184116693313
Meth.BCL3	7.02306183272039	6.78863563616621	11.7955304374608	11.1280780068437	12.1144788542956	10.8969350472128	8.34378064656302	8.44727103252478	25.6909918681235	26.4552732293998	14.6496372477011	11.2446941839494	8.14197854522891	8.33332955536713
Meth.BCL6	7.83180597879308	7.86840273898972	12.1403540188707	14.8224220532585	15.2188118838945	13.8803534737661	7.28586678570889	10.3371538117677	32.9766779898567	28.5999246657788	19.5743743450596	16.9595646816342	10.14028490158	9.68897263865455
Meth.BDKRB2	6.50223617246441	6.82246487592394	7.10159150412819	11.6227690874204	11.7218770928531	9.13473704656459	4.83423427277292	4.73092000905422	10.9758636736639	8.86414219952433	2.08578675359829	8.99228349323245	1.88337711422202	8.19227480384294
Meth.BDNF	1.41919215328081	2.6107561142871	0.000569776319555065	6.40045449345196	6.8320061204165	14.8678034269431	3.93287233033275	2.26964250860747	8.93377251230434	21.0722343338525	7.89448154069463	2.51379739285228	8.64259110116514	3.61189821736631
Meth.BIK	7.93761755560338	7.15565128335952	3.028240899073	10.7609303617157	4.25833916397234	6.88669831059505	4.36996557492754	1.49459593368746	14.1625492457376	16.8687315679098	8.02889592101703	7.65581684810803	7.76135967556108	8.39040809993325
Meth.BMF	8.86573581404042	8.33997315503881	14.8301896711493	14.7093318942769	16.9782547764856	16.1995830940442	11.5460075154694	12.5603659964754	34.0659143597838	34.7848238154325	21.1965060306982	17.3042613959284	10.336806396669	11.1314858535455
Meth.BMP4	6.34322639401712	1.57348986848857	1.98402857226125	0.000625480779501128	1.91006330124414	4.93527905452222	4.62210227291817	2.68482477266472	4.87449187383668	4.8545321949444	2.64488685793451	2.86262166128519	3.96733881876844	1.15274975883885
Meth.BMP7	7.18534087679337	9.57299820988182	8.97906264876613	18.0425105663949	21.7518653976391	12.9277352310561	16.8586109421795	8.10032235792994	6.8098103020382	17.0524115360696	1.87861240047264	16.2936489700285	9.53773312602011	9.84574942941289
Meth.BOP1	6.20245376729632	7.66840661738121	11.1490013176403	12.2255376656923	13.1807457353481	10.4761367447626	9.98104851157633	9.4957303613648	29.0564218373931	26.5533299701012	16.7908115402994	13.2301737513935	9.56332965753513	8.5798431728589
Meth.BRCA1	2.19691973530066	0.0177932093567338	0.526363552087868	3.87586031065006	0.00299002773180031	0	0.403162112979593	1.28014515080651	0.120010131687943	0.911818264212803	3.21746299239296	0.672524800999021	3.83283673046266	1.8961737169286
Meth.BRCA2	0.882110786322107	0.310817365163567	2.7351184292807	8.73531568720833e-05	1.86781623796107	0.335268827210143	2.16076222453735	0.342441000702707	2.05753221946255	1.8680007879932e-05	5.85781355257398	0.0211460329580296	2.80273294669635	0.773197855058246
Meth.BSG	12.276056965228	9.59599707743587	0	27.2523433540225	0	13.9309345551724	20.4087367038727	1.70527397534709e-05	43.8229044311628	36.3962266685951	15.5776274218999	4.6596386061336	10.5376649434359	0
Meth.CABP1	5.54051418958729	5.86432032736081	8.63239132130644	9.51643901064029	11.7115617817972	9.99117206674917	4.32946043047136	7.56903456294209	20.4103879291829	20.4267775658508	13.9287950977961	10.1829111816822	6.86409630540102	6.21530787784037
Meth.CALB1	3.47145928234559	0.426057054143838	9.77389047465827	5.33336584000863e-05	5.7859902233859	11.9020338214644	18.3206762574851	3.95439009247776e-05	9.15223367649592	41.604426519201	5.64840754748093	0.578017096663942	6.6652773608475	13.0373994178927
Meth.CALCA	1.80048435947236	0.566089413748579	5.09446795800692	3.13331815977703	5.27946633999418	15.7893145680968	5.41713043900767	0.668078985569463	10.6785452477147	16.5222983260295	3.15669924247569	0.285451338074924	1.32381524317928	3.37624482473327
Meth.CALCR	4.89537486509544	2.25950754002941	9.59522653656108	3.29297053412508	2.5642531695081	17.1571723410897	9.31940366786016	1.51170705733122e-06	7.97567216611203	23.2810275016606	9.12875913658583	0.273104996389687	0	1.84985823514506
Meth.CALR	9.59080314708058	9.61974621406048	14.4053077503662	15.4975292177454	17.5533078795881	16.7097396396592	12.8944761134996	11.847659134977	35.990329078163	35.5148641625174	20.7611653117319	16.6031299184644	10.8033415408493	10.4316936490693
Meth.CAMK2B	5.72220750812112	8.98679075140098e-05	26.9087980549713	9.10722191170606	5.17900550819376	13.3415137159162	12.9475167328677	4.55994759553838	0	50.2898740149725	13.2366936207787	3.96466564984902	15.3565069339237	26.979581078313
Meth.CAND1	3.56201145670592	4.53420076494515	5.01126132655984	6.93407506164609	8.9925610166172	7.71139709669487	4.22989284494793	5.19337340887518	17.0274218726667	15.7855258111287	7.97795462770324	8.47210836501837	5.40149384535914	4.22348040499374
Meth.CAPNS1	7.20692601091406	7.26242731651149	10.7591537654831	12.4292578172103	14.5706807972332	12.7179424271777	8.4430934392638	9.28926956211099	27.753892906528	28.4780748588613	16.5843120493686	13.513337806634	8.40254987084308	9.42377092066842
Meth.CASP6	5.55557791725209	5.50379048206731	3.0847819427113	5.89497146719714	3.59331084527578	8.11975841798504	5.46809895292251	1.2150086423161	1.46850704471361	5.03049383447923	6.04494445990724	7.80716971662768	3.91859791666115	5.35592268212503
Meth.CASP7	8.99282440108169	10.2399021472235	16.0112347500675	16.1363245852397	19.8157682496216	17.9820309854026	12.5294414712703	12.8748245015608	40.1197070433948	39.1072895727857	20.2546020040339	18.1148255866956	10.6437465116854	12.8538953683483
Meth.CASP8	3.13751257642511	2.5472177023283	4.16598118144598	4.11103125021398	7.8687175512998	1.36600805340989e-05	0.815667425266014	4.88468468314997	13.1093335421134	10.6888573967181	9.51062511324185	5.95047260418476	8.90517490664058	0.451017185638886
Meth.CASP9	3.73941865606505	3.98404428180072	6.42939584804389	6.85063545337199	8.90448202642319	7.86735020126525	3.30474431671685	5.42153217866588	18.2048468922193	18.0765616871018	8.03259273080517	7.63222039687615	6.32651476914718	5.51406015119536
Meth.CAT	8.40093963987549	6.53044532969727	7.32530964966893	12.0876288009175	9.48217014020799	10.1268736067035	8.59587636722626	4.58508300567979	15.9601559129804	13.8810149237576	17.5762445204418	11.3082467772413	4.942159347552	8.48797875235027
Meth.CAV1	4.94663113312146	3.94639010795623	11.6586986204758	8.96935254280909	8.7967666657068	10.5710196159949	4.2754411092191	6.71712143549382	18.3102482838013	18.1549146442373	12.9627519534992	8.24631897814285	7.16426350032563	9.42580683676374
Meth.CBS	9.69177009310194	0	16.4594778715045	12.8824117015161	8.91703548830869	11.6275201021907	0	2.95121725011212e-05	3.92974490077857	29.9405224886933	25.7928295780668	2.51494794550972	3.79289753423313	5.86277527014878
Meth.CCK	2.36185878797717	5.01103544246252	9.99925197782065	12.0084536142797	1.81783633514022	7.19544238307046	12.2919035485682	2.91127412698413e-06	6.9156224591232	15.2023034428232	3.05847969531505	0.000122020886737448	0.105009032730451	8.32676462121932
Meth.CCNA1	1.02316073980068	1.17006896959533	4.69183785469732	1.0283660926769	3.59760848105763	12.1876035614095	3.58704039283308	3.48392113420805	6.6556533562616	23.1158854476237	6.97180042971947	0	3.59492222352654	0.31911242267728
Meth.CCNA2	4.92550048672472	7.22211513867708	12.6585835732211	8.41872481015005	14.6040941848755	13.3971392629125	3.87387462947837	9.55577053467068	30.2821015237908	28.896049099147	14.1060983871378	11.8085771076311	10.6731497634682	6.33461763767343
Meth.CCNB1	0.366472466346813	0.28199281414033	0.418869843737634	0.494107640497613	0.369996975742539	0.247828926459918	0.558309001368939	0.348969237118501	0.819974667360555	0.865404795085508	0.527299824529852	0.419732248695789	0.100615244190795	0.52567928845913
Meth.CCND1	5.32354404680509	5.55509015143543	9.10157934704726	9.76996254089626	17.2434320513818	8.84104688804125	10.5888393321542	10.4453124852861	23.9701179528863	21.380311824705	13.30068528934	12.1906250922249	6.86035597069817	9.61316126765236
Meth.CCND2	4.76845448587878	4.84540302157282	6.2860138738263	8.92513506503317	4.62498987987806	6.21515517450663	7.83153660346724	4.62380586511486	9.67472423929257	15.0595440465728	12.2624434970261	1.01087515380986	6.13156625359925	5.80284155813591
Meth.CCNE1	7.92292709354958	8.59228602607646	11.8613489359597	15.5946515412796	13.4312328806835	13.3587536904343	11.0732697843582	10.1285797529447	29.3582535274363	29.2650601676473	20.2358742716616	15.9321151336271	8.11131320798953	11.3492400611278
Meth.CCNG1	5.81046671920142	5.23622569758078	17.2346442782667	14.1064923243987	12.5698099475194	12.505333561092	4.38783254661039	8.47782918420898	20.5298293167849	36.1693924193725	13.2565491894458	12.1877743040568	6.21292999348611	8.34769834810759
Meth.CCNG2	6.93713391380162	7.55608777568539	12.6146166493442	11.890008640411	15.6026016602156	15.5102272479087	7.58470273559146	9.98453334281009	31.1972135172413	33.1365669224123	15.8487640531154	15.0582209670174	9.91037759599248	8.02046556007408
Meth.CCNT2	4.25239130426322	4.39829526357592	9.57398293731836	7.84401008490414	10.6330845538115	10.2636678414354	3.52670659093134	6.50665409329284	24.5626428015878	23.0735342361456	7.81862489347932	8.95752731087315	7.47980105310859	6.26682980004506
Meth.CCRN4L	7.7975342355226	8.56854473956359	13.7265852297074	14.148346518339	17.8793220537972	14.5790746973895	9.74743036546957	11.2823997910247	30.7426117871167	32.9436542737727	17.2547230126545	14.473792091746	11.3086479365291	9.44821449229668
Meth.CCT2	8.16889821681305	7.79087152320524	16.0046792990848	13.8676347667282	19.992930333387	15.2735584228384	10.9018542389027	11.0730225223356	34.7369534805561	35.0547902165029	17.3134995005643	15.7666973897613	11.6051462082569	9.23642948069659
Meth.CCT4	7.97742133334747	9.57719943429428	14.365840333287	16.1471793302942	19.8674922204408	16.2176537357397	7.95219091773247	11.8216175606856	35.146969753734	36.0321703532972	15.8213722319744	16.2712788948442	10.2916755171176	11.1826818101617
Meth.CCT5	7.90629061559369	9.24541203927351	12.618125716912	14.0388647836858	18.5862004880401	15.0015012707318	7.91395659742605	10.7695977932193	32.5082153826758	32.3598279368628	19.1861727975293	15.0847006756362	9.17386390969277	10.4395342736682
Meth.CCT7	8.23920986970222	9.09340976890521	16.3686772770245	14.4293512195098	17.9630482486646	15.3580445063447	9.61412877775835	11.7864438514087	35.146384979768	34.7567953449859	17.737909093355	16.8519234020324	10.6750431873909	12.2272227320672
Meth.CCT8	6.17173489107918	7.91013359912472	7.06364375226516	12.4930236335703	11.7582999915521	17.8785208422286	3.36911619386926	9.71558744504611	33.8479899891544	24.0164191652455	20.2959831135348	13.126883876843	10.2786170613453	6.3766022387271
Meth.CD226	2.97941575491779	0.458560486031531	2.45206738443218	4.49840753172471e-05	1.38883479983786	0.504653180390508	2.94569915794379	0.393085040656458	3.97930290440507	14.6410520114006	1.73974936261887	0.359244396624963	2.41771490732193	0
Meth.CD40	10.9196857488033	1.99103127458808	7.79803134832831	7.01083556746011	0.638671086761696	4.95046293893961	8.87175321114326	7.03279300856809	8.06857149266641	17.1596292673325	17.2762458909515	0.00020207452175093	17.0170078869778	3.4152379845798
Meth.CD44	6.74235991208641	6.68246795289512	9.78368591116874	10.5155303984346	12.8535694595847	9.56713938324453	9.93933914959815	8.43814193225048	22.1943739998645	19.677692901136	12.9762343381399	10.3067685399358	4.10303343786126	9.19502057473378
Meth.CD47	0.0822594347342098	0.33629954209897	0.0123053213204469	0.801464515008514	1.342434946421	1.01923304347568	0.127021909113874	0.130238889365784	1.32940868729597	1.23504313274878	0.841982401166397	0.408226968546019	0.000500534413805664	0.364535903495001
Meth.CD68	6.38388080911132	9.29812103950557	11.515660985285	12.7909680013954	17.2799685917973	15.9927310472923	10.8392547109056	9.70961604089591	33.9830104420837	31.532183895677	17.5284791522511	15.6435263528278	9.67136106976141	11.5225912164912
Meth.CD74	4.4670504762994	0.75293599073959	1.09987622718753	0.639205542508621	0.685255923315326	0.0005720055362989	0.714637014872251	0.641514518201961	4.15549034972404	5.61572988192933	1.2176668603071	0.831920832775857	0.000585245536097535	0.700567022020538
Meth.CD79B	2.8823258461292	2.68598899116808	8.45709254115461e-05	0.758413172432084	0.924531510836887	0.255515271148921	0.000103828621919224	0.280320433767102	2.82477278552564	2.60170051112993	1.22751943649399	0.637724956669711	4.78770904965663e-05	2.67973110253163
Meth.CD8A	3.59136017216602	1.5986526848172	2.08980837890035	9.14743911643202	1.43204273003435	21.3592708220947	1.93131398206388	0.24355585568308	3.93384656454309	34.5427139082558	2.41058253656027	2.5622749427531	2.47172841021571	3.50718433807031
Meth.CDC25A	10.0393992012528	9.65636380006025	13.9245782195502	18.8812899038655	9.53410214733029	7.05748921100434	11.585732136279	11.3157314913189	22.144765290328	35.3722378073643	17.9037109703883	14.0359893956654	5.84908353279382	14.9163367832222
Meth.CDH1	5.44511233675062	4.75503784054153	6.66282778370087	7.11699604488211	3.72294117295082	6.34430438307812	5.89217409042798	5.88662112673279	3.64366461655997	7.16515594387451	2.37529893360167	7.57358325440416	1.45958232614633	4.62745781073089
Meth.CDK2	11.2265301627475	7.65515039232831	5.79598785564597	2.94855972356647	1.23219900055967	11.0293139112254	5.16281881538402	1.45471135712207	9.51739006656599	9.13953676030696	14.089351159056	6.48406356900891	7.07021505563213	2.04665616990309
Meth.CDK4	5.54978018922667	6.20365697094216	9.92636182564613	9.18673966587169	11.1432069041603	9.21607090379274	6.98978574298237	7.6224016351973	19.7357768194607	22.3920503243558	13.0666247769476	10.6671187523447	7.35868388430925	7.59984988992617
Meth.CDK5	6.87850095750566	8.20045203556769	12.1711432023333	13.5373915469017	11.2761260913773	15.5738570660174	7.35957995080272	10.4033123316755	34.9731260025	13.8106457309368	26.9687307203175	14.2001894758107	6.88899939197104	10.3984581768969
Meth.CDK6	7.00233544308229	7.84867935660485	12.2122783281865	13.5452367126839	16.7798274472597	14.4725770838077	7.64965923025645	9.7533946270891	33.8749293422728	32.7923010812488	14.8205729008245	14.0982030185969	9.02642660187272	9.94775580770526
Meth.CDKN1A	7.61743996795229	8.38205316247561	8.89444692023983	11.1360199885521	14.3204145214402	12.5040707550598	7.28536431816576	8.99090034954938	11.6518620704355	15.9147275216545	14.0780915884326	14.5114428601067	5.98916902171994	7.48799334115283
Meth.CDKN1B	7.81540909037659	7.17719150446185	14.2352457352556	12.0760475304836	14.8579099948825	11.2009739687387	10.3766240203101	10.4427699287093	25.7512746490308	30.239320083576	17.1553104773311	13.8844120975943	7.87467268101714	8.85316535912041
Meth.CDKN1C	8.83216579274329	8.75638183839616	18.7694266022723	13.8847047132181	3.66500889544413	14.0009516095733	20.6819368753854	9.56397249245771	22.6603888785789	25.1460203947221	0	10.7691225546443	14.788490671237	2.61437065649061
Meth.CDKN2A	1.84412580764493	5.42222950468771	4.52048041802892	7.19481930422378	9.27480504611886	13.521989562602	0.876617756362854	5.47645577832815	22.4846183517263	24.843570678665	8.10713697091105	8.59453525143237	10.5118503735684	2.94258851096544
Meth.CDKN2B	5.77541767192324	7.79148487009465	9.55561808508123	11.5640135768083	13.9160434530527	14.688555613701	4.79493860471152	8.07081995433197	21.7802834053252	24.2931720107229	10.2631842919592	12.4782418833279	9.34108628481425	7.53533602504092
Meth.CDKN2C	6.53841999158337	7.74870403021479	10.4802377143728	10.8266982261364	13.9297835970132	14.0268578065745	7.64350368940173	8.98245462405858	27.401097809588	28.6818889378435	14.4723725308297	14.0845721884109	10.3250309664833	6.68596657323099
Meth.CDX2	0.001405541675924	0.594060281558231	6.18912455523845	2.03297711995577	5.64303403872801	21.7875715663281	5.8243585222682	2.94516606066213	6.74856475358663	19.6782494124764	9.52742665512095	0	3.40832938306304	0.973577142198259
Meth.CEBPA	5.81756384184021	5.98080401256058	16.2218370284256	10.2919968440655	24.455572464558	16.6468524698406	18.0609554986787	8.36369119895727	8.39167317437915	12.9008048837685	4.7065817029329	13.616574518392	20.019060301899	0.000390206894682319
Meth.CEBPB	9.69961367811489	8.91267404311812	17.0227486035703	15.7144552085111	17.4960870235919	14.0076166812707	11.8949410069075	11.9760907572466	33.8760091122765	38.7300929208154	19.8525511158597	14.6400346795981	9.42951443112208	12.2059448942554
Meth.CEBPD	9.60495179694578	8.35767919811059	9.99699108138724	17.7815947406795	18.5535270285173	14.4892054314377	13.7087872376673	12.5884334228329	26.784351785659	31.0462881048191	16.1345444897193	13.4468367091158	6.62234143894421	11.8065673196672
Meth.CEBPZ	6.58463562231991	7.48065571476435	13.4067039759509	12.6587361267887	15.9351845987072	15.7251427725271	7.11218706413072	10.2416006579721	34.1403611498408	32.7078408992122	15.3493345789552	14.1415850024147	11.8064480006425	10.0991525424864
Meth.CERK	8.63284124797646	7.14859758943066	10.6757540556803	12.0944219371364	9.77157747802419	9.26676312119678	6.15054774970122	7.00541514374153	20.6193422883098	28.989840603727	10.6851324312449	4.82235126196896	9.87709554849326	9.78872705027218
Meth.CES2	7.87280985892576	9.12295702175569	15.4903153224846	15.0877812727169	16.94100633447	14.6153556458476	12.1376669802007	10.7858849764271	35.1878028978671	33.6253702629213	17.8970673927138	16.6009093438101	7.50341011269684	11.6560286471898
Meth.CETP	3.87391317793769	1.8609332940849	0.54917895360322	0.00022431586279021	1.42159541117516	0.873866032431333	1.56830566216854	0.352012595561117	1.33633813834851	1.85510851031826	0.000148437134611222	0.71970351939433	0.97130048036183	1.26135902866988
Meth.CFD	3.65442503900742	1.09879821156136	2.44672779316337	0.707280409567976	0.49633332796982	1.64816789678636	0.882550572568757	3.17818773078066	6.25827021274945	2.12700186969695	5.94471636701417	1.07868751181932	1.12709902633825	1.34524381773671
Meth.CGB5	3.05401292377377	1.03229204344638	0.00112890873573619	0.620739621210176	0.549376556084155	0.011534260520983	1.72111807873586	0.191350883310878	1.68054933708597	9.7239664613058e-05	0.210825088134406	1.62838569999587	2.86428263854389	3.36047919066897
Meth.CHGA	7.43854310983876	0.000197094757560111	1.24239415500235	4.97868738604832	17.0388667862416	19.0640124081028	1.72084741593421	6.34353101811422	0.773314396611385	14.9596223082254	10.636440238568	3.29238347715902e-05	8.72516635104395	11.0498495754823
Meth.CIC	4.31891412879055	2.86837586120773	8.00336221027709	6.13394110761056	8.63467383344997	12.0491056335043	0.000537096967725786	2.87685114650267	20.2205095675538	19.2463672558117	13.3736228096748	9.66723646234418	7.88252773883359	7.86381878616256
Meth.CISH	10.9027467860351	7.56522713085827	6.52161255219557	6.90282510394306	7.23704621539471	21.0688073564304	5.11469145808754	8.24838110053549	27.0280824080273	17.7750869774283	17.8489771463521	14.0052203581729	10.9242418998544	13.1917056090126
Meth.CKB	7.2453285093148	6.26348834170166	14.2743858979303	10.7399719888232	13.3875319875384	11.9223018074555	11.1911939669328	8.44481142590519	17.7102028323324	23.4195227103719	11.6323148430357	10.4908167826514	6.32437607226966	9.79010687831486
Meth.CKLF	7.65222686351941	8.03151528460912	13.6768886692246	13.9350921147793	16.351819973836	13.6061727279047	9.64918867200039	11.3845916599198	31.6871468065836	32.9072774541965	16.00772693374	15.4344933270792	10.3801751270426	9.68973075337581
Meth.CLCN7	5.79562159448378	2.53864108685981	2.7196533718494	3.78131208798104	2.26525624779479	2.37755082812331e-06	1.36680174330963	2.07495727978361	2.31117250473962	0.550793044221638	1.5324901188854	4.41442535962354	2.74164414488503	3.14339348763318
Meth.CLDN1	10.4162139052384	3.88539899005082	0.0106571022886886	10.6739541423619	4.9724070983534	24.567531735971	3.12251884735512	4.4546203520996	6.77488988472615	11.0802136476788	26.7139092352304	20.9521488223601	19.8140043679192	7.72820871204814
Meth.CLDN18	7.30856297261898	2.83604366770081	0.72573043433753	0.371912650584023	2.66117065292936	0.00806851627530905	1.07470005694996	0.646981412728037	1.80862672473136	2.84627412764598e-05	0.000166471709126786	2.19044920383838	1.56689505678522e-06	1.34930510861714
Meth.CLDN19	5.34641226497242	3.08545647535728	0.0450447071581708	6.85331802912023e-05	0.897075739555799	1.11637635390083	1.17486002915077e-05	0.443280463281336	0.000179351601214369	0.267742881381962	0.807862602946343	0.00122946711050279	2.13359932095978	5.06024749012339e-05
Meth.CLDN7	9.89862653842016	11.0564125218991	15.9532715014395	19.7299067938419	18.8836427098779	17.9572458589449	14.1158997660485	13.2287461898053	38.1563669722132	39.0265894054067	20.6526565451151	20.3032138088359	12.0440036074953	14.2671925637908
Meth.CLGN	0	0.289607252529681	9.02533925857316	6.21356269805091	8.01241902758432	18.8870537649342	1.43627058074655	2.08864263306044	1.21494926404375	28.6885010194255	33.2405901503771	15.3299375140167	16.0732087833319	3.67714085140736
Meth.CMKLR1	3.43409286881081	3.38688890896694	0.0307120827164829	1.25495803525513	4.28826674216187	2.99261614701074	0	4.07820976282857	4.26773490052381	0.878570412238455	2.2572581194994	0.958947193902777	0.917981722513752	5.28548207392871
Meth.CNN1	4.13847325686483	2.56044776427768	3.96918308852171e-05	0.627176250401316	0.26104510733705	0.63895825681819	0.491982131565159	0.550176889477167	2.73652158735306	2.41415181920519	0.872063396401568	1.02725167027323	2.66535609542977	3.52256325880504
Meth.CNTFR	6.26492449077224	5.80582037246353	8.98881777221988	10.5626836338396	2.05363630067309	1.81834808568755	12.8570077721695	10.1213080293653	22.1619566089405	24.1449938541924	11.9626465552346	10.8071667672612	17.9709213212774	8.94232828526176
Meth.COL11A2	7.92474138992592	1.12031307369671	1.92281808240972	8.14839123045263	3.58778957592822	15.935532045124	4.44944805037151	1.9543568077807	8.05231498332145	6.64443143976135	19.0403343104832	2.23064411312514	6.5196917607238	2.92652095942352
Meth.COL1A1	8.27796896235779	7.47739578439588	1.11397515778069	13.4017046459126	6.19070970357732	18.4072361936793	0.000128528708870854	1.25158161048092e-05	21.7442788534821	15.9579117493748	7.88657937906601	12.9465015619621	8.69086953993801	13.2343717010483
Meth.COL7A1	7.12705781650948	6.07264743648562	12.646964324059	9.7712243766748	15.2235536911874	9.69007223789071	7.86230286837021	7.77376937611618	9.42890070589014	13.5580295140805	3.36161836570751	9.35566357915456	3.26384202046334	11.5743669225347
Meth.COL9A2	11.167105677725	8.98364548781763	5.72502813748397	20.1311663762817	10.65098122059	16.4787809179163	0.00394345669038311	4.69069428935939	11.7341356715811	29.3583748762958	24.0031115853282	3.94897458783318	15.4264831426815	6.48973928259473
Meth.COMP	4.27745884704957	1.0058432664346	3.50638778665799	4.53121723751629	0.762246360469909	2.78226410302573	7.32714124435994	3.08502179517944	8.42116684923743	11.9396818584177	8.996746201223	3.68286355373093	7.96172017432854	7.39462024839877
Meth.COPS5	5.72072168423428	8.87575260625655	9.57175157126141	11.0644474835852	15.3432653588445	15.8280613493873	5.47014987661029	11.1544108442308	34.2846168155821	29.9282425627422	16.5427441505346	14.8076022728492	10.3728716108982	8.49218061617215
Meth.COX4NB	6.60428409408404	8.56833524734018	12.7752113119505	12.1678525778914	16.8329741693401	14.2100794519742	8.60147567471976	10.6233034333025	22.0810252867529	32.5213089091347	20.6445361341002	15.0570193467283	10.8487095451525	10.3228222707312
Meth.COX5A	5.34273420583313	7.44046506006526	11.6786350299891	10.6146519237033	16.285415451258	13.3281087668258	7.88401845004665	7.42393976488175	30.5588017771049	28.0487545786129	16.619616639888	12.530658528064	8.52464567762295	10.0192619858425
Meth.COX6A1	4.26603669231542	5.79736126616669	6.22596586667679	10.3640788228751	12.1806260447929	10.9621415374048	3.41949781692843	5.97863824722959	22.7868459932602	23.3532268075895	12.034783315751	10.1594888054672	6.55811358398195	6.41836594862159
Meth.COX6C	7.46846060368156	8.42464105475261	12.3746342372541	14.0022760568155	15.7343599566	13.6604380468243	9.91242018511627	10.3298063264687	32.9489709328323	32.539540061079	16.1281846029544	15.1200664648052	8.95507043678847	10.5874929223106
Meth.COX7A2	3.85025733406386	5.20220752742	11.2102922854767	8.96397576498076	13.7479023634391	11.352055259433	3.39861017064627	8.1247493484228	26.509951870824	27.2472268458533	10.8626280258259	9.90607567567227	10.6126489988232	7.21002472560414
Meth.COX7C	2.39632056983422	2.87836751823963	4.30694038952066	5.2503383133283	5.46211897113475	4.93394699672649	4.31862967190302	3.8920138306125	10.9009445528565	9.52540105973751	3.51472458979283	4.78089840812132	2.34502053628712	4.01675469539514
Meth.COX8A	8.28112621182399	8.25109050725039	11.5891576968171	13.7063013197598	19.5132415923731	15.1894511841824	9.20467564920544	11.1169815361315	38.142174087364	35.9725412045659	10.0340310549222	15.5535351384464	9.26928427885935	9.57497787075475
Meth.CPEB2	5.20732910302767	5.6037645103497	8.83666900012689	7.55811357420908	11.6435109987551	9.65779811126115	8.95133514206013	6.23429309523312	18.472425352554	22.115465409668	6.85501209488773	9.59798797548662	7.13462430506417	5.77682732266556
Meth.CPT1A	7.78644056383851	5.993968665087	13.6436207875231	10.7279340392557	11.0239120270848	0.474155987649097	6.62568890215829	4.47340839367302	17.1218736862901	23.8469425610372	11.6858586321906	9.07624323659583	13.3095712897479	6.66026571506375
Meth.CRABP1	2.3308241666719	0.246965647500382	0.624322730208457	19.1623426380661	1.0429523662312	22.3278105765595	0	0.74867742885886	4.96211656018477	24.331984046586	7.82283980218391	6.09291930023684e-06	15.1117687231393	6.31650380738084
Meth.CRABP2	8.13775158095111	8.01154539948047	10.9046277102469	12.7779881481702	14.0472102782303	14.5798047401044	8.90388975531878	9.37589438294985	15.8149591101118	15.4628601085214	7.97336919221775	13.438391187583	7.66781467991599	7.88363776826531
Meth.CREB1	7.5726211750303	7.62104737594017	12.2017508762689	13.1934024654899	15.1348656341735	5.7501958042237	10.1384533970977	11.0173724454215	29.8627383983455	30.0580806527306	16.700325169298	15.3581058652048	10.0031453727975	11.2874301319782
Meth.CREM	7.94447835037714	9.1595320966463	12.5074320253539	15.249967329909	17.5112390949869	17.4280463154188	5.49744215243814	10.4642821799457	35.0891423709212	32.442294247195	20.0400795145135	14.2992918245713	11.4160169079198	10.5962900275192
Meth.CRH	1.13003427035592	0.668369134899771	1.31495674629311	0.966902605863821	1.20735504508172	2.2166903163148	0.840880872413086	1.09781818790924	1.87513697528542	2.4700852276134	4.26647049408079	0.492224134798875	1.3270315312592	1.79030697935825
Meth.CRMP1	2.23143682541701	1.65203934262002	1.31472804085024	1.24986098910811	10.4686706444221	7.85988172027644	0.000200898120444097	0.139785964162827	0.0112814491169645	2.42480768535019	6.17556083437835	3.10766328932585	0.854276929013106	1.51058773940739
Meth.CRY1	6.17746842732525	7.98220128645515	15.6371779910116	10.4377993305309	27.5028950097376	19.973021544048	15.4015513550267	10.905793094213	20.6729834045729	15.588339184256	8.85085036137643	15.2759205435675	18.9138635622998	2.34435608275919
Meth.CRYAA	2.79116908758429	2.48294868609494	0.000123967338139145	0.457903514272477	0.000102633736442137	1.23610359737288	1.06315756477555	0.69413952127741	1.70576543155014	0.96442619851342	0.000749317907473736	1.07263456430011	1.22196251640249	2.14659428602733
Meth.CSF1	6.33011140464757	6.57911946866456	10.7655305967735	9.74134968781577	13.3694447655465	10.8436199077518	8.07420406906706	8.41336932960822	23.7805348131826	25.5942373912965	13.846301744411	11.5477592343105	8.26157838444374	8.6553596835894
Meth.CSNK1A1	7.92780797766216	8.02383027102299	15.9220357571539	16.5592076577456	17.7356764919201	12.8568833552261	10.6326332861049	11.6270648341279	38.2086806517125	39.1976326658118	17.7468884281864	16.741446107927	11.0943591243863	10.7074566655902
Meth.CTDSP1	6.6540615562127	7.86777262004588	11.874919878797	11.5647459893114	16.123121234433	13.7576152453606	10.0267978506398	9.93644376782376	28.6227127473473	26.9259144229379	17.0904909389815	13.976007283019	8.43112017144601	8.24068188089906
Meth.CTGF	5.50342414037865	7.86802268624301	9.36897247310674	8.71727427932285	15.5829893100269	12.0287206614951	13.6541896697559	7.69295864827614	12.7374158642467	15.5805794999681	0.000952141370389041	7.52397873982128	17.5979238772697	8.36687871308837
Meth.CTH	6.98564199713264	6.31361818927143	11.7512549259782	9.62857075670308	11.4109273366129	13.4115619993209	5.1239008736384	8.85125106469538	28.1185928521754	27.0041157637891	14.3540846687599	11.8644193174971	10.5371308626779	6.97106330934319
Meth.CTNNB1	8.28267574250086	7.09877797990439	6.36004994254356	10.8609414942238	15.520503479212	13.2514505747596	8.60098385518605	10.8811819021479	26.0349183568768	23.6764339306195	23.2810284082349	8.99448591365267	17.4379563834256	11.0911892024681
Meth.CTSD	8.61330872833158	8.48430675451124	14.4390459671086	17.0396670641144	18.4729133068084	15.7535161381505	11.2993674834201	12.625742719428	31.9088510889677	36.3779364873361	20.5265087120725	15.6080415156444	8.85546692625461	11.7552692288644
Meth.CTSK	0.469746848382095	0.880531591516187	1.32583879472213	1.23622282275116	1.81483548149866	2.24446687136285	1.91204276953459	0.579632568168523	3.09836776844996	1.39895646598034	0.883384138870086	0.717786251929523	0.201438915828244	0.934126996357466
Meth.CX3CL1	8.27626464761398	6.72569757890184	5.33767403911158	7.6293906926535	1.1721916033177	10.67971379122	3.73642713288479	0.795847865875507	3.05873849429011	0.27132944629566	1.38631213689991	8.24401566945797	0.000331624131456833	5.46505317926385
Meth.CXCL12	1.84781993309287	1.85954801509357	0.00158386992703815	3.38213981486477	1.99809746417118	2.73132576200779	4.26090600816119	2.94022854995236	7.57896712696582	14.1972954334085	7.49722505194637	0.124596984931272	8.25430634901304	5.17622941519978
Meth.CXCL2	2.99552000427576	1.29972075316604	7.29659793334412	10.6394080942824	0.000163773836338569	16.5020847688083	7.19262056420597	7.09201184678539	12.415132130568	13.0812002411107	24.9473037208922	2.96932000812396	14.549991214738	8.18438409477255
Meth.CXCL3	3.25933923587313	1.91466351362462	8.60045994615962	9.89129540065765	2.36664031801957	17.5977444991649	8.927329462517	8.26770511688644	12.7600958221223	14.2972297771595	25.1995001298095	3.60442905535594	16.8033406702951	8.37935265634789
Meth.CXCL5	0.688279599231864	0.715566528001426	2.87570920047351	0.467947204820482	1.59748111190914	2.91110030508686	3.2544797274115	0.22211202851552	2.86421941718283	3.15713857488743	3.19250996350225	0.627102280634114	0.617600684509227	0.784996259318246
Meth.CYBA	8.24460813950856	3.63095789800101	21.8330632283303	7.12017797241741	0.778440747459185	11.4263418532521	13.0566291001882	7.66814903011053	31.0713396109187	30.4667688870665	23.5986476304751	16.1642724589892	20.4050302007433	0
Meth.CYC1	6.99162549111527	4.39278891864033	15.3785087430092	13.0444785231871	17.0514920804711	12.5303913734081	8.71796270334988	10.4394238122089	26.1587393719346	31.1305840461453	12.135322938842	13.4499376288097	9.11038442145724	9.68996233463977
Meth.CYCS	4.47790381228965	5.60585348294012	10.0717256676773	9.35992306131208	12.7899156361206	10.3538012511099	3.19555204314614	7.28026873502177	24.9968591806936	28.7662615861331	13.0444006753142	9.83871781667537	8.61404790211908	6.92524525116634
Meth.CYGB	5.32019221216036	2.26374352749372	1.13434726362784	0.939836079745418	2.85246742559472	6.64056316002975	3.03229549154465	0.000326115684468379	4.52709109888312	4.64786083791661	5.57320695000852	1.66536555683444	4.30950589550331	1.34941067492373
Meth.CYP17A1	0.978560848362147	0.236935917572535	0.980698936589745	0.00265922299463482	0.644778006716611	0.299841571629218	0.000297017366489447	0.296237163724408	1.41776130124418	0.00284549191022489	0.75684048185646	0.131434683214874	0.000635789340346037	0.239443940833446
Meth.CYP1A1	5.24268471903281	2.87686348998574	6.1182434072397	7.65311446255378	7.79915896574794	7.74986893718963	8.97904517560913	5.25315659509853	13.9579565717155	13.6738469894182	8.19754901429788	3.42699824983697	6.36095566856206	8.6627176170701
Meth.CYP1B1	7.80442621671761	2.88921507066543e-07	13.4252909977257	14.4530806496282	0.988084506977344	11.7443571507	17.0346722753346	2.56349854954757	26.4547367292417	19.6343275472013	22.5588312104354	0	4.70301090257508	9.55716254810409
Meth.CYP21A2	4.96812000474478	3.05909794944846	7.03677505461804e-05	3.3021857131317	1.34813443792755	0	0	1.36638748350025	3.86064758709667	0	0	4.71526113488076	3.68817416262726	2.10355728741316
Meth.CYP24A1	9.17299635871619e-05	0.459541825538194	5.24525391667981	6.67897652741102	0.620905036534345	17.4430402112151	11.114328776256	1.63995422898086	21.9885007694551	8.56616631733623	15.0179938807023	10.8280913367051	13.6309061080215	3.55295591884504
Meth.CYP2E1	1.81948640131401	4.59707712562108	2.76610956399839	1.08738871543876	5.7530432420395	1.81039647312103	4.34086207631727	1.05189357846964	5.07712219338933	2.25267768934229	9.42788104589889e-05	4.78383410951559	3.77566574271638	6.11066185062247
Meth.CYP51A1	8.87364686165273	8.50904368316417	7.40201132636141	15.4556566276788	14.6058155180441	17.742711791423	12.0133350887753	12.1002719976741	33.9959744468639	33.3285673088532	23.1759767076915	14.2199615233638	12.3969052244383	12.9066567149052
Meth.CYP7B1	6.21256045911621	6.59726163665492	4.65858431879342	1.71678481197858	1.14481083084726	3.8284723767733	7.22101126539536	2.79570723894392	4.07214434100375	1.87009165251369	5.57260500278444	5.95946885446594	8.26993995152445	2.78931767622309
Meth.CYR61	6.24883121750749	7.8553140063235	16.4653747421188	10.961685433591	28.9218597769851	15.6743942477524	17.5569715668242	10.9714282601691	7.93688380606453	8.51480688133629	0.000337127118657444	18.2813284958777	17.3049133124748	2.79915718218799
Meth.DAG1	6.45152889384146	6.72641457471829	10.4673793316535	12.0314053263133	15.3994571726475	15.7598023129611	5.62012054726942	9.03237189717095	32.0166404366495	30.1218886533113	17.0883253732803	12.779082376152	10.3692388738245	8.69448964999631
Meth.DAP	8.26433167796404	7.96535177897422	15.3869577157555	15.2701931711007	10.1028445503263	10.9540141558089	13.2415680671476	10.0776639946561	33.2766137321654	35.9787181190166	9.15982734732479	13.2895777206183	7.44223671507206	8.93232089904765
Meth.DBH	1.0838083717993	0.831684076269847	1.53070803557413e-06	0	1.19945748971371	0	0	4.64276999334643	1.6459001070608	0	0	0.000638733642054819	8.47311373964717e-05	3.41994745159326
Meth.DDB2	6.15725939012867	6.24195113764682	15.0740492561364	9.33428320507243	10.8529009073357	11.4112813211283	8.40608661834875	8.41645319682435	19.8560479017224	17.7995261498952	7.60406655933464	10.7116364704287	7.37922068507029	10.2151489815722
Meth.DDIT3	7.96220388831411	8.20056560530557	13.0048604033513	14.3812686881261	15.6301851426381	13.9388135195909	10.2675681121055	10.4516581888246	32.2769728538012	33.589270600311	16.7994106320978	14.9252840365222	9.33452819121164	10.7955007738461
Meth.DDX18	6.9792304206	6.77480581608249	12.342254840164	12.7293935213242	16.4640031163753	13.521112326482	6.10435317809518	9.53041394218793	30.7212408742079	31.1869923237203	13.8213917909118	13.5906648432008	9.67149169617245	9.43074452599953
Meth.DEC1	0.609871593815097	1.1648758378519	0.000319212136925176	0.61539405792942	0.307529726031816	1.75742719963364	0.496078580684433	0.505574079578402	2.23372017468043	0.00790819965859871	1.95875750080198	0.550057882226469	0.568388395237044	0.843093697282004
Meth.DEK	6.25734299656635	6.49139263484448	10.7396120513702	10.6655767052513	13.6888267440328	11.9523429715286	6.90058906078194	7.77480981330987	27.0673181075319	26.8732685501962	12.4462661979132	12.6299823820279	8.49436877934696	7.84599033099587
Meth.DES	5.55668595380622	1.33982525704698	1.02287604447208	0.692193336115448	0.428642562136491	5.72443682839285	2.41204603181058e-06	0.532729117413196	6.88143746082179	4.25972174706913	0.0794555046601595	2.8689436549196	4.64593872571907	2.16696664509641
Meth.DFFB	7.83074446719058	7.33917658171682	14.1885444121286	14.7441020075583	20.9471264470733	12.1259432473695	8.40505651980665	10.7233183816518	34.0618849564063	37.7297938109155	12.0209328490997	16.206402893297	9.88768914249846	8.85704957429699
Meth.DHFR	7.43022863070683	8.60825531272108	13.5687931338671	14.0435544801151	16.0803590936499	14.6124810587885	10.1854250430128	10.7315318928626	35.4912263673976	30.4478148754734	19.0015462501228	15.8598498948915	8.04645000005191	10.3543320455366
Meth.DIO2	1.2189530847714	3.89878043671885	1.90124336994384	7.86114852633759e-05	3.22478621155449	5.74232083933291	3.57104257503555	3.9772041872209	6.54830699491133	6.19367972817509	3.47678467544061	1.66903147543921	4.01176713951448	1.24749064235886
Meth.DIRAS3	1.24405013409117	1.35841546278525	1.93502598323824	3.92857056689608	3.53685760556954	0.984838710664261	2.27702860552092	2.24382716519066	3.78814528588161	3.20503344701839	4.44217301113826	2.55028174011466	2.12329671110184	0.00238245618142513
Meth.DKK1	2.4744950215112	1.31018775188288	7.59356470186848	6.03166899556572e-05	6.83840787905105	12.5985710152168	4.72247565481014	4.07265699852962	3.98742985042105	28.4205367664675	11.0426013131935	1.65711838052399	5.17101380040228	0.000169715519435354
Meth.DLX3	8.68193569001209	8.42465891453038	11.7089542425891	11.5318141156008	13.978963255776	13.2904016908322	10.3552407623199	9.69397700300364	15.6837403834136	19.628481452244	10.5741569298602	13.5039342868523	7.137584117783	8.33345121744179
Meth.DLX5	2.4856514061905	2.9382633894477	4.50323331443533	4.88411349475273	9.52971339467864	9.43557717348265	4.29199573783207	2.49705364181521	11.7746839531349	7.74734178218603	2.05692310204067	5.7107092312923	5.8584146383789	3.22009722932335
Meth.DMD	4.9703463641326	4.53211048339119	6.92375005437653	2.91644040546819	3.22988953694968	5.12720035746088	1.00511371986308	4.74582116765236	3.47127957147293	0.611960640125276	2.48100408864472	2.17060543681978	0.210825662424085	6.95348188490175
Meth.DMRT1	0.327299134236675	3.4546842441035	0	12.2052688596119	28.7966527072437	27.1243109691365	4.51998542620938	12.7375326048246	6.22939285638414	22.7027426152554	11.5497886567598	4.40133806977704	0	5.8670900899253
Meth.DMTF1	5.49681486721528	5.71728762291677	8.80813521072619	9.26083349930871	13.3049875515537	12.9519243512608	3.99337762142861	7.95210194945907	30.1650931893539	28.2187077526363	11.887612752954	12.3839479531984	9.48757773666516	7.17262847797649
Meth.DNAJB1	8.59730385865687	4.35695276433606	2.12813939723918	0.812139080178605	0	3.39696136552939	2.61922440934346	3.62325843720743	0.00100277942403737	2.10259540998632	1.6933851879394	2.92956209172676	3.03911543775573	0.984514999542068
Meth.DNASE2	6.9099594370372	7.35085480675317	13.3149139666737	12.1581360821039	15.2699536805429	13.7429026434981	9.16842073650463	9.44750432873712	29.8573568792479	29.5057381114853	16.5533794578509	14.3648169764267	8.93539742787192	10.5436650363828
Meth.DND1	0.235795881599872	0.192981974265744	0.181373847336915	0.379766442220708	0.282878870588986	0.251791075318295	0.0887524225781039	0.190689719648093	0.590321342540316	0.654016774672609	0.0204031335696054	0.242666290175453	0.0222623372333449	0.284795391813921
Meth.DNM1	7.46014171447382	7.31344860696661	8.39694553218199	9.72382407768016	13.8652662569178	15.0187450065701	5.96314637728195	8.61018169778978	20.3377163043889	24.6183287481691	18.6712080432036	11.2215674933675	8.6397182945569	6.50986468626643
Meth.DNMT1	8.2751321645103	6.47964231164246	14.3642131390253	13.2286334704379	11.6850560179158	11.0911658602492	9.50645645689738	11.1983757718807	24.4264434042612	27.4529667595436	11.7343738880417	12.9649971446213	8.65074226992466	10.0972582641235
Meth.DNMT3A	3.16898817718286	1.67437453107176	3.33432150303137	1.92809230977543	0.89076097054383	7.58843031291629e-05	3.195897361922	1.28662267249094	4.42512369775254	3.90435632974973	1.75018012795878	2.58306269943627	1.66410419283038	3.99100594018271
Meth.DNMT3B	6.90509797328868	4.87199305354657	0.0161990257283479	2.90333084845791	2.84422950205196	4.32697815779438	4.80250355369742	0.99704814145976	5.84437506571299	4.92408039956771	4.93748976983597	1.67135200546805	1.40782411011101	2.86282243748745
Meth.DRD1	3.22858106369008	0.320371107738173	4.27541132930557	0	8.95908652609514e-05	8.0807934345137	2.99869088088904	11.6592471831845	12.4373366889656	22.8084370351715	7.05125202363029	0.000977872189998724	6.72605028090703	1.14387339150835
Meth.DRG1	9.32842592785244	9.36706308678379	16.8404502578323	15.5871250650138	18.5350512924353	15.5962335251395	13.019240313067	12.1879608994338	37.0133193374172	38.4777084860955	18.1557195278123	16.8045919442999	11.0604975127347	12.7652508809003
Meth.DSC3	4.7753275692717	5.9606883780848	9.68882894159072	9.39233739081337	17.8805970797694	10.4678651500109	9.10241788813119	7.57468068455603	0.878684846648767	5.60665226706824	4.13036389207246	10.634055787885	5.46041765491496	6.47146042747842
Meth.DUSP1	6.00377355035991	4.32637193325928	11.6118219500616	7.62058578766831	13.1008220476941	5.90732701378682	6.24671034584721	7.44315862355673	21.7755997962008	28.2020321340483	17.2986033261556	7.85880944776164	13.0390024339853	8.78435030565377
Meth.DUSP4	0.518856072810945	2.85470258545199e-05	16.8653916488822	42.1377991950657	0.79316949862765	1.85958735276614e-05	10.848919514522	8.12118042690932	0	62.278728634278	0.0872725796042891	3.71161178325544	0	5.2295483720689
Meth.E2F1	5.15484882711123	3.86176341040238	6.31707563644229	5.22009658415959	6.14308632879079	3.98635120805091	4.38884630089025	4.22573318392504	9.22921526786424	9.67750813877766	5.5197780778701	5.67250996193229	2.80146644983601	6.37831071568479
Meth.E2F2	6.79872497694306	6.29538148353158	2.60418180627369	9.04029467472848	7.84008567826732	17.0280406624828	5.34980798284108	9.11071309241109	31.4500442515028	23.0648360742088	20.9388498237427	13.8127931941389	11.2465922800009	9.13254638130321
Meth.E2F3	6.85407584551563	7.59525309934614	12.6037517953471	11.7062781469128	15.22022374208	15.1303534517902	6.29959357488729	8.54838074288526	31.6570751724146	32.4466130402758	14.1073534781682	15.2239656256669	10.1533315142704	9.34621670049616
Meth.E2F5	7.49753552835292	7.53088401656205	7.65060707469101	9.14432320274076	18.6975729337225	14.33059051966	9.46331820007761	9.31327714400839	30.3792718983115	28.360876559699	16.1500836040668	12.104801688041	14.2981180141029	7.01507690924528
Meth.EBI3	5.4729739581844	5.09259301955074	1.02647134179055	6.52109217056415	0.823426214986397	0	0	6.90747622494689	15.3067223572901	12.1845711096031	0.985680103138898	7.6214531356623	8.87001149288871	7.61385240758041
Meth.ECE1	6.46628523837657	1.18552624156981	0.000103691921777888	3.79775386853317	2.3907298645346	5.13620799083608	1.29120890987804	0.00142647903736012	7.98840978418909	18.9792280361041	7.63075242518745	4.07644024301884	10.403882159848	1.70507200155064
Meth.ECEL1	3.2698922284717	1.4515332196115	0.000907990887206066	0.603493925201002	0.47983752764048	3.22191265531039	2.18751687659965	0.184199752916193	1.65287496633125	5.19578869592606	1.7729978395874	1.47248149795586	5.93698714708818	3.05947494356829
Meth.EDA	1.57676603472649	1.87656988225257	26.7370305102118	3.96018051435822	0.000104466428346997	2.3463935603881	0.775174716504965	1.50340924607867	3.76658350788869	2.63338999985306	8.17306216863511	3.95169254263514	6.24941185415267	17.3540510065686
Meth.EDF1	4.34930000886601	4.09308364533531	6.51835911005701	7.96889895653687	10.3726917109958	10.5182059065165	4.10368433090186	4.13998960772774	13.1020480655871	16.7699125587555	9.12247529328197	7.43081170786339	5.68253100510101	6.2379763341762
Meth.EDN1	4.90246626719768	6.22000816001128	9.51978268555683	9.63330452441247	13.8767739086635	10.6979469626272	3.06436596002504	6.5437706355885	25.8005871575277	27.0987599163671	9.28790228904908	11.8346066803814	7.22314305348876	7.77508799458438
Meth.EDNRB	3.3524745340671	2.6424072164446	2.86461335127976	2.20662143045768	2.58295275381248	0.00836210060931958	3.54311852050593	3.61383420367728	3.44301036118947	2.28549100066655	1.89470321224743	2.49429798823212	0.00230232610218792	3.06525112176929
Meth.EGFR	5.79212138905415	9.32230535717998	4.34512345175699	5.82777178996956	17.0798891890582	23.2063631781937	1.80946459573374	2.30459898670548	3.75754126479782	4.75726367866541	5.30567109425327	12.1624070968312	14.9463380085266	2.82454975027594
Meth.EGR1	8.94085027538071	8.53165219541209	19.613880038091	11.1648794083177	10.826038065319	12.6738455205133	13.9901054875301	11.8747293245848	27.2070244878725	36.0794007360219	20.0615721453808	14.7348519745753	12.5625040651159	12.0813825866446
Meth.EGR2	7.71329321052934	7.12257137591796	10.5319583850228	16.0176229759499	7.35538638885203	4.23801965759574	10.4020969473988	4.89870694553835	15.2098539138865	25.4241251533015	14.3538418196689	4.01251516771059	2.08117028461156	7.67244216752843
Meth.EIF2AK1	5.75737031529463	4.95337940241714	11.3935501460004	8.63245002095588	12.6715503306134	10.2637056410584	3.82357123325922	7.78098478468473	23.2677155174296	23.9737202051625	11.0610650695315	10.9790366852226	8.94724419302409	8.21302375844012
Meth.EIF2C1	0.749342295801405	0.622736915745456	0.637082439718073	0.588869924787149	0.540847382885379	1.05614372065288	0.711249322065394	0.653626461262054	1.60475417543393	1.14480344051698	1.04414494015138	0.791798221143294	0.303356518397776	0.681365282034039
Meth.EIF4E	4.05026072520136	4.56909716594964	9.68607440999277	8.15650029520945	7.69046449362818	0.972929438990113	0.000183399126984475	7.29432813307772	21.004793318143	21.0656153976851	5.04337388594537	9.90086366603741	5.7685687563538	8.11169891079452
Meth.ELF4	1.98335839741306	2.84422311808654	4.91240828869191	4.55470659666227	1.30303128076715	0.0926740041439362	0.50748347295622	3.73774470230826	0	0	0.0257703250784662	5.75344879254544	5.69298694886309e-07	10.747013196043
Meth.ELK1	1.27048102207681	2.36646569305818	56.0678078746912	0.847976391592241	9.9042752811324e-07	0.654154801917015	0.000127079956121967	1.32645259372728	1.70458537964832	8.60144651034611e-05	9.78236245215412	3.30010996356536	8.9606288437266	31.2344746129944
Meth.ELN	9.18605632578648	5.71200927704352	3.92618692714395	2.07574102458847	6.63486390084044	8.44446791518941	8.80845313135024	1.78222603212164	4.25965990011023	3.98969210014234	0.747425743207985	3.02089657185578	8.64334990767825	9.45725741339366
Meth.ELOVL5	7.68179324913405	7.25350740912608	13.5402489300998	10.7544183959066	14.1153721283153	12.9366054396111	7.943226550765	9.14783580322216	27.6847304652845	31.1609434047975	14.7056956916032	13.3283001779584	10.5028001020241	9.99099411208254
Meth.EMX2	6.6912105565048	1.1826874554326	9.77980216267207	0	4.73105524934994	18.3930804758669	8.63997797291572	1.0045822183817	10.184971534031	30.0163126322241	5.60150006201137	0.546267948622623	0	9.15357624837109
Meth.EN2	2.8334412627098	2.57946818026607	16.7472445073763	0.824624450685687	7.33371521263291	6.20037587870484	9.24022993483797	1.53276439455182	15.0960198593004	30.3884209423297	0.000841799443516324	0.707288159968756	0	5.76049007342196
Meth.ENO1	7.35142695299695	7.79546683137001	11.4454773196597	14.6428678810696	12.9238215586352	12.2151189775484	9.69339961043883	10.7014728766517	30.6672907294314	34.7371774832414	18.8558776333862	14.0874585099146	12.9892277064092	10.4347706424501
Meth.EPAS1	7.06353388729827	0.834180692684034	0.427566217092218	1.21125439032808	1.20600287987991	4.7523456013543	0.79312227119277	0.92436939109959	4.77727949973312	4.56130613675777	4.55448749280796	1.3549252648057	7.93062214334358	1.37754766984547
Meth.EPHA4	7.89356519951313	0.386303353914209	18.0120074070855	13.6683304232604	17.6304922489486	9.08900352128954	15.7252254392568	4.50334459530827	35.1011691974415	33.3906315931579	16.2397767250065	14.8121400520445	7.372591371023	8.48797862532523
Meth.EPHA7	6.75982202611397	0.496273245102278	0.000237139345737429	5.77840920550986	5.43228713394792	25.4231673726109	0	0	12.2321761323237	29.0642785599709	17.8818562343988	1.21863019049041	5.50417576289114	0.000565123421141693
Meth.EPHA8	4.61452149661016	7.2635153678497	4.41839744938237	9.65720472113114	15.5639558945589	12.8568182054437	1.87693339546727	2.12517947790186	10.3915940452846	10.8073804859218	1.51353493766194	5.08590397813336	12.379330725101	3.42191377845797
Meth.EPO	3.36690159399335	0.275079983382527	6.09183267971515	8.94685470948823	5.13029803299834	6.29301157258337	7.12634172677692	0.500610083706882	0	7.39104410152135	2.72633330036698	6.26782367290711e-05	1.20010679662362	0
Meth.EPOR	4.73520903298077	2.03393322518921	3.89005864290132e-05	2.2066147766598e-05	4.10035834023123	3.98466842178773	1.34194713000171	0.22013735709183	1.57741517098354	4.03351814592768	1.12254390904836	1.56568752328052	3.09376894762077	3.27539302214857
Meth.ERBB2	7.77288660148925	6.95112234019792	11.0444431109903	14.088700158557	15.1798866435861	12.4890933185776	5.78007212229544	8.96770974120598	29.0611427608691	30.1566900994973	13.5348695886752	12.6435344324789	8.8723889563754	9.82435086058641
Meth.ERBB3	6.79678574992517	4.91382223113757	5.20808666368579	7.79942376918837	4.93670593071918	7.03260275081148	5.0674502113964	4.34590407264856	0.501252627145945	0.589294343170788	1.65344657684632	7.90967127777808	0.000105001164961122	7.75853045567949
Meth.ESR1	5.46369780892194	2.36966678235434	6.77950291315805	0.000342883001050117	3.4541068859799	7.45689869174261	10.8955861316369	0.300680375294852	13.3388741676807	24.7429288229202	6.66988093205837	0.256647733699634	5.61491817439607	4.88656885786265
Meth.ESX1	0	2.29517406759917e-05	14.3983092048205	4.14508806341819	0.525814438821913	7.42531497277669	4.91133847010853	0	4.77378630992949e-06	10.1483094182376	0	0	0	15.3586387229966
Meth.ETS1	7.73373732591501	8.93751740259451	16.3930423459488	15.0944976469787	14.8173166528342	11.3068959154582	12.7252709714574	9.56212668256071	27.33212393804	33.7584775174458	19.068141301686	1.08533176309929	7.19919472418425	13.3744036469346
Meth.ETS2	6.2821304796882	5.91027345579714	9.58067730355959	9.97954505368823	13.0528798438679	0.563078450205809	6.08244370337705	10.01773065582	23.519075469351	23.9430364994734	11.5222732483712	13.065172274726	11.6825267528128	8.89265068500245
Meth.ETV3	7.21776713491213	7.5373104935345	11.8975728465905	11.346993869593	14.4867979073287	13.9062784717358	7.1462464548886	8.13702790948602	26.2153371017183	26.0368482053878	16.7638171279489	13.4106470881039	9.80205030135942	9.97544883622695
Meth.EXO1	6.18953060081868	7.58620100089691	11.920784312085	12.6787452035239	16.8996030713711	14.3613664136324	5.80856807781106	9.04822996123046	31.194314691778	30.7426874233264	15.5435512165771	15.3957663009173	10.6844518661515	8.69332185674583
Meth.EZH2	9.04491171659407	8.10388774004575	12.6484502111687	15.4226519504591	17.0041450060117	18.3944791699092	8.35683862726995	12.5250961595241	29.9094104266555	33.5979454278236	16.2126281231648	15.7323136974246	11.1113613431101	8.65044402663594
Meth.F2R	9.92078583862717	1.24021757947251	1.5561382195938	2.99098185945771	27.0824536408497	32.3826668107465	0.871369855478049	5.59800370648067e-05	15.5314619716815	33.1563943556052	8.76049954207608	1.13646959989336e-06	0	7.25467549829614
Meth.FAAH	6.78751986147894	5.30026493893419	7.8532551593786	9.48896650673474	2.51974696738977	3.06824389277995	8.29342388780384	7.13109793854575	0.00179065383194462	6.11143646666368	0	3.48141041400355	0.458387267620288	6.70495769352882
Meth.FABP1	1.55584708951657	1.97244149937937	0.749152476422869	1.74210032696704	4.55428149736483	0.000642849752979842	0.233082782686819	4.19293708555526	4.28277530188766	6.71320270232074e-05	0.837491687127004	9.07736543997761e-05	0.000611529192409162	4.31960866078491
Meth.FADS2	7.50631906843736	0.207404911228744	4.74789881575715	5.88578287535319	3.60453316021438	14.0045479551024	0.88448554018208	0.112548527170964	5.39745000120046	17.9526208735322	9.86452303041674	1.41071419513627	18.015159907726	0.288300257505781
Meth.FAM3B	7.2123359982592	2.04807154148511	3.49397760083236	2.33489880722325	19.2275479889925	21.8501989706596	10.8310274443261	1.50857293061123	5.43864287909952e-08	11.5323723035711	11.0136894466448	17.2464239564137	22.766410344898	10.3998673121435
Meth.FANCC	0.967449197420208	0.626656613864158	0.885355854035782	1.0951514256689	0.00580645080346951	0.546463300002749	1.55280429079726	0.531946970454991	1.55863333113225	0.709982233037432	1.79360341705843	0.588250923900388	0.307989328479625	1.30806918074486
Meth.FAS	9.50151354480235	9.83730872441724	16.1270714990681	15.3483916234563	18.6010326395742	16.2863562566395	11.9773888024118	11.6526440294082	37.8270465438723	38.9340990686667	18.9735598255646	17.8912510418118	10.3760850697079	13.1114720827779
Meth.FASN	7.92583432884949	6.15444747413889	16.3696465480897	13.8442573988287	12.1864048168655	8.85121487477374	5.99578527259368	8.32263185363361	15.3832930893638	32.4703842136698	17.4390472460021	13.0727623975704	9.9153654039739	12.5764510568415
Meth.FBLN5	7.24041864150211	7.14364430722583	8.50515317809327	9.17040396344735	12.285582905678	10.2801038861772	8.9187501049731	8.24989276079338	4.00674051601552	2.02483301995831	8.09622918963632	10.7178594333392	3.41378872700451e-06	8.81654836095153
Meth.FBXO15	5.39381617902262	5.77532379614333	11.9200427207549	12.3070478987594	13.8686149845754	12.6905464276008	7.61943787730215	8.19197115284732	28.6527535528126	28.0763887541543	14.166848518657	12.8254896976576	9.18628111562288	9.39268091463805
Meth.FBXO32	8.87096935762886	7.16217642812128	14.8141257795015	14.4325407565851	15.9283327218418	13.2447174916763	12.4072633316161	11.7112018113613	33.3780410033394	31.4154920750226	19.1808505960927	14.2516633276774	10.4966083513492	9.3124652851445
Meth.FCER1G	0.24042715180437	0.318943256166	0.342003065821325	0.545317470237244	0.663898194855852	0.640428069470187	0.606402225596375	0.379135130085604	1.21440041898109	1.04250730291971	0.724061135530602	0.406271022977651	0.654189745662066	0.378316989511936
Meth.FCER2	5.93732653887298	2.25639744265131	3.88463004232587	2.84089088064741	4.60661189059369	1.3168798775614	1.55361996607753	5.33069906703022	9.00800933535069	10.8076782614778	2.26302550551559	1.78884102910461	2.61340859688987	8.00180326171026
Meth.FCGRT	7.50032856205452	4.23452860726845	2.60395650670248	3.78165601971354	6.43456173038856	12.1132680538097	2.59522729621176	2.70256349187495	3.62091903197038	4.73681596867189	10.9662218773325	6.17248670427027	3.93998063600916	4.0849896472147
Meth.FDFT1	6.80249370764238	8.1842082739132	11.5754707857186	13.9736661203739	17.8715399300431	13.7897337348511	10.1749598687033	10.6924635325091	30.8848266347634	30.3085573534069	15.4508365637824	14.7247600761465	9.8912295747056	7.73733884139216
Meth.FDPS	7.31518680687462	7.54034903775028	13.2403030734677	12.2196676733911	14.8569274944949	11.7704704054637	7.61212487743192	8.7471846112512	29.0345663507409	28.673620538631	17.045606934664	13.9851594048331	9.43629964678861	9.66022862350546
Meth.FDX1	5.338618355061	7.25794707279721	8.53560064410406	8.78948734393824	13.1455561129367	13.824693782239	5.17969758375765	8.00660638446586	27.716804144422	27.6545487153821	14.9105477634106	13.7117517320699	8.78171775529056	5.94720613978043
Meth.FGF19	5.78551683225644	0.784105221314872	0.757761575740007	0.000190220378071538	7.10434232773207	3.73124487986422	4.35641460120731	0.435300408558496	4.96211735371797	18.5425485097563	2.88425717467041	0.663452501314424	11.5904653600498	0.790161341577427
Meth.FGF2	5.74170626563131	1.20411415871317	2.3946941937453	4.89035977729258	10.7615777349849	13.2725856199924	0.820993968214716	1.20258458686123	7.26442775535818	11.7937952786199	15.7463819987594	3.08295195888561	8.36155396622179	3.59893499153805
Meth.FGF3	2.88155537201635	0.47297461152716	0	20.9518654210122	2.08754526610803	19.0586376790507	3.30895087642002	4.12770100324671	5.84114144099482	14.9261965646351	2.89417315266646	0.0708948798037887	6.29780208200849	6.57326841788795
Meth.FGF4	0.372601436517278	1.17591238566527	0.000675609426767032	0.0002523184942903	4.11924674317064	1.66244876893515	0	0.705007358369781	4.86573231096005	1.50834710453179	1.2167219829031	1.70241993634584	1.77093414763019	1.97209134529374
Meth.FGFR3	10.0849586280008	7.25100848163007	9.66375550206123	4.55339577222302	7.92494595328095	17.1362986822413	6.17771514414973	7.48405782465569	2.66243272292887	23.5021007727076	20.3929357108527	12.1977822272564	15.4785798948758	7.56032751261635
Meth.FGFR4	3.34077946126871	3.06321627181887	9.47549429968507	10.5106783335669	11.2527550184208	8.81749694140596	2.21847481435095	6.48436087562006	19.9747557101806	20.7884561446076	13.9249825763023	7.9708300476817	8.36905915735732	6.31232871218764
Meth.FH	6.80046528933688	7.57717088829651	9.87712270663258	11.8852090213236	14.5146191444549	14.1700524166875	7.68253616638842	9.6593935365921	32.2095597738573	29.432127471783	16.571729573452	13.9853490396201	10.0178924309152	7.33391041012177
Meth.FLI1	0	0.544197637482926	3.23532784216604	9.64593310592278	6.77256791406785	18.9099446663631	0.790598124838978	10.3231812075462	0.000149273675613227	45.5920215496707	3.08089196280391	4.07443259387724e-05	0.266723646270603	1.50881470030223
Meth.FLOT1	7.1530540650761	7.70041924921451	11.6432234524862	11.414271895633	13.9798403659592	11.6949639862638	10.2383624571853	9.68536419895542	27.4030582589076	29.8443279103865	14.9587348998766	12.4510860917056	8.6044579611925	8.81280140116447
Meth.FLT1	3.02868569209566	1.60661387712108	1.48793259613527	3.71881152494057	4.1997555304189	9.737120737259	4.82627103491396	1.88600765262188	4.25015009648454	5.97479123401746	9.93077939730265	1.96407459613951	5.39856434383644	9.09143927626635
Meth.FN1	4.75056545970472	0.514233612851587	8.93600431151376	5.3438286503571	11.399508563748	11.9617052086086	8.70549382620387	1.70323051530255	19.5735352280047	21.8584292387237	9.23298183911327	1.15253637587017	4.85586168042119	0.000860265803223584
Meth.FOS	8.0126256924387	8.11075893186493	11.8692841867337	12.4116131636251	18.6211217602385	8.06666395154701	10.6852748497087	11.4826613643023	34.5742811828454	35.2351267921372	17.2505115865481	13.2289343827647	11.9431577574761	10.080943765988
Meth.FOSB	5.0217824857302	4.48365924755387	5.9688334169827	8.62063291754148	10.5218350553351	8.28300699637902	4.83389367830431	5.42467035765401	15.9587211577326	18.5800544535621	12.1904145009928	9.76433667687732	7.46981820604033	5.47732706068891
Meth.FOSL1	8.83082006110805	5.24505227396512	4.86046583181019	10.0065407771667	0.554642547860337	1.17750332867835	1.62093638646809	7.51966149807022	16.4807814383891	14.9060614588444	4.66449028266249	9.81039196843292	7.89940371896172	11.0356923769601
Meth.FOSL2	7.96379385190076	7.55275307162343	13.3017111433789	13.3629338531788	18.1432441807625	14.3618042645069	8.75351641466405	10.3358046172639	31.3383292592772	30.7381358437301	18.3059715158523	14.7068251785739	9.07392201492036	11.2164154491935
Meth.FOXA1	5.63470112149377	7.59234258070006	10.1688987662759	9.81488994020826	20.9024479296182	12.7434283690829	14.1103449683915	8.82906246967004	4.40410677447393	4.69767395824263	9.13667071967798	11.4835363347878	8.27795211148797	2.27756772441108
Meth.FOXA3	10.7429464856221	0.598995488571303	23.1771595363328	12.0103924853787	2.43930445792036	6.04950035784971	12.5878090180401	6.50956329325873	14.4425913634118	35.5362595389407	10.1316278765666	0	9.92865125089858	12.9576600117145
Meth.FOXC1	8.19453422561935	4.73252306391844	8.29169875031278	24.3045508412394	22.1721590141489	16.8142938692211	9.17048232774878	13.1986043627805	14.847094064111	22.7105751987886	14.8020421497386	15.762744357549	8.21709224391014	7.70761597110922
Meth.FOXD1	4.24628459906032	8.7119190820824	2.49034006861101	16.0397415182957	20.087297049492	8.56686104458274	1.15707642738267	5.44550935948678	3.46850949638027	7.2970090814246	7.48193220246961	7.03806492521054	10.5306180284867	3.77014706651326
Meth.FOXF1	8.67611059214429	0.422256597437689	0.774573445812517	3.37549486429252	24.4051634240198	29.8035840385428	3.56727091521307	1.59655577965588	6.14868059495897	17.0700033786895	12.6405083772005	1.1948884319382	24.0445084106298	1.29187996825962e-05
Meth.FOXG1	4.11463134022123e-06	0.777761547052213	2.39249061650981	2.12302640886389	3.23996278605008	21.4717549449483	1.99464425555779	0.202718626940858	9.40358237662089	17.8005812442245	4.99341793157803	0.242584470677482	3.62781532505398	0.806572328120337
Meth.FOXH1	4.25353538476718	1.79106109282973	1.09703824007783	0.345087162007272	0.6169031573998	0.544147110251391	0.62235647926519	0.318101662111596	0.667026122766477	2.13792702303383	0.524437123795269	0.511983621285028	0.849998453885577	0.586432541277724
Meth.FOXJ1	7.75123262558474	0.592611335478833	5.70894154432549	3.97221078441307e-05	3.1621494206098	9.73167765787901	8.61086044494633	2.84263434112723	10.8061194633408	17.5422978703444	5.98881739644812	0.900022368028489	5.92359034560531	1.85308996819569
Meth.FOXP1	7.835998191525	8.55015099585091	13.5401291909302	14.4137515546671	17.4015724795416	15.3089960365088	8.86173503955453	11.0987586351773	33.0825175674856	32.7643201425592	17.5434419331462	15.6015888383607	10.3266761970203	11.068181482676
Meth.FOXP3	0.563298241593429	1.07144461325895	0.821871082459825	1.35452110628118	1.12144946787662	1.20409536537502	0.369465475103802	1.76741367544684	4.07131439804111	1.7503315127655	2.12769744774866	1.17573451946481	1.22531309346803	1.48781043609616
Meth.FPGS	7.8207013237489	7.42897615115825	15.7707241463565	12.329458843199	16.3836025060557	12.3887786392365	10.0342607505316	9.81852088234353	28.9387199015322	30.3263944374987	15.5700863340073	14.5810101335424	8.91888261647134	9.95141902951861
Meth.FSTL1	6.65237483431419	2.24807008383323	1.9029399404543	2.96718491433066	3.30304630936785	4.62419354000775	0.845727340213963	0.000233089397529832	1.07109577357501	1.26090752810826	0.656892902456916	7.26877803603941e-06	1.13989920865435	1.64045236700192
Meth.G0S2	8.25039223027213	6.58369350014132	0.000228876245810853	2.10939610224791	3.42464331300358	15.2792183696669	7.25210411377189	3.76672489477789e-07	3.49839606012223e-05	17.9288338283756	0	0.863791499710973	13.4344646941592	4.18821083443102
Meth.G6PD	1.95214581129415	3.30220041561024	51.0862152290999	0.000234342788563602	3.40142297036947e-06	2.92242079884405	1.43370063378636	1.0271527697945	6.42542442296072	2.97771379716379	12.0927787481365	4.77744684206232	10.4921814386212	28.7434311786102
Meth.GAA	6.97619152329214	7.59395105334944	10.6669825466399	11.6995684000016	14.5280101257905	11.4160748158263	8.45995437952713	7.57329761168295	24.0719065757764	24.7066063208235	15.347465280506	12.2071994790084	7.82209070242869	9.38861033450775
Meth.GABBR1	7.84193087354971	7.41770569994639	12.177176926934	14.5673409224661	16.5978251070405	15.3515865278344	10.1428172836897	10.8233333131811	34.3257739186067	32.8836052786976	16.3878364320391	15.7299832570235	8.96221220711595	10.9935740105233
Meth.GABPA	5.86730627826362	6.72239878126368	9.92392428298626	9.23263152745184	15.0823287351151	16.1306166301298	7.41012259999614	9.04914674558995	33.7631314626015	31.1735967728014	11.7371932970027	14.7641425176478	11.6222895733876	7.4933998093321
Meth.GABRG2	2.09190934906401e-05	4.22882353616731	1.20368312391725	1.56134440315489	10.2923876519068	21.6607490247771	0.500267541649874	1.66085422090988	15.3142926723625	14.3069441704693	8.73467350188064	4.10337767475537e-05	0.00250253960950629	3.38448241484169
Meth.GAD1	8.16974868193795	9.82589755024208	4.19805542543973	15.9623339023807	14.4656437123197	13.7161006849161	8.42467641634654	9.81482886137349	13.7209527898646	33.3446664427323	15.2855103160779	16.4056939829597	10.6048342390087	12.8435851799176
Meth.GADD45A	6.72432198408237	6.36154043712975	10.7121687489839	10.210875454331	12.2505439713038	13.4125774305669	7.01634827316981	8.72218570961137	25.5473198560271	25.7955733519537	12.9642037259648	11.6806766927853	8.945304999768	8.26463938982869
Meth.GADD45B	7.75817831178894	8.46555978823706	16.6439307302763	14.898538101697	18.19885753695	14.9827128676967	11.5982894684696	11.4024849340429	34.5870052477746	33.9704386384209	18.237668849722	17.2732389729131	8.8381006953055	11.7029808538669
Meth.GALT	3.36988698446634	4.18818001183773	7.61712740187528	7.60070630069729	8.12184191255893	8.01128071420919	4.5608767080962	4.73308146040891	17.41038931878	18.1395048265379	8.44912401550346	7.70637703326211	4.94736883750519	4.69900704068946
Meth.GAPDH	8.02870146775728	7.38011599492675	12.7338976083668	13.8132201556352	14.8758620919012	11.2466797348896	10.3501863311656	8.43207905507266	29.3720797788786	27.6772433006004	15.5233560560012	13.5242942056632	7.70543439914967	10.0413229987129
Meth.GAS6	2.91757108633142	0.560146318835126	0.500984972868678	0.512116097076218	0.445131028492731	0.00195833264076814	1.4188940061545	0.487328214725208	1.04949456203535	1.0262968442213	0.235805503054587	0.640222231041196	0.355338495995968	1.27765648377212
Meth.GATA3	0	0	16.4313304155863	5.45423124259257	12.3838590331134	6.18987542603333	21.6797815696828	6.34626035590175	0	24.4044129905408	0.000270964468836302	1.64153539604704	1.442362676801	13.7448083354047
Meth.GATA4	2.23988697801355	0.990994679945136	1.40304585387534	4.3717797580533	3.51619302736376	12.5023742887262	3.51775002368984	0.649949088571804	2.99710729554841	27.6840934317321	6.69085470528004	2.82157458605596e-05	6.41225470797817	3.34310862570159
Meth.GBX2	1.28854969778417	0.666462209847191	2.70053980625763	1.93821965898065	7.35914853951646	21.7153998858023	1.8246482602741	0.160816773791605	5.69980578257908	4.33697904369663	3.65094743844498	1.7893138480298	8.63173134638542	0.902446316645443
Meth.GCH1	5.81761984061995	7.41235593068225	12.4658646460309	12.9870003611897	13.362639426411	12.4427969734261	9.55321943023249	9.05903696559386	30.7104745641112	28.6290565158955	14.6266389760196	13.381468056872	8.06906017670829	9.4105364226516
Meth.GFAP	5.4626220470331	3.57789931781545	0.690192866181943	1.03133160954576	0.419041829936672	2.19345372251195	0.687833555984867	0.405956464678233	1.77610468651509	2.24389137929877	1.76336778440586	0.748650711325834	1.84220612454398	1.54027127792242
Meth.GFI1	7.99145846201903	4.60829318248026	0.000783774564552377	10.4690381422299	5.40188254993459	7.68753968810022	10.3296513077368	13.0851349733327	16.7989010732472	19.4840440533001	5.42580535653699	2.71408888648606	13.0056022146001	0
Meth.GFI1B	3.27852883012298	4.2089739796744	2.94599763646624	2.39858834648129	7.38579856272594	6.23356763827207	2.34127204998303	1.3612395736885	11.0221953214612	18.4730650381963	5.76677120437657	2.47372255639487	8.31410493331357	1.72748507860227
Meth.GFPT1	7.38294972917738	2.38663854704166	1.48571052500212	0.878514283752803	1.95380622019051	4.49253789930808	3.32266311886294	0.644068057574457	2.73227486746886	3.05078284214909	4.04596706058904	0.825531291662007	2.55686732015989	0.930645549543267
Meth.GGH	8.6085282431702	8.56178878631463	15.1822408192304	14.0788861957572	18.0455014643323	13.8024356019614	11.2414483542764	11.2446410493602	30.6431983293389	34.636266723045	15.84310452574	15.3336539039785	11.0237123735662	12.0001186814298
Meth.GHR	6.46539581486269	5.20604132954996	13.8368175359055	10.4606236031463	19.2662982908474	14.5922871600749	12.2755747484725	8.09175771527285	22.2811080277387	24.3513524133072	0	7.37345386495815	12.7923355593209	9.06269389657051
Meth.GIP	3.74080700891243	2.83124999762712	0.000127440717356397	1.30164453949154	8.68460164734259e-07	0.530305930116006	1.20386534461451	0.30516689489988	1.80178803384387	1.93024306322021e-06	0	5.08460562956999	5.10456350537374	3.76635897433801
Meth.GK	3.2073377786743	2.41676422442361	56.076605252099	1.70474344168905	5.71536115258286e-05	2.38315936316929	2.9116909714354	1.78010533287508	7.79912356359999	3.99968410712979	4.28232535627885	8.9019941241259e-05	12.1078283755634	36.8919465695679
Meth.GLI3	6.94100442228702	7.30812270184988	11.8480941673861	10.664672414484	19.5552327934319	15.8567288307508	8.84985394614701	9.41365463834741	28.9471335896732	25.0270613504499	11.3560947649676	14.0970067585691	10.6147787665558	8.92874492778199
Meth.GNAI2	6.34514333275304	6.0684641514983	12.0743863239058	9.66338355530204	9.14478722057773	10.2759370205459	9.94143534829577	6.38251024645824	26.9564300534105	27.9608334035622	8.86068566894886	11.156585763678	8.08521306680196	6.37691588211182
Meth.GNAL	2.53011290533761	2.32244577362416	1.2552024651774	1.00452407575502	0.494422558081137	0.84656166643507	2.19023386657707	0.913237945812955	1.24041383061123	1.49908909398017	2.24465894669541	1.25249147172981	0.719016606463515	1.24449572347556
Meth.GNAS	1.1296483092544	1.0076261063301	2.29831312431857	3.63294159617104	4.30313491844527	4.03734724397561	1.70324384127808	2.13127760737446	5.05125619355088	6.90908455066831	3.84865559258513	1.54987017791707	1.41795891043187	0.706947114740333
Meth.GOT1	6.95136006462718	7.93532607034167	15.9322515700902	11.2530262190683	15.9835019297595	15.1604923233625	9.76902817806165	9.41122134601078	35.3588104825339	31.1669529982228	14.3919507236166	14.4520570475728	10.7045044830361	10.3351593256901
Meth.GPAM	4.92548689152769	6.29263979124737	9.24318245423748	7.8686967539157	11.8253449560702	12.0840494249378	6.15499154975422	6.97225737930924	26.5265623168433	29.8103230229283	11.0369732100724	11.4032351770246	10.0900838790538	5.9281930771025
Meth.GPC3	0	0	34.7348089511258	3.6486295609044	2.89946501193947	5.14386215865212	0.898578906470806	1.07006464109677	0	0.198131039827587	7.0594481673335	8.23593192143717	12.3086315405644	26.8361538304055
Meth.GPX1	4.93572165117612	2.97684059058881	7.93217881490305	3.94883597917841	4.6833174199404	2.1666445474717	7.62883160705227	5.25916711302566	9.23549704770068	9.78215681525668	5.83871828916434	4.08723228990312	2.32738760204437	6.24697961744196
Meth.GPX4	7.83950727509414	8.53950312745361	12.2346722973569	15.8571907319695	16.2092904970495	13.0407800809598	9.67665997076131	10.9461499349089	34.4586296627252	31.5618169139475	16.3125715912326	14.9960234470033	6.60067598770503	12.0109909343696
Meth.GRB10	2.15949499860382	8.9152277293067	0	6.25388257751754	10.8471950208558	17.3289958066889	4.17679063221624	0.847058442537	7.01479219962678	8.91999397425967	6.0812906368366	9.64019030561263	12.7507361776141	10.5817944376541
Meth.GRIN1	1.03629516646222	1.26186191520819	1.51283962431642	3.54628769647996	3.99785097492509	10.3909312096935	2.00198410478412	1.47521335877059	9.1172544772495	12.8392976764342	7.54403208353492	1.97814385816825	3.32302249808278	4.37562223204332
Meth.GRIN2A	0.764816031647925	2.36914097957634	3.06168901980798	13.1572276595498	0.000960649444083526	19.5074998011298	4.73903384234239	2.83143565107943	16.5300146673816	43.0822080286098	0.0201093181351864	1.16286988371668	12.0333920085212	20.3710346205323
Meth.GRIN2B	0.767078360734313	1.64424623523426	1.20041319256857	0.00413967620037028	0.599763244663807	1.89725955879535	2.68027898947054	1.37063535828701	2.94282093038716	3.8426862566903	2.21931808190614	0.846093120717799	1.21277347973226	0.571533328135317
Meth.GRM6	7.13468907914265e-06	1.54873861210502	0.458744670226101	2.87347739799752	5.06834307214719	10.5857370877838	2.20045285329339	0.822439743637962	6.05965510536314	7.19493262077643	5.61611020056902	0.782815084347389	0.906625351277574	2.33870051754204
Meth.GSC	0	0	11.3185638522509	21.7714780235875	7.14358122235645	12.2947890899387	7.15696961475899	1.44376907750264	6.20374136588462	24.0386019301939	11.6306422943369	0.0125002891972227	4.65313521680408	13.6002190178403
Meth.GSN	11.0969451999857	5.60282634071026	7.25883772803659	5.93902758885119	0.00016725678945273	11.2523378636976	4.50452287061736	1.71211914326829	4.08445423757942	3.61703627559794	7.31931568685994	5.51450982070648	6.66963615105349	5.50166904920226
Meth.GSTP1	6.39761952225241	3.16062356898668	0.74953193900891	5.19405789042361	8.07094862322047e-05	1.6291953783899	1.95860332134174	0.774376207090032	0.000528415019618997	0.117763012935519	0.994276389340382	4.77761577361901	2.28107909661588	4.87195722781759
Meth.GYPC	3.38013825344752	5.26041935157184	0	1.62081138749443	4.76070335471472	18.1389272739754	6.55404342098059	3.27390471815892	17.4720760364391	9.96496833051322	11.7984692247352	0.725482008905789	9.27203486735918	2.32230872721921
Meth.H19	2.94549599835639	1.84761806105647	1.10526951431456	0.5917502385303	1.66441615768811	1.04034256290836	0.623295853972861	0.973058622424471	0.945833906336315	0.000460150387772969	0.00555923498320487	2.55876465623329	0.761934487424751	1.20573717131545
Meth.H2AFX	8.84690679679267	9.04923173231704	15.1709769147783	14.8171390375553	16.6860752006772	14.6539950274772	9.37422611410251	9.94153935675448	30.0128073634711	33.9849469790194	17.5464687187543	13.614322228426	8.87363391356338	11.9544673976767
Meth.HAMP	8.00404591789304	4.20382381048841	3.91764940201096	1.48309916950952	7.22542761560144	3.02437348223494	3.78619137478945	3.10593056363674	0.409304821071502	0.534621960926668	5.57457893350969	7.65863835317916	5.42259975044837	7.68490288367046
Meth.HAND1	5.44020767482946	0.966595344154488	1.17980531208676	19.6772602934913	6.80560732602123	15.6486031414193	11.4320511996942	1.74966193167298	4.62297798025584	11.5084878972338	9.79519681663591	1.22131556339981	9.30160650386184	5.0851141241158
Meth.HAND2	5.20663840005519e-05	2.94413149001592	0.167564996216307	2.95238309070609	3.59270297665391	18.214783915045	1.51566872882719	1.7794894964398	6.56048192864256	15.0606962312132	6.26842288512819	0.573357518342985	0.786396153446921	2.09582385690985
Meth.HAP1	7.70369260110953	7.00547432551414	10.1112604401643	12.095417579503	18.4735536078611	15.816383892819	12.2481632265741	10.2213836965742	22.276511128155	21.3751470566708	12.7754187027465	11.4091387975958	12.2887773362048	8.17241044606378
Meth.HBA1	5.85526274112194	1.17350317848945	10.7488738381479	7.4047225155378	6.07907088692714	7.02766267240726	14.8504986076604	1.2709673090887	8.40130759084962e-05	14.0549355478199	3.62291971196733	0.307701089626096	12.4133057899363	6.48243107503375
Meth.HBEGF	6.56065505760724	4.84239223566177	8.69231143551366	8.94119157078101	10.1313080198966	7.08788836435889	11.3729292802497	9.16802999173849	6.44409019898669e-05	5.98014012009537	5.2374208751416	11.0061797656996	0.000402618047264001	9.21690620587
Meth.HCK	5.63799064852972	2.85475548353437	12.9968698871948	10.3547912468956	7.37955661254506	6.51650787784488	7.62327057864582	5.41883016648443	20.7998018405687	23.4306219178904	12.3157651959681	1.88730657222531	6.48240667188767	8.14078638797467
Meth.HCN2	2.49181626104734	2.96295368524822	10.0837506118206	7.68030375302624	8.13646477694576	11.8896577697619	7.27852577615686	3.83532554777063	9.38979843900618	22.9255128044451	9.0323568564358	4.10423477885868	4.19938998865262	5.39500068354839
Meth.HCN4	0.838824205475367	0.519474187262805	1.17087355213526	11.2418624467476	6.0778658361706	11.8642686267932	2.83141212840059	0.653565240805395	5.29666712837252	5.27121711145639	6.15949946010407	1.65803466524241	7.46681615511775	1.52353325167172
Meth.HDAC4	9.43241982897936	7.31723331950461	8.98039597651982	16.0838358137889	18.887010039401	11.3339288393287	8.93585698237867	13.2893484389748	37.1320302760448	37.1098017799316	19.7112881871181	16.8011110863607	12.5020445124323	9.04975700522838
Meth.HES1	6.32112257030049	7.93844594563092	11.9673681617946	13.2723444047391	15.2380560781914	13.4049979356289	8.82619419992319	10.0256504670072	31.2119432196127	28.8061687658114	15.9728702152106	15.306789987142	9.57661319532421	10.3257548916018
Meth.HES6	9.02261973239691	1.28997918499072	3.40408564908823	4.36179944498217	5.52002459325309	15.1766919909769	0.000925236306248109	0.737201025394872	0.947831743573816	12.9649571127018	11.2626426367796	12.1937726618298	7.07092840301584	6.23919599527621
Meth.HEY2	8.35876065859388	6.1640837482017	2.46094718192765	11.3125242863066	12.0545275751303	16.609211767409	9.434276051231	5.51452566050871	18.0242847787429	25.2833864656662	13.9359381902811	12.9840613965585	14.2379464032498	8.55677158635335
Meth.HHEX	11.7666294973148	4.74790034290166e-05	13.7446603767333	5.46831417692989	2.17139589620957	0.000120323360302944	12.4267219287253	6.00761581519485e-05	0.640128278182033	23.8903391481214	6.98439234056587	0	13.3882290414545	1.27411557686472
Meth.HIF3A	6.91663711072798	0.709027414941961	3.38084363334321	1.77408682578419	5.2222856635456	1.53464359552869	5.32378016590117	7.78915967645871	13.2444442085629	0.0546012232810028	3.86714865621321	7.1586519107936	0.000537824496894054	7.87219415226769
Meth.HIP1	6.70212710070175	6.33486860331602	12.998701956308	12.3448786328931	9.27031062065032	9.0768768974695	10.0594603937166	8.75407371453808	23.3128669835808	23.1504482308239	16.2861169314048	7.72617907286565	5.87148986578645	9.15891295847677
Meth.HIPK3	0.514247767533065	0.446079739247856	1.18740850742557	0.417763801799731	1.6270611179755	0.576870679266061	2.3797240782326	0.670148591107581	0.436778845402126	0.000153061404580105	2.84068530560053	1.00023840951667	0.356118559528468	0.83936933527027
Meth.HIST1H1T	0.461347038913848	0.33416948418114	0.358957590644252	0.832389458713566	0.218298428729814	0.0242891463388555	0.88190363732135	0.557113972018776	0.57880622287819	0.216205280837382	1.64853816940435	0.360605984707579	0.00017752148258006	0.644442443567263
Meth.HIST1H2AM	5.57700345002669	6.36545438443612	12.1299250283971	9.62658467347048	15.3224175079352	12.0594631926266	6.32411937691749	6.76791712295823	29.0022264411636	28.1011344682276	12.1155712050591	12.8761804070822	9.33910172594724	10.384597735667
Meth.HLA-B	8.45611924169738	11.4818601426812	31.220738676016	7.43373307208165	10.5331366069085	14.7066137695623	22.2491059425536	10.4583717254444	11.8896089907998	5.29558134100551	24.5570144649835	10.9824313181425	17.0319499410545	12.7129037802189
Meth.HLF	4.72542312229405	1.64669070034362	4.61027976937674	0	4.2206611253696	1.70962174055235	4.88866169539998	0.475459860773043	9.7261704174443	19.5594364574582	1.88655972195079	0.000231125945085598	4.007005649525	0
Meth.HMBS	7.65656446609659	6.5239787935541	14.3908919380478	11.6208049647672	14.9008181218326	11.9294031282048	10.3892320410181	9.25458890991442	28.3542830625396	26.9917061491029	13.887731141531	12.5362900409393	6.29196666672144	9.53582449470354
Meth.HMGB1	8.76312596062693	10.0572058124007	9.55695344356995	15.5935541776816	17.7795713711051	16.0728994267022	11.241362733096	8.30600467267565	29.9056361292656	32.5319238954082	21.4616191670589	17.0788261607111	10.4532744940112	7.46788565479851
Meth.HMGCR	7.43763875116268	7.97011790527961	16.6433200333621	16.5914835685948	17.263097180993	14.684778850026	11.6373855977851	10.2619163348741	35.9884644760432	37.5091211315887	18.1911212642501	16.5815695952832	10.7302341911574	12.463647248757
Meth.HMGCS1	7.13635965512951	6.94942076027353	11.0784990532058	11.2435485640798	12.4744495082872	12.6373640358867	8.78129233089359	9.26010410168025	28.3233897775251	26.3317488444	14.6861864533621	13.0635452721963	7.97986592356748	8.98191110748469
Meth.HMGN1	3.22969762272873	2.69701490516361	5.73787497706943	6.12461501124598	2.29880816188622	3.58140897720024	2.51823445681155	4.28916206780751	9.64966501763827	6.72134515968155	5.54812030172645	4.8199005574522	3.09678468165824	4.81622771662772
Meth.HMOX1	4.49343826542759	2.08226266992581	1.2103611336201	0.390945927281892	1.41424411031342	1.55178044360503	0.89130303552094	0.536013076024662	0.502070650840974	1.70352223551149	0.000631349832248768	1.01963982659008	0.792851283935381	0.013572102898205
Meth.HOXA1	3.70616021101178	6.86446244914123	16.3242844730444	13.1918970638261	11.8782452065344	7.50414990102982	9.24822058692542	1.23313312349625	27.7086013760692	35.3474039444056	10.8584671170093	12.9904389723661	6.03485934043278	14.2441558965289
Meth.HOXA10	5.13007160043611	3.37310553335454	0.59058046820331	1.28798525484173	1.67382968580651e-05	3.88921521902415	2.20268860312633	1.93800519686014	7.21237607951411	3.50578387324158	4.65250408275471	1.84863962882187	1.58057087542399	0.997006337118663
Meth.HOXA11	7.77803562285801	1.37086035854789	0.000254320978464415	8.79826667748157e-07	2.03128171442061	13.074316511009	3.86989090357284	0.00176222450962965	8.71482241668841	13.434858614091	6.14678755260316	0.51287429207351	12.8200401300101	0.514326677038854
Meth.HOXA13	7.55106968870551	3.94810967495755	5.67945693460277	8.32539527581471	16.2882663898449	18.3298646719719	0.0141070013882924	12.4516522025158	0	10.9340058659201	0.90146276414155	10.7672655567565	19.0432716371904	2.83109709116298
Meth.HOXA2	1.6551447835538	0.797651650985078	2.21902835093852	1.7637308773174e-05	6.87665341118051	6.63996412459187	1.77318746394078	0.0594958365648433	6.96537722324561	12.0439955944536	9.22683201682237	2.24160190459648	0.967750707283154	0
Meth.HOXA4	2.97751145273162	1.93005630657178	4.00592422771371	6.49921996995371	5.51819780664595	5.67390673938779	0	0.187016144925252	3.57535808841712	2.67022599808214	6.60394177810679	4.69505424279442	2.42101114552285	2.73675265948515
Meth.HOXA5	6.20122896014512	5.13183489593107	4.33192192279688	8.37101102331487	3.85714931624184	7.3664044434296	0.186496062197206	1.41012789195721	0.756968586312348	0	5.85454528587079	3.46406972053693	5.74312086874027e-05	4.39930078426585
Meth.HOXA7	1.77055254185927	0.359448209364447	4.3469146824335	0	0.83649557281906	10.694153599308	2.08653686280743	0.286334421985052	6.44665973113623	21.9789921345581	10.7826024278114	2.27483060760371	6.00757713932027	3.90729901096241e-05
Meth.HOXB1	1.02368347097908	1.31103002001987	0.000111873937234752	1.12967759446446	0	7.70706514550057	0.000136528988177071	0.286617520985729	0.000407585066141597	0	0	0.00015380424238426	1.8924932039783	0.443449165929156
Meth.HOXB2	4.25403690015247	0.878831072206935	1.44853737677498	1.2338303128251	5.70917405508222	8.56926612216175	2.16234281429507	0.000273611031744498	6.16179830797129	2.4000593733555	5.54083091441263	2.89339494817489	2.77346746513763	0.000559965678576541
Meth.HOXB3	7.74755521497858	1.71207639822682	0.0183234831247829	3.38206969470287	0.728441905371308	10.0577132376494	5.10476934663661e-06	0.271099785836477	2.34328897082992	8.39216225734508e-07	0.737394399085641	2.82986214689756	8.97127059139071e-05	1.53002727280517
Meth.HOXB4	1.05003414207413	0.438483079678449	5.12566330454298	0.815701928335576	3.70238422364909	15.4791162586587	0	0.197701852032306	0	13.6467568193973	31.5375643963271	0.274400996751183	4.34628278433637e-05	3.64094631308979e-07
Meth.HOXB7	7.11925479147	3.99708420962221	18.141067909962	0.563786243471606	11.635795982256	10.6511685677137	2.6276509615618e-05	5.61002216388483	14.7829036540095	20.8962665015869	34.4418415345484	11.8033000104709	0	0
Meth.HOXB8	4.50282478761867	0.546328567525241	8.82581883693738	5.53469072664895	4.91098698804605	8.85450403364912	4.43979689707769	0	2.55683331060971	16.814625542072	7.25428764031873	0.234248310223993	3.51018038577258e-05	0
Meth.HOXC8	0.40432419879492	2.21329041034326	0.000374411646293095	8.39319643338878	0	26.8653090854024	0.000203573014089111	0	3.30911167200709	30.5450088529512	30.7356099593596	19.6799718725293	35.5196829752558	8.38872967475405e-05
Meth.HOXD1	4.34749209427076	5.29009377436392	9.70923772389802	0	28.1121411328627	16.2186336771892	21.7263341427061	8.33013679988024	11.8672594053726	5.8097346476876	0.916357554652595	6.36809102509643	5.740348260861	7.4523452040754
Meth.HOXD10	0.149448541286548	1.18422887120487	2.48366297548672	0.000508720849582829	2.53763882345161	13.8301691544439	2.7902047815252	0.248509340157682	5.88441161073276	16.4983598501403	5.79233288859739	0.768711600539796	3.4600341383287	1.29002782156651e-05
Meth.HOXD11	7.08356041680014	2.73086932329425	11.1049928494379	8.79715976198083	14.1942902636511	6.75038049576462	16.8484535999738	7.50840033585346	0	9.71820892470703	1.89579563744857	10.6937346195743	3.67249618960687e-05	6.78835039982984
Meth.HOXD13	2.55903360232188	1.4687498328441	5.43434356972184	8.32835481908274e-05	3.48192291001563	11.4425190889407	3.55515836235424	0.385532362067704	11.5772661796738	23.2481227643684	6.59520048506505	1.43732205291932	3.70175426692838	0.000170514260613013
Meth.HOXD4	2.79849328625799e-05	0.522779319088762	2.77610552366055	5.17688574024312e-05	1.7155148092941	5.27844590426954	1.26468395231055	0.188510266377653	5.98138794548859	17.9261434484357	4.29365278117683	0.000982712457413775	2.35709428700034	0.416748675256276
Meth.HOXD8	0	1.40218969989666	3.19809899461744	8.2845611892282e-05	2.16925094860478	23.1348129136758	8.23834150547988	2.56319086076916	9.87972493257906	4.62135581235118	10.0018976111645	7.05319183727292e-05	6.66646940893194	1.38210596115558
Meth.HOXD9	0	0.437978278871214	3.4277490379295	0.927170438539767	0.635017670679343	16.7118306752621	1.2846169895548	0.0180778260723459	2.99380781218255	20.8157134278796	3.21800304539631	0.268674062465467	1.24218006152175	0
Meth.HPGD	6.85091887478547	5.33651159937966	7.60435386094704	10.0863399520446	14.0278324078776	14.5720344117522	9.44441404182433	5.65102503995979	28.9886898364458	31.4353980947162	10.1985343047989	12.2624556085401	12.2704308179882	10.3470699792883
Meth.HPSE	5.85737717947658	7.20364452554822	9.98311195407125	11.3467328069279	13.1398920121331	15.5774022190045	5.46228242081534	9.8495676836625	23.3441628673191	26.1225151663817	16.4688430416411	13.1422109434991	12.0766861191696	1.87346003899883
Meth.HRAS	8.89463750693091	7.06013840748365	8.57908139500863	13.9100876087295	3.35620211093126	4.80180812066805	3.076496670182	10.9168053612668	22.5382792705571	19.4568642740189	3.19166502950487	13.0181965679865	5.57283563393855	10.5631087753678
Meth.HRK	7.70421730012644	9.14999171395758	10.4546558377986	13.8519737145106	6.25418868507224	16.5850854171226	5.17439196589235	5.76802634702685	29.0018408344272	12.0617818739793	33.8903115026986	12.1664919000522	7.73862779403766	1.1645791558076
Meth.HSD17B8	11.2461951718993	3.91892407609865	0.000107924363234055	6.35705276941768	0	40.0498485468227	1.65501953184808	3.03113132695073	23.9264727738494	14.2099834209189	51.8186353150729	21.1615773520737	31.5148412144577	1.60091342375718
Meth.HSF2	8.83352304666825	9.66921359591127	10.0846874198138	14.278864478675	17.216592589282	16.8672720740452	8.58459709631236	10.7337141643285	34.8203910937027	33.1824223297991	18.5829352277306	15.7257736526909	11.1703519697762	7.85927704851036
Meth.HSF4	8.75436149008908	0	10.3934262081831	4.23843266102648	1.28750451156651e-05	8.24371199472859	2.34656465350027	0.896783219107069	2.22365433041081	29.6691181965719	13.4287165376556	7.5789503503707	23.3572692089983	1.28072356007613
Meth.HSPA1A	10.9534906560205	2.38501319355267	36.6344830354966	2.78578874146422	0	9.37621754318412	16.924584400939	14.0506947444847	0.00040012434263461	16.7408743147333	29.364630134738	7.08080227544639	26.2717724059174	0
Meth.HSPA1B	8.47655216187846	7.16658381983696	15.1515796698087	13.3609704321777	12.4247224019158	12.724739294032	12.8831326923063	10.4228135322869	27.6384113757397	26.2210855574567	17.4894337014672	8.28607643862478	10.4464727995802	9.54010365543088
Meth.HSPA2	1.11534843925648	0.681324775014175	0.24079482218229	0.34138234917787	0.666552964704581	0.434321275046308	0.473623755491592	0.303372207046455	0.426563276353901	1.12008987421229	0.571672238328074	0.510209036952479	0.436668073356281	0.890177947657011
Meth.HSPA5	7.96497522084189	8.87614751599923	13.5710485590752	13.1141325692011	14.6292979567972	13.6624081667843	11.1356172417103	10.8483687318215	33.5509045782898	33.9712078873041	16.0968047714598	15.4633172302672	9.52752116983192	10.4924195979926
Meth.HSPA8	8.52731823690837	8.52380290711864	14.1987317535954	14.3093511034385	15.6611154224033	14.5080664398295	10.3838157844237	10.9330881374024	33.4927814390402	31.5464130218787	17.1992995644953	15.056365997455	8.47834862906969	10.8021069630478
Meth.HSPB1	6.26458916239783	6.37012357475747	12.2419024996	10.1621795265015	13.2121687994799	9.58080134836603	8.80004200716361	7.49642869553255	24.7657228377226	24.0314939153867	14.2799831015362	11.2946234216872	5.66886758702679	9.61712374520662
Meth.HSPD1	5.58896939665492	7.6881755153818	11.3576587613446	12.8266549900444	13.9916153777627	16.0454749353399	4.23548414609959	9.98597228254398	32.4474078951514	27.2627949725841	21.5563720337833	14.2164573873307	9.68863853243852	9.97073600241733
Meth.HTR4	0.364939432288902	1.58960489538749	0.573155508836085	4.13632166233738	10.2560444623704	24.5159272468176	3.0735807809674e-05	5.11216049143962	14.9865619871269	7.16595524831374	2.88778906241183	0	4.45894127550149	4.49527117629738
Meth.ICAM1	8.63561337999838	9.12852010694144	14.3618361853662	14.0101679025894	16.3348767241988	13.5035337486904	11.2457419161569	11.4611658032428	34.117706210951	35.3654881483225	15.8934037839009	17.3661125974613	11.8259254684136	12.5721831753553
Meth.ID2	5.26251205795572	9.39851196685967	9.79973196753422	14.2999656219187	2.7199820925006	3.08994787096556	4.92904719274842	4.84161300113918	10.1549920752827	4.99481337556321	21.9338098138271	8.66458181196114	0	7.91290048382208
Meth.ID3	6.34049275793651	6.41568574344545	8.90884372378959	10.9976219104622	12.708581215218	11.2106799563245	4.83868096619792	7.0252360955324	22.6589631865178	21.5154027818549	15.6159039052592	11.4122056586479	7.36687441793369	7.80114380195962
Meth.ID4	5.13150881840679	3.13654473552414	11.0989079960586	5.20816476018322	14.3148189222655	9.50362924269802	15.8477108999357	1.36042026222275	1.88406495084378	10.4560250158745	0.954097075564162	3.37833687222016	0	10.3362880491064
Meth.IDH1	7.33113888412802	7.60229601264814	10.3717335230038	12.5858997345393	12.0102602596611	11.6938449316325	6.50037086016043	8.50145389487474	21.481781126485	24.0447684276279	12.3321378392278	12.6593679212703	7.10019319310526	8.62408278904804
Meth.IER3IP1	6.29824733725753	7.07186478526112	13.3286537036897	13.1254796531934	16.2411538604459	14.8082620845727	8.90305406800644	9.6408551154611	34.4003872028431	30.8014602646695	17.7137180229846	13.9221660847876	11.1326046408149	8.68295690185793
Meth.IFNB1	3.93426223928061	2.37899435726608	1.32748895427207	0.521711969494635	1.23638631019609	0.000213653799962568	2.06659922901719	1.97981434217393	0.806984304902231	1.31713759984872	1.00440247122326	0.722966074103785	1.76334336697412	1.7952556580676
Meth.IFNGR1	4.74682550285726	5.887401992987	9.114981497613	9.30528060348726	11.8872048538291	10.0946270075588	5.97484948630165	6.89872713161526	22.8992145826588	24.0188721323825	11.5715673529432	11.2102046902393	7.65547359418638	8.10242803618537
Meth.IFNGR2	3.68795637094014	1.68446891852502	1.26260413056993	2.5566252980512	0.000144807615139437	3.0908872408289	5.37162629443783	1.1720052790536	0.368909114336974	0	1.85091272634958	3.17442548895824	4.74883646013499	4.51187350856426
Meth.IGF1R	3.45103241620029	6.82608025085873	10.3013420346263	10.610345837793	27.3637629388253	14.9618032053862	10.2358597058348	8.20842964658913	6.31519706290208	3.70447462150605	0.000578934413256295	12.8102898498076	10.2822030201113	2.44373470768011
Meth.IGF2	3.95267627567195	0.323142287495701	3.14018565778332	8.64962541284139	11.1388585236758	5.65161532209163	8.33130524629132	2.33473698539034	1.00212273586546	5.95670055280862	6.20111280663097	3.95030760259378	6.15878065699565	3.74166924344275
Meth.IGF2R	8.05323780750933	8.09375947416321	11.3778217478864	12.512246690983	15.7345552923229	14.1545313382381	9.60488334075756	10.1287420271907	30.2338293323183	31.2788693564227	16.0498559743553	14.8051519616562	11.2247730774228	9.70808361187477
Meth.IGFALS	2.63030394082533	1.43173356968214	1.23679453123388	1.00880426130233	0.513476545330947	2.32658643380829	1.05943687085678	1.24656332548391	2.31858698532965	0.130813717068319	1.16318961806918	1.5142597573281	2.06233205416276	1.59408557844319
Meth.IGFBP2	4.29770477571792	7.58458407703869	5.67465933642217	9.44385730190305	18.6579370250156	11.6694801668713	7.86415307893527	1.61511727772212	4.60099837551196	10.1022452281749	7.00907754675656	7.41844881351907	16.869225855482	5.79693309486138
Meth.IGFBP3	1.1314384943704	3.83349037698351	6.34482939416642	6.25728445020873	1.52271149155326	12.7360062032764	18.6307860338786	1.23456015748851	5.85345140839234	8.03062693738485	1.20834572550575	6.35975104104207	14.5407823313226	3.58362499600592
Meth.IGFBP4	7.09720907602519	7.60159501634046	19.6295977684639	10.5015081697558	19.8871479543273	12.3240627648378	17.2892529547854	7.12813586102947	27.311723792714	28.2772152171189	6.78710196708493	16.6463557634356	14.1171520455204	4.73310430298403
Meth.IGFBP5	8.03901738264994	4.82001939859852	0	6.40565543133216	7.98852437843946	19.4203410412359	4.68418735077605	0	14.6268423540886	8.76463662355125	21.0049199776911	1.97329092842188	11.9048224906852	6.76326172780908
Meth.IGFBP6	6.34175365229684	6.89979805435087	8.59909544171227	11.4497574263305	14.3583156611632	12.7946444682054	7.37712920821653	8.80525814027754	25.703577835228	24.0996490773695	13.1492094249521	12.4720278395066	7.36375170895649	8.79045779305395
Meth.IKBKB	7.97392572864595	7.62012299898298	14.5411595084834	12.7084677317173	12.1118693550165	13.5449577239744	9.16404736185464	9.97006191392023	29.168135569513	32.757080996796	16.5935128827644	14.3616862406766	9.66537201829586	9.43608094020132
Meth.IKBKE	9.23396815857941	5.23596250072045	7.37459082422686	7.95724535329115	1.21808811342326	0.956781671566586	2.75714419961445	8.68952034110522	10.9645760277911	7.40107705817168	1.07899979359506	9.31221911572841	1.07746421339503	6.23274209594765
Meth.IL11	7.9847127934608	4.87959939778255	11.3391270727742	6.17958409775576	6.94617614944878	3.28843465436647	10.4084293560374	6.04992925446734	6.71622481317017	11.0491155593738	3.16634083494967	0.24988154902279	0.774230935553389	7.59474929235174
Meth.IL12A	8.62541335384572	9.46523091626353	16.5957572978235	14.1129366812595	17.2793683808536	14.7538185835901	10.8889250614373	11.3821121870711	38.5230672912134	36.1182295867145	16.4344707068789	17.5141237972551	10.9495940602443	10.5295589781422
Meth.IL12RB2	1.22043563984106	2.04950157615504	4.06143656292381	2.29134859623571	3.07730885172965	0.000159866949605127	2.83470846805926	1.51590736946093	7.47633855073668	11.926421206547	4.51067353540639	0.351979465965054	10.8513524707609	2.46908839415813
Meth.IL4R	6.69000248047058	6.87000395024502	10.6090843132151	12.6184006938458	12.1886661950763	12.5727128474706	6.02328826890622	8.1235102258784	27.7047068382361	26.6653286813452	14.6490005823488	13.3208115932706	8.5937400573307	8.47126016216874
Meth.IL6R	8.16568866800467	8.49981316133051	11.9354783674888	13.0772581939468	15.6008319648495	12.2126239480489	10.6167596030974	10.6332995313981	32.1437262119949	34.2492212261996	16.3087908606599	15.047186392633	11.0375615083849	9.11153555538621
Meth.IL6ST	1.2359511490371	3.95598684986783	12.2047377828003	6.88049031926974	2.24322470666497	9.0957778948509	14.3489674996179	8.23527533924449	19.5298296798489	21.9390157563652	10.1786544419864	7.98658390284237	7.73964458564478	9.40647216220191
Meth.IL7	5.68114243953823	6.97870232889774	11.251493471966	9.31005727927947	16.7494113063332	12.0605473486473	5.07132014857502	9.53800070394677	25.6773386295567	32.1720532236335	6.14604430700751	13.3095043294214	11.6243683293258	6.50887223551934
Meth.ILF3	7.26116482982506	8.78722636519618	12.9686902669031	13.4391892552878	16.6814806824737	15.2790947819296	7.931550978358	9.7000276243227	32.966580837683	32.3080919491766	17.7264486337477	15.5042652115482	9.07126459236325	11.7428925825652
Meth.ILK	7.6585427463161	7.93207002824273	15.2619202879661	11.3961840253504	15.382683091758	15.0543544649399	7.9706199820377	9.72341465712019	32.1169392990113	32.8936156917068	16.6873959235369	14.9595093490773	10.0340337338595	11.1867356295117
Meth.ING2	7.71541085165127	6.46522347406101	11.6385017810028	12.7889298785583	17.1467368339612	13.9001896129836	10.5883454859818	10.8508265887704	31.8916439835918	30.8502017347951	17.1409344478434	15.1626264341114	10.5743351810232	8.5865948367406
Meth.INHA	5.19699051527017	2.68865505775176	2.35975542373524	1.20406879660832	2.2372919972039	0.347726696837811	3.46837305127645	2.47380793486787	6.62044141515797	4.18895802915644	3.60020094544241e-05	3.0014344908664	2.17634259808556	1.49770901872704
Meth.INHBB	7.70492395450281	6.92034373634139	7.0199185776429	11.3521784943323	10.1122108905784	13.914958745451	9.05654906250446	8.73756554161857	13.8993640457117	20.5205583688467	9.14696048195455	13.2638529408978	9.56520309081191	4.88454033486646
Meth.INPPL1	6.92328617812234	6.99911348662273	12.3559079010725	10.8869221524272	16.0522922597906	13.3540449298739	8.11643217712436	10.1769258189018	28.5652137383982	25.591406194586	12.9598101943096	13.2346967175433	9.92318826514898	8.88658613892063
Meth.INSIG1	11.7020698780715	3.96535923127326	0	9.58276924360339	17.6238433008099	22.0222370135844	18.5480140812121	14.3681948643111	25.2952655254085	24.7246973977883	21.3268059193713	18.7469354944298	22.5476293014866	4.1620639082102
Meth.INSL3	1.5568916463449	0.437996403263644	0.678070770783353	0.457572356361124	0.212619179804937	1.42298096596973	1.21305564625324	2.55322332536083	0.501083229887062	1.50330969571147	0.496850867798749	0.231135767239404	0.778490696435223	1.07741465177097
Meth.INSR	4.46789964606567	2.42625113000387	3.34875198309703	2.35684851602902	4.36601940878815	5.10608514919931	5.46498513947858	0.414122990604283	1.62467694390246	4.09084066348585	4.01525854873304	2.49629028551037	0.874858278815726	4.19963987689667
Meth.IQGAP1	4.59987663779394	4.5086330227633	7.16789844025367	7.85326121145455	8.3769484912702	7.06216277134	6.93757496338497	6.5381377848705	18.193180534565	17.4255757270379	9.44606909971924	7.64705751942205	5.51390788552631	5.95318832539636
Meth.IRAK1	0.945441748139702	2.8389183653533	67.8989926752913	3.44389863004857e-07	0	0	2.91155919639402e-05	0.358600405903558	1.02752913293366	8.88067779800796e-06	8.770160572769	2.75625751764906	8.93347401188083	33.134472190263
Meth.IRF1	4.18827139939135	4.80009157780604	12.0693736463217	10.0060176629035	12.7204828967485	11.1302793793671	7.87852623152508	7.38004657180218	23.4473833587573	25.6197204925055	16.4568806355758	11.9109616490826	9.07424124022333	8.4671620869382
Meth.IRF4	2.34699571775894	1.80703040283798	0.770797594908725	15.0943294280543	0.000469827493563251	17.7815164090486	1.07890914137622	0.666091109726847	7.27233397983738	52.5410478521254	2.27363765222773	2.75265154668037	0.700948549432632	13.2563196808681
Meth.IRF7	1.11684981861309	0.265673790544634	1.503630780111	0.000197167025217624	3.55962062802293	0.166084367098105	1.67165512612454	0.780318517675636	1.99058643828939	5.0422569400202	5.99847514553491	1.4912776422656	5.33097040569504	1.67212835946613
Meth.IRF8	0	1.17729233401103	6.82253918304204e-05	1.66934870704949	4.24205534319011	4.48520201609193	1.25725257392085	0.283798344691275	10.8889189285535	12.2294192754204	4.54519950489444	1.539580770535	3.09547302709072	2.62813330570018
Meth.IRS1	12.2190798292735	3.15043471351816	0	10.0809209605726	4.56414997579901e-05	19.5974839924589	6.05054819830651	0.431528763415506	13.9392100288197	40.5006108732036	10.7838812510458	6.0065051219928	13.9849415393011	5.56301498490364
Meth.IRS2	7.04514304337246	1.75256285248857	15.438700358169	8.4768852978161	32.8453544424312	12.3785423759782	0	14.7276197903181	0.707037419610194	10.7154249174482	0	18.6396951702757	15.8087175287761	0.222089459459375
Meth.ISG20	9.02158350743275	6.42310905213452	9.72688076932384	9.13225914161167	0	1.61632670746855	3.44737053608396	8.47809783729531	17.1054412068031	13.3949571645952	2.21026379116665	4.6774943605669	7.83959628872275e-05	5.9486724008426
Meth.ITGA5	5.99956265217428	7.18592676256381	7.34693999355805	11.0685282157846	14.6758191790153	12.1116575170638	6.62067034004218	7.36370721671432	26.1622233056325	25.326219661355	15.2257464261716	8.88506573931799	8.86846823342144	9.17155797253708
Meth.ITGA6	7.21395201248338	2.89452883601342	6.40990206745407	10.101514493352	4.81368177664082	2.35696283601532	4.87273511497603	5.9592182677072	17.0720493387612	20.1378485479836	3.75083372475787	11.1160432324653	6.54103123892165	8.47098973995059
Meth.ITGAV	4.28586916079707	6.07667229559164	9.44002082460714	8.83975684690789	12.7120557567757	11.3814776549632	3.99790602597623	6.67093960181391	27.6830423281221	26.6604697914945	11.2252369626124	11.2513901420516	7.71783492112883	5.97407696217549
Meth.ITGB1	5.50315974992624	6.60465422771306	11.0328360096342	10.3288418647783	13.0138459906252	13.8203884606476	5.22520393473476	8.04261576069401	28.6560482993849	24.9979849845619	14.2709898919452	12.1735737863367	8.61338136044037	8.70277716205028
Meth.ITGB3	1.90226880551368	2.1699145788718	0.284168036725328	1.53829873496766	4.5783787025946e-05	3.5266458452003	1.23956042448589	1.05333309719757	2.15383579349057	1.30072853380758	2.26637788840497	0.975899802932496	3.93246765466344	2.28219800486482
Meth.ITGB5	9.34974645453148	8.85365566452155	14.6338240974391	11.5129517484853	20.9668709358304	12.1246048816773	15.0415727702474	9.30663456334156	8.86624628130598	14.8354561303443	5.06454140794616	9.79268044261157	9.58908400855025	9.51220458003159
Meth.IVL	3.34656063543883	0.278509460177084	2.5955524128277	0.854674021334292	0.552067903298354	0.000842935557206036	2.24379154666997	2.60934779897193	2.13058533967812	1.84338268683201	0.529814816531173	1.91713777192471	0.0171286273877248	1.08649309488672
Meth.JAG1	8.90739915363852	9.40354676260417	14.9921696556072	14.5470486211584	18.4114357052889	16.4759076826833	12.6377528108521	11.7051895176565	32.9416225653055	32.4005109388557	19.0389729883258	16.4206444977936	11.1907845395188	10.8538458566215
Meth.JAK3	2.60325800888951	2.38604577224294	1.04784753294396	0.00090931194672893	2.65797004424748	2.39090335126608	1.39914297627966	0.920413607131124	1.23249632018019	1.62925816529248	3.07493993316171	1.08927371302489	1.41976930990799	1.19510880716816
Meth.JUN	7.57513017228997	7.39214232242647	12.0711515906472	12.2029228687298	14.4439404088009	12.7935936495638	9.63613174051807	9.99384967016409	28.613591913398	30.3124375196422	14.8331967824233	14.14647366201	7.98483293013903	9.72959582564789
Meth.JUNB	6.87576808296316	3.26245547714005	13.158270015786	9.02158240440047	15.5537120210508	10.2397625559409	11.2302597606002	7.76027368674277	25.9323838350803	26.4851857831262	15.3930487654605	12.2272696456599	8.3668330103865	8.83235044210985
Meth.JUND	10.5965805042691	7.08053823414681	18.5125697176396	16.5545096140273	11.3462610886499	16.3650465473878	13.2332905740819	11.8040252190757	25.6251591026984	31.9166274529907	26.1750519467135	13.2919449914776	12.515918349367	8.74013435445762
Meth.JUP	8.14305297674365	7.2616848368524	11.3157015959213	13.9879972514585	15.0714460136361	11.3177872204209	9.90012766321049	9.10809487495804	18.2209645461399	27.7190389945864	14.8567856458537	13.5518251819412	7.35129864959075	10.2727512030837
Meth.KCNF1	7.74903279020141	1.99637415662516	10.1971958212093	11.3946095114339	20.6983577241621	15.124538097161	18.3133063298176	9.44401676075509	14.291072659356	19.4357245917371	12.5190292957238	4.53283326416278	0	12.335120809606
Meth.KCNJ11	4.98855041275989	2.13941157647979	1.16817951970749	2.10419112615032	1.3250960455889	2.28511181325569	0.81379644900965	1.06772625600003	3.16999823081239	3.52838242347182	2.68517991285599	1.41878497732724	2.30738615540594	3.20978046125402
Meth.KCNJ2	0.903819819612379	5.92648493157732	16.1446296511544	12.169517358754	12.8772282815824	13.670918603339	9.62764740249173	4.27414029105424	21.7324947049863	16.0958631619095	13.2432194711468	10.6606408052767	6.74814412830615	4.24789001249377
Meth.KCNK5	0.000198211752551553	1.1275313172193	27.5873101280911	9.83559721093797	8.23826132431676	8.59949323277781	17.4735344145838	2.20399476382123	4.43456053517736	18.5966551864765	0.688426057781169	6.66833697968075e-05	13.1396901306766	12.478578332824
Meth.KCNQ4	6.42060112793044	4.81075723840945	1.21440189860254	3.38529873378731	4.4310310675567	7.46998124458718	3.87890615333065	1.90645599268834	2.38135917963269	1.27270832726313	4.85679554949942	5.95216060330409	3.82366144984757	4.10062955838921
Meth.KISS1R	9.10909665643106	5.04608667384268	7.69579392928478	11.0923690755454	6.63054438682046	11.8737551238035	11.6283721169328	3.39928014330971	4.74716695206642	24.4555126581496	24.5542501780789	3.74818260877069	10.677518645028	8.70388514511677
Meth.KIT	10.2598611692448	3.54564431219285	0	21.5881783990802	8.5217242944073	16.1880872904951	15.3887795801394	4.45206451570224	15.6306237947125	36.8542193091731	10.0760720681818	17.9049697552931	11.3683162632236	18.2579773053601
Meth.KITLG	3.69106018495836	5.45475253784791	14.2108033593229	10.4375314320749	27.72831091173	15.5550691320219	10.2282306070844	10.5505634859843	3.18832794131504e-05	1.71572212779365	7.22937238509513	10.2672450183941	14.2714623386647	3.12845378633857e-05
Meth.KLF1	3.51751701743597	2.78482453119695	0.771260934034658	1.00861110386555	1.63637230103884	0.216618094447612	0.394813044935854	2.94696765057392	0.374524977466534	3.53734839284267e-05	4.72883670221919e-05	0.569196833524813	0.000899593551281223	0.981539071751281
Meth.KLF13	8.68376154691601	6.64477794512534	20.4753583365265	10.5373222909803	7.58741734017487	14.5966747938172	5.73799439638186	13.3739355996558	23.9085299928469	20.9460179035726	23.580380824184	10.2537329845273	9.62004427743368	13.2927484513746
Meth.KLF3	7.09633219136846	0.851587265219452	0.000137035724034509	0.269559017515054	11.2686637892943	14.2960939530053	2.4313284704259	8.70671824085728e-05	8.85416205703275	12.0213931295364	14.4190524661397	2.81388817047659	16.7147600871319	6.86796789429721e-05
Meth.KLF4	7.3047169387723	8.98353210431073	12.4206044275083	11.5374924885812	27.9330331668557	15.8481336734847	18.360106503473	10.2222550387571	8.48633834908343	14.2805338466977	4.382943552546e-07	12.7574971954946	16.31687255983	2.204456452709
Meth.KLF5	8.1544520720024	9.98089709231258	11.4288044262515	15.2327246033318	19.3429488353612	13.5058633009048	10.6930031759243	12.1669141825206	34.5359127648267	34.5717067805103	19.7722296761157	16.5083408073274	11.2100747703823	11.0095822195853
Meth.KRAS	7.6541155760657	6.72250714241546	11.5101793011254	17.4606120232924	16.9285162237869	9.42251207655873	4.74626109179815	10.9123513710374	30.2435668916037	29.9174855973854	16.7453822822421	13.4099308504699	9.85049602185035	10.3144390737449
Meth.KRT18	6.65876349602063	9.44851390697369	13.1544112589325	13.2773230541931	28.0186986049608	17.9774738368399	14.736586322067	11.8508364265281	22.2234507669406	24.8247534662231	5.20580681226599	18.820395084601	16.3630131741608	7.93385665446804
Meth.L1CAM	9.25744749605772	0.433825784794398	51.1383734184239	9.4105208389477	0.107480274877779	0.000557610825356353	10.5532905122829	6.07201421475256	15.6803320470325	18.5474719346637	6.31669495936885	2.58132716207291	9.21297086956609	24.6925826181881
Meth.LAMA1	0.932120143943732	1.81866542350443e-06	1.03612913369787	13.8941944794448	19.1580993642208	17.8068252635165	3.30177953738651e-05	9.93038519044847	5.85510019367091e-05	3.0195203413444	8.01623197952745	0.265729796486368	7.84278904561886	5.95846463147805
Meth.LAT	2.48737754468376e-05	0.297255847258856	2.10590024489689	1.17138258472512	3.72296688402485	0.466329488930804	0.332198997486316	0.236600458651014	7.06044263033295	17.5345230729305	8.66309576788132	0.539589274657754	4.8001877665186	0.899065115047908
Meth.LATS2	5.88543756278754	7.6593563698316	18.5994634490027	14.1681837668122	30.0210329484995	12.6611350950459	10.3504764638099	9.54708021566449	6.97767552587995	23.0402485091625	6.25854943019904e-05	17.0846203013498	12.1559419027621	6.62487838610002
Meth.LCK	5.15253335980657	1.75407264585824	0.000369396745211566	0.00513119803612774	0.00010107884141021	0	4.4651353060405e-06	0.426388281998097	9.17575272456599	21.8777079363101	1.65150367668429	1.39269222947853	3.26460634790669	0.000329064573437749
Meth.LDHA	6.70092300638129	7.67111941770639	12.5065046297233	12.3887212831664	13.9967163487932	12.6805392185124	10.0612711475056	9.63180180743292	28.9344805151352	29.2898312227852	15.1660651549942	13.6189181486201	8.54450244090546	9.66977047894019
Meth.LDLR	5.15877102690381	6.85048006006272	11.1291094746977	11.6539403589467	10.0208887416573	10.1729684963619	8.34388058748895	7.1038679210353	25.4271111713832	25.407202256829	10.4333244723244	11.1271621035745	5.76987760667355	6.46807699368605
Meth.LEF1	6.12162464859215	7.50433834268468	13.3741579029059	12.3588408649429	17.6018449072834	13.132268699581	10.0836925944502	4.20272694368852	31.6078711174994	30.4228709507875	15.2522154887929	13.4360600661274	9.06618056300286	11.4190372546384
Meth.LEP	1.39698133945692	0.414674674548541	2.0850684597207	1.74769398490766	0.000163855897488894	6.81644017548854	7.29926934246857	3.49784013706749e-05	1.64165834989086	3.11294664230874	3.87432591359235	0.00154424184198467	0.000105188840926165	5.51877830620223
Meth.LGALS3	7.95219942132995	8.58717832879374	13.6512484365223	16.2611504769624	12.4927709588291	12.9015562028712	9.74067874868148	10.8964531303155	31.640549306616	33.5765819730904	17.2088318635759	15.7990129346937	3.75932106651046	10.7960790135296
Meth.LHX3	0.546121831066489	0.478948783916991	1.1495446973728	1.29681576967719	0.619488439639719	0.597032809926888	1.049529262506	0.727365105848442	1.63033076218198	1.12472283041433	1.60116746880976	0.587913844489687	0.394642914646195	0.663468773867176
Meth.LIPC	3.38752879243579	2.07613121654135	0.300784181674165	0.661986776843702	0.722492341155569	1.15122612626674	0.998930349043909	0.542093303772835	0.920209884848086	1.7488224642315	0.799188438243116	0.93725374285014	0.63395791988875	0.375019464660316
Meth.LMNA	7.26232715923783	5.78212275800859	2.43424494800478	3.86644996129676	2.36219402156232	13.3925367096912	3.91772376000301	3.83391783643784	13.0105294894116	8.98941973984939	8.00640821948624	5.59355398090537	3.72492418807673	4.53581482849159
Meth.LOX	3.95211630040307	7.56269178669441	9.34671862764913	10.8611404123968	23.5052978007709	14.4678268642434	5.32863517395772	7.32137618046713	8.58686462123687	9.28074888366359	7.19849436560309	10.0127152151622	12.6077229079061	3.30844854571576
Meth.LPIN1	10.9587250459666	8.74527133552122	8.705291003772	5.70626756312106	1.69411572783041	9.82036536287716	7.34076933101097	1.90937627588326	17.610816427009	22.0991569111481	12.7754189342734	9.47526127691226	6.52841754898582	3.16828290014073
Meth.LPL	3.03372644413611	0.883221583790479	1.64628303362765	11.2554978465449	3.7604014648203	16.8006077897206	0.644822257730617	5.8179841701783e-05	10.1625460178449	18.167416632764	4.37737387178785	0.317397529462965	8.48721403537694	3.38533785486781
Meth.LRP2	5.97946913214374	2.01218358115951	2.86996641458606	10.6097657318921	10.197203713826	11.4130806855293	7.5674914443699	0.516983620946663	19.9940670478063	29.1008344199949	11.2611172137111	5.40958472770175	10.7015526067523	10.6118900173093
Meth.LRP5	8.82118852510806	1.92575897736992	0.508809314063271	1.93548350269205	1.59897614596181	1.73982459055612	0.677319221163033	0.536297767349662	3.0126162277637	1.88924656675053	1.21473943172113	1.12424887604875	0.0369484324333796	1.87985984775261
Meth.LTA	4.92856620213409	3.14926960484042	0.509231910042881	0.262862767092974	0.285869387032897	0.000247673276470932	0.016671703965042	0.830593389799188	12.2268973553775	16.7371099236859	0.381822359099278	2.0235022079625	3.83386229692652	2.33373263604098
Meth.LTF	5.14654668595825	3.83922080422044	6.46354065749161	4.16959048613822	6.08440416221696	3.24466127305349	8.00954876726237	5.60605351167474	8.07673219843013	11.6468382278686	6.82250595054934	4.82154864543552	5.12849209834909e-05	4.43798829088703
Meth.LY6E	8.62197198016018	8.37970962933063	12.6591110210319	14.5939495169274	17.1884839610925	14.3476250255117	10.1164929173042	11.4543169524731	30.8223900851559	26.2601195902908	16.0568231942455	15.4585034772056	10.3851140335677	10.6469847283921
Meth.LYN	6.94691205071101	6.24146503293946	0.000357093338775314	2.63281219732687	6.85178094711	4.93784126572082	7.65319046905041	1.8167038345225	5.64613922139629	14.4720403552129	14.3263777245261	10.2811157446994	3.81682981453804	7.23188877055579
Meth.M6PR	7.20769232046075	7.25813406557658	13.7220020882046	13.0434135876081	16.2260887322378	13.8863017963773	6.97117979136612	8.89330615694241	31.81891684627	31.0570993268294	16.6421889212457	14.1211641271717	8.88257892647418	9.77329694005636
Meth.MAFB	3.33551084074469	4.7700342802164	10.9938079676075	7.19151583255616	13.2825007233928	12.7386633506047	7.48230053308993	9.31439414525489	3.85133294781112	6.23999240268108	0.000110320654387077	8.81321009834901	9.23188350111251	2.73230618835005
Meth.MAGEA2	2.18463960215256	1.23851738929883	3.07217639613783e-07	0.359356059229799	3.2626063017402	0.000115511381593079	0.530442003483403	2.67908973816162	5.09557500266258	0.000256465262989326	0.485671778959952	0.38586715543257	0	2.17648928913123
Meth.MAGEA3	3.07836492324298	2.21170052597494	2.04399891081291e-06	0.291465707546373	3.66447461889426	5.94923194537105e-05	0.0050390456676309	4.83709228900953	5.33319520420379	0.000572690536180535	0.375952937652057	0.419909631513684	0	2.24026761492235
Meth.MAGEA6	2.82565932061403	2.14783402275805	0	0.461055795977587	3.47296359040207	0	0.258218925548671	4.554872286745	5.35517828839624	6.34177757474446e-06	0.607124432589208	0.228859394917784	0	2.17793607332997
Meth.MAL	0.891008351684517	2.32832608538425	1.39400821170096	1.10205763306885	5.40808709716374	7.3362123470873	2.90212359695517	0.630816794642347	8.99136902352031	17.6786514645077	6.11146165302467	1.07362659059556	6.64328475944793	1.63036076814934
Meth.MAOA	2.11469138922165	3.74851347978088	54.5254102859812	1.33408478691192	1.21202557426936	2.2616216914696	0	4.15254803519582	3.20379583702525	5.12195128938243e-05	9.49142304416543	1.87101995251767	11.1492512890281	31.2940456162216
Meth.MAP2K4	7.14056231239583	7.85021150044398	10.5859435144153	11.6662145819466	15.824146409581	14.5062553247098	8.12418597444499	9.29846642460093	30.9154614105117	29.1736260200801	16.479050829235	13.9770061599807	9.70846969120757	9.75920819023849
Meth.MAP3K5	5.14410345727596	5.90463992153109	5.24004977535161	8.60595479968472	8.83143265295715	8.44601699142203	2.57152613859462	4.85596398359328	16.7700933577392	7.32986043572607	10.726252794166	8.59205091178555	5.02136647590186	7.05449604528917
Meth.MAPK8IP1	3.55081715439467	1.16764871130249	4.17070732157123	7.84578964009253	11.2919855965511	13.8228875302739	0.352440111935724	4.04290105468198	9.63056601302537	15.3842595786458	16.9617925761026	6.88274335521404	10.1876469013404	5.03180344061711
Meth.MAPT	7.70243495976841	8.33714752444669	15.178805089756	15.0886553679296	20.0354005816605	14.648231057718	15.735956585143	7.7913355413622	19.7842250254959	31.9283181519463	9.77414424685028	16.7869713605335	10.8680211231877	12.1596118651957
Meth.MARCKS	6.62869872522146	7.57935343065624	11.4840671962981	12.5742071389279	14.4814216498597	12.3678585384945	9.85740245435005	9.88353230911165	26.4333674008645	32.6841291801911	11.9284587924963	13.8770200878629	7.65996995974754	9.34707686341021
Meth.MAZ	9.29428258963001	9.39585892654758	15.8096594341413	16.5940399935512	18.5195393387467	15.4741383070554	13.2628774851078	11.8427838707724	36.7069393746377	36.8472801166098	20.5004523094572	16.8839743083909	9.61492682395312	11.6284471646038
Meth.MBD1	0.149927808654775	0.229590965085214	0.000267229469454106	0.275771917649404	0.367750929451239	0.678964310082467	0.0209475141922326	0.398951837606496	0.830057849601491	0.660381877985995	0.468150855378085	0.561617305056868	0.54253837373771	0.303406641358385
Meth.MBD2	6.12752547740824	7.14180657476869	12.699679230016	13.4350893004923	15.9058117083177	15.1893986362823	7.26119673039074	9.75886746740271	33.8939701671675	31.5568301887191	17.0646363950664	14.0811042533113	10.9353669783112	10.0637039604345
Meth.MBP	3.2406805558197	2.92626474822766	1.48237805309018	0.32428323127304	2.86515360196533	0.668820398104866	3.82171823781913	1.33348633923542	1.35494470291046	5.06125191016262	1.14410286814986	1.55403244386394	3.10676846438286	2.29698119772836
Meth.MC1R	9.11148739348631	5.23853632182947	15.3751492912721	13.141733028035	5.6959124473514e-06	12.7107137867342	11.5853493485508	4.00977236627202	20.0915352591763	35.780048285034	7.77938595951807	10.4583178363914	9.15910203506596	8.68981961623772
Meth.MC2R	0.669174527336569	1.63331081180571	0.399057023482357	0.270510504464918	1.09164510271745	1.05910169204106	0.909716256201284	2.50454478783963	3.79831144981676	0.724769295453675	0.838372665066553	0.412923837399958	0.925097233991538	1.22345438033215
Meth.MCL1	7.68190183333866	8.82605438141116	10.4987284581528	14.3952477489486	17.061324175595	16.525409052988	4.71295985030935	11.5494258149083	32.0121798639272	30.2667857413069	19.6357954807027	14.01456227096	10.6271013987102	6.52053148113908
Meth.MDM2	6.36699699466646	6.64172505105993	9.97931732624171	10.9418400718255	11.9724137829473	11.7891103168459	7.8952210704396	8.00310875475972	26.0135177325942	27.7078118358306	14.0463993033307	12.2861425199881	7.35624965797761	8.75313911978393
Meth.MEF2C	7.20870340689562	7.8431229121016	10.48655982708	1.07491825491078	16.2985276070163	17.5585644824057	18.0316494599946	4.9861255916415	22.2002486319247	26.463823141388	12.7620866526245	3.27336109383888	7.53084153418369e-05	4.46129137849859
Meth.MERTK	5.17150126466475	2.24806653845827	0.000121080950865763	5.85550521171119e-05	1.76910345613763	2.73356526410757	0.709898230230077	0.174904109526758	0.000102368809914037	1.54733404346789	1.90409898990264	0.000122722830632267	2.79807892551698	0.000147857050704439
Meth.MFN2	8.16714268767515	9.16127100989432	13.4947374101738	13.0034989567134	16.1320937847161	14.4916591373984	10.7204865526563	11.4956177419357	32.78469320516	33.3026150128171	18.7681892075175	16.1344715154631	10.0290184263458	11.5825375579946
Meth.MGAT2	6.75955721987924	8.42685955458715	16.1188608141972	15.679210867309	18.0981517229803	15.866686745903	9.81099116592002	11.458724523503	35.7019727790536	35.543204160981	18.6198635686548	15.4091315839278	8.79495393012242	10.4532708148866
Meth.MIF	9.18940348437323	8.67626738153894	14.1071937937135	15.2275700458285	15.8902685859116	13.142645501365	11.9583863050888	10.7881553631118	33.5215001009777	34.513249354927	17.0535839600386	14.8138204856503	8.8954299468866	10.2021349458657
Meth.MITF	7.57843562159846	7.53588649614259	11.4091189709909	12.4466187954369	15.9307730315759	15.7599117567053	11.2308963655085	10.6811874871911	18.5658216672281	28.2230634080633	12.4811630120477	12.5502442005909	11.7654318171534	10.3682271579494
Meth.MIXL1	8.19653609033538	4.70386498562287	3.83994951551457	4.46545089585675	3.38606276595679	2.49305908721252	1.90064340855433	0.322401691336294	5.49824985173947	8.18834079388045	6.8873333345387	1.50102452054968	7.25139346656591	1.17236676136649
Meth.MLC1	5.74837121109984	2.52486998291343	0.001225132376527	0.000234491969976703	3.54532702242239	1.24187111104304	2.33373177134526	2.2664106473841	8.93159121255701	22.3138650934296	5.62135090046366	2.18479941013814	9.06832187597225	3.15441272552262e-05
Meth.MLH1	3.38826431067296	3.85886161088063	2.44855614783522	3.791890804095	2.08013772366826	4.3569997481613	0.305697885245287	5.3640921156388	9.74694859879097	6.71301363294598	3.4974918911003	0.881051525637708	0.00018211362274549	6.35949610904011
Meth.MME	0	2.3692313012234	0.00023698733282873	2.45783465919429	10.8685962689394	15.0282790258216	1.92967993066871	1.4919048388155	13.3043555262813	32.5478034177075	3.86933667473422	0.498588894840224	0.000135348689515825	10.0969710937806
Meth.MMP14	5.21242435805195	4.85484284467972	6.32872309939862	7.41839607067553	9.83533917225962	8.32613986216275	9.96188254874559	7.39424146593851	0	2.92043030022781	5.50115434950817	9.6849259108373	2.44520526287577e-05	5.6953210662887
Meth.MMP2	3.78579630049916e-06	5.69596564502934	0.000146590235147265	0.000113875616478604	19.7701846856105	20.2675469647961	0.00307051790750961	1.51499355953671	13.6268378752239	9.36949960330552	6.74180881825316	10.8867263349372	20.5201890205135	7.49966959287993
Meth.MMP9	3.3870990784728	2.53936517689644	1.25466198322817	6.80094838253884e-05	1.99597618166295	4.34308261455398	2.88113408603224	0.161463457185979	2.48532580457351	2.64853195485005	0.824053235941558	0.922853167996446	0.565376895697484	1.63365827289836
Meth.MOG	4.98752339592647	1.6090592450856	6.7509550846519e-05	0.00435731097384449	2.27552162480095	1.89732602712567	9.91407256849355e-05	0.517496262182267	1.3565445037561	0.00985629731681656	0.00287621400821679	0.734926156853209	2.47816330923343	1.22853244313043
Meth.MOS	4.38477238064223	3.15037530232383	7.61282711171523	1.17578795952626	7.3419797287147	22.1521522814601	0	6.29554597862251	11.7285349929282	28.9227837534233	5.18407206757366	1.32876638049498	4.14511237525534	8.68921348993915
Meth.MOV10L1	1.00290140564397	0.00243973064238944	0.838950984180991	4.65921827771886e-05	0.000242689408549535	8.12014743533178e-05	0.584096255555385	0.000176903874323662	7.42036078482267e-05	0.000146204906428748	0.0271938636027348	0.000345648533413317	1.62529247129313	0.410296111069639
Meth.MRPS12	9.14659905915515	9.10627882686156	15.1958569776001	15.4843195335715	18.5582945757649	15.4319479152317	11.5713356736362	12.0833319320224	36.1593005373074	36.821399462496	19.3895151397762	17.0857638092771	11.1615611264709	12.2999927390383
Meth.MSRA	5.89509451263334	5.74656945661763	5.91972056000451	8.02233391778287	11.6104708849899	17.1606619258388	3.16951716438609	6.68752728767016	27.1979398764985	23.9164159917492	15.7400114416483	11.9703250403982	10.7031928220281	7.59855830771712
Meth.MSX1	1.37594986104204	0.680705998174561	2.05394665084293	2.11237588070667e-07	4.69992421401172	12.2193331970724	2.76158910692713	0.0894753935005485	8.57040906386998	17.5604775332926	6.92788224075793	0.785730392983646	4.74661373508705	0.79247524627463
Meth.MT1A	0.427796456856991	0.33803247285494	0.95548052347365	0.282958092011722	1.07142665743443	1.22756564713362	0.615843752543753	0.129228501877516	2.56566746258033	3.54174725535699	1.49704473446969	0.237457987785383	1.2891128869504	0.95648489630785
Meth.MTA1	7.75283183797664	7.50633343849092	14.364740768422	12.9628548433044	12.9485862471664	12.3946214363817	9.3905892457089	8.7789900516129	26.3355594164705	29.0106609171921	19.4688979792489	11.7727313847861	5.52709396644129	12.1764753507561
Meth.MTAP	3.96709404801097	4.96415595219401	3.48048119983905	7.78497599592113	6.58009365125808	10.4131951927056	3.73434441818416e-05	3.22166010243565	7.14277259493042	4.15787010550368	1.2482795320848	6.29414469270863	6.11200715270871	3.28491876891027
Meth.MTHFR	1.26225187469454	0.638099663945922	1.73392639209794	0.799313298259393	0.000114794623493323	1.14860336490224	2.41951120720348	0.69019456978537	3.55563505435899	2.11659094921997	1.70424228727765	1.05768713796654	1.14853900025143	2.59023109976966
Meth.MTIF2	6.47274584291854	7.83241428725577	8.94704394431882	11.9041413247143	16.4062213930185	15.6809526556096	5.46582543487838	9.68819748761641	32.8277258633725	32.23019750032	15.6359895784525	13.8228635575096	10.7647485585992	7.35796558703004
Meth.MUC1	5.16805564134799	1.34840675745808	1.29713698780569	0.759738580398273	0.946170639792207	0.549534656701087	1.36623818858275	0.866262775366447	0.761515985182942	2.06400759495948	0.0176307247108741	0.814584241080409	0.00593683644511841	0.281226294355436
Meth.MXI1	6.14844259001882	3.15935501020189	0.446991104277616	0.432297058840852	2.12173543204755	1.86142583935241	0.764051576849918	1.88383276348385	1.7565799188405	2.31219003502307	1.15727321535558	0.605669342367471	2.8865430281102e-05	1.01706450325671
Meth.MYB	5.62221084311108	6.31513902882028	10.4181058317038	10.9935791922481	14.0674126578374	12.1728058245486	6.30445305368011	7.4642636382118	26.2783129359973	27.9398186264018	11.7350998904763	12.8059134153822	9.03272448161122	9.09144972807347
Meth.MYBL2	10.7072987219178	3.26199280771469	16.6111635113773	12.2179589235849	7.2990965564766	3.92442221136716	7.400316081593	8.56746252885796	9.15963937288609	23.372057526521	10.359356166167	12.3288439394295	8.96800071937519	13.4516501588362
Meth.MYC	6.92734600702676	7.86219426222436	11.4401320698083	12.5628433588542	16.1549721705389	12.6022979363043	8.89694831249634	10.3552096246105	29.4345709198122	29.9630597730612	14.9391963255375	14.8338746817942	9.05778526587569	10.5964772908678
Meth.MYCN	6.88266047146242	6.21501367739475	7.93964048999338	11.6379799330162	22.1279496211519	18.3035881828467	10.5773344365874	1.89674319642973	11.245225544516	20.7488218899518	10.8438698091256	16.2765953216345	16.1673173469308	11.1259490347923
Meth.MYD88	5.4632726354843	4.84326203825541	9.26834917939862	8.51630213469454	10.0557640776415	7.15799205894403	6.91309343699333	7.87290708408546	21.6590689800615	24.4104438521533	13.0254678698294	10.6823875577209	9.28209469939926	7.90932058331633
Meth.MYF6	4.34151812803602	5.44367566508763	7.83061504846294	9.88914786683761e-05	8.03422759126946	0.742923551456131	7.15305566586686	6.76276775228422	15.0495845390805	18.1660649542585	1.42025498271008e-05	0.959983793575513	3.03074560954329	1.76219334400394
Meth.MYH11	13.210945528219	2.14413886099778	0.878728105622223	25.862013141203	3.78371001699084	22.3916071760211	1.93914173002089	0.519411988378327	13.5842802725513	34.6168145739395	26.4929878083433	2.24187758817064e-06	12.559766204355	5.13301455802803
Meth.MYOD1	0.000236333460856845	0.407668631011185	4.91010945293192	0.437123381844944	3.47942495052582	19.3900222192809	4.89596521893551	1.75532070433604e-05	5.21031056845429	11.4915816207293	4.30322105759735	0.566382681510996	2.15977878874919	2.15569607628493
Meth.MYOG	0.232243331753632	0.228592723539221	0.41963811750746	0.225613187419922	0.221410835509904	0.266197057209652	0.220827300425218	0.115047846309527	1.36935988232681	0.36707223199751	0.0817946839485014	0.0934831723535135	0.00658960214967541	0.228907050166456
Meth.MYOM2	5.01634241123029	2.10067799224953	3.92228571010567	8.0792116160154e-05	10.1145441854518	5.09777431694786	5.7472653853628	4.13036428732643	14.1054944755792	16.0470756734302	3.502408280955	5.02374415359367	2.85370344693855	1.68743618186638
Meth.NAB2	6.83956312720768	7.98215845046886	11.2917979753349	13.5751978172595	17.6315202566899	14.1477238535916	7.24802741542757	9.96737201197164	33.1712353981192	33.3955740170415	18.9617044974913	14.67694830469	10.1376204385173	10.8334972588043
Meth.NCAM1	7.39701839954318	0.907133225766224	17.917103665691	13.908426748825	22.2648324926758	6.17075495900428	20.2401378549629	8.90926301457776	14.420903273179	27.8599096283957	0.00026350241046611	1.1176740094608	1.69809270862492	7.88362322665075
Meth.NCOA4	0	6.21050898252988	6.12248369174949	9.15113195379834	18.5491415101768	8.6309533544949	5.54161942006872	5.59248483723348	9.54552701071787	25.8693728085654	10.1486898666377	11.1010443330619	10.0179774243185	5.34335143429662
Meth.NDRG1	4.05821227199774	6.49009752006424	7.59517210451658	10.5080535298607	13.9407484963865	8.84263733793459	5.41920832588093	7.76269841226042	24.6572045741328	23.7143206579773	10.7599229068777	11.8520442381907	9.20421313711194	7.84545302694885
Meth.NDST2	1.34130760025626	0.543693834534801	0.240219038230814	0.90614573451275	4.25751891766436e-05	2.52312609456451	0.377273502552141	0.950626655158469	3.14024760850254	0.413669689942872	2.60659527977413	1.57992636639719	1.65177159397685	0.865567913171097
Meth.NES	7.30915057554834	5.12000110938699	12.6614072259593	11.4297116591752	4.71263547481871	19.5511600000813	9.46489961373458	3.13780632792975	17.0745433852316	12.5194980542392	0.813715390286164	8.31140445465282	12.9555433314064	2.01268179278707
Meth.NEUROD1	1.05962820249659	0.604465906752885	2.69083486061125	2.97754939343121	2.95096721515833	19.257409417747	2.67418332464701	3.4389696842444	9.65236690470359	29.2318672772451	10.2170642875301	0.484429627297473	0.000477690028380355	4.47102265578903
Meth.NEUROD2	3.41947727742176	1.23879449065076	5.98462607791237	8.4836108711418	1.32912984585922e-06	11.2267125241019	6.98736803882637	3.15297326250933	7.48015482491715	19.7191367501828	12.848481110484	1.0951800863475	2.95423103732364	0.635477981162016
Meth.NEUROG2	6.4179246027602	5.22487533595192	7.13959560381769	10.401810910453	10.9641174145873	8.03244409520759	7.54500165669413	4.88824143726099	17.633164832215	17.9816411668573	13.8102860817884	10.5040536178267	5.87087618612373	8.29333871770822
Meth.NEUROG3	6.02015042664354	1.16362200979001	5.47218573513247	4.82698740858661	6.14459578756568	23.9993682824897	0.594006066872388	2.16372395849915	4.37936476112973	48.5463162614167	1.70756733487769	1.09647926751932	6.34556790777429	5.95434601739734
Meth.NF1	7.0043505326787	6.37902044375417	8.80893684498387	9.59116645233795	8.83686504595429	12.737776769108	8.65890959652703	5.35081807487959	22.1743892150023	22.2957578081706	7.80606970554059	9.73536921348061	6.69825326904375	6.30377590550615
Meth.NFAT5	1.72946404556959	2.02803123148017	2.7692205034589	0.0146055424544437	4.69525868556292	0.889744246445795	0.19764451802739	3.39249935664344	8.59068022441035	16.3432213388752	4.57031552728238	0.97672155016125	7.82778753340697	2.02349895296311
Meth.NFATC1	7.43058342348217	7.91297678683176	12.4183303448518	12.8181616602624	15.309141035681	14.3487146642133	11.1176675112009	10.0176704319206	31.6108256229334	31.3707394427516	19.326748351604	14.9571128473275	10.8838973484793	10.0142144740806
Meth.NFE2L2	4.68998977421833	3.08536953025297	7.35790789205228	12.859288456872	9.83115602203559	8.32152986151289	6.93903941528271	7.64023585191429	15.6523496145495	24.0520975473928	7.83801712483076	8.28204065470876	6.90200281713973	7.42660352562489
Meth.NFIL3	8.26405951615872	8.67877158784355	13.846146202466	15.5428267016149	16.3775152328665	13.5477046261596	10.1896726147654	11.2388852814864	33.1197622967817	34.1262944942295	16.895205915438	16.0395429716517	8.64320603248337	12.4225061402748
Meth.NFKB1	6.99802710455217	4.25731342382775	9.97540074777378	11.6799511841057	12.8273645135488	13.6304270696358	10.314996320121	8.84771426862202	28.6983302413385	23.9165773243159	15.7728780313096	10.8210776858609	9.46908129966294	6.77906703979379
Meth.NFKB2	5.52068226841514	7.21284432165834	13.1926993525237	11.0719395605722	15.6841521433549	11.7735063419536	8.32045212455929	7.8848443900942	28.0712361469597	29.9702936052438	15.1369283538743	11.6921401054735	8.25926297541274	8.31852462384798
Meth.NFKBIA	7.29593616157777	7.7089574964628	1.81989432757992	17.91763943873	20.4811101629458	10.3730433366607	9.93354660751548	11.2655786491322	38.6791493628222	23.5577158984909	20.6227233325934	12.6934621415361	11.0663881215023	8.32537366140251
Meth.NKX2-5	9.04987573391282	7.04863655596199	12.6877504942849	15.2883520437258	1.59623614159491	3.14458211975439	15.1382375937424	8.09532665146095	11.9840818119128	27.460488664543	5.40248060977938	6.03524133008731e-05	9.03744469793937	8.04570792351031
Meth.NKX6-1	8.2285738711979	0.000140412066869761	9.69732929538579	17.4879760015774	19.9166227136135	12.1875021162776	3.3810179313201	3.61734735100941	0.000102131294398219	14.0827917509105	10.887330622291	0	8.4215788007083	4.67834169097064
Meth.NOS1	3.79434236378571	2.06559370420303	1.49959944167089	2.13321676158195	3.65852488084201	4.18649918708491	0.66519052485167	0.30111880203655	6.34745345683619	6.40335260829668	5.24842253578269	0.267501550548539	6.19144685428448	1.96113050133389
Meth.NOS3	3.07714461938568	2.98970618061212	8.36187694164817e-06	5.95457715434359e-05	0.930322378201098	0	2.04745510701165	3.17891336287114	2.53618609308881	0	0	1.04554635889618	2.77990937409201	4.72726240687594
Meth.NOTCH2	11.891798477315	7.89732619976939	13.32051242658	11.9602710662336	7.3177223107064	7.24633450040264	15.4586993163809	4.14760235778802	18.2503400810173	20.7643902019296	8.2071294259982	8.52651569823174	7.04580501868515	9.83804427182287
Meth.NOV	5.88005796472841	6.79099691367668	9.1564456733499	11.000164489476	12.6772792897043	11.2842243839729	9.20447830937533	7.18747422917301	21.3848161084023	20.4619807478865	12.9133476671071	11.6715683747464	7.00564281447648	8.37337413976325
Meth.NOX4	3.03339151869853	1.33596141108257	3.87151002781255	0.0209030124779094	8.08825771745416	6.4282503973532	7.39327690228958	2.15011033399198	12.2768634858467	18.7680155771255	7.81901592778766	0.181095328877449	4.67569018136877	0
Meth.NPM1	5.95213702498232	6.47200142732557	9.24639851546796	17.0854711558647	6.3003331206221	8.11443374877576	4.98449703308973	8.67286149799249	19.0008131708941	31.4377008302034	13.6885530764118	12.3774808674579	3.42516411648921	9.48750157614009
Meth.NPPB	3.19928975217243	3.82358991981537	0.645613410524458	3.85807645670279	8.80540235604811	10.1760951736938	4.24165812743325	2.47412149870045	4.18515518276439	5.77851271284885	0.0835581720717431	4.18682566775459	1.5556061851047	5.17860681781449
Meth.NPR1	6.97166237249885	7.32272265603636	12.4171384055968	11.2294530200309	17.3401865866804	14.4409748703347	7.62123794534115	9.49364919575632	30.8618237962321	27.9476542672138	17.951683855306	13.9285474742946	10.965116877409	9.26621887782901
Meth.NPTX1	13.5455614407695	0.680631222309478	11.9167951048039	25.3402330974829	4.61531509545328	13.9087132876739	2.26135738602954e-05	10.4787632074172	11.8284799446795	40.4108243320445	0.000421481252919367	3.67273916783946	9.94117204510149	6.0550214190143
Meth.NPY	2.49486331961807e-05	1.08003974776314	3.74753358437807	2.23574555960429	2.55237856811563	15.8925922487342	4.55095267906173	0.731000093453722	6.57447863629454	24.9145501897369	8.8861430146507	0.538157969915749	1.45413455780395	1.55501295055681e-06
Meth.NQO2	9.70206415765685	5.26435076507113	6.67447758173761	6.48455442329097	5.55140365121847	13.5005546052659	7.09481615072179	3.58982346615898	14.4164174425996	11.1761482965871	6.43738935820534	7.29527137946922	6.97669922909432	8.1657237819241
Meth.NR0B1	1.05005272236201	0.745192802759053	10.9696855537484	0	1.73379791966786	8.61767334606728	4.96833436315631	0.885870115356518	11.4852984038093	11.3629059394337	3.97643928289412	1.82432352324075	0.253439481921237	7.37939019499772
Meth.NR0B2	2.07128200068785	0.259055569638407	0.000359085580606745	0.0570908337469418	0.677977994136245	0.0121736594839838	0.0320687303639014	0.179493841735065	8.93185917946638e-06	0.466833926039641	7.80777879909819e-05	0.489177311657559	0.0749715627567461	0.210674477703199
Meth.NR1D1	6.63615121494009	5.96889762154744	9.34118090647112	10.8477784756897	13.1283819489928	11.6523785633661	5.91382258052607	8.14494961811938	25.3882473822832	24.0156797748366	14.3523637370261	11.0832977887431	6.77662201103199	9.04134018824888
Meth.NR1H2	7.20534209956748	6.1959740742299	13.14264726023	11.8048155892808	16.324717715562	13.0028179879527	7.8306037333605	8.57354303202968	30.3222381490798	29.6066665912284	17.0442428882516	14.397841028669	10.8935360464022	7.77418242304278
Meth.NR1H4	4.49417186869213	4.74098583929525	2.83182227494837	0.000696906466336372	2.82543360636455	0.875527701025984	5.50068118351725	4.5716077112277	4.7485278783558	0.246905773814892	2.03680794008042	2.56749738442165	0	1.39741079705582
Meth.NR2C1	8.22954802069161	9.42702606292588	13.793570857049	14.3867514964621	21.2750335062238	17.4313974105108	10.0397963031512	11.5437097629349	33.7887485120291	36.3687803665824	18.8072873737752	16.8664126431975	12.9104027767172	10.7764345634437
Meth.NR2C2	4.56498235155209	4.55204819620527	6.2251309361026	8.09818864975361	11.4190163794537	11.977387253846	3.58688742656589	6.01136969230545	22.9733187922646	22.0221209308131	10.2234493947624	9.94236600558849	8.21579816294832	5.37172848083605
Meth.NR4A2	7.99209857625209	7.63352766854054	14.659428240418	14.1715642074715	14.0645961941256	14.7910626410506	9.31332114829839	10.56451818534	28.8882654788243	30.0468458409785	15.7330650588513	13.0933914153164	8.90333093189168	10.8513141966896
Meth.NR5A1	3.074841420267	0.458948868867898	0.19845177112144	2.49177927397403e-05	0.316885222144905	0.000109067303984082	4.62919054693498e-05	0.488139325273382	5.47415402447394e-05	0.318555854836765	0.000603171833851185	0.415996700893261	0.00011957459235033	0
Meth.NRGN	10.3857452328643	9.80208495383815	17.0760892650814	15.7424377142774	13.2079308471025	13.7541142041481	13.173401462278	12.1229294311165	29.363478780617	37.2040567743386	17.7351311479278	14.5310106668157	9.11926125763611	11.4220614364343
Meth.NRL	6.68559131190672	7.80685328326924	12.1906729152126	12.3255550427811	15.3564539684228	12.3011760969862	10.0379390875248	9.86573284802139	31.3420083367589	29.1854050713235	14.8951677218795	12.9683770050158	7.93810558258908	9.46256745264054
Meth.NRP1	3.10201378050557	8.36536916734901	13.068582077606	11.5871907619393	30.709514301965	19.9308611019998	6.90455117018186	8.72953459055717	10.7888735101349	1.07982394981718	4.28808107446947	14.5233023982777	13.9805149331902	1.76806024021117
Meth.NTRK2	3.92835291119881	8.3118243807389	4.72384790116483	1.24599823154294	1.03198743413345	7.60856573922298	6.18600143943441	1.20491343546911	25.6882917029891	19.361302188447	7.67443666314399	0.000126998432080982	4.49419360960916	1.84279963123679
Meth.NTRK3	1.77550559158527	1.02089536969367	4.0888149064684	10.581579416298	0.621327778812567	19.9881663298983	1.51641238452118e-05	0.000112270244711368	5.27274021929113	27.633627995032	1.07151284245866	2.39771437536945	1.28906132385382	4.44932008125885
Meth.ODC1	8.67924936083023	6.88052832346546	15.1259122736458	11.1996380488158	16.8260769700764	8.56388814251563	11.1934336230168	10.7251952999828	24.3540859847202	31.2369164284768	22.0676030157363	13.7461954800983	11.5718010582036	10.2822122189371
Meth.ONECUT1	6.94549064264514	6.69801019931363	12.235643116984	10.1668212865961	14.7633050112244	14.9390733519472	9.43093806556116	7.06294788203736	26.3291172117503	27.5925758161805	17.4135715495113	12.6738782865259	8.9148342723144	10.1526096519765
Meth.OPRD1	2.08301844284417	1.31497469741147	1.06177771669021	0.307922874964592	0.311325135478657	0.000147606015325763	2.09134258452792	0.359828637355333	0.496712386541104	2.18293882839534	0.669584763574793	0.669718105157421	0.606548214207026	0.844733758764273
Meth.OPRK1	0.788019040254881	3.49152313974177	0.00111114111466953	0.00109129188975061	0.988020930200233	6.75123332646221	2.62755268633038	0.760023195106245	4.90859929816912	4.49590564724874	2.31811116079271	1.19746722196953	4.04051446790733	1.95089694944301
Meth.ORM2	0.55280712807477	0.298038839863602	0.635775868028945	0.652876806209633	0.643142517027641	0.557261889433572	0.505828991244938	0.464196402328868	1.76493490148537	1.03073774510801	0.368790409137297	0.489893285867726	0.634758611876491	0.446415336911664
Meth.OSM	3.31666967518999	2.0275475084773	1.60756251073096	5.90841200155979e-05	3.07138428128641	0.807501784446818	1.86713125536295	0.417585483317764	6.70676430907546	12.7360052879878	3.68846782682054	1.06296024741362	3.87054447983217	0.170670844360986
Meth.OSTM1	10.2444485483095	6.65243473658144	11.3937335011986	11.3452580215385	5.29828268243579	4.61468323436611	10.5354383464338	3.16774257236928	16.2375406216265	21.5001398969686	4.98142834857412	11.0408667228056	7.87348175787581	7.89414283764002
Meth.OVOL2	6.09955640101804	7.02153177267781	12.5116775930693	9.87823613499923	16.0562200041153	13.3514763484718	10.7861241587669	9.60138331372467	19.5422227771284	17.3107359874606	9.34305663922347	12.3513698162532	11.4468106134919	6.5604771439216
Meth.OXT	2.61931245448545	0.685879972747373	0.845708667598868	2.3611100757203e-05	2.45566804560516	0.00059996978700123	0.556943224480179	0.203186800539798	0	0.687428195821361	1.25524244517847	4.97767509427999e-05	3.6480415047778	0.380869108186707
Meth.PADI3	5.42961402112609	3.33478197532198	0.274624499618163	0.75677865858441	0.615014487503509	0.955940015317111	0.00134145315156915	0.400950696888682	1.5484651552226	8.70335964805012e-05	2.03520647509908	0.279569478292893	0.304678885418975	1.82817064656259
Meth.PAFAH1B1	8.36210357160769	9.30910196922021	7.54326354343076	10.3497748643812	9.73848043671618	13.8145959876841	10.2984147305765	8.21354713304483	24.0840703087705	20.6724899230143	13.0747257507219	11.813987550833	7.00263071887173	8.55928788288761
Meth.PAK1	7.06425298494906	6.19850901742037	10.6833829426905	11.4913165508825	14.5807085464675	12.4382197216197	7.18404198791492	9.33563855205971	25.5365631128148	27.8784740391868	11.2240776458798	13.4575549967821	7.91199104016847	7.5663197755027
Meth.PAK7	9.03674004121594	2.37323672369767	7.00888386095622	4.16422928017533	25.9599683559349	25.479671256064	0.844736852787852	1.49663488467796	1.58358989856376e-06	14.2729560748934	14.2847875584328	0	0.00310036173621082	7.4531084670108
Meth.PAPSS2	6.31124645637654	3.46186334306055	0	1.71563181251745	0.247561538796435	1.21915312632691	0.000497655127443948	0.283245822635585	0	0.000121124535958457	0.488771076998642	1.68662887797754e-06	5.17918000647695	0.804332231239598
Meth.PARP1	7.73430367895316	8.08601213762389	15.6274519612095	14.8212433734688	15.1949045725604	12.6189684256452	12.195750896945	11.5058439614832	28.9217757392687	34.6005985477197	17.6689187048741	15.0273582446098	9.75798784503267	11.9413827378012
Meth.PAX2	9.35905202668646	5.9089037094865	19.1889692303533	9.71024898431541	17.8133896855131	10.3542817617437	16.0867490155274	8.30612309156345	4.68320229880269	17.0711097230327	13.1174258280262	0.699092617006455	12.3269657961521	9.44226688593521
Meth.PAX3	4.49011146717258	0.441562373819318	3.12469901117196	2.22675491742522e-06	3.5433477827358	8.93644772989177	1.90262143039867	1.69913414359622	6.09181674760532	14.9169348206902	5.55393503086565	1.50679821070548e-06	6.39525050398558	0
Meth.PBK	5.92203831642015	5.67739619454471	7.15011794406427	10.1942583271486	5.70814896234475	16.8746201060419	0.00223045968223649	7.30956374990277	37.6077023327916	12.0065774965925	25.0376178564998	10.739491714861	8.38524380322616	6.88940752084734
Meth.PCNA	5.87211713496436	6.93166172096088	9.01772377879786	12.590838684434	15.4691326693899	11.5291941008303	7.64542538347222	8.90428027134496	26.6389801709505	27.4904871509577	16.3343631532339	12.1124836579649	7.99252551381591	6.84666170662649
Meth.PCSK1	0.688984046680135	2.65672466690785	3.10924625247886	0.708007985277378	3.26592977709428	11.3349847267962	2.31033779838489	0.171773282629463	5.78746832117943	13.3920299375828	4.81505902125799	0.933127397975653	1.35861444719923	6.34920300534487e-06
Meth.PCSK2	2.02494490204358	4.574592555294	4.66301156743787	10.5203457638828	12.0418789782625	17.6335970066443	7.84591139454014	6.93726734262629	27.8910638151999	26.9201072258537	9.55470190647549	2.22438488516656	4.92819479096288	7.43104828112233
Meth.PCSK6	4.00609937217315	3.90149002033014	0.323389628078925	0.301577154541882	1.96562715087255	0	2.80517759273772	2.70566253524669	1.05861827102856e-06	4.35056993189894e-05	4.93513651283752e-05	1.2081469764913	3.65334268318878	1.98921627758718
Meth.PCSK9	6.14889473710675	7.30648616840584	10.1578609385232	13.3416067496195	25.6260192099859	18.2546335859141	12.0786205138834	9.47235072360191	15.5092732311076	12.7844877012642	7.14464684371287	14.0309171849813	13.7012691904904	3.25673258880015
Meth.PDCD1	6.8365886161302	4.78303428085366	3.95186466268016	1.19981963260964	0.000594560355362294	6.3081209101098	1.33699229991509	7.33084368310696	15.1609604438614	15.2947749094864	6.76248888242545e-05	5.8392296273347	8.85059935114337	3.62712799289821
Meth.PDCD4	9.13795033640239	7.44478495112043	13.3671229367274	17.0841028233762	16.4635685287226	14.8782552865385	11.3477719485179	10.0662967696453	31.3646349805598	38.3971295161143	19.5257874619398	14.2435005277429	10.8457869540171	12.4730455427272
Meth.PDF	0.835181649263027	0.370849430149022	0.572561884267006	0.694238392285147	0.880475260209119	0.709494654932422	0.315266529385892	0.6447240324954	1.20525563973799	1.66216114162541	1.03783140089429	0.823332134190217	0.673962800989563	0.645538231655701
Meth.PDGFB	6.24536376381545	1.8065155297588	8.96550889534793	9.68927414619878	21.6902935641425	16.7389571515357	8.5366330019311	5.4470109253006	10.1798915522279	12.7143368281299	10.0945886864796	8.67334628813221	10.8554662799312	9.80622288302447
Meth.PDGFC	3.84892828218148	2.34994406788395	7.02299590271653	9.79558852833068	20.5708019282261	8.08223882828744	16.6926354395059	3.16130056549163	3.59704461944633	2.97242093156057	0.588929735435806	6.2115852858888	10.4288587679038	5.10356046476109
Meth.PDGFD	0.000103448729344337	1.02516007947668	0	1.25075971400953	17.264666793503	19.7585206104928	1.47551245827122	4.6888058412825e-05	9.79322282603973	34.3012095549571	9.23306274661196	1.98079677100054	4.03519593189414	1.87496738168387
Meth.PDGFRA	0.979094344470509	6.02489260347663	2.17013450721123e-05	0.000147896934307661	4.4189797324499	8.09365991428031	3.7959575207363	0.529208982267081	9.25109235452534	16.0680923135125	9.78674610030046	9.20874447013352e-06	12.1699001250819	1.68153446793078
Meth.PDGFRB	8.35778131595683	4.66094284154259	0.592466397769706	2.26218776249608	1.27459414218238	10.7208732235814	1.12890479391049	1.73644541288265	8.38514442409944	7.6171904675418	4.26620185462786	7.31278562897562	5.56702168601419	5.90532495442964
Meth.PDPN	7.49520727777408	8.42728250266889	10.9021332280494	6.14037205922202	19.5145199117097	19.0906112437595	11.6606491835379	11.2840726944048	17.3095703139643	13.5436757862859	4.56015712940038	15.7379168633192	12.1935882856323	4.50323138128457
Meth.PEG3	8.16663554537288e-05	0.800145796294592	0.954257082098474	1.00921174076411	2.48310418802417	2.69863520579649	0.75170658445067	0.0082657099388594	2.84892248899165	4.23263795041795	1.36024025713394	0.353034960514363	0.287565904538834	0.0639587171378287
Meth.PEMT	6.69194309038738	8.16795846761562	12.6152863603725	12.228029461212	17.2909253033936	13.6549946875418	9.92972533038185	9.17582180026413	30.8668076931586	29.9569923444467	16.0311578372422	13.993986416756	8.80228351686451	9.81176254108264
Meth.PENK	0.274242125806336	0.854555537883695	0.168508800835058	3.00724077011489	2.63776297827677	19.0367414798832	0.178976601886386	0.579894086396663	5.87768910874476	12.9607724698051	4.95748527680878	1.80643462101034	3.8465039603211	1.96812368331926
Meth.PERP	5.33750521740908	7.86452749747133	12.1652638413268	11.6042215921991	14.2230122713405	12.9149275540496	5.91580387660128	8.67596253680457	28.7719836116742	29.3823229535166	11.2499738429286	14.6023271182763	11.0496965826891	10.2832435109331
Meth.PF4	0.203542516806957	0.000124434964891276	1.77355260271132	1.86390948797142	0.427497528976561	2.7720219515155	9.22329611836563	2.79449249880026	7.54283248860743	2.07926969200535	6.18026967553617	0	2.17683234531891	3.86785776609662
Meth.PFKFB3	6.18741226210583	8.57612688796523	18.1465742283343	11.6168265653573	27.7756516749096	13.1115394003666	16.698462598371	9.4979222691613	19.1875861923801	48.1201658192074	0.00013112963249747	17.4019911029351	15.0663418712221	5.69296427692652
Meth.PFKL	9.94656909791216	6.8561226365726	12.2181084379437	12.165100621308	14.1438907220191	10.9390233697444	12.7564383013221	7.49627379170703	27.7298195470739	32.8749863724734	15.4565586791052	15.8404046060544	12.4789014598316	12.4714227322996
Meth.PGAM2	8.40635977440325	4.6413515527593	5.88360186041073	6.00773186926912	3.71549708673413	3.2294498286264	6.19189184078838	2.20221107741286	5.92199262387029	12.0669105486855	0.000257086567339249	4.66005162809386	2.50704200680533	6.70309134300128
Meth.PGK1	1.18288515552601	1.93360996900052	45.3814306997522	0	7.13536221296881e-05	3.49893219982373	0.000282085323070193	0.831180816108331	4.56748549794917	0.213718727605245	10.0452289794454	2.81642900600127	8.29574701238289	22.237610256831
Meth.PHOX2A	2.45646169397805	0.831204990904821	7.02341881953205e-06	3.85359205079302	3.49569761450816	23.6159195976391	0.709389026814503	0.619676470150752	7.60083832628581	22.7680284311402	8.74598311418468	0.00122250517503109	10.9745579125941	4.26862892706863
Meth.PIM1	6.89831514838825	6.81732243185964	0.0160724517585273	15.9500991992653	15.4301594074636	15.0155827613264	7.62510255739569	8.16209946328442	29.3880046457524	21.9154988433802	18.6609803636321	1.81635345361059	16.7030503836701	0.0011749360562796
Meth.PITX1	6.0010131354208	6.97965870430522	3.34620670601438	6.90879667508346	2.84826390932776	4.71505073301904	10.7385258538039	3.44147539143029	8.07403637332084	11.2067157079764	9.46844827275573	12.1891088513084	10.225948105878	6.98043962237226
Meth.PITX2	3.82351616324107	0.828486237863666	2.27586967620673	0	5.30643483706385	5.67545380042013	2.80960323223343	1.79022890620087	4.95300133870298	18.190583022037	3.42968171222344	0.857887137328941	3.1623999588067	0
Meth.PKD1	2.20518513715081	0.255201530426854	0.46353208119422	0.000124680189199564	0.101559918104184	9.08393337009332e-05	0.344868972229071	0.16107472311264	0.00014348072155284	0.548316382295681	0.000197319613254528	0.134769474940573	0.000302354470024692	0.00014225238346076
Meth.PKHD1	5.66215591460133	3.21651162823321	0.405922589291785	0.000100083319606251	2.58185720764218	0.943059740964585	3.40857896835881	2.18031611837161	5.21562772634135	0.957783570984274	0.0106825072246087	3.27865043246821	1.49030738099304	5.11803321080445
Meth.PLA2G7	1.2091142406281	0.413471138274055	9.40763330149835	35.3727705654402	8.70569393176759e-05	8.43659923554517	12.7184070155073	4.86870514563046	1.2868228830799	27.1271220752977	9.8661092660753e-05	0	2.62804226516411	23.2409144766986
Meth.PLAGL1	0.268742408152709	0.899942756114695	1.45218679970692	1.6151093794353	1.90356490943793	1.55149095873063	1.05826880478596	0.624126080341481	3.35319057742211	3.85511599944233	1.42540617301773	1.8456958300812	1.06688301550711	1.28249208596921
Meth.PLAT	7.58360903125041	3.85016463909251	4.18671463926465	6.51453096977263	2.74748407833355	6.82794574480399	0.860464056231554	4.70883649335673	2.99238540483574	0.357635978725527	2.71940952202366	7.20386817362625	0.870136031677751	5.84360637273414
Meth.PLAU	9.17068117441375	8.1867263274053	15.2947794652063	13.4449628881633	16.3096336591874	9.80124477620679	11.0614418738531	9.75935022773778	17.4221107104492	20.906284322315	11.4227193382244	13.364407679572	6.34104002764892	7.72553375439995
Meth.PLCB1	7.85351975821879	2.91273858763828e-05	10.2410706892054	3.3260808741075e-07	0.000128267923705833	23.7644653860778	0.000544610230502386	2.35104437372158	9.35348447635492	32.8594464216021	5.05142342963138	0	2.02249087022348	3.17769704980259
Meth.PLCD1	3.97956660522518	2.57229746517476	3.44319111596929	1.9900916277962	2.68191708671922	4.39317409355904	5.04175586175803	0.815765304736881	3.51280734329451	4.17649981193217	1.72474298176959	3.2536517258815	0.000141743331599054	4.35496355583019
Meth.PLCG1	8.67984627341337	10.1372897830017	11.3190138604442	10.0419670772361	7.04685947630771	11.7016301866481	5.14578701852459	0.975066880473781	14.1466051014314	22.6170855482293	17.0609202527018	6.57600337470595	13.754555608335	8.74274417499626
Meth.PLK1	11.4203210576949	7.34618179556728	14.3456658647424	11.9738940483962	6.41286768434832	9.88999354832478	13.4425457877412	7.89260335951428	19.149038081446	25.5791939908252	12.7296014482042	11.2608169218646	9.33550853910051	5.95568542287934
Meth.PLOD2	4.17013071142974	6.25385596819073	7.24802970805643	5.69165521976831	11.0971266528566	10.0310430899722	2.49783171968967	5.32027441636292	5.82747278373342	6.435702419702	3.94560286386708	9.02934385379335	11.9228532660342	1.32089959830704
Meth.PMAIP1	6.86617871798301	4.27788502432174	7.55859305012711	1.12109824604983	1.12745355833572	8.87614318794179e-05	9.55470929525785	6.31855389609893	6.74801620267196	4.80011111209413	7.8026180211703	5.14029880296397	2.693010278615	2.92893854074553
Meth.PNRC1	8.73625991729801	8.56107573172098	13.3291003807364	14.7874394414177	15.6854553569293	14.2082715960495	11.5332542089979	11.7107155505488	34.3201397248127	34.630338916778	17.2827045094252	15.8648794881346	10.2242739619764	9.96614668010513
Meth.PNRC2	6.57356963765414	7.80251470420919	15.0763605208004	13.7014647313846	15.2946896774883	14.0712704519113	7.57012167614073	11.0342402231604	33.4759031677939	34.4633725078748	15.5273992202517	14.8658007420563	10.2820810868757	10.7742190650364
Meth.POLA2	8.01226896625598	8.88581874113465	12.3874953195493	15.2418089001067	18.2175504453247	15.6387737358539	10.2940094059998	10.247543053302	33.856906009202	33.4992085374183	18.3890935468472	15.773304531919	9.94638842537525	10.7340982377593
Meth.POMC	4.70003968041091	3.0298449039337	3.64377045270032	5.56671023025521	3.31682028212889	1.42293108477018	4.12712995865317	3.37914383529782	2.99898795860737	7.091687495073	3.01663507425511	5.09085058559493	2.30303145267772	5.37419026364747
Meth.POU2F1	5.15437426398009	6.99222845168566	9.12676719737574	11.1514626113493	12.4931372783768	10.931435982303	4.95677192170197	8.48820054981799	27.4170878907449	23.9881113028602	14.2559478812347	11.8734770722354	7.79909494155974	7.72796800597586
Meth.POU3F1	1.85291064799233	2.14833993622071	2.61124091606816	3.80135112211559	2.79647931560727	15.8081111781026	5.03025099822448	2.08880107469292	7.77063458569665	1.56663986456979	6.57692225734182	2.76132014628087	2.4400835037913	2.85554944359217
Meth.POU3F2	7.50112006676913	5.84004453290819	15.9068750901421	17.7610799056061	22.2496180414113	6.97992461590679	16.4994055973493	3.69047029130414	2.06523575965841	18.6334681858942	2.86567388408875	12.7060849190918	10.7523414932168	0.000209938755851534
Meth.POU4F1	16.4035510347763	0	7.72559700610568	15.5375428170512	5.65724587253364e-07	12.4125739213802	0	0.00195363042525973	6.74563476039846	43.5453088998106	0.0263116966547	1.54944859474458	11.0191594552429	0.210007163011077
Meth.POU4F3	1.03738937433571	1.68232037553202	4.30305696097646	0.767066186574671	4.337326449213	20.6394215184029	4.74769713230254	2.60608375854217	7.63793213461159	20.4665898536342	7.66888415298348	6.82623212800809e-05	1.81514672119209	2.71365462186478
Meth.POU5F1	1.06738783585375	0.47049474176494	0.515955207833998	0.418200735969791	0.573945364140257	0.66502557717781	0.596238842170191	0.479562586719458	1.53674314587225	0.567479581314973	0.810566499204855	0.297305585230289	0.680330488922934	0.61010349593761
Meth.PPARA	10.0400296279357	5.47037685566163	0.374801312479208	6.43379128240834	0.396292189952648	13.2894637542408	9.64651482681496	0	18.7974027426841	31.9806728977071	12.4537539184154	5.97585830114862	18.2936079990799	9.89345945374101e-05
Meth.PPARG	7.03304108734676e-05	0.206301993021298	3.56705389136678	13.4000128246216	1.71379024768716	17.2705937000232	16.6602625896379	1.99346485501381e-05	0	36.8788022517509	24.0441358047769	14.633970768928	0.780640325751526	12.2295827688494
Meth.PPAT	2.20350865524932	2.14964672589994	1.54132584244641	2.49079530288257	3.2818747927115	5.52390945490747	1.397512387745	2.66514278706357	8.02993599939166	7.38327743997505	3.16536186047977	4.13205864961961	3.7097446645512	1.70924641992613
Meth.PPP1R3C	9.60087812005327	10.3987023616262	0	0	23.2813166135476	16.1753360066523	23.8940301661335	2.80953360909651	2.6701283182003	22.3159033607529	17.409229664449	11.8742370134359	8.32828525542225	5.79800378000398e-05
Meth.PPP2CA	8.52439187075257	7.7649530008813	10.953055434605	14.6965228365713	11.9549438300837	9.60603962901956	9.44875327309444	10.9268348133477	24.6879789535574	29.5201442883174	13.582752154271	14.6191923941957	10.2966489411951	12.0796624862238
Meth.PPP3R1	7.91971547072035	9.23156570238936	12.3658321394262	11.0573019257664	15.7767240139801	14.343171886551	10.1502275637486	11.0087058260538	33.1600913832805	33.5648092129211	16.4332694523615	15.1703405212392	10.9217834404366	11.0491581825761
Meth.PRDM1	7.48019771933894	7.29132687880171	12.187941820716	13.9805362108201	14.5033532786559	12.5873836310858	11.0778783227616	10.3726586247657	25.7447342915751	27.6635116585296	17.9637244557585	13.8485184956044	7.13493797117037	9.48341303116798
Meth.PRDX1	6.23168389685006	6.30791204832254	9.96945392587854	9.97996519601294	12.0332476015675	11.1605569646531	6.83947631750386	7.51137304843122	22.2553294921675	21.1803181613042	14.572804160799	12.5647326467137	6.77872479964666	7.40490769116881
Meth.PRDX3	6.59127492951952	7.45461381763764	9.82747135426166	13.0519023995441	14.1574478670756	12.2727173033793	8.48058355987656	8.04990773903106	29.2991467628449	27.8171686940434	15.2829255435303	12.3070099180795	5.99294507849661	7.86489901061431
Meth.PRG2	7.48664075782626	4.75700035340238	0.801620604720414	5.7220924063195	6.34474794945128	0.000251113290465661	2.60724188302829	7.47819343853593	10.9198037642052	2.07375783274479	5.6138748575914	5.59891503153512	2.39372687473406	9.59006398884741
Meth.PRKAR2B	7.67794218122413	3.39941990308352	6.01913002183762e-05	2.43081475194148	3.43031255090762	6.18344097866028	3.15289499422424	1.51697805737674	0.760051758593719	0	0.000581091993870533	4.78536493116484	1.24415445135549	6.06442194751658
Meth.PRKCA	9.41778496323572	9.72015522169144	9.47723455435077	14.4725274068548	15.2374625188154	17.917085165444	14.0829319872235	12.8806309528873	31.6225580806375	33.5920014802162	23.1893378090377	16.7675938212047	13.0721214592216	9.60276475863316
Meth.PRKRA	7.90619683249209	7.78361100642281	13.2140012643336	12.7103946731857	15.196019944843	14.8372912456713	8.64485819750237	9.18600383585325	30.0892391296845	30.2789055326984	15.0943248648842	13.8564967631885	9.63295610144839	9.47867279254419
Meth.PRNP	6.24188222336848	6.73257307171685	10.3343745379348	11.1742610214012	14.8725387647193	11.5303389445074	8.85801036191006	8.86291405908853	30.2890502884546	26.5767270538761	16.3041548980414	13.0376635460172	7.87711978255576	9.36513694972337
Meth.PRSS8	5.3718687248907	3.14705234367819	3.20088826954172	6.04274066552758	1.39936143999035	4.86407199646573	3.03077315065106	4.70025036348876	1.51413509291742	0	0	5.94540365413158	0	4.43816871703745
Meth.PSAP	8.85601028054271	9.4429599373177	17.7413895738248	14.7904177696256	16.8489886883573	14.7968673563251	11.8443427974474	11.5378228552539	35.8736492055997	36.8792479290938	20.0021744778545	16.4533717972243	8.92899622222345	12.7152109481319
Meth.PSEN1	8.00941652247264	9.19779518902798	12.7327802485166	11.7059211197389	15.7540392031989	13.5599406360621	11.409468074976	10.1452759927428	33.5189027748149	30.7021506479661	19.3916786202304	8.59038203078318	9.97169079723212	13.219547682678
Meth.PSMB1	8.08251476784632	9.63804389145535	12.5127732552775	16.0753120405326	19.3267728566053	16.6068945171375	10.9053141584166	11.263747292671	36.8913515786115	38.4115421373882	17.0484409660319	17.4427852306005	11.6253811168272	11.3569315067006
Meth.PSMB9	3.88075643777493	4.8796936108313	7.55328988826896	8.48649809458248	12.064281373626	10.1706504717595	4.7116172682547	6.05883046151557	23.6747311537044	23.6377241079641	8.41129560163583	10.2005993915719	8.72866690568101	7.47266798665004
Meth.PSRC1	7.59681085821671	7.77953557459656	16.2902438063119	11.777839507054	14.5453827286873	13.7087179616232	8.99144618667486	10.4403075644199	26.1663047687587	27.8800300030696	18.1722201459427	12.9497862098414	11.0320509542222	11.3179980370476
Meth.PTBP1	7.82309982299368	7.95419848907942	16.6917858316192	14.0932346010224	16.4212526068134	14.2527027313512	11.8591081634963	9.33559131019439	32.4757144446059	34.9811552464841	20.9391888722428	16.2776330341838	9.98139125223889	12.5565343972073
Meth.PTBP2	6.80752250624557	8.45881521346067	10.512907471888	12.0172875489548	17.5676741320966	17.6558902015128	4.77028105118802	10.7379323878427	35.4499575638733	33.5335089812484	16.7607664448382	15.8497761107635	11.9660945826749	7.88031029327767
Meth.PTEN	7.75204365617095	7.28580481788095	7.36039824383093	14.9686578941337	16.2587579411686	13.0307475045972	11.2031950358494	9.46087483376842	29.1307250455132	30.3600099625088	20.972651225979	12.5207394097243	7.47315912619962	9.87774888083726
Meth.PTF1A	1.11772114656715	0.775215744356507	2.93434140176314	6.77477490032452	2.56918148339502	16.8260515981335	0.00155381221602725	2.29334340754494	2.31615649705889	14.4056016621909	2.40691428967324	1.46445417696541	1.03458874892898	3.62136308191365
Meth.PTGES	6.7638779559565	4.24530870918302	0.000352732987525824	0.504646123858157	2.54045412792526	1.45461556082497	1.88519378141704	0.981664586902345	5.29736548355897	2.1582997682686	2.95603192738959	1.58175520331356	4.87283710569597	2.23029404329951
Meth.PTGS2	3.95757792772615	5.83309010787772	0.00322254789522464	6.868137059504e-08	10.0442660891767	18.4276756538911	2.23218814329301	8.11733822425894	23.8231579770025	0.000100602732397795	23.0594513093473	7.73034828601162	9.26444226947692	4.82626173999478
Meth.PTK2	8.13535842199788	7.23099930441056	10.9647124338564	13.2151701956632	13.7302711155524	11.2104665469687	9.60943824932012	9.83551551785785	20.9400887191337	27.5152049029764	14.0316885850423	12.91323183143	6.81440429087103	9.33860097276255
Meth.PTMA	2.51465855212718	2.50380834559334	4.22258759967467	3.30319557644219	4.06260779206771	3.70458479443368	4.22384539246447	3.01710007454087	6.61876725468315	6.20816010818541	4.78452075256116	4.17270825380014	2.0614260721854	3.73958550661148
Meth.PTPN1	3.60979773379866	4.17218222551864	5.61731650251838	7.61941131092336	9.37356535228681	7.58465251107295	4.77285430992402	5.26854654523799	17.8534937086886	17.1678072265339	8.61781217217463	8.12334388854623	4.39589199811221	5.51902407162197
Meth.PTPN6	5.60023632618503	2.00489047056896	2.17654100425636	4.66014360837572	3.0406427447984e-07	3.65603664366171	0	1.3755578876077	4.73072546954648	7.42124029094571	5.47836454910307	3.0491079617603	4.95998563393453	2.53929523056513
Meth.PTPRO	4.57682480279633	1.98736114290088	4.98733647284517	7.4226249975732	8.19221484886003	18.7217420516571	7.4221745414367e-07	0.269503208940395	8.86333128350365	21.4795464054619	8.52203358954185e-06	0.858887647843923	2.12019679893446e-06	9.30974595519525
Meth.PTPRZ1	7.70485604033405	7.9083165417999	11.3740581225163	10.7780215718722	21.8681195192928	17.8740419944085	10.9496295805506	9.63762856139157	12.5989881357529	11.2497073520629	7.12669238580376	11.826626817066	11.5002872042058	7.97001046216081
Meth.PTTG1	2.62899750043426	3.72345568767105	7.52194982449877	8.00172331779289	7.78515290550672	9.04883648530887	2.02307092529981	5.32730130670559	21.1479266121231	18.3789717844961	9.81621797839241	8.10779799572325	6.15865482779769	4.18437824606671
Meth.PYCARD	7.89613210832539	5.5317249860173	9.46147181573754	4.8969219449543	2.40880612439041	1.045618281027	11.0136104520286	6.36602733240005	7.12694164545117	16.7189526537909	5.82780898700584	9.31221345907221	7.79451740217584	6.17055016362667
Meth.PYGO2	8.23397434352419	7.17968368980413	15.0200684206157	14.3521759504545	12.3804329134631	13.3687381297727	6.10205199890415	7.40294882225889	25.5615280579229	32.1648300930534	19.0963273318334	12.1955032498168	9.97696236984056	12.3386964342602
Meth.PYY	8.07265667118196	9.41856292671005	15.4284058524092	7.42779155365785	2.12218160082892	1.39996033806101	16.5900204154661	0.303973875379697	9.50131968363259	17.8608431229895	7.43789842938599	13.4355533176152	12.2367568263242	5.09582661985097
Meth.RAB11A	5.25513629027385	6.44287223434451	7.88650656583582	8.53762930665385	12.9281460797532	12.8081143616392	7.17039278648075	6.54040214552885	28.8883128710457	27.4140363783291	13.6899462751382	11.0759377613738	8.19705625079075	7.94172086242474
Meth.RAF1	6.83422661959167	8.01121155812865	13.2069087181995	13.2841109056907	18.2429806514558	17.0256351572481	8.81881271700571	9.86035808038211	33.015778677369	31.9117028320697	17.9087786989471	14.605147585794	10.9601969132983	9.97305602741421
Meth.RARA	9.81827097342545	7.23916482645365	4.68409606050617e-05	0.203710550657724	5.44460860482643	14.4875665741114	11.4727108372573	0.706857216375008	1.15765276111914	4.12018530530929	16.9987801218418	4.02838848144652	8.90974467417067	0.356197726038099
Meth.RARB	1.18563520933916	4.83674639769444	10.3618787320929	5.53213707752771	3.69282014309005	11.5156521931384	10.7973986766973	1.95749280274549	5.53176233345719	20.0770874644567	7.80612999621239	2.63005676159708	8.90467115423675	0
Meth.RARG	6.14481290967346	6.55707116562849	10.412891595269	9.62361549180998	11.800745384679	10.8452870871242	7.56524754670186	8.29672303465687	24.673953881321	24.2406745332183	13.0076835693105	11.0826066225442	7.29375655612995	8.27065342196965
Meth.RASA1	3.92979327079888	5.75622432853953	8.58037773270888	9.32790045498244	12.9328641663284	13.5906799716313	5.0840066990123	7.43244183416922	30.9456275553263	26.6391202448945	12.4844767590467	12.527378832341	9.73341089335168	5.97442527100676
Meth.RASSF1	13.7970146413648	5.01699777827208	24.2090074068456	7.82476105106786	0	0.000174049967136411	23.9208738945492	10.1658632483394	3.51489766088045	52.097247275399	0.000361245883681542	9.42196459341495	9.29609307245367	14.0852228119069
Meth.RAX	2.70930860384674	1.30453959436049	3.16562909495883	5.63137482112767	4.3232030517627	18.1484261730279	4.43300543435209	0.392327649209871	5.83142888427501	31.0973555805779	4.5365435084048	1.26371856759122	2.15791077234236	6.39671191190914
Meth.RB1	6.3000553999868	1.74146009621587	1.19498748485741	1.19251568006093	0.000193610622752648	3.74662486026309	2.99638279813569	1.36225384733512	1.2834945196207	0.0077680895859548	2.61134611373864	3.57481710690531	1.1438897489054	2.78781821232993
Meth.RBL1	8.62484969625296	8.41912010210955	15.0355596642686	14.5479229367362	16.8709388072006	14.6316495276798	10.8811943939941	11.5925257687321	33.8395650442753	34.25624666258	18.6778799036814	16.4354463193426	9.84188158930689	11.474170659847
Meth.RBL2	3.71327056380727	6.40449263241785	7.3996040944385	9.39267208644652	9.77073771278655	11.7845602063488	2.91808346849555	6.96010172890655	26.1391790750974	21.6358383786128	12.1149844077546	10.8634808118424	6.98628474208199	5.71412467954333
Meth.RBMS1	5.97261224091415	6.10930155177795	7.64059616242328	8.1283088132037	14.7526711683329	17.3541537755113	5.4173339569132	8.14505510989586	26.4043012962928	20.7133425288141	13.6495452977347	12.6386273681272	10.9967110666541	5.67522448620641
Meth.RBP1	3.92377599853069	0.697433850270968	5.95095575416332	3.41733908682597	7.26607379126443	7.1422914518091e-05	3.1489696070198	2.45058566931941	5.02028675696945	10.6713560051196	1.83042512541127	3.67657727185712e-05	0.809796391890608	0
Meth.RBP4	8.27056365497975	0.066093517077962	2.9273630778276	1.0267810953281	19.1507722334912	17.1112039452789	2.17273289150185	0.617464720072957	0.0552826132465945	9.65885814839732	11.0375923232137	1.76748849318394	12.475269663176	3.7306757350305
Meth.RCOR1	1.94402214289675	2.70240901783965	2.6182987270932	5.30371847805825	5.79294782755919	6.20232474475688	3.62821843534207	2.99599716425431	9.58796886138447	11.7089781831116	5.81795215063749	4.24282520322156	2.82916052347448	3.53885792698158
Meth.RCOR2	9.51943428207981	9.38217192755423	15.9088663058161	13.9001632564037	21.9149010073642	15.9932306981424	15.3576691606299	9.79031083034244	24.1719574373131	32.1132285568776	7.44828305560708	17.4664303584186	16.1820903275651	9.58119206039064
Meth.REL	3.64585508013956	4.51651684559228	6.68297734642325	7.08248511703323	12.3346987257427	10.0042628587391	1.71823973974954	3.9465129852061	23.9844038533239	23.484947871877	8.26935435083355	9.398146798462	9.42086486595482	4.98059910870942
Meth.RELA	3.3825334579547	0.481919884519687	2.77462725318116	0.727298287659664	2.7833563934746	3.42535632490085	1.84694172069163	1.47558847544557	1.78871114912969	2.31349843981432	4.34628774882285	1.41438628259679	4.04800720426309	3.49691461956542
Meth.RELB	11.563259647452	4.08986983655175	8.28792345005885	4.16014308109966	5.74949583974406	0.000275491442709564	9.27064769856388	1.83032815425507	8.07173373977112	11.8643077336844	3.82336174306685	1.24182449302547	7.68143972877725	6.27883412524415
Meth.REST	6.22319055305827	6.86659654008698	10.5404383839637	10.4145743718921	13.5863393833863	13.0190382549583	5.6180059076877	9.11717765921207	27.423907995112	26.8584523903863	14.8428984272363	11.8131754091257	9.08460996151054	7.22625577780833
Meth.RET	3.60836480564957	2.72032859249706	4.02686194798549e-05	18.0806819334266	30.1140242690415	19.7767335909137	12.2927055106105	11.9372805016982	12.3205505013037	17.0871316611912	0.000173018383871553	0.000161394382379676	12.9228612391946	10.1085989698368
Meth.RFC1	6.2158643219245	3.54583418582901	11.9043744106866	12.1998155698815	11.8337481533576	12.4391974528913	6.40711400807375	7.39716291405746	23.4887585133174	26.9584886496607	13.2820272650812	13.5132919157033	6.82111090883876	6.37323678426181
Meth.RFX1	8.94625435134856	9.03648050442242	16.8243308507714	15.1052437200335	17.846188744754	16.2110043401607	12.6795392814513	11.9327397616056	36.3602796782039	35.613344453863	18.5492416385124	16.7918133373477	11.1662546972297	12.2904152180807
Meth.RHOA	8.30193306265603	9.62387659768388	13.3820563149482	12.7338693521615	16.5580560899092	17.3043839748174	10.6564784173383	12.0113342110855	37.1497697364581	32.6584533137785	21.5937412853504	16.5491483016344	11.3864531118869	11.9444523472986
Meth.RLF	6.71026935300814	7.50337135374555	9.39272648904022	13.6592967733218	14.7528967531536	12.9422740567607	5.12090024380628	9.17020995226372	29.1399218591086	29.8134863612423	13.2765470613007	12.459883274776	9.2100192632734	7.9571438726623
Meth.ROR1	2.42577068051418	6.50911731226675	2.01228505768461	7.18448107546934	28.979445455243	17.2115766435851	8.39760118639601	4.54655876743668	19.7379468724221	9.15452383789079	1.36191070423141	13.1741453157775	17.7398881430026	0.979083530590848
Meth.ROR2	3.33714534729924	1.30652518101716	8.01390535071709	16.7491587274808	10.5385175293316	6.04181556296369	6.68326975223574	7.45244697794112	4.22567866854308e-05	11.8861895632882	6.34717015527956	1.59560874992797	6.80030070148135	6.69077329434996
Meth.RORA	3.67956413254291	5.65907745624751	0.853830435112041	5.7607904911812	9.13906863208998	23.3766889247691	15.3548113927711	3.48224419261722	22.0209112900776	24.50892706662	3.47303968371449	1.96162934734079	0.776241503057281	2.79050600331507
Meth.RPA1	1.18686087525332	0.453389248612499	1.28059906174289	0.806165446590025	0.27820032683627	1.47514194927554	1.85986169085605	0.85013862437008	3.6047234045901	6.70235890051023	2.64439551448906	1.00107149883112	1.46819459393424	0.894396352510822
Meth.RPA2	7.4487585130302	7.53464210604248	13.8151560742545	12.9668780277862	13.8435480987396	13.2114267444809	7.50342719639337	8.92996531750099	27.1167023776923	29.9754974190391	15.85339317955	9.48979233294079	11.4336964569335	9.5750793960238
Meth.RPA3	2.77728823139579	2.49537321756756	2.1059163629001	4.67461847951718	3.0413566404528	2.30826539946218	0.0023964432865711	3.085694089344	9.43721168301555	8.24455951796707	1.59856248445437	4.78843588908518	2.00480857509252	3.29746996161973
Meth.RPF1	4.45235818995401	5.01633009081195	7.24343819586802	7.45703640657378	10.3471461957195	12.3764197690419	2.83476854422726	6.73239510541697	24.9173821776525	23.3264615758343	12.964363710816	9.37678940470551	10.1687509466369	4.24724947663805
Meth.RPIA	6.21471719974217	6.23535364005516	11.6356587063746	10.2326603429876	14.3439244636024	12.7266803706852	6.31705221569225	9.32412261236788	30.8636975107944	26.8684102312021	15.4691854750772	12.0303496891486	10.6142312975591	8.18149217978987
Meth.RPL10	2.09071044943477	2.45495670883469	51.9539909277681	1.30047308735244	6.78445526609731e-05	1.06234827439074	0.893945668197534	0.98016681851918	4.42983804803295	0.568511654242042	10.1999400923655	2.87745574855456	8.75301610675217	26.8647805547254
Meth.RPL32	5.65863824938351	6.37711531813216	10.5750761378402	10.0876926157061	14.9603120376912	15.4585416110983	4.45857440094038	7.38583582870184	30.8325582740355	28.958431971136	15.2734112356469	11.8233174429807	10.1305138610339	8.42959050160245
Meth.RPL7A	8.05328133751435	8.70799811422191	13.5159773893516	12.2136418275745	11.9278223043931	14.9687476470144	9.5100341485566	11.0745901514961	33.1697876840317	25.79059770967	22.9196369432964	14.8034869549156	9.34311270877729	10.7743792158452
Meth.RPSA	4.3992825703281	5.21384465011757	8.80047625827495	8.54269582517311	10.9781526989215	12.674415133148	4.08192756303627	6.07427266306152	26.2599341268224	24.6035927965734	12.8665558798313	9.76445318357953	9.11661121123616	4.62437103072952
Meth.RRAS	7.53785413888736	6.99182133045922	13.7216692119228	12.2033071244595	14.8730669903632	12.9700828107169	9.92106091570245	10.1782207068018	30.4879310272908	29.8473811783324	17.1339241129496	12.6870144111503	7.78655092241025	10.7663884990944
Meth.RRAS2	8.83800361019383	7.83482296252977	11.0802205437962	11.1780058733848	7.96254056255493	6.95763977470657	8.86783291862016	9.26560601070212	20.4895736567564	21.4478320316297	10.228950613796	9.47579795217826	4.52311342269411	6.88957483260729
Meth.RXRA	8.53792987743648	7.80983631553992	17.0747978903756	10.6798275469979	17.2669563111694	11.1810556805733	14.7396433251493	11.6293682815968	24.4449636783909	29.6478580194413	10.0209009276203	14.9952664442321	11.0804450386815	8.46154072891685
Meth.RXRG	0.0155177032881185	3.5212439610622	8.22491332019711e-05	2.35402212025884	14.5514663367554	15.1644627213507	8.51577861301181	3.90606409149321	10.1088948544577	21.0482518991077	4.34519219469072	0.931076688371477	1.42266246464266	2.143071432872
Meth.S100A6	7.13857718336248	8.34017716700417	16.2374652214991	11.6858863908241	15.7231805057549	15.5824274346593	10.2743360490027	10.5682841610184	30.1086427876612	26.4131128995335	20.3010244005279	14.5659157915227	12.7444278345657	4.76236030840332
Meth.S100A9	0.927921472856692	0.391665949424967	1.09102772271506	0.907704057621106	0.336907987346096	1.16831906724054	0.848695944752571	0.45979705006809	4.3000809999358	3.92146619363385	2.46944452248696	0.654405472432624	0.25164251149661	1.01393812262882
Meth.SCARB1	2.10424433865307	0.894299556696734	2.33133575471737	2.69169194231942	2.14106892420924	1.73063475082274	0.920678005889546	3.47494042691062	6.55957681157231	4.66679400842689	6.23448524394774	2.31472031616471	3.37162016992366	2.82333120770412
Meth.SCD	9.19779859224852	8.57143784267828	22.4019718408958	13.5110265236915	10.0161507859186	16.5541217793062	15.5360971505407	10.6924616748284	35.2673486531509	30.8662854437503	11.351589333151	13.9159047675026	10.2879773010306	9.41062223189846
Meth.SCG2	3.25724338526577	4.05847339412112	6.30735533012438	4.51109340708932	8.22989875595617	7.80324732733846	0.103369317257419	4.86247870990708	18.6224267151085	19.5988458653134	7.29822727295904	6.05244071555578	7.03236597144407	5.58937546877699
Meth.SCGB2A1	2.82554971519851	2.91265982183096	0	0.631975890565893	1.27940944565532	0.551181908834478	1.57626271829594	5.60352966891476	9.54554327059238	3.54379900282779	0.106031919459586	2.47594867453377	3.38484613056619	6.17161572894576
Meth.SCN3B	6.56843687026898	5.26933183993422	9.49141241142239	11.0039255019145	13.5041935290046	8.04871975057321	13.250579905734	7.87083825352222	10.4562582213493	14.9079058789543	6.30109553766944	2.66205709704401	5.760875321419	8.11912892535335
Meth.SCN4A	0.570935200899104	0.334695105623433	0.268838972441492	0.431427263166132	0.224972157626224	0.00042963595686618	0.048818650767551	0.297291439051653	1.87361992382368	0.862074424576513	0.00152529886230854	0.317992307542358	0.457877421466381	1.14664030095549
Meth.SCNN1B	5.59364109161608	6.52104226251596	3.01021660501527	6.77790388025335	11.4113675271882	12.8591069718192	5.36145203812185	0.5422412033658	14.3150635152269	18.8884184340047	8.79736203206385	0.000386652909037123	2.83601121759742	3.62998994444945
Meth.SCP2	11.1436080961299	7.33101433732492	10.9459659304682	8.17511077796572	5.59343107166698	11.1235565711378	9.0609730039427	5.12863887044422	13.068608574982	19.7512425907139	5.46052664809734	8.65613545697232	6.07805771095223	4.6744020861033
Meth.SCTR	0.000201043172475315	1.2452884909116	1.82075938995852	0.27813515010403	2.96459763463841	0.37117703252125	1.39846516924181	0.515729590168694	3.94433097326222	7.52130016464651e-05	1.05312571413535e-05	0.395626448209509	0	2.36967283008665
Meth.SDC4	9.98928529948487	5.99296745554208	6.19183141079191	8.81870120950755	0.217493962125187	2.71854015487972	5.10461479501606	9.05303564540975	9.12141626021182	6.49825787455344	3.12296918054299	9.23692915597669	0.413704055438671	8.64264351372485
Meth.SERPINB5	4.44801325844991	2.05884033959218	0.251193180022475	8.38577158085297	0.993502570364008	1.64171643477968	0.511433375919511	6.04455517409921	3.65252034279148	3.97376648019517e-05	6.17185284923084e-05	8.08094034518897	1.67310262072609	9.08420933922695
Meth.SERPINB9	5.27435806306606	3.6680712399962	3.91266505175602	2.62166132795232	1.29164806013237	2.44785189180745	1.97646257681146	2.61720696475355	4.38749300154328	6.6450239098665	6.32570171989959	2.75638731490444	3.94836508904319	3.23628242709269
Meth.SERPINE1	5.90364045075082	6.5138359672368	8.73391250568696	9.14055656870662	14.6036087900273	11.0374803112844	6.34261448400721	7.78707686758683	19.3637119952853	17.9146646447989	8.68702711243372	10.8811033613463	7.10543408829453	7.92821744894756
Meth.SESN1	3.23539153107422	5.6555662708651	7.86906943050079	9.36343282636605	14.1684451895262	11.3376348516627	2.58766462224626	6.88564717482876	27.2502016796745	27.8291828702314	9.65276987749361	11.6397481782778	9.70772783128544	5.46608463824357
Meth.SF1	6.2179097582728	7.53685439152743	10.0587817849389	12.7113435630233	15.9024714640111	13.4334496035844	7.25645681431403	9.22002095108902	32.3724931463795	29.967363926258	17.0862199612393	13.6874531567045	8.11764329771651	8.96117316496384
Meth.SFN	4.26932342743274	2.70822128536492	1.80808851836994	5.60377694911877	1.0311255737719	0.69036793929778	1.7774780791129	3.85917642624172	9.77860132077765e-05	0	9.7791900289402e-08	5.91902352190838	0.987382006122511	5.26462790984016
Meth.SFRP4	2.20392859574465	2.83626881741863	5.56269502010847e-05	2.79209439582111	6.14106523737072	26.2260582406611	3.50641836905009	0.571423631491447	8.84133709732632	18.5072077302421	10.0065193027347	1.56665839205471	0.000591596484056705	6.59834225230898
Meth.SHBG	5.68496381558089	0.769041062924653	0.698901874617631	0.42403446095861	1.3194083600608	0.389367805793766	0.843149743856946	0.815224374044612	1.57445398123646	2.16573474210203	0.496440337312876	0.853746364498178	1.01901832259545	0.598036789054366
Meth.SIM2	3.30571103411549	4.47281272445138	2.18812015380899	2.76135871519614	6.19679352389352	9.12461736215472	7.57085825821817	1.62362447888469	5.76835472397723	10.9426057732887	13.9164187560388	7.81477664426723	14.9816608771508	0.801880745144283
Meth.SIRT1	1.56347253727889	0.447063238216454	1.02973092942504	0.656056762688398	0.00368158235901775	0.336167380236856	1.11502550525017	0.718496548385983	0.850812047312526	1.13359652488759	0.921817854253228	0.874420180858024	0.000104681689228935	0.950325423804768
Meth.SIX2	4.69885576993498	0.598028731857818	15.4494568318368	15.9716087673267	31.4199408785173	16.1874540441581	15.174253870376	9.97910647993893	3.15590153472718	6.95274592219907	1.07262448702718	18.6297028906869	9.20910903479153	0.000117219104511478
Meth.SIX5	8.37544704584793	7.80662765742477	13.7445536858245	14.520210604685	14.7545292094237	12.7364638688397	9.49417128804859	9.0660511470746	28.7469368559904	30.4554525115739	16.8235010788713	14.5020359070466	7.90203600187984	10.0193713581744
Meth.SKIL	9.22185663603755	9.7470815308146	14.7416313049988	14.2322387389237	18.7808104802319	13.3253497825081	12.7736747767888	10.4632124746955	31.9209516865328	32.6799743014592	21.2894666844321	16.5644458900341	13.7495647059277	11.4855986699675
Meth.SKP2	5.2962031804087	6.05125199469913	9.7888532622933	10.0105507975658	14.1587501860141	11.3163131242955	2.44061934321002	8.24848713475916	26.4431709402456	26.5298536959083	11.806326479951	11.3866173563077	7.81096505851865	6.71360405525796
Meth.SLC18A2	9.07639117504043	3.99695288460647	4.95951112646156	7.03498326394035	2.81663241597391	8.70818798460228	6.02410832962818	0.000340585482686724	7.59648680508889	5.26304240074989	4.95248783045352	2.11373654663921	2.38985715084658	5.61340662158204
Meth.SLC19A1	7.74470627297214	5.13618991662221	1.51190691071778	0.22182088962683	6.19556620476103	5.83619270824659	3.86414160811045	2.72030676633386	4.87191008150671	1.13825906229767	6.37838189239869	2.16410827056939	9.68096241885864	2.11774378717232
Meth.SLC20A1	8.96744099230091	8.09481423073916	11.3388081471142	15.7135692335694	17.8777732797748	17.7245416015889	8.3690618170332	12.6753767633036	35.0733926311107	34.7662128322202	21.1168350282605	16.6528196285111	12.6186380185556	9.47111472805047
Meth.SLC25A1	5.83547114888043	4.07285005291041	5.42801620233543	9.94589495271136	6.53356023682999	2.51535671244469	3.02886140676083	4.06554890740722	7.68493266505612	12.4822249353979	5.12863879251503	9.91663595768951	1.94028941906343	10.3059834690516
Meth.SLC25A5	2.03779782818923	0.259050591156174	3.16876866862956	3.4600752204924	0.000118139956857711	1.34605122745066e-05	1.9567450293019	2.78441441767671	6.38077044985605	4.46418004638644	4.60292950640446	3.28796634316396	2.24142130434963	6.2064695308504
Meth.SLC2A4	7.7590634006845	7.57356622482256	6.09880398696508	8.50436711097712	18.8143901294226	23.4351344896546	11.4811767321243	10.8049712194134	30.2524263728088	22.6808818648537	14.4105544634375	19.4901899081455	18.5961755913984	8.10148765370413
Meth.SLC30A1	10.6938069394606	9.30423302793027	19.7631256572982	8.39913813231633	15.8068112385485	17.068980920432	14.7386059589056	12.2439679941608	25.8083350139267	30.3248242850615	24.9758826497573	12.4597761807169	14.882434487068	13.2369913457369
Meth.SLC34A2	3.26672946190321e-05	0.285286639118228	5.75684723982266	9.6085909838371	2.41373564680533	7.87633813864394	2.57021983106256	2.14850419532381	7.22916099683741	11.9162584771282	2.25753782079616	7.45803582437882	5.72941596572436	5.90289129704727
Meth.SLC4A1	6.86498127882818	4.45451116935395	0.398153268898267	1.78945672082374	2.67575928150293	0.461109144424541	0.600733341831737	6.14606600976324	2.93743430129744	0	2.54379347273083e-06	4.08391793592327	3.51990422182085	5.71557693281717
Meth.SLC5A5	11.8632807926677	9.44432689433401	3.56393396573557	11.6997326226086	12.8297963972574	20.1918803671185	8.71162460584012	3.00086337040362	8.69287431811638	35.3342774511474	4.14587001636831e-05	2.71106432841915	1.84533437664505	12.2186024270664
Meth.SLC6A3	2.06888676258598	1.305863902362	0.412396287313899	4.25488135345626	3.1944580292957	15.0869821126769	2.66290864943086	2.06599584199775	5.55758704881907	13.6763830424926	4.12719688234961	2.0158298863886	4.47094796149228	3.69695982012982
Meth.SLC6A4	7.74005377734795	4.88985831790838	4.34055214764084	0	0	9.63746824497678	1.90331029413881	0.160753353657884	5.54785433128199	16.5087717402314	0.00010413387123088	2.04438745750462	9.40321254703058	1.98359249148889
Meth.SLC6A5	7.02764914176161	5.72071521329922	8.04609497215166	3.28977946225671	14.2652537912109	17.9985159774189	10.0349010934172	8.05294928388735	18.8073660283268	18.6614372986459	12.7689236112319	0.372478298625828	3.18304943013868	9.77537835613608
Meth.SLC7A1	7.13355013193367	7.94088171254796	15.1739895462033	12.9372517769761	13.9359280125458	13.3006296362265	12.029102425484	9.88867844575492	33.0251536311232	32.5590654243178	15.6380052029361	13.8325781011892	9.64811474259452	11.7882221754388
Meth.SLC9A2	10.7274493942571	6.1139933222324	7.07514678496757	7.63485114896435	0.000445843472580022	6.20579937917987	7.38573476173961	3.95163570522655	1.80314788782442	2.76081461490939	2.05604113881273	9.36241078934814	4.62178658001299	5.13275738014036
Meth.SLC9A3	6.42522019207326	0.764950350731869	5.56765978447823	13.4529923240614	6.92205914437049	15.5926622275452	0.000178461241595055	1.05424385331357	0.951055347590419	14.6543822746618	5.09064810467859	2.65489937184328	10.8849759679068	3.64377393941354
Meth.SLC9A3R1	10.8192424361683	9.48088738091222	7.98855773605856	15.4514375277056	7.85884584717521	11.8244999797786	9.75281219532153	10.6618942299488	21.5579580934188	18.8767932119694	10.1670610372	16.2675876178265	3.51782160825497	11.4436157069328
Meth.SMAD6	6.61236428277146	7.35506571205119	13.4485755453285	11.0321595222284	15.9754547261976	12.7945019448369	9.29626086336548	9.54541786398872	30.0502718415882	29.4524199382625	16.9447778753382	13.4958241077301	8.65296629674781	9.56507336732911
Meth.SMAD7	3.77281075682396	5.39114498392664	5.27179808617751	8.02856519487527	13.9202861512839	11.1350594608197	4.66143378243377	6.1858408594142	25.2445161412471	19.4496550700597	11.6233631293796	11.5914931926356	9.07241516411144	7.43733973675343
Meth.SMARCA4	8.58516183343483	8.29751483884924	12.3457691368047	14.1398556470905	16.9727194843667	16.4011682010104	10.2287800197359	10.3521637117242	32.8364545219315	29.8938205301006	19.031584424906	15.096301763337	10.8689777463968	11.3782544618746
Meth.SMARCC1	8.12054938748965	9.1750823612649	4.16404778465973	14.5197095126789	15.6446071657572	15.8666854901945	11.3449019226665	4.66412553068509	22.661751377475	29.1723505631882	20.9472623034463	16.0075007279273	11.7275294967812	3.47624918604651
Meth.SMARCD1	6.63279810536161	7.34097196014656	5.91037928728262	9.84315981487279	12.5384509615352	16.0615259739557	6.08317269293686	9.63861559975284	32.6814198505141	27.1391804758004	20.7055448231219	14.5169197617882	10.5943793032881	10.8199424956524
Meth.SNAI2	7.45395011717659	7.72582504403798	12.7140146347502	10.9477894246578	17.0957460555007	13.9253224307024	10.6770546061175	10.3148481027504	25.2585780582678	25.740656599737	12.7569882088116	14.0400513321441	10.9076399660508	9.11907561568685
Meth.SNCA	0.763861947391668	2.36724756790642	13.2370956005464	13.2113642411691	6.43373663471155	7.19419490960722	6.20253107985792	7.00219947923577	12.4754118104108	25.2712256762145	9.86698846180801	6.1243933036023e-07	0.00241432113265051	12.1306740238635
Meth.SNCG	4.98669475828868	1.11590531344286	1.80022395418255	0.618682164356913	2.41036281380479	4.05863770994513	2.19484691615826	1.08901468612595	3.06732328352857	1.71450530815905	2.35244212471663	2.352249673267	3.31265070998805	1.40561360615923
Meth.SND1	3.67405659137507	5.0784289372118	7.15242208291775	6.16794058956112	5.60497822207917	8.47264390212727	5.64137173918235	5.15618242208138	23.3168020946319	22.3013534743402	4.3834052544566	6.40959822181926	7.10040500672344	3.96565522760115
Meth.SOCS1	7.37285132164549	4.45139996669288	4.13339906662602	16.4098400657569	19.2383608837635	6.65321160660321	7.5095292186583	8.46127970299935	26.5520857494211	29.8019177912412	9.59830977516586	14.5636389549962	9.6229166485804	7.90334319662828
Meth.SOCS3	6.16172346842254	5.13083899614403	0.000885864298907644	17.2914215844084	19.5513723716213	12.0800251096866	4.86096761220983	13.6670687823269	5.89018383534465	19.9748137347075	42.8117689377971	0.00196354182482913	22.4693423564367	0
Meth.SOD2	6.37526538135319	8.38411083752098	13.3716106811788	12.5712580472227	17.2541057966446	14.2576611039839	8.75744875378794	8.51803710016761	30.3901104474279	30.8247977284557	16.0700673829558	14.3360301272382	9.82049312750544	8.87203728177169
Meth.SOST	5.69501284779513	3.08867019274902	0	0.000203339425466119	5.52820332304736e-06	0.680049213515964	1.95906314431827	3.0014186750791e-05	1.6976434915849	0	0	1.1552290552986	3.37599020453435	1.61016187215142
Meth.SOX2	1.94433612851628	2.24744827233977	5.26642620115879	6.86950717694641	5.8044772535404	9.31285674925454	2.93378296609101	2.13871416927071	5.6447918357748	9.89373741690768	5.62564404325426	3.42300968966392	1.41794133303013	1.97498110463983
Meth.SOX3	0	3.03925221407014	7.57026894552319	1.79298184386503e-07	0.000112614128880608	13.1742850991572	0	1.05394071168458	7.00562768776498	7.46193380863325	2.25073937570392	0	0	6.55468817102148
Meth.SOX5	9.49797028412393	6.88413293845829	7.78924236960304	23.6657181065499	16.7061145496503	14.5987528907278	14.6762971216749	5.35424864009666	4.98467256204149	32.3200803110742	25.2929999088808	1.6871650198389	0	15.6794768701863
Meth.SOX9	2.63225908022094	6.5048251112979	5.28608743851769	12.5722242803547	16.974790946293	10.8003543417624	10.1478852808696	4.33314230156783	1.38662443018843	8.83208232258712	5.80906430913776	11.6930561846376	2.99409163275157	10.3240719831955
Meth.SP1	6.70898367141162	6.86424289553567	10.7643625174034	11.2558335900577	12.2658172546681	11.1409297667138	8.56006932041144	8.73144390094628	26.6383169603179	26.6849830679462	12.9164444837149	11.936634447221	7.73224598122014	8.66615998110963
Meth.SP3	3.3534159458429	2.06152264313126	2.18378771662919	4.01393209822147	1.48681939762143	4.11205305995102	0.593251182651713	1.87668122561706	5.35685979316197	2.19199065781055	3.46848199505115	4.13771874111387	1.98016995098556	2.26242988245984
Meth.SP4	7.06904370678317	7.7199237218739	10.496465229326	12.3297912843094	9.55026642193435	11.5304894131011	8.06329552649658	6.51963385357393	29.2430737932258	29.92854736147	7.39121108604364	11.6877824059794	7.79925526848698	7.9745430568437
Meth.SPARC	6.80087697179976	10.9141077731356	0.00480099269421839	1.07225397584699	11.2644591231404	29.1880479385991	2.86481218203569	0.714614885929683	19.4963503429696	27.368907548331	6.6505835187887	2.51300596718867	1.2950359053079	0.208367218869187
Meth.SPI1	3.40004270850394	1.10545994910177	1.15038502862806	6.4317404002331e-05	2.83377679878659	5.8434179039261e-05	1.33713078204582	0.25109353459168	3.63660772637522	9.24661554517452	4.17230677516152	0.000276869079807794	1.89951795410205	0.344022696387602
Meth.SREBF1	5.62902764233323	3.0044915015096	1.37718609387283	0.000162988827720299	0.00059843650793261	4.89780152469622	3.04547082250796	0.773206008894756	0.00138047827024925	0.000436392299807751	1.98753554182567	2.56620221900164	0.189109413499598	0.72274342089862
Meth.SREBF2	8.48798190118415	7.72971615456232	12.7826236080512	13.2608049421344	14.5310673716876	15.0298202321994	10.2839126217701	10.514693125392	31.3667332875146	31.2263996100177	17.3821242107678	14.6385732011246	9.4582786320744	10.8486313783239
Meth.SRF	4.95792656420205	4.69805228463112	4.94285628336259	8.13788223081296	8.16251100589954	11.3758842726393	6.06432766578408	4.43423864994776	14.5945804993026	15.6713930828735	12.244013398946	6.58998246972862	6.70409662099825	3.39004426098559
Meth.SSRP1	9.35214366727576	6.71755764330585	7.98155051999598	7.95610676027302	8.82391662710099	14.4569694867121	7.76373288595259	6.57477778195447	17.8393218125558	12.1425077849654	17.7778609372934	8.43411598326941	6.89320680117175	8.5224976109718
Meth.SST	5.29522131104153e-06	0.921952692975032	1.21444659030053	1.28160908138678	2.53784985222012	17.4135975310516	1.13771377877514	0.359521457933333	6.06105012849976	22.1113544570228	3.47001000650721	0.000360795258948716	1.43624100353485	2.08491853694311
Meth.SSTR2	13.1795849509184	5.24718551671977	0	23.9905020498191	0.000277194212401055	23.1831930583407	0	2.65994075090826	8.24749351044786	29.5143533272796	38.3238010597958	3.29302538657514e-05	4.64845436084659	8.75959829606269
Meth.ST14	5.70819717909747	3.46979967239484	2.45557532296385	0.517524276574175	0.546532294351729	0.000218906414329349	3.47640172561806e-05	2.26692540870036	2.77695433747252	3.40447084350685	9.75982447376567e-05	0.26182541954644	4.38748925670475e-05	0.000217149687791194
Meth.STAT1	7.69189009769024	8.34503147353684	14.5368795321843	11.6699102505166	18.2150455507427	15.5060073079951	11.0491155636801	9.81275031241115	34.6474790945614	31.9079743606312	17.6472787647088	14.9675401370809	10.7426784077641	11.0913998872664
Meth.STAT2	6.67342514257349	8.13908719360137	11.7663903368113	14.3972340327734	16.671226554225	14.5890025625983	6.37701209747415	8.8976309524783	32.0627542907126	30.524573522198	15.7066255712783	13.800239684357	8.51121674168033	8.61177125012273
Meth.STAT3	2.45536315157427	3.37589268606946	2.81876080719323	5.23087878876426	0	14.3534379486084	8.6670255933179	0	14.8712047819579	39.2363455369994	11.8391514663925	2.42005181206413	25.3977889989781	0.000360294160830812
Meth.STAT4	1.0012802820671	0.291814316700179	0.710847056540907	0.270077024252652	0.000410513691873478	0.270051331161259	0.431666242230686	0.373862095259414	1.59010749241351	0.706982290877353	0.506286978563229	0.370599147945018	0.000230543749067188	0.309879646522857
Meth.STAT5A	4.40796545711522	3.8287087799282	1.18983316101687	0	4.54154966049733	1.97014390852791	2.75979279130461	0.133915630210855	10.0208941507761	20.9689990656833	8.6767773477879	0.79311857772287	10.1859647201243	0
Meth.STAT5B	8.53361023599884	3.43680866495057	3.03006769123956	0.505680643698197	9.32198439961391	19.1796753003853	6.38479232605988	0.50834373464904	21.9542347460058	29.4740902654132	16.196819034157	3.78057594832557	6.81093483597358	3.94488130118312
Meth.STAT6	4.66275264416398	4.34787157374082	8.79828090278356	8.20478675648206	10.9060609097294	8.32413085737764	3.31394200854486	6.42726786618712	18.8767516972921	22.3357925622223	11.2377815046168	9.00139748768294	8.71870811048548	7.93016033192149
Meth.STK3	7.89867428635425	7.7092775794718	7.30186887267433	10.3943172666389	6.17834335936856	9.50381262804539	7.56656145760515	10.3409433876546	17.5628578952885	4.02843987131323	6.30475860456799	10.1651812583768	2.08958529126924	8.2291325798457
Meth.STMN1	8.34780805872013	6.09048309105481	8.88280819153241	8.47074992700047	0.000185890684410362	2.04255865212555	6.58905022465261	3.29835108022392	1.62749561313112	4.96866595995586	0.000125890124788648	8.06587712158094	2.41252792346082	5.88000517966314
Meth.STRA13	8.35999100252324	6.63103205649029	12.286070157667	16.8037083885769	18.0320886307555	13.4767834333831	2.89328974397789	9.06813726493482	24.3598652894576	30.1868031216227	19.3604453438215	14.7308735148177	7.76109663147681	9.08137086159914
Meth.SUB1	5.31398065781785	5.63911628435345	9.81099476810714	9.75700039415682	15.9924429991007	9.08179271882315	3.53717697243133	8.10325352973326	22.4433548482307	25.6904437482425	11.5569858061953	10.8299849588182	7.41030203873711	7.68838439255747
Meth.SULT1A1	2.70051037059375	6.60396427117458	12.1682857874654	14.097631041308	18.1660915054777	17.9416319003693	7.99825227489905	6.77523648948664	18.6315890614224	2.18265066139669	22.6022499434832	3.72826464399847	4.69791731955377	8.88721653304251
Meth.SULT1A3	2.95067973443111	0	11.3294235501556	10.7871978421761	1.95134430928189	10.130572327418	8.64247420546897e-06	0.515630976448179	9.55771500739185	21.5174167987292	20.9692477331298	3.92513703459174	12.6369884652155	8.8151855887899
Meth.SURF1	2.01142625087234	0.446605191737265	1.48945024518887	1.88612433415848	0.0151102696325214	2.0898319071034	2.61243249399887	0.719566305132108	1.571015554369	0.713022587610841	0.931993385208246	2.76570106793097	3.24588942758072	5.18873176872818
Meth.SYVN1	6.84637689519387	7.42380902310917	12.0413992386064	11.938740490341	16.8049510122159	11.7276265993284	9.5394033007936	8.76130428942429	31.6502126289714	27.916239830626	14.7181864084124	13.5897303243052	7.79100030984268	10.0759611985178
Meth.T	1.2747704804043	0.69545252958629	4.17869029954768	1.43188235147029	1.56272895029007	22.5905028340357	5.18164731832872	0	4.52805988385346	28.9945045473005	0.347799901978948	1.00882989620229	0.421465141575939	3.13381123268358
Meth.TAC1	0.344422673089776	1.83348347524528	3.66708512296908	4.52856377617929e-05	7.67271212664154	15.4630913738187	1.19875044035539	1.15995272916325	9.64767404736588	18.1650851689337	7.30183238616614	1.3020605523782	4.75316185303982	0.608058571438573
Meth.TACR1	0.598900975585364	2.30490003434623	4.16209810959049	4.36902286580062	2.04600991529215	15.3669489066518	2.8874156517405	0.856349382276631	10.262327411667	5.99156030584294	12.0113308710231	0.461510687990181	1.1399779229506	3.61435523868056
Meth.TAF7	6.16405187873138	3.41209230424163	15.4282969880968	8.57415834646999	8.11333077985471	8.39515904827325	0.00014351452528083	2.31509907909635	9.49885396717618	32.8201002182498	13.4455305657646	7.32835290164825	8.88335463274165	13.4349908420513
Meth.TALDO1	8.1482101574311	7.94081861370084	14.318078615049	12.5414233924861	16.1471538671076	13.1886630518527	7.09887092572183	8.66160580409412	21.4174882553133	30.7363212851578	19.9452333875019	14.5673687499172	11.1721398415018	12.3558525631793
Meth.TAPBP	2.7286382876707	3.26269555105421	6.59170251754835	6.92511115931634	10.4669858057166	7.14368778016819	2.86211759727446	3.97039275241035	17.5633295648397	15.5071903866179	8.21437538435946	8.99426485692651	5.43827447982948	5.3839197868937
Meth.TARBP2	8.0205482043107	9.27640433642692	15.4037336394243	14.2118195779239	18.1650890712572	15.1401771829101	9.94327104959357	11.6577321688279	33.2331294344571	35.5224709733831	21.4290207574311	15.7972428422419	9.71852223686801	11.3989871950333
Meth.TBP	4.99489394231606	4.72841537962713	3.67031479725745	6.40033275161622	3.65790251942889	3.70631901261358	3.03822263856062	4.65870716014736	7.76364635011844	3.59611437232849	4.08916470655408	9.26397353978066	2.06985602635272	8.29666675422346
Meth.TBX2	7.13920029904848	1.55310145518071	2.08633911580081	6.54333234823615	8.08599945566822	6.94535615945111	2.410037968506	0.97291720687079	3.30195238490999	8.36893611687039	7.54246251302723	1.78804528931225	3.92778665704274	5.54636630997346
Meth.TBXA2R	8.43771914831164	5.80888693437209	3.18690487999587	3.55830540415581	22.7289737422373	18.3545444829494	10.3778784407573	10.0055848855101	31.5886342494051	27.207911475662	14.7179773278602	7.02661504577933	9.09603042542963	13.560751792486
Meth.TCF4	2.24188027176117	3.22415911703697	6.13281451912065	5.66812976497522	9.24398447501134	8.23058622134443	3.23071164719288	4.40525838946963	17.4680433980642	16.853539904733	5.92236783525065	6.71291046898903	6.23026584210596	4.48280859313498
Meth.TCF7L1	6.47966276395039	0.434766227220391	13.640340756844	4.51209801554884	23.8158505834497	11.8894492495183	24.8902978387873	5.4218802402703	11.4045358979082	24.2442970205642	8.15267872425188	12.1227073347251	14.3838013519072	4.66607927054306
Meth.TCIRG1	4.5216545607862	2.92641965439931	0.330785616922051	0.00090926068952477	0.999177448874973	1.23272677137416	1.536995937537	0.29399220679063	0.364929734519506	0.617755140060221	0.53248693914249	0.938104607846125	1.02200784415707	0.282002173640712
Meth.TCL1A	0.493974042465302	2.50121343327647	0.520476858552905	0.799285974056649	0.240556807886177	0.0291007980818947	0	2.80656755120498	4.28390438472165	8.79953571841084	2.74283860992591	0.0438505162933979	0.880199528849319	2.10321157646871
Meth.TCP1	5.98868815502826	6.5147018872663	10.952888417746	12.9296855267994	13.4415965967131	11.0122542988012	7.09330863844591	7.8979036515464	29.0791325359355	27.557399795565	13.5866732955163	13.300378418691	6.93834966836581	8.12671016086081
Meth.TDGF1	4.55543961294229	2.56674210001392	1.20725280878077	0.427263369697004	3.32540837440574	0.840242663115649	1.9223495044717	3.73592883868318	3.60012288983137	1.06587013969652	0.00152727267570144	0.827076393633772	0.473125998779147	1.24122153117599
Meth.TEP1	4.81973982648735	4.96667944061744	8.12744451370349	8.03745994781231	8.90275516487711	9.22203956785024	6.03819271798082	6.73576573358415	21.3489337827068	21.9797662019863	10.7522787165156	8.47977341238073	6.30514700395075	6.55207938620323
Meth.TERT	3.06187065673313	0.376294059051978	2.2649567554882	0.264651330005257	2.44055995767591	2.6646333346288	0.879442087128467	0.298348208064012	3.10529765471901	2.83672501577084	1.67389747918852	0.770100271751658	0.34370048465179	0.00494380142154305
Meth.TF	3.73636109975488	2.55731714444953	3.31407773036058	4.89020489947735e-05	1.30926629705252	6.98527138058846	3.34139798738697	0.847392447299172	8.28460736821792	7.46016777326224	5.49629440727574	1.14644332923303	2.55738588293172	1.69308521904466
Meth.TFAM	6.3968381227043	8.23024928269674	10.1823563319038	9.60164486194414	17.8630016687503	18.7757587955219	8.82998284589881	9.61927620818464	26.5185977550113	21.576738799153	19.2443485683203	12.8666151396196	13.4026749536942	5.81891733556589
Meth.TFAP2A	7.32603582950073	8.25608181737954	11.1678362634104	12.0167355109246	14.8814604242113	12.6971205988827	10.0883394733944	8.38597518158799	8.4641137426948	10.4401637721922	7.47212334822323	13.46414275439	6.41369641087696	7.98538452582097
Meth.TFAP2C	6.7313658614118	5.73098674320863	13.1442051035259	1.0853899384391	10.8439417611663	1.97907391527806e-07	10.0899868426095	4.61803696539588	6.2797746106423	15.9735273915771	2.14532646081462	10.2104922636013	18.4642493968969	0.312114362122495
Meth.TFAP4	8.84382675733563	7.16281185768794	17.5724147675539	13.7770844444028	17.3414920234425	11.0414283263016	9.8287072174469	12.4640987010704	33.7762499564215	36.1682023002504	21.1778516414174	15.7354531733619	10.8241409743026	13.6396833510704
Meth.TFF2	6.05025085629034	3.24564457451392	2.47988817919529	0.443847829971952	2.18395380811844	0.292549873006883	0.831092035452943	3.42079775278957	3.8876144905254	1.6833066916338	0.89310774552082	0.659603345611413	0.627106090130067	2.29621203483424
Meth.TFF3	5.80855525620104	1.87489538892511	3.68762792843637	0	1.31246806453222	8.11695292726248e-05	0.000427291271083112	3.98529322982995	2.16454880706796	0.571640714544392	0.000105427054383082	0.000128260277890084	5.89664104887535e-07	1.48227554592723
Meth.TFPI2	1.58241705300991	1.57454783850536	6.78559884207967	6.44729504481209e-05	2.09291801613253	6.0949161594044	0.354485595642777	4.78149203752293	3.01341826198138	11.3416850830729	9.42413032772946	0.188652316822756	6.87110126952988	2.50029499119908
Meth.TFRC	8.01819434171173	6.41215646981337	13.7937822983768	12.9728879332149	9.64606228766828	10.9667135141929	5.57409603718966	8.07578420083892	22.5280886872327	30.3961738048292	14.7982105408833	12.1889840014022	13.4669405839855	7.95687413465948
Meth.TGFA	6.98169083185729	7.72833223074006	11.1259159125287	11.0829210626124	18.21078118589	12.7894192111048	10.9202200408739	9.91363762932326	21.0854580124197	22.9936039195186	10.7060476508704	13.4772185737732	11.629074036418	9.20129208564328
Meth.TGFB1	0.286596381241904	0.165993273039799	0.057838112349719	0.136336832302457	0.228319251409597	0.316179249924774	0.252093438023401	0.135773381102127	0.754384142169504	0.672930915681788	0.33165097380692	0.234772915937501	0.259340927329549	0.193226549330108
Meth.TGFBR2	9.42465833393665	8.42156937644871	22.9136866307717	17.0491204169497	11.3138156971983	8.31315095920867	8.65179877380458	7.3266925847544	6.37046487692446e-05	37.3595818532076	17.0924681621611	11.1595410803565	0.00038044815567808	17.5398903279928
Meth.TGFBR3	7.8976132671628	6.44582225364902	2.31765556237875	1.34838494540153	1.21898965061449	9.88880769149647	5.6894262114137	0.268280603553914	5.44416694424353	10.8470005570655	11.4318315132303	0.40024587658082	7.61404015511845	3.6576981312764
Meth.TH	4.42788989849454	3.1513711010315	0.444651861046841	0.388098650223908	1.51668518896698	0.546802378341237	3.29218923132142	0.0645246028305038	0.000103953563167332	0	5.21469191895747e-06	2.16278428703408	0.556274395713484	4.42561710837961
Meth.THBD	0	1.05322683479421	16.8101443216295	13.8455497555109	7.21621183373847	6.78861370924046	22.6823737150699	7.94255044823176	7.1376472761865	8.27642168625091	5.54177106712288	6.36879136870703	12.263462809324	3.50545539432511e-05
Meth.THBS1	4.12036519549441	2.00878118844739	11.3298442901938	6.03966603167112	12.5292437003029	7.17141290839303	6.13878937176415	6.17061021228804	15.8840036074274	12.5867573670136	12.5202541221874	6.62477620384274	4.67695807813288	8.00024210169881
Meth.THRB	4.88445468309579	2.79993011220778	6.52878289723577	4.75003439075454	0.599457403179238	0.67989975207778	6.15296992662136	3.64978280421381	9.16493447989737	14.7553366990519	4.80093141953957	6.12278965264198	7.27982220346216	7.43559241761136
Meth.THY1	4.10535311770128	2.96424350181873	0.441112023097649	0.349889340508028	0	0.684138949381301	0.744390131017721	1.23402409572886	6.97533822253479	1.52543903461563	0.000250172532665128	0.770524335534724	1.41633692237294	3.44415269175619
Meth.TIMP3	4.45216767269721	2.79604090064972	0	3.01039384761829	5.61271422698575	5.35812017460166	4.99450038966584	1.22996183730775	9.34023400307398	2.80753442130054	2.1240633091781	1.35575385665832	1.90637009917289	8.69444880860501
Meth.TLR10	2.22714938579125	1.86300458409276	1.73433954037195	1.25661598003254	2.09404779854812	1.55166895940428	2.30335582829539	1.76406378424282	4.27382422896171	2.67367174466401	2.59734310858758	2.26617528362405	0.000734262614906249	1.91495718556785
Meth.TLR2	7.89622638774788	7.12521136127818	9.33365900886893	9.37249702956441	8.96920133397297	13.7157587476557	11.6840095097756	4.75093268777564	13.8873017035371	14.0563104702687	11.2578103413605	10.8339468590765	10.2900597659556	7.53752210731115
Meth.TM7SF2	3.92581149103109	0.34433093523862	2.50659376251685e-05	1.26270056991021	0.747922343382468	1.9067516512898	0	1.19983489798769	1.56052255943966	2.16006775384446	6.72759429433614	0.709651362032716	2.95179687926281	1.79329684696359
Meth.TMOD3	6.73643472491123	4.28030529043373	5.30697837413454	6.68351490540677	1.13536930784337	1.11907673607621	3.93144821341089	7.05659903967076	11.3097473240998	5.61788397238802	1.97423840512368	7.23889706612095	3.43105225407704	7.83643395872034
Meth.TNC	4.24851824160555	4.72075919575986	10.731467297204	6.75335636491377	13.6443386419932	9.54941314201919	5.18006032716007	6.18571100207418	17.5044265486965	20.9026021300842	9.80429151302765	10.3804997608202	8.34729539125731	6.54699826551788
Meth.TNF	5.93767406885179	5.47213763825108	2.9650533400046	2.37680381794988e-06	1.26937047041564	4.66339565870722e-05	3.87503278191736	4.08870645007884	14.316903035899	14.2431803122447	4.70441125924476	1.04566683962743	9.38699507390757	4.08510521610913
Meth.TNFAIP3	7.90310689715092	8.30967987558406	15.6014586952852	13.413018349238	16.9380474784171	11.645230817342	12.1468626796725	9.27017177286662	30.0015194991329	32.261180112806	17.5859414500255	13.3050697577363	9.07109153272982	11.2197228584639
Meth.TNFRSF10B	8.46799870678734	7.28772030694114	10.9335917243146	14.1628313927928	14.9271590586672	15.8980660290831	8.65860263788691	9.79780707377298	32.2294919517111	31.6187627640863	21.1262749638996	11.5854410619749	11.6976282376611	6.54407269072972
Meth.TNFRSF10C	8.28792935026767	6.75018599239384	4.54530947101631	6.72236583876252	0.222229870028869	8.00373083557243	5.43115949004453	0.432513777478808	9.42862993669965	28.6898646105492	0.0953490498466739	1.03278898463042	13.1532679753826	0.497828285638049
Meth.TNFRSF11B	6.20590616398766	4.4644223225106	0.0349363445928898	0.76046781128455	1.79656306451972	17.0023264642286	4.4830318253419	2.52513678095924	12.4693775572186	8.97040376632718	6.71970136022791	1.95276865818092	2.47617778089814	2.40425317429336
Meth.TNFRSF1B	10.3897169096599	0.374037259289487	4.23247194433987	15.2392433824967	2.60146483720399	5.40524099785128	0.000421147671087344	0.383825536672636	23.5462195879828	32.0211699852015	12.323629472082	0	21.0400273423033	14.7741937382678
Meth.TNNI3	0.758989284308132	2.16828313914219	0.106144667210979	7.48663463023415	3.40358328511527	2.54415384329316	1.46082677409141	1.06956650965121	9.15154235007003	5.84927587295626	3.06149399636641	3.32008613270635	3.92868105743259	3.87111368867348
Meth.TOMM20	6.86774136351321	7.87603535239118	13.0735231616806	13.340384928923	16.2884006259113	12.8948453216495	11.9494579664018	4.19097810471865	30.4339773539681	29.5464186256038	15.5336656333454	14.1860482748397	8.94926336734822	10.2920073852419
Meth.TOMM70A	4.73230783475174	6.93192923244231	6.44803610052983	16.8237620895861	5.78573188987894	14.9218517858291	0.00054386979410617	8.31203424194732	44.3400517086726	7.79256327926194	31.1222378060873	13.6690271943642	4.82841821828511	7.71893104091424
Meth.TOP2B	6.42244441434548	8.01931945038608	9.30499077387144	11.1327555484196	18.4412511729205	18.4188908356412	6.89156663146721	10.0438621642513	37.7808356048301	33.4860275735867	16.2059362652262	16.1878238484753	12.5402835707298	8.74449733278906
Meth.TP53	5.55960246317086	7.79377710489406	11.2224659534867	11.526212747373	16.5881232562399	14.231159166431	6.87880730422993	7.71452971549229	29.9257058408889	29.8393733178901	16.686974139363	12.2682903048026	10.1706629208586	8.41601679881236
Meth.TP53INP1	7.43153966913811	9.20595317987108	5.8460366847738	9.10976376384693	10.9774305303011	8.58458224842354	1.39434854344779	9.73221778110015	15.6871918825192	19.3085222884905	1.66344652497358	10.6286690397087	8.31785177950679	10.4499209424661
Meth.TP73	6.04446397611189	2.46424094144004	7.95971083655794	4.6158441183574	0.176615585666352	4.52072582636907	14.048917136882	1.24593832659327	1.12203406848e-06	15.2341132249057	3.28854223013908	7.81382170984862	8.17754597855787	5.25164455434751
Meth.TPI1	8.8746618440911	8.97044397099869	16.9060928458318	14.9226741930846	11.9811517409694	12.039129611806	13.7708192419102	9.50498904235979	35.1150704785188	34.8866966055661	16.1141860416202	14.4395887036849	9.20108687364384	8.83353913601032
Meth.TPM1	4.42686667812613	2.76874326346975	4.19484727962631e-06	0	2.65669681767454	1.89153075446485	0	0.0882196840553581	0	1.4609030920037	1.47332049076273	0.579994924762965	2.39338595513431	0.414675617430516
Meth.TPT1	5.14350255312025	6.18290258103803	11.9000645507428	9.83977924651901	13.5751165188287	15.6969935965677	5.96683123109511	7.27797376222617	26.3825963588317	27.4066019506158	13.7982836020435	11.7833531846249	10.5591175337023	8.55139517995625
Meth.TRAF4	8.34336379481699	7.99709584917623	14.1634341697228	14.0228059364066	15.2393191483703	12.9773731399811	10.9245964738364	8.31745066857908	24.5460795015447	29.5710848472464	19.5344701584233	14.8318669391856	10.574121392574	8.41042191333177
Meth.TRAF6	5.18794421572341	5.7546508810364	8.12342878931928	8.96504272843558	11.9193678088487	12.2319145225072	5.34081762471804	7.72012951965178	25.8951225074644	23.4200704227068	12.8497651206053	10.9400127450214	8.29463853650056	6.41766337164777
Meth.TRH	0.872617739999591	0.890175295994794	1.50417905345397	2.29205618374448e-06	0.882828071759875	0	1.63122864880525	0.673163271261838	4.36549877019502	9.69180533731522e-05	2.53516090749047e-05	0.000269014293875996	1.23740774895203	2.40250656315226
Meth.TRIM25	11.0879835171323	7.29197958168119	22.7176534751056	12.1244178390506	16.8945503400852	15.9084531818069	8.69201803644939	11.3336600177365	21.4228143070773	33.9203121860227	13.9394301222743	17.2386094872804	12.505745997671	10.2086714667932
Meth.TRPC1	3.87360131602145	6.24607367728455	1.53744365202945	3.94811816985254	6.74061050920938	11.8279337316563	13.131063035211	3.13592699549975	4.38087075925487	20.5518345173652	17.4176596075226	0	4.78658345726362	0
Meth.TRPS1	3.86525315073834	0.222266745804594	8.81000390515018	16.245779354608	13.6004920302122	19.4884872014232	7.49514138500887	10.9179179158525	28.7119541930578	6.99920469012271	35.452142448071	10.5827837251813	4.36485472526184	7.35246170442922
Meth.TSC22D3	2.93195254891641	3.40850614445168	16.4283334118574	0	0	5.62843420228866	8.14344209822741	1.23178112787736e-05	7.07250870085968	11.1988959149739	2.68899452630154	1.4761408471638	1.27744206424501	5.23377130328194
Meth.TSHR	7.03770666715161	4.01715974304128	5.34376850998997	1.99510383320896	7.45525686716502	4.46196993254848	5.88788044511472	4.40806175170566	9.37142476245147	10.9302436972957	3.22260619873219	4.86879731521353	2.49210236409806	2.10192579319352
Meth.TTF1	3.98473702599507	2.60133261975554	0.813262190264802	0.504694047226395	0.818225432968161	1.99475466223403	0.65629450344687	0.748145768840015	2.23503156265735	3.44572647560275	1.83060690376006	1.21885050096483	0.76701240173085	0.532385256304205
Meth.TWIST1	0	1.09889538336555	4.14916169931505	10.0204108752923	6.42613042473903	14.6060545662127	6.90102435567838	0.835170023091672	11.288493479048	27.6214663802091	4.5505268307306	2.24687245610023	5.539462859544	1.65054670313561
Meth.TYMS	4.89508964694497	5.43441902995686	9.5831471687405	9.5143291282604	13.0034833472989	11.1499556041257	4.69675958696843	8.74995468608809	25.4778939916342	21.8199711045999	12.4692290337603	10.4795503670893	7.26688009983762	6.49164113445828
Meth.UBTF	7.57108246740549	5.64198213363961	2.00613761519525	5.26876422851935	9.49610945269363	21.6921626833649	0.0195777958019328	3.1920671196451	33.8239815946959	29.6276767689325	21.7573619270267	12.4126029789349	15.0361930470996	14.2864659239951
Meth.UCP1	10.4539319877077	3.25344070398216	7.82996058261208	0	3.22413856102624	16.2096530705358	18.0464869709954	1.78843357962971	7.71592902446529e-05	14.8802811475525	13.3947991976018	0.455492028884506	17.6774713600428	4.43085242191583
Meth.UCP2	6.76448360486105	8.42093335464567	11.0353284712523	14.3115219410021	18.6932969765069	18.0513961959831	0	10.4871780699698	33.0301257938824	23.0246633519482	22.5666494788016	4.87944488881593	10.1815848725431	0
Meth.UGDH	2.01362646775647	2.86473426237021	12.1133573143137	3.08315656134139	3.55258434346007	15.006790230801	4.47544431457918	2.8236385156249	8.97648848281248	18.0646967528955	8.47701003997633	3.76515953443938	3.98701123926462	5.97867921729228
Meth.ULBP1	7.04071152024199	6.15681900538875	12.3952475449508	10.2438962841444	12.2806906113157	11.6458504038175	0	10.6878875638313	25.4534570146409	26.1475195943116	22.8254677452293	6.9337841063391	14.1264502211716	4.191986655053
Meth.USF2	8.52089748079579	7.70222015828545	13.1383184206476	12.8849400269043	14.9873974382913	12.9170965201584	7.40464622617734	9.58153606834182	29.6172991313408	31.5644076552201	14.7458549941496	16.7872953481946	8.97524557384516	12.7251367686307
Meth.USP18	8.47383259378179	9.09618904748624	12.0093454710071	15.141151297475	8.44786845556374	10.6247595265309	5.59055470661075	8.43379089887142	14.7920325467747	11.7286658217366	9.02561613365647	12.9718964617478	3.94811138377436	10.7259020460133
Meth.UTF1	3.93382496244232	0.471566342624262	3.60949590429448e-06	9.56040560648827	3.14664071216029	15.2700573488471	4.72282302637057e-05	0.000146500327581855	0.000120141080974115	16.6177972766729	0.0117877509413774	1.89803379123613	8.38295530835269	2.13722436557694
Meth.VAMP2	7.25164811056515	7.22831648880343	13.1661344473342	12.5258458506237	14.7006632077311	13.0435141523817	11.4829910802231	8.23270459893923	25.4001508532459	27.4407437088619	18.813748265421	10.9046645806386	8.9557496451671	12.0841293867293
Meth.VDR	4.20952610024659	4.15877576562192	9.16129599518922	7.49270700022889	11.8243643094551	9.07073907634241	3.64486972195816	5.33020305562908	16.2823193546841	18.7984611201794	12.4045870000505	7.62970895000144	7.58442456814166	5.98039753670566
Meth.VHL	8.60612983780521	8.14594556032775	16.8740289000548	14.15659099002	15.4347073549366	13.0142044183465	11.2437115637218	11.7173131264066	30.8260601549022	34.1105207981992	19.7639153894069	14.6149614997342	11.8999709203704	10.6670889298704
Meth.VIM	1.89841648396137	0	0	33.16444483584	19.3661920900596	22.26675148181	0.416329654676556	17.1084631263923	0	69.0782413727833	0	0	13.6631364619198	0
Meth.VIPR1	7.39499860838878	8.16360257390073	4.19318979549438	5.65097454763317	0.597677120998312	13.3029936770992	10.1520781685262	5.97202767404743	11.2394381396588	15.1049586824091	25.9353296064914	8.75175705083288	14.5493645451707	2.3387861564894e-05
Meth.VSNL1	8.27776606820647	7.84099733285918	14.5448472335732	11.948003805121	18.3875496186911	16.4928831331191	8.92038262034736	11.5339384060608	25.0333413074337	23.2675610936194	11.4626371748661	15.3437792399787	11.8728052073063	9.69232580024296
Meth.WARS2	8.59878170332549	9.15858207122131	14.8981102489243	13.8147449186017	18.8044105824442	14.9494181566697	9.75795188728506	8.49084216651195	35.3720010069481	36.8218526445989	18.2630149517626	16.989249264721	12.3573876072707	11.4130493336545
Meth.WEE1	7.83891938819959	8.48837196268808	14.9554094038617	11.2760657622009	5.09153736145533	11.8832594392947	11.6163823187609	8.66565283465226	31.1618435596106	34.4613457320927	10.066854452481	12.3159877773655	10.719195692027	4.40864397113552
Meth.WNT4	4.24889293719407	4.40553362803293	5.97721196051223	7.64693709015982	7.10379279438939	6.66018165927416	2.61840299395266	4.20697721786143	12.4198616006506	13.0274053018321	5.42794456975053	7.0964278437399	2.87812652556315	5.83224015782146
Meth.WNT7B	8.21906739077549	6.60759846953293	8.50948886563935	12.605411761172	7.50868243500924	10.1280922125081	11.2272258249819	10.082229584818	18.6457318809312	17.3749466383331	13.1279636217995	12.4555273414473	10.1306661006898	5.27854437927534
Meth.WRN	7.66206415696487	0.691539220117929	5.33156434384546	2.41162955972201	2.65522077653461	12.8361537579937	4.18470936241473	1.68499491843667	5.31464396006455	6.53088816733136	6.09730986523898	0.613345955398417	4.38659278208764	2.84301601474696
Meth.WT1	1.89130124461637	1.2423485050635	1.35355301961795	3.36064800760287	6.34957945983597	18.2317916432319	0.000124184219867061	3.87004863253889	4.49141042837281	13.5776922601085	2.39730218760068	1.53271639598844	3.53474993182704	5.82681120974733
Meth.YBX1	2.67194622225077	3.43694264331987	3.48020398856924	4.05791134746057	4.9346994455847	4.75018824923758	3.06470860584718	3.60615070946871	8.65454197772855	8.78370057439838	5.38491594971187	4.71929121308811	3.06311505409652	3.71528779811836
Meth.YY1	7.22134606096754	8.66289250607492	18.7277235057646	15.0835155395271	12.4256731412399	7.281679906244	9.04586035218509	9.05750411468183	32.3791608268687	31.8466985547335	15.0868121764005	14.7189875782424	3.918600906294	8.83915436140322
Meth.ZBTB16	2.6493124729644	1.96261403931472	3.07522338723867	5.21828480731001	6.84936623737568	0.00116124301319125	3.93170598235194	1.93539229910194	1.15044216830954	3.40197097670048	1.32984689701349	1.87545469824987	0	4.33055159625081
Meth.ZEB1	6.29371542162596	6.14566438790577	1.20657740761005	12.9995903718441	12.1358936687759	5.37477120480051	4.12734349266465	7.19696269349253	25.2169178972498	25.8279747837333	12.121318332483	11.1372272897026	7.78890968914036	8.16684857828206
Meth.ZHX1	7.21067027975274	7.04547672179354	11.587808132497	11.7564615461429	12.102318427028	10.7668588453202	9.17028406315522	9.04560641941664	26.2207574282145	26.9010915029398	13.869450206672	12.4515579780906	7.14553105173502	8.01427354259083
Meth.ZNF202	5.97818930527217	7.45005876346267	11.3437779166593	9.55462318831367	14.3644608947445	15.0577012317268	6.23819473509008	8.89487048529562	29.906024607506	29.5194671288675	16.3551755687457	13.3115814962307	9.14940032603521	7.30627582521917
Meth.ZNF267	3.97654861199581	6.16169066831151	6.7985477514744	4.88908345778956	13.7801197384582	18.9316808340707	3.87883485597729	7.18683813662461	22.6843860768426	30.4079566197502	12.8788507423221	5.27170595703436	4.91496896069933	6.72963985950568
Meth.ZNF76	4.80646072173495	2.78542335604526	2.44541466585325	5.23248323559538	2.60359082718198	7.70380584373071	2.39085401886252	2.25083088658878	8.34396800781833	5.27445398147672	7.38001339612385	4.48651341222814	3.78491645049029	4.94854949899541
Meth.ZP3	9.55178702711776	4.48457497188402	22.2204050955513	10.1187725119055	11.6984716414661	2.44435235190632	17.2710245916654	10.4587690787535	22.5350883966085	24.9412965030013	12.3625180756129	12.8465686811327	10.8330474109939	0.000108388639383607
