# Supplementary material for: Preferential Activation of the Hedgehog Pathway by Epigenetic Modulations in HPV Negative HNSCC Identified with Meta-Pathway Analysis
Source: PLoS One. 2013 Nov 4;8(11):e78127. doi: 10.1371/journal.pone.0078127 (PMC3817178; doi:10.1371/journal.pone.0078127)
Supplement: Methods S1 — R code. ZIP archive containing R code used to for the analysis in this manuscript. The README file in the archive describes each of the files contained therein. To fully reproduce the results, the scripts should be run in the following order (1) Preprocessing.R, (2) RunMEGAPSReplicateThreshold.R, and (3) Postprocessing.R. Note that the CoGAPS analysis and associated gene set statistics are stochastic algorithms, so results may differ slightly from values reported here though qualitative results will remain unchanged. (ZIP) [file pone.0078127.s009.zip › CodeArchive_S1/GAPS/ExprsFALSE.MethTRUE/NormalTRUE.HPVPosTRUE.HPVNegTRUE/nP14.nIter50000000.SigE0.10/AResults0.8318701338.Diagnostics.txt]

Diagnostics for A created at Tue Jun 19 09:57:43 2012


number of genes: 972
number of samples: 69
number of patterns: 14
number of burn in steps: 1e+08

Initial chi^2: 5.66088e+08

Iter	Burn In	T	chi^2	number of atoms
0	1	2e-08	5.66088e+08	1
1000000	1	0.02	1.78195e+07	4217
2000000	1	0.04	1.56812e+07	5431
3000000	1	0.06	1.46252e+07	6440
4000000	1	0.08	1.40834e+07	7025
5000000	1	0.1	1.37065e+07	7645
6000000	1	0.12	1.34634e+07	8140
7000000	1	0.14	1.32857e+07	8556
8000000	1	0.16	1.31727e+07	8895
9000000	1	0.18	1.30616e+07	9333
10000000	1	0.2	1.29775e+07	9625
11000000	1	0.22	1.28969e+07	9987
12000000	1	0.24	1.28413e+07	10190
13000000	1	0.26	1.27969e+07	10467
14000000	1	0.28	1.27451e+07	10784
15000000	1	0.3	1.26724e+07	10999
16000000	1	0.32	1.25619e+07	11218
17000000	1	0.34	1.24256e+07	11417
18000000	1	0.36	1.231e+07	11587
19000000	1	0.38	1.22499e+07	11791
20000000	1	0.4	1.22081e+07	11901
21000000	1	0.42	1.21601e+07	12050
22000000	1	0.44	1.21185e+07	12155
23000000	1	0.46	1.20926e+07	12325
24000000	1	0.48	1.2075e+07	12488
25000000	1	0.5	1.20586e+07	12578
26000000	1	0.52	1.20465e+07	12706
27000000	1	0.54	1.20341e+07	12837
28000000	1	0.56	1.20353e+07	13065
29000000	1	0.58	1.20126e+07	13232
30000000	1	0.6	1.20031e+07	13335
31000000	1	0.62	1.19932e+07	13507
32000000	1	0.64	1.19831e+07	13603
33000000	1	0.66	1.19692e+07	13792
34000000	1	0.68	1.19536e+07	13967
35000000	1	0.7	1.19372e+07	14108
36000000	1	0.72	1.19193e+07	14243
37000000	1	0.74	1.18885e+07	14408
38000000	1	0.76	1.18375e+07	14669
39000000	1	0.78	1.17953e+07	14802
40000000	1	0.8	1.17636e+07	14970
41000000	1	0.82	1.17394e+07	15097
42000000	1	0.84	1.17166e+07	15206
43000000	1	0.86	1.16942e+07	15243
44000000	1	0.88	1.16769e+07	15370
45000000	1	0.9	1.16601e+07	15575
46000000	1	0.92	1.1652e+07	15632
47000000	1	0.94	1.16431e+07	15695
48000000	1	0.96	1.16367e+07	15771
49000000	1	0.98	1.16315e+07	15767
50000000	1	1	1.16279e+07	15855
51000000	1	1	1.16253e+07	15946
52000000	1	1	1.16239e+07	15988
53000000	1	1	1.16223e+07	16106
54000000	1	1	1.16213e+07	16091
55000000	1	1	1.16199e+07	16097
56000000	1	1	1.16181e+07	16020
57000000	1	1	1.16175e+07	15948
58000000	1	1	1.16162e+07	16132
59000000	1	1	1.16149e+07	16091
60000000	1	1	1.16135e+07	16022
61000000	1	1	1.16132e+07	16038
62000000	1	1	1.16121e+07	15932
63000000	1	1	1.16118e+07	15977
64000000	1	1	1.16115e+07	16041
65000000	1	1	1.1611e+07	16036
66000000	1	1	1.16104e+07	16121
67000000	1	1	1.16102e+07	16066
68000000	1	1	1.161e+07	16077
69000000	1	1	1.16098e+07	16047
70000000	1	1	1.16112e+07	15974
71000000	1	1	1.16102e+07	16064
72000000	1	1	1.16095e+07	16087
73000000	1	1	1.16094e+07	16168
74000000	1	1	1.16098e+07	16137
75000000	1	1	1.16094e+07	16012
76000000	1	1	1.16091e+07	16026
77000000	1	1	1.16132e+07	16000
78000000	1	1	1.161e+07	16029
79000000	1	1	1.16096e+07	16044
80000000	1	1	1.16111e+07	16060
81000000	1	1	1.1609e+07	16133
82000000	1	1	1.16116e+07	16071
83000000	1	1	1.16111e+07	16040
84000000	1	1	1.16101e+07	16078
85000000	1	1	1.16109e+07	16087
86000000	1	1	1.16097e+07	16134
87000000	1	1	1.16112e+07	16118
88000000	1	1	1.16099e+07	16130
89000000	1	1	1.16452e+07	16127
90000000	1	1	1.16088e+07	16140
91000000	1	1	1.16089e+07	16117
92000000	1	1	1.16089e+07	16122
93000000	1	1	1.1609e+07	16151
94000000	1	1	1.16096e+07	16068
95000000	1	1	1.16087e+07	16123
96000000	1	1	1.16083e+07	16078
97000000	1	1	1.16085e+07	16069
98000000	1	1	1.16087e+07	16081
99000000	1	1	1.16089e+07	16062
100000000	0	1	1.16095e+07	16054
101000000	0	1	1.16092e+07	16128
102000000	0	1	1.16088e+07	16133
103000000	0	1	1.16087e+07	16134
104000000	0	1	1.16239e+07	16214
105000000	0	1	1.16086e+07	16178
106000000	0	1	1.16089e+07	16099
107000000	0	1	1.1609e+07	16085
108000000	0	1	1.16092e+07	16101
109000000	0	1	1.16089e+07	16112
110000000	0	1	1.16094e+07	16035
111000000	0	1	1.16087e+07	16112
112000000	0	1	1.16088e+07	16114
113000000	0	1	1.16088e+07	16159
114000000	0	1	1.1609e+07	16162
115000000	0	1	1.16085e+07	16153
116000000	0	1	1.16087e+07	16058
117000000	0	1	1.1609e+07	16034
118000000	0	1	1.16093e+07	16039
119000000	0	1	1.16096e+07	16115
120000000	0	1	1.1609e+07	16137
121000000	0	1	1.16089e+07	16175
122000000	0	1	1.16092e+07	16153
123000000	0	1	1.16089e+07	16143
124000000	0	1	1.1609e+07	16126
125000000	0	1	1.16084e+07	16164
126000000	0	1	1.16087e+07	16049
127000000	0	1	1.16087e+07	16098
128000000	0	1	1.16086e+07	16151
129000000	0	1	1.16088e+07	16091
130000000	0	1	1.16087e+07	16119
131000000	0	1	1.16088e+07	16096
132000000	0	1	1.16089e+07	16072
133000000	0	1	1.16088e+07	16124
134000000	0	1	1.1609e+07	16104
135000000	0	1	1.16087e+07	16132
136000000	0	1	1.16087e+07	16143
137000000	0	1	1.1609e+07	16160
138000000	0	1	1.16091e+07	16190
139000000	0	1	1.16088e+07	16192
140000000	0	1	1.1609e+07	16175
141000000	0	1	1.16087e+07	16140
142000000	0	1	1.1609e+07	16148
143000000	0	1	1.16088e+07	16151
144000000	0	1	1.1609e+07	16192
145000000	0	1	1.16085e+07	16121
146000000	0	1	1.16088e+07	16146
147000000	0	1	1.16097e+07	16099
148000000	0	1	1.16091e+07	16120
149000000	0	1	1.1609e+07	16194


Summary
<number of atoms> 16126.48 <chi^2>: 11609216 ; chi^2 of mean: 11595174.192788
