# Supplementary material for: Preferential Activation of the Hedgehog Pathway by Epigenetic Modulations in HPV Negative HNSCC Identified with Meta-Pathway Analysis
Source: PLoS One. 2013 Nov 4;8(11):e78127. doi: 10.1371/journal.pone.0078127 (PMC3817178; doi:10.1371/journal.pone.0078127)
Supplement: Methods S1 — R code. ZIP archive containing R code used to for the analysis in this manuscript. The README file in the archive describes each of the files contained therein. To fully reproduce the results, the scripts should be run in the following order (1) Preprocessing.R, (2) RunMEGAPSReplicateThreshold.R, and (3) Postprocessing.R. Note that the CoGAPS analysis and associated gene set statistics are stochastic algorithms, so results may differ slightly from values reported here though qualitative results will remain unchanged. (ZIP) [file pone.0078127.s009.zip › CodeArchive_S1/GAPS/ExprsFALSE.MethTRUE/NormalTRUE.HPVPosTRUE.HPVNegTRUE/nP14.nIter50000000.SigE0.10/Asd.0.8318701338.txt]

V1	V2	V3	V4	V5	V6	V7	V8	V9	V10	V11	V12	V13	V14
Meth.AANAT	0.0324725494792723	0.031941572132927	0.00311056020730214	0.0009964377738881	0.00445238480774438	0.0483313086700834	0.057400851632503	0.0275788863771456	0.00125111265911827	0.0700170864949343	0.0795575610625588	0.0431906501258788	0.0491681701256302	0.0485584880927154
Meth.ABCA1	0.122520496430663	0.126901866414828	0.319636638907019	0.235380133875748	0.260287542000403	0.242113260696142	0.265458808780896	0.118298096541104	0.332628414539492	0.298138999090403	0.355841686167176	0.189805225356342	0.230879121051086	0.218544900514296
Meth.ABCA2	0.0821316678149704	0.0838960374347598	0.19666731772105	0.158177081835582	0.16362850530115	0.141169637160578	0.160975453579137	0.0840370275260888	0.24024601186633	0.201428602772845	0.226386076810455	0.121491428181428	0.158742136200699	0.134946674504048
Meth.ABCC3	0.0454681084329139	0.119256555614517	0.168792343267644	0.180757877622154	0.162511935001048	0.15741704163982	0.181717694243259	0.116313392883515	0.176146179414032	0.16965960004571	0.177861114198354	0.1439394484368	0.134542353575095	0.105075621087983
Meth.ABCG2	0.129492844681726	0.130612250462074	0.262300066672144	0.200604824636	0.209557981016518	0.178276980977506	0.258895052986495	0.135423080432655	0.2865432761467	0.239188949736974	0.293455005459329	0.161040741005668	0.213600580416575	0.189327440922411
Meth.ABL1	0.102685538177387	0.12266536096767	0.272388668695396	0.203406047760116	0.228583896695225	0.198776436940663	0.219190167379134	0.103101437088185	0.314066634749775	0.270394143915454	0.307560118243345	0.153470557859657	0.223831399641082	0.187598655223668
Meth.ABRA	0.0255869306864594	0.0259236981151396	0.0684504165728011	0.0483163304601328	0.0592887346219655	0.0518008042462619	0.056750693311694	0.0259054213713703	0.0721212769968497	0.0537879885344865	0.00450785517120855	0.0386542902995	0.00203883478941334	0.0668115312843961
Meth.ACAA1	0.113732281562913	0.121108719123446	0.275998402730483	0.215677492004279	0.241571127047794	0.216983646205982	0.242834200619773	0.118658305340627	0.340747978797747	0.281986461585837	0.341471889271139	0.164975809712157	0.211208474124549	0.199449532516412
Meth.ACADM	0.123761367262137	0.0648573039023603	0.164340960293703	0.291424155680746	0.32205135675259	0.279670359070192	0.306459762494585	0.0821074845672333	0.431849952013796	0.391855399866364	0.491957345182522	0.121433354952392	0.331644863072021	0.272399780567788
Meth.ACAT1	0.0277904528065369	0.0333450041632937	0.0764963104484638	0.0584082314979744	0.0637258950918052	0.0552360536116801	0.0586906452270969	0.0321993715455881	0.0894339078306733	0.0797842572614991	0.0926623007662414	0.0455188581557791	0.0600747078498848	0.0500424026104492
Meth.ACAT2	0.0511535163294071	0.0493468092075119	0.127977763965364	0.0884749948258323	0.1043433562658	0.101253214088499	0.105535859626293	0.0451828891243939	0.140185188879676	0.135107174617176	0.151052172324746	0.0741117080125612	0.0995968902065066	0.0900993553520525
Meth.ACE	0.103190898595037	0.0673836555895184	0.123208185306539	0.215048328012065	0.174080331278104	0.201018741291431	0.210105612866352	0.111222920063637	0.306698745603221	0.224025899922437	0.272233838545211	0.157601116052394	0.216746750779957	0.176218145053395
Meth.ACE2	0.089392304469507	0.0839712765033003	0.154041352690194	0.123319012740735	0.123875631632397	0.123904627297064	0.14487960256921	0.0746975749377682	0.159394220432647	0.136252431465314	0.185492172383681	0.0969048675333172	0.11619093181839	0.112498260440121
Meth.ACHE	0.120737909515463	0.104615686574845	0.275525805351259	0.225178347182642	0.225671834514434	0.217354899269783	0.238696931923295	0.0775748309053407	0.328491233221786	0.289645145475455	0.350209166568881	0.180784036197333	0.230813524951105	0.165567880956469
Meth.ACLY	0.0844076126595974	0.0932769832752126	0.161410484761293	0.148062745374925	0.134822677329553	0.139606167301699	0.160759459419134	0.0948180131789295	0.186128883253258	0.147644252918332	0.176729855687356	0.111351539781374	0.128332563349536	0.125596513865948
Meth.ACOX1	0.128893859134618	0.135190106977365	0.304905963377642	0.25174630423517	0.254301588376274	0.242283632933099	0.266851186861545	0.135332792585989	0.370985883524847	0.304700347102785	0.36443714230787	0.187778141674906	0.241549228592973	0.222665259768193
Meth.ACSL1	0.119915654095903	0.125542090272455	0.269156693863842	0.225070618128855	0.227569221343376	0.201825432776803	0.22829491296041	0.106847950775069	0.317624782041508	0.264751898258118	0.321826047187446	0.170695396687327	0.237793884258931	0.193389870350585
Meth.ACTA1	0.00354020904933143	0.0285413268100527	0.0853611029691417	0.0615732876874548	0.0676172016590346	0.100915466805043	0.0608071611728405	0.0438492378578668	0.0859028285569376	0.117913844165409	0.102602818687453	0.000435483139608359	0.0632858832274642	0.0607289435898445
Meth.ACTB	0.124943725188341	0.134034075890524	0.296602725835916	0.199473076078799	0.254434176957725	0.219944340405363	0.243338485693905	0.125970512034705	0.366786616233041	0.323310910951777	0.370251412915187	0.182469376362695	0.230979368792397	0.208175807545592
Meth.ACTG1	0.0960543261012927	0.115821919487508	0.291889201839673	0.23957510765679	0.247738223797657	0.197870629084265	0.236799068313092	0.0955111592348496	0.381863078105267	0.340693445576925	0.393261194496271	0.186408758453385	0.231306959540698	0.190574247581543
Meth.ADA	0.0805770067798813	0.0821689359582562	0.1351046385206	0.145847673309306	0.136983090314325	0.000294386025828307	0.138706269267331	0.0726571921918363	0.194208103592212	0.170362769376818	0.209583620968505	0.117033790785594	0.151736822534481	0.107181945968816
Meth.ADAM17	0.14691326952581	0.134634815506291	0.357916629561364	0.287133048255349	0.28731362590975	0.262506781196547	0.282417054434454	0.146474546522403	0.395802306831837	0.335830478517596	0.37955021390483	0.214763436129881	0.276084692102212	0.242181885137791
Meth.ADAMTS1	0.10781085280541	0.125112301073503	0.223341842132877	0.207795770900008	0.22930218640432	0.201111483544676	0.242723985380966	0.115816192492021	0.197871297308888	0.217611456173112	0.218853783364971	0.151949357219979	0.182441074402797	0.143999348586955
Meth.ADAR	0.101351840723878	0.0992482082126016	0.25410554862195	0.200043753748683	0.227044140104412	0.202907565726341	0.213631275882831	0.0989420403498315	0.312579037245087	0.269331547219152	0.306122295371873	0.154076933407812	0.21106663679673	0.183930834440397
Meth.ADCY3	0.0272485247703576	0.0269119375921913	0.0435583642459237	0.0507854451140528	0.0585143763393666	0.044861069900061	0.00133280912073434	0.026476664480623	0.0736223389408638	0.00240565524341672	0.0693332744153331	0.0384315361531799	0.0543648331550762	0.0456124880446586
Meth.ADCY4	0.0755617272531943	0.0369004703793417	0.106071246184951	0.0235166250113696	0	0.199364693249068	0.188202133790432	0	0.188263587732249	0.168289673995354	0	0.0648055593741011	0.0892467522579614	0.139781426014621
Meth.ADCYAP1	0.000631979572763699	0.0347976627159926	0.0910086989185599	0.0651375146127686	0.0774636877574637	0.126588011201917	0.0814847404744238	0.0288135163845422	0.106360998753928	0.13503740811818	0.110516867184411	0.0610319181309071	0.0702044603777926	0.064366166321836
Meth.ADCYAP1R1	0.00722635536600546	0.0441580208817525	0.134724443030322	0.146384871189095	0.149825492424728	0.175815371208447	0.12266372679419	0.0343279975893977	0.154738731217063	0.224981189681287	0.183399554210216	0.0553514678351586	0.162021141606909	0.104666806248557
Meth.ADD1	0.0635209098500873	0.0610492177811212	0.133198444421181	0.114664228969768	0.129975397052918	0.106624936430422	0.123498372552371	0.071861339838169	0.192595693246168	0.161565890398818	0.190620642428439	0.0840091304086704	0.122197938675116	0.0946242602884465
Meth.ADH5	0.131557644488965	0.144821964066066	0.370953636245651	0.260433960067161	0.299570171361684	0.262111334165449	0.269966596689887	0.138225887724593	0.436205330774835	0.330800531574811	0.418676425622409	0.211102477283738	0.277149534199421	0.242782142934644
Meth.ADPRH	0.116594929511412	0.12104005425791	0.214408438583647	0.140338257977235	0.19189032510948	0.176207970408032	0.190945967538869	0.0571215877421706	0.238381423360244	0.197008374267207	0.258347096013576	0.105714174821336	0.166237047465137	0.140594026567145
Meth.ADRA1B	0.0255789970138633	0.0274749281720525	0	0.0488136543731071	0.00498273927477859	0.000832555667462447	0	0.0260597885838251	0.0638420559724193	0.000750839311403377	0.00087826544605054	0.0373585316738079	0.0535163083121509	0.0447302307968126
Meth.ADRA1D	0.00155362200310086	0.0264631506317716	0.0674647105318681	0.0231234572900403	0.0541078707789641	0.0530870362966355	0.0546449951312429	0.000455826483195123	0.0724854878229164	0.0681673761132564	0.0784204948323934	0.039138380268344	0.048209488598191	0.0454268493443904
Meth.ADRA2B	0.0252546154645326	0.0273835055112039	0.0699998225542979	0.0536058612224558	0.0599397690892072	0.0531473141255569	0.0530517796677838	0.0262336882277301	0.0729849594146547	0.0711025005789081	0.0842442177015967	0.0380499047240736	0.0539968318669655	0.0460161838123384
Meth.ADRB1	0.0249166967442131	0.000418066916398571	0.0752956759654743	0.0704209889286964	0.0665647150974347	0.0701704185724423	0.0878717933972222	0.000679196081623012	0	0.0857227323730761	0.0909898395144722	0.0513405128734301	0.0689801970969833	0.0553871693657299
Meth.ADRB2	0.163340866589829	0.0397327993020279	0.391721725530944	0.288336073905479	0.302530475681596	0.273380947674472	0.296729982327044	0.133242343223253	0.425226861623676	0.36762654742654	0.427780621411155	0.223492321997749	0.278650796621952	0.250068100506908
Meth.ADRB3	0.0284849067148345	0.0383645463967658	0.0855704711798646	0.0613786934969445	0.069591138411562	0.0867502070196514	0.0903300813951365	0.0271544609153562	0.0977182712626466	0.0824316529859317	2.99576711812009e-05	0.046428418675671	0.0634195277282883	0.0724865244852569
Meth.ADSL	0.132618184007839	0.132614014594536	0.357063541688986	0.254926813633022	0.292396573794793	0.260389956550297	0.276270133556549	0.141141586615827	0.412194649477081	0.348419324514369	0.42804849242071	0.205557113885703	0.274572720740437	0.23434305905501
Meth.AGGF1	0.14488903237013	0.142004277307631	0.353430408443456	0.289591007783876	0.312176514378092	0.273867504898776	0.298039836395698	0.1471167808524	0.424022007117831	0.37488693353782	0.448011045575787	0.215148283975322	0.312147506618972	0.256474268204386
Meth.AGTR1	0.0315512858318478	0.032753028282944	0.0874649120662772	0.0606141871733622	0.0853796669254528	0.101956826022645	0.000498992467810268	0.0353005305062378	0.102536029313583	0.115687633865122	0.0979828998035207	0	0.0640141031897632	0.0653614408195045
Meth.AGTRAP	0.120292660380802	0.12195603688225	0.29798374760721	0.234261617993156	0.256603746510218	0.226377633528265	0.254095081827269	0.128467541801517	0.370222410583557	0.297422533799803	0.346788939715869	0.178953071738228	0.235579345214035	0.212803602449171
Meth.AHRR	0.0282043689941074	0.0256236340835389	0.0722172608794157	0.0513668025683211	0.0928318754348107	0.00250391274351577	0.0879802481573187	0.026150791223856	0.0751156904668391	0.060028509687808	0.0770909000586965	0.0761753381186425	0.0525006060832078	0.0484578347480453
Meth.AIM1	0.0886361527095884	0.12752108897051	0.302244788707486	0.242943026039613	0.249884961932203	0.232804605194507	0.228866352476964	0.110668388710712	0.331609083035488	0.310656053510284	0.330780949067773	0.177910641916497	0.238839744212919	0.159208935460301
Meth.AIP	0.0885343836799854	0.0858227970066101	0.129141315990988	0.144327843782598	0.117758611918474	0.000255499394346866	0.125427212517187	0.0388500332501646	0.202063679591874	0.135899623293516	0.198023822672658	0.132728772488643	0.16443573304685	0.111043030412094
Meth.AKNA	0.0304283668873156	0.0357471786141042	0.0891757900779819	0.0653067171702597	0.0752488179102719	0.0664093837106651	0.0780007542585801	0.0378729659555515	0.0928157998869358	0.0858336442593782	0.108680086878471	0.0481948730329623	0.0634725490673823	0.0636371087074282
Meth.AKR1B1	0.102653245938321	0.127276995266123	0.294644346278776	0.232215179983093	0.241629027119823	0.217964231435812	0.228032004551556	0.122668330547046	0.344505448964495	0.281425505563712	0.330922356633118	0.1758613137498	0.224940784055436	0.192493589264271
Meth.AKT2	0.141261890885465	0.146292344319946	0.387448799952273	0.28191359582512	0.299058257747946	0.2766170356934	0.284031624244562	0.13958378851644	0.398374530121126	0.34972914552426	0.405837285543644	0.207673639834219	0.309273395736157	0.264086377646156
Meth.ALAS1	0.100421110965443	0.0994873963498746	0.121282810782683	0.0918230644827951	0.00278077079681027	0.092719499992638	0.112387737665347	0.0514125588632188	0.191366220577739	0.159318631796213	0.186954125219278	0.0648195837208471	0.129203285342874	0.00239027539061625
Meth.ALDH1A1	0.132256906603891	0.128416972645854	0.290954387818241	0.00375063539127894	0.269055716804755	0.24749917577818	0.272113453204659	0.131543777645377	0.344472925679947	0.313755719452444	0.388484021526348	0.160476128594977	0.261605694496247	0.234379290196264
Meth.ALDOC	0.157098375390117	0.171849928296399	0.22960896380634	0.205730387923587	0	0.226642059609081	0.253318591637346	0.123109558670255	0	0.327128391034847	0.339548936801455	0.105505135556266	0.242248840685606	0.183722445927277
Meth.ALOX12	0.035988376784938	0.0284445886738932	0.0658802567308271	0.0519051818540763	0	0.0521094846588156	0.0570152442674254	0.0435063444029541	9.4227750862477e-05	0	0.065747018232819	5.43088989752836e-05	0.0555215434776595	0.0485740774980097
Meth.ALOX15	0.0802696109531153	0.03343354325032	0.109257060014007	0.125677585453619	0.0891147478338844	0.122324324575996	0.091487719524125	0.0292183881642909	0.121533450186657	0.12957081467947	0.132796984533232	0.0900693966850899	0.122143240363261	0.084198852236773
Meth.ALOX5	0.0524691283150454	0.03230641123476	0.106882570629537	0.093715616762309	0.0896190570846288	0.083246247952685	0.100639354759123	0.0421180907117858	0.128352430489989	0.104291265161677	0.111862248459837	0.0656046947389997	0.0872427612696465	0.0786742819674027
Meth.AMBP	0.037611297666254	0.041852800804673	0	0	0.0608742951862458	0.0461260675454098	0.000844908493251594	0.03161260669788	0.0810307325050716	0.0573732408151718	0.000201716752941375	0.0480668115857764	0.0555285790878268	0.0520652798865603
Meth.ANGPT1	0.108769438426548	0.097585726578295	0.241486805120866	0.155722029750952	0.18841165702295	0.184718183554686	0.195722932384129	0.104882504647085	0.240738882583266	0.242733305863057	0.267246289940189	0.116158722925887	0.129553374319642	0.00342319384512862
Meth.ANPEP	0.0469641619372319	0.0303225790658623	0.0699715226284108	0.0526033091239713	0.0588329417848782	0.0517708304466861	0.0574740295559992	0.0266930389871388	0.00310616954239166	0.0523202425309025	0.0018068363361437	0.041263051943126	0.0537218245706826	0.00208680287437441
Meth.APBB1	0.109317671183863	0.0848477049534188	0.256972948639146	0.22714611208454	0.236349414687737	0.194514579728884	0.220593789172238	0.0429981118003098	0.319396829719281	0.254296552057619	0.288263914062772	0.168442934367229	0.235048320641308	0.181913405278166
Meth.APC	0.0427736932913369	0.0670361648294254	0.0843063199138295	0.0694539529230981	0.0807291721328331	0.0669410406646462	0.0654426529057663	0.0270395168542943	0.0953124029670401	0.0941659515273752	0.108417586379571	0.049945038053865	0	0.0558312991541525
Meth.API5	0.105870340309137	0.0960364931625647	0.258045998633435	0.201180089939421	0.210508351177957	0.188401670729614	0.0218508905043192	0.101677990018978	0.291941122302427	0.247975677434835	0.299561795489943	0.151349333627387	0.210175451075883	0.177369221220635
Meth.APOB	0.0320997471065844	0.0664645339407929	0.0951408245794617	0.0866859109150583	0.0799571192486311	0.0835051744117075	0.0011328094578571	0.0386740184656463	0.12053496096679	0.0883274080852496	0.106765206228901	0.0487398952066514	0.0864890037208549	0.0651844784921797
Meth.APOBEC3G	0.0638987359486959	0.0357151309847645	0.0943198507628549	0.0632184025173555	0.0772132391960102	0.0747615187232796	0.0749789805945827	0.0276204624115734	0.123957294422641	0.111421169420111	0.121439027159441	0.0472154119500062	0.0751440897800189	0.0413918642418455
Meth.APOH	0.0672640534421171	0.0848035686563542	0.110425415859518	0.0822100855048718	0.0910086818619651	0.0946280782498454	0.116267754138721	0.055600675697367	0.124784885696499	0.101856470291201	0.137242962695478	0.0685516872368497	0.0855811311154359	0.097934409347674
Meth.APP	0.0800172698672181	0.116936057757311	0.206784142233038	0.202640560240223	0.253991935693957	0.197232607537648	0.225738539236339	0.137297308174113	0.249979138785685	0.217384104289632	0.218297123343362	0.11949480152497	0.207467658879821	0.167427290723829
Meth.APRT	0.118866472431287	0.0829370837760265	0.249922389999387	0.202601456711051	0.220595057304433	0.194799968582674	0.214968828861029	0.130488522302377	0.315723970480752	0.258522888913462	0.29314863658524	0.138013529177266	0.199039668936958	0.181059879247087
Meth.AQP5	0.0451257920225308	0.0500797220760916	0.00135200208400381	0.00103156451172668	0.072252784005735	0.0700776577143962	0.0866828289157383	0.00289323836473797	0.08670492115243	0.0821934526628883	0.0914020110620697	0.0558688785203474	0.0770461236974868	0.0634663218214714
Meth.AR	0.0325787727874435	0.0465061579329396	0.0970262119423965	0.0586344523733807	0.0828900540758854	0.0769111584334101	0.085600425441943	0.030807622055955	0.0910967281304988	0.078890682393025	0.105796033007319	0.0564657440633034	0.0018157148048013	0.0862929766259928
Meth.ARNTL	0.0558881511359576	0.0466304229138364	0.218051552399541	0.192237465180615	0.14568015857369	0.238316576796106	0.127247612361681	0.061844704188494	0.171031906514448	0.238425807879733	0.214746602988369	0.075581805043895	0.188877055633728	0.11821053711628
Meth.ASPH	0.126385234203038	0.0781395139007887	0.257503388650644	0.205842482473506	0.19845888005061	0.208782812792832	0.202181316887482	0.111341556048942	0.309289799870102	0.26271438428495	0.30403864252937	0.172775617694415	0.208369216599197	0.188914858387448
Meth.ATF2	0.105466428105271	0.101452202017519	0.240982685386634	0.185976411678126	0.212753308304964	0.185665622964697	0.199111450767992	0.109442320842606	0.293426662196549	0.249832101699484	0.298489736254159	0.148232672889998	0.187994964499187	0.177008490018963
Meth.ATF3	0.0421290632098031	0.0403109436217897	0.0712823263507521	0.0554581142764297	0.0644772605637573	0.0121499418246364	0.0594939110927874	0.0341896138664881	0.092469805293375	0.0568167765201012	0.00188841323998864	0.0557475509498724	0.0717715768955117	0.0514885004779146
Meth.ATF5	0.0271585558873828	0.0288150385644767	0.0691722630831763	0.0551520447440303	0.000690729248606855	0.0474371928535522	0.00201648825511004	0.0271293548441121	0.0869594640198827	0.0700868956143954	0.0812331540541448	0.00803675969865415	0.0596302363910726	0.0495303405581946
Meth.ATF6	0.157126513852203	0.155779024182669	0.360394264332981	0.277420131936779	0.306111646404412	0.26276916622547	0.00936110103678402	0.137495616873436	0.416045063413756	0.34309375670149	0.395096436258272	0.212614218318588	0.293943599728805	0.252404859386759
Meth.ATOH1	0.0832180077072309	0.0820468142278829	0.200629219211774	0.221353546557968	0.170521044484354	0.184593495873466	0.228483775309873	0.0537436256613634	0.232579255909574	0.215833418335611	0.308295786621163	0.111116096494485	0.198231251185468	0.117546763058219
Meth.ATP1A1	0.116364272684949	0.111246907658177	0.276492806414205	0.211361808385447	0.207862310794563	0.206370630387171	0.214872492722366	0.128225465705044	0.289205566804937	0.232052782052675	0.281485972138999	0.157566130631639	0.214262128263674	0.181805573366023
Meth.ATP1B1	0.114977332555519	0.124638927296474	0.269349170882224	0.198501157424989	0.234167046117502	0.209643714262763	0.208201019935836	0.126307195257999	0.283468318496525	0.251036774267504	0.280365047606427	0.146048407379918	0.201442604140721	0.174137826703182
Meth.ATP2A2	0.121314491478373	0.108262819004384	0.26893343937687	0.212967653367766	0.229728607861359	0.203660101112438	0.221113887143154	0.143908665679961	0.30673685681674	0.247633876817495	0.315696819304979	0.173438532057258	0.220340917165273	0.193142369581523
Meth.ATP2A3	0.142658797440396	0.127593616128416	0.262001261331129	0.244341734527919	0.156630381964249	0.217538660955169	0.00207917175312601	0.070458741071655	0.296393769097167	0.282829563526288	0.246939809411177	0.00257567571651054	0.273038429137216	0.174250929597207
Meth.ATP7B	0.0965225119024215	0.033590558563909	0.197841637014877	0.144049309552102	0.17252674248631	0.129545376599515	0.0542255608951416	0.0696381150763637	0.24845429511889	0.192104583320579	0.219532784171573	0.0828257383185892	0.178930609594949	0.118508423764868
Meth.ATXN1	0.114866300968722	0.121555033109049	0.284589408992645	0.247232528207033	0.250640450175098	0.222586930449969	0.25195977420996	0.131002762262608	0.359428917237237	0.303147243920052	0.350920275325114	0.177043193305489	0.238899525908745	0.190386639504778
Meth.AURKB	0.117016813772581	0.131161910252608	0.292818645351936	0.223427367524014	0.251617677382693	0.214817540537758	0.233080340748897	0.130119906756763	0.360381090168474	0.296771398044306	0.372782382224028	0.186974777529598	0.222340026331107	0.205104200735777
Meth.B2M	0.133761369068796	0.13162139698097	0.304827215162408	0.255154996748267	0.27113253400062	0.257865044661663	0.262619658658978	0.142153228737908	0.382242902124956	0.331718973695939	0.370250550818608	0.203267101502179	0.256826557187121	0.226578798079558
Meth.B3GAT1	0.0506773677777271	0.0336909073332896	0.000655321446432227	0.120408059085494	0.138211021833864	0.110350302181402	0.0810746126465611	0.0301654877926132	0.131450395081127	0.150425783768832	0.11470515964862	0.0530518700654879	0.126233470706095	0.0807934421737636
Meth.B4GALT1	0.0584143156081123	0.0432135383091508	0.0746482590075744	0.0606232134840077	0.0655110157916113	0.0578086180237017	0.0603434149926665	0.0281507063830811	0.0938359543527272	0.075484239938736	0.0909713292581893	0.0491252384818247	0.0681150060123598	0.0531385951476551
Meth.B4GALT5	0.132167548707853	0.153323428977729	0.349536736893324	0.263837013889943	0.293796685173537	0.256501198225821	0.282696548092296	0.1433475481692	0.424818913484235	0.342372131830831	0.419205394766155	0.202237764118408	0.268683233712584	0.232285886350704
Meth.BACE1	0.056503827492779	0.0701495626220702	0.171945576480684	0.151175633110037	0.235371985893111	0.174551348434933	0.221883790815275	0.0796034073955897	0.00205836123772044	0.247303286789082	0.15670321845562	0.131023944053722	0.128287245889415	0.116785455281666
Meth.BARX2	0.0895173699945271	0.107573852965548	0.211856807625888	0.206998851124454	0.229735300947758	0.19794248226722	0.240057556782971	0.114842924972128	0.252586731259526	0.225761671610918	0.214535717152708	0.149786569987213	0.189596656958705	0.15110790711113
Meth.BAX	0.115642091841816	0.120778798127584	0.252084415482787	0.214146515842461	0.225240746112011	0.195708317062989	0.22983268106808	0.134578520363398	0.296058784648948	0.233562148459875	0.296253269804785	0.163355953234085	0.205883739128443	0.197352798754112
Meth.BBC3	0.116767955650517	0.124740947315105	0.307793662867984	0.214720873936416	0.247551713873516	0.237199165036663	0.248603978911267	0.118364685230679	0.348839873026589	0.292768900967472	0.339988450665042	0.180833373526419	0.230799744294359	0.223470640386237
Meth.BCL2	0.130992963039401	0.144155766219705	0.352041615528714	0.286430455127369	0.290957913609237	0.263282830996978	0.299270818493592	0.0545415627618125	0.392880180319703	0.341197524498382	0.395115660050951	0.200386379661648	0.282336452012994	0.244133840177107
Meth.BCL3	0.0892605215532707	0.0938647180271838	0.230685626734722	0.194307726549402	0.184119630340219	0.16586851963562	0.195917832293849	0.0947590464679998	0.270981193748186	0.231908625723895	0.263138658404472	0.142965191830707	0.17981266443728	0.158750292756417
Meth.BCL6	0.141297561224282	0.128046256525635	0.336258818586647	0.256519537155599	0.29870265617201	0.254018269540886	0.277992709996299	0.131878959735265	0.416770117294273	0.332911363339254	0.408613078480028	0.211456322855614	0.274646947805308	0.240393125409429
Meth.BDKRB2	0.0900377068102977	0.0984189545916838	0.166871101864397	0.140474412248876	0.147212165930371	0.143818801441597	0.152484797091451	0.0650672450056996	0.178561647209167	0.144285423317238	0.171956046403444	0.102283973918416	0.144286231378365	0.118699460113153
Meth.BDNF	0.0654917236557112	0.0626208694210784	0.00897299989269706	0.208016307668705	0.156813044678809	0.205024515103499	0.175396214625837	0.0607071537353977	0.216204653402956	0.246724786921127	0.233736402086361	0.0757495437217005	0.179665984222029	0.150270381212059
Meth.BIK	0.114703212268908	0.110258987560633	0.181546889977367	0.116241960468038	0.152296620978664	0.145886484334324	0.147689543739565	0.0401140484839333	0.23346993920382	0.18141938655655	0.207985002633453	0.113217759492379	0.166429525946303	0.151360088269073
Meth.BMF	0.116687211070594	0.112378744925169	0.274207958964454	0.233213514066828	0.23534293261192	0.208477972161769	0.230033990968681	0.140460275071948	0.348307137600091	0.278828702672051	0.325374330380961	0.170977110596822	0.217515724734447	0.180488748106699
Meth.BMP4	0.0729984565895824	0.0329219334033267	0.0760083797223508	0.00678893039112689	0.0707256707562313	0.0720152581911329	0.0842710497865948	0.0412910335868195	0.100905612823224	0.0810876695009335	0.0955179969957303	0.0475595605458154	0.0638668880885822	0.0617114011799375
Meth.BMP7	0.0760473644409289	0.117739597815027	0.201460734999181	0.198605870806254	0.191249254397775	0.188609708226579	0.231312605553454	0.0815111059777984	0.186804381751904	0.199645202836451	0.200169530414137	0.148403357561856	0.171640006325576	0.159077369167684
Meth.BOP1	0.142728111486896	0.155161329163173	0.384457893845772	0.296025863393334	0.317404129552738	0.274077241889299	0.306118191496773	0.162239782691911	0.424470466497088	0.355066967825131	0.441889904143455	0.228567932132598	0.303875517395768	0.256887543163711
Meth.BRCA1	0.0345947289478668	0.0343566598031181	0.0692789013518351	0.0654441147674554	0.0178122757476081	0	0.0557037895108207	0.0282778904901906	0.141192845237062	0.0694356156191531	0.0875367360027108	0.043511375494301	0.0731630025399715	0.0472738542591997
Meth.BRCA2	0.0275005458987607	0.0264835945253164	0.075414817732176	0.00149361437443211	0.0637679112162257	0.049174040579168	0.0595772168766457	0.0271751296413962	0.0814644937023555	0.000359513769461312	0.0751221986672977	0.0462761814414243	0.051161384908222	0.0473611785106169
Meth.BSG	0.129878007275609	0.198369284715208	0	0.201438942501835	0	0.201315173289243	0.238515950129133	0.00033037817731171	0.501161986489649	0.357674017336559	0.238143265615656	0.149105170738738	0.269265110110632	0
Meth.CABP1	0.0816193239555167	0.0800783286352167	0.183762332678238	0.144371554848315	0.165603838598132	0.138655457566772	0.14283689704574	0.0840306833169318	0.216393756549897	0.196997716166854	0.231929298209287	0.115399376794359	0.155457874865751	0.132344986535192
Meth.CALB1	0.04260968311763	0.0363327073003571	0.185582876192547	0.000725844663847863	0.127451426954939	0.187877299538394	0.185884909527367	0.000557597777295471	0.167230832255553	0.21082275489558	0.206248335120817	0.150433064926387	0.0967954527779292	0.146859390834909
Meth.CALCA	0.0327642155847425	0.0286352662853338	0.0898524202968709	0.0652366905645549	0.0794379286990594	0.0965707376139785	0.0808401805009804	0.028594628708925	0.110909179818497	0.111479148178936	0.0988283733329393	0.0605628972053916	0.0641441498315453	0.0669083378811947
Meth.CALCR	0.0508599895557521	0.0394301788586516	0.116492783214254	0.0695705367706131	0.0832182900904171	0.129856119282811	0.121795026745469	6.99388219031452e-05	0.134720906467913	0.149027052903942	0.136777967304111	0.0632804245055751	0	0.0731745552029479
Meth.CALR	0.133453675302517	0.126300111677908	0.326329759188657	0.238905489828304	0.263000837885855	0.240944012581033	0.251554220660652	0.132058708972273	0.369914356700873	0.3112517309667	0.352612579061322	0.179812550006478	0.243311649403864	0.222158940114937
Meth.CAMK2B	0.0716867103770738	0.00164951499301512	0.234481427285227	0.172865382549265	0.200272633279307	0.221622115406264	0.247076584279005	0.0497152083795947	0	0.312587094298295	0.310217694619334	0.16373622656407	0.192585737489374	0.208721069838992
Meth.CAND1	0.0603065039971374	0.0658005708166356	0.151662408095442	0.119293739451064	0.12464663038331	0.111790563230158	0.121315272431145	0.0632233105644209	0.175137380331263	0.142583701637853	0.166822905715895	0.0880948592772138	0.115418237771086	0.106421238233209
Meth.CAPNS1	0.0789508482233835	0.0867897923106955	0.185742990149208	0.150575482234575	0.161816063153968	0.141611126529407	0.161666906699641	0.0864286215577435	0.254314857870543	0.196150134085441	0.231020022461526	0.119056570896641	0.148256294909051	0.121980540600852
Meth.CASP6	0.0794611347767022	0.0884913722112876	0.138277160217206	0.133565200727085	0.121873318629347	0.127738833494799	0.14681587538273	0.0309888356407796	0.142209572078909	0.127806387350403	0.17796072300304	0.107253699641269	0.117299869651634	0.125218037965634
Meth.CASP7	0.124813745132825	0.143383419496271	0.328828222818591	0.243777968983945	0.279224822363934	0.236804521611571	0.258924457357907	0.150541142616812	0.398098887605487	0.318825409198903	0.382686963258479	0.1943423874966	0.241186299729948	0.21536490618192
Meth.CASP8	0.100091431576531	0.0838459631076669	0.186249715488089	0.174034287418778	0.213156621334563	0.000610775191237254	0.173054413434004	0.104939444711893	0.257105888992773	0.196903168168625	0.263487829464746	0.147583362599833	0.196880116026567	0.271042375383551
Meth.CASP9	0.114964162278026	0.114429233095231	0.281962960635697	0.219758373242462	0.233004280255618	0.212672952469376	0.236313181639012	0.118331241286099	0.328211508907192	0.290611114126709	0.34484562008194	0.167896977663858	0.226614869843241	0.197265849043093
Meth.CAT	0.10011097760336	0.0742084932808966	0.247246340796143	0.19184260465323	0.219916255471227	0.179932671195678	0.233154879954747	0.0953043907317223	0.253957802382523	0.244673007485876	0.331159042847532	0.150539572109623	0.186764215177848	0.186734478386648
Meth.CAV1	0.0699282539041646	0.0672155918405971	0.188417977442811	0.147869283714209	0.156045636541825	0.149229231246355	0.147441709849293	0.0768277997527802	0.216178158227956	0.1861299683483	0.226071152547952	0.112775642811367	0.151222768465936	0.136495715367803
Meth.CBS	0.0671728171503468	0	0.13957051529713	0.112217022210884	0.118312026444026	0.120820680354066	0	0.000449699445793346	0.156874956892754	0.183387122448644	0.173418824362215	0.0615439919480461	0.134182171170885	0.0918009280593257
Meth.CCK	0.0341128136515192	0.0470222581838486	0.104519561794232	0.110973233117261	0.087438458394699	0.106943745101952	0.111717419226428	0.000131875536995319	0.124395602766675	0.105981545007463	0.111479368173433	0.00203862811862104	0.132147869853419	0.0778692438441907
Meth.CCNA1	0.0311009758904489	0.032744584318909	0.0873140771617931	0.0602792526645933	0.0776330446478485	0.0792645310361158	0.0690257863986533	0.0441562918775278	0.105301377125956	0.11029714347455	0.108728532973778	0	0.0729209827812644	0.0565512887276955
Meth.CCNA2	0.127256476113448	0.137649848975631	0.350164744930851	0.242264600022514	0.295496098429488	0.254981679010581	0.268937267450739	0.144455297895097	0.361676411044397	0.340900537263934	0.3802249620022	0.202665771091689	0.254183339681807	0.236412511294793
Meth.CCNB1	0.0268938662942904	0.0261530718242875	0.0751854859853576	0.0594402171166641	0.060087805963099	0.0743398403516103	0.0580156609706167	0.0266838929704274	0.079346504916163	0.0719222092648054	0.0774270489483725	0.0404418624966134	0.0894615835990085	0.0530835147792661
Meth.CCND1	0.123494036986377	0.125677762096828	0.318807643857064	0.264395071908476	0.248501723686119	0.251818654349443	0.228650090342723	0.0963144997573691	0.353342504457267	0.312668647212675	0.358695925409529	0.186628124210615	0.252435203672039	0.183078521873313
Meth.CCND2	0.0996885198142992	0.105583673693423	0.241133481426221	0.185201322651301	0.194631315082367	0.200286987985581	0.20055083036796	0.102247548924341	0.246377458715057	0.241025857997411	0.223763881521504	0.0676318588256916	0.197028569137461	0.153099681240358
Meth.CCNE1	0.116974714312987	0.126478078154792	0.293516604159522	0.238804840049929	0.22618065523843	0.217307953873642	0.253590088994605	0.131657115373444	0.34213156716654	0.283822313190847	0.344103723828895	0.189089275903875	0.234517019050116	0.205477375713128
Meth.CCNG1	0.093910676967954	0.0852627195095693	0.224271166113627	0.180710773495477	0.19087081819966	0.17524767957978	0.185105530939244	0.09712699726956	0.26266342776882	0.246959176125752	0.275837055544066	0.139751197047012	0.188160707630744	0.150891750354207
Meth.CCNG2	0.144503098338445	0.146219083931524	0.361201192641159	0.265234475637849	0.292521540950345	0.278038104714073	0.29988125422459	0.140909565036274	0.388443400859769	0.348575140225845	0.436856372510951	0.215075194783536	0.276415590498939	0.248132678373188
Meth.CCNT2	0.073318824313723	0.0753872131694722	0.206535456113271	0.150295651785128	0.161973209547308	0.146962630049139	0.147472881494826	0.0799865633077428	0.23639469760983	0.199727568687288	0.223607869833367	0.116042823532612	0.168130258714728	0.129818612499698
Meth.CCRN4L	0.138263852222296	0.141477855396496	0.331423730217067	0.254508984988304	0.265297234650947	0.238408777958219	0.242963953035247	0.149868243750264	0.387450359129353	0.328874413842056	0.36977243413155	0.170616365192278	0.266682022258502	0.217715531564919
Meth.CCT2	0.142608655180193	0.12127312797291	0.361313632625041	0.26800829890206	0.299063785136052	0.257978362848615	0.289814996153043	0.149839252587038	0.411104316019401	0.350791331376117	0.403753535469033	0.203000361363334	0.271141817391203	0.226874842327538
Meth.CCT4	0.132810217476026	0.145728874522875	0.337298660206153	0.273592346356552	0.288614932101971	0.259096649364978	0.263572686868408	0.135636812337755	0.397050183881013	0.335530336426806	0.376240977170274	0.205451115513429	0.28198157000035	0.232943891628151
Meth.CCT5	0.136561897627599	0.1485980348017	0.355906487022354	0.274591217172978	0.294923470378177	0.266491230256685	0.27667379712561	0.138841713108273	0.397820797679313	0.362268948269474	0.400030065250466	0.206729660084993	0.270621424630841	0.24538996157901
Meth.CCT7	0.111955884203084	0.129397677780649	0.282203786519686	0.223689451156309	0.240486859495088	0.219315963477751	0.2369385733306	0.128007630172319	0.357265392165157	0.298312846627765	0.323195659483398	0.182154019026805	0.234884742868619	0.207313117764479
Meth.CCT8	0.139441216375686	0.141121610499984	0.275531452522542	0.230092904103059	0.248853238120407	0.202347327302653	0.248109321308802	0.135424612151432	0.350003628011642	0.247555471690714	0.361481979089513	0.198071364205009	0.194261488720587	0.197434494103974
Meth.CD226	0.0522136000862421	0.0262963231687796	0.0725183326926216	0.00078389227265178	0.0576135278342266	0.0544379712234659	0.0625597652181626	0.0263876649170022	0.0821812189679185	0.079696709197521	0.0846640483358304	0.0416052353014465	0.0515232498226167	0
Meth.CD40	0.0913382072062383	0.123387337139866	0.126257078585965	0.12417865822016	0.129187042804904	0.10955240064548	0.140947460672978	0.0754427068575141	0.155029637325822	0.158926088686122	0.18476961764991	0.00299443645440586	0.13352127093949	0.0870207212873293
Meth.CD44	0.0811616569347887	0.0834128663670953	0.176887929644882	0.141367990192806	0.154218735043758	0.135692577772113	0.157424160051433	0.0886011039233013	0.221458634430768	0.175271199817981	0.216620443192159	0.102702674322903	0.132831395782388	0.126330320666229
Meth.CD47	0.0446220210207243	0.0263379847387972	0.0443149995420353	0.0472672017521464	0.0606459641579469	0.0542678583377255	0.10100797444833	0.0257386456635669	0.0758104469935047	0.0662469095193791	0.078383180401438	0.0416601012571708	0.0058467627189519	0.0472579884453378
Meth.CD68	0.124176485829198	0.149599307352938	0.345498501199839	0.270118535041048	0.287590238566757	0.267321691642086	0.292599271543295	0.144603762717923	0.395610073500508	0.352262666261339	0.411093586887403	0.210842145274687	0.267343716786577	0.234164361261696
Meth.CD74	0.0637013600278446	0.0290324377717016	0.0699832560313575	0.0511155501820194	0.0593294664936142	0.00682007952283705	0.0550617911807977	0.0262186902184306	0.0838586677411023	0.0634647379513132	0.0776175258358896	0.0397243640593001	0.00649719403338519	0.0489255858117706
Meth.CD79B	0.0304855308481987	0.0414701459929532	0.00113738874057491	0.0451359900318698	0.059611018708514	0.0474526887033206	0.00191337746078141	0.0261820936878276	0.0749099247635117	0.0663131469433332	0.0780749875283616	0.0384422915671892	0.00062407925347929	0.0471903464134967
Meth.CD8A	0.0512662275163177	0.0308577143559935	0.0981214014521508	0.0916221849136556	0.080886052400687	0.12621551019196	0.0753896941500304	0.0288207710335995	0.118118458451996	0.140729487128686	0.11865036232789	0.0616914614163657	0.0857834532827115	0.0778762490980165
Meth.CDC25A	0.115249816951555	0.128318646583792	0.25901541404051	0.206460653465515	0.203266130815292	0.192713687094812	0.230671400759753	0.12087766348265	0.308383557558033	0.245981339431694	0.32718494464511	0.156276175125918	0.206772489147787	0.169506854831544
Meth.CDH1	0.0410278370609233	0.0460703353970659	0.0819197465760526	0.0715332478521102	0.0705950927321822	0.0639532889636168	0.0821949257945546	0.050297340651871	0.0858827151475081	0.075459756757944	0.08763501277747	0.0593338277228806	0.0634853744267938	0.0597515819355155
Meth.CDK2	0.0933999263209638	0.121294488629077	0.148739840436869	0.105614637649536	0.121781048004479	0.125329362850739	0.114635349884633	0.0420780337531017	0.184583347587589	0.151722946716851	0.203626599827897	0.0996127560974207	0.127400690881955	0.10699666109336
Meth.CDK4	0.0947031880188924	0.0992152711935879	0.221815458200322	0.176900763031735	0.185430262495659	0.16343162669575	0.183636669296443	0.105372708619529	0.25120152179363	0.234080376668191	0.25867282599319	0.137004083328364	0.189613491155662	0.156600280829374
Meth.CDK5	0.0863421446724475	0.113636479685134	0.230033523339362	0.181203192733437	0.199586351014954	0.174997904905011	0.190198115943057	0.104607407328632	0.342451931304113	0.188478984765393	0.315830923450037	0.155185541566022	0.185837374033653	0.158678846089139
Meth.CDK6	0.129470150320872	0.137978835269167	0.356325095327872	0.274817793460242	0.29001446377561	0.268258898553711	0.283492764805842	0.136601546082928	0.399817842069027	0.360914544513527	0.407166888148753	0.200911082542623	0.267944469489677	0.238606768694465
Meth.CDKN1A	0.102383982716718	0.126923185445982	0.206630589197574	0.178897656734708	0.189522785899418	0.161304209465548	0.179710780244174	0.110718569994644	0.233589351734895	0.201844115270296	0.242499832587021	0.136457972678669	0.154046264637493	0.140559510610123
Meth.CDKN1B	0.0929262672376631	0.0914135796353514	0.217681864285596	0.173472765096505	0.178111074799138	0.165044081007424	0.182729615097311	0.107838557451494	0.254109795418529	0.242401151418088	0.268522627011118	0.134853814856936	0.164799575459063	0.150878662303798
Meth.CDKN1C	0.11011486779296	0.12791559150052	0.222185661705492	0.182533070523257	0.132411347599391	0.203635844674043	0.215006489675352	0.114581263689229	0.269980706702529	0.206646312526141	0	0.136987264974725	0.195125120911163	0.126845986291796
Meth.CDKN2A	0.115402991748965	0.133234683262637	0.345492325112095	0.257628930324142	0.281768229695961	0.264235519899246	0.452480934791768	0.154758624404733	0.361802448466273	0.337225110372454	0.40736991647838	0.196572015267968	0.263323644057267	0.22212425117225
Meth.CDKN2B	0.110071283903997	0.113866708078913	0.230728613808937	0.211675416765544	0.204812537676472	0.189730210790232	0.216025308893374	0.13077792486934	0.258344086714893	0.230155852218557	0.277809691540393	0.151237060688215	0.198451415753633	0.181498890180474
Meth.CDKN2C	0.116733659737033	0.138383373435329	0.312430665319258	0.248790144735614	0.271363790555925	0.247088295442907	0.2487279514248	0.128796054704846	0.352004434205866	0.308498457941561	0.374202347911824	0.195393952118553	0.251524715092917	0.214842803496636
Meth.CDX2	0.00882546003731364	0.031817125913695	0.0951713266101455	0.0669476388985309	0.0837564305715103	0.120130806073387	0.0761768685041345	0.0330907730823175	0.10584349214337	0.131971099048253	0.114158163573729	0	0.0679492819769731	0.062246875411452
Meth.CEBPA	0.0751867599446042	0.100014899806335	0.196941595617506	0.164094374811388	0.195930359655887	0.178953558164287	0.215673948714638	0.0819670355111292	0.201242047510001	0.219402372039056	0.187715569585101	0.158352786710273	0.171232921877842	0.00636840149635627
Meth.CEBPB	0.12304172567481	0.118134341364543	0.287568452385872	0.228920833007026	0.253272462698308	0.209488903734634	0.233539205147979	0.124461973392784	0.34807822589022	0.30358646073687	0.346733655171211	0.152561036215264	0.231085689047662	0.194001939556153
Meth.CEBPD	0.12010827357305	0.115616488139332	0.269762953020632	0.22459316679483	0.23401846833938	0.204792694593573	0.238896467897913	0.128494298392545	0.322442069829437	0.257493137005613	0.301197071773293	0.145390131315361	0.212560149483328	0.181498590869489
Meth.CEBPZ	0.14403200536214	0.150529357597144	0.37445912945043	0.29518295896681	0.311086167196138	0.28917168015337	0.310189656738926	0.148548774358354	0.437090964314487	0.380604366360048	0.429130071628631	0.227974792084663	0.289517891201706	0.267078058302843
Meth.CERK	0.117794081160767	0.11095445682509	0.240916878123469	0.196810183098755	0.198128022817783	0.193888542780514	0.184914498447805	0.111078204262303	0.281524456205473	0.266705670763699	0.267015895119472	0.122536393607323	0.204847177662753	0.175589946009722
Meth.CES2	0.135993661773598	0.138709373486184	0.33629312650013	0.254677350727387	0.273085307790356	0.258493615992556	0.273087242978779	0.139557625109772	0.397260395284124	0.322632721626762	0.391855957672856	0.19801686897438	0.250856467865685	0.230809730774133
Meth.CETP	0.0359689441134583	0.0312522081342994	0.0704142597340141	0.00336562303943224	0.0583791806143488	0.0527465362688999	0.0573396705343778	0.0252487523265836	0.0749765170875538	0.0556581270409427	0.0028724312534828	0.0420554617569633	0.0513353407986279	0.0513065691846619
Meth.CFD	0.0391668754545943	0.0322189451808714	0.0800753842973406	0.0553497329088498	0.0669414301601001	0.0570119105778701	0.0604829696119844	0.0422895851177205	0.0940458294797205	0.0751035587766877	0.100785777807143	0.0417874794109956	0.0609898022770847	0.0532162924569277
Meth.CGB5	0.0297275096702072	0.0280733975844732	0.0106798746823951	0.0501023520547774	0.0583021709807338	0.0367777628509204	0.0565227607498626	0.0258403339772951	0.078115959043062	0.00178796402573646	0.0927713725713471	0.0408941428088753	0.0538123396429842	0.0476533627799133
Meth.CHGA	0.0829986533061337	0.00236737868903423	0.127543504276597	0.0880697238771369	0.163726477549372	0.136121578417836	0.103188537929256	0.0636263412975428	0.125075453266048	0.20330183223606	0.154441289206334	0.000455759190154423	0.105214604036475	0.133616744600361
Meth.CIC	0.0677982221506586	0.0470694248730182	0.165398279714659	0.124363013582274	0.139481487226199	0.127974413819497	0.00709983679419515	0.0522367888838818	0.208659568921946	0.180093205117719	0.20197562641921	0.0998837304504965	0.133223975292134	0.121103155759357
Meth.CISH	0.12340061690549	0.127509729683142	0.212311517822102	0.176301815169538	0.181081420269245	0.18516932522944	0.175230136978839	0.10724581812939	0.273447281608415	0.211671503551631	0.282709408072212	0.143566880374136	0.175248233503288	0.176578311561547
Meth.CKB	0.0798592819859861	0.0776123917721323	0.178666645608498	0.139526720983264	0.147701101768114	0.142890392166242	0.16779937309112	0.0845495581271063	0.212411876072097	0.192618603344114	0.201015591218437	0.10948950489047	0.135514418253482	0.1257822622027
Meth.CKLF	0.10248242324857	0.11142191998164	0.27028374595917	0.217533911826442	0.221912241295887	0.199210867389923	0.218604186912642	0.12385014851124	0.320732002439114	0.269235853502758	0.305989573581424	0.163059493088394	0.212959624040317	0.175733553628972
Meth.CLCN7	0.0450094068432115	0.0329809736127289	0.0679712310522414	0.0535776643214178	0.0636728744140933	0.000106306041308918	0.0575785107819188	0.0299318437962059	0.083992731391571	0.0631860031257176	0.0832507492106152	0.0461424621315293	0.0609967203530379	0.0500626182075043
Meth.CLDN1	0.133216033365362	0.0925182446397254	0.144391362825898	1.04683044842744	0.396397511147829	0.261326957211202	0.252001509770904	0.0851888978085219	0.301417943672305	0.264276531128354	0.289869978078866	0.184318998286092	0.396651486823076	0.195790291388426
Meth.CLDN18	0.0665760654890807	0.0422724481583992	0.0711297865142241	0.0495101240287978	0.0616382863034371	0.0328930757364961	0.0584646175713	0.0266523635438851	0.0768642925632935	0.00057020580302256	0.00248241853057931	0.0462244091729923	6.58439328009087e-05	0.0594594663609457
Meth.CLDN19	0.0341513760405643	0.0338558777726294	0.0821481178350895	0.00094226843410425	0.0612200611463932	0.0507152773251474	0.000308646022820766	0.0264458353551073	0.00239057106930127	0.0630009726608941	0.0777371799785757	0.0093160398215484	0.0505025576379888	0.000792390301391594
Meth.CLDN7	0.121404097719414	0.141366756433747	0.305571618849149	0.242834614551827	0.258109805399017	0.23219244598208	0.256769964526005	0.125020442987454	0.368407919188952	0.312777482509471	0.3626586835053	0.197669288293723	0.255197092402463	0.222869608439638
Meth.CLGN	0	0.0558979485239653	0.307972576505298	0.295422925383505	0.21921293595005	0.302102277689572	0.314074752190169	0.0362773775332567	0.34424170409851	0.394309527029875	0.438363317641273	0.210449525862632	0.232458059615798	0.21191036484902
Meth.CMKLR1	0.0314176906228655	0.037861103255253	0.0719906675772785	0.0547362747902405	0.0630165097243506	0.0542822215601354	0	0.0397677450840358	0.0873490075041018	0.0744346243418581	0.0867494045225626	0.0415984432519078	0.0565523621757352	0.054939705195811
Meth.CNN1	0.0479226221920216	0.0419126211712613	0.000958397908119393	0.0524260226601061	0.0631404693464636	0.0518412693962624	0.0661223816415341	0.0268729592656974	0.0824400980854432	0.0667628813505634	0.0827611524586263	0.0423775406115588	0.065382987147547	0.0572062017257847
Meth.CNTFR	0.0764309115772573	0.0863788319829077	0.162133359965309	0.162185517289143	0.133204699787799	0.125170548013077	0.162087851066396	0.111551436315891	0.22727171944845	0.175057543372801	0.219980917306476	0.121657149401707	0.186534859735656	0.119929020259091
Meth.COL11A2	0.0977356293767837	0.03897111098633	0.139731366352047	0.103845620420222	0.126027603243789	0.132865946081541	0.109389995245823	0.0389998014505629	0.169616027316907	0.14456924721589	0.189774358242536	0.0623197030315718	0.122362075924959	0.0849953700553375
Meth.COL1A1	0.0860634783333155	0.0811992621555954	0.146587349672393	0.139242551770232	0.128770135956262	0.140227112194414	0.00222084311816859	0.000211014933468769	0.188953222716272	0.149958739785133	0.18979140882469	0.0924753636068938	0.136715872982373	0.106081093876028
Meth.COL7A1	0.0655627058322494	0.0696053852406036	0.148090432069313	0.111668525206106	0.137848407612093	0.117820737923384	0.148267496638189	0.0937787410267881	0.140609430607576	0.133390838221165	0.144031529348043	0.0878389324331569	0.111886460555358	0.119671678279014
Meth.COL9A2	0.108264186058814	0.106160835801384	0.191871297779662	0.193774293724653	0.173079285893417	0.165608726229398	0.027678673648537	0.0502566024543057	0.240453246355361	0.234686962184325	0.245186234497183	0.0805436222404066	0.195559237221061	0.0998222752633923
Meth.COMP	0.033754150707893	0.0322208558394699	0.095650198270139	0.0669523260806552	0.0704368397504989	0.0663661061150954	0.079935864807798	0.0328656904744012	0.107080261041172	0.0882487711010136	0.118508981180979	0.0536017896675656	0.0787276343917026	0.0590536108312812
Meth.COPS5	0.141843824454997	0.165052988550628	0.399103943183102	0.297127965109775	0.311617208124177	0.298761645608521	0.30991836099184	0.157307210096873	0.423797934295225	0.353750087788977	0.442203046457127	0.227280352633595	0.288891196754414	0.264559558093934
Meth.COX4NB	0.0917293183848794	0.131844391936541	0.277446024066128	0.224562702757216	0.23489883741494	0.212025979965246	0.227126166234401	0.13221344999641	0.282671415260321	0.292809561926325	0.324986714519768	0.182278830668266	0.222359460473262	0.18972370007496
Meth.COX5A	0.121490559132769	0.131885378921387	0.328657598446591	0.24404667520012	0.276412527951123	0.24660595622529	0.264698917705612	0.129813451210935	0.381188617720553	0.323766076528782	0.412663023021068	0.185094358049998	0.253054436243594	0.236679483860244
Meth.COX6A1	0.119682389491257	0.133295026350702	0.307136385386665	0.241793210672613	0.253598678612443	0.237481455707309	0.249981824012817	0.111136103533481	0.338484597528439	0.303019715556545	0.344128261271871	0.175989212652146	0.229486145528968	0.210456813851093
Meth.COX6C	0.121847649755006	0.120521273861776	0.278778537071435	0.233139534678785	0.235258037489896	0.225201383070598	0.241010415486564	0.115485862029132	0.341458558658878	0.296407011185411	0.340155569615257	0.167415921242915	0.225017225975778	0.198958346100779
Meth.COX7A2	0.150865362170917	0.145998895898157	0.431216262442301	0.323035033091842	0.32727253295308	0.316275232483585	0.328734567685896	0.162760696817544	0.456169942523488	0.422286872571004	0.472680696721229	0.225952713938686	0.314671274280296	0.283503762483842
Meth.COX7C	0.0410590694894764	0.042288324114827	0.0940203584436513	0.0785922066205459	0.0763024377846209	0.0765503244050517	0.0852755022701263	0.0413718961816487	0.111064895708372	0.0879069533061332	0.103615307491908	0.0543545468309745	0.0690615133326733	0.0747397826182308
Meth.COX8A	0.134499492055194	0.135485209149789	0.353190293065756	0.260162581544345	0.292945005057741	0.258103095695232	0.278865514380591	0.147363888943314	0.432660473262302	0.324303598510851	0.382846300438988	0.221354413066029	0.253513615045664	0.229615448131196
Meth.CPEB2	0.0561994463631197	0.0639331147567304	0.129522389113082	0.0997738092057735	0.113813969482139	0.100991827254808	0.120875374237119	0.0542682917564726	0.166735452113302	0.139462411877282	0.144007233309499	0.0835617402155862	0.101376667489571	0.0874933743308349
Meth.CPT1A	0.0834888414216676	0.0765083592557418	0.169132619389849	0.148719358227904	0.131598759290475	0.10348462081923	0.113675669771431	0.0492788244286764	0.204051713734585	0.175165577145585	0.204969754593576	0.109278678234617	0.160663193510576	0.108946950322893
Meth.CRABP1	0.0362111315740285	0.0405680003770833	0.113202459453794	0.171779941422295	0.0899858482797235	0.14748020161861	0	0.0288261725910179	0.125657879810369	0.155688962363578	0.128355355841261	0.000145513327114682	0.165045734750535	0.0767142790283957
Meth.CRABP2	0.0968298685289964	0.104969924609055	0.196668461395542	0.174313260063778	0.172638059140878	0.175283292175858	0.183229851797303	0.10857769942944	0.213664181965903	0.182677206710466	0.211877946432831	0.136959484564166	0.158581148326423	0.148431926776125
Meth.CREB1	0.115226303592967	0.108695621607855	0.255604748973201	0.20413153378923	0.217774566011634	0.169510289225687	0.216588419177426	0.120394049833945	0.318158027718717	0.25286298094323	0.308506050490392	0.167265530516657	0.208686532652769	0.174233142709969
Meth.CREM	0.117196761636958	0.12341953076999	0.300392349514855	0.218355802613938	0.242105195488401	0.211089974883672	0.203232494209475	0.124522505714096	0.366344355409173	0.29329954169064	0.33762076785939	0.170198465040777	0.236604311193681	0.195931120139707
Meth.CRH	0.039035687272387	0.0302064519876957	0.0863020798417318	0.0705619746316435	0.0764723584906547	0.0706356645049603	0.0790751101448627	0.0300912690229385	0.0912829443008123	0.0873867456135457	0.107141183780776	0.0431838045584838	0.0705851125675293	0.0665286500101287
Meth.CRMP1	0.0294582322779649	0.0295174823711314	0.0806623019275498	0.0591481320154285	0.0885972104841999	0.0589549628737512	0.00324295074524168	0.026982235953286	0.0481173056301241	0.109812333293024	0.0895769915633126	0.0418457588927869	0.0608012147992301	0.0535236438486445
Meth.CRY1	0.112787396543009	0.12966545021791	0.278970694615903	0.236947699679526	0.270559750833642	0.24566071110162	0.280852744466372	0.144246703763561	0.312143091167263	0.29431912249437	0.295083789260103	0.196233467600266	0.239518721030104	0.168204627603659
Meth.CRYAA	0.0273638568608421	0.0292827103399022	0.00225278481162363	0.0503666413672431	0.00145997163321089	0.0473704094006997	0.0548848114100392	0.0273929533259935	0.0695558072669323	0.0551368402840081	0.00804768770543108	0.0422256866251217	0.0544727367919504	0.0477897575853756
Meth.CSF1	0.10495999282033	0.0993976141558788	0.273705283695126	0.188472074636207	0.217417240774039	0.201617815320613	0.229084830465417	0.13325923061263	0.305702118295827	0.262941776135925	0.318768965012249	0.160875258679049	0.198449880411255	0.195288081934791
Meth.CSNK1A1	0.142503939808405	0.134235640090993	0.351632026671298	0.269563614801259	0.284959433753831	0.253169971745465	0.282646542237732	0.131245494328463	0.412580975108482	0.345889604601311	0.398491037839396	0.206212798442782	0.26275258251759	0.244772869573677
Meth.CTDSP1	0.13629299515242	0.136101715917401	0.337025898238161	0.264041205095443	0.274950062954898	0.252510644635732	0.276407027376796	0.148385304278097	0.380358436855735	0.341050600031868	0.392431383672771	0.192729143586575	0.266408172209432	0.226631300259856
Meth.CTGF	0.0985751837881111	0.126687638707766	0.244368408477732	0.205473967123371	0.216014871680694	0.208290509139261	0.242212660219854	0.115537094950144	0.262961596865114	0.175104053556644	0.0148619701368191	0.137118539324558	0.209436340575324	0.174124643844867
Meth.CTH	0.100780138226502	0.0929164504005145	0.239201290371931	0.172575806578301	0.186322074882114	0.174451699636112	0.174250957561645	0.0934856055142547	0.279974958223093	0.224829814136822	0.268230498035485	0.151300444229648	0.184914523364736	0.161224582154954
Meth.CTNNB1	0.131009489045804	0.0976220176012578	0.267331040426474	0.222175712808634	0.234759195859262	0.186206129389747	0.202422269816317	0.130720797439609	0.319577514284572	0.277212495572532	0.329828948851556	0.128394806809277	0.234067559923848	0.169726690593539
Meth.CTSD	0.114063452040784	0.111789237794222	0.275656292994932	0.227835940203888	0.243577332752582	0.215323935103562	0.227203740825948	0.129807193013681	0.338508838730755	0.284760358032293	0.327611036407357	0.162715683881663	0.207641191775244	0.195662769632767
Meth.CTSK	0.0294511249238833	0.033662204319149	0.093809667836184	0.0659433196339442	0.0758319940925173	0.0777791030332286	0.0801701007947405	0.0281033963149048	0.0987926723159048	0.0792138019031868	0.101272218968578	0.046432801712236	0.0832452566340797	0.0678162569804273
Meth.CX3CL1	0.0832007642850964	0.0864815299472102	0.117793275749755	0.103620038459308	0.0964329946102775	0.128518528712988	0.107633186721697	0.0325019389698619	0.136002885930588	0.161440404396358	0.166542274940083	0.0902384914414451	0.00464942067061085	0.0957719647782273
Meth.CXCL12	0.0293762439354966	0.032336044715443	0.0136378043076178	0.0622015280232306	0.0628482204570393	0.05617743987466	0.0626984444932382	0.0319173327961934	0.0945786760698312	0.0861748621146253	0.0958923682621231	0.0714018900096427	0.0745569616666814	0.0523691914479441
Meth.CXCL2	0.03911408279899	0.0454385516231777	0.145007600396769	0.182292957177014	0.00239911730322321	0.136788331616499	0.154116931695923	0.0753604413480663	0.179665261304023	0.175731835961046	0.227308480125752	0.0671565068129834	0.155639353579652	0.0992655514216042
Meth.CXCL3	0.05038545391639	0.0512096393291726	0.176070984216205	0.198281741334793	0.187509390946348	0.173320911664952	0.199674555293561	0.0865606058902968	0.186273446091961	0.203508060678598	0.260533901526843	0.0762666981733449	0.188657208376234	0.197853055080515
Meth.CXCL5	0.0269899749616298	0.0270493278027124	0.0820617560628546	0.0587467505242798	0.0667408055239961	0.0699157508939459	0.0806751067097804	0.0276242580475266	0.0899841178066224	0.0742148271626066	0.092866783660622	0.0421741712963877	0.060065757825845	0.056177301424804
Meth.CYBA	0.166547845618646	0.132695437365832	0.270320066585175	0.225570650360846	0.356436844965366	0.165723381885176	0.197240835120807	0.112825278482374	0.451435245196754	0.357225570262818	0.381734559540234	0.175127582956961	0.250765734182621	0
Meth.CYC1	0.109094038129996	0.06028030431801	0.291742013023459	0.211770735057899	0.22977768207292	0.200725707363431	0.204211939407131	0.128588522894611	0.30537875940078	0.266808131297195	0.289719074733772	0.166431646355553	0.217763455577156	0.169472154301034
Meth.CYCS	0.132363788901013	0.146036833857983	0.398096747041329	0.270335535537578	0.318261127046781	0.284339728626527	0.288951161189183	0.145295210399543	0.415348389425567	0.3801364959072	0.431926458636365	0.200462130784942	0.290718580684092	0.242747235869493
Meth.CYGB	0.0369756153711991	0.0310189220605876	0.0696564637994832	0.0522219581262486	0.0596693905009918	0.0580870266762165	0.0582457623904308	0.00325256577114743	0.0836598213462448	0.0711126846221836	0.0824066840944432	0.0401914763359792	0.0571952857064467	0.0511815169611608
Meth.CYP17A1	0.0264160990788439	0.0261748926600439	0.067615763012348	0.0161978078771826	0.0566354940905349	0.0450434125327833	0.00395021135397644	0.0256935750881528	0.0705473756817052	0.0195922110627171	0.0648942458784725	0.055809801243911	0.00715157165365214	0.0465389094070313
Meth.CYP1A1	0.0533385138459972	0.0387342596019301	0.113540676097026	0.0935287306841414	0.101693639202721	0.0956872302668333	0.105891169304079	0.0544887214756922	0.144179438846031	0.124593121506644	0.143386875353938	0.10268848292538	0.109666795092917	0.101070342721778
Meth.CYP1B1	0.102986250613727	1.44439241068446e-05	0.33322085777818	0.211457847759895	0.442655423675977	0.218044622748926	0.23179706660049	0.0363089452901363	0.312864932842878	0.275935053800228	0.271862380684269	0	0.18033915021522	0.232191985248563
Meth.CYP21A2	0.0367229503229632	0.0341105949625354	0.00103304983509107	0.05196198998824	0.0605830680121009	0	0	0.0285211912640231	0.0730799172735991	0	0	0.0442072474485403	0.0576131323103588	0.0512279408059976
Meth.CYP24A1	0.00131244700678708	0.0434328555998581	0.197676548116132	0.205653523230824	0.187074416761733	0.189124199983854	0.210501058546895	0.0335704629544784	0.233596128557107	0.207026362977364	0.252290215779271	0.144903275464417	0.188466459326334	0.205405827039181
Meth.CYP2E1	0.0433181021343019	0.0564235994068547	0.0825026842741995	0.0619106265015689	0.0789886355618655	0.068082455853739	0.0887165718401324	0.0299400793520564	0.0943721821516148	0.0655947643665523	0.00131342201986508	0.0626594150839804	0.0703632748965674	0.0685214210088223
Meth.CYP51A1	0.118765770590549	0.132803762899086	0.282527985164707	0.255226038139346	0.271603112437829	0.233579825958887	0.257075286135974	0.133007454153893	0.386152293850666	0.321594338310382	0.376354579532791	0.170348971222919	0.245314822996516	0.221401467361603
Meth.CYP7B1	0.113150973599517	0.117079710808446	0.177032776388344	0.14231511348762	0.129420760645524	0.144113750490286	0.168667563434969	0.0349703273617834	0.191454501175044	0.165265287177984	0.215668415006351	0.135756120271142	0.161991159007683	0.138743044590165
Meth.CYR61	0.100827392322975	0.120286550713323	0.240059261079608	0.231852357327683	0.255523086198399	0.212620039747007	0.269152509160783	0.132287567642213	0.217180790091163	0.219880959430024	0.00378414355609921	0.191404888663009	0.205862510855835	0.160895896522861
Meth.DAG1	0.13721699726072	0.128360839213909	0.321480352360743	0.255440324394101	0.277855125475323	0.232014613089144	0.256645780037993	0.147416966681266	0.37480725744174	0.31322993417198	0.386526114493694	0.200839206678184	0.252861415872578	0.228044616703772
Meth.DAP	0.129275435545255	0.13110287662096	0.32472067033014	0.248573590946123	0.223105876517484	0.236262690801945	0.256056526177434	0.132582139141849	0.385197749936084	0.308608368857412	0.338818623431263	0.184956724053848	0.24427674678767	0.213984859104999
Meth.DBH	0.0263784016469293	0.0292354942441291	5.82968474026719e-05	0	0.0582801662184437	0	0	0.0388992038373476	0.0696316468426162	0	0	0.00593340762563542	0.00119499575136484	0.0483159714239663
Meth.DDB2	0.109623611518798	0.110196108411138	0.267756170835349	0.202968436710448	0.226851009990861	0.206131268983544	0.218881730917359	0.125643909695309	0.278704048952687	0.231289417188008	0.299761765937408	0.161274266167041	0.199087047871526	0.187683216486323
Meth.DDIT3	0.0912376142063696	0.113632610522253	0.238505411266571	0.185441703317488	0.20742650411245	0.181640223589801	0.188394453060728	0.0997945916027956	0.319802490356141	0.253470906275867	0.288260256839387	0.142826644007502	0.193593616374256	0.167632791960339
Meth.DDX18	0.137722935154853	0.131775986596402	0.337901886284867	0.256423120242302	0.279576820790589	0.249733541652718	0.274104193603142	0.144367298160482	0.38713782302349	0.3250392476445	0.372972858241082	0.204759817814096	0.267310796252578	0.242392227019434
Meth.DEC1	0.0277100855364876	0.0461224981634932	0.00473827283145402	0.0498572219941076	0.0581742146621643	0.0464024163500064	0.0553794711139468	0.0274466659121567	0.0752549567346047	0.0352365964588927	0.0691606922402547	0.039402628928028	0.0528732844823628	0.0473152760619401
Meth.DEK	0.0990039132777444	0.104501165890964	0.255616299772528	0.197209901736961	0.211893105556352	0.187161858722808	0.19385441774394	0.100678856338947	0.296608599941938	0.24223419750732	0.282616146970998	0.150470094767142	0.195753587030632	0.172114374165578
Meth.DES	0.051443544840679	0.0303782260785522	0.0797270284696794	0.0591578526947794	0.0691277830269174	0.071337740746451	9.35480729577914e-05	0.0275559466164408	0.106289500493695	0.0832802878023356	0.124111472306697	0.0513899787683227	0.0836363666737895	0.0589433400933424
Meth.DFFB	0.112305676527681	0.104752681121818	0.276857122611198	0.219362114542125	0.228004944568969	0.198899477566102	0.219384459240722	0.113358286996677	0.336115820767992	0.28982279247833	0.308573517053346	0.169946515115977	0.222872949454397	0.188656477037677
Meth.DHFR	0.108703121249136	0.12734532568827	0.278389771784132	0.210280816094147	0.223739003146665	0.20854496082166	0.222017682183461	0.115976819038422	0.345037176244425	0.25456019021451	0.316615304528696	0.172368074473042	0.221368344256304	0.187709657291029
Meth.DIO2	0.0314863753625607	0.0522710303650459	0.0815924107519367	0.0013775693352716	0.0743469435554675	0.0705640481728493	0.0810360365086515	0.0523029583046897	0.0930828002839493	0.0820088593108507	0.103872195495526	0.0455832750975516	0.0586320611220726	0.0585660918256924
Meth.DIRAS3	0.0285804240868716	0.0288874799568209	0.0740843852168888	0.0590202867619419	0.063677324556122	0.0551262026598159	0.070717374520541	0.0297065505852489	0.080448952901844	0.0730109018581312	0.0875957165262729	0.0418963835886202	0.0574538430367405	0.0156671089107335
Meth.DKK1	0.0784479764997985	0.0582022922032968	0.167757914500889	0.00122101275553506	0.173141362903757	0.169166348922458	0.10284435778202	0.109359035132105	0.16763050450189	0.21013832572634	0.233391151165266	0.0923563174871502	0.0965578380975725	0.00299875862224245
Meth.DLX3	0.084701915153163	0.10258023662828	0.178408703873386	0.146533216733474	0.156940785161935	0.145411527488323	0.163390862538294	0.100088038295706	0.198174167977395	0.172484323644126	0.187122176829406	0.122535829307469	0.132819467038091	0.11805777933289
Meth.DLX5	0.0424987254317844	0.0542948175623172	0.118146936733676	0.0999128101844289	0.109003785327704	0.104065374631951	0.112664073421005	0.0336384217257917	0.115025789328517	0.103124210242432	0.114991559700124	0.0775577324438525	0.0936058081210992	0.0724239454849978
Meth.DMD	0.102230131648511	0.10438102224129	0.190738667441606	0.150399482855881	0.165441791581372	0.157364943749796	0.176151675506553	0.11377078359619	0.18560146488012	0.14029087812449	0.208441565414716	0.0922676689391376	0.232422423651593	0.151201311798117
Meth.DMRT1	0.0877978777807106	0.0604411265053228	0	0.199439137881409	0.203125931633974	0.180844907586081	0.167193176681591	0.114616264612745	0.198176087768712	0.26939734533854	0.228190139488504	0.0962862714894942	0	0.142250579298353
Meth.DMTF1	0.0913013031726515	0.0925944518441037	0.25034973746066	0.183858622227637	0.205863210563333	0.184182451256847	0.202418389013616	0.102697928201807	0.293777110476223	0.251131945863887	0.285547147489895	0.151230103656948	0.199252986864458	0.171958771088237
Meth.DNAJB1	0.0676739766608566	0.0673985803611252	0.078349989024471	0.0567887908383632	0	0.0622703490931695	0.0698515354010825	0.046359567155862	0.0100406594044783	0.0752041043811523	0.0883051032985231	0.0509545090548016	0.0719895604435506	0.0596138320247339
Meth.DNASE2	0.109838148359406	0.105397962761837	0.257801536545657	0.21787807954945	0.240272093216896	0.195605207334066	0.21076124881327	0.134140082044637	0.321252200675853	0.279478885387037	0.333495748750588	0.165514616841815	0.210972744842126	0.191033325766704
Meth.DND1	0.0264947450749464	0.0278264754719102	0.118298038853625	0.0535911232985067	0.0618361996742989	0.0722064295794479	0.100111901336124	0.0263395266382014	0.0769516905982508	0.0664119813598631	0.0677517519466636	0.0464980838377616	0.0534394205455094	0.0490571312943911
Meth.DNM1	0.0826081206049678	0.0836682304117132	0.191333595911114	0.130296178317165	0.166989714897351	0.150038723041511	0.142346797190804	0.0890046967288392	0.230339318484979	0.208692841911868	0.233127142030665	0.107533364299974	0.145698067290463	0.119819278384983
Meth.DNMT1	0.0942817646245721	0.0810700779820999	0.205570667284109	0.163818097680398	0.160618584534111	0.155159364515611	0.172229424928616	0.105794070120465	0.235654466783009	0.19728434109142	0.224402585990343	0.132023308023153	0.162426329622873	0.139315280310477
Meth.DNMT3A	0.0304678991721248	0.027995267593463	0.0702974965203435	0.0551334477370245	0.060253141552601	0.00151636392586821	0.0591598772481561	0.028377496916725	0.0843069697416972	0.0646773574948753	0.0828229682122369	0.0426148767307476	0.05698661973717	0.0494282080857953
Meth.DNMT3B	0.0453155198808095	0.047767534072712	0.0518986326113163	0.0538271448028095	0.0652715196537682	0.0584853510210232	0.0634791402804377	0.0283869257936003	0.0902934070009399	0.0744091910482221	0.0863168168256095	0.0418606210643725	0.0578892804351955	0.0559753168234168
Meth.DRD1	0.0412272264200652	0.0426807903840927	0.0928647196172098	0	0.0013276601904764	0.0891444163940428	0.0912932070469101	0.0943538658031873	0.138539307499146	0.13158286241595	0.141409105149931	0.00869922381688282	0.0822191196672608	0.069257620333396
Meth.DRG1	0.126254885000215	0.136601260392841	0.321980800447607	0.243059787263948	0.253206888158166	0.246633385860527	0.266958326058968	0.132854104439546	0.367964719436019	0.326537094665457	0.374212874621384	0.196445914061201	0.239722298780638	0.224122932577905
Meth.DSC3	0.0547278358386797	0.0750729733837713	0.137065742280272	0.117661653546243	0.143627329776659	0.121220534513354	0.148661501498927	0.0902862087360196	0.122266483441868	0.148565717685106	0.132671230984371	0.108425752108737	0.102716241131057	0.0975851924113114
Meth.DUSP1	0.133043685330093	0.105813569392592	0.277124038329512	0.185482565582913	0.24802248309455	0.187693784079449	0.234297091478772	0.123015573086635	0.333631778932017	0.299973648902459	0.353673074098353	0.159458472840449	0.215694530670184	0.19506925745759
Meth.DUSP4	0.037474139221844	0.000492810396177923	0.192356093200383	0.257225166686621	0.148094046133648	0.000480546036081368	0.255434763307832	0.0732653737959089	0	0.249149660065508	0.211599777559381	0.0826020170973346	0	0.0907480450777084
Meth.E2F1	0.0862391174834692	0.0832395889895713	0.18592759257658	0.136803869467366	0.144686347912317	0.14024505686332	0.149250360419649	0.0731575541659342	0.199603420432525	0.166752986857704	0.205601871386009	0.107461709971494	0.133571588270847	0.132243796601921
Meth.E2F2	0.10063854778098	0.108316928202076	0.212524740619949	0.198961083124123	0.200777832288182	0.16207184517468	0.193260187638518	0.107408209364371	0.296863315984836	0.238851826168169	0.289069085842598	0.136653847076753	0.188066361783195	0.150538201743241
Meth.E2F3	0.130119949480204	0.138734702269053	0.329959849540469	0.271981544636144	0.270557511698248	0.259013320545795	0.261166630872527	0.135505638690883	0.385802613860714	0.313293755743339	0.360275183281198	0.213909635294174	0.256286046241377	0.231652157214524
Meth.E2F5	0.149264477179951	0.144193363237984	0.337135557707772	0.264759897302354	0.299245241939616	0.255558550453105	0.292515900646492	0.114239502773159	0.401088862581286	0.371866187413524	0.434002088883502	0.187268710693172	0.268475357251669	0.236568497278427
Meth.EBI3	0.0609680072188319	0.0531952739765316	0.0939589673483855	0.0979548324732441	0.0876428289903949	0	0	0.0759427131023123	0.154836900513124	0.0979889042346496	0.122106004523605	0.0740571027444817	0.11271586158744	0.0801233940167478
Meth.ECE1	0.0648856137502851	0.0314877174268184	0.00120615446963221	0.0826325351903244	0.0885850704483982	0.078469157082935	0.0733543320572145	0.00981066550174827	0.119679425352646	0.131466418014331	0.138136987998547	0.0590961533744866	0.106806533372517	0.0749669620948449
Meth.ECEL1	0.0283125801518486	0.0291625256416142	0.0088033478177785	0.0511201322161171	0.0592513077176993	0.049989119909948	0.0569738710330629	0.0268250784515789	0.0749700613672094	0.06647868902165	0.0792400750452657	0.0423979316289243	0.0585845058825089	0.050750667839059
Meth.EDA	0.033909089710718	0.0919705409439205	0.230849318785031	0.127050471515456	0.00276149315539047	0.109228159714606	0.106670567615175	0.0373727400053513	0.131256632748593	0.122734716742419	0.192756457462271	0.14731430769799	0.150385722768695	0.209039414043006
Meth.EDF1	0.0650951924739639	0.0643052314318548	0.1620051326253	0.124352781740954	0.130981758009059	0.124783841251379	0.120580342345904	0.0555540614427891	0.178090189053192	0.170079697893888	0.182501293145891	0.0894486014928791	0.123566798771752	0.112576209965534
Meth.EDN1	0.12736517180552	0.131364090514715	0.334776227041288	0.257817957006236	0.27309726282587	0.253526686490569	0.268182686342823	0.132590215274596	0.340920431390881	0.31958576979562	0.369535520922767	0.193792293801109	0.24493344989279	0.224907896798479
Meth.EDNRB	0.0401651059769736	0.0595137421497515	0.0836421775502565	0.0703756262886154	0.0830499395320869	0.0369424663457959	0.0721765528830902	0.0357963527400471	0.103804435564825	0.0853626416458802	0.102358152467115	0.0543105839624174	0.0184587390571104	0.0562957079498313
Meth.EGFR	0.0608317036226232	0.104353567979685	0.141449813534372	0.139827087345765	0.162548987957923	0.143813820545094	0.124679645304039	0.0337855465529146	0.144189749300022	0.161211330360143	0.161484127167638	0.112772764102678	0.125243357666567	0.0924578950134129
Meth.EGR1	0.113443661899668	0.134735424116708	0.268539826062579	0.208456717287451	0.210374510841994	0.208502533892565	0.233837769393445	0.126947184579195	0.308492814708046	0.272365772156648	0.32445415891691	0.173431080316952	0.218949140589563	0.187207720170205
Meth.EGR2	0.0720177433581909	0.0782901791550049	0.161550673292267	0.148000537753354	0.120288912180922	0.125634119418449	0.147754536289063	0.0446170819879239	0.214823551225979	0.163047278027126	0.18771593387716	0.0655765077945614	0.254930042783994	0.0875645497125733
Meth.EIF2AK1	0.158388488810353	0.128783327982378	0.379235007008528	0.297601567620825	0.318754864126356	0.294097827551703	0.324569987341965	0.168700903627846	0.408628649044042	0.358643775931134	0.422470047314894	0.227473655803801	0.294461778857921	0.274862168917696
Meth.EIF2C1	0.0299448375204559	0.0273167290750702	0.0723760672536202	0.0534028421994014	0.0570221618174129	0.0539823347433097	0.0567350307526561	0.0267996913785946	0.0759377878129475	0.0655701853631161	0.081681305027536	0.0399541751047601	0.0558458856181749	0.0502281620741753
Meth.EIF4E	0.117434035819861	0.111888550115769	0.259868959838718	0.213398504255924	0.215481145686695	0.178044494515917	0.00277531400768183	0.121465564637137	0.319775043277981	0.264501848409621	0.308337813408909	0.176586095846495	0.223474709286869	0.196216586403772
Meth.ELF4	0.0317725436484426	0.0473925416622421	0.0917174642022463	0.0714923768097271	0.0802178219057704	0.105844095003554	0.0910401540475591	0.062795905158313	0	0	0.0707832066754228	0.0696801489335078	3.22903815144689e-05	0.0754368531615334
Meth.ELK1	0.036728039371938	0.106036754563618	0.251211825799522	0.110121344209651	7.00303123814795e-05	0.109222498912858	0.00171939380693413	0.0582461337268288	0.1677700885669	0.00117628697576738	0.188973983421722	0.179584877520905	0.182513811142279	0.218244555439096
Meth.ELN	0.0669336148369848	0.061961442797335	0.0891545827612635	0.0652827787348553	0.0876033071274855	0.0853758656769769	0.0927102273337661	0.0301378096049485	0.108333542746541	0.0841689624266371	0.0954354936356107	0.0710067775074538	0.0846246128014387	0.0751823558645429
Meth.ELOVL5	0.139388231277095	0.13539475625133	0.331840983102523	0.242489860617912	0.274111220857422	0.249071968469447	0.269679632660144	0.126141051027333	0.358424306079494	0.328014426803738	0.385275603122371	0.188508460979785	0.248690197628992	0.235369536127013
Meth.EMX2	0.0793881142555505	0.0391058312194311	0.121931651453744	0	0.121906369268648	0.165602369085896	0.147071539096511	0.0794303742492847	0.162082609439018	0.195354339238121	0.181255074294319	0.078208310829081	0	0.124051113861651
Meth.EN2	0.0590945181439315	0.0458403910536031	0.198441435439398	0.118862576708239	0.13445261690316	0.145975671837518	0.154023987046918	0.0408766114231398	0.19424506210411	0.194351199970951	0.0115301491041974	0.0840607027533331	0	0.11240119927484
Meth.ENO1	0.088390609833243	0.111817913087439	0.242630899319725	0.201156769625689	0.20562869555402	0.185113950583028	0.190937723197572	0.111219790201781	0.325745408885819	0.257148948937536	0.294546701280771	0.153880419461515	0.209161321865661	0.179390211380751
Meth.EPAS1	0.0834154062182939	0.0309364824932054	0.0882598803315444	0.0645861696747612	0.0728348545289657	0.0731974408910981	0.0659437919406756	0.0267491307921554	0.113583541128804	0.0981127686596571	0.106266551166918	0.0476944486542557	0.0995269616282496	0.0671552506916367
Meth.EPHA4	0.120136436377445	0.0378702867875311	0.281354997824182	0.211200100323616	0.239564272874433	0.203552668723338	0.247107931641598	0.0589680270993111	0.349465098285675	0.291989849304819	0.344245724695064	0.180270811062875	0.204909493790244	0.184161536977604
Meth.EPHA7	0.129728379375279	0.0473691861070369	0.00343487636159433	0.202616311225834	0.174692119536311	0.217201110158737	0	0	0.187373152675617	0.255201404337614	0.274062262102724	0.0617215843774868	0.145456066635603	0.00726558727810262
Meth.EPHA8	0.0558717818858419	0.103702391904389	0.139292683007789	0.135649721797563	0.132615443414235	0.116080886288159	0.100249867437527	0.0390185228007424	0.144739639474423	0.135418645133794	0.128127929405311	0.0780523325965347	0.125637267140096	0.0769767836823155
Meth.EPO	0.0396178652277463	0.0277448900557046	0.0770179654989783	0.0777867627021099	0.0745520849650349	0.0742181917051079	0.0766305505950236	0.029026516247656	0	0.0869070678851961	0.097969671342418	0.0007140850574505	0.0706204801458343	0
Meth.EPOR	0.0372770144628011	0.0329674206606138	0.000637906412239691	0.000652588036718078	0.0657413795015054	0.0478426314429733	0.0568104891625179	0.0271019289379484	0.0798497445793298	0.069965353286614	0.0819879298396831	0.0396250146563386	0.050331727992495	0.0467373789684061
Meth.ERBB2	0.131540465621337	0.133478732742661	0.345733631212232	0.262142719242485	0.273318358506126	0.267388150428787	0.281998824757407	0.153172716148062	0.381556105453465	0.339324611645065	0.403502330798314	0.208144789269235	0.258086514733423	0.221721391831232
Meth.ERBB3	0.0491656281019821	0.0526414982649077	0.0867492254130681	0.0791594919793499	0.0718125026506166	0.0697019854804139	0.0891384631826676	0.039544487783725	0.0854390302859868	0.0750324296947765	0.0875095731725612	0.0651826565236513	0.00122788316455641	0.0688597803818033
Meth.ESR1	0.117041996144419	0.0778786975588909	0.189817579400062	0.0055227109312822	0.148144879991533	0.177470835549706	0.191909711868709	0.0298883734646361	0.245389847335101	0.248150018585831	0.246445819204142	0.108821742687503	0.163584981849182	0.150214896763802
Meth.ESX1	0	0.000438084672163255	0.137030702661504	0.103631917653188	0.103283770724865	0.104770629317421	0.103725935620118	0	0.00016923479069246	0.0737001437352119	0	0	0	0.150716687024198
Meth.ETS1	0.122553083967085	0.152416665017611	0.341235752918132	0.2442415136701	0.269120133250694	0.24091090756891	0.263722912008965	0.148157491056776	0.386984498890501	0.323327353467146	0.380185900135355	0.0961744000307985	0.273720019777191	0.223348488232516
Meth.ETS2	0.102461677975445	0.108038376376951	0.233058654003068	0.198964463746156	0.201115257362695	0.156758747333231	0.204156792168756	0.138823279081871	0.290465744628183	0.239327252527027	0.284699412640946	0.163042126861054	0.204152284490759	0.170811441576156
Meth.ETV3	0.108931737043339	0.133969328674904	0.254782185022016	0.219813925062216	0.213861949830607	0.204236801807379	0.206604464105608	0.102193525571104	0.302981192853129	0.253748005988771	0.286567872426557	0.149087539497096	0.208966957427451	0.182992891322986
Meth.EXO1	0.136570360992411	0.141881718797927	0.340141596940499	0.257767186561621	0.296324077231691	0.254261214959421	0.279484934804026	0.130590088596687	0.39792949161783	0.338828292089075	0.389142623437759	0.211464861242366	0.273893984268823	0.22969583317604
Meth.EZH2	0.131914456813394	0.116251314929728	0.321482789242852	0.239652793469821	0.266070026315828	0.253708347268345	0.259530313388574	0.145501299612861	0.356906171123215	0.328512859283799	0.36236798561925	0.189299282552914	0.246321694182967	0.20654814227664
Meth.F2R	0.110543274700299	0.0402676473938573	0.212787044186459	0.0960612716994263	0.238681097027627	0.20038311886995	0.112897675504893	0.00111830453594169	0.216271784447789	0.287494534736677	0.193931450744849	0.000113646959989342	0	0.139002453024946
Meth.FAAH	0.0723763714373374	0.0761094827212865	0.124682964886746	0.11648766909449	0.0910846892196065	0.116754002024427	0.150377817560057	0.0900602940310542	0.0169589058144816	0.0738997683677022	0	0.075456934153164	0.118061416339207	0.102961685378543
Meth.FABP1	0.0457496266205549	0.0616393463778945	0.0760783955731391	0.0589898518345906	0.0945652675100699	0.00784130388589366	0.135199965667993	0.0889641589107948	0.0874835930715074	0.00118939211910363	0.0777455331988769	0.00135223678841011	0.00671405153835376	0.0757401541498872
Meth.FADS2	0.0511519960577231	0.0341064009969174	0.0925738769336943	0.0899689852229523	0.0947877657280307	0.0857612306471209	0.0689489609098658	0.0419199276319375	0.112037448011824	0.114193854292567	0.111400955320396	0.0477948188895986	0.096044447451101	0.0996105414068293
Meth.FAM3B	0.0681325888580655	0.0554439049905902	0.155262669720502	0.184030572751173	0.21815776379625	0.171905409431618	0.192013664810491	0.0313033607078525	5.43864287909933e-06	0.226259086241305	0.187790947599243	0.147425681235429	0.156150593501629	0.13235629145933
Meth.FANCC	0.0284662518994205	0.0265524649902781	0.0688789889692879	0.0557669490499886	0.0281008250823488	0.0553960945527755	0.0613725779114732	0.0272871800330368	0.0758210200099855	0.067293943238243	0.0756950335069029	0.0408400155747659	0.0542537787149311	0.0512498095779645
Meth.FAS	0.143596904548569	0.15024361779693	0.337470496491598	0.277061795015865	0.301773268720682	0.285237949503906	0.284944161260445	0.146490955421887	0.411988934067169	0.358385404423651	0.416683460068546	0.218767768551632	0.284820631410869	0.276416986222261
Meth.FASN	0.0753492355141556	0.09156274693162	0.200364776375447	0.155091225800652	0.155392045315512	0.149822884015799	0.156102647049885	0.0728075789027041	0.208797626355693	0.196993834522404	0.220974993228451	0.146159626938178	0.151020013158619	0.141889459862733
Meth.FBLN5	0.100631266040977	0.09946285892493	0.168461187262752	0.144447467739458	0.16450737893232	0.155390114864864	0.177466947430057	0.115596595694687	0.169624729172661	0.144975787183274	0.188155545161606	0.118734100927603	0.000180707565750735	0.139081826869563
Meth.FBXO15	0.139280400853696	0.137390593562024	0.361123517016656	0.266522461636455	0.282693725340162	0.27388951191944	0.294438413843385	0.132762104500051	0.381378464226635	0.331345541582561	0.384487770717637	0.206010156150062	0.273073966864163	0.240388905326315
Meth.FBXO32	0.110959110095004	0.0926850448417811	0.264845194817415	0.186301621208439	0.218005775634526	0.186683696862132	0.208785486873109	0.120712520990946	0.327145001398894	0.269049943733213	0.314618800402365	0.148982904656598	0.209297347761711	0.168273721881938
Meth.FCER1G	0.0252877765833452	0.02580507463141	0.0716359740001208	0.0494622071373668	0.0549140761609744	0.0524969982964186	0.0574980466092788	0.0267203278584488	0.0756223088558107	0.0687050243061094	0.082842183250541	0.0393702825663564	0.0544745398814657	0.0475437966252871
Meth.FCER2	0.0544646564626925	0.0364458844862896	0.0875707629798462	0.059504762076612	0.0734596371201987	0.0652460559550571	0.0775966847324889	0.0582040130336563	0.106269079092263	0.0847376629011531	0.0988196825290227	0.0465285012618252	0.0731058283923227	0.0722524162265802
Meth.FCGRT	0.050462569229958	0.0533825433886662	0.0779050841532626	0.0635840590893074	0.0736970302498752	0.0631068767159703	0.066276823722353	0.0307730203461414	0.0954541338228251	0.0961755499049597	0.101772293055104	0.0535590747464166	0.0654055551319293	0.0537019332031642
Meth.FDFT1	0.103600234216058	0.123724730957471	0.305556834366374	0.238271094751345	0.241443756595021	0.22896748859999	0.235448879138712	0.137959512588316	0.335725274807723	0.283786050149888	0.328951251360938	0.175708161045743	0.226543909403365	0.192852205892717
Meth.FDPS	0.138952235835854	0.135407325449451	0.374598266135544	0.28048112855894	0.301518313656614	0.274907768120076	0.304492472225656	0.15454624905666	0.418128422790453	0.36245494308496	0.422825738195659	0.213664638276945	0.288713457644559	0.25747147971999
Meth.FDX1	0.116856847469763	0.131098159387887	0.30934033838014	0.245316555796931	0.256018611069633	0.234177434517658	0.24804506432774	0.126163835029019	0.356893264012696	0.293646579592626	0.359624728020176	0.198686782609598	0.249826948347458	0.219376756408032
Meth.FGF19	0.0481340933270087	0.0312571144824936	0.0818799760095307	0.00218378004137806	0.0893696625515091	0.0634455322425787	0.0698516723938792	0.0295455349590149	0.0977871254721445	0.0972567085237425	0.105699793742813	0.04306688214199	0.080686838792332	0.05315162102473
Meth.FGF2	0.120293371259095	0.0553247244736454	0.21168992379682	0.152029004852086	0.208982485144934	0.179603427809238	0.163860865979569	0.0478679842271709	0.204086545501345	0.243941753796594	0.272279052923544	0.105287851308005	0.181093395297549	0.143349661826653
Meth.FGF3	0.0303439996035291	0.0345368744191679	0	0.121008757750923	0.0832078632859103	0.120278119079252	0.0851548932666281	0.0360739895043214	0.108158510410251	0.106551891006409	0.10766201627985	0.0769250809181216	0.135943538785378	0.0690162692290301
Meth.FGF4	0.0266107152953294	0.0287725499518074	0.00811051886320237	0.00358852696562288	0.057551139438791	0.0464125799099629	0	0.0269925758704984	0.0834582370264129	0.0692175091299905	0.08072567505053	0.0397705231192018	0.0494162341902487	0.0469055599782952
Meth.FGFR3	0.0967486958125469	0.107723636781862	0.158094512199136	0.155474002891144	0.160152567626369	0.14714694500298	0.143062741872626	0.07381058583412	0.145479212250663	0.214574309638583	0.223021792944557	0.131062785982662	0.146715588353088	0.104667197126996
Meth.FGFR4	0.121892280371325	0.131813354236687	0.249009641772629	0.255190816561535	0.247032297069911	0.20291061487699	0.257330704819834	0.134469174904591	0.26166773573498	0.247473764517238	0.296333386136179	0.185074404529458	0.246265616699142	0.186649444399632
Meth.FH	0.111377247463305	0.119471009661759	0.281579460556424	0.218551184101212	0.240026631613123	0.212295100031174	0.232067720240011	0.122381155453551	0.34502896758291	0.285101397464335	0.357137936219831	0.171425878892069	0.224187797883186	0.19474444916487
Meth.FLI1	0	0.0382559634817785	0.131815915990533	0.232089464731687	0.141664302185946	0.20400759637653	0.108556011353876	0.122601737340192	0.00218336821975926	0.262331971405277	0.124539415230427	0.000860027615768653	0.180288723929448	0.0813056679998701
Meth.FLOT1	0.0877087121577589	0.0946468788298215	0.206327292590837	0.141188348535912	0.161810945520476	0.137705131322571	0.166503254714258	0.0927839445440437	0.255571559823013	0.215845235099364	0.229703006644471	0.116016105197239	0.155187982994057	0.131550105281496
Meth.FLT1	0.0643342859036998	0.0343960947654044	0.130728803551925	0.100132498757655	0.139899037964353	0.136051529607543	0.151587871316138	0.0777336403790238	0.156724396364235	0.154456613924513	0.186049472485755	0.0654270190641689	0.119491902124228	0.130324665684449
Meth.FN1	0.123463850996896	0.0361968507299202	0.265846134937702	0.124207189541324	0.225797817638789	0.200032626421343	0.134988206653283	0.0327085490615398	0.253561754667249	0.237195690914463	0.235353467928704	0.114493232479793	0.208482404790124	0.0091965573292497
Meth.FOS	0.113957899421684	0.104451819759615	0.246878730622731	0.193464901798878	0.205273563806521	0.170819694877641	0.194160488702597	0.120169355873117	0.335926651752377	0.272212166940945	0.294281518674402	0.151980122342746	0.201656076431473	0.176108645730168
Meth.FOSB	0.11470931945236	0.107737375893095	0.289360138968283	0.21277187220562	0.240556144071846	0.207478312305239	0.228480557037311	0.104003298033191	0.310425904431052	0.270446532344548	0.322857749981509	0.168004767444992	0.223017676720482	0.188468868589221
Meth.FOSL1	0.100746209172466	0.0913445069094891	0.159374556514894	0.152130380227699	0.130100267774797	0.124195446291398	0.148291667954855	0.104643792953455	0.203396225037378	0.154508535835325	0.183630296628626	0.113686819350783	0.153603218911502	0.12351252820708
Meth.FOSL2	0.137851452879218	0.129368599041197	0.317881911533429	0.245647919555268	0.274938565641578	0.234116359297744	0.262206269599659	0.146919502670975	0.377466613228073	0.318909817405104	0.389689167828605	0.192596842298832	0.250160634848157	0.22972783037569
Meth.FOXA1	0.0602006424078919	0.0830539267264455	0.138036410607556	0.142268781840031	0.156282645356273	0.127000473670122	0.161307828468059	0.0807002800672735	0.135408055634813	0.172269524983818	0.142417562956777	0.112797006001147	0.116215718329537	0.0862628116448033
Meth.FOXA3	0.12478545894825	0.0432840560326257	0.242508563442922	0.219286858111817	0.195592502704573	0.205825804543475	0.187310596224439	0.100690627066002	0.291815025976466	0.281728251536975	0.337880648523348	0	0.22130558193014	0.202368764346686
Meth.FOXC1	0.09701826138322	0.0636070304022245	0.232489897368224	0.220791573331495	0.201377186759365	0.215711500485385	0.200978427731316	0.151019755223733	0.234615700820442	0.231887113500327	0.235822792666692	0.137620364716072	0.186941868336113	0.146172969361302
Meth.FOXD1	0.0435683520701853	0.0968583129656767	0.140300402690607	0.118859819313929	0.138638484198723	0.12332393090754	0.119814532692634	0.0810269807223813	0.127918758227214	0.170078011600115	0.137760130080715	0.077456803655374	0.132577775116528	0.0836323325977733
Meth.FOXF1	0.0882332523710626	0.0436484709185241	0.231015838628554	0.113742895975262	0.249740349370222	0.209645625750522	0.153076098466963	0.0327110755307758	0.16814555463831	0.324338148599779	0.302799008505242	0.0692630091537688	0.169308081532449	0.000415134090383387
Meth.FOXG1	0.000150825256765213	0.0286578788193136	0.0998767936295015	0.0681035442003862	0.0889444507146644	0.133967875323157	0.0952052241623889	0.0281906064662372	0.107485828671566	0.12482049670464	0.106522472558596	0.0679224578361864	0.0707125661186186	0.0778486168264742
Meth.FOXH1	0.0460118607522661	0.0330881466370978	0.0728413022221389	0.0523737157047159	0.0593197021585134	0.0550651279859462	0.0542972373554412	0.0258423278928641	0.0799254622882725	0.0681818326246151	0.0819207571820468	0.041758013000981	0.0551098056928989	0.0502597455225106
Meth.FOXJ1	0.0620185743577593	0.0298554086220451	0.088663603592106	0.000702246321454659	0.0753378952619163	0.0906385322063619	0.0870549366752366	0.0331649763115504	0.12027037739294	0.104504412568915	0.117802422386697	0.0490419676783697	0.0678130619715918	0.0623609035753271
Meth.FOXP1	0.117296077827063	0.124866637301819	0.276050485221444	0.226924991540622	0.251224965343614	0.211556127557823	0.237695164552014	0.134366287425582	0.334012471622234	0.281943822419178	0.322878186206428	0.178888895062135	0.21928343428812	0.198808389977312
Meth.FOXP3	0.0316654462415031	0.0421070998261793	0.0914568579607846	0.0683131640304395	0.0757969484694492	0.0629577962057757	0.0781298494250179	0.0466760678888527	0.0933275374876501	0.0723678885577329	0.09641532329353	0.0491927896752947	0.0710578292848758	0.0630953755556322
Meth.FPGS	0.13760060237745	0.129650847417035	0.345997000206891	0.254750497881763	0.273065152160529	0.246333971254259	0.282013729199108	0.143097365256166	0.371454880721503	0.331572797114656	0.374276085087674	0.180955033563439	0.261889522915362	0.227706395473178
Meth.FSTL1	0.0468194032339394	0.0325509431781375	0.0726724495972851	0.0542865431525973	0.0624592646819589	0.0554357825693904	0.0578935310084019	0.00358786178649078	0.0835441972704802	0.069914092389174	0.0829591781786256	0.000194966116617641	0.0578036976291398	0.0512465664993274
Meth.G0S2	0.0558599551899183	0.089140418476384	0.00310425530628675	0.0707313844600977	0.0828841352148991	0.086656295953033	0.0996570846835673	1.22125391683812e-05	0.000601695575713868	0.0857423223657305	0	0.0636747005100355	0.0937468899310212	0.0776439144290866
Meth.G6PD	0.0400605215517915	0.0903486193404276	0.198972258506961	0.00287945905335297	0.00019636160618068	0.108258300576844	0.0937430323520759	0.0538903656005397	0.167341147563931	0.123867531190065	0.198114094797594	0.164866113196456	0.154907186437551	0.176484701268377
Meth.GAA	0.125747964637634	0.134431396341253	0.332781995299515	0.2526218823816	0.271796074863208	0.258527587472176	0.276095188719208	0.13400342048177	0.360008461467435	0.313189075558945	0.368348111518614	0.200937874457972	0.256766277524351	0.219501926911725
Meth.GABBR1	0.113090117568269	0.104482576293765	0.284777611138629	0.216097290129862	0.235875083264322	0.221826058609356	0.229995370737269	0.127295734121212	0.351220605864801	0.29792471780118	0.346325431031476	0.175190858465153	0.225122929219135	0.192400857946331
Meth.GABPA	0.149193594115265	0.134415557138997	0.393083074150554	0.275402732789819	0.330728087242745	0.287871393749936	0.319488554586324	0.143402101093991	0.440446573602868	0.369819221815916	0.426782065738742	0.238590430853571	0.295179757499314	0.28006295296869
Meth.GABRG2	0.00047022840273902	0.0955015315319321	0.158320683885894	0.0769520816925946	0.183223259778166	0.197676220558122	0.190610667619728	0.043132965247567	0.174901469040958	0.178201640070881	0.210047568504389	0.000709273034498472	0.0168794956184685	0.113584341645052
Meth.GAD1	0.107026985171015	0.135855430366999	0.282437338542671	0.214417166596729	0.253973356481529	0.213844295730275	0.237437653579549	0.124934043995592	0.279407588535098	0.289863184811163	0.34669523111974	0.178874670643233	0.225560180374425	0.202584790984799
Meth.GADD45A	0.130537422572767	0.124092121181186	0.322947015846103	0.239425539074886	0.245286609953921	0.250317523513277	0.263681670999675	0.130763514833392	0.371575763038377	0.31205671380487	0.355642430936623	0.176262313469155	0.258977730420342	0.224459123514114
Meth.GADD45B	0.121138994748678	0.13362698809208	0.330447489032362	0.244938911754086	0.271928997490321	0.2363983000192	0.261357917374524	0.137389262270559	0.378797166225807	0.31303940613163	0.357592565203855	0.196254007942846	0.250623921121308	0.210289967790584
Meth.GALT	0.113265253949644	0.121791787104983	0.316108906447727	0.239568808272001	0.255496160395256	0.237907432448983	0.25217092922644	0.129011751158669	0.331107395280382	0.297127645618493	0.333180169599098	0.177381058582708	0.231732373964394	0.214887577226073
Meth.GAPDH	0.1321674567893	0.124689238027371	0.339473380492653	0.258774200348344	0.270136492756197	0.246742667406681	0.266614292406159	0.136466109973304	0.400439056971095	0.307826339889837	0.360123585569283	0.190317404372432	0.251294290475223	0.222955707668381
Meth.GAS6	0.0480897142182931	0.026770113198428	0.0700806514328903	0.0501343711281999	0.060296048724233	0.0153753800627584	0.058336722550851	0.0263671148034545	0.0795824478635506	0.0766071243661288	0.124782137077117	0.0400580502595442	0.0553828064099548	0.0516590174377219
Meth.GATA3	0	0	0.172755576279367	0.164526199664026	0.146004291280143	0.178702227756356	0.23276424046093	0.0653369768604974	0	0.149494526647547	0.00339261414984132	0.0742967199234313	0.133467034773601	0.115030117242924
Meth.GATA4	0.0310226921871078	0.0313750175329204	0.0804517712543317	0.0654035168348776	0.0693347199717121	0.0788367809129367	0.0642687541634527	0.0293142502847712	0.101317476221221	0.116810694301082	0.0984404386162902	0.000361737283857668	0.079253300572423	0.0565155758694385
Meth.GBX2	0.0308364359493771	0.0304115490291903	0.0879297721099365	0.0642591233641136	0.0857675226529839	0.096668039412799	0.0669639628316725	0.0299767806146085	0.0992052894027326	0.103701935067422	0.101419115567708	0.0464973907643336	0.0726574944955796	0.0651035386531713
Meth.GCH1	0.127556866957405	0.124215753659207	0.315734169380405	0.239728322073625	0.257075994900447	0.235155201204954	0.253065199493148	0.131269874296042	0.373380264668601	0.307771835400496	0.371438310062086	0.183000752754958	0.251736583650527	0.203963533482152
Meth.GFAP	0.0394955343333778	0.0395867955282692	0.0724861104268174	0.0543500434291323	0.0602656682014152	0.0570563212842917	0.0591743432909392	0.0269020828679252	0.0826537922216291	0.0682147506855076	0.0817280503626998	0.0445659015679662	0.056541898388238	0.0516230314579582
Meth.GFI1	0.0821946040685356	0.0855743786929495	0.00897948057853134	0.132383650662002	0.145502652221402	0.113533693846979	0.198250074292717	0.118045721539397	0.224463133827559	0.155765066128122	0.177403789801986	0.10865472014939	0.140693031406072	0
Meth.GFI1B	0.107925410857873	0.11671644010918	0.257064549021517	0.167798502862513	0.210555423687079	0.193341201360412	0.196426877483065	0.0747036101780853	0.289430009875188	0.270803779712842	0.286237455919674	0.132165449625727	0.208502431315087	0.181465437884186
Meth.GFPT1	0.081836780503443	0.0441637259943026	0.0897433975679436	0.0586115404001848	0.077448853889448	0.0736246879713418	0.0794522615860443	0.0269414443981469	0.102426614251436	0.0893918782224636	0.121537756621446	0.044101787055032	0.0763085400431514	0.0659869699471675
Meth.GGH	0.125630376615355	0.119470744167821	0.278060472795959	0.230743191140365	0.239454743051231	0.213363815896977	0.241889882933476	0.12319371966503	0.328567432643105	0.272349443864177	0.3269821845903	0.176258400610836	0.209681459070327	0.199857765502847
Meth.GHR	0.106982831875243	0.125473095350361	0.292484807880183	0.218624539898897	0.235118551124182	0.219090136562569	0.231280598441106	0.112201350816916	0.296605134109137	0.220966787097139	0	0.157155613298326	0.220781843095534	0.190784410470458
Meth.GIP	0.0449919689983737	0.0437970618340509	0.00176648436979851	0.0659858245276647	5.93622732585561e-05	0.0514817714647136	0.06891324101708	0.0265967240661373	0.0748238677704493	0.00013648197070684	0	0.0598560734179384	0.0653273974451451	0.0585294028885111
Meth.GK	0.0408209456227514	0.0931694546447755	0.297453085045153	0.149475900080349	0.000922387644229454	0.135280340927383	0.116855915570027	0.0562243931859881	0.196838418647968	0.149521551694885	0.253683005262589	0.00141700853815058	0.182106564210934	0.278551488167179
Meth.GLI3	0.131476694890004	0.124010330993414	0.316457498211716	0.251068589787271	0.262752310153873	0.250657657012531	0.254253440888709	0.133435919925042	0.342102645682137	0.307682108618466	0.346167242450364	0.184361570977855	0.239552363352011	0.225791790326755
Meth.GNAI2	0.135735784921531	0.128989982353394	0.313753563659925	0.239551703261656	0.235064983698648	0.237950062694895	0.252412831514337	0.131746633399999	0.374497391126264	0.300341617278085	0.36922055124563	0.189726350030062	0.251032111224378	0.21538358907056
Meth.GNAL	0.0603287019278544	0.0625466934332184	0.0849556993621248	0.0709083992616563	0.074310839361765	0.0691794920244581	0.0865071546184191	0.0303527185722604	0.0907356037703409	0.0790151539072948	0.101604547165449	0.0547581671935341	0.064251063376843	0.0697341292535638
Meth.GNAS	0.027131056634497	0.0293705762588285	0.0781867507331852	0.0691649742324685	0.0663308652768368	0.0668380863054553	0.0592072916465841	0.0324203616448543	0.0879347482721095	0.0794594417458971	0.0900849928197457	0.0438053767165769	0.0591808865479585	0.0514746906718622
Meth.GOT1	0.134278543695263	0.133449234132335	0.340063253544317	0.255653682334969	0.276525883170902	0.2512174801191	0.276444269355939	0.130888820947061	0.402279702430745	0.345291278778016	0.395861130426096	0.203337478302125	0.262819951709147	0.23456578361271
Meth.GPAM	0.145199258024839	0.156382529278865	0.404080299551892	0.274162309385921	0.310911209398631	0.294030228259938	0.30989081045129	0.152139514504119	0.425035429273712	0.350092249095321	0.437021355389432	0.225489171634634	0.303017617153188	0.273250561794483
Meth.GPC3	0	0	0.151984220059677	0.115020832109406	0.108317724544946	0.113228104808321	0.104765136600305	0.0426584022145067	0	0.177977673899276	0.216123387962084	0.14416608137407	0.133067428768988	0.163564606152121
Meth.GPX1	0.0472866294158794	0.0480022730246842	0.0850555253843826	0.0658119046704888	0.0732445762931811	0.070708206443211	0.0915044446538428	0.0524322125247059	0.108802235928229	0.0845393575411394	0.10346629730635	0.0551727399435605	0.0605100962171553	0.0685875588611529
Meth.GPX4	0.115910208169348	0.116030031857425	0.265626762915553	0.206108626571	0.23001995360383	0.202733584950626	0.221172937473101	0.127364696340049	0.35153814217361	0.259883575323596	0.307972007818749	0.163283539200562	0.207725472874446	0.186048998322305
Meth.GRB10	0.0483533139375593	0.0967865375737468	0	0.112552556469274	0.123032251023986	0.108849889240352	0.111403334531753	0.0304767213203106	0.131919941547331	0.13341512246043	0.155717693270688	0.0799806807442113	0.101134039702699	0.0965960453206214
Meth.GRIN1	0.0260628926325278	0.0302992656483454	0.0750189471067876	0.0544648034794497	0.0659582279890949	0.0649091874125473	0.0591925607998709	0.0279950729978439	0.0967211767034777	0.0835887720652665	0.0974283436108506	0.0471200734196577	0.0613958060501991	0.0590986380739466
Meth.GRIN2A	0.0366864706255257	0.0537921078111041	0.181537118561292	0.196564417612932	0.0131138617066555	0.197743251368219	0.142709048212872	0.04395395192444	0.193102140930034	0.20580179788807	0.0909100321032967	0.0672099302129418	0.272784359187078	0.161067245033868
Meth.GRIN2B	0.0327581572678784	0.05811413920782	0.0786643895609953	0.0225282612602766	0.0657577389057514	0.0638959257204453	0.0819064173927566	0.0479665071520077	0.0904737827828724	0.0805196520213734	0.0978762322280005	0.0470535374363	0.055003828678159	0.0584921688541734
Meth.GRM6	0.000168515820097346	0.030124596590528	0.0748644553229773	0.0575064546603661	0.0665458201449017	0.0628661934531621	0.0565251998608508	0.0273816873891691	0.0835219742425975	0.0839888956109729	0.0900892404844345	0.0423848372701875	0.0597632392591454	0.0517038095435037
Meth.GSC	0	0	0.170744582164189	0.177315370565243	0.127213197071228	0.180421217955288	0.135503454233256	0.0313799437652981	0.151731192498398	0.201439476598481	0.222214737088272	0.0415001599433835	0.175221370123866	0.140918414261791
Meth.GSN	0.0907142089088746	0.106526136033433	0.178542571652086	0.15046515650015	0.00273642374363725	0.173434893962088	0.158169614524063	0.0562634939907656	0.207636311241739	0.171483884429506	0.202559004482876	0.111939242643289	0.163986471134296	0.136225241718054
Meth.GSTP1	0.0754673384579727	0.0728502215154689	0.0880298487446469	0.0963336051264925	0.00109813335224734	0.098951775479737	0.0972803361891847	0.0368776812641411	0.00699867438803977	0.126258125650561	0.139321032555486	0.076473215090736	0.0885070429862636	0.0966207372206013
Meth.GYPC	0.0675775289863611	0.108249216700335	0	0.100530769958839	0.138621906604598	0.14650603269057	0.133973470412083	0.0768018467688832	0.220052773154767	0.177737589930347	0.209094795212356	0.0711759725071156	0.139989501181573	0.118073199795183
Meth.H19	0.0286556121027322	0.0293965186460547	0.0717919753386902	0.0510717429163593	0.0570559434335419	0.0488852513164876	0.0557117033674148	0.0267946792498834	0.072811156547202	0.00583639968717987	0.0288123604575861	0.0406042496994869	0.0536679415367645	0.0479346557996201
Meth.H2AFX	0.123422526652635	0.131545402215907	0.297308520117426	0.230126748297338	0.252319315838592	0.228490467701797	0.248269584731374	0.125234329435688	0.360856198157285	0.292541556853488	0.336163135980463	0.158968914750132	0.250346887983117	0.206653106467167
Meth.HAMP	0.0621946080588071	0.0525678663980371	0.0959068430911837	0.0699381048249527	0.0825351084909781	0.069575476231279	0.0830474421989332	0.0363752843926199	0.0902517115786151	0.0970470652879884	0.101591318848045	0.0818639197328183	0.0752226562437261	0.0769136450841415
Meth.HAND1	0.0519133586124862	0.0312372349823487	0.110203398822774	0.120607969598945	0.105664851697339	0.127241605017732	0.111537593492775	0.0312932815045286	0.12760007979728	0.133644634120014	0.130244227665682	0.0501533571789214	0.138147240369381	0.0728843507969546
Meth.HAND2	0.000709329699181731	0.0370424773149239	0.137032252446339	0.0670370599371179	0.0722684055861049	0.098628522660725	0.0672946957185263	0.0329029910108446	0.0982187106670424	0.102325470501268	0.104427264754519	0.0514402447270513	0.0609259472952979	0.0562854455046453
Meth.HAP1	0.0856235940073343	0.0845520671657135	0.190690411499435	0.158271258205989	0.187014673085723	0.161092783306691	0.166297530187014	0.0976256646844729	0.23295943493902	0.202170675445611	0.213267310478196	0.105589413733464	0.154213414624539	0.135666278480394
Meth.HBA1	0.0426830923187968	0.0325251987150825	0.0921742625988125	0.0846732551111512	0.086825152492113	0.0992930718020236	0.124941661141344	0.0300392765337111	0.00118670248833886	0.113901407661134	0.103497102568206	0.083822915732341	0.0849254800774933	0.0710342192058026
Meth.HBEGF	0.0648605333021848	0.0669330423229363	0.117554914467735	0.108171946342282	0.121283218071635	0.111610554077091	0.151065443357268	0.0981668023209406	0.000777535033539034	0.114938453160662	0.127987830367296	0.0993211275171065	0.00527816965710524	0.104677399078771
Meth.HCK	0.125728105377606	0.0942057931818078	0.311315756351088	0.236982978646565	0.225480151572236	0.21405040019298	0.221525805277977	0.098454332420446	0.336805156512101	0.289825991299996	0.324393102235199	0.102226953665642	0.304358433227923	0.216755791308968
Meth.HCN2	0.0316175506604015	0.0358875789536042	0.0986310976107969	0.0831423771041489	0.0846922065964563	0.0933226758959126	0.0875155296751719	0.0360625339352799	0.109095773893692	0.121286166853555	0.115790638649576	0.0525948123204418	0.0764885040627419	0.0712872433712154
Meth.HCN4	0.0276382050179861	0.0292969000519444	0.0826285372860728	0.0901256964914362	0.0766690544760794	0.0782974261842825	0.0643561702132199	0.0279503821969747	0.0938744601079828	0.0922108412734122	0.0923279243358873	0.0446947782326224	0.0945182212294215	0.058536044590401
Meth.HDAC4	0.115549673588295	0.0986119074335821	0.261185713816037	0.214348604535834	0.233529245828588	0.188565548610533	0.218387738767585	0.145178017547815	0.341685825369364	0.283777536388997	0.329760037180144	0.178459495432867	0.224120405095701	0.178752830762563
Meth.HES1	0.106071697971375	0.126830216271215	0.318576455965465	0.21437489762676	0.264786223152703	0.247221873848184	0.272608638438532	0.140224452722527	0.361263885387156	0.290564615183592	0.341685828508503	0.177671365524419	0.238609012037445	0.226592145988469
Meth.HES6	0.0861032458289829	0.033684902056634	0.126545080013106	0.109297651827558	0.125615148600611	0.123729430559102	0.0110393166142423	0.0290633859262792	0.144282229993769	0.149229370615732	0.179795566375467	0.108288317308671	0.110184597369283	0.115451000229637
Meth.HEY2	0.121641571917376	0.112115101304768	0.231244289012825	0.219300012597189	0.22889706618409	0.209165523968706	0.22201147236968	0.0882084774630318	0.308664754066182	0.261560706486277	0.292302034088092	0.16627890802782	0.223243883540651	0.183871794734848
Meth.HHEX	0.0950079985263531	0.000615365087443115	0.128727013677115	0.104750624213512	0.109006391944147	0.00164677247059349	0.119471727233637	0.000941955724343714	0.136815411375894	0.139963167938818	0.151388958085877	0	0.123689808343653	0.0839250166946697
Meth.HIF3A	0.107525232156013	0.0498464743304344	0.18937293354701	0.108199912458698	0.156577194138639	0.135662228287386	0.1984394447383	0.125763803677463	0.192108065278224	0.132131623389519	0.18664589945369	0.117669342658778	0.00838733707442335	0.144872717584979
Meth.HIP1	0.0596000913443221	0.0724390558321589	0.148365018631518	0.118526196970442	0.119190494815001	0.10885766340511	0.120246300692453	0.0713143124129277	0.208318381050012	0.148389217693203	0.181355582802198	0.0767748317820615	0.114003660649636	0.097861759208126
Meth.HIPK3	0.0263182461190292	0.0269973606724979	0.0717514138227793	0.0543903503726796	0.065999868483401	0.0519982175087636	0.0709879327749776	0.0255894629461218	0.079203562254899	0.00233780202763579	0.0727626096553046	0.0419431985391244	0.0559322541183466	0.054251897609423
Meth.HIST1H1T	0.0267796388022332	0.0261624351419851	0.0728413058514518	0.0465884755447068	0.0749495150033181	0.0612773509425958	0.0590100492523615	0.0263833608643575	0.0769731493850295	0.0955578507797365	0.0903483218751989	0.0382829990652952	0.00184419853346957	0.0475689711780068
Meth.HIST1H2AM	0.132034713047076	0.120577738575308	0.33468499613639	0.250227648822267	0.266900219938488	0.253949722900832	0.259215252715937	0.120898905317678	0.363513278547742	0.316015760067766	0.350032795281768	0.185115816506499	0.241793506955027	0.226303229437072
Meth.HLA-B	0.127438510401737	0.189243221915893	0.329748515609267	0.288761293892667	0.26760556387767	0.301379517075157	0.327302044957104	0.155017851568165	0.332231448171448	0.310967788258467	0.416693811595086	0.233690553572185	0.261638122360208	0.240801624402026
Meth.HLF	0.0463688887983025	0.0307149332917226	0.0742626363923057	0	0.0665963760844802	0.0571357156836772	0.0648027051253389	0.027853943713644	0.0993200098172809	0.0863809445257453	0.0853213496141819	0.00287527724337863	0.0572415572313316	0
Meth.HMBS	0.109980115088941	0.0973996465268216	0.274117683760197	0.213440771667716	0.22075068830962	0.200976257502371	0.215660210191608	0.116108907283446	0.319686725866247	0.256047228255422	0.313572303608491	0.152905077647966	0.216373279978182	0.184437542349768
Meth.HMGB1	0.131723883168189	0.140716764219182	0.293182827843288	0.238269765443145	0.249140245689143	0.213563032860403	0.243099000232277	0.110687321049578	0.3529706625853	0.293946776436084	0.352223531769928	0.175000835015419	0.229773409624297	0.191030613322939
Meth.HMGCR	0.145068893249546	0.146707839365963	0.377718293530366	0.308654480175357	0.322239655467512	0.302576202339175	0.321663683374349	0.150554985896375	0.455825290168088	0.3593017158166	0.431509835943876	0.230523040032917	0.316500580454576	0.260753478442172
Meth.HMGCS1	0.0762492728866732	0.0825537940240986	0.181976552641	0.14027054599941	0.151194257948187	0.129242142448407	0.14374615710287	0.0858140299726724	0.240603392573353	0.182134708064677	0.217274331048022	0.112627172779016	0.143920208588257	0.124747956393774
Meth.HMGN1	0.0308472111325812	0.0362745166123518	0.0875378385264533	0.0662833545399022	0.0728414886226419	0.0609259498470466	0.0736122913107532	0.0547565929915432	0.120724645640283	0.0845141928747853	0.0975338110739281	0.0562079649522808	0.0660813917486138	0.0575699812109976
Meth.HMOX1	0.051636457361498	0.0404320895393759	0.0730376541280738	0.0509882190080441	0.0599604774875811	0.0513029152043081	0.0550713147430599	0.0269073841225841	0.0774548147608252	0.0538259114641356	0.0074622950445576	0.0425254732910692	0.0570672711138351	0.0413802346033807
Meth.HOXA1	0.117207985458722	0.126920569389236	0.315291388513618	0.231494938875813	0.242714020322893	0.226440455035178	0.232901723144565	0.0353587030551139	0.361621858511856	0.289762971356555	0.365624317408179	0.178709942283857	0.226286663756262	0.206907247113651
Meth.HOXA10	0.08952330860637	0.0800905226611621	0.129139867498978	0.0895765396703952	0.000502159563885443	0.101520306513423	0.106761017171658	0.0579206965537975	0.151791679158816	0.11520042097929	0.138903972299317	0.0713429874201417	0.107466241798522	0.0848678170736691
Meth.HOXA11	0.0534393688485633	0.0314434322858379	0.00431889442189172	3.933917574264e-05	0.0683452963486884	0.0701631709857502	0.069041259964446	0.00996537322228958	0.114290024212186	0.0848622811569822	0.0989549479107944	0.0438069948154946	0.0791005709234968	0.0603023117748145
Meth.HOXA13	0.065588999292276	0.0621160901332483	0.183298966939623	0.189566177854488	0.172112718984345	0.153093002135125	0.0682431435270547	0.123564667352083	0	0.202899647738025	0.15169947623548	0.131710305411232	0.160793752864123	0.0908897635854276
Meth.HOXA2	0.0277278198370583	0.0294500602028599	0.0875568543909143	0.000395736831247514	0.0887766256476117	0.0655420430069835	0.0636435176962279	0.0465187096392782	0.0974713600508024	0.0948432741937246	0.124381331431763	0.0554204805865844	0.0534240198611504	0
Meth.HOXA4	0.0290506603933887	0.0349674088561795	0.0814472937887567	0.0760112846373248	0.0695935142994134	0.0660136858446349	0	0.0287789638736636	0.0983757419320639	0.0852137475457998	0.103921487562134	0.0531682996453653	0.0718201875198814	0.0565058391099878
Meth.HOXA5	0.057029825937387	0.0902285800844772	0.0929564748341501	0.091412717826897	0.0846608135948293	0.0856919966062675	0.10445101622202	0.0308075975175084	0.100803079409785	0	0.0893397509717732	0.0586065030787585	0.000919311820345183	0.0736333075419645
Meth.HOXA7	0.0425541729275917	0.0317874638746632	0.0904360136182037	0	0.0756996628156699	0.0876352654265505	0.0694450665960193	0.0276253790547488	0.11539891589508	0.13084278683607	0.133341491126924	0.0546819926912412	0.0790556198604236	0.000719678512502235
Meth.HOXB1	0.0246428855803356	0.0257805927126498	0.00136581669813385	0.0501586269136268	0	0.0447784462005943	0.0017515653086034	0.0260736111224295	0.00514728412553947	0	0	0.00176412086883784	0.0514367223500941	0.0442847785519454
Meth.HOXB2	0.0359454594315998	0.0383978029168109	0.103410374585068	0.0744079433671832	0.0877584099396124	0.0859766083142609	0.0685847641999741	0.00297466893693508	0.100339534419242	0.107526230629217	0.11958282700165	0.0678187489617277	0.0874404466133494	0.00661316352947571
Meth.HOXB3	0.0792100295367235	0.0371580187831309	0.0607429414377573	0.0585861159765012	0.0735063764548777	0.0851814244677174	0.000193721835444854	0.0264969783197796	0.0853321522550805	8.39216225734463e-05	0.0789493013277855	0.0621284922454059	0.00167351831740898	0.0612153812565781
Meth.HOXB4	0.0351813571077679	0.0471341553040675	0.129047496872026	0.0743020838742563	0.111560893121178	0.0988636904404143	0	0.0295593828191335	0	0.178316651072187	0.203017296904633	0.0845543133192753	0.000633478432486832	2.54260792395039e-05
Meth.HOXB7	0.0781351051135247	0.104911360903208	0.1955645105098	0.114745786898473	0.158063138461639	0.118368398658694	0.000464723023810939	0.0761971140116577	0.24691750140207	0.219188452138472	0.314849237182753	0.128579361611559	0	0
Meth.HOXB8	0.0501862826718529	0.0327606950886862	0.0926839095480816	0.0696306369334956	0.080557839382466	0.0765661250829578	0.0712944016228214	0	0.100073675950845	0.106141184284629	0.114795041230683	0.0601034345824706	0.000650542922188852	0
Meth.HOXC8	0.221437756445531	0.085866769209625	0.00626469218355186	0.189589869867468	0	0.23071783491951	0.00277036330744666	0	0.23749364345636	0.323824736822875	0.346799814654018	0.179336027408124	0.272140539913336	0.00128354787081184
Meth.HOXD1	0.0563121692262497	0.127113658660891	0.182844493138045	0	0.193463602541315	0.198645667124704	0.201698596308263	0.0830202583064159	0.194478712884387	0.200747650509698	0.166769967888894	0.136392995864974	0.12706102690348	0.119571532394146
Meth.HOXD10	0.0273179822052423	0.0335892826197816	0.0846049808689562	0.00673398770680294	0.071156759714253	0.10589591369471	0.0677999464220986	0.0285739588193901	0.09156838342608	0.0952045370176568	0.0966844670244864	0.0480761146735095	0.0614003554697399	0.000379541256947451
Meth.HOXD11	0.0548900667896866	0.0415832475012192	0.116627829238151	0.105704443752259	0.114422459755422	0.123358118655908	0.157082952036401	0.0660120297538019	0	0.13390763251335	0.125665051756768	0.0912890833313114	0.000760241133318411	0.095874212541934
Meth.HOXD13	0.0390818031350052	0.0358875088480898	0.0962976487603328	0.00123278145203785	0.0805347333413884	0.092677440041613	0.0729358146291288	0.0275173618223136	0.133861061356677	0.13153425831827	0.117674870381117	0.0574215769020887	0.0611093942713216	0.0119780509127796
Meth.HOXD4	0.000447814831495908	0.0931709346675208	0.0885623949770046	0.00064042358512343	0.0601663909714702	0.0653505448550444	0.0584395175136268	0.0264309680626694	0.0836955783688322	0.0880148685500304	0.089528740110787	0.00806834303533539	0.0518656330391403	0.0500937045545354
Meth.HOXD8	0	0.0349090443447496	0.0840594419835783	0.00175430136969911	0.0779840116652754	0.12288473260276	0.0884824075055311	0.0453883145088548	0.120161085274544	0.112955407405351	0.120681481321381	0.000931352121862651	0.0759204778852639	0.0719682595766132
Meth.HOXD9	0	0.0282062808190231	0.07794421303618	0.0565396236842273	0.0611389849319935	0.0895307016355078	0.0608055919038876	0.035037531048663	0.0778653890386637	0.0967926091398224	0.0859607555774631	0.0513435871231686	0.0578882495411061	0
Meth.HPGD	0.110928951767684	0.0941042396812483	0.26013935937231	0.214384998106361	0.237987963214586	0.21126829725707	0.230388769997818	0.0644284853354426	0.318052939649344	0.279668705858875	0.289184032461672	0.156202672779688	0.226013353244433	0.204380723018944
Meth.HPSE	0.133383684016142	0.140607753085899	0.328271367231488	0.259317936773967	0.278278453815911	0.259241628236745	0.261415379251973	0.145648563937346	0.365272702049489	0.308897973868514	0.370013042984199	0.20556780383746	0.255825754609863	0.186925262890743
Meth.HRAS	0.0968177549344387	0.0887013425676618	0.167901564702485	0.148900409417141	0.13646401551441	0.13310991772663	0.144970468682461	0.117597095501592	0.210260568910261	0.15563164711841	0.174229433887197	0.116731100438073	0.150440000493017	0.12128488687953
Meth.HRK	0.0829780954800375	0.125924659704763	0.203594010708409	0.15905363671045	0.166396236881532	0.161073845535107	0.152331947387578	0.0558729225606632	0.344819921732875	0.171821133779475	0.296365383464142	0.1189426310204	0.156793225187781	0.0952456611055203
Meth.HSD17B8	0.147438769048932	0.225582141881551	0.00162712064142932	0.249302220012218	0	0.366310500528103	0.482108245055454	0.243944246565994	0.50112038809533	0.348148629397565	0.555023572125059	0.256649595780746	0.300176133566551	0.466398982978919
Meth.HSF2	0.134051128916426	0.140469159650347	0.29539676384106	0.233125968028242	0.246397996934331	0.230701466929865	0.22234374645276	0.131138645072463	0.373791927485337	0.315215492081863	0.342048138250401	0.181549763141849	0.244212885521458	0.200042621045319
Meth.HSF4	0.0710510932080151	0	0.110553908923347	0.0947139007081948	0.000372723526971962	0.0833226012960535	0.0816203815414902	0.03046289543044	0.13818992843034	0.144455235521219	0.143478613641532	0.10038273652176	0.124056403465333	0.0651874700002606
Meth.HSPA1A	0.103739349488	0.202062867985804	0.266240128452315	0.166379649698333	0	0.214730159963534	0.217667432342002	0.158587337933909	0.00546560307170426	0.268676354822889	0.322895703064577	0.186005319949234	0.220503468204262	0
Meth.HSPA1B	0.0958024474514758	0.0867171291112911	0.233297053948665	0.174800868458193	0.178489060484319	0.175488022949286	0.195451256988799	0.107521409715988	0.277964235122152	0.235064341508133	0.259796769911084	0.101931518295742	0.196280419027214	0.148602675768892
Meth.HSPA2	0.0315367063277747	0.0270658990623008	0.0866585756304861	0.0504285292753346	0.0581883130063333	0.0545963899411306	0.0569007498464908	0.0270259593067172	0.0759283761216869	0.0692636731667899	0.0814018697931493	0.0405373965800687	0.0544552650145757	0.0496842719926744
Meth.HSPA5	0.107048570409038	0.1245353085944	0.268856377054331	0.215959003030491	0.228042245569456	0.19781156007038	0.228896404313676	0.121351816074538	0.333115486531194	0.272237946251072	0.315906727032594	0.169725352454216	0.221958891882194	0.184489736300288
Meth.HSPA8	0.132170543295577	0.123049865070018	0.32537032357363	0.240682542033203	0.257025283483254	0.235721482954885	0.253943001866504	0.12762105307011	0.365269519567657	0.305565197369754	0.374733552237392	0.181553521946313	0.235787827802122	0.199894507191669
Meth.HSPB1	0.133992316072201	0.131122119526742	0.341826050840837	0.244779746013948	0.289392113719222	0.248523777811328	0.2633099242221	0.127184363506905	0.385296396420475	0.309478172203686	0.373114595911967	0.196664548568684	0.256585164842024	0.235717104939509
Meth.HSPD1	0.136969237845993	0.154637227520644	0.360648754662402	0.266794021529056	0.29724101106817	0.28934813453342	0.308353445926239	0.170851600475652	0.42523287490205	0.340665010988067	0.437905954753674	0.226408764691429	0.285373101603697	0.268845832318474
Meth.HTR4	0.029667740188611	0.0382998317561929	0.162890877583157	0.0838880497246821	0.091459761115493	0.111673102858762	0.000559149319268372	0.0509508574269143	0.131333220178535	0.117322614682372	0.114915439824671	0	0.0887566923306789	0.0795334190041063
Meth.ICAM1	0.133472122205693	0.121000038826885	0.339453972865239	0.256587119477287	0.266938733221988	0.227623470634219	0.259905208559522	0.148925067002605	0.378229366694299	0.312031292080141	0.356479157276479	0.205451051552843	0.265832284682288	0.247177685773184
Meth.ID2	0.0860096317896954	0.124507767168549	0.166373147227154	0.171344250324797	0.163859277004099	0.141404502209953	0.142957017406634	0.0571856912002341	0.199626661120681	0.175832043198002	0.285375695321932	0.0950843868304124	0	0.10524606595428
Meth.ID3	0.121132675892834	0.115678057688407	0.296706133756929	0.227126664731082	0.254660594080063	0.224025245931612	0.252834664557724	0.117761343679195	0.34441091193826	0.274184231163587	0.338505869203423	0.17970859437652	0.225633111478933	0.206086049674692
Meth.ID4	0.0537508684842835	0.0395845365971953	0.117300008770294	0.0973107896164997	0.11989469087702	0.123097398361864	0.144541841341639	0.0304676409359315	0.12319627130024	0.130977353111791	0.110021738155503	0.0659328697402285	0	0.088905954052366
Meth.IDH1	0.133745019812569	0.137523902225196	0.282331955577859	0.215394798620854	0.218586320473147	0.230129107388641	0.240577685357995	0.135148414773794	0.295496373619683	0.233770904052874	0.307889087457744	0.160856978488493	0.215650126492392	0.205370763015947
Meth.IER3IP1	0.129454297883692	0.137306883220099	0.349929644659476	0.253883785622312	0.28372803879012	0.2525676475578	0.26858912048833	0.146296695506051	0.416205167536334	0.338938760208894	0.404946527038374	0.205904059407656	0.259774562166397	0.21360131432699
Meth.IFNB1	0.0761470475598755	0.0604939332937788	0.0856984508366729	0.067092772410157	0.0908742477056383	0.0040650662405571	0.0914457795399082	0.0556758236821522	0.108225123821282	0.0751528060022282	0.112208962313027	0.0489564240072872	0.0748602952570703	0.083409643054367
Meth.IFNGR1	0.0978576093208901	0.104241838135885	0.228111064100278	0.188788056434174	0.197533705908222	0.186637376817166	0.193821777206665	0.110999540121964	0.283122607565373	0.233385386834474	0.29274151917997	0.143287055383872	0.201119287540776	0.1729539889457
Meth.IFNGR2	0.0551275091043138	0.0353296252398331	0.0920255494817013	0.0695851960781184	0.00220798208021295	0.0709540766396961	0.0898695769998306	0.0294609813761797	0.102199238096256	0	0.0871722245998957	0.0660043665158736	0.0787075699526151	0.0674439105855975
Meth.IGF1R	0.0642183504844003	0.0904587691369056	0.168612044699212	0.181999811287582	0.208305465979998	0.161958663481815	0.19526420500438	0.0958598214923092	0.170940615423099	0.198412471317269	0.00777698748450633	0.125413193832861	0.150308528905576	0.116021356150369
Meth.IGF2	0.0299830414209504	0.0279467570756318	0.0807093492110163	0.0626773174235288	0.0854250717341126	0.0716487911449333	0.0807234212721742	0.029984278578134	0.0832823329454628	0.113090190034977	0.0931769610013831	0.048648714386197	0.0675887423302449	0.0568181817141821
Meth.IGF2R	0.113059472586286	0.117693601646455	0.276571169140645	0.21636912954017	0.228773879542562	0.209858056228759	0.223098013275831	0.133699474653884	0.313844925897684	0.280967893887905	0.321464857044998	0.172944769848782	0.23297010550617	0.1936685599975
Meth.IGFALS	0.0286434287457462	0.0287425289249639	0.0748922454163966	0.0540105889183096	0.0557153185596497	0.064649893975368	0.0577204542510473	0.0267377320576498	0.0783807757719826	0.122453461222049	0.109179414257988	0.0397705416240044	0.0575834152344431	0.0527926979616896
Meth.IGFBP2	0.051024276256039	0.0891803438076812	0.143389334819306	0.126534078078743	0.159822316784062	0.115057736029257	0.120877453755826	0.0313934585664686	0.149955080796898	0.173384743145783	0.154209496899884	0.0916061599578175	0.129094480485634	0.0966059570716269
Meth.IGFBP3	0.0339747793671206	0.0670526132538874	0.157162781635085	0.115149884563095	0.1015760291324	0.177882277749257	0.183152941095767	0.0341590013992088	0.147847133102429	0.128058061256604	0.165683699181383	0.0894116903527536	0.129411212938546	0.103813171234494
Meth.IGFBP4	0.100148606011502	0.113480073098033	0.250826241224696	0.19102427248052	0.199676239371889	0.190305445713344	0.214774517487922	0.0672978680323753	0.280578934136616	0.24069777296183	0.253434747325045	0.160267562817566	0.190420414742545	0.159612600881701
Meth.IGFBP5	0.105325006761989	0.0928074526942008	0	0.151027368296755	0.185164911688068	0.164665886753502	0.156081490774631	0	0.224378001149122	0.21742595209925	0.275733193679635	0.0758630425365619	0.169736451275628	0.151906679788483
Meth.IGFBP6	0.1089595551742	0.11396607078315	0.271869165488396	0.214514172422917	0.229398221795767	0.218176165488877	0.230576646214935	0.125106102909981	0.331359962369928	0.273419742768982	0.317981979086933	0.165845187303987	0.214645559100021	0.196753158083524
Meth.IKBKB	0.111484711246566	0.121400359651646	0.275926548985521	0.210815358470634	0.21833706506036	0.210114706500949	0.232716014217593	0.136350847848745	0.331457088416244	0.277847054227201	0.313820716157874	0.174510562720638	0.199909170786069	0.190523329292841
Meth.IKBKE	0.0798114443095106	0.0686372834234679	0.116747268738327	0.0954785097215642	0.0968780400331297	0.0879233551236746	0.108113920659223	0.0915339644554973	0.136349107134903	0.0986150184779589	0.118916805106461	0.0818100869229061	0.0943418106170356	0.0810857765136795
Meth.IL11	0.103125046394045	0.0781546658948105	0.164375642098013	0.121877034089483	0.145462385009281	0.126576466938249	0.148468865374996	0.100162034473302	0.180278235887883	0.137183751403777	0.165568046230622	0.121306705583378	0.12253853849196	0.123770528940331
Meth.IL12A	0.136349210076169	0.134416006956806	0.357304438375856	0.260101408696234	0.294899386659637	0.26149321109731	0.293909148243376	0.153315261028252	0.441447530907285	0.339402630753957	0.40856213563034	0.199117199197081	0.26025370088449	0.239431056128314
Meth.IL12RB2	0.0387776714485806	0.0514216213400483	0.1231519102772	0.104051523426752	0.0986552136606212	0.00178182818485532	0.101587443720648	0.0427047456739632	0.1369093364803	0.118713047757755	0.147994340281285	0.0854867203483405	0.116799453003171	0.0825910835825584
Meth.IL4R	0.112062036244969	0.110721563416865	0.285974021832386	0.229657030541406	0.237509902927578	0.217217603155352	0.218421085430879	0.109565354104165	0.318729526037116	0.282557265215236	0.343944162225563	0.161896879366245	0.231422739682916	0.197270381215879
Meth.IL6R	0.116523640049508	0.120535359209145	0.263523289602238	0.209642612863431	0.21837740884395	0.197339440001624	0.214294762870826	0.125056079281604	0.325408311110496	0.275359652665262	0.310391366992232	0.158710624936203	0.209558266413606	0.174824530013532
Meth.IL6ST	0.0405474134806874	0.0695132987235176	0.191646996997248	0.132103338596835	0.141025595360175	0.174831669887892	0.18642266354055	0.104707945234395	0.229073750246822	0.202119707703958	0.253598168350461	0.102375184688379	0.151435387985866	0.151939229591217
Meth.IL7	0.108082066840461	0.114526385060316	0.302563603599483	0.234811521151007	0.253335778655003	0.251569710194277	0.254761161541341	0.122200787717389	0.307902471587577	0.290746341748859	0.316436117955852	0.179556517738871	0.21590258172755	0.215907724476398
Meth.ILF3	0.122649638281568	0.134002750846708	0.314984334219966	0.237622804161293	0.268119573592779	0.229821072927797	0.2445105067238	0.133269448151102	0.370550050483125	0.303903140998779	0.356451618222336	0.176359279787491	0.238790546091259	0.215718412432224
Meth.ILK	0.129937281964585	0.137745019262455	0.34051949403088	0.254465670228512	0.299875193774407	0.251983807683186	0.277792151128489	0.124907122799074	0.385021695239739	0.335924816497875	0.395719638405572	0.211851295439556	0.270014010392563	0.234134032559885
Meth.ING2	0.0978880209303135	0.0853145507787873	0.237337280881969	0.179431596783276	0.199417906353836	0.183343578149913	0.191493136646161	0.104009563321327	0.30902678731187	0.239944571719393	0.271423968010503	0.143915257485844	0.188758153701835	0.157440651211234
Meth.INHA	0.0520222683709135	0.0391278186037671	0.07813307582609	0.0546818387426714	0.0629190999198423	0.0571803176155841	0.0633095203825257	0.0354301957883852	0.0971902165402728	0.0652277707264467	0.00062853631710984	0.0457158200298574	0.0622584060731544	0.051752884907206
Meth.INHBB	0.0995436426202128	0.107172269143633	0.15202096529725	0.141190491250392	0.142522659621214	0.143000373378	0.154427138564493	0.0982445445010468	0.185270242978411	0.181244996290858	0.200212549578018	0.108951366183112	0.158119852125671	0.103618451386995
Meth.INPPL1	0.0955585716392984	0.0958295505534668	0.242558337638795	0.185144162771232	0.200330122713119	0.176439241559521	0.190227816825304	0.1064668607154	0.282109913669807	0.249189037619564	0.271363549554637	0.154490878451259	0.182422741988057	0.148946300883333
Meth.INSIG1	0.129398476839646	0.112460694636832	0	0.222996013898163	0.276043374598803	0.233669720863763	0.261598712732921	0.137181101109129	0.32667044033329	0.325383212155742	0.404525353556388	0.199545143031311	0.241879255135088	0.191052021979158
Meth.INSL3	0.0270318970867774	0.0261497415151066	0.0729193107844654	0.053795405083888	0.0767047547133031	0.0536377231965621	0.055147655220098	0.0291042047001277	0.0756488104785029	0.0693125643310823	0.0852208289052598	0.039088193996431	0.0584380388177193	0.0487794351132019
Meth.INSR	0.0404075705685195	0.0305342367251969	0.0718117654817526	0.0560720568263827	0.0634366578708759	0.0606346882438444	0.066957709559068	0.0263083209067322	0.0853460098684625	0.0747207337212013	0.0846112262268876	0.0426791373701673	0.0552658216062181	0.0495202584487986
Meth.IQGAP1	0.0437376224788075	0.0500655196750968	0.109275119969933	0.0851095312493266	0.0898515413218864	0.078585693134299	0.0869331325093214	0.0547252584001241	0.146273698371951	0.110580329492066	0.122130169759349	0.0638184724608543	0.0872130118978858	0.0710007668326125
Meth.IRAK1	0.0365782516271805	0.129375242437423	0.245338517471376	2.43508229963727e-05	0	0	0.000485127395356844	0.0658019826027583	0.181707596377025	0.000224125450936598	0.192331396295484	0.198644783748971	0.174706517196466	0.215354070609729
Meth.IRF1	0.135109220227895	0.129206051326996	0.363833692207751	0.283786795138983	0.296709101673034	0.280110858877205	0.293478455947707	0.147029501920262	0.408562716670363	0.348210392825442	0.428888320274168	0.217217366720544	0.288006164330185	0.257935027654913
Meth.IRF4	0.054299755304669	0.0393935444078556	0.14368325421381	0.167591408565204	0.00612600781166099	0.217670635375357	0.118737837163504	0.0285873836951595	0.187421956784036	0.27252222937088	0.147986643035761	0.0593179635790865	0.148070379159602	0.11334685199098
Meth.IRF7	0.0279521953898138	0.0279040845824056	0.0822038833045251	0.00233042165562014	0.0652174332030851	0.0786473562384969	0.0599278600483756	0.0270662218583573	0.0817830120750426	0.0817380459769402	0.0893653360444676	0.0436349942742222	0.051536007874971	0.0504293263424665
Meth.IRF8	0	0.0279496398207726	0.000958311542466873	0.0614936595042319	0.0712434963738633	0.0689861751850901	0.0668177235518128	0.0276683222875978	0.107155840557118	0.104919658956659	0.103562167197964	0.0482654361022402	0.0776222716334013	0.0748134246910592
Meth.IRS1	0.127522059317024	0.12180574744149	0	0.157144648520094	0.000966929166196439	0.166454630420229	0.12209034930946	0.030627931993014	0.252421511754756	0.206875376988557	0.213620512645036	0.0817707244496225	0.175187462220782	0.164770860328961
Meth.IRS2	0.0888402455754995	0.125581454221479	0.20213617542129	0.206811033615777	0.21804242264399	0.18552973543305	0	0.17116843033949	0.231791939522482	0.278077540357643	0	0.133807392153814	0.182014226531699	0.197377621141462
Meth.ISG20	0.0902139562599717	0.0807867729574642	0.138739093413761	0.107885230580619	0	0.098524672462434	0.107714196027828	0.0959468602268204	0.169757715539751	0.131651883830348	0.137266364968332	0.0674340278615202	0.00127925996559417	0.0806806686094888
Meth.ITGA5	0.133759083538255	0.13917835532286	0.346373416998407	0.246636320473253	0.283187434967824	0.256636816782243	0.281325820156512	0.135703409244613	0.379369857355466	0.344645004826399	0.415246432994905	0.176491933881264	0.274577509262504	0.224321216911507
Meth.ITGA6	0.0915637503797996	0.0533644722283049	0.169035419109923	0.139767649595034	0.131787335087541	0.120632515951989	0.140745910306988	0.0745046815069164	0.207191722538027	0.165307456286694	0.189527794733658	0.111690721472609	0.140412412373977	0.124161793464496
Meth.ITGAV	0.144902752956104	0.146666526958506	0.358443963364596	0.273540029296463	0.296565408141448	0.263040262810009	0.297365351481118	0.130777244902079	0.412581832190788	0.352532445208541	0.420296230779209	0.215007689113113	0.2722030970543	0.24181080287896
Meth.ITGB1	0.108185725900142	0.109690904400647	0.269295847411504	0.202636769266987	0.217995911194869	0.19112908006062	0.211149942588539	0.110319080587965	0.305494820160106	0.253470217844586	0.298226543010684	0.16209905066416	0.20208631018403	0.182905690981367
Meth.ITGB3	0.029486070259528	0.0409820439624621	0.0756340598066945	0.0530395688727184	0.000845023269485432	0.0571929674218684	0.0578088955672827	0.027699423683419	0.080112676591758	0.0660268910668191	0.0799418528449326	0.0411894248850539	0.070211729401194	0.0506340920430181
Meth.ITGB5	0.112715614196674	0.132863553906381	0.247032099179085	0.200780357313479	0.230203598013002	0.20021134794281	0.230986534593705	0.119139718790516	0.242017368108891	0.21971819872232	0.240119069507712	0.122186498661891	0.188752728662926	0.175574552351328
Meth.IVL	0.0557609401893189	0.0283017323536131	0.0735172393078905	0.0576099311722414	0.0649875419577044	0.0082509038236373	0.072132240222685	0.0569100268209909	0.0879281620459921	0.0649864275116835	0.0869653930651622	0.0444021068616394	0.0498520872575899	0.054353751312443
Meth.JAG1	0.117883971136183	0.132811181015854	0.312753306021781	0.234266567019864	0.247475824687291	0.227285718201955	0.251276333624943	0.120934976460258	0.372825559768918	0.295253980606948	0.342196934575159	0.17238731057107	0.239027867784389	0.196000639849441
Meth.JAK3	0.0333780652335049	0.037473218026074	0.0679076487567983	0.00904663237368961	0.0602892258900877	0.0536043142271363	0.0552282094392489	0.026837601011584	0.0776440537130871	0.0696645214128502	0.0812209747175852	0.0418778220761666	0.0502406631681204	0.0491993223837861
Meth.JUN	0.0869764294317831	0.0905601660166011	0.212763497071163	0.167094129539201	0.18029806396889	0.15848067074805	0.172268951320958	0.0937950971062048	0.263051710559126	0.215576362362275	0.253846623611413	0.134451203847389	0.158933287114885	0.139802375618501
Meth.JUNB	0.121588244043846	0.0649766871130134	0.305145906959021	0.202643476802509	0.266350402232856	0.214339431431558	0.232859073507598	0.112770480393553	0.351385795149746	0.287047164747312	0.333776316083191	0.171332016077857	0.232412893125165	0.203533358918878
Meth.JUND	0.117565471815288	0.0897873428002004	0.2651032355636	0.226659591679568	0.229765082908487	0.219890615955464	0.239243494640948	0.118655859559444	0.304362670883933	0.269763179409942	0.311541468931426	0.14995862004691	0.215549157791916	0.157295690756011
Meth.JUP	0.110843311361616	0.113845288412715	0.256101358801142	0.207985532945559	0.221871477544525	0.206929893115466	0.219832527779334	0.131963879981057	0.285351623246941	0.253731405742497	0.288308013102807	0.153903740154796	0.205715087472379	0.185060441030287
Meth.KCNF1	0.0809904417117881	0.0466251957985911	0.203675695825414	0.146083821635063	0.177255335406021	0.179914723828592	0.237179942540899	0.100163536923754	0.233708033907518	0.214907926305006	0.227856093565901	0.0808967337979427	0	0.143250210693669
Meth.KCNJ11	0.0842364092095901	0.0648263479978838	0.111509203913132	0.0818357580477553	0.106394719883005	0.0879841641577603	0.0906087929100269	0.034057688480025	0.134639068853364	0.104423218478926	0.128823905046887	0.0575670976830652	0.101723736462018	0.0850561776729926
Meth.KCNJ2	0.0689063888252048	0.112430099278386	0.303107433064039	0.249106549405376	0.251243226704124	0.250974510260455	0.262510376005902	0.0786914551709526	0.304588895609897	0.26715930524161	0.346507775239946	0.179035788399768	0.209459134681083	0.172533649625062
Meth.KCNK5	0.00254592455875029	0.0440273396983835	0.196206632945659	0.210711679694834	0.119858632722749	0.208478613266637	0.230994912395161	0.0377350699567505	0.181974218503667	0.173727902009613	0.177715710551145	0.00119980024006611	0.198993751023634	0.134980872662542
Meth.KCNQ4	0.0467070893358737	0.0477960539063796	0.0757776184802868	0.0618612742489076	0.0672419130037394	0.0612714372631742	0.0684416168756362	0.0287086699475126	0.0805360088502563	0.0810749322025121	0.0849215710220419	0.0535012020530399	0.0615247022236914	0.058098628292687
Meth.KISS1R	0.0719573313042631	0.0622021528747837	0.145772376661867	0.124537783517523	0.139166353055626	0.113856186677601	0.125344316973061	0.0429442638549506	0.180245887194116	0.19255240788419	0.21057537397609	0.0647438078901106	0.141392292961723	0.0943438796518453
Meth.KIT	0.12073615215357	0.0632758104096123	0	0.211398456652895	0.172967438771572	0.205332072393675	0.245653992576538	0.0441216457865765	0.236138372858918	0.241557779060352	0.301113491338524	0.147469766799877	0.211178730228952	0.18792936024579
Meth.KITLG	0.0549296140517089	0.0750006700524795	0.159772093746685	0.15657490823244	0.203615168671817	0.140144688411126	0.172178053163169	0.105553987426434	0.000571061828740435	0.225968287678163	0.139205926755543	0.119386790478594	0.119775695462223	0.000571835209706296
Meth.KLF1	0.0278937930537575	0.0308852185326618	0.0705244265689489	0.0496242639320273	0.0601455981614902	0.0496543249171494	0.0583944968624739	0.0494410775721234	0.0679298366264516	0.00066485676676145	0.00128136844980342	0.041836310244581	0.00908529971865785	0.0489019563007723
Meth.KLF13	0.0841912987514038	0.0874918355374451	0.212613116345469	0.169313379952563	0.172278632819053	0.160730800003163	0.153313342653361	0.113428996527898	0.245416051820498	0.222960868766599	0.298884502549011	0.10862270498633	0.175062616095592	0.145510884585234
Meth.KLF3	0.101902824045526	0.0392960150054554	0.00226215811765679	0.133489474180193	0.162045706109709	0.11981536659573	0.099297657929278	0.00111418294539416	0.160947222130115	0.206928146746475	0.229137612701043	0.0705500791714174	0.151874763594622	0.00136566573252296
Meth.KLF4	0.125549869499121	0.14265445405779	0.24397656278709	0.234858065390827	0.273300496775523	0.228839127512848	0.307791937289438	0.126788149744531	0.255117035048205	0.204396568004133	4.3829435525461e-05	0.1443542230942	0.207595176995661	0.199874484141153
Meth.KLF5	0.146641518435426	0.15054072204822	0.325968196372857	0.279557710070814	0.29474197749957	0.235304374489611	0.284878312598968	0.124501377240702	0.396216065830699	0.340401323515187	0.396140608181522	0.186552621956346	0.281738492444376	0.237449233713208
Meth.KRAS	0.123195376922276	0.119133917683537	0.26263049531999	0.246681721691698	0.216189928294469	0.197596983398518	0.187969907071577	0.135781365341845	0.318874507953646	0.283658916290482	0.32843279913519	0.139581686316164	0.239431214402761	0.190450901901576
Meth.KRT18	0.107430778085416	0.127401363202472	0.27297865304765	0.230566273940735	0.256833711854974	0.229022871038964	0.258054121508158	0.13746700393787	0.289140578511664	0.273803821134578	0.27744561447756	0.183547502874935	0.221929374985786	0.1885505382816
Meth.L1CAM	0.108626752105834	0.202130141899106	0.253563874352629	0.158708309905257	0.194535250913931	0.00957289340752394	0.151898262700237	0.0805020634126249	0.213623603195072	0.176353219293675	0.246763182972009	0.23666357918145	0.192386855913827	0.202446496293153
Meth.LAMA1	0.0593195602192924	6.42771132384157e-05	0.186981752753799	0.123451755759372	0.150004031813865	0.128283565930006	0.000584571241435924	0.100106747660162	0.00124244108158253	0.187703801842011	0.13489151655372	0.0833750241784994	0.113139821615936	0.094297589347294
Meth.LAT	0.000382850193151463	0.0292410934725517	0.0787841176558338	0.0573273606456104	0.0664788832727904	0.0601189409297662	0.0617775582450793	0.025910246047876	0.0898295465207442	0.0904416599235458	0.0926435825079813	0.0416961167995832	0.0605209017139286	0.0519106288501266
Meth.LATS2	0.0830293709221335	0.109081874243462	0.214567607571618	0.204557858162178	0.24101627955886	0.179894059163512	0.207130872978532	0.128378009123337	0.204787181823839	0.239505668317823	0.00121354614398143	0.153578893292243	0.175813573352253	0.14747614535882
Meth.LCK	0.0777402225095469	0.0451179811331317	0.00554342558118316	0.0248177254962062	0.00142531060645033	0	0.000182242858086136	0.0261619802661376	0.120569585804846	0.119406509902385	0.0909548661728228	0.0448422630893662	0.0637365998392289	0.00365035361706365
Meth.LDHA	0.0974992851145946	0.103214717860117	0.241204151756053	0.194421752175854	0.213403517648892	0.191646409771708	0.211034132482331	0.109476266737303	0.295893637128863	0.250312132908537	0.294108022969404	0.150319447068299	0.200731011385677	0.168089758240771
Meth.LDLR	0.130563930306516	0.14266897208109	0.332864241059137	0.261665886119382	0.252295681906809	0.24881545807106	0.276178437408651	0.140933120598317	0.387708940915247	0.318405596021806	0.395656658734373	0.205589498123321	0.254704867458355	0.233759791994806
Meth.LEF1	0.119229637278032	0.131509602826859	0.312521735757769	0.24948093192397	0.258464956867884	0.245005151329777	0.240053142071	0.0495425501825167	0.373294719692702	0.327320192686476	0.354256564373557	0.16947564940963	0.247264307805548	0.220285395494078
Meth.LEP	0.0258255622396111	0.0273740616080363	0.0708072651758096	0.0498769572591377	0.00282854949150851	0.0666990732467317	0.0673482557328634	0.000557100350843657	0.0878495947783317	0.0781830013514855	0.0842257060683789	0.0104324364917682	0.00160557740189225	0.0525256678739021
Meth.LGALS3	0.115468336784802	0.117893464009449	0.275777275720284	0.211118828603358	0.217452758192716	0.212076856005498	0.234449870096309	0.12220420832904	0.32979940466409	0.283664079602761	0.320990559386813	0.175107790036856	0.215143025642256	0.185710365629133
Meth.LHX3	0.026588555259495	0.0263287335821283	0.0763986529436969	0.0553180574630673	0.0588484153948022	0.0587188388034132	0.0584640135320644	0.0276326455253193	0.0786722340996422	0.0704355830482225	0.0838082388936616	0.0407102104954618	0.0559572710715591	0.0504998173151899
Meth.LIPC	0.0539793689498818	0.0565640061813496	0.123627211770235	0.0530844708202966	0.06529805950114	0.06575542620076	0.0626090811821875	0.0266208859688074	0.0838307054586695	0.070150631025299	0.079181061904095	0.043134895820545	0.0585117598179312	0.0544047705801089
Meth.LMNA	0.0966071452150243	0.0937434534316967	0.176630454363181	0.117275499110961	0.147258706105113	0.159021330505968	0.154695832159802	0.0734466509660034	0.207448683109898	0.170771557931667	0.208871592892912	0.094342380630373	0.135340827721109	0.12324362842354
Meth.LOX	0.0636001613674048	0.140178818573746	0.171126496182925	0.170995531925868	0.204846528305808	0.161475074348053	0.196257465698345	0.116878559481093	0.167809084214084	0.20269413984595	0.181566480088625	0.100554056869648	0.13764067691067	0.154197526577021
Meth.LPIN1	0.0918658792346817	0.109282589963953	0.120293172212205	0.0921651297975556	0.098413936336715	0.0919681014575875	0.0994545507124845	0.0331065867503799	0.181011214950761	0.133747239629699	0.170266331298923	0.0859485650362486	0.0930878397833203	0.0729374529801897
Meth.LPL	0.0534677259036863	0.0312107557831667	0.0990588877292059	0.12520183573073	0.0841552059378488	0.15241431272767	0.0734227364021373	0.000794922090520229	0.123347040706075	0.12386385852623	0.102758130694405	0.0566297990165299	0.129916451528265	0.086262741303434
Meth.LRP2	0.132438047911461	0.12491247753437	0.283601183820216	0.248276395683763	0.264195345361525	0.240263798035787	0.271546852044432	0.0314843506155035	0.361779333651336	0.314097808119016	0.315575880430776	0.129277663670819	0.232740756556731	0.218041852796613
Meth.LRP5	0.0717001036343854	0.038133339133811	0.0767040845884098	0.0555697107509867	0.0664926386424907	0.0605607462834169	0.0611018295477259	0.0267010539309273	0.0893183805559329	0.0722075545044396	0.0829814214595959	0.0415598775465093	0.0698448245932513	0.0547938997237456
Meth.LTA	0.0455415440002802	0.0322693882533319	0.0776062608046243	0.05713979009108	0.0678104523626921	0.00330502725948881	0.0493626016767142	0.0274371539150361	0.102396182472708	0.0786699761707856	0.0847927676962744	0.0556224082072897	0.0608370504597113	0.0489267511949922
Meth.LTF	0.0469753607949937	0.0511778084747425	0.0900624023939589	0.0655441550528582	0.0775994020047443	0.0708870682780161	0.0963622473332267	0.0584892660942038	0.10331144331799	0.0891020827041342	0.105397644400402	0.056985341277247	0.000816259740511824	0.0681633832272017
Meth.LY6E	0.118681191991951	0.116737726022664	0.313496656380306	0.245284791951237	0.255850923806799	0.231287818216216	0.234390721180455	0.125822443205452	0.356954187592719	0.304803773254296	0.36791436031399	0.176038002673851	0.246587326709453	0.201663552501709
Meth.LYN	0.0994765611620465	0.0948718898746726	0.00439877132996892	0.15240959355621	0.157688961047331	0.12149926493852	0.174033721762593	0.0490400360753114	0.174749984764925	0.196181347875208	0.239564852323198	0.117203221828891	0.131857163891604	0.133797285192833
Meth.M6PR	0.142737348923905	0.138288052893843	0.320981390290675	0.2258897730084	0.257181741513827	0.238328019037541	0.274147549216176	0.157455397086357	0.351496951489768	0.321275892690364	0.344836990386506	0.205047200170737	0.245736712980123	0.233125445913046
Meth.MAFB	0.041971502032716	0.080527721264098	0.129785833856362	0.112811904589491	0.117522181511005	0.111060703142925	0.129871667410225	0.091295434350784	0.122686823953386	0.104591765891866	0.00163912654428756	0.1058323060185	0.102595416175749	0.0732764209707613
Meth.MAGEA2	0.0280397476100498	0.027191669222272	3.07217639613676e-05	0.0452259413793889	0.0579325435919978	0.00166771189110153	0.0571835458015081	0.0298745740929616	0.0778380117398854	0.00440377583466663	0.0701300922537427	0.0395608258808678	0	0.0467635085776319
Meth.MAGEA3	0.0303495927944481	0.031096647056337	6.81060613207225e-05	0.045803649600829	0.0605223098596198	0.000864278480962263	0.024263478265489	0.0393711049678076	0.0858694172376901	0.00726924007583871	0.074675137294845	0.039824924117811	0	0.0456565799530161
Meth.MAGEA6	0.0296707183835475	0.0320940792979136	0	0.0447398440598871	0.060448199015859	0	0.0558748756072055	0.0388333887877172	0.0842024449005634	0.000173466874077763	0.073579927172978	0.0395422251117761	0	0.0481954872184285
Meth.MAL	0.0266661661255745	0.0323278908988545	0.0736052016527067	0.0560942629728895	0.0696672197201245	0.0607462264155336	0.0618014259146027	0.0271504544832233	0.0876839797336399	0.0887161052299909	0.0936245618618589	0.0422224221668987	0.0618092131590359	0.0497901186118047
Meth.MAOA	0.0439490089043493	0.106718411773049	0.240004984789784	0.13843369549168	0.138847131967717	0.114833388319477	0	0.0776079841505683	0.171770293631007	0.00101660985765909	0.184433619448643	0.168725054435011	0.175486127156923	0.209234413668859
Meth.MAP2K4	0.106612408542426	0.117349671991807	0.281480349908041	0.228766717731039	0.240204021193388	0.205995889603985	0.235842366683906	0.126322635491857	0.334012001428729	0.285924714408285	0.343395014389055	0.172197344528287	0.221117265212059	0.200070129187423
Meth.MAP3K5	0.123150642147642	0.119880338465892	0.271343073864878	0.1979008661965	0.232519767332884	0.208104986202495	0.227668302772878	0.107215336313495	0.301852795760784	0.22032118203744	0.289635044113069	0.159466470000151	0.207381239160294	0.190146759645662
Meth.MAPK8IP1	0.0646788446582418	0.0373645236465257	0.16539391887618	0.162443228440196	0.163564210755457	0.144839954963394	0.210706177870858	0.0785621608897993	0.159035578707841	0.191208901768783	0.213256067866615	0.0953894683767722	0.153170020228311	0.117397263564339
Meth.MAPT	0.12388160282632	0.131313495836535	0.322476509169606	0.252043529492726	0.284519384145956	0.264037307595855	0.308418672871547	0.0820138768441627	0.3167138618885	0.28155701815326	0.318890902086997	0.213843853954306	0.224132478933726	0.203735439595374
Meth.MARCKS	0.122681740259624	0.126997250457418	0.30646767323355	0.238682514091928	0.266199105670581	0.246198560439908	0.264791162784986	0.146259605598869	0.3161596751865	0.291502891226374	0.347247217963789	0.180562256839993	0.231989302515209	0.225117253521476
Meth.MAZ	0.142321091674602	0.14471439329817	0.333399120443573	0.2602720049013	0.277704143179664	0.247370040806122	0.266445113163639	0.143699148935546	0.417880411751225	0.325642026454313	0.403188963687148	0.205588382789455	0.253052131256963	0.228030525203882
Meth.MBD1	0.0252371002733544	0.025616287345869	0.0035671967621265	0.0503860657147938	0.0569945236716268	0.0471781543824691	0.0518199167041715	0.0256890625619901	0.0739059296219657	0.0641681090324859	0.0749994418974035	0.0378604415337803	0.0540598381264565	0.0462581829829332
Meth.MBD2	0.135551048198394	0.137124765022087	0.35437124560607	0.260771188985232	0.288807590878896	0.260989398496633	0.280546997757653	0.147145072579189	0.408156474073539	0.344672755328327	0.407905034550504	0.209035323649171	0.269758623308217	0.248725006034004
Meth.MBP	0.0338946719885915	0.0347349114813232	0.0728395265325839	0.0533305687001117	0.063352936980931	0.0572333862543406	0.0626615430761128	0.0273066416572464	0.0804831809957642	0.0730003548734747	0.0844935133099735	0.0451725505858807	0.0586899890694043	0.0556643151979003
Meth.MC1R	0.124055819257246	0.0856999717735092	0.257740905158961	0.222985275830916	0.000166934873087087	0.222276443082351	0.213626770422856	0.078663036633881	0.303061169225627	0.28887471915913	0.29473153560096	0.176667635698435	0.22215195076502	0.190656250279363
Meth.MC2R	0.0318984025191254	0.0519020784422125	0.0756386054137543	0.0565759356390005	0.0643749379875333	0.0576147956324308	0.0731210267172801	0.0599108129786066	0.0861353748751837	0.0692615122306859	0.0818524378934026	0.0425239026585259	0.0562216704729415	0.055124196345491
Meth.MCL1	0.0964986927497331	0.115263354730065	0.240247206476368	0.185806126762711	0.195258591007055	0.172330767619841	0.160456040893064	0.112415185962532	0.298852134581648	0.253841920806295	0.280584978155374	0.141396874900359	0.191774644443348	0.155343665878884
Meth.MDM2	0.0947854834834591	0.0886260092777338	0.223813435573555	0.179617921276661	0.181672312257162	0.166819702255567	0.18585692038446	0.0941044474642858	0.275310564552499	0.225869680639337	0.25411229619079	0.132764140958562	0.180666350510129	0.160341182524948
Meth.MEF2C	0.151023339102753	0.180297113259321	0.426528088255079	0.212824259953819	0.336621401561509	0.298176368998728	0.315574038408854	0.058630405355353	0.39603143389426	0.316734967531465	0.423176237133869	0.110527422460078	0.0014594614353842	0.267535926077841
Meth.MERTK	0.0489798826199121	0.0394673371218601	0.00159435660213484	0.000901799179853026	0.0617278292847086	0.0453348315146871	0.0531352814761962	0.0263886365923265	0.00186610590214992	0.0642658976376735	0.0772034918273251	0.00177926029291815	0.0483190633206088	0.00178522801499582
Meth.MFN2	0.0971343033277747	0.119649452846622	0.241417532670039	0.183560151377134	0.209417917532734	0.187850926937125	0.206077776170205	0.115768033111381	0.315299892536717	0.258208224605541	0.30731054189381	0.153714320859233	0.197430788273991	0.18136480340786
Meth.MGAT2	0.117547446876553	0.129380372717694	0.329561172197243	0.251209157989876	0.269491657605634	0.257009201241443	0.26935284113787	0.137453268190478	0.37457899539189	0.320865316330461	0.38102788438123	0.183611441400437	0.249766522764534	0.214633623025661
Meth.MIF	0.111045452411592	0.116646689233804	0.284028798623068	0.219406202973879	0.222802129414608	0.19412669959849	0.219518584176387	0.119128928762558	0.320231895755628	0.27097050678218	0.311417404798128	0.157119161377615	0.213614057542048	0.171602220503544
Meth.MITF	0.125505607452471	0.108233314113792	0.250405991919388	0.228613644518802	0.215116491853671	0.216223161939084	0.230477459750498	0.127304412339614	0.253988898633487	0.256330193125571	0.283258831345376	0.144169072933272	0.207838014465895	0.173838583709733
Meth.MIXL1	0.0667132070250766	0.0532138375660673	0.0809846824672062	0.070804916249996	0.0766372917091996	0.0617567766841076	0.0647534015071812	0.0273035944652801	0.0974986418381955	0.078916146659917	0.0973710829395875	0.0463631779621297	0.0730354950593093	0.0554321550094331
Meth.MLC1	0.104950922213614	0.0391324286821213	0.0134066815466555	0.0037610921627775	0.117966615656672	0.0872467065538784	0.0789624648809717	0.0595318112381985	0.182500778099949	0.196706744182244	0.170047001511398	0.0593626815453799	0.0987429150645514	0.000695255450935393
Meth.MLH1	0.0771165781068911	0.0835294720247396	0.142895904766626	0.10992465841446	0.125480103323216	0.135629287032817	0.255573461175338	0.0982700011976195	0.159933837141597	0.123062041453937	0.173993027260465	0.0591911180226	0.00305978867971868	0.11320601947782
Meth.MME	0	0.045666584075386	0.00290445286943482	0.061421212978958	0.130473999348813	0.136828331741616	0.101881385186191	0.029839745969025	0.141235339696025	0.191569797643722	0.153386450883509	0.0619656065361365	0.00203134812110343	0.120595833246519
Meth.MMP14	0.0474353439948166	0.0603927485549605	0.100237724894482	0.0982435515690689	0.101048344869553	0.0943066855349687	0.132068061949463	0.0791096291615092	0	0.113025212320806	0.110091274850728	0.0880323429612759	0.000467409085076497	0.0835669022490724
Meth.MMP2	0.000117101297781917	0.0785548467505446	0.00206084790777552	0.00171882531181811	0.158422115055247	0.113816384812595	0.0244377240972205	0.0306276291679557	0.151071282243378	0.190034460518575	0.186243506111635	0.0873029383471295	0.149149355395257	0.108242528803093
Meth.MMP9	0.0291111787241358	0.0305169043859896	0.0693836712980715	0.000848014730447369	0.0619647364118733	0.0572678963800844	0.0603842540315206	0.0271286739988373	0.0807202019719559	0.0694198295393964	0.079974736096727	0.0437577852330793	0.0517746139888648	0.0491952338395011
Meth.MOG	0.0627914026243648	0.0522708327778965	0.000923647389941548	0.0237015990027122	0.0629719451827862	0.044528357725133	0.00131215651260047	0.0270523887008882	0.0796216146719926	0.0363189141711812	0.0196134277608435	0.0388389502401463	0.0538050261385337	0.0503864475003208
Meth.MOS	0.0484355133586252	0.0395395375386882	0.119687207429064	0.0708568130284948	0.103030514402107	0.132112540916538	0	0.0702537093461209	0.13358123273145	0.147088850724194	0.134637859486417	0.0517572373911677	0.0868762068895653	0.0989731072584662
Meth.MOV10L1	0.0247584644121662	0.0115657606709185	0.0548499722087435	0.000848669211920245	0.00292503953680254	0.00122044828218851	0.0487309314675754	0.00206471166826241	0.00123205924391398	0.0025253161859901	0.061600879794306	0.00353047841505654	0.0463145141528381	0.0447239810844934
Meth.MRPS12	0.118864145451972	0.134257908407215	0.307652586608638	0.224872249545296	0.245466123341775	0.222720257376	0.231705911705066	0.135343238753655	0.365578289794948	0.310919592978793	0.344908260283261	0.187131436239249	0.234985377547973	0.207297672090076
Meth.MSRA	0.101558381383412	0.115679036792443	0.26951746675868	0.212479087569609	0.211482155091456	0.215185072176211	0.212830011795513	0.106178061356182	0.328969629387939	0.259846657487443	0.317303927654096	0.162323020494556	0.214337382360479	0.196439872021421
Meth.MSX1	0.0331027258349454	0.0303183723183145	0.0917674340590718	1.49360062404032e-05	0.0873145221559224	0.0990893909442777	0.0713378749122439	0.0417162569428461	0.111131819183911	0.118353110640771	0.116488525026156	0.0509474288781442	0.0655359785644424	0.0632522462363979
Meth.MT1A	0.0257034092405408	0.0252744389574786	0.0730612443874901	0.0520575365412865	0.0548957898651885	0.0532066071516495	0.0556736260055407	0.0259485419532995	0.077602288294884	0.0669236796473281	0.080387563379502	0.040150910251208	0.0541696213399907	0.0474483332722389
Meth.MTA1	0.114824980639577	0.120210983043181	0.258878899998342	0.219720421291507	0.219411313366415	0.208391710913515	0.214148823705252	0.109469186896333	0.302572474807787	0.261685821686547	0.303192039914612	0.149906217579909	0.207225837069734	0.181868239062898
Meth.MTAP	0.0849318854754582	0.102133169727995	0.182058291693822	0.159423191020209	0.167134978893743	0.154807136025872	0.00130216251766882	0.0892676458655518	0.202348867215712	0.162357854665708	0.21123926439563	0.112067582550117	0.164245184438318	0.130870157519223
Meth.MTHFR	0.0338194828008733	0.0305419462814604	0.08274258223305	0.0615326125122175	0.00170051642415358	0.0677294753187528	0.0774052918555816	0.0268783280008396	0.0897204456792837	0.0782103752818004	0.097820681565245	0.0449495798902552	0.0667539485169093	0.0690191127652924
Meth.MTIF2	0.150485200947079	0.149294214360306	0.382528668481924	0.282551663811889	0.32054612286161	0.280489138226396	0.281880269904124	0.151576497420614	0.418384000055979	0.372460275058912	0.428825561361188	0.210567314452389	0.281735331686867	0.243957276566615
Meth.MUC1	0.0789691572880798	0.0391849186088235	0.0773566440312029	0.0527862787877753	0.0637414982242391	0.0573217724642104	0.063985866794651	0.0334389882424685	0.0878329235858349	0.0677928322333076	0.0642557409396181	0.041631798726137	0.0286542373831596	0.0587709680520008
Meth.MXI1	0.0643478631185861	0.0487317413664539	0.0736260746273826	0.0483943261873343	0.0664694958530322	0.0567085631720922	0.0612993578224546	0.039671228737131	0.0853910423017107	0.0718245737968974	0.0885954042995826	0.0438500247530687	0.00056903562430486	0.055492136605074
Meth.MYB	0.105386486072377	0.101683219281748	0.270222507224324	0.236565118094923	0.22707282456656	0.213699865385933	0.243395798970562	0.125300265914728	0.313597901342464	0.274696946279805	0.330952033656297	0.159998597393137	0.220028647912424	0.211045045246638
Meth.MYBL2	0.097329275120041	0.0530077253884955	0.185733142141911	0.159177000413525	0.147611507611802	0.132127830276283	0.168670096008774	0.0868123765605618	0.184376445127048	0.173636339884001	0.20441498920315	0.141452889380133	0.152080726997608	0.13646500067731
Meth.MYC	0.116185527394044	0.116828681088169	0.286275516973727	0.211725324512121	0.235133321688712	0.213718717830982	0.225090925607034	0.118615903725313	0.320376713928305	0.291478922181178	0.34560393981599	0.175447264232469	0.22258210481298	0.201290158381358
Meth.MYCN	0.087977534190883	0.0925560377914684	0.203016263561579	0.199107055295486	0.209644379570145	0.18144037782197	0.183044330050645	0.0329935965432989	0.21302157437645	0.232965989214824	0.203736214576536	0.149027368802947	0.184832667340978	0.159798849772471
Meth.MYD88	0.102794505870261	0.090800088598503	0.233306516501236	0.187189425832746	0.192650730369767	0.164207012098737	0.207722299107114	0.114157626065445	0.273606807774175	0.241214251695843	0.295285529256938	0.145598723529466	0.192295546068342	0.164240726635467
Meth.MYF6	0.080934487815816	0.0852491866211679	0.138215053768384	0.00154669364830456	0.108835465434379	0.0968945408045994	0.117407980891657	0.100472702395322	0.181027872109048	0.127949126249511	0.000412944133646789	0.063321914818565	0.0917887376544127	0.0996333680123223
Meth.MYH11	0.124192279395362	0.0465641146595882	0.174588575491671	0.212774631132228	0.162160969909465	0.197076791711779	0.0908407275432702	0.0295081640282353	0.240237836296809	0.247430680790337	0.260923282396776	6.15464584164568e-05	0.233300338020352	0.117076721702296
Meth.MYOD1	0.00281851384803776	0.0277480331006378	0.0790582888182972	0.0540739202277335	0.0694484636758002	0.0935844942007707	0.0727477684901145	0.000343260394561304	0.0878022165834052	0.0949035324654354	0.0883582555777279	0.0490765983642138	0.0581032094554466	0.0601136023179765
Meth.MYOG	0.0276234701385317	0.0257157547245937	0.0798741413622633	0.050921216840024	0.0802596351673524	0.0601037179165471	0.0925590376227656	0.0320285386445901	0.0747918194721819	0.0768717880829696	0.115378213110642	0.0695672611852477	0.0284335603459046	0.0480634116635238
Meth.MYOM2	0.107827508390899	0.0713143769084833	0.195757973140073	0.00173453971271017	0.183168620364385	0.154699246052948	0.19626536995445	0.119289987021494	0.234745571810705	0.203536724026503	0.242605089559948	0.138718294925428	0.12449161839297	0.151426438902647
Meth.NAB2	0.142984216901703	0.152464809495727	0.373251800650145	0.272556284317146	0.308935774893162	0.288596557312643	0.301882592558545	0.15393804051331	0.415887310443036	0.38225832303203	0.43256913609136	0.223218806307841	0.297466995360753	0.272909516604817
Meth.NCAM1	0.0837498109649688	0.0412080833222928	0.214064520145194	0.163765378701635	0.183539246546575	0.169042944203667	0.252904495139092	0.0816677789492809	0.215322964219749	0.192528589600244	0.00337810133244167	0.0794884717225056	0.149864633661973	0.130293283605422
Meth.NCOA4	0	0.128727569220407	0.307583609653814	0.236608083448986	0.268150580230433	0.236867092217637	0.269303974373355	0.12822381152929	0.245525220976229	0.297832419678323	0.328739849770775	0.182676156601876	0.227022115891411	0.215744782898921
Meth.NDRG1	0.136168141704792	0.162652908486572	0.405077350948336	0.297850620121947	0.320985784306645	0.298048137391528	0.311826189319223	0.14442935981853	0.439344670187248	0.366351611307613	0.414724584019025	0.239554516809911	0.290116904135112	0.26646583986878
Meth.NDST2	0.0264798998470085	0.0269495002761352	0.118983286112773	0.0567511324995478	0.000767553439823493	0.0610759073731932	0.0571668682356515	0.0296084522007487	0.0843787841074725	0.0697029893710376	0.0867050087965027	0.0471404350392966	0.0578654416824328	0.0503169997603969
Meth.NES	0.0786266549134595	0.11606876467574	0.173501929871606	0.146852328652424	0.114874869590709	0.15336327917884	0.128225942369047	0.0443897965937514	0.218920520274233	0.16481792062311	0.175047771617208	0.101613672596602	0.148969187591985	0.106127380280918
Meth.NEUROD1	0.0407883860318377	0.0325195604918871	0.113794038112111	0.0744945116145073	0.108331706193923	0.165079364509102	0.106682542109966	0.0547953592056364	0.130311267737265	0.190739016719805	0.14996817619223	0.0649957201556044	0.00526592684142766	0.0907818377121612
Meth.NEUROD2	0.0499951491427365	0.0366789257871502	0.0989364993395129	0.096915231934919	6.93262459147702e-05	0.0970095547302962	0.0817492025416536	0.0339289120729964	0.133690205963273	0.127853254331041	0.133413558224235	0.050469918403714	0.0878089322468655	0.0617120901205476
Meth.NEUROG2	0.0508542649287903	0.0578756248642654	0.106589030273689	0.0935212450659179	0.102671175237695	0.0827527863843486	0.103732050571529	0.0404057139027206	0.153345903438357	0.11699183841572	0.141919793526776	0.0722658644803392	0.0898134404429565	0.0790653261909909
Meth.NEUROG3	0.0663711617172963	0.0331191997433475	0.110523426498579	0.0780471915373653	0.0955227029953524	0.15206550708616	0.0736078448179954	0.0300774223298812	0.13562265623468	0.190946678970735	0.116550596321218	0.0529190036097786	0.110998849976451	0.0777210649738271
Meth.NF1	0.122472324635263	0.0879076199743896	0.270144397529022	0.208255071057327	0.216066312961272	0.229882242686422	0.238179593292455	0.0995086021392825	0.304442203824972	0.254999443662071	0.296759359496409	0.169389328586789	0.202779532890354	0.193918704749441
Meth.NFAT5	0.0992903114147587	0.0920316432549111	0.206710199473022	0.0616620689368724	0.188555504366329	0.152785754515957	0.266828748008247	0.0972810287408507	0.232069749291593	0.231774702749796	0.280830985415971	0.111778740144741	0.185760107162824	0.139099244669534
Meth.NFATC1	0.109466228273519	0.117381607015441	0.282475238195597	0.215060734732031	0.234633753781651	0.211065453413914	0.228348459122303	0.120993270318991	0.344368495931957	0.295253677181034	0.33231462450951	0.174601623782158	0.227157949386948	0.190835788919137
Meth.NFE2L2	0.0531603190362521	0.0411045849039444	0.130339908051261	0.116814874428253	0.110461930176799	0.111904959021915	0.132746160694961	0.0735147841433288	0.159827299250838	0.138380965386501	0.141908770842476	0.0778018285278317	0.117453822900265	0.0944170837652557
Meth.NFIL3	0.123490575827548	0.12383792066035	0.302039173897336	0.236003446262064	0.242243184993669	0.218597032886362	0.252992086438457	0.123213025838889	0.348784058672921	0.297814353788808	0.344273650686414	0.182842159918445	0.230976331327616	0.219409425479533
Meth.NFKB1	0.111788970331114	0.0729000912056567	0.25923350304678	0.207275479294615	0.207692774751597	0.201707518285777	0.207699456831122	0.102031566974604	0.331899011848372	0.260497404848517	0.314084527736727	0.144778908744633	0.20976178936536	0.173985273850368
Meth.NFKB2	0.120760810725515	0.126245939801414	0.327125341014888	0.235945929204534	0.278883814255225	0.232731985260875	0.258697136412753	0.131955810247944	0.370942508950955	0.321879357070471	0.378895070983695	0.187111925420946	0.242921836110666	0.214926709950201
Meth.NFKBIA	0.119886384295463	0.10392158917257	0.259076489146684	0.230316667402706	0.238279376297831	0.210232405599164	0.228378247172655	0.13316717173524	0.376106277145441	0.261362971440481	0.360269885315205	0.143640965669449	0.220249954934593	0.181200915401685
Meth.NKX2-5	0.141022003496826	0.183213110627812	0.220125650883936	0.237216589364677	0.146063628596307	0.195895218105725	0.221200808011391	0.0875504662327128	0.275072475029409	0.207217170804296	0.26226330671735	0.00100573012353206	0.254140698428679	0.178807339412697
Meth.NKX6-1	0.0999429490539073	0.00176678833934082	0.20116341519805	0.185920205345958	0.200872148392974	0.162458594254419	0.128495367737512	0.0988977096449478	0.00239301039445427	0.223853710096007	0.233406598882345	0	0.167338142293258	0.131204195605227
Meth.NOS1	0.0461387620257193	0.0376870646766474	0.0799577708093848	0.0587121773086533	0.0633886794412633	0.0599651551455405	0.0612417878180189	0.0268709152626504	0.0871848853179486	0.0806771994664294	0.0953700054245062	0.0579215006112533	0.064467367729969	0.0546035183035741
Meth.NOS3	0.0324866226043398	0.0327974015540023	0.000239554070807385	0.000904607844879564	0.0621433424072681	0	0.0596336102328462	0.0325969204761746	0.0751953715388161	0	0	0.0466002254432824	0.0518569956573652	0.0490890490401271
Meth.NOTCH2	0.0983476864499085	0.0935656841784073	0.148051160673433	0.11770396183293	0.113026803613644	0.121826488559077	0.157858847312793	0.0382238698693705	0.185339288082898	0.149284698401338	0.181408158417183	0.0862172461573092	0.121168722081654	0.109013611004785
Meth.NOV	0.0963118318836079	0.101276965316639	0.225930322835925	0.191628086051563	0.193180729706072	0.176925191387966	0.191809992767522	0.0857081628584032	0.272237614259911	0.230964630552089	0.273276290862087	0.14164572250466	0.177308141967153	0.160328213602064
Meth.NOX4	0.036666913155237	0.0317832008658141	0.101345001072167	0.0612764033535101	0.0982843480073591	0.0862562383833897	0.103492640851204	0.0302775742821083	0.131994431812053	0.126838068323507	0.148361710245431	0.0718430827198104	0.065588256448437	0
Meth.NPM1	0.123887146104224	0.133432745252529	0.325648982393592	0.237541435210364	0.244753158157827	0.246286016326853	0.261044714759575	0.12807626392819	0.372702639092047	0.287426130197155	0.355112784564794	0.187850645723884	0.255346250381009	0.226890346507413
Meth.NPPB	0.0410979567527594	0.0462247877926265	0.0857647769378591	0.0616138508667955	0.0773706242060304	0.0719812381926159	0.0772368069069445	0.0314148083566333	0.0937661724440049	0.107937739091382	0.125662348786432	0.0507840504613487	0.0624360361151712	0.0664051001178438
Meth.NPR1	0.1505420780151	0.152415457163623	0.399970401664808	0.272416079469472	0.313926950487699	0.303710417907087	0.306942799924027	0.162196027729876	0.439796440189772	0.372410929797822	0.438450139922183	0.219958499999971	0.292682321339358	0.25761732479342
Meth.NPTX1	0.125596115102055	0.0413657450047445	0.23530035600497	0.215998528263301	0.126316109459948	0.192633893498064	0.000525121877831588	0.095250417115899	0.236027866673978	0.178736746670181	0.00495229751997636	0.0959010472758777	0.261501906253233	0.138699043972918
Meth.NPY	0.000356721306961049	0.0312566328395361	0.0827647005950062	0.0616863826684257	0.0649726159062424	0.092551843836135	0.0715266273255142	0.0273988077399473	0.0929647636154737	0.123086793960548	0.100525407180068	0.0524674477660039	0.0581477753064785	9.90473693748323e-05
Meth.NQO2	0.0856394873451264	0.0630555284284754	0.12207660202197	0.0918091877033878	0.0952611351542357	0.109264552811456	0.100685040998914	0.0405274153577235	0.154444427712086	0.118228593984558	0.133721236369412	0.0788044838398628	0.100858916908264	0.0902680581322034
Meth.NR0B1	0.0300902893219181	0.0308513198254465	0.117397823557111	0	0.0879087346448638	0.110349638176326	0.0982000318554906	0.0292145141165953	0.112223149229074	0.114719845686573	0.123501621657399	0.0626198126619242	0.105612133613694	0.115580837485682
Meth.NR0B2	0.0324689910227754	0.0258792877489892	0.00605291930300351	0.0731298755948248	0.0571974678892356	0.03944732931027	0.0624813784908548	0.026145590686256	0.000298450365683943	0.0535590815996299	0.00142689952107799	0.0394751331380699	0.0872551762074203	0.059860498622669
Meth.NR1D1	0.163401905348148	0.138283096140891	0.369195175642661	0.267666344854696	0.301231326860017	0.287416854597639	0.310618708940379	0.15349959127729	0.410531449174569	0.359547414171098	0.440654031788401	0.226308716562152	0.287350283731668	0.263996643441045
Meth.NR1H2	0.144847227859036	0.136456780815721	0.379211589434043	0.279891597261042	0.308591575819212	0.28994259335146	0.304043772838732	0.146024734074321	0.434437873659003	0.385210749346398	0.430966063211414	0.220200668779533	0.294637049485823	0.26578404101583
Meth.NR1H4	0.0899064477873496	0.101744654708985	0.135368270938386	0.00842545078161203	0.113397452854083	0.123881895993076	0.147955541906673	0.0939854082958621	0.155785178599115	0.2000850569947	0.23763642198452	0.0797860363086185	0	0.11170663877964
Meth.NR2C1	0.13700654067247	0.13881471009164	0.34321773366574	0.267114697005488	0.304718445970127	0.252071551454029	0.283268980020572	0.145895723740982	0.39440901385198	0.351976520696236	0.407321139031959	0.210768450570297	0.276825880414773	0.236903287700909
Meth.NR2C2	0.130628908819872	0.109098439175921	0.303623728834546	0.237501886790907	0.250663142842784	0.22646154776213	0.236656653747747	0.112094817823567	0.332392198041124	0.285139636941626	0.333340902391381	0.180943135155162	0.241510838181972	0.215249586615898
Meth.NR4A2	0.112398780314942	0.114706097396902	0.276716459357929	0.211238490131562	0.223479590057021	0.20743431438002	0.224329962915665	0.113990383537224	0.328661145510853	0.268255297850533	0.31000485239431	0.16103679704706	0.222807142572462	0.187194338370257
Meth.NR5A1	0.026786482566942	0.027333358291849	0.090092704842857	0.000589960164976649	0.054464841880883	0.00202536316857578	0.00105402072509608	0.0270243353708334	0.000922842249900747	0.0484468018145199	0.0074098885853884	0.0389431182443497	0.00236802125100107	0
Meth.NRGN	0.117046838519423	0.133235641957394	0.284689218004948	0.214774031178563	0.227425924567276	0.210633991333267	0.23556208004399	0.128385050381177	0.32583239195694	0.284396097672511	0.328971899840546	0.172369310041114	0.227676236662117	0.19221630491476
Meth.NRL	0.128316255382082	0.128689147000823	0.325565538597997	0.234084312732717	0.275950247672575	0.237673502513673	0.2652508612521	0.140445694155417	0.38832724531838	0.307677381000902	0.367623097247839	0.188276406074686	0.237307359963495	0.233427227845236
Meth.NRP1	0.0782210230786618	0.11084343574721	0.229902069821779	0.223024494732926	0.255826862730605	0.219213210950615	0.223737906408097	0.0986348054141416	0.24108813254641	0.248663063243925	0.243620318175034	0.160916977512105	0.19811196880389	0.177647877745909
Meth.NTRK2	0.0515103990352314	0.136230960823093	0.167793370984667	0.0917745434081251	0.116076888402651	0.112379489663279	0.10831338196827	0.0329200715321586	0.233255202463092	0.184446424543889	0.192440996504206	0.00191400576702601	0.110988394552596	0.102581385899032
Meth.NTRK3	0.0312215973924169	0.0277378491639009	0.0875769901800729	0.0843888210875343	0.0693565491238341	0.0982495294387924	0.000357651524393265	0.00138475562156351	0.0899135343710156	0.112175342514465	0.100290227436977	0.0522970808743408	0.0831950782877462	0.0616667242134919
Meth.ODC1	0.0992301892210719	0.0867392165406319	0.239870783435778	0.193082614696858	0.198991153910363	0.169975503633035	0.20418313724813	0.111710279694318	0.272609173077478	0.258427373168834	0.272307231742842	0.14397968572787	0.194154377201124	0.149832589355551
Meth.ONECUT1	0.105519216575391	0.100819890995882	0.258383641027153	0.204583924646274	0.225209536604299	0.204686656155653	0.204581190544	0.07593831502336	0.304293753359631	0.263960477214212	0.293461154227488	0.153976868538883	0.203734755042382	0.182904050576229
Meth.OPRD1	0.0261959601846371	0.0260750841566106	0.0639664369737476	0.0495654904791319	0.0570256990106837	0.00198313957682966	0.0555493742243832	0.0269309825426927	0.0737303056685955	0.0618899284255045	0.0756383459330143	0.0415867380437553	0.0543934041558226	0.0470446719456057
Meth.OPRK1	0.0277184373975444	0.0556845862194044	0.0112399887541607	0.00858792309731407	0.0691294904299543	0.0756673554085823	0.0748090270325429	0.0276636755442751	0.0913517459253819	0.077061323243491	0.0896206407188168	0.042838134714996	0.0604254364119547	0.0582689828793584
Meth.ORM2	0.0252340615990842	0.0256595288487605	0.0700065651518672	0.0521458814284746	0.0570498324825817	0.0509894148213661	0.055353704998896	0.02646754723812	0.0765713026026203	0.0663262301913876	0.0752515404920442	0.0393255572885027	0.0569321806814073	0.0476373407446733
Meth.OSM	0.029434608122142	0.0297841578368694	0.0702064890254714	0.00111976012119916	0.0614517680518536	0.0538481379946589	0.0589417064966269	0.0256586331306308	0.0816389347151639	0.0729668630656383	0.082447645330026	0.0400619441852803	0.0530390950135152	0.0607077543014174
Meth.OSTM1	0.106061393237538	0.0985590905425659	0.181946189587414	0.153066040047524	0.135898867496549	0.137410012739694	0.164925333364508	0.0486416182061764	0.202119164095155	0.171926894512525	0.210001309704022	0.123546181262877	0.153070578410042	0.137865419684257
Meth.OVOL2	0.11810341121849	0.126309909380925	0.286276746894061	0.226287270889524	0.242993560562989	0.218907173812529	0.246988453404001	0.131808599898737	0.298853577618863	0.255135832974578	0.303472688078894	0.173522589834331	0.213538404101032	0.189779959208093
Meth.OXT	0.0342223535219443	0.0276216766058786	0.0611723174592233	0.000474275567019986	0.0668414425809001	0.00691608493151852	0.0500406071529381	0.0263381500478125	0	0.062108480931426	0.0795344610053175	0.000834333998765623	0.0492906903321179	0.0475146363832838
Meth.PADI3	0.03807546895885	0.0377953661219866	0.0702100734309018	0.0509155470127039	0.0596004244286847	0.0464976570535617	0.0112997233482996	0.027011825076869	0.0785387334099959	0.00137319782269327	0.0682860467594429	0.0411905487990594	0.0556960898426265	0.0490939609336519
Meth.PAFAH1B1	0.121482342774543	0.119150421299248	0.217485465560187	0.168502660108037	0.177974927169174	0.178268377740368	0.208488252908818	0.0993946424302896	0.259149334227258	0.206326896352777	0.262354901884882	0.13421537930976	0.175059157064108	0.145610531261941
Meth.PAK1	0.0942505971686845	0.0806306075151061	0.23804388800769	0.184348232290015	0.198865303129776	0.179440898962396	0.201426039370154	0.123352241271502	0.263635210168797	0.215324488876709	0.248513608106122	0.140382692131619	0.169688737594403	0.15647272860057
Meth.PAK7	0.082547544393223	0.0401976623184159	0.146888419320651	0.0708720613560383	0.229426493320571	0.134714388947875	0.0892562100009032	0.0377995907754041	7.91676227413234e-05	0.243374382794967	0.155985215659651	0	0.0198234298696974	0.108733460870188
Meth.PAPSS2	0.0394880847818793	0.0383758855187445	0	0.0508997703387091	0.0638748049838486	0.0490876208322342	0.00535858953771546	0.0261081304768492	0	0.00196942335006779	0.0666159006200331	7.5413252691426e-05	0.0560052650708088	0.0489447230532332
Meth.PARP1	0.109380852174199	0.111162236253117	0.277198077807983	0.22672420450426	0.223542042716643	0.201255750415079	0.22116935247173	0.133685491241506	0.313285713594869	0.271700000040117	0.311508079854339	0.151785945856464	0.211025756982938	0.184718403770224
Meth.PAX2	0.0816613225892939	0.0728570343767078	0.17300790551792	0.143663408439892	0.167065393223732	0.157395345608752	0.172087104318655	0.0815860068330662	0.174760795830146	0.21024951544459	0.199792861573217	0.0862433459870994	0.144022571802533	0.112967786112998
Meth.PAX3	0.0542570176758827	0.0288475623239448	0.0881671007744664	0.000157447477689126	0.0817399949140524	0.084956143229245	0.0662293312500319	0.0360160939856065	0.112527170501581	0.113593045567353	0.109994999702779	0.000106541395608979	0.0878494229178492	0
Meth.PBK	0.145425096609225	0.142472692238777	0.375271111859274	0.25757738482711	0.27882789120752	0.282797151781955	0.0231628416060014	0.150493883658251	0.495569076262165	0.256571768911841	0.439901260973823	0.204947277551438	0.28598019621081	0.246685152901644
Meth.PCNA	0.141553184901599	0.146775472099864	0.408403763325574	0.293141822050845	0.329283090066744	0.285759946529878	0.321835403308728	0.158658053805668	0.443215247079688	0.372039724567119	0.43276548736303	0.207252761750834	0.297839650969697	0.260414475325919
Meth.PCSK1	0.0263124995404883	0.0507733643054573	0.0741151540196921	0.0551549598116263	0.0632014864870605	0.0640934036105453	0.0611431561103691	0.0271387287455511	0.0906467865425632	0.0827727784596489	0.0853505859393109	0.0472551537812461	0.0545504288545659	0.000163109406819317
Meth.PCSK2	0.0715581843400983	0.0838734496125244	0.26117711253843	0.198516958690489	0.224058966144722	0.210180795542075	0.204934424526342	0.104588151168421	0.307298980432019	0.260866064041934	0.290907021168253	0.119269221092651	0.187570947623019	0.185587432535967
Meth.PCSK6	0.0372844512005553	0.0457719373092445	0.0671701807398135	0.0527731277964105	0.0636787366017026	0	0.0607763021776465	0.0347938893452269	3.61757052279111e-05	0.000850596044824297	0.000764954744264298	0.0512813177684243	0.0578376215733601	0.0523209819684212
Meth.PCSK9	0.08209253364844	0.0916151924025783	0.189798123118294	0.174913555911726	0.199163431414804	0.178044479616342	0.189514065817651	0.0920226859330274	0.21556017754281	0.217350013134205	0.205554675461116	0.141832372426184	0.157278825615937	0.1250703603146
Meth.PDCD1	0.0532773816838192	0.052176987223185	0.0927219144194071	0.0628699302839759	0.0060916464041856	0.0668493730156235	0.0654505770289365	0.0640949488926003	0.125378467536099	0.100801477255562	0.00101961860203594	0.0543930538914673	0.0803973632970079	0.0567450452814908
Meth.PDCD4	0.114171576645889	0.0967804756532627	0.282466843210299	0.232101287345255	0.233164547210126	0.219270950745802	0.235910848083039	0.115047380173961	0.336798226328606	0.295480154769632	0.341899528028759	0.166382899810462	0.232886203615827	0.19736597709376
Meth.PDF	0.0272077423169534	0.0260223754593308	0.0710349842857516	0.0527717903163208	0.0570205807959947	0.0550785453405477	0.0549549029316452	0.0266483509900416	0.073133319126358	0.0704041139893303	0.0833725058662656	0.0401521753364608	0.0554707358398157	0.0475119817956041
Meth.PDGFB	0.0747494235610798	0.0346836353211928	0.169835401047118	0.165370025208195	0.192699058149711	0.170032092118389	0.17068927320679	0.098421663568258	0.201604770434771	0.200717838054632	0.189986636867981	0.110325068155075	0.15299088750316	0.125764071656197
Meth.PDGFC	0.0543149843488299	0.0352711015609155	0.163839387988456	0.170499647403011	0.188032547773458	0.167482909083312	0.201574105562797	0.0835898285981049	0.155134300352263	0.189162240893438	0.214702663583829	0.0805350312675572	0.133002999923644	0.0993884331884399
Meth.PDGFD	0.00145768725989	0.0327718198459094	0	0.0833794976936913	0.180304846175649	0.139384149484299	0.122714873885161	0.000593866380247846	0.140502534358991	0.213791707000151	0.167038679774004	0.0648573032271131	0.0910841601563888	0.111942938695455
Meth.PDGFRA	0.0394254738472437	0.0833106601246833	0.000690637014088193	0.00198191812754155	0.11108451252956	0.0833108266751664	0.0950588515274326	0.0304977327157156	0.144433386196495	0.135296411995673	0.155881838692796	0.000209845528417719	0.106873870884315	0.06952406680907
Meth.PDGFRB	0.0836185612287232	0.0679617538247177	0.105646033565263	0.0700703509807635	0.0907789977294965	0.093913105283914	0.0866585191005372	0.0326321214383391	0.121943745044411	0.0967771986859144	0.121735020014027	0.0751999142792721	0.0932205354573272	0.0865621507972766
Meth.PDPN	0.0970528928515527	0.106923259109181	0.206700689942754	0.162342665881682	0.200519362255767	0.170092311830886	0.199744420744358	0.114263542404443	0.21150289430047	0.199093289435333	0.214986818878938	0.139401419965011	0.158327969676811	0.136076054540592
Meth.PEG3	0.00115721214595018	0.0262576833305782	0.070737689409212	0.0534545039648089	0.0567771018659409	0.0548908249514403	0.0572079357970042	0.0230787073155533	0.0749974550207536	0.069329659739113	0.0756317565346005	0.039691874278659	0.0580913928142734	0.0810891154853728
Meth.PEMT	0.121536808498679	0.124530945182379	0.314726709718454	0.239447918788108	0.258133131239591	0.230623881014065	0.247026080204285	0.129951629087945	0.369397554373668	0.308364310073642	0.337423889185628	0.183863671963891	0.244434545097332	0.220394025062433
Meth.PENK	0.0284502035871263	0.0311040770885008	0.150550356170055	0.0736099860863103	0.0775705576456478	0.107344359631661	0.135915682645704	0.0288433875731404	0.0951789256450395	0.102584786108946	0.0981710821263321	0.0601569749781614	0.0648506177973193	0.0583822630981691
Meth.PERP	0.137487903082369	0.158169570313726	0.333548944873348	0.267504552037746	0.293283938620435	0.274493369973017	0.287471589143978	0.148038372504035	0.334416495752417	0.284836167988513	0.360171315158026	0.218860934415777	0.278436800231334	0.23951587087069
Meth.PF4	0.0260291924516493	0.001724598665344	0.0780031704508461	0.0602368867891061	0.072787229507556	0.0815471204010174	0.0984743169900059	0.0357843916199162	0.10094758252604	0.0895765716273665	0.113424295631276	0	0.0641800357022189	0.0634846063493643
Meth.PFKFB3	0.116139638965882	0.121870161247036	0.28557030901088	0.219794255245269	0.251207262153188	0.218492374610493	0.267099756894424	0.118887790607553	0.269578653376158	0.285448124899184	0.00182013238303581	0.194153904319486	0.211768846131373	0.180138487889785
Meth.PFKL	0.112465702723895	0.0951106857797746	0.24232325528593	0.202409607993747	0.208345249516517	0.180158772370092	0.196668148378461	0.0663735286255916	0.290769372207849	0.242088477443905	0.275766453854488	0.148592092431488	0.20068685297116	0.176222612187053
Meth.PGAM2	0.0688917110195388	0.0577711311756854	0.0913594752461346	0.0884456561592537	0.0754580684771046	0.0756410722493635	0.090172790123755	0.0318732763341846	0.101924741488053	0.0728779353697559	0.00288147790651322	0.0621173693407558	0.0794655203638467	0.0740835284845761
Meth.PGK1	0.0335924336789445	0.0931077019839046	0.215351712721578	0	0.00115618929546075	0.107934435817406	0.00393428955074497	0.0488156633300908	0.156576416858981	0.212815833487074	0.26661728617785	0.150315392272335	0.157513854401083	0.187425761377728
Meth.PHOX2A	0.0362904220649385	0.0318180571600307	0.000242130178413893	0.0691208280808061	0.0779159589697223	0.114840028282098	0.065403597020808	0.0281223794798834	0.114302872546295	0.128705395157294	0.102947922568175	0.010007211377969	0.0956261202533927	0.0714964938234994
Meth.PIM1	0.129245548484796	0.10731003683367	0.0906508615811926	0.228392186345266	0.226576178405701	0.197846363535235	0.16889969888348	0.125206484498328	0.372225846252951	0.28738453739043	0.346239919275516	0.102541564485687	0.269735770933202	0.0143433464835468
Meth.PITX1	0.0722278286583373	0.103607074830185	0.134363657113862	0.13675722209395	0.114419388906544	0.107709366897698	0.145374637495558	0.0555640363555575	0.152685291483155	0.132110238615883	0.179448673630499	0.120971998271816	0.126456058304014	0.116315001178428
Meth.PITX2	0.0347955578408557	0.0274354726158837	0.0709810577577141	0	0.070091963962661	0.0594646762922091	0.0607248341353896	0.0280839634925636	0.0818599335662755	0.0815788768281614	0.0828363009738712	0.0426731159785644	0.0510874193380973	0
Meth.PKD1	0.0312194296785293	0.0259579986501365	0.0666624325021161	0.00229800355841426	0.0964953509475884	0.00184787702108302	0.0589336274479781	0.0266419012705005	0.00222827416963177	0.0471589159064509	0.00294389574875127	0.0742118900087894	0.00345925229405283	0.00223798138347546
Meth.PKHD1	0.0778850667972786	0.0629077884951964	0.0955185433243346	0.00119431606265016	0.087527265323196	0.0751473774204591	0.107900431608394	0.0588716717785966	0.113969462894843	0.0723575298341517	0.0510632499119858	0.0640713802120086	0.0698436183062821	0.0907327673858895
Meth.PLA2G7	0.0302990297069461	0.0419348789333198	0.163038354333948	0.208866281737742	0.00231732976495582	0.216236051271996	0.198069389355709	0.0462943240964844	0.156646834419044	0.14617328223472	0.00174780978209131	0	0.202713075675071	0.165923266744162
Meth.PLAGL1	0.0269286732148362	0.0259887080360387	0.0726443938750753	0.0516670400226863	0.0596803638159644	0.0552191040216406	0.0576293331770473	0.0260141905495132	0.0770438417986474	0.0700700038496812	0.0806959463819568	0.0399358203160405	0.0536896880169515	0.0491321818206842
Meth.PLAT	0.0550575805761607	0.0423545072429719	0.0836433069379439	0.0705053030169341	0.071446749539311	0.0693577326881112	0.0804480820154199	0.0656922553347282	0.0875102895267766	0.0738351386658052	0.0834289978619378	0.0527057791162783	0.0640379224591002	0.0622752588209739
Meth.PLAU	0.115803178781981	0.116042401598388	0.235924900933648	0.188897031865138	0.199528375556654	0.184588802972898	0.200377103652245	0.116901657724825	0.263099195614608	0.216045639648375	0.258937900641982	0.158816186194912	0.176556947409285	0.166134834223779
Meth.PLCB1	0.089019368700209	0.000418519622643885	0.126128355610247	1.66279137206251e-05	0.00280530412311956	0.178949552387427	0.00768804415778411	0.0385396680602729	0.143497952354582	0.204466963407215	0.13498923496476	0	0.0903953448344081	0.0761581391046661
Meth.PLCD1	0.0316618635271692	0.0310558866381026	0.0742885442409256	0.050718482783426	0.0588815614922193	0.0604154457116219	0.0632230213393536	0.0264202926006726	0.0779912535158109	0.0715005679081575	0.0812262628257004	0.0426139758626036	0.00214387513185128	0.0485604036837141
Meth.PLCG1	0.100613611870665	0.117217389229438	0.202578604662755	0.147761139574782	0.149793217394053	0.14748364276797	0.124758934037694	0.0349906242108714	0.223987337742241	0.202074550105227	0.249544922329766	0.108984384957391	0.164288258306943	0.119531278740523
Meth.PLK1	0.104295071763568	0.0883869886956897	0.178029819919733	0.142540690471353	0.131516953613069	0.12774594046245	0.155939926581776	0.0776994905274124	0.208735451647367	0.171535671085778	0.212375128664721	0.113840416869524	0.135322227677857	0.108946843751078
Meth.PLOD2	0.0546809942297457	0.112194225137601	0.170810421343516	0.166596685043345	0.19011379621885	0.157149115524447	0.184666794762225	0.10651896500071	0.163956269848972	0.14008707744123	0.165083872620396	0.123581783243596	0.151303946668998	0.132842368301034
Meth.PMAIP1	0.0818525193572155	0.0670584285234165	0.117990869429193	0.0918264293847436	0.0984289530790074	0.00167206947170727	0.120624582427184	0.0901259898672022	0.139322394082202	0.103659219445183	0.142618333588776	0.0803030618666662	0.0857908164055659	0.0868696084092966
Meth.PNRC1	0.112601434205461	0.115157117477781	0.27156752034884	0.202676961990712	0.22024071662248	0.206599661350073	0.219575032561238	0.123607471847473	0.343291919436101	0.276165675597058	0.309562911153067	0.163732779881679	0.212311228298764	0.18117265776299
Meth.PNRC2	0.124786798702356	0.138157165025278	0.337802977609931	0.265263113905107	0.285287097598186	0.257300212891584	0.268032945891091	0.142404204129708	0.401420052114314	0.331564732006195	0.396963562487136	0.208405276302506	0.265847270243686	0.24097691941445
Meth.POLA2	0.141524892184522	0.148096430055092	0.349564292176218	0.271419441805234	0.301011300414339	0.259437483222189	0.277736568500662	0.145596579907977	0.408627982068331	0.330612697424387	0.390121439960211	0.219911338017712	0.290040283953016	0.242140856683069
Meth.POMC	0.0363691270692378	0.034383573578991	0.0784640986810638	0.059032392068321	0.0616387922929071	0.0563529881907494	0.0651865874565394	0.0326979275981268	0.0840814806700289	0.0691519679030293	0.0823146992589576	0.0513176135499011	0.0572231118563938	0.0538591703309552
Meth.POU2F1	0.113701450081017	0.122435456115085	0.28112867456841	0.226572828849209	0.232950060014844	0.203247995359882	0.23741525687725	0.126880600434584	0.344831514719057	0.265470805224729	0.316263158118297	0.165390387548798	0.223279265809704	0.192478571669457
Meth.POU3F1	0.0280714287694857	0.0344549583402865	0.0788822858716634	0.0572211527743818	0.0661148783363664	0.0809858488690283	0.0699156874753844	0.0328819433490608	0.0986242976717418	0.0847655296477141	0.10103569010922	0.0459574752371276	0.0589650988508184	0.0565610031821823
Meth.POU3F2	0.073863302324261	0.10717320413446	0.178012692394387	0.198913721192681	0.196411911271214	0.156818611543737	0.216338101184854	0.0465002865040579	0.191790702708385	0.201269813482304	0.207762792526431	0.134271371564491	0.171315905353003	0.0032152728577759
Meth.POU4F1	0.153264234585097	0	0.124376803214336	0.197354251251978	5.65724587253394e-05	0.173298059452577	0	0.0113242162141765	0.1704048902503	0.180707692954659	0.0905608088893843	0.0581275754765266	0.211726033336056	0.15103877589777
Meth.POU4F3	0.0270340552559804	0.0345866922051072	0.0859593567256166	0.0637252004554907	0.0792881997140265	0.123915804691645	0.0726412662899723	0.0315215708263384	0.111464803778669	0.120734526712092	0.123836727270039	0.000909427045526738	0.0694411026757083	0.0650499498286023
Meth.POU5F1	0.0257246132255013	0.0261376281139126	0.0702540724391376	0.0509212447320719	0.0582145638989935	0.050909695030748	0.0526388582545146	0.0258210849885588	0.0754646418142849	0.0671660692826719	0.0789245341204418	0.0396270221643037	0.053416816968604	0.0464613538244866
Meth.PPARA	0.115974452593197	0.0915049379045681	0.265812063134443	0.15536000827284	0.112009895090725	0.140305117200709	0.125274435360247	0	0.256928356574385	0.221260001664904	0.191632862282066	0.105801756974754	0.161183982418325	0.00221953014171449
Meth.PPARG	0.00128653228259687	0.0447903883770845	0.253069803015144	0.231073015062634	0.438436239299732	0.256489871492628	0.269110775159046	0.000383634284726807	0	0.363036514963647	0.471358819740537	0.161513182088269	0.165797475669555	0.211822309103726
Meth.PPAT	0.0290017406988844	0.031013329543804	0.0733416158266206	0.0562856785795735	0.0607555292686827	0.0567539423027962	0.0583428623759764	0.030101835637309	0.0852929806476117	0.0742953818199043	0.0852139809278328	0.0433764343703668	0.0580280562221469	0.0502652408859703
Meth.PPP1R3C	0.103295321951811	0.120257664290349	0	0	0.223264333309192	0.190603015510737	0.238764335363536	0.0822969745153014	0.211769130202641	0.26358098063942	0.241177989468438	0.154729457403301	0.132286042431371	0.000873256689889419
Meth.PPP2CA	0.112142142782636	0.111459343548512	0.24770846939084	0.206083269705105	0.200014530294578	0.19243606698666	0.225275881510784	0.131075839308669	0.288207570261044	0.237836485310974	0.288523197817247	0.15930012155809	0.20364765359483	0.17970995992192
Meth.PPP3R1	0.125188503190492	0.14269366666383	0.312005772746681	0.218226747729281	0.25986383210768	0.236737300641518	0.267444303571241	0.138282857101361	0.371309261066926	0.312121918047358	0.351849252992343	0.180625356891641	0.24728721753024	0.218467164552737
Meth.PRDM1	0.112020001742321	0.109859214735871	0.293066508191889	0.210776705351418	0.239383681207586	0.219123330905072	0.255176020021447	0.134771577919698	0.329130447884882	0.278019837266351	0.339868859946338	0.165168060887544	0.219655282367321	0.184582957157074
Meth.PRDX1	0.145039778817502	0.132238587976012	0.332909354313159	0.267264011677382	0.294716499654908	0.264337265149891	0.302878098818071	0.148285571861423	0.39157299738221	0.324284270191206	0.39612441427855	0.207072724742923	0.27154649961149	0.240872030748651
Meth.PRDX3	0.125847251329797	0.128012202227857	0.313589912676896	0.237408078439418	0.250991476938253	0.221647318956376	0.23874514483026	0.134395596375992	0.367422581493634	0.290969622337637	0.358529434399746	0.184586872064232	0.225731264203905	0.207642416134194
Meth.PRG2	0.0860788618272117	0.0859505913292163	0.12016525333298	0.106866587347417	0.126990623840839	0.00289338263230995	0.121097898325479	0.0925415360021104	0.167856836474332	0.10390555049313	0.165268507013599	0.0883968874263389	0.113281271395584	0.111387610538137
Meth.PRKAR2B	0.0831707883394016	0.041096258272777	0.00106990761484384	0.067573795012228	0.0841477691621805	0.0824372074896501	0.099583184457761	0.0347684004468601	0.0924597590841039	0	0.00699738564539296	0.0707093278964316	0.0749914408187685	0.0847974298316769
Meth.PRKCA	0.125056972906779	0.14779029960273	0.293217695459274	0.243305509074325	0.241380765333402	0.226486105487247	0.264884432584182	0.145408325189049	0.372017431442214	0.293004884281904	0.35812835193848	0.193053581922707	0.23145910637027	0.203826051639273
Meth.PRKRA	0.122143721262879	0.119153160120423	0.303185375410453	0.235864016891473	0.250191462611335	0.227829818409921	0.245485458271669	0.116812390479544	0.340043334322758	0.286406267039164	0.354098651024817	0.175977418316825	0.238197071610495	0.211476405967071
Meth.PRNP	0.121848403611789	0.0843105605405959	0.323125602683091	0.240450206666552	0.254690730510377	0.235631854087316	0.251717717880967	0.119273706515286	0.365025594010365	0.301360709432276	0.369325264291058	0.191880099785025	0.229883284600193	0.224640679023562
Meth.PRSS8	0.043306341108138	0.0414091394056658	0.0809256263981099	0.0681020589683548	0.0700864841051314	0.0599661329810951	0.0725649925409597	0.0476339859223456	0.0748675187611362	0	0	0.0548420262578507	0	0.056528967765112
Meth.PSAP	0.120325472873135	0.138181158098591	0.343339648283697	0.253914528093614	0.264439447107551	0.251520727920001	0.26796093526941	0.148048260894804	0.375004287294308	0.327964868579059	0.384791079031214	0.205930376366429	0.260447502993211	0.226696756906775
Meth.PSEN1	0.141160732466682	0.139577891178716	0.332971592271834	0.215510591601326	0.29386094664309	0.235548548809568	0.268158464395427	0.13922260334759	0.400631039073216	0.322752810324428	0.385275805226128	0.142220665103727	0.261032687791125	0.234933086046958
Meth.PSMB1	0.142214834707811	0.155282958983851	0.367873748852858	0.281736277737758	0.30869072531516	0.273725678986393	0.317973480406385	0.16431230170487	0.408243586436275	0.353798489971609	0.402391544911591	0.210140743837779	0.266760031711411	0.250790827129881
Meth.PSMB9	0.128013166352835	0.12659829482949	0.344831046554043	0.259435521014636	0.294679139766726	0.245212164481414	0.274476719585131	0.133626425107573	0.368837045702797	0.325007622374807	0.38395223307295	0.203507763761125	0.267516594428701	0.224414458051692
Meth.PSRC1	0.125893007673769	0.139496006224843	0.346082074542653	0.240010420294352	0.280437643540602	0.255015609727494	0.266381046265994	0.1537139685052	0.367295456960501	0.320439009209476	0.387333056242512	0.192033968788656	0.262572114871902	0.232865394152233
Meth.PTBP1	0.147976090250064	0.159561492854657	0.377389630137512	0.28756796359535	0.295121327437166	0.287585779172138	0.308586908651521	0.160617136308006	0.418181517003469	0.381829588781838	0.460382698235274	0.187245118849929	0.291684553389493	0.264797485908597
Meth.PTBP2	0.151901554433288	0.155620480414494	0.363374390718959	0.273705915694624	0.323947940602977	0.275001863430576	0.289071200846249	0.152297661880056	0.426112590614762	0.375571872608146	0.458513098200119	0.220288518348574	0.281281003882629	0.253841035535267
Meth.PTEN	0.0873767046063203	0.0919805569762948	0.222720951631562	0.174055614243429	0.195377352242456	0.168531824439573	0.178325392393011	0.0950982318159642	0.296073795733985	0.22975992560378	0.280817862936182	0.123529895951889	0.176253601908923	0.154790529084398
Meth.PTF1A	0.0268657277571127	0.0266330822819286	0.0788804516522828	0.0683229790788903	0.0650629923566936	0.0837194921926905	0.0129754422223411	0.0288218989469774	0.0818267436489384	0.0919634969885407	0.0845425824232524	0.0454423176524576	0.0647152545934789	0.0569893631646646
Meth.PTGES	0.0603742330184072	0.0525165284031306	0.00464499247897678	0.0550820374793645	0.0680233547413116	0.0507846753571348	0.0597767238760307	0.0278661139968998	0.0913049875035372	0.0735286776700396	0.0917355754647284	0.0461881863401001	0.0701719880485866	0.0545894323208298
Meth.PTGS2	0.127421590048083	0.132872662692656	0.0278210336008017	6.86813705950396e-06	0.249910794829385	0.199381572090745	0.243710872578466	0.156331815411801	0.341828174559353	0.00151015764578175	0.310874423484871	0.15680351960068	0.183941055055154	0.203738618022059
Meth.PTK2	0.102662697163321	0.0963700955650647	0.223775769827672	0.178376762427197	0.194988086710819	0.169933877282533	0.192788205224413	0.105117342535958	0.263253872203267	0.216637906115499	0.254098219147807	0.137035984587513	0.166680720806906	0.158300902308387
Meth.PTMA	0.0282771867888429	0.0332884704801692	0.0741979667736349	0.0577948985120267	0.0627158947669598	0.0558929469951543	0.0617216945980534	0.0311865238215954	0.0911172664363936	0.0744413552463453	0.0865168260973138	0.0449236464194708	0.0565343808212826	0.0533124596304331
Meth.PTPN1	0.0458988787651097	0.0513547319916278	0.123014005129775	0.0930487942924073	0.101071416664641	0.0873994510975185	0.0936226487480564	0.0520679106521707	0.15189426324457	0.119623409422615	0.139976509760323	0.0752861936033936	0.0893761366473114	0.0799739411525927
Meth.PTPN6	0.0437386671514305	0.0358235777340878	0.0775380374160643	0.0699776469638456	3.04064274479803e-05	0.0625536950569049	0	0.0277201062027788	0.101371615521235	0.0777288017681234	0.0996345994139168	0.0463374702233531	0.0776780069181866	0.0509773191316698
Meth.PTPRO	0.0499009940233411	0.0348605955456964	0.106082362076629	0.0838077106719072	0.101009169992113	0.138281504472996	7.42217454143667e-05	0.0293072371765127	0.120722871468577	0.113339814798235	0.000238987987640551	0.0492978921192611	8.65350466576737e-05	0.0820305135136888
Meth.PTPRZ1	0.0920215806591333	0.106655607710831	0.212222724135583	0.189886822171466	0.233416706981099	0.192929005766748	0.220496774613055	0.10479185163604	0.227547782966442	0.235141993393418	0.243244317207728	0.129008596894134	0.166519700382468	0.159967440609932
Meth.PTTG1	0.10773495567391	0.126943163530975	0.315618623452404	0.227862269873855	0.241725868940174	0.234350161178419	0.239461446367023	0.124388948107408	0.346092902137843	0.282638792501047	0.362032756763772	0.186196186909308	0.232199722211214	0.209445246745385
Meth.PYCARD	0.0635291034841007	0.0646246374410215	0.113990867593958	0.0911168325722655	0.0826682765010217	0.0857110165637866	0.117651187509839	0.0628822570851739	0.122903502907849	0.102957890416717	0.131244595883535	0.0961385789047552	0.0952314053059929	0.0861014573000399
Meth.PYGO2	0.11443305823425	0.110419035724255	0.276214951323113	0.224969018216001	0.227523590338311	0.20899975482484	0.200154867347193	0.0917248760776044	0.320589235521132	0.283527690518797	0.312384855287578	0.142464489768514	0.222952180851329	0.185315185780258
Meth.PYY	0.0853135482454882	0.117975233127198	0.165776354471046	0.146799245674046	0.128333225820794	0.129969256019481	0.189603150345766	0.0368125142274603	0.169277091781994	0.134414087435045	0.186117469013322	0.142121799237903	0.132346445895689	0.0988925557697346
Meth.RAB11A	0.13456297759868	0.134632432025035	0.326768349222846	0.243096488824451	0.289613437526624	0.245364136096376	0.270671476099139	0.128051039003876	0.405189387110777	0.335127796985388	0.39449776640932	0.197965406083226	0.246841455394935	0.238759732328975
Meth.RAF1	0.128512064377757	0.136119134469031	0.329397671604633	0.245168224426997	0.270080931720681	0.257533850346875	0.270427025924201	0.13737136833915	0.37270802878901	0.335986141633183	0.369681012995488	0.187071655089166	0.251002990098799	0.236646930423111
Meth.RARA	0.0957087879756705	0.0993087607268832	0.000935402997943905	0.134983245663069	0.122433156749397	0.121762540097936	0.1510301727027	0.0298862507700745	0.13789600376309	0.154341954705787	0.161991984431672	0.0764641529679221	0.139752224342433	0.0822202898265895
Meth.RARB	0.0956445223424224	0.123197216884454	0.199119893260317	0.207404809272528	0.180018749783597	0.214989006614799	0.240028402842328	0.0345741944514031	0.162602280140961	0.178198073167013	0.211993392077836	0.100426530821299	0.183135857607543	0
Meth.RARG	0.0603108585208637	0.0706863723492108	0.148798018412857	0.11365946308482	0.12581807642681	0.107447536381746	0.121389962637005	0.0722083437700175	0.19791431015828	0.150341689559162	0.179670565402031	0.0913843033570121	0.116571500489619	0.100244292338138
Meth.RASA1	0.143666281671837	0.136567232113878	0.376428188069645	0.274690150993851	0.304549863081375	0.276017233691076	0.276031593516526	0.143420444502447	0.423022166625582	0.352329942622491	0.427620124436541	0.226305408646978	0.282621094869629	0.243141173041944
Meth.RASSF1	0.10177281663788	0.0734988786832303	0.19888552238156	0.144634253779619	0	0.00274062537623627	0.197281795332509	0.0982064194858425	0.196161546049863	0.192942914884033	0.00545722156129725	0.151011186850077	0.15773163753057	0.152130259192191
Meth.RAX	0.0291297472746915	0.0302674223808094	0.0849340073853168	0.0645491287952502	0.0703622164575422	0.106420659795261	0.0725254590986352	0.0280368300120876	0.0943160110503154	0.129071290460904	0.101133347389891	0.0500968468894637	0.0655657789448553	0.0631854998854718
Meth.RB1	0.0806077118110861	0.0471346901269322	0.0844929594493588	0.074058490591401	0.00245073064918219	0.0707825490143597	0.0842191138340859	0.0394815979080212	0.0981483639849796	0.0377474111136839	0.0911805983384991	0.0604527364477902	0.0701122476437077	0.0702437944116018
Meth.RBL1	0.114880426929325	0.111266197062161	0.275266433484681	0.210984113175932	0.217528362395605	0.203216561290026	0.228412264308064	0.119785121070597	0.337017074913506	0.275465983066176	0.31890734588776	0.170699342047738	0.223158928407464	0.183212368339763
Meth.RBL2	0.128929435345981	0.148960566161987	0.360438203173673	0.260056319899939	0.289193891798964	0.27297411004996	0.301374915505303	0.141820805044319	0.40961872826814	0.339910065963647	0.434187686824438	0.206488491146277	0.284166558407751	0.250105022314997
Meth.RBMS1	0.127267755691757	0.120704555196362	0.305450274779294	0.232733646284038	0.262536714668103	0.255230994824639	0.265936486148426	0.137972771470712	0.33204583356873	0.285764349021748	0.358371275025107	0.186044731449235	0.238631669393476	0.234848424285235
Meth.RBP1	0.042469125233044	0.0295566867185532	0.0719560165365983	0.0624674523806554	0.0780306078249876	0.000968951031526878	0.0561264362276794	0.029637964776236	0.0910279967360437	0.0759899545833519	0.0855947420364866	0.000873377879703692	0.0603273830845154	0
Meth.RBP4	0.0708270312278913	0.0569585071317589	0.113075830847604	0.073513290896763	0.15988089734405	0.114088360457105	0.0876942880453607	0.0308464213545848	0.121436570421744	0.205384043232287	0.134406007393527	0.0609143518237916	0.105944371428196	0.0798551153918309
Meth.RCOR1	0.0341041284309691	0.0405100206003916	0.0907560321082288	0.0780205989431303	0.0798865522221985	0.0790137468719569	0.073952048900641	0.034139183099655	0.112831897484137	0.105473672572332	0.112400262552247	0.053184173858769	0.076450340675592	0.0684618814265165
Meth.RCOR2	0.12024744837615	0.120744831567211	0.263673211128724	0.218652847418801	0.212080831287422	0.210057978850718	0.234850614476311	0.128348064883703	0.283295221133677	0.24895988828919	0.249373742793521	0.16897358250471	0.226979206448532	0.202543802084175
Meth.REL	0.119196535740911	0.120122133366138	0.325073483964207	0.239139957471223	0.274417912327389	0.235587253274187	0.246324463633975	0.0968336016148091	0.372498900942941	0.305522721009294	0.354273324935745	0.194756880273801	0.269414682733428	0.223487203568358
Meth.RELA	0.0325620419558536	0.0274981164824668	0.0764669791725839	0.0545324541426336	0.0611773808697241	0.0546855162017538	0.0598529044152008	0.0273117546266039	0.0837829366572063	0.0690512827195328	0.0858479870588727	0.04364473067761	0.0577711042154306	0.0504701505381149
Meth.RELB	0.11424966718964	0.0685627543960103	0.140673021673234	0.107591014691146	0.135551436607738	0.00347770152281166	0.135094880786401	0.0390929613692424	0.177980321123417	0.132162235770799	0.159480498413222	0.0771037610261162	0.137917391284399	0.107076750767694
Meth.REST	0.129588226641487	0.123550069066507	0.318415317916936	0.224820464948889	0.268416042895552	0.230954439875832	0.25574257649945	0.126715342835751	0.349291291561596	0.323134819707989	0.374374050318685	0.187937410195652	0.247986376563592	0.208112941735514
Meth.RET	0.0826727651156831	0.0573192804527639	0.000728027670531133	0.213207040666918	0.247628267351892	0.189484547727383	0.210525968940827	0.149141013165021	0.257120570720584	0.255895877908343	0.00278990225195391	0.00204743018120509	0.19675577758525	0.149035420177362
Meth.RFC1	0.152061223189233	0.0823823161874951	0.331246239376146	0.264908399421223	0.283098911710849	0.254924060775314	0.275400021667233	0.137633932620735	0.382407042685957	0.315874827200789	0.390360397716253	0.224983656001274	0.266270852655129	0.228505124809588
Meth.RFX1	0.128944330746547	0.130593656154099	0.315430211000131	0.249104284847524	0.268401409968569	0.240566775324038	0.256102732601552	0.135148638528054	0.372681855524261	0.323684445471995	0.365343939358533	0.187770288645265	0.254115013319723	0.215385514954585
Meth.RHOA	0.121803668608536	0.139476505579527	0.294947949001679	0.227910625518634	0.254705625266905	0.219945504625797	0.245261783538135	0.143439161486764	0.381777965842344	0.30364253929595	0.373098428741652	0.185831025044213	0.234583540437302	0.213767400077988
Meth.RLF	0.127764140569037	0.131675741170724	0.31097362874545	0.240100506446963	0.262704341052272	0.226608956345593	0.245660630513549	0.128358116777069	0.35047388489051	0.293765212723729	0.336480616829573	0.173740858814079	0.241316022748647	0.202991446246976
Meth.ROR1	0.0723327445237615	0.115258024335917	0.189704088687919	0.217429978765238	0.235885037109667	0.193972549020096	0.222310854656011	0.0670248944260848	0.239978157616532	0.220905450172552	0.212368098460956	0.154377772146518	0.17104196843081	0.14068085340775
Meth.ROR2	0.0441420439417029	0.0331670329773622	0.12201646142913	0.115579108181442	0.0987251868270765	0.100737652649338	0.10309725475916	0.0718385538954486	0.000702212263081535	0.127384074966226	0.135472218529949	0.0631620627914075	0.107209991241756	0.0708286055882967
Meth.RORA	0.0511228067741389	0.062439172766025	0.139284527557562	0.096312576750361	0.12006172319932	0.173398696914883	0.174931447749121	0.0613283447819038	0.204188251534049	0.171488018979485	0.165298805465773	0.0884916273366659	0.0946209063770279	0.111008437941345
Meth.RPA1	0.039516740932125	0.0268096758441225	0.0813062120006091	0.0560435506563885	0.0917552475555112	0.0603551885186236	0.0691237571657737	0.0322591299046682	0.0862573703442244	0.0848395457396937	0.0968900118568096	0.04395844883927	0.0582394511412912	0.0594108527624255
Meth.RPA2	0.0935254964710409	0.137119125732459	0.24249276580764	0.230147772107016	0.245541481773123	0.206492211342899	0.255684731903811	0.139282703143735	0.30315336298879	0.249054534261734	0.322718658285122	0.115830734189997	0.227626824935441	0.205388602031005
Meth.RPA3	0.0910365817697488	0.0859954606629606	0.178109347948069	0.145273044580774	0.149288571978805	0.133036812059109	0.0196876972132243	0.0814762055364772	0.210274525366705	0.165240902690515	0.204258660461537	0.118812670400118	0.147993865597455	0.132438313187483
Meth.RPF1	0.150728870712512	0.135661475792452	0.378387540854531	0.268304707344876	0.294104051810905	0.282991322446151	0.286593379152628	0.134329575925668	0.425549852705639	0.369877686963907	0.418534963503977	0.209601427307057	0.28833085263363	0.252903904362939
Meth.RPIA	0.119005039431706	0.114878613412568	0.3064923569634	0.221138560410141	0.253807258964058	0.231014375631399	0.24199242772011	0.13453767438698	0.34806020518264	0.312804670814721	0.372477475215139	0.181887366895658	0.236380262148532	0.21974578456699
Meth.RPL10	0.0365895695185094	0.12051076683355	0.289844722719618	0.129797143789186	0.00155702154967672	0.124564794738373	0.110618135035228	0.0532253531806581	0.173165936120017	0.141494380436086	0.227770857672163	0.185315283987959	0.180300393304336	0.239035136728948
Meth.RPL32	0.153327766247429	0.144390234540759	0.379327734799489	0.283422879323826	0.310998263634239	0.29149922825901	0.295301453407349	0.151767304906512	0.427306009379971	0.355748528817207	0.43499501285823	0.211848286313345	0.274623520538321	0.261982374848297
Meth.RPL7A	0.0920723184085973	0.121358655717042	0.235986936389519	0.179871465870503	0.192845619650683	0.172504808329672	0.189334434846723	0.105464287935002	0.331164392593173	0.213188891203771	0.304358600443369	0.146948554573359	0.186977072748643	0.162243378326389
Meth.RPSA	0.135437888407959	0.133883011071111	0.359198702695058	0.255176308888506	0.291638141703969	0.257558767022968	0.263271065534547	0.127539884781788	0.401163171489138	0.326351843162905	0.384785130810114	0.215166629325268	0.273296187899813	0.229706783245333
Meth.RRAS	0.128724291035481	0.146201922016985	0.315747817268381	0.22732043621287	0.269801822426891	0.24055918139782	0.25515004998914	0.147733513139515	0.388519981342735	0.328296941457225	0.37715084928998	0.170865794418213	0.240403527567225	0.228017238204903
Meth.RRAS2	0.086401213217936	0.0948232145421939	0.16280336690729	0.129405751311935	0.133259658382394	0.118678940110519	0.139041483536744	0.0870889987446605	0.204927798657337	0.157536389995948	0.190102694912542	0.0947946163563964	0.130202003563082	0.109980731112026
Meth.RXRA	0.107669971852584	0.112621578992129	0.252731700487766	0.199475446832757	0.197874297949037	0.188013190496585	0.217083698420214	0.122908392522089	0.280228425115916	0.254929337903744	0.276160762527814	0.158868541515342	0.194490689362658	0.169090926576578
Meth.RXRG	0.0355073316302169	0.0531700664794526	0.00191866477200651	0.0727136806643625	0.132751922030336	0.142038632197692	0.14873744960472	0.0575054365175106	0.130218420486512	0.177064956519793	0.173234935505853	0.0791659378127098	0.0859165159393854	0.112830653333531
Meth.S100A6	0.121680553586359	0.148297930537286	0.322789737774049	0.241089138445294	0.273124221154708	0.234522424821794	0.265875657813842	0.134243072474183	0.389006040945471	0.319116197711081	0.363932182335323	0.198201447702326	0.253234532560157	0.186658515803179
Meth.S100A9	0.0296367394037786	0.0256087175932635	0.0739071823625321	0.0508920862237686	0.0618050036379457	0.0535853375181313	0.0554204174078496	0.0257446775669775	0.0826160678563367	0.0681605916367541	0.0825857344899753	0.0399673708290605	0.0557463961172295	0.0493584524644022
Meth.SCARB1	0.0269548007744241	0.027638045511719	0.0719678234313836	0.0541236324081883	0.0597099158085605	0.0548674285031496	0.0572291261312273	0.032195521265044	0.0855697974204574	0.0725012404504451	0.0862173397622244	0.0423912543149901	0.057381656171927	0.0503851292665333
Meth.SCD	0.123922993998238	0.110264034355053	0.313542915447864	0.243053632221381	0.209699493125439	0.224609536480062	0.223461211073359	0.135221761668231	0.366516773905006	0.299617267934978	0.341188633736124	0.1616828554665	0.243531362485424	0.185792250625271
Meth.SCG2	0.145268718665205	0.157948374481524	0.346303643669311	0.251481057040261	0.308079532930041	0.267295911008421	0.267379594412551	0.138491499947445	0.404724217591149	0.351811704314432	0.405443846316619	0.196325251070153	0.291378587590333	0.25834642405315
Meth.SCGB2A1	0.0344080986441711	0.0465090941137494	0	0.0566799610902055	0.071204260211776	0.0570849947012377	0.0722669963999257	0.0538829852131468	0.107586227940431	0.0877590047726262	0.147479506751823	0.0509702589828189	0.0651715749914886	0.0620154421865504
Meth.SCN3B	0.0540368734266858	0.0548904733516724	0.116489240304424	0.0967046669741332	0.115044723591055	0.10555753499849	0.131062273255249	0.065016804613617	0.131995206288351	0.128497943150105	0.116771770802274	0.0578025900966313	0.0977100502952272	0.0858576562047084
Meth.SCN4A	0.025964608955956	0.0257208309088513	0.0654978505734009	0.052021236821775	0.0860704327392428	0.00504193945795174	0.0759790678736355	0.0268189739868503	0.0729416885127938	0.0525926476656284	0.0124871911131264	0.0405040091122267	0.0521773204387331	0.0477423748035534
Meth.SCNN1B	0.107140324259365	0.112969012036387	0.182780788094699	0.134151513825099	0.194873598942407	0.157856401986603	0.169131100527635	0.064813993835577	0.220258961286112	0.207186619832539	0.238568649315416	0.0061513678827007	0.149056202769969	0.15498469919016
Meth.SCP2	0.0903995315302594	0.0802712474259886	0.133572124054381	0.104292155421973	0.112392304426338	0.117110252152945	0.13406459941201	0.0621633294458302	0.155340376055224	0.153843105762927	0.185852705262971	0.0856074466947066	0.107113283996214	0.102962552163069
Meth.SCTR	0.00274610341748689	0.0292968844751791	0.0731505497396252	0.0486985200186462	0.0545581244663105	0.0497646647355448	0.0570482990371812	0.0266210785916654	0.0661558988686151	0.00108396631170688	0.000207961895691788	0.0410360829299544	0	0.049235513634937
Meth.SDC4	0.0913030125090602	0.0805191893382649	0.11681828136765	0.102090359269076	0.153472267169823	0.0998987047208571	0.115655093331806	0.0957214350460141	0.132446553757118	0.104277114675219	0.131508796041372	0.0845636791791343	0.0950179970430636	0.0987952775819488
Meth.SERPINB5	0.0603283416975122	0.043599490492237	0.140058233732767	0.0935760218602924	0.0816281496802137	0.0831070189200634	0.0963881266365471	0.0828569904387147	0.102127802301383	0.000693975431725465	0.00102336569504553	0.0674740049551508	0.0830752567831744	0.078525143231293
Meth.SERPINB9	0.0404433401537477	0.0398158337065767	0.0776490312615214	0.0536142714344956	0.0608118148821198	0.057314734760998	0.0588843273515608	0.0289582963632678	0.091008403568452	0.075082111405779	0.0904790410633459	0.0467706485103326	0.0579169877988035	0.050991479141542
Meth.SERPINE1	0.131770553848086	0.14383723431533	0.33830174003851	0.253128365373714	0.278452300737403	0.25509139301203	0.287481503218606	0.145187240453972	0.357802821312883	0.298825851879109	0.360283944363865	0.208424479634396	0.250978795882867	0.239158123186112
Meth.SESN1	0.129460381413408	0.153950592077625	0.387155288641452	0.294828072279144	0.304955481125247	0.275355765704185	0.284865679895829	0.153747980212624	0.419376479084886	0.356105806994754	0.420373199188183	0.22048301155752	0.290426971693097	0.248051959534469
Meth.SF1	0.125060022016494	0.144941164052025	0.311056863999062	0.24503357114017	0.260397369925474	0.23699245343946	0.276465717240315	0.140798806688313	0.376100414547114	0.32500303668159	0.394284472761941	0.209317683866139	0.26210029547701	0.223422543065937
Meth.SFN	0.0350934171524468	0.0345242343722476	0.0738133224292554	0.0625728069307673	0.0631012214172554	0.0551892942830075	0.0725449155020933	0.0382257092108605	0.00174872874230858	0	6.9145862596336e-06	0.0573199381142912	0.0582689099518505	0.0536197407897037
Meth.SFRP4	0.0438559421860335	0.0403484321851578	0.000833269356239169	0.0539846686853906	0.0921283149311531	0.123491659177037	0.0811426771560232	0.0305080411805225	0.11708898705618	0.127615632526497	0.123157274054036	0.0571177591281008	0.00673236245431049	0.083277465941899
Meth.SHBG	0.0504342928476847	0.0286301969801457	0.0711160993025146	0.0520847404184183	0.0603881040112125	0.052988493594461	0.0548020668573564	0.0264329535110246	0.0833351381370658	0.0665033973078219	0.0792865213632392	0.0402557060763478	0.0551115703773613	0.0519266887434785
Meth.SIM2	0.0551179255759752	0.0771359498838227	0.097298363519667	0.0884476348293469	0.0967052973613232	0.0808785124291976	0.0977065635651538	0.0286836318825835	0.119960021909108	0.13020746862776	0.141392046256555	0.0742733135760328	0.11467278985815	0.0762331185598399
Meth.SIRT1	0.0383453524936239	0.0266662798786086	0.0678698865874057	0.0495805270349901	0.0219608476275023	0.0538713017055256	0.0634117730683625	0.0320917943173323	0.075276108819911	0.0694713625417494	0.0840281415629898	0.0406408857351687	0.00168876173120755	0.0534084297824614
Meth.SIX2	0.0601465071998591	0.0428132560996172	0.181995046078188	0.178876762475074	0.208554925269527	0.167975122215302	0.193500774895884	0.0981577427985091	0.163630409620174	0.240523981381811	0.168393966879462	0.130190805114163	0.157480377618695	0.00153849620017015
Meth.SIX5	0.136698277702873	0.12540804844977	0.325133884222484	0.253604450267627	0.24559763093003	0.249278612281819	0.255567472387941	0.132756762499154	0.379034232041519	0.30627999632993	0.363659100504757	0.195499857909828	0.250885042167867	0.218651880539603
Meth.SKIL	0.12217214867647	0.135796371328611	0.310720897577232	0.234503538062714	0.264610120746281	0.243122009718346	0.275617836496523	0.140591803116863	0.389598974270309	0.31826465266565	0.38160462656202	0.17856753458125	0.251139643380917	0.209871777272425
Meth.SKP2	0.14526154694724	0.135799755573519	0.373745050315103	0.288312260184784	0.307770329447008	0.284702859873112	0.29655105263339	0.151904849394872	0.413090463708958	0.350283252352196	0.404853970341617	0.221694503836772	0.28558777728197	0.266057415390359
Meth.SLC18A2	0.075705652152253	0.0530117451407872	0.0907209190002594	0.0893358310109701	0.0755332625738637	0.0855863479025851	0.0863646954519572	0.00336665080039595	0.12171469491814	0.0916188251766402	0.10513000096615	0.0481400134663295	0.0802531986877948	0.0668574408894211
Meth.SLC19A1	0.0643345813714828	0.0548215557071943	0.0803588826300563	0.0918450513345037	0.0859779763676673	0.0649344098285332	0.0686883617146373	0.0307653784197739	0.101933093022609	0.0960286127352317	0.0921596531159707	0.0500877191399777	0.0778172822855414	0.057700830427452
Meth.SLC20A1	0.116672926965538	0.114313918511386	0.286692165449744	0.227264650143291	0.235146908637179	0.218110124569644	0.219758165546825	0.135096635343527	0.339520950440029	0.292804456082567	0.331010125167122	0.189754446373702	0.238378463899249	0.191013992990059
Meth.SLC25A1	0.0483102727134247	0.0432109339480414	0.0870991625848849	0.0836542497237212	0.0755576127634723	0.0705598054414987	0.0799659045743914	0.0359251024146455	0.0962606724807159	0.0864918061061353	0.0973502476972786	0.0682961045081022	0.0719455431282316	0.0689971640197834
Meth.SLC25A5	0.026546933810205	0.0276987154027912	0.0706879680053855	0.0583556010337788	0.00192486853731285	0.000254975148645624	0.0567433045254022	0.0348986122336918	0.0903870860213422	0.0648932196840727	0.0870083339775668	0.0447992000995892	0.0597538255584161	0.0499389104591388
Meth.SLC2A4	0.110350172663661	0.105373915939733	0.234940483437811	0.236886700520067	0.229497836112335	0.193239855624505	0.231282906603534	0.125122455476065	0.299850102450042	0.257649216945091	0.30411417034535	0.172593768961549	0.225196620912432	0.185177450860856
Meth.SLC30A1	0.141201207433297	0.144104079438624	0.321115955137124	0.191714093266272	0.273553836536857	0.243651544955478	0.266992204364174	0.153252701802702	0.36205666361307	0.317931733549572	0.389753862384126	0.159874143264967	0.236197133425017	0.21346573153737
Meth.SLC34A2	0.000466203030200732	0.031141790299896	0.109899829694661	0.118112136929588	0.0901041671385328	0.105475698243862	0.0976003937172758	0.0326636166075453	0.120988584934464	0.104987171461619	0.127982195854035	0.0796388135620061	0.106801311750152	0.0872344385688839
Meth.SLC4A1	0.0867782327756796	0.0729618863058351	0.10488190542311	0.0759432845917493	0.0898223053755751	0.0737914555492812	0.108031672905264	0.0896496481254007	0.102634021291145	0	0.000179864441033421	0.0804507674869658	0.0914417217192073	0.0908985728254834
Meth.SLC5A5	0.0936973357048296	0.0895157624691238	0.127689286883155	0.111831135058722	0.127961722657469	0.141087041471852	0.121514990523822	0.0340177060545764	0.145647873720827	0.151661246979538	0.000806983982394777	0.0572286522809931	0.10104422923739	0.106423012521421
Meth.SLC6A3	0.0275793603741702	0.028661919492115	0.076534163745443	0.0602558980180376	0.0628747007786805	0.0724952959453817	0.0588433320972177	0.0294778167136609	0.0875568853907621	0.0870644216740681	0.0949274486439516	0.042706818414573	0.0632977483123316	0.0546159501969134
Meth.SLC6A4	0.0875960923196608	0.081949807632754	0.100507034222222	0	0	0.0973411373743491	0.0840438067224728	0.0283968311337114	0.126919891097139	0.100521211182639	0.00221344977604883	0.0648795053251414	0.118627249269261	0.066816023226625
Meth.SLC6A5	0.0914455524846747	0.0974278257358791	0.174523965839243	0.080517334958398	0.183217217625399	0.162360209139801	0.170923299226446	0.092299070258734	0.219615599258011	0.195689300120312	0.230660356813023	0.0659158636605943	0.11257642080211	0.133868407914514
Meth.SLC7A1	0.116649103725976	0.128267085643802	0.317574343150167	0.22718597044692	0.247854666400912	0.218537152991146	0.247346651249819	0.134276540964831	0.382047499660284	0.297153842482746	0.347536311574284	0.172529968091946	0.2345086201022	0.203140431845257
Meth.SLC9A2	0.0847073884837662	0.0791161211750667	0.111051762245942	0.0941176392069439	0.00503233630867772	0.0972071837162303	0.115299388117759	0.0574643933290728	0.116655097428166	0.101899199584015	0.135789745897153	0.10559811341586	0.0922959470886841	0.102521180054565
Meth.SLC9A3	0.0488925317189812	0.0326851607762302	0.0925442922968562	0.109696865412697	0.0920019120214789	0.108233891168035	0.00279294578102859	0.0299804438036674	0.113662984765784	0.121393679582756	0.13145012368316	0.0510153756621907	0.111814359905873	0.0691018473056358
Meth.SLC9A3R1	0.108503332057727	0.116491670686011	0.19715524002044	0.17706380318339	0.156161703703032	0.162457010287854	0.19303461289414	0.114332927908487	0.24107417977771	0.181029307897121	0.230986953467497	0.140963165096717	0.166417501064998	0.147360900989877
Meth.SMAD6	0.124877568245361	0.121244658945568	0.2972254709432	0.235027518453102	0.241072816267866	0.23423084620535	0.235632580102102	0.119810421013465	0.344155039551828	0.286065413705488	0.332983847815621	0.182744798896844	0.234125356714331	0.209820394524697
Meth.SMAD7	0.115262031898282	0.129090065724933	0.30113071783717	0.22355031869804	0.255309843956244	0.217840906947489	0.245495653495411	0.118319619601814	0.354148588727273	0.290537804849265	0.326744924723663	0.183898035594747	0.232598436350703	0.206847851108661
Meth.SMARCA4	0.126357743186036	0.116222231790288	0.284199914786511	0.212805654566721	0.249976095511024	0.214219294930811	0.223157035802577	0.11773972965597	0.337562884298739	0.285622518985338	0.332865850123578	0.162706343945616	0.228311499156285	0.189215241229338
Meth.SMARCC1	0.118810285580914	0.117412894061623	0.208821829584735	0.183442329484963	0.189286714896775	0.176179011454527	0.208437061018662	0.0769851244795991	0.270273107608893	0.24343947712699	0.286411472736261	0.141729233994259	0.186602988853404	0.170448618904062
Meth.SMARCD1	0.129981278723801	0.146771791972533	0.294849318868053	0.225863253374885	0.238962268677854	0.227512132917987	0.232387558092439	0.137329033362746	0.38572319734194	0.327387457290997	0.376369234508475	0.19466612369036	0.25483506397205	0.237541634478193
Meth.SNAI2	0.118162896607876	0.113690958372498	0.271371001274437	0.226270122503773	0.240868151818229	0.219882546409349	0.227906650481065	0.119462931634828	0.32458814798637	0.282077355108438	0.335853456246949	0.163406433276404	0.2097561313498	0.185213970926033
Meth.SNCA	0.0496273458092151	0.0540767073108647	0.285423018328925	0.231157129519015	0.261157770411867	0.252401422916129	0.276347348470606	0.141867290980568	0.276441396527001	0.285374046099821	0.294842573833471	6.12439330360178e-05	0.0294409918968839	0.2282137210519
Meth.SNCG	0.0366418322567977	0.0291626466581312	0.0732470392150428	0.052649101494074	0.0575218028185452	0.056716001081472	0.0569537925356786	0.0260624329009002	0.0813638156421819	0.0706349198432709	0.0837225797922052	0.0415259950373104	0.0565485578213131	0.0517403460189244
Meth.SND1	0.0953210571914027	0.108337668946979	0.260573208627759	0.145588758931474	0.180509863659081	0.187285434349201	0.199958082812058	0.108771897697597	0.29822092275515	0.251525571941808	0.290573025139644	0.112648976465808	0.203598867607314	0.186849162043899
Meth.SOCS1	0.145388930520515	0.0896366883496473	0.324047941065206	0.260472943797611	0.269947864396577	0.240141982739578	0.275254737477001	0.142585494623667	0.375518316272337	0.323245813334677	0.373304909493193	0.16545516999376	0.272468541343258	0.232549226145109
Meth.SOCS3	0.110363422858478	0.0877815410520291	0.0125534064572952	0.190665601485873	0.245542216655812	0.138549008403165	0.131119579948067	0.117718251026612	0.22100605163504	0.354499068978581	0.342037448193202	0.0150766567322283	0.21975659937002	0
Meth.SOD2	0.130774167808033	0.132640939313497	0.316502410377105	0.252870411431292	0.268730876762599	0.246548568146087	0.251580525494887	0.125489308458547	0.37158858101737	0.326361348613891	0.38489294390016	0.186606594313991	0.239895709667986	0.219902240565054
Meth.SOST	0.0369564265668524	0.0341172606440854	0	0.00362613836803355	0.000110521089290267	0.0458177928992554	0.0570949587330125	0.000446981780783092	0.069510252168348	0	0	0.0449440681784956	0.0510138507451791	0.0494395137750324
Meth.SOX2	0.0288731489469551	0.0337033907087468	0.0773891803302274	0.0653314671671026	0.0678767060446208	0.0615648292339363	0.0647605137612877	0.0303872608829615	0.0897166651600103	0.0828697987947326	0.0909176030722847	0.0444041929601205	0.0639234704733413	0.0513136093322618
Meth.SOX3	0	0.0408025250545384	0.0740058085532003	1.03507505947999e-05	0.00150159960099067	0.0797074030453734	0	0.0273561476331756	0.0848283523294352	0.0869200203161409	0.100016394563134	0	0	0.0646184469045316
Meth.SOX5	0.150016760202474	0.133515918448594	0.306821824917367	0.289709521306824	0.268416887125175	0.283791761627288	0.324576870930412	0.0746087794087569	0.410411238339345	0.461668662735236	0.510062520999457	0.1719691211803	0	0.176108215292398
Meth.SOX9	0.0491543356312006	0.0693438148806137	0.12437021819673	0.125086982588789	0.131063360885587	0.119558857535925	0.133075822888143	0.0382346609080675	0.116276244653866	0.151283667189744	0.135887536114368	0.0956380138823786	0.0965849253400212	0.100186388593886
Meth.SP1	0.0721626267670322	0.0815691636752768	0.176844990819316	0.138589400254538	0.152302355920306	0.129671973879469	0.146772183318358	0.106492381267104	0.216631923804882	0.190354270334365	0.203412171153	0.104741635149754	0.138310876257085	0.116639406765824
Meth.SP3	0.0858859302912113	0.0650989635474809	0.153423008953163	0.127769140272029	0.117984252434039	0.132950668248568	0.128940899357057	0.0591866203076155	0.166491628387529	0.139868272541653	0.185133854950922	0.107735444916336	0.127575810125615	0.115755910774547
Meth.SP4	0.126972048611311	0.137140385651861	0.30813644201036	0.224381798689028	0.18763092514799	0.231487319751808	0.244108322743689	0.11370449291503	0.333063764779436	0.265687393287974	0.312783221865982	0.187789037653061	0.240447574449928	0.204636366020319
Meth.SPARC	0.10265501689373	0.122345258168409	0.0332646712027306	0.072379358413511	0.163254339054787	0.169401921648463	0.109892086656519	0.035695825976079	0.191307731216133	0.200994527414736	0.170341227300882	0.0800614342070602	0.105167681841418	0.166845804436155
Meth.SPI1	0.0355147262057691	0.0278254629123098	0.0636414508558983	0.000973983730250755	0.0629002464345772	0.000808331900215942	0.0546816716823886	0.0267840268934234	0.0825964360352689	0.0656023167726654	0.0810323362896062	0.00418457600147421	0.0494723246733226	0.0475064571734183
Meth.SREBF1	0.0480231178771822	0.0436348667563068	0.0695744550704669	0.00252767620536127	0.00638388171747037	0.0531769523750884	0.0610048343105495	0.0267460741156958	0.0129568523097988	0.00588292454545739	0.0644402435159259	0.0452315935294907	0.0566803684467378	0.0531391302571161
Meth.SREBF2	0.116779789235098	0.114524218844924	0.271612548905569	0.217593716745937	0.217450693915705	0.204269529979939	0.235929104500029	0.125669203868704	0.322193975839922	0.276779483852369	0.337087748268595	0.161347082163405	0.221133593522469	0.190028287535851
Meth.SRF	0.0709689475745128	0.0512197033746896	0.15713099944718	0.124115990269653	0.143967597424805	0.125192111591445	0.132340387035927	0.0575998738080956	0.200282115327658	0.173938591820336	0.178770363778947	0.089106274359474	0.132353930398923	0.0827152575449659
Meth.SSRP1	0.0965665045242446	0.0866633878191374	0.173220196778538	0.117071121260729	0.145008005158305	0.142494724226423	0.140436496189818	0.0790642320316784	0.199673166447962	0.167864476683241	0.219553454056772	0.105200298397044	0.13352540049554	0.119263929989057
Meth.SST	0.000109875869153138	0.0294592501639053	0.0841100726022493	0.0613439702513707	0.0705946800951974	0.136436782584852	0.0619712075766007	0.0280590082414887	0.0964402651261505	0.121035048430225	0.104537343204033	0.00790093148302158	0.0640317717049629	0.0694238460490562
Meth.SSTR2	0.117168804202395	0.0728285648465124	0	0.181165533487929	0.00356506655584591	0.200269256533753	0	0.0394835976470003	0.22618139809323	0.290107923432161	0.305963421539039	0.000648487869069331	0.225787550520338	0.088759047743119
Meth.ST14	0.0424814522560523	0.0377250930262984	0.064504296585501	0.0469343476002908	0.0589446933107305	0.00328784484981021	0.00064298862553299	0.0290579914145054	0.0780699576185389	0.0535989481867713	0.00163880825464314	0.0401909094563938	0.000993583079540401	0.00265091641751532
Meth.STAT1	0.131932413275436	0.128899360229612	0.306991814802925	0.227013964853436	0.268982708133678	0.240068092850791	0.260774836426695	0.126266305730827	0.383301275149504	0.322715061507818	0.371236799386245	0.190777277580639	0.23336309536769	0.223474200498136
Meth.STAT2	0.137608845526137	0.140891126884041	0.361678252438711	0.273721013012825	0.292352267423564	0.264770464831427	0.284537486536383	0.142994869338334	0.397751909789615	0.354015256547594	0.409201629520824	0.203191357928998	0.269574975156889	0.239697385618182
Meth.STAT3	0.115755446675351	0.0881292451998137	0.195180980564813	0.172045540529019	0	0.166454005183006	0.158046621379255	0	0.286911926685723	0.2753435415298	0.218709416588374	0.0884357966488686	0.230238077203086	0.00465266634533165
Meth.STAT4	0.025307301650334	0.0259043648651398	0.0701039472651531	0.0476508640336527	0.00459184603688507	0.0524745825087368	0.0543629997288159	0.0263865777548221	0.0724265132502374	0.0669879262791604	0.0794487350877101	0.0412528115676334	0.0027740209285738	0.0462923036476376
Meth.STAT5A	0.0802377460098006	0.0724497014404188	0.0892329620110554	0	0.0839487661109613	0.0656731606622016	0.0671415210403453	0.0273264615863777	0.128495054480742	0.138223287264178	0.136461222644747	0.047501772605478	0.0798084138733001	0
Meth.STAT5B	0.113577371126956	0.0720169509922374	0.195585100406552	0.11913231244638	0.188808924017658	0.181549796540604	0.164401200711683	0.0301045492459289	0.245416188024384	0.250527238547244	0.253217280333442	0.103422113483834	0.145102115853206	0.140561318483169
Meth.STAT6	0.12442756345689	0.118877935717687	0.311585332350781	0.252645065030702	0.26564749824427	0.227271717452395	0.276154984762602	0.136140459454236	0.352387812580748	0.307743427125835	0.368828854851345	0.191424328908759	0.26401394902988	0.217437116264182
Meth.STK3	0.0999980307609578	0.10440804718641	0.172985875379821	0.15595110937025	0.156008090169973	0.152900833213454	0.170357324205977	0.112739159132379	0.20715568223863	0.15048901826865	0.198734513088168	0.112681751531127	0.139620069204899	0.130700850948564
Meth.STMN1	0.0874018918892255	0.0862650874053977	0.124572610719354	0.117825942376985	0.00295552371656288	0.100550693843678	0.134708200139528	0.060354968060322	0.124828476635705	0.0803324552737674	0.00224653277672743	0.115762204171529	0.105293343756848	0.102534089709065
Meth.STRA13	0.125677801120848	0.0790856208881969	0.280404266157821	0.251238242481131	0.230264469898648	0.238306449021162	0.22377208383973	0.133104827624595	0.306896218633472	0.28933172102025	0.321639732601928	0.179806780518345	0.257328884592248	0.216373177859735
Meth.SUB1	0.154278320606065	0.135226124039018	0.394759181656486	0.282832109061399	0.335774042772906	0.282937582686008	0.301254034715422	0.16539197623386	0.410333926091414	0.370680954169415	0.430985163770823	0.234062746075492	0.300683920638197	0.277952157324548
Meth.SULT1A1	0.0584123923461621	0.101101489257743	0.240023461915566	0.212448926518481	0.214329992444052	0.201936534139554	0.182423260822503	0.0803161600991586	0.238654097474614	0.242356744240967	0.303841966389347	0.117911105319364	0.179455551880315	0.16506306156583
Meth.SULT1A3	0.0563347109486914	0	0.110339968358208	0.120385343868288	0.101197852998123	0.0948597075012187	0.000260046301228376	0.0313528518596664	0.147036607369687	0.137627629374795	0.177685849456865	0.0619767602940463	0.128132047435025	0.0877434168553275
Meth.SURF1	0.0274014273352102	0.0290363376938086	0.0738151566080886	0.0559430636044058	0.0470845244583513	0.0549312621593238	0.0587262864442521	0.0265170279678583	0.0816959219779947	0.0707369283020484	0.0819038332958264	0.0441505092931627	0.0563431481327919	0.0510883266509492
Meth.SYVN1	0.12776269748905	0.138063584138602	0.325770667045402	0.269695872260441	0.289545252006159	0.250315496982839	0.275356163801915	0.141519306714657	0.395320346220946	0.334782526514471	0.379062416643007	0.196138756141491	0.253205274769512	0.228954487591861
Meth.T	0.0292021027125518	0.0295465615475141	0.0928267305182054	0.0649057745304792	0.0675902245580628	0.123919495882162	0.0771195275971151	0	0.0993248562519838	0.132554195410776	0.132002633119906	0.0479078006081275	0.0639776545533755	0.0655028151933583
Meth.TAC1	0.0271069733723437	0.0365370295003343	0.0913838354485389	0.000818901270417578	0.0837329388989599	0.0982982544885356	0.0689412141322639	0.0297622443315072	0.111462849721333	0.123553324611641	0.111119008470092	0.057336988044435	0.0580504144395964	0.0627283326749191
Meth.TACR1	0.0311901742819812	0.046654131456506	0.144360837334227	0.0907499934023053	0.104893519128418	0.118174439481743	0.099426714210768	0.0303663517345653	0.138077469526195	0.123338456245638	0.15095912265713	0.0937399190991652	0.0870364506550878	0.0764205223433681
Meth.TAF7	0.120386578298869	0.108721999482353	0.268066240482762	0.206124241294179	0.235846195300216	0.2259905813546	0.00276118731432477	0.0354779262977903	0.23075566456788	0.30704423899461	0.361145906040737	0.152696904011386	0.229394751075727	0.215867685139845
Meth.TALDO1	0.120138101748562	0.121140980983694	0.28481368620258	0.213860350823292	0.244797501147249	0.222584683445643	0.220893743858984	0.1116675188839	0.300664146285943	0.303481376603908	0.339331685149812	0.158574354389411	0.224807762325978	0.18571740455827
Meth.TAPBP	0.112064804404938	0.103059241826954	0.30690881121846	0.224844154136276	0.256459100326522	0.228485610049155	0.253734493230855	0.102738090474671	0.354857187063146	0.293614814153858	0.344824065476213	0.184913617853973	0.236910581514313	0.214852797998626
Meth.TARBP2	0.149685843640051	0.134810886677897	0.355866518096844	0.28308624598222	0.305654065184	0.27744467888776	0.294138773231328	0.161147431824395	0.426904293150654	0.341774270904098	0.426365500589498	0.205054418733972	0.281123275897523	0.258585064005846
Meth.TBP	0.101618921960196	0.10620296671798	0.177031349654697	0.164384145236317	0.158578874921008	0.153618047156582	0.181100630428302	0.102862697525381	0.188174846902131	0.149341437892477	0.200683021840614	0.127575197699212	0.142423729974398	0.155275162371959
Meth.TBX2	0.0571808942794617	0.0307289604650156	0.0830899866176104	0.0617898099889131	0.0836521346153703	0.0701429240810824	0.0666989016377388	0.0279109438664414	0.0916898772928735	0.0969376039329825	0.0963643909228367	0.0435925749770882	0.075684194814522	0.0654254954207884
Meth.TBXA2R	0.123892904512385	0.0822483700589603	0.273672021666315	0.114710556854646	0.243202266086823	0.194510845347857	0.209325716718786	0.120829761954674	0.33403286191394	0.291983808729732	0.319719880876229	0.12675449570272	0.204574627071045	0.197109413985071
Meth.TCF4	0.103413600731892	0.105179693904727	0.276827619852534	0.209139654482367	0.217967017779915	0.218254089500643	0.218100017260545	0.102568311149563	0.296395096075204	0.272496856287886	0.309248553110399	0.157761401391059	0.208894073255494	0.194594272778254
Meth.TCF7L1	0.079707068195045	0.0362482104298639	0.174561863745933	0.166153466042854	0.204336553931162	0.20793757800408	0.237790446621771	0.051990031482122	0.203378365126034	0.233190332077792	0.188036178943529	0.120956368990973	0.140434015826496	0.124710723770703
Meth.TCIRG1	0.0307760343280906	0.0320339925949715	0.0689934775083801	0.00817723959939391	0.0593831991038832	0.0522236330125111	0.0575600300047508	0.0272319404941167	0.0734036110410032	0.0665594269247615	0.0821065852548428	0.0409844409946746	0.0515111085462476	0.0493966889454623
Meth.TCL1A	0.0266071644089712	0.033516547615984	0.0822892697731321	0.0551797737957342	0.0729917771548543	0.0584237240982731	0	0.031445819245961	0.0861849636665299	0.0691495099578204	0.085889228510901	0.0638758516094248	0.0564291222582167	0.0533731470231011
Meth.TCP1	0.136265479669182	0.123251370498661	0.335675592473076	0.264270827913491	0.273819505006307	0.251603272122309	0.292527663496335	0.141703689756777	0.410545178698227	0.312158019374864	0.378889461968355	0.204528761111339	0.270380282347354	0.23459612617474
Meth.TDGF1	0.0711498585806858	0.0665154598853139	0.0840982079009318	0.0567466890139753	0.0795516527501422	0.0624959976825143	0.0845235364592118	0.0712517285010668	0.103093237979823	0.0649730950625469	0.0137890709091207	0.0464150364185762	0.0649551345695598	0.0666141357326341
Meth.TEP1	0.0500311221708885	0.0544550304407631	0.119001116384521	0.0895841974277461	0.0996935674935919	0.0908229716914898	0.100067578577147	0.056720584952328	0.171422148637759	0.120809124033428	0.151920688544846	0.0743430836532279	0.100201479293298	0.0835858767567542
Meth.TERT	0.0292719372396827	0.0269006791695751	0.0724146179522161	0.0513319461361996	0.0591688431666467	0.0533522503112574	0.0561920921457041	0.0276551461015568	0.0796011817456464	0.0686541924960327	0.0860224979308823	0.0394570448982735	0.0538008757526835	0.0230036803859157
Meth.TF	0.0378077193764077	0.0373048997127059	0.074693868036634	0.00108613195359525	0.0609555693824372	0.0618307377071108	0.0596854568542946	0.0261962087672741	0.0942786367499526	0.0772721293808086	0.0877588410299764	0.0423281783436648	0.0543970816709791	0.0507465893803066
Meth.TFAM	0.117058231658678	0.107081185785213	0.265152462953609	0.205173436014563	0.232321790373447	0.205028820365771	0.216107162032358	0.115023937920971	0.315506381709713	0.281541458096415	0.31119019082649	0.128475296284546	0.208610576535834	0.187211122794277
Meth.TFAP2A	0.0752750105601399	0.0962139332747026	0.156937271464028	0.151405443365201	0.153728074350058	0.137909568202104	0.170451222699171	0.0918069728028041	0.157858040983333	0.149905818586745	0.16495640851253	0.121107157481842	0.126691790010225	0.118078011465722
Meth.TFAP2C	0.0619764212393388	0.0815177182388681	0.12701027056118	0.108362907530379	0.115806659311387	1.39934679421524e-05	0.118243299357398	0.0468920471617954	0.15017723476048	0.127982739840129	0.121512375671215	0.112694142890279	0.119758860529439	0.0996771111897026
Meth.TFAP4	0.126465052274693	0.115601357496909	0.320033228467852	0.256038533434061	0.269342119752741	0.238994085618007	0.265971595879235	0.140585516831212	0.366265049263546	0.340879483944697	0.399407272457791	0.189709898440815	0.27027474203845	0.242094190511542
Meth.TFF2	0.0466501840252799	0.0419527859668055	0.0731566372735311	0.0544124626574147	0.0612930678201231	0.0549792136070238	0.0591762074138053	0.0349508182600695	0.0878953689920285	0.0693928706010967	0.0853987641361776	0.0417816820291542	0.0595226353242941	0.0539684387242488
Meth.TFF3	0.0478858108072986	0.0324064594783624	0.0608520287824502	0	0.059879738298262	0.0013512805660307	0.00640515568193235	0.0404525276504435	0.0792266372684303	0.0543188338490355	0.0016443907769681	0.0019430769929948	3.41539473029988e-05	0.045464824563223
Meth.TFPI2	0.0351324406646597	0.057244722343243	0.163509734385193	0.0012634887350892	0.116465126290777	0.131036971781894	0.136878744327732	0.0994886556577718	0.159263701291241	0.155092928082885	0.150956968753799	0.109506726258393	0.108870245984687	0.0929524152050422
Meth.TFRC	0.138408048789499	0.124317635503873	0.304435183718788	0.199191678151097	0.248860092420786	0.244864774760646	0.249991650362409	0.120636503779845	0.302416339590018	0.324690000067039	0.321107986317292	0.179028402759781	0.269310835356768	0.206713295139957
Meth.TGFA	0.108281117995432	0.12680675528384	0.252598337081484	0.209943471139678	0.231272569349521	0.191459019832742	0.234192535721694	0.10786044117013	0.283766207729392	0.241177058699432	0.279736266330575	0.157300870842288	0.199019160305624	0.188035397242182
Meth.TGFB1	0.0263110663070776	0.0262541662035483	0.098935173656726	0.0908637857407339	0.0822250074725309	0.0584435302936992	0.058054522213307	0.0265144648586141	0.0750704332843511	0.0694987800078043	0.0817994966256998	0.0399822129238486	0.0647272501477154	0.0580737404138272
Meth.TGFBR2	0.1222988806983	0.119175218164669	0.249094155390643	0.216296185797451	0.282820077675711	0.207025942204897	0.290931174705755	0.125260154829838	0.0012056236300377	0.300339580987907	0.35299409065836	0.169934712625394	0.00565910136362639	0.188798945168812
Meth.TGFBR3	0.0935136713657549	0.0901341928275892	0.146766980949929	0.0749328271397666	0.112207848490291	0.118589686536939	0.116611827476923	0.031849167140217	0.164575536024426	0.15877256009624	0.194259100809146	0.0853535707606207	0.119509579232498	0.105411637619722
Meth.TH	0.0313440934164674	0.0339271447608088	0.0699537956635493	0.0546742545829282	0.0613957922854063	0.0544402760390783	0.065881550898448	0.0488841883514624	0.00148482221938286	0	0.000134642264570322	0.0480809974124507	0.053342346500424	0.0526165369601606
Meth.THBD	0	0.0498860827624239	0.140610910116841	0.138365084210359	0.104012038941299	0.13842248578914	0.191892531970434	0.0827554139461441	0.148088051878292	0.155962675965264	0.184265560793437	0.0836456170729645	0.142685318855144	0.000514553391602279
Meth.THBS1	0.119557456603639	0.0696502173126086	0.293293673707374	0.212185085465578	0.246803840519595	0.22066811167893	0.247351610105426	0.130853366627131	0.324155666391138	0.256567871042298	0.326877082837974	0.156390574738899	0.216443513145951	0.205605434722377
Meth.THRB	0.0899219722046686	0.0749211326931357	0.168222640638967	0.149762222825651	0.138913649297142	0.123811876878254	0.153032860371379	0.0799966861356462	0.183575713928638	0.156910091051876	0.170760815437116	0.116894566739412	0.143822062804319	0.133911443451068
Meth.THY1	0.0326010667887131	0.040903757224961	0.071187436879431	0.053265513347057	0	0.0547830290217244	0.0588043078270665	0.0280431675996529	0.0859673537712849	0.0651107634460589	0.00431162384040001	0.0434399302832316	0.0548850874300072	0.049039142282246
Meth.TIMP3	0.0455152889597288	0.0377539956377096	0	0.0613438955538269	0.0784769172860047	0.074659508777475	0.08416868199547	0.0292434313338385	0.123927931603685	0.0829870342234566	0.108690378249405	0.0479844136527939	0.0739150956606229	0.071806064176003
Meth.TLR10	0.0574301954909032	0.0549312992479837	0.114328697038073	0.0725022837091978	0.0975768069108362	0.0847886838069056	0.107872078435343	0.0503549935775241	0.114295905143033	0.0961166786953607	0.131100957217151	0.0655310677720266	0.00841264507103233	0.0836004412045398
Meth.TLR2	0.103595727608688	0.101037794451679	0.202996454019407	0.176875095768918	0.167909380806205	0.170706819627982	0.18862642394026	0.0622021342004526	0.221526081332192	0.186757781272036	0.238284293472103	0.130672409028249	0.161943713982977	0.149552261097083
Meth.TM7SF2	0.0300173771282982	0.0274965508139824	0.000761256150422795	0.0547438992918119	0.05798340423184	0.052907652857686	0	0.0270118717833683	0.0860254347492445	0.0736581252837206	0.0905207202604835	0.0383576894263241	0.058401121854524	0.0508695575160629
Meth.TMOD3	0.0635148834781273	0.0552443391671596	0.098849456148729	0.0836236350400444	0.078504774221618	0.0746040123801851	0.0935068747253132	0.0774557151554438	0.115386340079067	0.0938228490174482	0.112588042017733	0.0684381408729772	0.0798827190463336	0.080490739486082
Meth.TNC	0.116262092435048	0.118782198453507	0.309053175623372	0.228677598210978	0.262908184528242	0.242121933622148	0.241768387321824	0.120986458825356	0.333780835188147	0.302661890626953	0.346816673297895	0.176802954495363	0.232850100645105	0.20626440244618
Meth.TNF	0.0702240742403724	0.0612587545570232	0.0892002793020825	6.87902631859757e-05	0.0930763351269071	0.000949855865555703	0.0842951387462257	0.0629123117390399	0.1480149659406	0.105435243703236	0.149505789522378	0.0638008179278653	0.0998634033546291	0.0815482061772103
Meth.TNFAIP3	0.1615387808633	0.148971892179245	0.360593819257218	0.298629171675945	0.324488432384649	0.294875364899528	0.329137096511393	0.156238383390977	0.438623525435333	0.380026510447937	0.426361849973902	0.198676265425173	0.297783998270794	0.272393646897054
Meth.TNFRSF10B	0.117179017453436	0.113947197753876	0.287334921983003	0.227704103845891	0.239201160553379	0.213060377805118	0.240792928820955	0.128577447868981	0.352823119715785	0.282248658384546	0.350028278883789	0.166650677049653	0.22632203090915	0.18938319203794
Meth.TNFRSF10C	0.0747408816339596	0.0933165284003981	0.119026119870037	0.0974209145880993	0.13226292523324	0.0982844721148878	0.0941370084766603	0.0295855526099022	0.138811613760112	0.158805539111923	0.157262294457426	0.0564537687647676	0.128989501652055	0.0779317599050341
Meth.TNFRSF11B	0.0808917640336154	0.0622086717970886	0.0982813415847151	0.0727425661641767	0.0951857466904374	0.127331792840369	0.100314235657348	0.0509839675408849	0.148310134703703	0.130760292447083	0.147471064661005	0.0619324864411043	0.0818050227031136	0.0908622059436433
Meth.TNFRSF1B	0.132437697795333	0.0470281321932522	0.159689718751638	0.168522876205019	0.116468644717191	0.127382708135218	0.00543983171031884	0.0290201028755938	0.255777170949596	0.240809926212776	0.168622242415323	0	0.257419518857057	0.144574776819368
Meth.TNNI3	0.0284172140524483	0.0344875989520819	0.129788842622859	0.0643866949781154	0.0672695954404909	0.0703925450084012	0.0649341231610662	0.0286941051267138	0.0988152296987293	0.0807416791916653	0.107077932949881	0.0515995724109837	0.0789109440471416	0.0573303872929528
Meth.TOMM20	0.113921347544905	0.120500605663715	0.292517146019257	0.228582894976957	0.245905324360158	0.219008783763978	0.246816709780139	0.0509601155703197	0.325708336065696	0.2924220418018	0.329788277915604	0.176889072986292	0.220601691960383	0.19851762891449
Meth.TOMM70A	0.170811416459152	0.155131127523836	0.444983107961478	0.340037175869347	1.05469864717104	0.333366444913397	0.010723860109281	0.191898382952981	0.571359399077509	0.423395923236706	0.532593095085013	0.24685094548329	0.354397706857756	0.363859373574578
Meth.TOP2B	0.131579120854463	0.149441772838339	0.351769247357235	0.273236554713563	0.303554636690399	0.266260138942884	0.283398999243735	0.152491375517082	0.438590592086329	0.379917431404188	0.461416282719659	0.231522568843502	0.261942479292791	0.247199773849095
Meth.TP53	0.125335176037566	0.130454575733219	0.332034684338822	0.255253743939172	0.269910651706098	0.238380581823317	0.251493003516037	0.121839181275165	0.377470563869108	0.329113213299641	0.366506473386315	0.190769273885413	0.266831473085409	0.214460063833577
Meth.TP53INP1	0.0741805543831653	0.098640274469795	0.196517328578729	0.170968237300744	0.169348393657593	0.156087039419412	0.180131309219497	0.105498482541115	0.206214578427161	0.186212823208918	0.218999192374468	0.116059516443241	0.153990016668552	0.144880649718616
Meth.TP73	0.0432963882621908	0.0327735616684847	0.0930166403454131	0.0828744142849121	0.126811284479293	0.0867282211345307	0.123162273109144	0.0290885896104014	6.47742009242499e-05	0.0952774723153551	0.111090459224259	0.0860604735467452	0.0762722929573673	0.0792701412139429
Meth.TPI1	0.113420963272932	0.123970775208991	0.279537834877042	0.225119744780021	0.213667587547099	0.208054283022991	0.236605175217886	0.113962043766852	0.363409975205845	0.288183332233877	0.328959219607691	0.169350311700375	0.229482213228196	0.181117936204957
Meth.TPM1	0.0350938057973017	0.0353350555789585	0.000148118492325448	0	0.0634504494787629	0.04637761922237	0	0.0357171872397577	0	0.066395453925387	0.0756007798619522	0.0404231926889441	0.0478210882138936	0.0491462665975459
Meth.TPT1	0.14708523469381	0.157387881293282	0.3781164736351	0.291210372755782	0.304123092523596	0.297507085764518	0.290046303163011	0.143228785755534	0.397287172117321	0.380323233057563	0.446197264434104	0.222429351842365	0.242208608218637	0.254934663595949
Meth.TRAF4	0.106693442236055	0.114499747765964	0.270459060898422	0.213463570731622	0.220129402769416	0.194674722869304	0.200982532971738	0.0779581589716201	0.29939065784382	0.262233525359193	0.310162267938629	0.172506975155585	0.203711097746688	0.155760406130177
Meth.TRAF6	0.0810968496720932	0.0865248294783846	0.208587522691853	0.154100035585175	0.176523215424471	0.156460086423263	0.161041377970471	0.087401480584341	0.260998606494493	0.217462624873837	0.243794242677232	0.133228544059685	0.166223508613557	0.142455328046326
Meth.TRH	0.025741329575784	0.026351638978529	0.0612518200175065	0.000120559120460964	0.0556776101861519	0	0.0507184074991271	0.0267721658726756	0.0712307482118531	0.00211298038615277	0.000624271188489314	0.00293540475792275	0.05010109809462	0.0479273204496545
Meth.TRIM25	0.139133586664686	0.108919289842374	0.298760851821051	0.247320970905908	0.225021238858097	0.251339812992516	0.226641686832119	0.134854974485448	0.306593464253146	0.306368226569592	0.345980012852965	0.174971629313375	0.246699490078282	0.212195281193577
Meth.TRPC1	0.0427973853794432	0.107630594856113	0.125231548357516	0.0815653144505173	0.137184532049951	0.123206122207728	0.177141339226121	0.0352568397431133	0.154447539453177	0.16688667366313	0.170359914933507	0	0.104448180259499	0
Meth.TRPS1	0.0982757650785801	0.0631008334966436	0.298060056373618	0.220780654989942	0.303768939203459	0.248200287849238	0.265901564419202	0.120469545790043	0.413427904921435	0.218716189322463	0.382900575568746	0.151452790201681	0.224788191213136	0.188448284870669
Meth.TSC22D3	0.0323730779009276	0.068671168097105	0.0974653749475183	0	0	0.0876047252168238	0.0952567118917001	0.000218940183010611	0.105588935751041	0.095967880445659	0.103322534665076	0.06115004248575	0.0620960547104193	0.0640072900331529
Meth.TSHR	0.0652882426004673	0.0500274465724508	0.08620992617158	0.0632948654914824	0.0768265636648813	0.0602816200406778	0.0757420378186543	0.0563963423772024	0.103905207234827	0.0915862947150734	0.100780445864754	0.0493806778215418	0.06317921202156	0.0575255080127881
Meth.TTF1	0.0710980022502926	0.0588960823797046	0.0811589413303906	0.0556951651000944	0.0665730522589689	0.061407922039215	0.071337734785203	0.0304999140043543	0.0860455423955387	0.0739479724402783	0.0913308790371824	0.0451808102356121	0.0580681833282801	0.0564237324114023
Meth.TWIST1	0	0.0335886155019795	0.116395318562102	0.108223604066916	0.0933719380228257	0.114304282122449	0.104723567312326	0.0292259817715877	0.124173930197229	0.13795100765584	0.133899615077474	0.0644565412182953	0.101041384630903	0.08470262398911
Meth.TYMS	0.133059537886448	0.117367890919084	0.28789729221722	0.226940860443	0.251496028303212	0.222587119440512	0.257129188972702	0.0909259968340864	0.34285866047936	0.297494406708955	0.340785859754059	0.177559405658519	0.219127968176807	0.20971676412043
Meth.UBTF	0.135115091598506	0.086347417431213	0.253083986681974	0.202648460137792	0.23761207318155	0.219283308091388	0.0854339941474248	0.0355594228580697	0.32575140757975	0.332875123113263	0.32899084397845	0.128603486770129	0.251760011047928	0.188192442971135
Meth.UCP1	0.0847291088568877	0.073525207394749	0.11087941695015	0	0.0945690870735037	0.147004743780169	0.171793075373774	0.0309363729980599	0.00169004654088639	0.162969768163017	0.156288290856141	0.0837879403330893	0.140827989025947	0.0924261979898743
Meth.UCP2	0.111210130113823	0.129852021820632	0.31704280357973	0.241060852125802	0.248979548430738	0.214485931592097	0	0.126359588215743	0.378956253188471	0.302333721516927	0.348215295043871	0.125472556079531	0.255321872834069	0
Meth.UGDH	0.0289493971328807	0.0413676887441277	0.104982050185255	0.0697708778912548	0.0769578020194606	0.108819520859267	0.0689327853427657	0.0315925554368346	0.10746773375936	0.121152613248308	0.120680194859497	0.0608402018822151	0.0693451872084106	0.0754531595026196
Meth.ULBP1	0.0820511149935163	0.0992076170924136	0.204018331982809	0.163643023007788	0.163461878328844	0.133496049186371	0	0.122178645896845	0.264302569590502	0.229454920643895	0.284152915197504	0.112010705080388	0.207798989775855	0.111313617661133
Meth.USF2	0.167946174105184	0.158990954945098	0.322120490764194	0.263772618031424	0.255066464083068	0.255322645265978	0.226790799508941	0.166077386421527	0.392414920106377	0.362671499477909	0.391636697999343	0.21921607776992	0.284043785933073	0.231599915580684
Meth.USP18	0.124502111660267	0.152711219910166	0.194863879412955	0.199228514340251	0.167514797718361	0.181229084712934	0.202953149888688	0.118614341156915	0.220520530180598	0.159468360031272	0.218331576201353	0.132832495593451	0.173802775180943	0.176397318120719
Meth.UTF1	0.0327344278493031	0.0299410112387325	0.000153804770974796	0.0771861809675891	0.0669885392066402	0.0779873705907759	0.000738381035835693	0.00169116349475663	0.00205447436473879	0.083430746367158	0.0503334506687222	0.0420101429695566	0.0848854698054286	0.0586790790809701
Meth.VAMP2	0.0860614682483525	0.0941137985377638	0.214655397299605	0.179483185122245	0.181073512663545	0.166220464448268	0.181620546544432	0.0845980154216886	0.262166441173817	0.217143114066321	0.267332699715008	0.1233097458174	0.167551142393731	0.154381855752648
Meth.VDR	0.119635714316643	0.115987932126849	0.313453744637426	0.230181042833855	0.267184795654067	0.232496591525247	0.248884269693492	0.115342072064535	0.334371426549511	0.302103634495457	0.368370663168405	0.16346815512278	0.242671766272335	0.209315405305242
Meth.VHL	0.128630777232688	0.121976007518397	0.295629305606683	0.226723233114009	0.241988065018742	0.205581677139461	0.233784062316238	0.134893196153848	0.34538348914234	0.29075825605659	0.34910427201588	0.166211605306045	0.233389304554111	0.180527745941171
Meth.VIM	0.0627319849590819	0	0	0.321732455509065	0.231014742811229	0.263272029831782	0.205732561876893	0.187565338134037	0	0.343499315885777	0	0	0.240509792257673	0
Meth.VIPR1	0.0735766095827254	0.112981350194649	0.123515613686174	0.139978391722095	0.133507850795582	0.10250979280532	0.11666488764208	0.0630785874509955	0.171929023908498	0.135980161323885	0.192805343888889	0.0838894744585312	0.120174500626641	0.000456077924740915
Meth.VSNL1	0.124304645349805	0.134745425651205	0.303680552920944	0.24062283122627	0.25473912267774	0.239264721025654	0.245439818631126	0.139814102191988	0.304874072384741	0.280465710821593	0.335923479848603	0.182789147486247	0.221895627174276	0.200817431293296
Meth.WARS2	0.131120606459567	0.132396392546879	0.329789574750611	0.243122457158103	0.270288963696637	0.233693096896118	0.234644636094535	0.0940716215629577	0.367799475981084	0.326351953033504	0.381345766697547	0.204527726056232	0.252138553200516	0.211913515682562
Meth.WEE1	0.146728480501078	0.157637722646901	0.384466218153105	0.262075778928195	0.246734837568706	0.275012366813119	0.297037450796177	0.145925377798709	0.40249474293231	0.329002426292797	0.37125145227015	0.222588183866258	0.270231598747652	0.218532400079761
Meth.WNT4	0.0382593272747436	0.0442789155184913	0.0832934114615468	0.0719599581504713	0.0715700778270519	0.0665417316879736	0.0703227695558459	0.0363768634546548	0.105988489971228	0.084588543848439	0.0909156973817043	0.0527440969705749	0.0671520383233874	0.0591169648888031
Meth.WNT7B	0.0737222718725273	0.0806768717254557	0.139118756763789	0.121667160757951	0.116688317614614	0.110578372543852	0.136234999387777	0.08984417216284	0.189750229324296	0.140371033174731	0.167353923138852	0.099491226540619	0.128520119095601	0.0870540414303853
Meth.WRN	0.086735916195654	0.0308511539662778	0.129793439462633	0.106430479191449	0.0988393754172839	0.116111079050652	0.0907508425673477	0.0348974950641141	0.130444910402484	0.124374925160254	0.138741729804455	0.0521439007092783	0.0943168512750256	0.0813786436483795
Meth.WT1	0.0452387808032419	0.0514932020461371	0.0845324947844955	0.0696803561951469	0.0740746205315058	0.106469639222711	0.00219339973178628	0.0371230727748512	0.0972186182923951	0.102969596561251	0.0960915778517837	0.0483183433285075	0.068404647753634	0.0625952881278035
Meth.YBX1	0.0283230737539431	0.0379446215693851	0.0722864283795676	0.058311637276053	0.0621383036527888	0.0548235512409671	0.0592679570928156	0.0326958177192718	0.0849414414816695	0.0772244326255334	0.0883002386564474	0.0465132372769643	0.0598368676524963	0.0517759013848689
Meth.YY1	0.116312725954071	0.13290933105627	0.309613646624349	0.23934492938219	0.251115428649724	0.224839568555763	0.249282334085733	0.12092854186249	0.355402682656341	0.308114854272377	0.374630689585571	0.18230037858672	0.237974715998369	0.198551749241708
Meth.ZBTB16	0.0330280692760494	0.0317670309255331	0.0697258262631943	0.0576370347340387	0.0685028204478328	0.0103291606518348	0.0635825698810317	0.02968026199555	0.0819147251918516	0.0771035191994488	0.084596596511073	0.0429850353229025	0	0.0505166385764998
Meth.ZEB1	0.0888077695910095	0.0816659300142751	0.181875592166016	0.182835160813598	0.182849709334462	0.144657368425496	0.192303189641171	0.104808954030705	0.24049369292356	0.204483994173404	0.263413868386557	0.12849840029057	0.170950814120452	0.151374167700477
Meth.ZHX1	0.0848271693965799	0.0902375620432412	0.201612508563063	0.162767535043097	0.165755299466228	0.146919033942188	0.161640385443764	0.0849691005972199	0.244783936399679	0.201934020070556	0.219060014529465	0.117209305057977	0.151189658948999	0.135929544552514
Meth.ZNF202	0.128680200967554	0.129140251034145	0.313034109800162	0.254390674777073	0.26689938776459	0.232721154406576	0.264803583990783	0.140892203669743	0.369632519972141	0.307492926009336	0.366865045750593	0.193766980574081	0.236152727121667	0.214037359969866
Meth.ZNF267	0.0873441935549514	0.108182637614718	0.253181052055719	0.151322337876622	0.218701437579507	0.211482756855616	0.186442580502576	0.106969714310838	0.280833274662306	0.276748761623598	0.28164329877601	0.112989492241816	0.157705959151894	0.175872589901243
Meth.ZNF76	0.0984058278145403	0.0759379189132108	0.189408910044615	0.147859277953281	0.160196555302948	0.15651863634558	0.167147845232289	0.0682354344498027	0.210662293483202	0.162118898579949	0.212824001113182	0.103941480368769	0.152592589743852	0.139493618968721
Meth.ZP3	0.131040497953198	0.0801334949970127	0.232345299801512	0.215319611192128	0.197372026856566	0.145848462194036	0.238451588137816	0.133366996272929	0.276076246963688	0.229532319794216	0.27188058213892	0.168039760364125	0.193235871429911	0.00155503452693997
