# Supplementary material for: Preferential Activation of the Hedgehog Pathway by Epigenetic Modulations in HPV Negative HNSCC Identified with Meta-Pathway Analysis
Source: PLoS One. 2013 Nov 4;8(11):e78127. doi: 10.1371/journal.pone.0078127 (PMC3817178; doi:10.1371/journal.pone.0078127)
Supplement: Methods S1 — R code. ZIP archive containing R code used to for the analysis in this manuscript. The README file in the archive describes each of the files contained therein. To fully reproduce the results, the scripts should be run in the following order (1) Preprocessing.R, (2) RunMEGAPSReplicateThreshold.R, and (3) Postprocessing.R. Note that the CoGAPS analysis and associated gene set statistics are stochastic algorithms, so results may differ slightly from values reported here though qualitative results will remain unchanged. (ZIP) [file pone.0078127.s009.zip › CodeArchive_S1/GAPS/ExprsFALSE.MethTRUE/NormalTRUE.HPVPosTRUE.HPVNegTRUE/nP14.nIter50000000.SigE0.10/Pmean.0.8318701338.txt]

1	4	11	14	15	16	18	22	25	30	31	37	50	2	3	5	6	7	8	9	10	12	13	17	19	20	21	23	24	26	28	29	32	34	36	39	40	42	43	44	45	46	48	49	114	115	116	117	101	102
p1	0.00452156036082523	0.010213632088367	2.06053059392169e-06	0.0367244176151911	0.010976902773122	1.10753643701816e-07	0.254865635267198	0.0443963024966608	0.0232656619295232	0	4.51647822527398e-08	5.1486808188438e-10	0.00396692754166375	7.39818470655813e-10	6.70218009262747e-07	0.00083781405892765	0.014130333715444	0.0270643553138505	6.28089692490899e-10	0.110422772791185	1.32219336269176e-07	0.000951370034835636	0.00447420678845625	0.00330601614429387	7.56862203266162e-05	1.21105390597319e-07	0	0.0132751770319824	0.0149289599162168	1.41952054200883e-07	2.34169377639922e-09	5.9883241107664e-07	0.022965816856695	0.176798283265825	3.68188270284196e-07	2.40889806327354e-07	2.08503717765864e-07	0.00242403210585276	0.0499452503610634	5.63135307005451e-06	0.0254882000271967	0.00458505236412632	0.000691618769580283	3.09619560544314e-07	0.00679605705147828	0.00635454601712186	0.0104561423766977	4.12274730010865e-09	0.00594291918348639
p2	0.0147582046115654	5.88025378682463e-09	0.00842545700235366	2.78900093861269e-07	0.0240625253746106	0.00213809626572914	1.44590137588373e-06	0.00598367610897353	1.31755266182026e-09	5.25097840814784e-07	6.94878243972922e-07	0	2.24866695279742e-07	1.17256709910759e-07	0.0123741799888394	0.0455730217496403	0.000289626200088028	5.6266219947224e-07	2.7140671612518e-09	0.00526378453742297	0.0412217107884938	3.2068570598234e-07	0.00977629950010546	0.017996304874928	0.0483575949055771	7.50929557902327e-07	0	0.00261514689122157	2.49908347710042e-07	0.0232322652499329	0.0337357824405511	1.15909081071446e-05	0	2.9693079075259e-07	0.089322243646795	0.0327595674990339	1.13897304507261e-08	0.0508368558067889	0.00474072720198596	0.0646452313147797	1.85989639323738e-07	0	0.284951582118121	0.0312961932788667	1.87439952614607e-07	0.00136283733606541	0.000592263508908097	3.22969429862825e-08	0.0112816602541477
p3	0.023605575069872	2.48188983761556e-10	0.0253708315465998	6.39586108720011e-10	0.0408249799892156	0.0168039114474358	4.98942399883632e-12	0.00881171938464577	0.0203350441509688	0.0257998373352967	0.0283729781428331	0.0398629323037487	0.0186308996119715	3.94123294740917e-07	0.00422401994924346	0.0186871829125236	0.0328754810323949	0.000892590521464852	1.46101078065313e-07	0.00448736252141653	1.05272881227735e-07	0.0296583014220328	0.0259296239790721	0.00270965700837774	7.49132674992447e-11	9.49196759575152e-07	0.0464312707696459	0	0.0134529302385867	0.0258208930362106	0.0240753635693776	0.033512042755293	0.020969932656295	0.0208543343732605	2.5756797424751e-11	0.00600511990939965	6.12510654847597e-08	0.0487040142325286	0.0041155504476287	0.0605659857594348	2.286121967143e-10	0.00469724020718505	0.0158876459917636	0.00151632572776496	0.0389056417742172	0.0389087063080328	0.0278253162356168	0.00545924493813111	9.3718558898226e-06
p4	0.00106323477977479	0.00791238758396128	0.0512971347521146	0.0426464761196192	0.00179722992992814	4.48134309485216e-08	0	0.0371958389156963	0.0068343085798882	0.0678914505994779	0	0.119439095478683	0.0351812363396481	1.56359670832144e-06	1.01236142277134e-07	0.00769021999115149	2.31176803291752e-11	3.37901004116437e-06	0.0154755092927555	0.00884379916939967	0.0193528862776777	2.53258716363475e-07	0.0182473623780667	0.00532909832962212	2.5660297053246e-06	3.65769163921019e-10	1.72649928589289e-07	0.0573257069442017	0.0130157758252844	0.0153751339789221	1.19343101823318e-09	0	0.0174756724488406	6.03941371444169e-10	1.55853223636677e-08	0.00159642597246402	0.013929012706853	0.0417991619628283	0.0133820248724166	0.0222315064486753	0.0486745062289163	0.0221220226705808	2.89668890733111e-09	0.0340937516822294	0.0316476360089211	0.0230217804575523	0.032725211852854	0.00256452950186502	0.00708978891679441
p5	0.0078554478692763	0.0109205812685852	6.60743769066645e-10	2.74788082709906e-07	1.86111387042668e-09	0.00223818210918311	0.0397444003271269	1.48444741617497e-07	1.08264216032231e-07	0.0228947454486814	0.0276004002451182	7.42130343246113e-09	0.00501916162412245	0.0732401606390942	8.48661681300106e-08	0.0057192565080123	0.0161788171786651	0.0302845364420895	0.0227869571152856	0.0478065507575685	2.03969616470001e-07	0.014096123507748	0.0231511457235989	0.012092688791183	0.054376573726866	3.59944298214522e-10	0.0591767411951747	0.0333128838386555	0	0.0190202884418167	0.0148218179525574	0.0075133483916304	0	0	0.0221577337661364	0.0318775300612172	0.0314327805099027	0.0552874647737227	1.44168535565907e-07	0.0332527920298636	0.0521479247997219	0.0240322025950859	1.93933153334179e-06	0.0124459971380837	0.00125527564754366	0.00380080872112211	5.32458950133878e-08	0.018318789412596	0.00601404710705947
p6	0.0107591362767644	0.00232439385694657	0.00294599258785786	0	3.20729448293988e-08	0.00962904884391583	5.77901297656136e-08	0.00867761056594055	0.00557476150976795	0.00408093463714541	0.0136671813690587	5.440763754974e-10	2.66061257007664e-05	0	0.00848055456654037	1.07126800052905e-07	0.00836243680166245	0.00760102170385629	0.0627279557967703	0.0176925201433395	0.00953150334354131	9.99313070708037e-10	0.00591720766348075	3.47498089940947e-08	0.00635107377540878	0	0.0115853691780426	0.00170111531047835	0.000611057081526645	6.64852400253565e-06	0.0119727868334811	3.0351978718377e-10	0.0061901923790205	0	1.10043221546484e-09	0.0100948627738598	0.0286525224222133	0	0.00402061264835081	8.50923272715313e-08	0.0272666912166624	0	1.00920704173772e-07	0.00264456960451513	0.0923322202733885	0.0795774920130555	0.0790049488761658	0.021708882769833	0.00695411636488375
p7	0.0247369260144071	0.0132818879398256	0	2.26162778155369e-08	1.01719165480328e-05	0	4.30488151457398e-10	0.0171473435483195	1.87886577479444e-07	0.0175860969685708	0.0156247637149603	5.16748476773066e-09	2.27127469522711e-07	2.98328511019354e-10	8.65850502418774e-09	0.00579970938033766	0.00307627639133734	0.00897443965302078	0.0185125491221034	1.79726222462844e-07	0.0513641788520137	6.54351081907598e-08	5.77857442188144e-06	0.00785699165666888	1.16828423675787e-06	0.0975289845648066	0.0168294972695508	0.0587587894707125	0.00314359706162381	0.0298106482086448	0.0524301083957713	0.0113127350244664	0.0153513300721729	1.7215543996972e-06	0.0311660378745643	0.0367044852806649	0.0443609840963407	0.0222374262637386	2.37773616632027e-11	2.57650372182768e-07	0	0.063375068793816	8.33448729224193e-08	0.0309850220302433	0.0285384612056423	0.0131075733522702	0.0215989030171331	0.0196434059923709	0.00557920155621484
p8	0.0141734854647453	0.0207790695869986	1.03660828084879e-09	0.0330520041981071	9.84068255181756e-06	1.35942961649029e-05	5.91302688467927e-10	0	0.00167141520196621	0.00279543350646816	1.40134098512503e-07	1.74847242629325e-07	0.00751436089300565	0.0337270755359707	0.262287563231823	0	0.00741372417762084	2.6679319506917e-09	0.0176501600531686	5.38330651293755e-05	0.0161807255195085	0.108498274064141	0.00243765531649267	0.012069514927418	0.030472333437415	0.00867284823734752	0.00787453840291756	0.0252729976339643	0.00299502750499134	0.000807827105890517	0	0.0317810679940927	5.58744669119302e-08	0.00473005981527711	0.013116095688381	0	1.46536039049456e-09	0.0290713318480114	0.011687243150969	1.66976902404153e-05	8.16013463766582e-09	0.109088946804034	0.0124433686324451	0.0210537136323576	0.00659393263856003	0.00748778640266735	0.0086658718486189	0.00794272169678427	0.00864442102369186
p9	0.0246301146087293	0.0370589207220136	0.0267383791769676	5.56434705600274e-08	0.0143961025921399	0.0124438380807907	3.11790442552152e-09	0.0183744900718445	0.0304182388963608	4.73117061525609e-08	0.0349404678680189	1.59659892384371e-09	0.0239747348265999	1.02359533511292e-07	4.39480171436372e-08	0.00851042917261625	0.040472838827509	0.0239315229135495	1.69512088002825e-10	0.0205877652006844	0.0162084047862889	0.0257121479917136	0.0268599829852543	0.0271086564705378	0.00196052834289116	0	5.75812731450769e-11	0.000485177185779709	0.0275144660029608	7.89213443297963e-06	0.0235938343739536	0.00537017877874222	0.0168790393973198	0.0394153139851712	0.019797813036694	0.0404304485698414	0.00729679993746378	3.57471784891486e-08	0.0325708396873171	0.023816355347744	0.0292133451750601	0.005532307241659	6.04297285579652e-08	0.0418361147954288	0.00392023625376912	0.00743347285157276	5.02235194742286e-08	8.0408425094298e-06	0.0172665329861099
p10	0.00875578050396536	0.011566123673	9.54126291617458e-08	1.06942058047575e-10	0.00469083287687592	7.95516560194452e-08	0.000377996090181096	0.00352974174398516	0.0231975686063791	2.65786175328287e-07	0.00544671472013249	2.66252748567212e-09	0.0132823659567147	2.62087324348329e-10	1.90684651447102e-08	0.00755495973746047	0.00791974746891211	7.03112803866181e-06	0	0	5.38130511334914e-08	2.73879580481751e-10	0.00470550229071807	0.030808743830611	0.0122115580101503	0	0.00949728694440382	0.005850792398036	0.0117383163256072	7.36380879734826e-08	0.00365744372740927	3.8693854593843e-11	6.66110778678741e-08	2.37945272467597e-11	1.26443988428269e-09	0.00655900099732703	0.0174713622881268	3.35129847695087e-09	4.37438985060514e-08	0	2.81863387330206e-10	1.38409999478656e-07	1.04845494262996e-08	4.17324593019746e-08	0.00426604225325681	0.0111992913204602	0.00806961039463323	0.0542775027329016	0.0396892732076487
p11	0.0201958399903058	0.00999437948115449	1.1285317558345e-07	1.32853067999662e-09	0.0064499467751935	4.93511952505517e-08	3.92669619399446e-11	2.18830659121582e-07	0.0123098484912173	0.0237372785629485	0.00962280887747542	2.40281403200588e-07	0.0161573641983059	0.0372761814738184	3.1070997457756e-07	0.0439030394168014	0.0146129371989877	0	0.00201147375885116	0.013844986613815	0.0229267017070019	0	0.0286029748297913	0.0190932210762018	0.0015674472624297	0	0.0319223896137634	0.0183101823528552	0.0194516017627707	0.0511023316167207	0.0140544095478131	0.00793335445496485	0.034813589233044	0.0077884463656322	0	2.59466973078131e-10	0.024975493892878	0	0.0420834782278212	9.75077080030868e-06	4.92898396318938e-08	0.00414719743646774	0.00184610723420763	0.00235358211867671	0.00107568165325135	1.83010911920892e-07	0.00164447473973191	5.70713330330068e-08	0.0274499724693673
p12	0	0.013579781700863	0.011393824915003	0.0209233286339904	0.0706971880826984	0.132905004814743	0.0268816724655602	1.98942991876979e-09	0.00882556411092527	0.00764523459330489	0.00162819575108778	0.0465851303877637	0.00197725172995085	0.0232273394227562	6.72972561551836e-09	0.0543407810551241	1.72615109508407e-07	0.0188863423757192	0.0225421638355917	1.51622191734588e-07	0.00286393279815824	0.00141814578942111	1.47815890496571e-07	9.79501902618624e-06	1.09650869743124e-05	0.0732581762580537	3.97953370811014e-10	1.63680525467186e-07	0.0213441870782291	0.041910987609907	0.00416943165849351	0.109931161280682	0.027468315578175	3.40947160753272e-09	0.0602771449696185	0.0143095177678859	0	5.16614433620681e-07	1.42416891486729e-08	0.00782634663823074	7.78339779978531e-08	0.0138875868966807	6.90714694841254e-07	0.015987961709296	1.89551906225928e-07	0.00162555149962012	0.0138132615829744	5.58683603613433e-08	0.00380805136831296
p13	0.0221786769831206	0.0337977242289659	0.0799866563736694	0.100379217271327	0.044246377743005	0.0205206060211096	0.0044197646184471	0.070731862468377	0.0109534381854625	0.0324954999827346	0.0390004108572219	0.0255933434331123	0.0484274261884232	3.77827039869925e-07	2.45370436197477e-09	0	0.0141183292974668	0	0.00626954761402211	0.00372128746552512	0.0276634875808233	0.0102874891225581	0.0364914064686031	0.00465599638456388	1.95913071183909e-09	0.0115973201101779	0.0293429756550459	5.79755621600846e-09	0.0215206703055768	9.05347002353995e-08	0.0233452297743073	1.22659132870269e-10	0.0347051944909892	3.90023563632365e-11	0.0130137040880303	7.19868662617101e-10	0.0249186211007985	8.25537806545213e-10	8.87589159498475e-08	4.83879415788258e-08	6.09328662435025e-10	6.09771958105604e-08	0.0179411335555254	0.00162362222695234	8.58883406217764e-10	2.95052513078088e-07	0.00471346895846313	0.020326168408896	0.00759339715686609
p14	0.0218376330638582	2.93469710472974e-09	8.92090550743104e-11	0.0486558041783337	1.89673383417935e-07	2.76336386504727e-05	4.09603418104744e-09	0.0359374843479692	0.0237493994603173	0.0255488499941653	0.00911361566591444	8.14246824637556e-08	0.0163257493176211	0.046722459896784	7.82882768013845e-08	1.37043275540462e-09	1.70930657825511e-07	0.101125616073049	0.0771863939576185	0.00442780783831777	0.0416939858901847	0.0376113212976277	0.00510517866703004	0.000796573957481576	0.0742832119498453	0.07630675702863	7.04157559205946e-08	0.0116887458538843	0.0331144683854131	0.0188999859324591	0.0139207930155552	0.00788053110786277	0.0266560846727583	4.60229982757273e-10	0	5.99092741075519e-06	0	9.70262788987437e-09	0.0334469970122298	0.000778226961116947	0.0130359897470331	2.46174437663336e-07	0.00613526379725212	4.11132650708677e-08	0.0122027894054679	0.0142867895626985	0.0233941393974219	5.26713719691853e-08	0.00382600089930507
[truncated: 20 more columns]
