# Supplementary material for: Preferential Activation of the Hedgehog Pathway by Epigenetic Modulations in HPV Negative HNSCC Identified with Meta-Pathway Analysis
Source: PLoS One. 2013 Nov 4;8(11):e78127. doi: 10.1371/journal.pone.0078127 (PMC3817178; doi:10.1371/journal.pone.0078127)
Supplement: Methods S1 — R code. ZIP archive containing R code used to for the analysis in this manuscript. The README file in the archive describes each of the files contained therein. To fully reproduce the results, the scripts should be run in the following order (1) Preprocessing.R, (2) RunMEGAPSReplicateThreshold.R, and (3) Postprocessing.R. Note that the CoGAPS analysis and associated gene set statistics are stochastic algorithms, so results may differ slightly from values reported here though qualitative results will remain unchanged. (ZIP) [file pone.0078127.s009.zip › CodeArchive_S1/GAPS/ExprsFALSE.MethTRUE/NormalTRUE.HPVPosTRUE.HPVNegTRUE/nP14.nIter50000000.SigE0.10/PResults0.8318701338.Diagnostics.txt]

Diagnostics for P created at Tue Jun 19 09:57:43 2012


number of genes: 972
number of samples: 69
number of patterns: 14
number of burn in steps: 1e+08

Initial chi^2: 5.66088e+08

Iter	Burn In	T	chi^2	number of atoms
0	1	2e-08	5.66088e+08	1
1000000	1	0.02	1.78197e+07	1076
2000000	1	0.04	1.56811e+07	1134
3000000	1	0.06	1.46252e+07	1121
4000000	1	0.08	1.40834e+07	1143
5000000	1	0.1	1.37065e+07	1112
6000000	1	0.12	1.34634e+07	1089
7000000	1	0.14	1.32857e+07	1133
8000000	1	0.16	1.31727e+07	1142
9000000	1	0.18	1.30616e+07	1125
10000000	1	0.2	1.29775e+07	1115
11000000	1	0.22	1.28969e+07	1124
12000000	1	0.24	1.28413e+07	1133
13000000	1	0.26	1.27969e+07	1094
14000000	1	0.28	1.27451e+07	1116
15000000	1	0.3	1.26724e+07	1128
16000000	1	0.32	1.25619e+07	1121
17000000	1	0.34	1.24257e+07	1094
18000000	1	0.36	1.231e+07	1063
19000000	1	0.38	1.22499e+07	1099
20000000	1	0.4	1.22081e+07	1082
21000000	1	0.42	1.21601e+07	1051
22000000	1	0.44	1.21185e+07	1065
23000000	1	0.46	1.20926e+07	1067
24000000	1	0.48	1.2075e+07	1100
25000000	1	0.5	1.20586e+07	1095
26000000	1	0.52	1.20465e+07	1049
27000000	1	0.54	1.20341e+07	1065
28000000	1	0.56	1.20353e+07	1071
29000000	1	0.58	1.20126e+07	1103
30000000	1	0.6	1.20031e+07	1071
31000000	1	0.62	1.19932e+07	1072
32000000	1	0.64	1.19831e+07	1080
33000000	1	0.66	1.19692e+07	1044
34000000	1	0.68	1.19536e+07	1110
35000000	1	0.7	1.19372e+07	1121
36000000	1	0.72	1.19193e+07	1078
37000000	1	0.74	1.18885e+07	1068
38000000	1	0.76	1.18375e+07	1103
39000000	1	0.78	1.17953e+07	1052
40000000	1	0.8	1.17636e+07	1131
41000000	1	0.82	1.17394e+07	1118
42000000	1	0.84	1.17166e+07	1113
43000000	1	0.86	1.16942e+07	1080
44000000	1	0.88	1.16769e+07	1107
45000000	1	0.9	1.16601e+07	1090
46000000	1	0.92	1.1652e+07	1096
47000000	1	0.94	1.16431e+07	1105
48000000	1	0.96	1.16367e+07	1102
49000000	1	0.98	1.16315e+07	1127
50000000	1	1	1.16279e+07	1107
51000000	1	1	1.16253e+07	1092
52000000	1	1	1.16239e+07	1135
53000000	1	1	1.16223e+07	1087
54000000	1	1	1.16213e+07	1088
55000000	1	1	1.16199e+07	1070
56000000	1	1	1.16181e+07	1102
57000000	1	1	1.16175e+07	1125
58000000	1	1	1.16162e+07	1113
59000000	1	1	1.16149e+07	1122
60000000	1	1	1.16135e+07	1116
61000000	1	1	1.16132e+07	1085
62000000	1	1	1.16121e+07	1128
63000000	1	1	1.16118e+07	1114
64000000	1	1	1.16115e+07	1101
65000000	1	1	1.1611e+07	1073
66000000	1	1	1.16104e+07	1122
67000000	1	1	1.16102e+07	1100
68000000	1	1	1.161e+07	1089
69000000	1	1	1.16098e+07	1075
70000000	1	1	1.16112e+07	1072
71000000	1	1	1.16102e+07	1097
72000000	1	1	1.16095e+07	1115
73000000	1	1	1.16094e+07	1080
74000000	1	1	1.16098e+07	1140
75000000	1	1	1.16094e+07	1103
76000000	1	1	1.16091e+07	1084
77000000	1	1	1.16132e+07	1134
78000000	1	1	1.161e+07	1098
79000000	1	1	1.16096e+07	1119
80000000	1	1	1.16111e+07	1096
81000000	1	1	1.1609e+07	1141
82000000	1	1	1.16116e+07	1088
83000000	1	1	1.16111e+07	1102
84000000	1	1	1.16101e+07	1084
85000000	1	1	1.16109e+07	1074
86000000	1	1	1.16097e+07	1102
87000000	1	1	1.16112e+07	1115
88000000	1	1	1.16099e+07	1087
89000000	1	1	1.16452e+07	1095
90000000	1	1	1.16088e+07	1092
91000000	1	1	1.16089e+07	1086
92000000	1	1	1.16089e+07	1080
93000000	1	1	1.1609e+07	1119
94000000	1	1	1.16096e+07	1090
95000000	1	1	1.16087e+07	1092
96000000	1	1	1.16083e+07	1115
97000000	1	1	1.16085e+07	1106
98000000	1	1	1.16087e+07	1117
99000000	1	1	1.16089e+07	1113
100000000	0	1	1.16095e+07	1127
101000000	0	1	1.16092e+07	1098
102000000	0	1	1.16088e+07	1089
103000000	0	1	1.16087e+07	1126
104000000	0	1	1.16239e+07	1095
105000000	0	1	1.16086e+07	1079
106000000	0	1	1.16089e+07	1106
107000000	0	1	1.1609e+07	1123
108000000	0	1	1.16092e+07	1135
109000000	0	1	1.16089e+07	1115
110000000	0	1	1.16094e+07	1088
111000000	0	1	1.16087e+07	1123
112000000	0	1	1.16088e+07	1107
113000000	0	1	1.16088e+07	1093
114000000	0	1	1.1609e+07	1109
115000000	0	1	1.16085e+07	1118
116000000	0	1	1.16087e+07	1108
117000000	0	1	1.1609e+07	1124
118000000	0	1	1.16093e+07	1123
119000000	0	1	1.16096e+07	1096
120000000	0	1	1.1609e+07	1100
121000000	0	1	1.16089e+07	1076
122000000	0	1	1.16092e+07	1154
123000000	0	1	1.16089e+07	1102
124000000	0	1	1.1609e+07	1075
125000000	0	1	1.16084e+07	1127
126000000	0	1	1.16087e+07	1070
127000000	0	1	1.16087e+07	1097
128000000	0	1	1.16086e+07	1129
129000000	0	1	1.16088e+07	1096
130000000	0	1	1.16087e+07	1097
131000000	0	1	1.16088e+07	1098
132000000	0	1	1.16089e+07	1112
133000000	0	1	1.16088e+07	1079
134000000	0	1	1.1609e+07	1091
135000000	0	1	1.16087e+07	1128
136000000	0	1	1.16087e+07	1103
137000000	0	1	1.1609e+07	1120
138000000	0	1	1.16091e+07	1063
139000000	0	1	1.16088e+07	1122
140000000	0	1	1.1609e+07	1098
141000000	0	1	1.16087e+07	1076
142000000	0	1	1.1609e+07	1100
143000000	0	1	1.16088e+07	1113
144000000	0	1	1.1609e+07	1113
145000000	0	1	1.16085e+07	1129
146000000	0	1	1.16088e+07	1120
147000000	0	1	1.16097e+07	1109
148000000	0	1	1.16091e+07	1086
149000000	0	1	1.1609e+07	1105


Summary
<number of atoms> 1105.4 <chi^2>: 11609216 ; chi^2 of mean: 11595174.192788
