# Supplementary material for: Preferential Activation of the Hedgehog Pathway by Epigenetic Modulations in HPV Negative HNSCC Identified with Meta-Pathway Analysis
Source: PLoS One. 2013 Nov 4;8(11):e78127. doi: 10.1371/journal.pone.0078127 (PMC3817178; doi:10.1371/journal.pone.0078127)
Supplement: Methods S1 — R code. ZIP archive containing R code used to for the analysis in this manuscript. The README file in the archive describes each of the files contained therein. To fully reproduce the results, the scripts should be run in the following order (1) Preprocessing.R, (2) RunMEGAPSReplicateThreshold.R, and (3) Postprocessing.R. Note that the CoGAPS analysis and associated gene set statistics are stochastic algorithms, so results may differ slightly from values reported here though qualitative results will remain unchanged. (ZIP) [file pone.0078127.s009.zip › CodeArchive_S1/GAPS/ExprsFALSE.MethTRUE/NormalTRUE.HPVPosTRUE.HPVNegTRUE/nP14.nIter50000000.SigE0.10/Psd.0.8318701338.txt]

1	4	11	14	15	16	18	22	25	30	31	37	50	2	3	5	6	7	8	9	10	12	13	17	19	20	21	23	24	26	28	29	32	34	36	39	40	42	43	44	45	46	48	49	114	115	116	117	101	102
p1	0.000237471216680315	0.00018741580678965	7.56728531262584e-05	0.000381695006642362	0.000741444592155585	2.65181677843064e-06	0.00109100962616466	0.000337016898054867	0.000189542653168546	0	9.50427325104443e-07	5.14868081884441e-08	0.000199678033943608	4.95749389733522e-08	5.89946781566295e-05	0.000395407380632583	0.000271475400612061	0.000339513316012496	6.28089692491008e-08	0.000602179577237229	2.00838519135551e-06	0.00031135571367707	0.000227632966870359	0.000197189705819367	0.000925475057372262	2.05478002228405e-06	0	0.000341633758847153	0.00020389681218714	2.20238265676518e-06	1.29290240740819e-07	3.49968131116547e-05	0.000291089830965264	0.00068952756289867	4.86262247954643e-06	1.76160047119025e-05	3.16531002680219e-06	0.000487961359161711	0.000329195315570438	0.0003037761369124	0.000276183020149544	0.000232126772021522	0.000673462070000419	4.87792840173233e-06	0.000303498856601276	0.000379795687597956	0.000348483019736858	2.34205615631835e-07	0.00020222308789527
p2	0.000444171764612876	2.82861254888542e-07	0.000591053186516724	4.7563985849648e-06	0.00127204358382683	0.00110783564560134	2.2509297768034e-05	0.000544112996324578	1.02683758470482e-07	9.79877537890207e-06	9.97369422120715e-06	0	3.83302855233633e-06	1.86278805527639e-06	0.000616491194732678	0.000886771282478569	0.000513419381980218	8.93844584248681e-06	2.23872240968564e-07	0.000801348254663571	0.000513146568869228	5.32109502100987e-06	0.000401254952937617	0.000345693737096761	0.00336923682396541	1.1836075370548e-05	0	0.000808442189584672	4.21442876338335e-06	0.00049990160896794	0.000437770437730067	0.000188165931623249	0	4.7766875313911e-06	0.00096735971985682	0.00152319230589922	4.52369620334509e-07	0.000988987319211467	0.000545067420166005	0.000976347556004201	3.31462052858645e-06	0	0.00210466922024843	0.000490477167259146	2.79715449022367e-06	0.000854623870245036	0.000752284085140208	8.83277797974613e-07	0.000338962303446677
p3	0.000178291623039663	2.48188983761559e-08	0.000208681759250706	4.91928285106054e-08	0.000324454089804158	0.000314944962242786	4.89789501556523e-10	0.000229202167877086	0.000150352935568834	0.000222833114947624	0.000208912233955922	0.000231994847817566	0.000175020366681142	6.01323150098402e-06	0.00023604632107372	0.000229918106740262	0.000165367634720916	0.000211542764855373	2.14387858266604e-06	0.000355447077602228	1.75182043457189e-06	0.000287073914419322	0.000173891931429904	0.000124918798337237	7.49132674992527e-09	6.10919171714544e-05	0.000243997589445425	0	0.000170353182502561	0.000353964291537098	0.000206188891969504	0.000326675929688842	0.000270321990531731	0.000167284816067043	2.575679742475e-09	0.000113430594658164	8.87100635476154e-07	0.000245263777019209	0.000184211760408159	0.000385486501806126	2.28612196714294e-08	0.000116422714029587	0.000483056064283837	0.000113869753833513	0.000232698318461115	0.000204953043925443	0.000209850468648613	0.000102881012722562	4.4185226192107e-05
p4	0.000165211765582959	0.00022518963503944	0.000547483021977081	0.000642181820722401	0.000543258251068991	7.40307104111369e-07	0	0.000415679594078753	0.000191069763475692	0.000373741012802352	0	0.000597968080968175	0.000327455338233539	1.65173038872128e-05	1.71810253176275e-06	0.00020402677949704	2.3117680329173e-09	3.85379895740774e-05	0.000262322475214939	0.000321196125918312	0.000285962516278705	2.20620839253108e-05	0.000209422509370595	0.000162250729069763	0.00011869566231602	2.71986023420407e-08	2.92146860500959e-06	0.000340672045006976	0.000224778660304024	0.000344207235256777	8.47333399255076e-08	0	0.000299365695984431	6.03941371444209e-08	4.23243454864025e-07	0.000363131788934914	0.000401599493906008	0.000523060874992876	0.000205269092465781	0.000260523830312117	0.000348035931546731	0.000241944817338084	1.24749073574516e-07	0.000385987585465291	0.000424953039723788	0.00036269673057241	0.000346522030421612	0.000357026410684915	0.000155811815095558
p5	0.000164448264770383	0.000185199180284819	6.29060299984158e-08	3.69712251227554e-06	7.76209537136471e-08	0.000332914281891883	0.000442169703250215	4.69942507466681e-06	1.69609764878873e-06	0.000263822950949623	0.00024218417040698	2.65134266386148e-07	0.000136822007902063	0.000483921381053553	1.60360846935543e-06	0.000164321271418794	0.000214667035029864	0.000309372151953498	0.00031397158622879	0.000445625343307465	3.11105547617639e-06	0.000228855792292609	0.000195350986847131	0.000164475844039833	0.000446611416995551	2.56266909868487e-08	0.00032981591068155	0.000271103804253182	0	0.000235260125526004	0.000189428310186675	0.000230233167399807	0	0	0.000246189114157042	0.000264848568314686	0.00019073932901595	0.000527008510524912	2.30597353909329e-06	0.000345744481517316	0.000410830250055836	0.000225007181552677	5.74232626669602e-05	0.000242176693599685	0.000221066240929318	0.00018275406495308	9.15370100377063e-07	0.000392291030661757	0.000267183645067893
p6	0.000118842256625023	0.000124386708100248	0.000117183782168688	0	3.17029657105843e-06	0.000524769351359142	9.50475005286842e-07	0.000130011529033604	0.000103557248274089	0.000113250593950498	0.000134399016464711	4.39232392011445e-08	8.27934454984071e-05	0	0.00014090768507032	1.7152464835881e-06	0.000127914911231966	0.00017786786846087	0.00024026929846669	0.000230581466910351	0.000128446461084209	7.40847520911396e-08	0.000128773154865073	5.67752736200405e-07	0.000316161658288208	0	0.000192413502164665	0.000153798238616111	0.00010376915809083	0.000279530882812982	0.000148185222619597	2.92321190047368e-08	0.000118280552999235	0	8.48065133633181e-08	0.000144914762488798	0.000131523143500095	0	0.000126459361216846	1.4885460833554e-06	0.000182903594538277	0	1.55660995468044e-06	0.000148636825635734	0.000239813614992155	0.000195248930333262	0.000221102996934161	0.000198773366694682	0.000106403324698032
p7	0.000197433117634741	0.000238002933119622	0	5.71126549403522e-07	0.000373248299938372	0	3.01009234042807e-08	0.000258618410243582	1.03253866347409e-05	0.00025026008211494	0.000243862799160409	1.9939116849668e-07	3.2320961554093e-06	2.98328511019331e-08	2.97773673504754e-07	0.000271466791221434	0.000220458668295163	0.00032285415370846	0.000365650888348825	2.95282982673134e-06	0.000381637741363066	1.20350543561803e-06	4.0903742437001e-05	0.000171349162018128	6.98001324898057e-05	0.000737827624395044	0.000279173815021771	0.00044315177769517	0.00015907209890577	0.000450045626684724	0.000348134179933477	0.000291451241299282	0.000276890922035832	1.88887447599349e-05	0.00036185134060195	0.000379765923976706	0.000265253644301478	0.000386571334938861	2.37773616632038e-09	3.29113192127257e-06	0	0.000521162048154932	2.3184880882758e-06	0.000347038586791514	0.000510258903261796	0.000494191166965298	0.000464061343686932	0.00030789298780084	0.000194804596508268
p8	0.000311947847803175	0.000372312616926243	1.03660828084881e-07	0.000452964784658147	0.000405783196375379	0.000125831774376748	4.67796024028707e-08	0	0.000326340155636931	0.000395058190220471	2.11388534334931e-06	2.70051014418367e-06	0.000297275840275774	0.000533275025265848	0.0014806508759289	0	0.000294286498949179	2.66793195069237e-07	0.000490416075774784	0.00130098673003228	0.000422656498584892	0.00066432208185936	0.000331501281234056	0.000269494580302887	0.000812675743403281	0.00063176938423289	0.000438380402093339	0.000475497504023048	0.000268097296605107	0.000615117563420109	0	0.000399428817901751	1.34935910105072e-06	0.000551071747533004	0.00049816151742975	0	1.08408412085723e-07	0.000441106712353628	0.000334307689353408	0.00106559003441374	3.01797361970231e-07	0.000703020544282147	0.000722092575456424	0.000349640206473512	0.000492121825061771	0.000427397922410888	0.000436860564375019	0.000782510962433906	0.00026308075551442
p9	0.000173783466941125	0.00024004267715066	0.00024121886627096	9.72912559322401e-07	0.000844864700039581	0.000634022334359916	1.33280161942723e-07	0.000193796768217293	0.000173113353661853	7.47684062110745e-07	0.000267211743847082	8.90222038377004e-08	0.000172729079347466	1.52552112521445e-06	7.12728535826159e-07	0.000230472034869963	0.000270781383692645	0.000263515756715113	1.6951208800285e-08	0.000612182099684102	0.000207588470687081	0.000235021202384229	0.000198708743567299	0.000143005550948358	0.000787978508090199	0	5.75812731450834e-09	0.000428884706329057	0.000167986246516499	0.000392042816408819	0.000188236332233991	0.000330806225345472	0.000173921996578034	0.000382365201372322	0.000267964955071985	0.000362737546605621	0.00018608341999624	6.46612862299543e-07	0.000236984009193383	0.000337570469701401	0.000316448516647491	0.000180471027142843	1.05801606026684e-06	0.000292304566404603	0.000245523694687642	0.00020182117872282	7.63788483103076e-07	0.000130040885457406	0.000197958379891165
p10	9.37288971701201e-05	0.000118703551215308	1.44366217023437e-06	1.0694205804758e-08	0.000283560358098406	7.1808020341931e-06	0.00011604181771644	0.000133587342946011	9.20222789458737e-05	3.84955793225266e-06	0.000100119228166678	1.590145812619e-07	9.67081309586597e-05	2.52867397551127e-08	3.11085718104111e-07	8.53399245666771e-05	8.90360949257731e-05	3.49922392340916e-05	0	0	8.57682351776588e-07	1.93918243005903e-08	9.26291554822405e-05	8.66509628824329e-05	0.000285309919986691	0	0.000128173643783733	0.000172273480914746	9.70165186818809e-05	1.24437634090983e-06	0.000101559020148722	3.869385459384e-09	1.09960004698129e-06	2.37945272467589e-09	8.96001325899773e-08	0.000110909284660828	0.000121207950913924	1.45283386777208e-07	7.21231732049564e-07	0	1.84169882463275e-08	7.28554880993019e-06	3.9793340774223e-07	6.09095088868167e-07	0.000193852593656359	0.000158766224206491	0.00012927236895301	0.000142949528093447	9.69105613723356e-05
p11	0.000155604592461552	0.000165277100690733	1.71513170994076e-06	8.09705198543716e-08	0.000340593224978684	8.47583601232494e-07	3.92669619399421e-09	3.22752575755228e-06	0.000163638992907763	0.000259784630523501	0.000162618869439396	3.7556786486961e-06	0.00015965247033227	0.0003646294529974	4.15750566331149e-06	0.00032228680175969	0.000179588931213393	0	0.000296193311382595	0.000605303869146826	0.000200486334579298	0	0.000207065002945644	0.000143228429104905	0.000355983805773037	0	0.000323734012869831	0.000258251428223064	0.00016815054600166	0.00112740421960006	0.000172492857033869	0.000199320551614572	0.000274434851536808	0.000436973325990603	0	2.59466973078136e-08	0.000180319933483826	0	0.000244625326874889	5.44140416896622e-05	7.29165766835094e-07	0.000226735028091755	0.000406940712361313	0.000167993475974044	0.000202651494795437	2.57208792753723e-06	0.000217319145296133	9.54781321006112e-07	0.000160514512275609
p12	0	0.00028830526554196	0.000618214868738813	0.000445174078700963	0.000499494359013052	0.000584613371623637	0.000588558638521468	1.98942991876968e-07	0.000200283344788464	0.000458025644213713	0.000266112806194863	0.000738169885320542	0.000332811812883747	0.000459015918737116	3.75211702578664e-07	0.000442503577470975	2.67004500279484e-06	0.000346329577153656	0.000423794064834139	3.40456599195031e-06	0.000363546031119315	0.000324087040874142	2.38516769959191e-06	6.38683596653592e-05	0.00045283261265996	0.000551480524477872	3.9795337081101e-08	2.63111816406148e-06	0.00020189016052001	0.000420643977593846	0.000289569616661576	0.00050689270656514	0.000262141756474885	1.4472235708442e-07	0.000669967038608653	0.000477026870102025	0	1.08728096371823e-05	3.82731173648144e-07	0.000333204355003558	1.27933586896677e-06	0.000288434333060726	2.17276686263084e-05	0.000307622582427628	3.01240166409988e-06	0.000314904798119555	0.000340233665924182	9.99847280494799e-07	0.00021188525897985
p13	0.000173373631912213	0.000178471016441746	0.000329361679161613	0.000413683168549384	0.000256058407508806	0.000630803893745399	0.000502994149746088	0.000268190537899923	0.000163951919042637	0.00025946318564223	0.000231793850598352	0.000344936560811807	0.000221078155694602	6.00520110590024e-06	1.15028168046696e-07	0	0.000180827094226041	0	0.000254356116875215	0.000352758756958616	0.000269557330971221	0.000195588997637834	0.000195379319650495	0.000132927527749927	8.20151585587089e-08	0.000292169504103755	0.000279254323247136	2.41782942323227e-07	0.000156843420703952	1.46493153053236e-06	0.000261065328110102	1.22659132870264e-08	0.000216171098886088	3.90023563632422e-09	0.000201055665362075	6.26116987489001e-08	0.000233514107232153	5.83714500686506e-08	1.56622024016556e-06	8.36335881525984e-07	4.46636302080447e-08	1.10618229166666e-06	0.000530110632452164	0.000194591783168817	5.47759679934593e-08	4.90604385558895e-06	0.000199117696489547	0.000214775747882525	0.000142394804890484
p14	0.000219182076601089	1.65584557807107e-07	8.92090550743089e-09	0.000427245889358156	1.17086908745214e-05	0.000564311037714435	2.11038496288805e-07	0.000311718816633252	0.000186444475080139	0.000280269122148132	0.000220307388200229	1.48059349785173e-06	0.000232339432405395	0.000318741053320968	1.42935494992923e-06	1.30114079813123e-07	2.64668321321038e-06	0.000418651252202841	0.000356742917174572	0.000521878430064882	0.000313440701027257	0.000369189147289561	0.000239924805564105	0.000232813601891941	0.000925431600280509	0.000478314521818939	1.18332667449654e-06	0.000167653091245793	0.000216770339762055	0.000315016377015112	0.000265010085574449	0.000266007794754839	0.000329200966147936	4.60229982757407e-08	0	0.000174558765786198	0	3.366531360703e-07	0.000236324340405138	0.000473562677491837	0.000182445689423173	3.36965508266292e-06	0.000553819298587054	8.71869024925772e-07	0.000354548372058339	0.000304307145147894	0.000297774819171082	1.02190954178706e-06	0.000137721809625039
[truncated: 20 more columns]
