# Supplementary material for: Preferential Activation of the Hedgehog Pathway by Epigenetic Modulations in HPV Negative HNSCC Identified with Meta-Pathway Analysis
Source: PLoS One. 2013 Nov 4;8(11):e78127. doi: 10.1371/journal.pone.0078127 (PMC3817178; doi:10.1371/journal.pone.0078127)
Supplement: Methods S1 — R code. ZIP archive containing R code used to for the analysis in this manuscript. The README file in the archive describes each of the files contained therein. To fully reproduce the results, the scripts should be run in the following order (1) Preprocessing.R, (2) RunMEGAPSReplicateThreshold.R, and (3) Postprocessing.R. Note that the CoGAPS analysis and associated gene set statistics are stochastic algorithms, so results may differ slightly from values reported here though qualitative results will remain unchanged. (ZIP) [file pone.0078127.s009.zip › CodeArchive_S1/GAPS/ExprsFALSE.MethTRUE/NormalTRUE.HPVPosTRUE.HPVNegTRUE/nP15.nIter50000000.SigE0.10/Amean.0.6979788051.txt]

p1	p2	p3	p4	p5	p6	p7	p8	p9	p10	p11	p12	p13	p14	p15
Meth.AANAT	0.817402919515362	1.10757130461417	7.37319885761088e-05	1.08936748152133	4.68556978970249e-05	2.92002312720385	0	0.000111971799240949	0.602375194941743	1.27170067919597	0	3.49432642488693	1.17893603378955	3.39635561763852	1.01591330552803
Meth.ABCA1	6.3806624456934	20.9250561001964	30.8860110195142	9.91513298662829	8.40742794892488	8.15214775026307	12.1491724252755	10.8774209368422	8.41335367535934	13.1408205344437	12.9580398186895	6.03932441376941	13.2022990226141	12.5290633516624	8.65785703459244
Meth.ABCA2	6.31164533943871	14.8449835789684	28.3091355792738	9.32089930123379	6.71676635315315	6.79060878016769	13.7879927206021	9.81440771210263	7.30032650815732	11.1122215150727	11.0081625092783	5.3436987105261	11.0895116199495	11.0718533915026	6.04818248222395
Meth.ABCC3	10.4007932237416	20.6055635140877	0.00169120076508107	7.08569801244635	6.42885206706295	9.04077716664155	8.380333448425	13.5011508437767	9.13739314528155	11.6052480615435	13.8356265956673	2.67710849711802	20.3424251486854	4.99738714543074	4.15975984998416
Meth.ABCG2	9.56441826835013	13.6854495922264	28.188754971546	10.6499782219966	6.18717908131995	8.91240571408774	10.6542070246362	7.7221163652878	9.8665864029952	11.1359891050254	12.1535904296214	5.97428734536109	2.74555558266914	12.358197876975	9.57874551818366
Meth.ABL1	3.09883272994276	8.41987304651296	22.1059297005381	5.83260245746026	5.24178193446659	5.08411409534749	9.13775725774057	4.76451013397018	4.40871337873978	5.80567760599006	8.20408869369326	2.91737155736356	6.9737441343213	5.42301470954586	2.48860990045191
Meth.ABRA	0.585372812523249	1.48183018790303	0.11302865189858	0.000329479354173716	0.000339646466585986	0.45450374364706	0.785432044466	0.557744829376129	0.633366603412332	0.525345877028178	0.000177785617483794	0.191820870710748	0.603228468849709	0.680166220251684	0.00996622275528513
Meth.ACAA1	6.44478732222658	17.9035507338347	33.4612464948145	10.8668293671472	8.55075390326566	7.87782562102677	16.0334693128403	8.43404704118154	7.87617649390864	12.776874486871	11.8481330909874	4.30102006479143	15.0938888970398	14.3027402885326	5.79873820438687
Meth.ACADM	11.2935435033435	17.9761444073029	37.3448023202221	14.6837084915092	14.3992237726857	1.08934161025887	5.29146158220611	8.75152794033231	4.39698292443108	1.17219031680333	7.63992914090505	0.809455304199862	17.6344775092607	25.5532218656887	7.78266819102758
Meth.ACAT1	1.95768262417337	7.11552984501731	12.1525240743076	3.51474074373199	2.7593483966272	3.16331566069615	5.67982887568187	2.7101688864477	3.02675381275423	4.61216958781984	4.6675333943193	1.716648726281	6.12132930452316	4.10571547098335	1.97431067415379
Meth.ACAT2	1.09036349252288	2.84616969779918	10.9966524243864	3.42146561719378	2.45874620103681	1.80729784340446	2.88955532035764	1.69765681649694	1.15584525643292	2.71275033816806	4.01815069953759	1.06845343952092	4.37773440948125	3.54563265860903	2.17274835256882
Meth.ACE	1.87671802190625	8.68329568655003	37.1546211236186	16.7683903692125	7.33116107276435	5.19987869410983	16.6138024333336	17.2157531418411	10.0543145662717	20.2905541316901	0	5.46833968683772	19.7006984156412	12.1975999884133	10.360989737867
Meth.ACE2	0.949507014775533	1.56514309789541	4.62263146449373	1.42377330215279	1.03486188957495	2.9714135543556	3.12642596752678	2.12046860608605	2.19619385064677	2.55998750471652	2.08386069704825	2.48474311178329	2.00513440974621	4.69125106649566	1.94302117158564
Meth.ACHE	8.12445025061529	17.9886977105203	37.9913748962963	12.1531033414158	12.7545416169116	7.46371693114026	10.4055159140732	14.4670940305234	6.47741954159459	14.962630636689	11.2374051814315	6.17586049364442	12.9766597583168	20.4244209189052	7.76018657595747
Meth.ACLY	4.76533779400464	14.1009754058623	15.7884790676709	6.13996697592413	7.17808028954535	7.49672402900632	7.6984430718256	13.3508368903945	9.74508043263613	13.4218844972263	5.07722335769281	6.5565260167054	9.27265517045407	13.9585443210881	11.2196467383941
Meth.ACOX1	6.37913891248625	17.3827926429342	34.5546203377256	11.3111909278922	6.82560511587637	8.06037096874303	16.7553483642344	10.5194026817613	8.54087870532041	13.0193513165988	12.1133647421669	5.41988191481733	12.7762158913007	15.1984904144218	5.65024992300958
Meth.ACSL1	5.89536266332911	13.3309094015024	31.7846674298905	10.8483182832748	8.2354743613302	7.59316229419326	9.46748179810499	7.28699062021083	5.8914394008598	10.7141434848453	9.89285705454748	4.26646036109232	7.45469986980243	12.510997200035	6.47412164787914
Meth.ACTA1	0.292788906980915	7.61881171612556	18.7129250881569	2.53245497725022	3.20125535670016	4.00145658758231e-05	1.71083604335847	2.18626912441789	0.168289638564022	0.000114078359003116	3.23915387894975	0.189464854634585	22.4667689053599	2.25077633179877	4.41418410321766
Meth.ACTB	9.03543636766611	20.3044440008007	38.402314003982	11.5019255307625	10.7783666568066	9.52551704831662	18.9840849125832	10.3269111493229	10.0710041399733	15.0391297051217	12.5816869939396	6.21989110013856	14.4908746642135	16.7739973750866	8.01010114011852
Meth.ACTG1	8.22211754145944	26.8680044889495	40.7517726853005	13.3153717483361	9.90523595127313	8.78124217236107	18.1724050028654	11.924590184008	7.72626370509801	15.6485317563755	18.0338422309813	5.55853979129242	15.9933376392039	3.26957662974274	7.49517141476011
Meth.ADA	8.17628491534546	5.7243911259794	31.4040657874888	13.7032388943034	5.81302613230251	6.46002025456208	9.03238336809075	1.95904044518466	6.1172309427578	8.78869848919487	10.4957598898008	4.04127636344981	0.000102407698183922	8.88841358264127	3.3918598205666
Meth.ADAM17	3.29050226699504	9.82053369742953	30.2019578500618	8.50871731618277	7.16755093942194	5.42330396819083	10.871532120407	6.97783939214289	6.73117268563312	9.4804396430972	9.9173913028284	3.72219649384802	8.69320260958081	9.98981296165232	3.45417134872666
Meth.ADAMTS1	6.19946706302459	22.1852888969168	10.4691024240737	10.5774329280371	8.58348266461749	7.83149831209929	3.71690618985839	12.2540519580934	9.22828342740054	12.1899375225432	8.13983289881694	7.66068741430604	17.1929223726206	4.49957690103148	8.76192426926425
Meth.ADAR	6.64309615985528	16.6322317150627	35.5496748178545	11.4998514156457	9.07691868267082	7.24873703313405	15.6730829718673	9.31473977952521	8.1120451204053	12.5756171074023	12.4895388031985	4.59838982479505	15.5602401766032	14.5438087646622	5.50934314558395
Meth.ADCY3	0.00866059592958784	0.578566376120515	0.341600691228264	0.851914050385144	0.00563699359413319	0.00120025210809986	2.24305558422669	0.560547529517083	0.467494554718909	0.545752738418816	1.24089329448407	3.20326565128014	0.949609496366997	0.2691341572887	1.69777563016074
Meth.ADCY4	15.292372868124	1.87889837862384	29.2979140266257	0.875270238697525	3.4818933937832e-07	4.14777561554545	3.16532336733415	2.54923377515186	9.51673809038868e-05	6.15484898406443	0	3.09678929312091	21.5691938641393	6.09126425923564	5.47054000723794
Meth.ADCYAP1	3.97073084855339	11.1726228403748	23.904540763638	1.31214231962225	1.63708503201458	1.47218305845645	2.66579645116615	2.63892326962521	0.79850012622768	0.29742895255353	5.45532104399855	0	24.2217080680859	3.32342207369766	3.31827077600412
Meth.ADCYAP1R1	3.8870246348835	16.5247227585774	31.245618674443	17.0759002483122	13.5164062014511	1.20228379713951	1.89967178677087	5.65123111350628	2.54004232073176	1.17972400786981	5.80728126399898	0.510968510648336	24.6962914372946	4.5307031317273	12.0295213740325
Meth.ADD1	7.75379340569278	14.1107083777548	27.8131778858717	9.81338263748372	7.79243149575971	5.03825748304856	9.20362854717844	7.50180211436448	7.92422766042439	9.92815674463605	8.57699846343479	4.1404277137003	9.97600786496728	14.6085871012033	4.07112078280297
Meth.ADH5	3.35898829147885	19.9526856794485	36.6351628757512	11.9395768036585	10.3798072761328	8.51665513826002	16.3728806735864	9.9100881906745	9.83634922245926	14.2085376854086	11.2498836702511	4.20781448149594	12.6044881216762	15.0935345764855	4.24405557295781
Meth.ADPRH	5.81393068699051	13.5654051118869	11.7130730673778	7.12834777286349	6.57502890084178	8.58041547157565	3.06264557217	6.4814115114163	2.21292894065562	3.27693932774213	6.07406120594329	5.5105417789552	7.2211124412931	14.0544388299029	7.07305086030077
Meth.ADRA1B	0.000622259378212445	0.000156400319351054	0.622213861940845	4.68373474456511	0.594879784920183	0.862921901921892	1.49421875183276	0	0.257879124644937	0.556405721641539	0	0.407361842056617	0.223601978846513	0.344437938048501	0.000643605923926034
Meth.ADRA1D	0.0463978513573083	1.7169181479787	1.17397653477945	0.292860662828902	0.25003713248943	0.406773390942457	0.29097440840426	0.263056754381975	8.84339837816018e-05	0.0601354706910449	1.5376290171748	6.6033908746375e-05	1.37655221314435	0.610284777716905	0.710556804012035
Meth.ADRA2B	0.75856012170945	1.63185862362687	2.39665817228672	0.774138927878433	0.794311977039103	0.695371145731496	1.12577173512598	0.741093871634705	0.606847064707138	0.594772662344905	0.795197002045925	0.379137353592305	0.808567541679817	1.20579207316442	0.858824773568939
Meth.ADRB1	8.02810198879192	2.10465528462334e-05	9.8260701778847	1.92686782150615	1.96512986225719	1.60911712030689e-05	0.0702930936672557	7.03146281098506	0	2.04766523838075	5.05773383005006	0.341282809644512	7.16936299565851	2.45561760564847	5.58933243373444
Meth.ADRB2	3.80535043827004	8.81710303060877	25.8852694585198	8.78602716448382	4.36751120142564	1.54832809130756	10.3566613162536	6.36661029970899	4.29238599204277	7.35196139303735	11.6780823932819	3.43577282904778	8.69566075715039	6.77629699377428	2.0831177765484
Meth.ADRB3	3.99830348013516	7.38794712073448	8.3278893338798	0.0717759426723699	2.09859121471546	3.40968916792702	6.17041998461691	1.78253613364217	0.414093197464338	2.27196684143061	6.86383595848485e-05	0.518486160948767	7.73444377626171	0.560931295954269	8.89032447712724
Meth.ADSL	8.85236067194037	20.7202115850298	42.4004228478674	13.2141221345853	11.3557855069284	10.2228870444453	19.507506632901	13.663137356237	10.9167164817209	15.0667168192594	15.8084748291063	6.49193033210935	14.9408551222054	17.8976658912178	8.56130150236108
Meth.AGGF1	5.80812217447989	9.66508630309083	33.3198211960289	11.5451436547236	6.08765543045246	6.2391978126402	14.7635171439309	6.5281874754291	6.00976236544603	11.0673901739871	9.13217713037144	2.12951615653679	11.1453795101677	8.88380436177393	5.05055241668782
Meth.AGTR1	0.00013549179452708	5.81258047121456	15.9195351022272	0.887237924610761	5.28549571666787	3.22157672703061	4.95560365089234	3.07093247605991	2.94272999223062	0	2.87082159541015	1.02253956600528	19.2092514847583	1.93550409616267	5.76201792253916
Meth.AGTRAP	8.18587195725216	15.428993462016	34.8095442817751	10.7941576408089	8.97466518237201	8.35870213268492	16.0023138311003	10.5609562962334	8.79124213666775	13.5313237206232	11.6510264819445	4.9741216578929	11.9102489039607	13.490785591051	6.93552833606918
Meth.AHRR	0.400499551849045	0.011444838759881	0.401103298567636	0.933377147208108	0.629248412659839	0.233188508725833	0.428877444475074	0.26750112058488	0.73273823060775	0.139342272288627	0.167370720916101	0.289669577528934	5.0430666647583e-05	1.40532607901597	0.564306452324106
Meth.AIM1	7.98337722436768	21.220403221139	33.1935340796257	14.7602281926982	8.67896444279823	9.80407793001942	14.9204248067458	11.2403743733697	8.74136912379232	12.8591246549888	17.4707779378319	4.59907034741255	18.1964142777103	13.6182068231558	3.82188213466247
Meth.AIP	7.58444326709904	9.20687166449089	20.8608256675965	13.8142429382252	5.54247869593416	4.92028847523512	8.61330394426418	2.01191194204853	3.45280323338474	11.9450575297307	8.28572473693847	5.74755076997919	0	9.11112505974021	5.83335675096871
Meth.AKNA	1.45450049711363	2.87891729623826	3.08553053140364	0.867258368067948	0.790519880796015	0.747212143246367	1.40558784915468	1.07244990780855	0.883014693062418	0.793611714655394	0.92372802220321	0.402309246094164	1.26969504908086	2.38645600214286	0.820147144682124
Meth.AKR1B1	7.97964098690313	23.726191116635	39.2650262963503	12.4472005298037	10.7494377346612	9.10238109596761	18.0708366265742	13.0289624401074	10.9110532286803	15.5254488540525	12.5979932506888	5.56923867117172	15.7444902874912	17.3653663807805	7.52665089022007
Meth.AKT2	4.14729142511368	10.8381750470773	25.4576537884014	10.1604543206658	6.74511816428356	6.07268215577379	11.0520796363186	6.83823581204313	5.33514739911639	8.1874702649494	9.38698031985953	3.74513577417501	8.58928436735168	8.20678536093928	4.03376274775444
Meth.ALAS1	7.37806433802105	8.1066239676814	22.3888645396287	8.7339514964899	1.84594690617446	4.4798215059269	2.60724722298945	2.35678150796298	2.19441854052238	1.71945014972408	3.98372312173298	5.45251230392294	6.22199984493379	19.1978655802367	0.00066986285539532
Meth.ALDH1A1	4.29401787251393	10.243555713262	24.729842119496	7.80964807177307	6.93331846621778	5.58017496239006	10.686197590414	0	5.19713378505149	4.90786287766399	5.37867087497579	3.28115437548911	9.56217792918666	6.14943261688931	2.5003479890573
Meth.ALDOC	17.3816257625145	0.000910702263735515	42.5803861983637	15.7335313873843	4.52459149938185	3.15637232073666	0	0.000198792011599768	10.0003089789694	0.727440182103693	7.94295887563791	5.7632859129209	11.050969075059	30.8102467746013	17.313623794751
Meth.ALOX12	2.51873053823476	9.21725041760144e-05	1.87617131558152e-07	3.42160807614914	0.521793666122351	0.143072901266708	0	1.67085391424496	0.00408330234986251	0.000135899420629645	0.259206802785408	3.51772296914026	2.54777700391343e-05	4.606263572213	1.50186149108832
Meth.ALOX15	2.54534671002747	1.34857748128974	28.2328835370634	10.1313723969565	3.91232590037068	0	3.02150017596775	7.56728012933689	0.144022738065775	12.2987785307848	1.7566596663858	9.07316413580268	15.5397972847745	7.68974481279606	4.54692521808561
Meth.ALOX5	6.90556508466505	5.33122048807042	23.3776971471396	6.76155651802288	5.29830583391766	0.817256155830928	6.59046088049927	8.66993108708576	4.89778707263151	9.11044604843872	7.54773911393554	5.7267015091551	6.54646261861964	9.49235259263336	7.99182280595742
Meth.AMBP	0	1.7874612401945	1.3362305867144	4.08008627794892	0	4.0998428309133	0.579556535956434	0	2.62626924221717	1.44277877721143	6.21567959304871e-05	4.42393263156549	0.969425764470937	0.682491958412642	1.33969061675196
Meth.ANGPT1	3.12461703885241	8.65810092939636	21.2986409750517	1.1074617501954	3.91196245821835	5.46444203658451	3.40075210727399	2.60581313806112	4.94623885966677	3.14346595124877	4.34728950519499	1.87746053428626	7.0749726520217	7.60794930380496	0.00317688020472481
Meth.ANPEP	0.48881771418602	0.00027755554189594	1.80794762836191	0.692362584917818	2.98068484859041e-05	1.75885523024907	2.91041817139293e-05	0.444997586181767	0.574172518439334	0.493906310954958	0.548951088976317	4.14754896936805	0.0407254118599287	2.22971564176625	0.000538013644991807
Meth.APBB1	11.3957718448973	2.87196161269326	49.1436197818357	12.5576937779844	11.3622107552037	5.87003235724372	13.6622121159688	17.5074075861295	2.70889559614368	5.40223409653502	26.4707427506421	7.79905473870375	8.46047246940706	16.8549667745737	18.6768628928627
Meth.APC	0.985289188952569	8.41385740901212	7.29030650153091	0.000342016075613397	5.23013516178999	3.9465197282384	3.58241350322254	4.40373049583837	1.07013546210681	4.93330412264056	2.96750597494716	1.01471705198473	4.72943101150776	2.93691478519904	3.06514515615407
Meth.API5	0.0160921785222915	6.96941131637075	18.3674362234224	7.03264614390869	3.69071863601551	2.95047870435014	7.96907424004434	3.68187214596689	3.41518248075543	6.52882685198869	3.89088403253639	1.58816366693341	6.8368588313435	7.53946602858083	0.00566595496933453
Meth.APOB	0	5.49512747485299	12.3088269420692	5.62438672934287	3.1370110125286	5.18199447793541	4.29674818727007	6.45283160586499	3.08188533983155	0.196542345089379	1.18245600821592	1.47978259324065	4.00708003251314	2.79050956846996	7.39861821906544
Meth.APOBEC3G	5.0181111598587	12.2520369999784	19.2960424905508	5.63306855675007	1.23131253034427	2.39867388527481	4.24179708832408	1.9446182075759	0.9337531957177	2.01154557849833	6.79200498114398	5.91843842848922	7.43016342090382	10.6289729680297	0.000406637028296393
Meth.APOH	1.39897795409242	1.88755725489592	1.78914866513824	0.716953793594207	0.944509404137312	2.76189654558239	1.41767828160976	1.46378617044528	1.48833981971951	1.34160780747759	0.000143011064700802	1.76870302303984	0.319101760698267	3.02739189036867	2.4647594612597
Meth.APP	9.97952158180898	24.0032216634016	9.88483175819296	9.98315563436331	7.46358505786882	8.1780415701197	10.3970963014644	7.23912033392572	8.65713901240554	6.8861370637505	19.6268277431722	6.93471926971603	18.8819625632169	2.51845997391517	2.49847534771348
Meth.APRT	9.99049386378412	20.3907862886392	37.9979814121576	12.1892110069278	8.62140752099803	6.39687738694045	13.3588532534159	14.5397439112189	12.0123897308691	12.5660999688524	8.65597894563742	7.03931383665193	13.0740711226748	18.0698413045284	9.43700774551738
Meth.AQP5	6.21617811072613	3.07421784956974	11.8354111297735	7.25272265190918	1.71942655438562	4.93364798556495	2.84047946311531	0	2.23971840144934e-05	2.64720032262903	1.12182251971998	5.45931509288412	8.76564055790503	1.95411179957919	6.06723400816056
Meth.AR	0.000134139768827037	2.39346768568066	0.000272206491938282	7.40583419010466e-05	3.72242961514677	5.31807968011248	0	1.88700015441847	2.55251971093467	2.3890599070705	0	0.720786885466358	4.66130392654709	3.46298632280559	8.10252512954248
Meth.ARNTL	1.93731590782866	5.30622870749662	30.2230690377121	7.6667621990295	5.82937089033859	3.65704250296776	8.71304642292677	7.66490177148279	5.00081983500662	5.86823376570418	7.70207328288272	4.13978292676272	12.1010630186893	5.8162487963033	4.91233728291068
Meth.ASPH	3.0468800031464	19.9911207273451	34.5590890290799	11.2618213042248	4.83737554162045	5.6210752427139	17.146902048768	9.86799805030438	7.5500435528555	13.3060636954188	15.6879392225755	6.49054647349955	12.8183370078252	15.0720925644459	10.8096018612818
Meth.ATF2	5.53278368874651	16.2348042702462	29.664705208284	9.77930809768999	7.72647041478709	7.46948626365153	14.7788575626887	7.66098158299301	7.53559123711084	11.6355972508977	10.3090661628641	4.82732870366059	12.3722999827625	13.2140541856355	4.91712119915388
Meth.ATF3	0.69764721320845	0.994444078496321	6.38818155348194	0.00552058718425274	0.470475777310713	4.3339708083119	2.46118460490973	0.911265141685125	3.7185534913293	6.86487947145963e-05	0.316363089749794	4.63197731456857	4.66917400490736e-05	4.07426710085957	1.41472888547226
Meth.ATF5	0.982563545872017	1.24973565464708	6.82339998149912	6.34476786637986	0.00928089122323682	0.666185643345339	3.77663800999914	0.274158142518059	0.8220604157178	0.2618695725015	1.74215264469461	0.720244648165935	0.471585618866221	2.55402733029895	1.11833660910868
Meth.ATF6	1.20196344013004	8.25086839918898	28.2721311955211	9.56805085317488	6.6176328076513	5.84521788765298	11.6631983164982	4.53398738619955	4.94852175240288	9.28966600674424	8.7422992974389	3.0627871374214	10.8690258891117	8.09446155164161	0.186373107795768
Meth.ATOH1	10.8157677868575	0.0436888693049644	15.496140414468	11.9707104715286	9.53983508508553	7.34447938167534	6.2784009718119	13.209337551149	6.14957159207426	8.05704214199538	7.19677598102174	5.80675042077046	15.7107537667725	6.17141414517645	5.98032469583876
Meth.ATP1A1	3.05071966377804	8.93763539428832	18.1047748005885	7.5324047129522	3.12045817271436	5.29791542861507	8.59764535303745	7.63670564971227	6.90643471986435	8.72405843812216	7.01461051993606	4.68024897719427	8.10492041927627	7.82396487690647	5.69225105252414
Meth.ATP1B1	5.11848764911323	20.8125357139295	31.3295011041349	11.1781078969211	9.26947097258442	8.4093129042005	15.1650918771868	10.3595480333923	9.46042333762225	13.7602648172036	12.3512802245565	6.06875200469077	13.7208257886717	14.2924856125382	8.06633209206642
Meth.ATP2A2	5.51136803374135	20.8292257294235	33.9782310779282	10.6653086431466	8.92096029195546	8.72388384332579	16.2872618306798	10.4157019593534	10.1155036550435	14.0408113479512	13.4140246273448	5.25629309750673	13.9330257301726	13.2614110531407	7.38752597871578
Meth.ATP2A3	0.0165618609189083	0.000246444545536501	55.2084658168197	12.857316559028	3.48574819800074	7.93405638509841	9.72117122680787	15.9402225695808	6.98768889570326	4.55948070746403e-05	9.30275560586944	10.4551396019439	8.75300440957273	18.989211378616	13.8551551869586
Meth.ATP7B	5.3134540624876e-05	27.9901948501573	22.9040521824113	8.62102651855368	3.81862867034005	1.08616642880449	13.5477415441067	9.10520677830505	4.1541690121194	1.38252355849254	9.98589422650394	7.9397438404506	11.4808060718916	7.29361713675739	3.91281849902284
Meth.ATXN1	10.2142187941226	20.7400278679598	40.362979854534	13.9971947683392	9.82549737012767	9.33018416168009	18.6574916260165	11.6114022533173	10.2898495631376	14.8959041905831	15.5542382652013	5.92067683647938	15.3032339208399	17.5886878337695	6.61631880358648
Meth.AURKB	5.69932857349394	20.6321491481214	34.6545115167439	10.5906669953222	9.51069219927796	8.74365004793121	17.0998836662595	8.40093172610138	8.84536329240958	13.5241569242101	12.4494934912073	4.30692603398772	14.5866500192093	15.397503699745	5.31030230834077
Meth.B2M	7.10178707213857	24.7269906414469	41.9152813943551	13.4086419469922	11.3664297006943	10.01300786542	20.7180745733311	12.4317629607857	10.5206959236629	16.0951462632662	13.5976196184351	6.12871964878433	17.5185925119549	16.4487948178685	8.86105680170603
Meth.B3GAT1	4.71283636652776	3.96356582365868	26.200022227903	8.73574540895636	7.40500710349475	0.7455363565153	4.72861765681534	0.916842901576161	1.3003280118587	0.990920851817965	4.78763294170006	6.37935467615051	17.8236795761243	4.74913134864504	0.727845812833488
Meth.B4GALT1	2.56454924552093	5.15097376354005	13.505676525166	7.17950534702722	1.49823551938394	3.47801360271886	1.71814470646726	1.73292279539778	1.08975582909728	1.70004052417842	4.53320892933189	5.50576754527554	4.01765642798614	8.57399076275744	1.57466723332359
Meth.B4GALT5	8.71000528603733	24.6289954085754	44.2342774427581	13.1620822771646	11.9202570975866	11.155345116519	20.027638254707	13.7011118324863	11.9571042291379	17.2166695441422	15.364194419998	6.33760384774408	16.0420091428404	19.6373603795215	10.4527772889207
Meth.BACE1	16.6638687273039	19.167173564808	3.4266228042441e-06	6.11832660494247	15.2604352815986	7.4706079987013	0.684599126953033	13.2100251512616	2.92080703509794	12.9532561140501	13.7336550140112	9.2369023758341	13.9322616504722	1.70969410199839	9.09402826148593
Meth.BARX2	13.3952562121141	24.1704057868212	9.82504462369503	9.12749782457937	7.47284140193757	8.44705882278721	9.68380951574792	12.6288609764294	8.83217205891218	10.2176437753815	16.2415891612207	9.01623723686992	18.1974357419713	6.29236573423452	2.81254092547971
Meth.BAX	4.42787381506925	15.8574730960332	26.702898826402	10.6759190948394	9.7710403216009	7.73529376679217	13.2651838710992	9.51232673247445	9.66317764201275	13.5431296476397	9.8559982203383	6.1925936529916	10.9621844330613	14.8989408966644	7.61954083409851
Meth.BBC3	6.80258910781061	14.7095518451343	29.0116356180258	10.3264398256992	6.28432383069857	6.56582018631022	14.2299837566342	8.17995825039747	6.61681771004713	10.1849658970874	11.0374467099153	4.22845988629869	11.6733938845666	13.1740994371475	6.18843598618518
Meth.BCL2	5.0664281982712	12.8196924664958	31.2310760830141	11.5769217643731	8.67083025149213	5.55109767730967	13.9429612128779	5.99119962350954	1.25355886652228	9.91915420856746	9.8838751219641	2.66720562293966	11.8765479597737	8.31418903176783	3.09906056956731
Meth.BCL3	6.82825557691889	16.7557299382837	31.4064844884108	10.002791873228	7.24179472937082	7.42694469201294	13.9458210224672	9.71718298704304	8.14600053594996	10.9902427607662	11.6036583192711	5.11456736946358	11.2591453711357	14.3706237868609	6.24316625929298
Meth.BCL6	6.73452898517812	17.8469249418339	37.200678285231	13.5054686209389	10.4386895587298	8.79503658134261	17.8711272593934	11.6512699166602	9.78078371817358	16.4914005326101	14.4328349950917	5.77964743802956	13.426622092948	17.3292997125194	5.98910043906902
Meth.BDKRB2	2.40513929093671	8.88563959382863	8.18560818903489	4.54958045012573	6.24290476212186	7.26864993171256	7.50308868331282	11.521854841155	4.87104712961899	8.24940969760479	4.81332241439841	5.76625103686647	8.70443956438849	6.41946973181769	8.10769112979562
Meth.BDNF	5.05336971169885	11.2030571535897	22.5709483619312	7.44934869781438	4.10825851648683	2.37510030955082	5.59495502060376	1.61352671680885	1.90010807238297	2.03424420822653	3.43084044157403	3.48762665292852	16.5689627638151	0.982556659718886	3.05950829121166
Meth.BIK	4.20823302141011	6.62534475960561	20.3949881407347	9.91953257962783	4.91075676099134	6.95891021294602	7.08719232581656	7.5606043650904	1.57707786210259	7.38407169518822	3.14612905587242	5.28550598654201	5.41511122790934	11.0944394157656	7.06520920169163
Meth.BMF	9.68555524104663	22.1453447885075	42.0411876251442	12.8390069679751	10.3697124151556	9.08632795791128	18.652315893414	12.7824298295221	11.9690337466135	16.8080563780582	16.1774416207404	6.70593670610422	16.576852189041	18.9574081585197	8.05095861095592
Meth.BMP4	2.58902460190902	6.77949020990109	4.8831540949695	3.74241847663685	0.858538554755234	1.65891338340757	1.08687975700972	0.000290741127287604	2.99193138196186	2.54370588746513	1.20395144858241	4.14823249509879	4.68990726185536	5.23218695979092	1.98558906532292
Meth.BMP7	10.3400398828373	19.0160298123825	12.3418842529302	9.80374603066295	10.9470046138332	9.56321547618147	6.10953328466823	18.2919389023401	8.24120577267963	15.114710321301	5.59892794915997	8.29136941177468	15.8349731039499	3.05262970267253	11.9604707786021
Meth.BOP1	8.48376938999833	17.0209561164581	33.6030787676713	11.8226923988094	8.54862841565336	8.97730656459706	15.5697979125337	10.5698303249038	9.02890910609202	13.1228034121819	11.6464698077915	4.28493846580902	11.0553598026134	14.4752585028357	5.91145959355938
Meth.BRCA1	1.69776501478516	0	2.10258276661068	3.92027217992474	0.0703559435298024	0	1.83307918232571	2.07778782460132	0.881360270370471	0.41981064195376	1.92944168616402	2.41315447698167	0	0.882089481990744	0.912564054212817
Meth.BRCA2	2.82642470434407	3.18504280805729	0.652140977857795	1.94320311747344	1.46678344824943	0.282078545111243	1.00957129993958	6.46527701639275e-05	0.18434812154171	0.116041002358304	3.64042779356115	0.308331265843597	0.000480342135096304	4.54656680893735	0.000363172670185509
Meth.BSG	16.0003478555609	4.05780853954387	51.9337260057862	21.8787647835942	1.69303592701832	13.5536771254678	16.1576947361812	19.8369589288812	3.99096224173959e-05	6.88697800734973	0	5.61245436832528	15.3013448531032	22.7304435196928	0.000361917075324561
Meth.CABP1	3.99663940801826	14.5612641022054	25.1346923172228	8.45766737327025	7.02874812900152	6.00121454744131	11.0441123089504	7.8706324666172	7.30932270065982	9.54606274055945	10.1435729839767	4.24725342517502	9.5201374767494	12.5222992218638	3.85153910325642
Meth.CALB1	9.65308593690938	19.6018092527952	37.9751383535628	3.069653164102	4.7342712225897	0.445960148989385	1.74495933074692	1.98279115971242	0.305112603412849	1.43555752715464	6.27363774707847	2.40673445020701	14.5398571500522	6.79036409943971	15.3997150752493
Meth.CALCA	4.36723816301893	7.43586591779982	16.073347840456	1.82072321451373	3.00473376520823	0.583530239587271	5.9430158541689	2.9724328099176	0.714112931329689	0.927519516688058	3.07427266382329	1.45815056848462	16.5252567112609	4.20122194209937	3.63713066800593
Meth.CALCR	7.84678590535396	4.68621834097314	23.0171917871423	0	2.58040044789527	2.30990239373964	5.47577113008841	5.20267991167908	9.0717531356696e-09	1.0879397338533	5.00169683877168	2.88935359763979	19.1249477694717	10.5374392611182	2.86980058536333
Meth.CALR	10.9301551539658	19.6466111651045	44.2458569201792	13.2969133085442	11.2968297231956	11.2113301876664	20.2332452652781	13.6918445968656	11.234203383176	16.3675752150839	15.2671520421259	7.13398007624736	17.5576504463702	18.6675677582214	7.41202785616843
Meth.CAMK2B	15.0673789024849	0	52.0641784564659	9.93969649577487	14.6895284801769	1.27726697226302	0.00306013559474562	11.0101944735291	4.04184138203367	4.65600994449064	20.2126895366665	3.99699457138924	14.5084429395675	9.21280669320801	30.0405588839353
Meth.CAND1	3.58366899675551	11.3755524701345	18.7915856007538	6.62503228783082	5.06331522728313	4.89986536193338	9.34286253653754	5.63893834739519	5.03180763350232	8.09634528309326	5.895120113572	2.84853991784561	8.00613543931281	7.50841131663377	2.39268303846554
Meth.CAPNS1	6.95850797729992	18.6316588372234	33.9917006542007	10.5929269252051	9.21025844074756	7.78421167191181	14.9420489775578	10.6690159776977	8.9640184501953	13.1913731698513	11.5037208346515	5.29036229680133	12.6117841300699	15.8605406629404	6.69665667759439
Meth.CASP6	2.27647967798088	9.77373616171155	4.39299518771489	3.8540177382251	2.79793035127094	3.18534215097851	0.836087782639877	5.27401650992585	1.41016936961687	7.23344770413416	2.74805902022405	5.15008630401047	6.35894810758158	4.87978372958498	7.96624572242373
Meth.CASP7	10.1020150271319	25.5824154233055	46.10003565401	13.7053222125102	11.6839089683494	11.3687468416719	21.7257816259595	14.1526264031188	12.4766698422118	17.6464188173003	16.3387690890543	6.71763740305768	18.6619739226981	19.8568118984183	9.55209596679325
Meth.CASP8	4.49172906542635	4.59762566213194	17.1122291641908	7.39512714420835	2.69473800104725	3.64478998929486	7.86385289520054	3.01616058605985	4.06337141194154	4.58097658372947	8.96906719513536	3.07326710897116	0	4.33863594734834	2.43152206522225e-06
Meth.CASP9	3.81947176930297	6.99717330858764	23.093905099633	7.5065674024384	5.87133958084646	5.20400588988518	10.2985269841742	5.2856633820347	5.24329608709762	7.44708072714474	7.17457472593699	2.88072181917254	8.26283405816333	7.60391239424637	3.68003941164188
Meth.CAT	6.05957438568999	12.4737595692978	19.5210774738645	9.08136732992065	11.1471513331898	6.5314277045356	7.40664736480053	8.80310425501017	5.38947356908628	11.4261927212587	5.27480272207896	3.65947015039952	7.80504742428213	16.1013383005234	9.34396364064226
Meth.CAV1	4.36158805716402	8.93283183678703	23.1533369347482	8.61820892548349	7.05004732107878	4.82900196892718	10.1321351543711	7.17814900917035	6.38724325685368	7.77449103765019	12.3917427919405	3.38298453069242	9.92088524439416	13.0159693949037	7.24150273754151
Meth.CBS	0.032858235008359	1.19360917572831	40.1049463441753	6.55676617425438	12.5367059396958	0	3.17606745505165	10.1465395574503	0	2.27097412557156	16.9465175820783	6.87894447004847	9.21434455011431	17.7554225178494	5.26628928131323
Meth.CCK	7.48697927565762	8.67263585936516	12.2634062348323	2.79220201985118	3.10485813568454	4.88450713203855	2.78425055353835	11.999942328239	6.75634024277302e-05	0.794603264117098	1.82304334016605	0.246663061162282	7.51375336592471	6.83939617391063	13.2875035776997
Meth.CCNA1	1.82475191056672	10.889223136204	22.9683652541689	2.31847938921099	1.12815705128098	0.686462740185431	2.29728062062032	1.45341620162193	3.55363519870164	0	3.71712322135223	0.490251817534807	13.0884948510922	5.4973912361077	1.65816737481074
Meth.CCNA2	4.10366313771848	16.3155137398727	36.5203470271792	11.0861210309721	8.09754289927898	9.11636206305244	15.8660951466609	7.31387712370845	9.2036924538757	10.9257073498221	14.8329126058968	3.81369848104911	13.931074627062	12.1817481389569	3.4820775627599
Meth.CCNB1	0.400224875259986	0.537633634406149	0.982724925809629	0.261689392322605	0.343653815153184	0.295999930816062	0.43000659358242	0.435024766862833	0.336155489694868	0.441844381578645	0.269879838010673	0.24476275321136	0.246472834243189	0.633145973766471	0.490230625774659
Meth.CCND1	9.935162165806	13.7831460864885	27.2749773824841	8.14695805832785	10.7781620336581	7.1436955151335	13.4572113655254	8.66133064864389	10.045596951691	11.8612726038256	10.5919796713355	4.71774381214012	9.6043269638022	10.7024738081816	7.08690580137377
Meth.CCND2	5.30141118542358	10.7151874191678	18.0446068950239	7.33908655038042	4.29285551087502	3.88557619441218	4.8300950627965	7.45495052639249	4.24802456060908	0.888217094678321	6.42103601422196	3.22698257470705	6.32928795162728	9.61370605179854	4.36811403304709
Meth.CCNE1	7.49823809691046	20.7233108462882	36.1208724606442	11.5882402182018	9.63181820115432	8.56708149053957	15.8686582091568	13.2760664423074	9.753667578645	15.9636541656143	11.9666539407805	5.7517225597014	12.7510594671031	17.1833411028407	9.4499213580418
Meth.CCNG1	3.61358755896108	11.2005672569526	40.9202952770411	9.16797013276164	8.52414067102261	6.70852638100203	10.8421628293268	12.5483287319875	8.3642811821951	11.2762503433924	16.218379498376	4.24685136728192	13.9969268943276	13.6186716246242	5.96365199456753
Meth.CCNG2	6.56253798561735	17.6819248449358	40.1530932467343	11.9696354081767	9.01787228173109	8.84293721128928	17.0143933151136	10.3262026364541	9.67200137425029	14.534084637429	13.4740744944989	5.25014966157788	16.3028566638707	14.7275332731782	5.23123500803441
Meth.CCNT2	4.10967204838244	9.20626163828281	27.9068500071214	9.22832542957581	6.24489947361469	6.137798677728	13.5370449595683	6.16337195219674	6.3918533787376	8.57409874527771	9.94801263815361	3.05458052722826	11.4230968051471	10.1353730223486	3.07970795990141
Meth.CCRN4L	8.24116478469743	21.3200321028837	39.0175166126604	13.1135961439759	10.2524360129213	9.61607347894302	16.7966723929026	12.3749888133934	10.9110465785351	13.8631730225757	14.4579055209284	6.15955668645267	15.3748555911216	15.590525409837	6.88086827773436
Meth.CCT2	9.30040468676828	22.0945281922675	41.722550302458	13.0814369830312	10.5116484350076	9.18262376505754	18.7877228408611	12.3727322853148	10.7035426720413	15.0472950317968	17.8564152769762	6.99509157846452	16.565911983984	15.7994801348446	6.63606158590907
Meth.CCT4	6.17357428285485	23.0610815853635	41.9574958900027	13.3352719801773	10.9565991838417	10.7927406783358	19.2129385690986	14.0705446592774	11.6737028984525	15.3517457620467	14.4506552748846	6.3916482888849	16.7270837333832	16.2305092768444	8.25967954377998
Meth.CCT5	6.61994048254843	20.8735830401164	40.2574346801518	11.7045585444663	11.4231940355957	10.3283617201852	18.0543362487566	12.3632799140139	10.439276420897	14.5469406114536	13.5710634379537	6.17419290629463	14.7116302606195	16.2515189255729	7.53170212778221
Meth.CCT7	7.90002546300759	21.7784242789137	41.3672281434361	13.1872604192215	10.0273732831662	10.3134398849192	19.7393429793736	12.8726428723029	11.4483713909678	16.1666892160784	16.6546083422467	6.40497147949271	16.0725543753725	17.1642908115845	9.12221137149334
Meth.CCT8	1.15037777750191	21.6236529430434	34.1410336253555	13.1078701619335	9.89108557932234	9.24826203825525	15.4297091419253	8.03075936344444	9.32170827340224	12.5053450468255	10.6365009350462	3.74407492904521	15.5875955887927	15.746329586015	3.9383976482933
Meth.CD226	2.4618810551448	3.87792155119756	15.0702317933187	1.42506371327807	0.409266999250718	0.870295902861669	0.466014205908731	0.327469482430753	0.395033186237319	0.409640297470328	2.18631265703014	2.23982918506135	1.53581308592587	2.4654772347909	0.000118250289328926
Meth.CD40	14.3299988190912	0	23.8438724985075	13.3399240217116	4.47164138056818	5.38185313705167	3.9368010057318	4.2579427996749	5.526418011602	0.00061500560587009	10.0693054596227	6.00407568909505	5.00163556019956	18.0300427289657	0.0691112840695761
Meth.CD44	7.27878767225502	16.36720430552	22.860300976595	6.54394510516827	8.13280547062166	6.94142542813312	12.4472948547866	9.69801617152616	8.30437738169843	10.3480704815738	8.42006942248228	4.91500840462405	9.51128237554235	13.7210322771833	7.57213024628728
Meth.CD47	0.251529322221547	1.38474468563218	1.26136960477457	0.12250825590703	0.672396352710528	0.148681285479378	0.991401932959227	0.502537539943191	0.0847715710777098	0.387199831616292	0.377142689625592	0.249994296656889	0.992488038658365	0.355087507424944	0.253869061736963
Meth.CD68	8.11798273292516	22.8771835252682	38.0275280131258	11.7734617665392	10.7874396935725	10.2844656649182	18.4288388590109	11.0312320844624	9.44150326504991	15.4852128044965	12.3757482990168	4.76992870261682	16.3590202264914	15.1033452132228	8.82345204262287
Meth.CD74	0.576931089614997	1.01915326544557	6.53283497204422	0.577098953349687	0.340123429518604	0.944141219867095	1.8217808779263	0.508662962259599	0.641369209979356	0.875075128189585	0.781205891089774	3.09382881559793	0.000119634997472509	3.32155329524624	0.201568579882928
Meth.CD79B	6.89269015704802e-05	0.00224913136915408	3.39769086823832	0.195396202086559	1.77748273581704	3.45261105274071	1.60831631026936	0.297247729374746	0.322426568011009	0.492579023211691	0	1.78186303195646	2.97642014183282e-05	3.06307491505415	1.63484933631949
Meth.CD8A	2.96964516494513	0	35.7918632816978	3.29055029375458	3.25044755203625	1.69508274410893	3.76646543276018	6.3436868762381	2.94444453045475e-05	2.94571719572147	0.596764163650755	6.66409194264213	23.4429503769788	0.00417677690665168	2.49005718802879
Meth.CDC25A	4.38165245598527	22.213522203778	38.7704607099181	10.8788284929612	9.11726508823306	8.60530022397089	10.500894681875	15.917142567479	11.366857978433	13.7602845447488	9.94193208010105	6.40418667858509	6.38895711122003	19.4932645784901	14.929164459284
Meth.CDH1	2.84453843063614	5.93557965628858	5.89047745590036	2.59652311186459	1.39002451130361	4.3398969397768	3.1400586118957	7.88511014287574	5.75397068964279	7.2067500371402	3.4512623364681	4.48404408853178	6.50075370185544	5.0844468144146	6.196176376961
Meth.CDK2	3.77816652184409	11.3052745989136	11.2634490960675	5.83504234490674	1.27544815192645	5.07964760463384	4.52393148284028	2.61721821050148	1.37186801998515	6.34867370946508	6.17785406143656	7.63027159860154	8.57775110388376	17.4463975044437	2.33953266896509
Meth.CDK4	5.46647786609088	14.5861648122799	26.8829556755848	8.29974509416133	6.43607785177475	6.6581451251063	11.1267933565806	8.3992107441905	7.29210972514279	10.1496837530106	10.7576233070382	4.4854196032141	9.44868598194334	10.439871366289	6.21185223081438
Meth.CDK5	2.15536819660543	26.4095495247118	24.0531648229999	11.6259405147646	9.56792358937491	8.35984748577776	17.0046822416182	10.0939534300796	9.7322129794197	14.4662952189267	14.3724743575315	4.49146283505882	11.0155897673756	18.9856136115939	9.65108951957371
Meth.CDK6	7.1636931667354	18.3991691382131	39.0727745257218	11.9957285487886	9.89615898326302	8.98472862660733	18.6912242701271	10.9893448712404	9.51748145028387	13.6905283471955	12.8876449308993	5.37105462643335	15.270478424181	15.4202441025973	6.42495357967334
Meth.CDKN1A	3.48773801015671	20.264995703719	17.1123753767809	6.88846148348283	8.77079323382348	7.00754204945337	6.0476157576427	11.1083553725799	9.24019334308698	13.1257076035444	8.81919647763133	5.78814926941257	10.7157512728994	12.5692040055575	8.33334165288695
Meth.CDKN1B	8.49701067006177	18.0174391290149	35.6093908435267	9.40635217392228	8.25654724732239	7.95976411289166	14.1468937585006	11.8606656241554	10.0832639671243	13.2195556021472	14.7176046615949	6.08225746011778	11.7875999867527	15.4835519160133	6.89391336252712
Meth.CDKN1C	16.8088523127658	14.5853032205169	22.9790072122214	15.1568818451332	0	9.46535669765381	12.4035502770982	14.7096988711679	8.59264547187523	11.7383629265859	6.32278177659706	6.46373350127213	20.6107692996896	8.72766025460676	4.08079145421155
Meth.CDKN2A	1.62019543345135	12.1562663639193	30.2304496325913	10.9119561681849	4.33385057191458	6.39318525923005	12.213665809523	4.97390806157761	5.41524242322527	7.99379318309768	6.73519542897289	1.64728574182705	14.4279858749728	5.58762242681074	0.990208288094578
Meth.CDKN2B	3.29133185658143	18.0632427180435	27.229189752231	10.4521012451582	6.75903242542751	8.00509246011232	12.4850897006228	9.88058189373875	8.07310195072544	11.3265594213516	10.33644519931	5.29616983166025	14.9548269795197	9.43063557052329	6.36706944508919
Meth.CDKN2C	6.0913028717311	18.5971892443385	34.1819983143865	11.6428014558063	8.024046674643	8.88656195859817	13.8200073078453	9.50559767994872	8.77435418118708	13.356466751974	11.4944221578342	4.68679743060523	14.4308765625683	13.8067017718995	4.59684398360259
Meth.CDX2	5.46365733490915	7.69340590986511	21.2589635943893	2.16087103723046	3.0120092433124	0.496785574761952	4.21951501580289	2.40317052410652	2.65815002733229	0.00024084604949251	5.71607791990398	0.00127329258702011	23.2931183314714	4.17768869046767	2.50691668565943
Meth.CEBPA	15.6542302455344	15.2021417573119	12.5352175659869	13.8350407631195	8.45472321609443	9.18101135287758	6.32439660829738	12.1464082700165	8.16111432571094	11.7484773018938	18.7579071724697	9.00559207088191	21.8941743091898	1.26125943715982	1.75804856309441
Meth.CEBPB	8.96824295524404	23.9657552275755	44.0589921143579	12.2468344164374	9.79041899717054	9.30728436027763	19.270972295074	14.2296575560634	11.6421699195225	14.4121854297071	16.3995874836178	7.40411941183512	15.0565387520033	19.6085060005159	9.29868901643065
Meth.CEBPD	10.0074776931153	22.8890420083763	34.2184673071134	10.505156417471	11.4817663316935	8.24482198910028	14.872145771771	15.7842489956381	12.4360814708106	13.4796405733635	7.94832947067797	7.56375236824491	14.8941672852166	16.7359141494138	10.0162231612936
Meth.CEBPZ	6.53530029212719	16.7579874679694	40.5451754089705	13.8326119006966	10.0826805405309	9.37979752929277	18.5885461592725	10.5099905486135	9.85763307567634	13.6961106924532	14.323539631182	4.82961460347239	16.3866824614795	15.3338027900275	6.72237362697781
Meth.CERK	7.52811746899321	9.3567993802546	33.3812515648425	10.5225770328121	6.53787606576906	8.37174032761409	11.884830089964	10.2463865858739	6.60497555818416	4.56671231216059	9.9517045587202	6.16943434396742	9.66938079305395	13.4649668998696	7.40694065472857
Meth.CES2	9.20101251722559	22.6446702652178	39.4522369199556	10.8133208577816	9.37172867044086	9.92528014303296	19.6607391557356	14.0783887654006	10.4103863714325	16.3284676202157	14.9760983255601	6.02038062596044	15.2923522594863	16.988134059178	9.34062213337546
Meth.CETP	1.04707377206257	1.9316000054515	1.43726171543172	0.419907761689132	0.377588908131833	1.98557235489308	0.521645737422182	0.379086605416101	0.463362205550173	0.550464995438446	0.0015133804311556	3.113161026682	0.458032833247306	2.437089807879	1.53490967953582
Meth.CFD	1.20596711455949	2.46204969731411	4.439067037939	1.75170969219068	1.17869317457049	1.20698580600555	2.36989209579304	0.760350276107999	3.04337528792248	1.24979753727919	1.81497130075482	1.81640957846747	0.00126583833604927	8.99808435178393	0.0499192824304432
Meth.CGB5	1.58757848055385	0.000515081140742926	0.0783323953816399	2.5133490896856	1.01751817749868	1.08005965669365	1.37919744784617	1.64361121863167e-05	0.247666565499685	1.79306454883306	0.000133110937153066	2.30384449699124	2.11157885184444e-05	2.37302163781849	2.6765644349812
Meth.CHGA	7.3490531529291	3.92829378184194	17.5435405167099	4.31161621022049	13.4711124545316	0	4.45567006988952	2.87965345838401	5.98986925323899	0	7.00459492146403	9.7983334519479	18.1354341280167	4.24051187359954	6.16861562102133
Meth.CIC	0.000191329439680907	13.4081805900562	24.6583013429508	8.55174288561127	5.33784289923982	2.98113481697753	10.7145486826525	3.87336218420247	2.95223447727134	9.08933530144891	11.97343770189	3.83696098618337	10.719017515733	9.79391942075796	5.51865424349346
Meth.CISH	8.22125774983351	8.26636392717826	26.0385610528307	11.820462373555	7.84607584696394	8.20194159056821	17.3574923596519	3.11409163442138	7.33465873465143	13.6843368420094	10.2729544422863	7.3558438380007	18.9188425519035	18.8300187940227	7.51849791480108
Meth.CKB	7.86701412630247	16.5327295000046	24.9988576070101	6.75638800302172	6.76277287100498	6.44450121809167	10.7808916166467	10.8607020661846	8.17614314531158	9.92542882885556	13.138444832934	6.6556333643359	12.5903547428179	11.0276507554509	10.5324127386389
Meth.CKLF	7.94922737602061	20.5806261836043	38.62183800457	12.6527849005327	9.24816926322065	9.00547502007579	17.0689849877116	12.0278528949772	11.0770132730176	14.7686160028543	14.1961750281724	5.88755947270468	14.4991221221123	15.8645630792931	6.9615790916369
Meth.CLCN7	1.38441693794364	1.16624507771344	0.682528698326693	3.68003890161161	1.23868224063404	2.49048188838368	2.51299745600839	3.11338120918072	2.07815596061198	4.13624943964564	1.38382329042416	4.38616223213021	0	4.79703526404396	2.22909093908683
Meth.CLDN1	9.51769013013002	0.00021677823185443	23.9384886263299	18.0439901438933	14.4424527144831	3.78468933839819	4.40962429312987	1.69081398955688	3.23971211079322	19.4184871822075	11.0776165064373	7.5976664033728	21.1034537778441	14.3240347041753	2.6076515271801
Meth.CLDN18	0.81245648832193	0.000429985816518756	0.00198233730557749	2.96476882714919e-05	1.18775906059997	3.30904516505552	1.7787540674827	0.877055093592704	0.745278104122552	2.00829049887119	1.09409874174147e-05	5.41337962031558	0	4.28198642599552	0.593947384110137
Meth.CLDN19	4.58190152501398e-05	0.0599673161520713	1.08464429827292	1.08067973099186	0.195199815845197	3.4250452671219	7.41191505062865e-05	5.58788171711586e-05	0.536326802387193	7.89761467212403e-06	0.383836060100529	4.29568536770515	0.395499598205587	2.74787720914969	9.93986632013912e-05
Meth.CLDN7	10.7744036449628	25.5101778928391	45.4257216102179	16.0908190954229	11.5992827790899	11.5941933602253	21.6430269095187	17.2086993563377	12.8294579048171	19.9775659701108	14.8784788266389	7.26816916708082	18.6900552944353	20.5489191487648	11.3376318091544
Meth.CLGN	7.39956317115634	4.37221940250987	40.5342166441125	11.7095033305542	16.3498507623658	0.330852100806473	5.76666466228504e-05	1.28242189459154	1.91444239615361	14.332654646073	16.2798158389882	0	15.9839106027434	13.536347045383	2.71359832077029
Meth.CMKLR1	0	1.79829928304353	2.45474936657107	1.04476448617757	4.12397501259193	3.91416027293601	3.15135709528752	0.468717070164481	4.19157556274579	0.764685687849873	0.000365033673500615	2.56054134987808	1.86957650317791	3.74322798941658	4.03604932405494
Meth.CNN1	0.270647260489429	0.00669970178405298	3.45965284256737	2.49602531232997	1.05056509246478	2.81286037229157	1.58449695022658	2.3063943731604e-05	0.699165900856876	1.00148063144994	2.40695341137394e-07	2.79542746803763	0.000127958293751938	3.61000434005461	2.65035504965955
Meth.CNTFR	12.3261447396825	8.01703672015132	30.8131469465779	16.5337404744277	3.62175787201967	7.45072205877024	10.9968002865177	8.6432531646905	8.68531052336049	11.6875937753887	7.19466624190391	2.81024947382284	2.95802490625179	15.1007185534667	6.81893624164802
Meth.COL11A2	2.08070740974935	17.0023110192312	10.1632965621532	9.93838262692249	4.79656823833362	9.3465310608657e-05	0.441404471203596	4.13931557861032	2.10925153424477	1.60710608820897	4.02991012774596	5.22283169056703	10.9922017322905	15.2818890175979	5.31140980779738
Meth.COL1A1	0	10.3445701671657	20.071800256484	12.8995856335603	7.62691162056851	7.29422537658918	12.5716951050635	7.18682306774583	4.73479999132369e-05	12.6445269225966	1.52197623096515	6.11698430807574	16.178704756188	10.925262167759	9.71198973892698
Meth.COL7A1	5.27049852469058	11.5208541322355	11.3201639394592	4.43971988086599	7.38570981637175	6.01806097079187	7.09137585052851	10.2992782216643	8.21598894194001	8.66984750938036	9.27654494449805	6.65698263631455	10.6085211759655	7.78697408751658	11.7399983402161
Meth.COL9A2	3.46991218849496	8.54663135092597	39.3082439141192	16.3314510483627	11.6588213105999	8.45918577924652	5.55094634643823	14.260897229717	4.58544769330403	2.34406367089091	10.408525949208	8.05931598864427	12.8774924113681	19.2286748490465	3.39071801510535
Meth.COMP	5.45936793462637	6.64146519226437	14.8711204824832	7.87008593741055	1.82725647864825	0.648755034212412	4.74054973224644	3.00868556101155	2.91776977835435	4.26294460139811	3.95895172858522	3.20861777568876	2.90421167351037	6.85487667731046	6.46220518968772
Meth.COPS5	4.07649665823489	20.5731307237617	38.3196396559009	12.8375988643117	9.84422583472481	10.1110148595503	17.8952764229336	8.48267819701973	10.9145865291696	14.3524993951114	10.7884044377544	3.99943199014636	15.6483671200596	14.2205403775197	5.42625056880371
Meth.COX4NB	7.75756648810639	18.1308485803496	40.1717508548784	10.9583072765298	10.551196629856	8.67500073908581	13.4004787705364	10.9301323204027	9.9970427927915	14.3443548640246	14.530091541701	5.86862610982948	14.5384584415205	11.9510203711936	9.40529564379176
Meth.COX5A	6.49077420752826	20.3607060624343	34.4185758176056	9.93287758650188	8.82029973477069	7.96536001497814	17.9904714778346	8.88621764872926	7.19092592211734	12.3001751048216	13.8182323394657	4.95262396061924	13.8825136759067	11.8558832145095	7.48970157873474
Meth.COX6A1	3.51806494369549	12.0290768171907	29.4552455190576	8.86405775154698	8.36798649839337	6.7189566856561	12.2385742162104	7.670379726707	5.83208816165674	9.71816786096139	8.29920445417247	3.43432642057207	10.9856168460194	9.46140400287777	3.89813935065425
Meth.COX6C	8.11963542624364	19.8907688570924	38.6897415184241	11.8977328196331	9.57709511035405	9.35213335393452	18.298898408199	11.9838881996813	9.98008533905937	14.8526215637018	12.3627341410797	5.57494914188466	14.4289148662461	15.6058411536381	7.54759233445882
Meth.COX7A2	4.26050766027162	12.809720056254	33.574969062813	11.4143479789783	7.56989555542818	6.64874619743552	14.795652513874	7.01631103360895	7.86689858225604	9.23971450967626	13.1351704986977	3.45087205880976	12.4408148817463	9.44046826455157	4.40138573448923
Meth.COX7C	2.56106016046539	7.99515615886133	10.2056041834481	3.54448111277053	2.80258317845221	3.16503049693875	6.07118218113432	5.0450873500237	3.87877890119813	4.62292647478926	3.3203517792423	1.86718295201982	5.21589554932685	4.68486263927504	3.63228827702406
Meth.COX8A	9.00153380992422	18.0446848900334	41.4917202785658	12.363470052175	9.92783039189014	10.1441427847603	21.031120465191	11.3986649031926	11.1364804318305	14.6026447081485	11.0027507628781	6.79972670591575	17.2723733130846	14.9455802930748	5.63851556608893
Meth.CPEB2	7.62309100929119	12.4075583882425	24.0253604847094	7.07317245564219	5.84189650277576	7.00860877965747	9.78274936120503	7.61674692367986	6.10948315688108	8.96296147772404	8.55000022631335	4.16679618908266	11.1340475285431	8.29703077750898	5.02030354418782
Meth.CPT1A	6.11938700698139	15.5636033634385	27.0022545205403	13.1133053400768	5.09732207150776	6.63005577318574	8.97858784040234	10.7595359417393	4.20026712542553	7.99333668972713	14.6252095197499	6.37854939478825	0.524268863846112	10.8798014136622	5.20617331785914
Meth.CRABP1	2.10273808055512	1.59073469131357	26.157639512027	18.4283124227129	5.44781958960877	6.8441510124163e-07	3.85935093036919	6.10776780946048	0.682636957001315	0	2.29734614936022	1.41231299216913	25.4064450987408	5.38433841754387	5.03383972475907
Meth.CRABP2	6.16286366940357	14.8575972200359	16.1579824838287	9.15351710339002	7.35950719493037	8.60733791309902	9.26778379314195	12.50982884564	9.40569649709196	12.2978615189585	9.31776791974327	6.55329817488996	14.8261488406306	10.9837700494388	7.62197451856282
Meth.CREB1	9.05981480663643	17.2658173809891	37.2008290281889	12.1025433934404	10.3188769344259	8.827711265424	15.734144573417	11.2224952209489	10.5682884713668	15.0686109346119	13.0531084871701	5.57244976779929	6.05557783179711	15.7964358433701	8.09673286532864
Meth.CREM	5.11175705467013	23.4858783625741	39.7788574520625	14.5291412104021	10.5127797032762	9.72150285020278	18.9402175493191	12.0880747676928	10.0647828808176	13.4857537173455	14.8385954978208	6.00560598937963	16.7740052077015	18.0028240643417	6.4891870758812
Meth.CRH	1.205575181394	1.82379444567973	3.69320759647676	1.14943349597098	1.52879171046183	0.604639115058219	0.976044251464598	0.616844346301932	1.01463487402963	0.362601012171569	1.91313240722715	0.620510619082587	1.63950834574944	3.19108221606203	1.32278653137238
Meth.CRMP1	2.66196113728503e-05	6.10907450565571	3.62175385381875	0.000110659851073011	6.05839416435369	1.42533687210838	0.966851208085655	1.08205115634586	0.157836447688822	2.67901042185119	3.66335704171969	3.02722017123102	7.00008159491987	1.41604183988847	1.6472060406563
Meth.CRY1	16.1162526939762	21.8603575220833	16.1963526089536	14.0725508720304	9.96846337946799	10.5215815042448	12.8316250297497	11.2400858841025	10.6114179172539	13.1632895009119	19.7251593349124	7.47185917410176	24.1185512326125	7.25856846730256	0.930645178874608
Meth.CRYAA	0.819210759523743	1.86623220884325e-05	1.30537412997803	0.970333679516383	0.709127700866935	2.73415202122603	0.770363661720941	0.0836105919701164	0.722148015157513	0.947759980963665	0	1.76719307376354	0.679126008489671	2.23262896873087	2.19058723812429
Meth.CSF1	6.79743675826371	15.4851967370244	30.7985204139628	9.23111846989369	7.88756981998173	7.41598202049578	13.3087883188728	8.59812320535322	8.08077528719684	11.1572615452599	11.816351683951	5.10764252348356	11.4481608596803	11.8976457804386	6.64493161395745
Meth.CSNK1A1	8.9890696748383	22.0936991733062	45.8489169365062	14.5327957102467	9.33440510570285	9.24992140540431	21.5481767559186	14.3787457738545	11.2376585674071	16.4088149876666	16.188532317989	6.10190994377628	14.7932516075347	17.7643007855861	6.61082768576771
Meth.CTDSP1	8.21488203991926	19.8369872334912	32.8807179018769	9.92647337968511	8.6941977437549	8.61283719596317	16.4272481727011	10.5080199905381	9.42428300394042	13.6231030426711	13.3713742258382	5.56621087902609	14.5431723440989	13.5079633046454	5.96746761984878
Meth.CTGF	10.2925007227552	15.0704030509874	13.4435388006892	13.8862442489471	5.31331843346098	10.500257465017	7.85889897457931	11.0075670949834	8.11132323836915	6.12019046177607	8.86999602426498	5.88495425565049	15.5171050950904	2.67316477918216	8.31900132619206
Meth.CTH	5.29787526197557	14.1098086495709	33.7755366689753	11.8276842431892	6.6095068270437	7.47122800228035	15.4079280653023	7.92475578488919	8.35303076803092	11.174475648543	13.4773069021511	5.15666194171121	13.6034313608046	14.0624391082862	3.97094201225925
Meth.CTNNB1	11.4014289117909	16.3438322045456	33.5306541225144	15.740618685139	11.5720666616982	8.05724136074898	14.6764405975005	7.81565161409992	9.64283710721138	8.33534423608209	12.163610278319	6.0185288674763	11.4259233848413	18.1278993628374	6.28663375784399
Meth.CTSD	8.43156568032558	23.9612712055917	42.6738735103987	11.7368437354334	11.3273705354949	8.92022558664826	17.6761271222499	14.8735503421262	12.0173968598996	15.0669055660686	15.0711231010784	7.00257772969252	15.8425351090035	17.3113524757854	9.98038254529951
Meth.CTSK	0.942547267102741	3.70725459346128	0.806367633601199	0.494551337788972	0.720825134897687	0.782829240595238	1.69285371128052	1.31432211966712	0.613879134185307	0.820380451350723	0.694136604763315	0.37663725939317	2.34815663106879	1.49168256309193	1.06093162071411
Meth.CX3CL1	0.0002106718420898	4.36866743332152	0	2.31234555154805	1.13532824830297	5.62333683499915	2.04358404618416	8.14804681457582	1.17365619768057	7.93117820578975	0.642300343728055	5.72570289480942	7.38784441540433	7.56958560362042	8.74160707808819
Meth.CXCL12	5.97794559394535	2.97371551432626	17.7990081324624	6.80250794097753	2.73855061237199	1.57804421138457	5.80991427714532	0.433502967606321	2.5541036362199	0.903914766402191	2.05789796914352	1.43296102829401	3.91960497884014	3.36628753358295	3.41892452326745
Meth.CXCL2	11.6750541405909	0.503624229698938	24.345033162277	13.7668514833378	8.83028727660798	1.95541166084177	8.21085435020304	3.09522891767042	6.25085482397153	2.17736976323763	15.3106779951149	1.51908349000961	17.2567531518424	10.7044438189229	3.19099429473848
Meth.CXCL3	13.4389972584495	2.70339237754424	25.1941211130174	14.3175425886859	9.67692241380393	2.78949558594865	8.89372731921115	3.3290288745844	7.25703787768826	2.60335828806956	17.4978717374216	2.00066076553439	18.4710007866735	10.6130395070525	3.42465223961336
Meth.CXCL5	1.93950388510918	4.49891891735067	3.02496462401809	0.267372088733051	0.5468512867007	0.663944229807243	1.46584520365072	1.09200005701961	0.176855144310896	0.722601543520394	2.44059431476987	0.443845874506205	3.14376152975058	2.27190308498837	1.35620177025287
Meth.CYBA	10.8440995413424	7.59245244795319e-05	52.025175505284	17.5022921961242	0.93945328542076	7.40278980939045	15.4172596631792	7.97699572324821	6.07533899747017	15.884759694753	29.8877887428872	6.91627366363008	14.0436762355994	11.6654455730103	0
Meth.CYC1	9.08634876791795	13.4037927879181	35.5365715652704	11.0473451020419	8.47586113264677	5.41451926139837	16.4310042147004	12.3031755221784	9.94701726573979	12.9646645434588	15.4758985172579	6.41423253539689	14.9346658985306	12.3953552667064	6.08264309401978
Meth.CYCS	3.03173706200788	13.6771038768948	35.6774284070934	10.1128485509556	7.91640676488666	6.87323906661868	12.9981156711043	7.72144334397259	7.1865342702789	9.39609977761276	11.0631252358331	3.42068961287221	10.5476106354022	10.9993210300935	4.71728969199819
Meth.CYGB	2.17504251844595	6.23546837236085	5.93475515219799	3.17010440454075	1.2002653653168	1.82366882883533	2.18653990542799	0.417111916875346	0.000130345606515737	1.61706122040232	2.63684713249904	4.66586378234864	5.7644514910149	4.74965133342547	1.75774586378537
Meth.CYP17A1	0.235532499744721	0.569135038252388	0.285849259277959	0.110144511572155	0.165063202049758	0.280219888524002	0.668884739602978	0.147917639754851	0.322778482249958	0.00875140550892239	0.943260600281682	0.709113180138406	0.0013065230503135	1.52140925469816	0.00267456489470587
Meth.CYP1A1	6.97143119711744	11.1954030111823	15.1782975443118	7.02781128079341	5.11750972206051	2.90155591522158	8.35170131777408	6.09796030453464	5.12519845647563	3.88164945639082	5.53381538398365	4.42011160585157	8.33368033458796	8.29479658102239	7.47738368037418
Meth.CYP1B1	16.5196525956567	4.41961174030876	28.7351381439249	9.40028940200271	4.90971488913291	0	17.5854139685809	9.09609741879675	1.95743024512185	1.38110497323282e-06	19.0872932972709	5.98189112333279	13.6346058712516	15.2606562470513	4.47864613597438
Meth.CYP21A2	0.547542494389373	6.56953295773094e-05	4.28679270630156e-05	4.44880076459927	0.302618099842013	3.45798432018519	4.3291649131444	2.24034878804762	1.34907878476091	4.50666425180179	0.00184522249682609	4.12311818345329	0	2.53745531482904	0.0207995890496937
Meth.CYP24A1	13.5854147901491	4.57380572462004	15.6565300564357	13.2493383860015	3.03143328843617	0.658080792548732	11.6821549760012	3.01454408417506	1.2083446015082	10.2405738660219	12.9420279026596	0	18.4844909950199	9.33352693404117	8.07071148638611e-06
Meth.CYP2E1	2.47976425185986	5.11491191786773	2.66007397333603	2.51892440837644	2.99257492422513	5.01768236683793	3.14495302489735	1.49363321765716	1.23225743852232	4.63576903070513	2.59023536179352	3.14621154964474	1.55180703634582	0	7.16201233752975
Meth.CYP51A1	10.5375752393694	20.1079698575026	42.8417154457336	14.5881653989911	12.2078811955212	8.59574460632618	18.8207887158211	10.8669680817679	11.3401036236062	14.8847582277918	9.52932351212794	6.32276339383061	17.3057003330171	19.2442537839891	9.18692996973902
Meth.CYP7B1	4.12678295846268	8.83374491185003	2.50306244936742	6.7060168744795	0.879465822925992	6.19143410897259	1.38924846767758	2.17066954870281	2.96619517938707	5.77856337304824	2.0081620448952	3.39019119199204	3.01450823532833	7.50427789812368	5.26998389710505
Meth.CYR61	14.7739918355106	21.2885408264057	3.2475225973479	11.2717007036703	7.42820819867389	10.4857847831641	7.65448064570717	15.3421890892795	10.951041202417	15.1612974776655	17.5292431769	9.38135750499788	20.6055297881344	0.486243817784799	4.06561326008586
Meth.DAG1	5.08068125606245	19.8879324882656	37.1422593583871	12.7610758790454	9.2875047893894	7.43162664565395	17.1241165843769	9.34845946115558	8.65054567273465	12.3273994032625	12.6907875571586	4.89768465986135	15.5561710331185	15.2030160206314	5.22201663098275
Meth.DAP	10.2017990794111	18.321148918114	38.1039046840908	10.9005375670598	3.90215153596028	8.4395160171565	19.7993267814952	13.8216361064718	9.85751588899487	13.7039604488693	11.1514940084943	6.42460169035736	14.0836339982362	13.7568588953626	7.52355784014837
Meth.DBH	0.0846329448727665	0	0	0.000874770222380588	0.631890955151591	1.09090308548295	3.57495251262019	0	4.55602121286046	0.00013126852597289	6.74320705464245e-05	1.10356472329014	0	4.01254200217517e-06	1.58120370704183
Meth.DDB2	5.24503818137435	13.841262350932	19.330211377303	8.41708975356622	4.97753722206734	7.36338820379884	11.5390061937967	9.7271838909979	8.41413539251845	9.82605150311273	13.6529535878338	4.95160702550177	12.3243187805346	10.2262999530979	9.72045353728235
Meth.DDIT3	8.15460740310374	20.8843570087558	39.3302966368208	12.0656054705725	9.14920511133607	8.7832615482177	18.0651180942492	12.3446942001846	10.1261307817197	14.6877425023025	12.9178236339558	6.09712398507299	14.5932325509582	16.1293131773262	8.29270664154427
Meth.DDX18	5.81099189298468	16.8140135623987	37.1272502345829	12.0446994878545	9.36099901489924	7.94241898600477	17.5827206776326	10.4705005222586	9.21975276299351	12.9383023972121	13.6273991818152	5.65885183991165	14.3914295469909	14.1153096172473	5.67799722875534
Meth.DEC1	0.5102677792372	0.856985535855825	0.894711912338566	0.688195397874104	0.918129630951607	1.4716770656155	0.909350398341636	0.314827096041358	0.469543989125366	0.558573232053845	4.37673559528485e-05	0.0685211589158536	1.1194341620418	2.41235268109611	0.642759762766632
Meth.DEK	5.36721341520813	15.5367759436299	32.41412588045	10.3698481838726	8.0953579551976	7.71800522617662	14.5203750000136	9.33960203247473	7.63552130006462	12.2786268264355	11.174029545985	4.80152824791319	12.4768855686271	12.6847419686306	5.42482133784914
Meth.DES	0	1.30972381703495	5.60544781587109	5.25868853885745	0.178349740195891	1.69629207102263	3.02191186695366	5.8940240662456e-05	0.651613242538122	2.2470453628991	1.21142262423481	4.54743882703284	4.62557877169079	4.76339766004063	1.23892768250017
Meth.DFFB	8.60295047103847	18.4246649915272	43.0102367135367	12.242760143865	10.3978010301545	9.33150657356841	19.1986316300372	13.5233407010694	10.4590571002143	15.5689649364763	14.4294293738797	6.6747671338275	14.6632485171547	13.9286245059444	4.19291835207535
Meth.DHFR	7.35199417838999	22.0724404549528	38.0868551813226	11.4474195808293	10.4067345071499	10.0131338273601	18.3812373952702	12.2845777892808	10.3764898467758	15.5920374002912	13.4911214466315	5.22704298797787	14.2534593103641	17.6294033063086	7.93413217385792
Meth.DIO2	2.91227562875172	6.45098455488609	7.32052546270668	2.7758476682579	2.17389824668302	4.51136218260134	2.15343237627	0.0265370469232628	4.56789747631163	1.52864478369284	1.14223582740342	0.164838607946515	5.92121654732989	3.5423793360227	1.8332360772339
Meth.DIRAS3	3.19095554071781	1.43528813521349	5.34967707512567	2.57819232491111	2.64743278909665	1.71764592831009	2.0221792663609	3.4035346321163	2.05493271260805	2.5427075944195	2.14693789846276	0.88505204465484	0.953835920786731	2.78129466584388	0.00012930013828572
Meth.DKK1	5.20805447090786	8.41645687312865	30.1687951326053	1.95643588734441	4.49774738484635	1.86868581627983	0.0033739764251316	0.97078772570372	4.56814133957175	0.906072517796673	8.13234989914246	1.46194067816299	14.5544730465504	6.93214789420397	0.0792961301491417
Meth.DLX3	7.17015825129085	17.4706824562815	20.3512335431321	7.81487501999639	7.61536494888474	8.5254038734052	8.88968199611186	11.6510228156411	9.58846559526629	12.454674725313	9.55190587088783	6.88366704302167	13.2560278102916	12.6697349445181	8.71291904423334
Meth.DLX5	4.54059542178245	7.82261844423324	7.8150477400497	5.58830004395081	3.67679721097328	3.87507112265096	7.49150437598523	4.77657944268342	2.43012742297139	5.06259220205481	5.09414419687861	2.44744821514594	10.5982219478978	4.05980394085869	1.47441229701446
Meth.DMD	0.000320897400434013	2.1785475565562	1.13158800265283	1.2486555733497	2.93086820184037	4.61658343409406	2.34685765026075	2.67743186125451	5.24974709175102	1.73214687545439	4.2554540676338	3.55497611459128	3.82916302242313	5.73431503759553	7.9623470830256
Meth.DMRT1	5.8966630152603e-05	28.8863449068725	19.304914116718	0	16.3822980417097	2.14296791523253	9.61565247512093	7.9596692927313	10.7216967992237	5.31161633969671	0	5.61713932437305	28.0153610730671	0	7.57099937939835
Meth.DMTF1	4.08230943430117	14.6057427850877	34.4590385976923	11.3816185590994	7.72820389700357	7.00649104554641	16.2793692641997	7.20950332154867	7.80512383877481	11.9940870811527	10.4743678284779	4.0120861279914	13.5113359017617	13.1414408341501	3.09635312412377
Meth.DNAJB1	1.73756457182604	3.94664849677352e-05	2.51230756267068	2.22836614394648	0	4.55449887628366	0.000219305670885746	1.4873092820561	3.41460386491654	2.43906194811051	9.38841772257147e-05	5.28166195134611	2.06300561033705	8.13450497406626	2.17128299831513
Meth.DNASE2	7.57326114436114	18.8253514478372	35.5517285589046	10.9042020267896	8.67096524289712	8.09570971607957	17.2993709261233	10.7727076819111	8.97405789637095	14.0290775718481	14.1670197832017	5.56209442761146	14.2798159083817	14.2290264721569	8.21544128402975
Meth.DND1	0.00126323305981045	0.435545593949455	0.608419310568836	0.213752800750763	0.154920518832799	0.184976724254568	0.309338002204383	0.314982876185342	0.197030166129886	0.235797900062517	0.00508420741552605	0.17968740982802	0.252932521188868	0.312164927222779	0.225649479436006
Meth.DNM1	4.22961181490297	19.5012247667386	30.0230944568717	9.43466623151919	9.17187647308827	7.2438348634109	10.0925423039448	8.31377364932397	8.56538732246745	10.6794601775173	9.43166931579951	5.34907055698686	13.4711504178798	15.978952465377	5.3418393217929
Meth.DNMT1	8.28415861373195	13.4345277944921	31.3869695413069	10.9571263437771	6.39512599517127	7.51299491621808	14.0915347448136	12.1843756766981	10.7392247830923	12.4000457146731	13.0066079572967	6.35641651946841	12.2892791697112	14.0650400376161	8.05102100033366
Meth.DNMT3A	2.00766265375789	2.65410535309505	3.92111546319561	2.49423192767456	1.49372749424044	1.89658517729927	1.91816646404392	1.70284624658007	1.46549450876385	2.87667395117625	0.75831925272789	1.6514421750446	3.20515052429059e-05	5.44673522847986	3.61744998797773
Meth.DNMT3B	3.06332556879833	6.97423442161239	5.36603691004222	1.66607250673077	2.0505899963043	3.93954994937657	2.79924625648208	2.14793901847927	1.04917110594954	1.85705437436425	0	5.12199079481439	2.99640088993322	6.78797813075439	3.5046172964502
Meth.DRD1	6.07278983627106	1.22324302865883	27.6646234616012	4.50043002527423	9.96262545117155e-06	1.33074906203808	4.80577181930178	0	10.8788742133698	5.09787927631506e-05	5.11733581713387	1.40173144070363	8.96899731383705	9.04322060224106	0
Meth.DRG1	10.924122550681	22.1638097691883	44.8373341981109	13.5140990529857	10.5774216085884	10.7464074168914	20.9054776679722	14.0431900287129	11.784779345888	16.4375063606874	16.332886560991	7.04953543995452	16.9305823280009	18.7623109853611	9.69524446396816
Meth.DSC3	6.05326434347823	11.2731984689531	3.82189660537236	4.43052293203626	9.21433461875612	6.56621945895942	2.40352693024502	10.749784775798	8.11892786232457	9.60089342192217	7.26570745314728	5.28215650144432	11.6594901738936	2.67702583351833	8.75583119335118
Meth.DUSP1	6.81856338582689	12.2201127235342	37.2495213653928	12.3498212074027	10.3267085117579	6.66624445912713	10.1322434357182	5.60667922965342	7.34661235329618	7.19360717500715	14.3410715435748	4.19194003620114	5.78474992779393	12.2450611148338	7.1887156105723
Meth.DUSP4	0	10.7574072723258	52.4059023882761	11.1594298443571	0	0	0	35.9200199276644	8.26386740114002	1.85545411859443	5.21366138679322	0	3.54817410928782	3.37167120710349	13.0189825537236
Meth.E2F1	2.980087927772	5.99132806523833	11.5285949004679	3.72790889917345	4.20050786060435	4.33719582145357	5.50025160021481	5.05931579025202	4.23446521678276	5.57037588530058	4.81332734714309	3.8453957715605	3.61282598907815	7.14912704235917	6.01257386255806
Meth.E2F2	9.12153251013573	12.1851669378063	32.9055531471076	13.2467449785669	8.3845210886266	6.58821306734098	17.4000019094697	2.58566370875637	8.06604348033125	12.9818865876071	11.160006845205	5.09412680565837	16.8793668894103	14.6709108996771	2.09906692833093
Meth.E2F3	5.14651867971766	15.909547726571	39.9609549836824	12.0810714822444	9.39663333682966	9.37603085923621	17.0471565937494	9.71397890463621	8.34153148948227	14.5802545189752	13.940805946398	5.40528493179861	15.6193742147527	13.5416886562634	6.80565571591957
Meth.E2F5	10.2186540990887	20.0044442484131	34.9610119844193	13.7013546360898	10.1494774058176	8.8173305858375	16.8790104021508	7.26785394753136	8.98743287880528	12.0862764281504	10.0945186824169	5.76873624215246	15.2374561424083	14.753165517775	2.99622242939762
Meth.EBI3	0.000168024424973176	0	17.7698684825487	10.1238602767257	2.75475842164031	7.01665036311595	9.47783213493428	3.32189913937859	6.56773007250852	7.51963022015097	1.54647550065358	3.84363411440408	2.87233990958891e-06	4.41123707689495	4.06165946491518
Meth.ECE1	2.65438520610478	8.47306784150532	20.7777434200164	10.1758297532737	1.72292639064513	0.676468552107603	2.84779143759384	0.000103949891368965	0.00014416084573343	3.34674870268522	3.16056078764533	5.41093210804231	5.11135171871342	7.29874149601811	0.0674993797212701
Meth.ECEL1	1.59458537908147	1.3348862898627	6.60753485638692	4.54284543853707	0.97698880736744	1.65455540797981	0.783461284047887	0.00017818209576679	0.25555710556084	1.57966140244368	0.286703663330279	2.55035365559642	2.8818735911286	1.88315827472546	3.56458375561297
Meth.EDA	0.410809164396357	0.000189586849110161	4.8625611789419	5.841330778376	3.62040970028102	4.57163428881296	1.79924317602697	2.57159966760439	1.27573897708393	2.99705046391658	24.1569963442044	0.311318433193288	1.37595980256316	9.19988791043369	19.8026966720192
Meth.EDF1	3.93949594652653	9.02041303195664	20.077342126706	6.40798963535976	6.31727632733621	4.59510768278128	8.2485419285496	6.77499878100956	3.93086613192436	6.91137978489813	7.86392358043457	4.21476384971682	10.6483414666127	6.46337122593441	5.04758809865578
Meth.EDN1	2.78746343349678	12.2266710679656	32.7021250711364	9.09606330160335	8.22423557820137	7.86253103978823	13.9161931440031	8.17613284061308	6.60834141137891	11.2523443682604	10.1775168978148	3.92124438725882	11.1514737170518	10.2373902276095	5.04906442664002
Meth.EDNRB	2.65181152661015	2.14044217615427	2.60269632645077	0.304740117387638	1.7032790883496	3.00895428106174	2.2669621002222	2.54477696458679	3.5417784225732	2.4722678331771	1.8489871345778	2.55335878943072	0.114101937118284	3.39257865318378	2.83556810469646
Meth.EGFR	2.61826113135135	15.3671262767084	4.24435175622578	8.97564838645921	5.30878015111362	7.04494209154419	4.02778772565703	5.54408761651849	2.34704230046926	9.79678407443559	12.087844986171	10.254819537755	22.2860155728755	0.778478716293139	3.28412707777695
Meth.EGR1	10.4828678848617	22.1684437305507	41.2872576288227	12.948985875238	6.21191686934239	9.49150326070599	13.7914852641826	12.3672557629545	11.3675932729646	14.057523937584	17.5565212943489	5.68794107838789	13.2934271577197	18.6546800128706	11.1825557816951
Meth.EGR2	4.0222322437267	18.5721336324336	26.3172371174083	6.48322574918076	6.77569285181522	6.22453440129977	6.62161849530152	14.5904540164385	5.09295192334299	3.98254550925936	6.92629049101087	4.93321969305429	3.83621587117599	15.6290183945322	7.48094208472486
Meth.EIF2AK1	4.14594760410458	11.0868581596602	29.8739977527382	9.8919624537912	7.39962948779472	6.28794003554554	13.3123533447711	7.14285526989076	7.59549317894711	10.4367310040114	12.545418202286	4.76384548707773	10.7740019368015	10.8316489718044	5.58171041673488
Meth.EIF2C1	0.444270149248045	1.22974179785171	1.31984088543745	0.437083354825173	0.372057300824272	0.58847080058866	0.857754142710498	0.612948968577684	0.634585673228787	0.800226174062946	0.482838129660628	0.482830122931255	0.921967827424109	1.42722825292473	0.537667289642711
Meth.EIF4E	0.000195159299921694	3.72827174640868	27.2044290480925	8.50909678024565	5.40153023204438	6.07819127353537	11.6813706939408	6.00222519114539	7.23687727452123	9.49037568158299	10.447604256134	3.39143229621796	1.86523457602856	7.29046667876375	5.01170097244906
Meth.ELF4	0	0	0	1.06234318158859	3.96983956203315	3.51440117252036	0	3.99690413130549	4.2001963065555	5.27643801594868	0.710801994067539	0.761487909093971	0	4.27981476127015	9.75422969582615
Meth.ELK1	8.12348849646267e-05	2.63419088086863e-05	0.482324567450154	6.55209828450659	2.21383366712072	6.70367111471951	1.17115467670159	1.89035056940313	0.925399315306332	0.485427986813545	50.7580697286828	2.32528800759382e-05	2.5683557102169e-05	11.8277198565826	35.9378658474663
Meth.ELN	6.73264701743288	6.17890775131497	3.08688900074831	5.4602222398086	4.01180088609344	5.99567336403425	3.8721098052637	2.17457957125747	1.93525943422374	3.09308307457917	2.43952270848868	8.40783434572145	8.07214187226605	4.29550360200098	11.2827200441981
Meth.ELOVL5	8.04625939950986	15.3270890245328	37.0338771879306	11.5812737568725	8.50042687412885	8.54198715087231	15.4262814277225	9.33851584550018	8.89517225634552	12.8225744014761	13.365051531994	5.59421050203674	13.6166068183882	15.3534618448051	7.27486592066162
Meth.EMX2	4.4392252164873	11.087909738491	27.3992930904898	0	2.48823291340674	0.668389244859367	6.55529624497844	0.000374297250855313	1.91550168370445	0.922109110751417	7.70990648529205	5.22319906368768	19.9753512564814	7.07681676085949	10.3933537335616
Meth.EN2	6.24735055005176	9.97211353119429	27.0975519084983	0	0.0226351465502477	3.30407705029936	8.81656460354857	6.75415675771176	1.54133590976531	1.72697519369361	10.3371854128179	1.96500294368289	9.74699682157492	4.95042651481695	6.39759798022977
Meth.ENO1	8.91506067060389	19.6823414375651	41.657858133603	14.8209297967766	8.22144253186202	8.0667758541087	17.1234604069865	11.5277827319143	10.1207679358669	13.9219239164103	12.6165594457353	5.30829725294354	12.9058361384267	16.2149331140031	7.39682836058324
Meth.EPAS1	0.893320258000597	5.32023780400635	6.40518395636045	7.76822864524663	1.10180769560394	0.676237267980829	1.40620374900469	0	0.964195008312104	1.07161475938683	1.27739804392117	4.62450817340037	3.34263491601844	6.4234725132337	0.904388171197972
Meth.EPHA4	11.3263451077849	24.7050068926464	35.566401989675	11.2284142258484	7.17498970217031	0.420915151300876	20.250720423292	12.7372118162318	4.06002041052639	15.4023164235582	18.2701517651098	7.33976720136172	12.0645872138779	17.2877622055711	5.49428842280231
Meth.EPHA7	0.000576836261069856	0.000198061839073077	37.9285652261109	6.40767550768674	16.108789378811	0.872871217290443	7.22149225098183	2.54105682308883	0	2.11141832396152	2.419738098787	2.12422574714036	24.1240928596561	12.4618515925247	0
Meth.EPHA8	2.94525031673312	12.9243605695344	10.5385116380114	11.2183850889399	5.34371770732708	7.76806629827665	7.50671706993225	7.54987810131595	2.30157478301948	3.3107743256028	6.04146343138211	7.45920538372773	13.9069514105729	1.05143011310667	2.80998664374125
Meth.EPO	5.54348033909904	5.2585169823586	5.3179189413389	2.37623473135236	1.49596599293227	0.00616033668664299	0	9.27951090505631	0.416262258446314	2.34500359331242e-05	4.14605398916912	4.21007241528448	7.2800120621867	2.37842203237568	1.51986682230027
Meth.EPOR	0.392463517951133	6.42155307793475	3.34444921932759	1.86282772826237	1.63151343235121	1.50783067947311	0.768799628532926	0.000144690408119849	0.452930328897407	1.37059071495796	0.000385578347641345	4.77012556012562	3.07371001464887	2.03386325015964	3.55417451397865
Meth.ERBB2	5.88689197633537	14.3204390736317	36.3718081375045	12.1402611590482	9.87506445842762	8.21469315749265	16.4342799548497	11.1257555897912	8.75629451969094	12.1756162782706	11.4210070406	5.92681347039453	13.0218132700304	14.742010156935	5.89987919414849
Meth.ERBB3	1.52995033285128	3.28646454910661	1.15667690999715e-06	1.77598795181039	3.72083431269782	4.66778679392027	1.9144856059896	8.20991257125391	4.5195727284968	7.47767748330606	1.67396400641911	5.68354877570966	5.59418022221129	5.07842085611079	9.54834860586786
Meth.ESR1	8.27758197578717	8.8233543954536	27.3778618974193	3.22096922019183	2.56514268787284	2.82556040026363	7.55635015271452	0.482302186044104	0.299533366999977	1.39199434563911	4.25329531502474	4.23211145399923	8.32424666511375	6.20085284077281	6.25634908906334
Meth.ESX1	2.78811664022496	0.699252932270081	8.52110570876421	7.19778374286132e-05	2.22461385019957	0.0155704321960495	0	6.44395960462977	0	0	7.98189265796154	5.38489920234097e-05	6.02943801026006	0.0549349553980632	25.3805459657436
Meth.ETS1	8.57901395799694	24.5752553606654	37.6403085212738	9.44200081455488	9.20534720682728	8.61541629897905	15.5539604338413	12.9934184419645	9.73428021090733	1.0636588373856	13.7779129449527	5.85393589446597	12.4212136456145	15.898663132881	12.6712512583795
Meth.ETS2	6.96227517035347	11.0635587975958	30.8130345644072	11.8399505954768	7.9673397273961	7.73412041879151	13.0234391592266	8.06442508938643	9.53026004482913	12.2879739836865	12.4778459566807	5.31013264078478	1.36847419757571	10.250158088661	5.31216175522184
Meth.ETV3	5.99230000305335	18.1981396666295	31.7858564593794	11.0799767161039	8.62486922711444	7.84696900270329	15.0368519588492	9.7313291247386	7.80157928669882	12.7934667935382	13.6532525369156	5.75968121964527	13.5538285226177	14.5865189818874	7.44245617727276
Meth.EXO1	5.23542008133646	18.0993476261775	38.0693108239658	13.0129636152244	10.2718752397359	8.99989832165675	16.6538111381979	10.5244127765233	8.83174911084778	14.6451086154521	13.6649692565412	4.85973672015117	14.6004608055894	13.9377100009576	5.43890337909199
Meth.EZH2	7.45810365816715	18.5677708236416	39.3843730624239	13.5690511657392	10.0876545030597	8.97765480873371	16.5030659900395	13.0455985182902	12.3074157490012	14.9937271164618	13.31075588137	6.87433433983276	19.1938323356421	17.291827627268	5.25955086223793
Meth.F2R	3.87109822206064	10.3252057659399	34.1521248010246	0	15.1030633108563	0.0121167372512281	15.1434659586047	3.11056414844094	0.00019013639158967	0.795069123987856	2.01198988962005	9.66733174541221	32.4564012607223	10.0221431945136	3.29634135359346
Meth.FAAH	1.87877831556308	7.93125522751113	3.11513213927275	1.52678302758301	0.563719393434015	4.82011066495443	2.17589609293081	10.0237523317521	7.28984372285995	3.21865858844456	1.80279178851613	8.23943987474737	2.88491166266557	0.0804127387854213	13.8032447518307
Meth.FABP1	1.81575870598379	0.000674979256773249	0.328300198514927	0.410643066549384	3.58503936547824	3.04518604426475	3.75194105233616	1.39662016621922	4.08836198639452	0.000201661988456583	4.3670569020516e-05	0.980757340575442	8.0912736709579e-05	3.51524058960884	1.90854564930429
Meth.FADS2	4.57002279586285	2.81270383497765	21.7092533063826	14.5015869198455	1.4452554312374	0.480047908536275	3.11039414458413	2.15267652717278	0	0.196705163796963	9.92271210761032	6.27910491469249	14.2296413157882	8.49670654725713	0
Meth.FAM3B	14.8422193249167	9.73120989604882	13.6048806224169	12.9149552168073	12.1439757746936	2.48298049251496	0.976691721985425	2.28811220497935	1.34919845596806	15.3576625457198	13.2613186694139	10.4891722941438	20.9209143948935	2.23366686106627	10.2763889889436
Meth.FANCC	1.3673414082014	1.02795049499624	0.835175239099349	0.627262457369572	0.66430978182677	0.573101720307508	0.591908775841697	0.987141350983907	0.506112691617108	0.699761886428764	0.177880746662402	0.419479198308656	0.0231340697168431	3.03360105802254	1.15786506057475
Meth.FAS	9.02384538810209	23.6327123362842	45.9099130776705	13.2749824964481	10.9862886730997	11.1107892172276	20.7690333426023	13.5054867998651	11.3649555611762	17.3918120932939	16.6835443814741	7.38300256941342	17.1672106967814	18.231574270697	10.0141238172241
Meth.FASN	6.29583445911008	9.14126026916702	39.3500994554527	10.6295996713869	9.88032334695804	6.28511618899973	9.90211666122429	11.8324713543953	8.00027153085868	12.5240318438087	16.5447858323889	6.43580596088343	8.59816656614461	13.9335123422231	11.241376830875
Meth.FBLN5	3.54164626707357	12.9465067052264	0.527812418963248	0.670723624596289	7.68972984514353	6.0113999707895	3.70805309134088	11.3973124555882	8.74763326580568	10.1096195594775	5.19847197511418	5.40295148804002	8.50399966166856	10.4686644243064	10.8409202255162
Meth.FBXO15	6.88920129696698	17.2278518829443	33.5238596123229	11.6666918052888	8.60726747822844	6.7239888817625	15.1999618720258	9.84712873671211	7.97599915488734	12.3725786124667	12.6934862746428	4.06369819377662	13.2709934398769	13.3607879646905	6.64192087687221
Meth.FBXO32	10.4299177916771	22.1140195647871	37.1831980956336	13.141081949511	8.87515295696982	7.8846615418308	17.8471644749455	12.4652590628773	11.1843498466273	13.959253754611	15.4608735811356	6.61742168168459	14.1875707858822	19.112377394096	6.36778398090358
Meth.FCER1G	0.496825590369174	1.30545306362382	1.12785728532396	0.666732588729094	0.339521338950945	0.279068458973093	0.616816610290542	0.395102540775734	0.36617146406977	0.40166334403671	0.404291187635614	0.19359234845319	0.679412595717233	0.571785816191769	0.309816682179944
Meth.FCER2	0.377274060406946	4.2631942300502	12.9280586217684	3.69369043265269	3.54179201057384	2.74538735888186	4.902232784043	2.26998163357026	5.66471704849632	1.68777664432248	2.63540054692198	4.71406657347783	0.827764112783588	4.92824408471012	6.97735542970873
Meth.FCGRT	4.54571080086706e-06	12.6577621212181	6.10111462271349	3.91603910478572	4.44683952542783	2.39535587273449	0.976813773008931	4.04578093863861	2.86358080017977	5.53760689497115	3.4046857279412	5.49438076585471	8.67597191635235	9.55243951984351	5.26481110021293
Meth.FDFT1	8.30000295870228	22.8109528007533	34.7076808708399	12.0527852436557	9.54413697667153	8.88826956631948	16.9148691252918	12.2274205141856	10.4680824350042	14.3110688073552	11.8911701725058	5.35487443789351	15.0050935799791	15.2678433068256	4.5042854297622
Meth.FDPS	7.04664606035471	16.9310968954695	35.6376057628916	11.4304048190162	8.93852350557955	8.62990609055706	16.3996939448097	10.6253322212907	8.28254861127579	13.4895421401698	14.167308227405	5.47564736250628	11.8962075497797	15.2278597712939	6.84802740795965
Meth.FDX1	3.87101369848103	18.3012206227717	34.0646908914491	9.99255295793969	6.93713370269275	7.85173135189155	14.8642324375685	7.75760197835359	7.83782212301787	13.2300661539158	10.2302144016615	4.11660614015245	13.8171269359889	12.2948280795384	3.71230015194349
Meth.FGF19	4.6163949808417	9.49551371949793	18.7495031016607	6.87985613070904	0.411246055637035	0.630793987932752	1.95066633366362	0	0.457062462132981	0.000285414419072089	5.15667869647683	9.08894335000155	4.43996608069117	0.559977368785531	1.3392567559985
Meth.FGF2	1.61818250214912	12.2917270374218	16.2983828092987	7.85701135979869	8.65471902680972	0.619101370326085	2.28093039110833	1.65867581496347	1.16228878021759	2.49874366944984	7.55454517136732	5.04334728673876	10.3294516190588	10.1780579335369	2.98190298537861
Meth.FGF3	4.27595164686984	0.0902564345563862	14.0943833767136	12.2126152547165	5.97367389093072	1.35916967061069e-05	3.49622081113265	10.7281874269632	3.85235529694536	0.000578349618358914	0	1.61706634671669	20.7086737795829	6.83995154408151	4.98378925401236
Meth.FGF4	0.000343035503675988	3.56044420169635	2.28864406453954	1.36195066610685	2.43766250120188	1.34756412354598	2.72968459930669	3.03541678726086e-05	0.815483108369911	1.62126942344282	0.824236463201833	0.419966848696619	1.15311221308298	1.52152779770561	1.00342460668006
Meth.FGFR3	6.30804324097735	10.0217974675738	29.1623530540156	10.4213411398172	9.06769384378833	7.53898442102107	0.000285537801650711	2.8646996953094	6.9006590632627	10.4308147685615	12.9619123680441	6.81749571564777	14.721145388468	15.2089184488311	9.70118349540603
Meth.FGFR4	6.43112154109728	5.56589028780083	28.6979539547279	9.50432353172579	7.48211199177693	5.01514815545522	12.7473157128112	8.16907857597186	5.62408952340356	8.02403833997714	11.1456103221844	2.65155604404637	9.2781328818149	9.28694495269223	3.56147041350217
Meth.FH	7.03691924219938	18.1559991766541	36.3507064872531	12.587208385496	9.210491168831	8.65221568443008	16.8835044003322	9.63988147862418	9.32273780009019	13.7890937188378	11.0812452038892	4.48526604809314	14.6461301542172	16.6177784928172	3.2671896363153
Meth.FLI1	3.3676755543003e-05	3.71714118283266	44.5175956147688	0.92857972448213	11.2052823066446	0.508493219455056	0	6.34908704696525	10.3161925204206	3.89195337890135e-05	0.000150553099280408	3.79152039730625e-06	21.0118075532498	0.703360895763163	1.96304232840061
Meth.FLOT1	8.0007941325112	19.3864163118068	34.6518692701146	10.0924659178048	8.07818798410811	8.44341980430656	14.5245099527458	10.5349905234871	9.3916602351806	12.1690252739021	11.2466241929856	5.28527443282082	12.2548620505765	14.4826629199449	7.11060947338202
Meth.FLT1	2.55052743795176	8.88588682774148	8.04394965262921	5.30251884670639	5.1960099607411	1.12922037323749	2.37271553962819	1.68193907235874	2.05752479485008	1.67242635401676	2.15412581285477	2.34645532870686	8.06556380764509	5.1901660910645	10.6916548713412
Meth.FN1	7.79926346242292	11.9279635751476	25.2224636121845	5.71411692122174	3.95005575227886	0.521271180064285	10.7293570592249	4.15946612478954	1.52303508701932	2.13707457059846	8.87721830396666	4.71358564964628	14.0168654556903	8.13811490767157	0.000100907218415422
Meth.FOS	10.8378194246265	21.865471624256	41.8929379247667	12.4485240530392	10.3569485722303	9.20674776111001	18.1983348162588	10.8266668037962	10.9964436279879	12.5934439318266	14.7423837109384	6.65508721346735	8.93023351717838	16.3654389946344	5.68363916788702
Meth.FOSB	4.6113407968747	11.5654121534006	23.263365548919	8.41799405637048	6.50285204261914	4.74609454625263	9.18868517341031	7.02382188165142	5.17276220760673	9.34501198292478	7.71189971043752	4.24212134857042	8.10370527599631	9.01129609621199	3.70228254925233
Meth.FOSL1	3.21680017012876	0.000618889940317342	19.5918658322906	10.5668118111267	2.94948664398373	5.94940640519967	10.860181703052	4.83764719704901	6.82888675127101	9.7683497094977	4.62468063979448	6.38093217514006	1.48307477649896	9.92818226627231	6.95406041992365
Meth.FOSL2	7.24782979992242	21.2628870445054	37.0874087826005	11.438088363159	10.7845125391627	8.39229542953087	17.0125248459228	11.8359215045486	10.0678097223938	14.2111206450924	14.2996504388314	6.21824723116151	14.1103969965863	16.9883562869761	8.19011327988612
Meth.FOXA1	10.807163254895	16.1515470228933	3.97786708492913	5.50935342633739	10.0832437416568	7.96604031011998	3.61143723497557	12.1276527689039	8.85655986256753	10.3496640938567	10.9173643900825	5.75493547176213	13.6531581302677	5.34983663689933	4.85555109105757
Meth.FOXA3	10.9793967381977	13.066171191797	33.9001601827476	10.2599064619563	1.40337499758148	1.02925288444169	8.85608160807827	9.9051031901788	6.20333406743599	1.76647320443634e-05	17.0428521510242	8.02839608666478	8.26361401967163	14.1869083848424	16.163385642987
Meth.FOXC1	7.58678003752103	12.2435735427833	26.4960012059044	13.1688320333321	15.104615595812	5.33577200022703	11.3809858755252	21.0661539015979	12.5070956447531	14.6741216365463	9.36715726016761	8.00141928983702	18.0823400754897	11.223837176849	5.10714308529425
Meth.FOXD1	2.49395172170985	11.5145044630253	9.55585415782901	10.509043796414	13.798816067304	9.84245375975274	2.28416965238572	14.1121416962563	5.44576473893467	5.72001038921158	3.92727771884459	4.65991160123084	6.9890195020114	1.82283979819292	5.01249762925347
Meth.FOXF1	5.76517534013874	17.903805552859	19.5452258810661	16.8073087532708	12.3952143489722	0.579849617855252	2.78889361488971	0.000166726465873416	1.61730251905073	0.398514833053219	8.84071778480495	9.57338652439934	30.2029381116405	6.32498187982827	1.48761476322448e-06
Meth.FOXG1	1.03001730850096	8.24934785122014	18.5148503136979	3.14761180220889	0.850221552789742	0.442185639506529	4.98883847179445	1.35087152852624	0.217801274683018	0.00197454584019631	4.25748256596599	1.29734216392147	22.9540176865367	1.88904295784321	0.370548152814378
Meth.FOXH1	0.463412637717245	0.510665494383455	2.18889627252534	0.533909985279674	0.356722585302652	2.09728324935784	0.000147961718394111	0.553803980721507	0.371036572128969	0.239435675795593	0.61214014994547	3.09338473112831	0.000271838434333443	3.15817661390325	0.684383607832962
Meth.FOXJ1	7.96112465537269	7.05622923727218	17.3391156067021	4.36480369274149	4.02430223934631e-05	0.728439373786041	6.15343531522207	0.824412067101991	2.56354349067702	1.2705055762711	5.03045282301647	5.19164999468965	11.4896837223371	10.2065064271656	1.31456098627608
Meth.FOXP1	7.8208939731784	19.968631435285	39.4799102686567	12.840367687333	10.7202289766011	9.68839404795068	18.343541134673	12.1256707945579	10.7248229634072	15.0167095891826	14.5762003005083	5.94532002191832	15.7556782974976	16.8580254960894	7.57109751019295
Meth.FOXP3	0.504518462994277	1.68533297193006	2.81651844986443	1.58524228163594	1.10751383330874	1.11936424953291	2.39379565752519	0.749080565560527	1.64274084345883	1.19171504972532	1.08593112199124	0.286237772515351	1.00094475915229	2.26693318101036	0.7574117503492
Meth.FPGS	7.90430635362379	18.2178252724843	36.0793686273501	10.6117012945154	8.50930349119088	8.59092124965792	16.6600869279844	11.5734564889714	9.56195019821764	14.0994912853516	16.2501854917948	6.60948700571265	13.5443069503152	14.2183670580452	7.87661378721958
Meth.FSTL1	0	3.48531652654892	0.600040963077468	1.64719160636828	1.78004007983671	2.10036259091414	6.8901702440933e-05	2.83800025869661	0.1862397215635	0	0.000128947789708203	5.33120455503381	3.06994303672069	4.69344075270447	2.74804769858261
Meth.G0S2	4.0444967669123	4.14163987577255	18.1018947128824	8.22702744576327	2.52888144622313	7.75757998751706	2.93921531096952e-06	1.67520008564493	0	0.822099913863327	0	9.55975394074972	16.2559793602277	8.02389454338897e-05	7.49981767007537
Meth.G6PD	0.686715670721924	0.408131899913222	6.01699697854799	7.76118855120772	1.75360504556493	8.0125839902598	3.09718353912414	2.47381321870574	0.724443843335156	2.6107765856799	46.1320926874979	0.000274143727773993	0.936320218475342	15.2154232974014	33.2767112340389
Meth.GAA	6.62544333540292	16.8371201029384	30.1075975043835	9.47214707096394	8.96509931832235	8.20978881203938	14.1086562723202	10.4027363547098	7.27902379651381	12.0320063256034	10.9765865598977	5.53675906576275	11.4215591016948	12.9545453999868	7.53536452111683
Meth.GABBR1	8.08142401639131	19.8580863160538	39.5198828169032	12.2377235898105	10.2023777998795	8.30971031861356	18.6728838035615	12.3339166835322	10.4805920610783	15.5073794928139	12.8064957472474	6.11967049121771	15.7893896824184	16.2347513402234	7.9590664324339
Meth.GABPA	6.52396114735755	19.8768461197179	36.7053693736481	12.5256890486026	7.04604543651581	7.80920727901979	17.867930100452	7.3969134192505	8.82127170401423	13.942223113205	12.5761535614552	5.11338486642129	17.3170123434175	11.7912387654459	4.57038620011153
Meth.GABRG2	0.000169514363189676	13.4917535469612	16.3365486920908	0.000126671158535596	8.04031270684217	5.07443741371262	6.4462366350322	0.71894008517797	1.84490449468563	3.54600366759723e-06	2.83682964125876	0	19.7239451209542	6.50952999212098	2.76321901830332
Meth.GAD1	2.39371809840197	27.8146829475423	32.5007234847924	13.0229160360137	11.0031250502472	7.40175989126928	7.02322881014335	12.1789923870532	10.1064330248295	15.4447773356263	4.99144903166516	5.83640828244765	13.343295158757	14.1395852211296	10.561415624924
Meth.GADD45A	5.78122174478222	15.1786128420965	30.9699332929963	10.6606943916588	7.23798696043534	7.38645233902673	13.847676674205	8.71127824796244	8.48505669531151	11.1147224905436	11.352555958447	4.97540638099847	13.7718849176447	13.0813664459801	6.03318328590876
Meth.GADD45B	9.12098947954399	21.6881480059341	40.267620467852	11.7112623377959	10.0172319198941	9.41035380879452	20.2018442129458	13.7275105852312	10.8687191968726	16.8735699150656	16.669401576728	6.37331918161199	16.0326506873329	16.3917864838922	9.19905096647456
Meth.GALT	3.83428633577081	9.36557188160148	21.7069824515817	6.49584491707486	4.68717856970653	5.08682897216433	9.70679249067236	6.87436572132425	4.52998844755799	7.48999449794814	7.5959869430752	2.42154072366954	8.66101278607792	7.91338508292365	3.25362215867283
Meth.GAPDH	8.26532672839764	18.5714874262693	32.5594530426908	10.8480809174292	9.03581014129193	8.13783910283431	15.9540548987668	12.0628827719022	8.21977744584478	13.3462868930337	12.2859713194681	5.86656811561661	11.6218995106943	16.6442723632883	7.33872244176545
Meth.GAS6	1.07722208087294	0.524136013889317	0.939436896446007	0.44459100177129	0.333687543316263	0.537094982068164	0.731035247625485	0.424876667554482	0.44771455554858	0.703662024634917	0.0552631674124406	2.39281078089249	7.49348653861135e-05	1.64824274841142	1.15168553899463
Meth.GATA3	19.9823288054139	5.91055241629134	18.1551110741546	0.00481925276326258	9.47862926837771	1.93874284560798e-05	0	11.644231010942	6.50346592223782	2.59029705281265	7.41187279400426	0.26192630046859	10.2849991803085	6.36582198164061e-05	19.6275268890816
Meth.GATA4	3.50437741781353	6.98665042956739	27.7589551379071	5.35362646654512	3.35102507152369	0.281236975954487	1.71315595331746	2.85935893548247	0.529411089355537	5.99447240141898e-05	0.990454330434697	1.65493323358731	13.6581284763326	3.77100724877091	3.68682221470254
Meth.GBX2	2.82106894603487	7.13289787435805	4.04683012496262	6.65677805667952	3.70797468384071	0.84961253517063	3.61792632702389	0.650326050572266	0.119284022033531	1.36586169245727	4.58850100495431	1.5422658722206	21.8253760578368	3.11256296439863	0.768012795736814
Meth.GCH1	7.80256699159967	18.5479481570194	33.6620133381359	11.1347241091615	8.38860134359971	8.18574370246277	16.2719413192475	10.7747414422832	8.8201342751242	13.2403156189523	11.8506250525397	3.87771778943196	13.2592233189669	15.1670579237617	6.90819596472125
Meth.GFAP	0.0128388278716249	2.14541480221114	2.51947506261257	1.64294434032708	0.761546060263331	3.68554075792253	0.380363005410127	0.81274866426192	0.52425307762884	0.487486430396061	0.000166174244512339	3.60885444608385	1.0854520794104	5.07176426799622	1.63810456718996
Meth.GFI1	10.6687965211211	5.80493906042441	23.6832923452471	13.4772993898051	5.50204717258852	7.17098767498587	3.81491756039131	5.48435617922267	12.8496021545698	2.47508226379913	0	3.86793216395844	9.0188883293497	13.0168399558421	0.000283741369072541
Meth.GFI1B	2.31203740800943	11.2655309294757	20.768813965464	6.21910660269405	2.78876899987696	4.38049341779242	5.19958979351459	1.63350855549922	1.42573572828186	2.05052570586515	4.8129584148207	3.18674657536368	6.6306610672658	3.60273563816024	1.73178345933907
Meth.GFPT1	2.25295924667352	6.11391283462575	2.46926428306041	2.13870223462519	0.622794708030438	1.73740702274123	0.908402333700228	0.74172945322446	0.701003847845801	0.719726638317381	1.32276399518265	5.64188265181865	3.37600824009815	7.20119972953964	1.26673317165816
Meth.GGH	9.37475405718939	19.8173818197144	40.1224309452636	12.5389341319763	10.4588818960308	10.0030850337944	17.2026433882283	12.9225524810695	10.8969849759198	14.6991923387526	15.275868203331	6.82222293198107	14.9262520210598	15.7902671158938	9.38404327315048
Meth.GHR	11.4711745257887	6.22494233855541	27.1933872450354	11.3494633202631	8.61289860264717	11.2419335502472	14.5914930626384	11.7115830161113	8.15594135155294	7.19187266268562	10.7237634699965	6.38074798126644	18.8014303387647	3.27319901948547	9.30053465611553
Meth.GIP	1.43608728608664	0.00210589978349097	0.298811097208154	4.52974650298027	0.277002173420066	3.29438062077424	1.22341084130184	0.00343486660512321	0.465622591907615	4.80429877972266	4.92830719325422e-05	2.55790254256845	9.71046790786438e-05	2.36879170500481	4.19416538603748
Meth.GK	0.269728577835918	0.00120550194485242	4.79651495202457	10.6478131517836	3.93150939022189	9.06606677698593	2.93794743551006	3.81072169629928	1.62209101215677	0	43.4425495918646	0.953837662864506	1.59137381491644	9.70496810244789	42.662651535467
Meth.GLI3	7.68568785363439	20.9006775112837	28.6042298414656	10.9184502079496	9.0123534128577	8.53681895906726	16.2924445685758	9.63412461055047	9.30824916526829	13.1194990468168	14.3721880329055	6.69898225607319	16.8810484855727	11.175355134116	6.34044443009308
Meth.GNAI2	7.81394975546195	17.6432730155895	29.7807458025475	9.2620530610442	3.01483982379991	6.23996918566357	15.4198168475157	8.80027105378253	6.23580471077716	11.2105939342263	10.6130031357921	5.11604692407313	12.1593152636079	11.0708050797903	5.39918248005799
Meth.GNAL	1.61683941308874	1.34463955089233	2.02819084845967	0.581373108185914	0.81184462498229	2.55867918409871	0.311217298997312	1.26711442193792	0.908466281941388	1.20721302990986	0.476533298839222	1.52109431001442	0.341020688684627	3.11373686896673	1.65797644524169
Meth.GNAS	1.88115933058338	5.39932461482874	7.58190675464542	1.75075712776621	1.44204710518642	0.81422522173563	3.11016286251301	3.23654683218617	2.00499862974102	1.29709514900814	2.83898974699291	1.41175162038467	4.20803040777779	1.98006980898107	0.787101192782881
Meth.GOT1	8.72087102479544	20.3938999103485	36.3988916242598	12.4298834536771	7.59380453353566	9.2987843923803	19.6463954593045	10.3136613280663	9.16381267151304	13.8034517557434	16.2553151458681	5.17092493811876	16.4170495116259	15.9319509787518	7.25869421585827
Meth.GPAM	5.3700978881213	14.4019273353267	35.5256337219106	10.7416036940138	6.61202801465468	7.74450065541483	14.0186517316328	6.62026529918941	6.83929502054019	11.0587684816774	10.0001462785269	3.63619611786773	13.2973908404353	10.5630205047384	3.70127581561011
Meth.GPC3	0	4.1384598707288	0.883045396022534	10.0260466234379	3.31824470751234	0.585701657168835	9.37573700812364e-05	4.32276052335384	0.984439826276361	4.60227902634286	38.1164361563283	1.43512631292577	2.86451180638955	1.12382280628011	33.4013118620961
Meth.GPX1	6.60892079006902	4.69325047685261	11.3664421951448	2.30427719666548	2.45212685578364	3.83392474013144	6.1023061879145	5.11769309687455	4.75586731487755	4.14618096069338	6.28456655452119	3.8656965117296	2.45996310115582	6.68459285945177	6.54404516520894
Meth.GPX4	7.3752070653087	19.6388443734824	37.7273748279928	10.9987703608286	10.0078216378173	8.98536077895172	19.4497220555201	13.5153212105527	10.6520505842861	15.0368012285225	11.7987508716024	5.9870648533531	13.2739810450201	16.8177051036146	8.94930814786086
Meth.GRB10	1.98135879400654	17.4615395386615	8.39477153058627	9.83634055361999	6.83442704350971	5.58211042170221	6.53389360727862	3.13250788467673	1.09989580419033	8.75853769445681	3.96767344807707	5.86447172077646	17.6025256508277	0	8.37465158685049
Meth.GRIN1	2.33483933568226	5.57034855291412	15.3207871305587	3.88564142617054	3.80309477066185	0.955337565096468	5.91168219005205	2.01224714424866	1.2889708562216	2.39922038695935	2.06256439269855	0.553696463541635	10.2412940631019	5.00660889204737	3.06696511422895
Meth.GRIN2A	1.60844857793179	11.7211167672878	40.6771243307711	14.5909248089986	3.74434796426244	1.80329054771658	8.5194073212045	5.87149087424121	3.37619346473853	1.25151002155005	0	3.00665356495939e-05	21.3785837601343	3.6252610044217	21.6103822559368
Meth.GRIN2B	2.56177351238491	2.79559485551879	4.16783092545054	0.553920818326176	0.000366980935582123	1.24475655178927	1.71740354671592	0.255055945270527	1.12232713179249	0.941490499118213	1.33505758046258	0.52341239823889	2.23941515618966	1.27639331834388	0.982025267173144
Meth.GRM6	1.73222107767021	6.2200249206646	8.38202047023671	1.16669948911429	4.01365333731771	1.13000135818081	3.78689796732534	1.87040791367992	0.701074573211543	1.24116689762333	0.969788436482094	6.41461977329445e-05	10.3471711450986	2.32011753672855	2.52914619161288
Meth.GSC	2.5923699608642	8.54312335470592	24.5639203911624	8.93094971616556	5.57811978775636	0	9.79273798562496	19.6789338191339	1.39809362209589	0.00910425705077522	9.68649388238649	0.48537590615139	13.2939495864197	2.46804631849352	14.6999591832418
Meth.GSN	2.57644179991655	4.16417855465977	4.72968340537272	7.21882060235675	0.863949689153486	5.08972623534655	2.48260157714588	4.79546831467136	1.76034099729675	5.09651762922682	5.01855597149406	7.69977763087167	9.12701892610131	12.5373445290799	7.21861479613653
Meth.GSTP1	1.34533186277933	2.31941425117222e-05	0.14252465057213	3.16238081757409	1.28108211210109	2.61802162424623	0.510964731602657	3.30482995421136	0.723333780661228	4.65018059555736	4.61196939102094e-07	4.96966491902375	0.0238682920150222	4.4295049084714	5.64434731065193
Meth.GYPC	7.07137297898892	14.3135872206903	13.6653368548571	7.70457028006838	4.73030911123864	4.82372328197823	8.32952313757717	0	2.6982042416343	1.20670588247294	2.06644483402022	2.16210946102977	17.8789578375596	7.72952987733047	0.301729494087915
Meth.H19	4.13929534426282e-05	1.39476608522708	0.000373096936425993	0.82441653440442	0.866964936497725	1.97937826301144	0.416145192976739	1.04623524400718	1.08034917482632	2.30088214263292	0.262591450067827	2.29520143187077	0.446534809990454	2.05610604270513	1.34557425939917
Meth.H2AFX	6.94313628486218	21.0782536280286	39.4266556424104	11.3603977476589	9.7644142580131	9.70049041826243	16.8117899860327	13.3286634941532	9.76319014480217	13.0062272184991	15.066259294472	6.85994270129349	14.860637126776	16.7295457938534	9.89152806779893
Meth.HAMP	3.36879962444295	1.46235667525881	2.92970627070801	4.01439741369848	6.51877204271249	4.94698120072937	1.18632933662931	1.91925789953567	3.16264664401357	7.51823056446799	3.22649447955673	6.10602700491484	1.25736544216143	6.96646062255185	7.57524840085751
Meth.HAND1	9.38660975595349	6.13075150773767	12.7370748389724	12.8811670393248	10.977949330581	0.489654692602471	1.83114572535077	13.8081518909196	1.74809300710988	2.02884104722725	9.74582503303293e-05	2.0155614362486	15.384206790556	8.41434748962597	6.4228309656662
Meth.HAND2	0.300467012912249	7.41941401827308	16.1218385907963	1.11175743413208	3.18353309056518	2.23591527277896	3.26506470393863	2.19812391848942	1.82601021024367	0.804014643764342	0.137395716840816	6.94252985398883e-07	18.2145916463647	2.90925517208471	2.9140027021158
Meth.HAP1	11.5303624581509	18.8092882775175	24.0042487170013	11.7555954951621	9.71954455448273	7.86484883090902	13.4029803655507	10.9818063006295	9.79104634715377	10.8871574914	11.0993580781849	6.65316133843258	17.0602856229075	12.6336187100575	5.85398897443029
Meth.HBA1	13.1889672892728	7.35426861574062	11.8331519522023	9.48629994042422	2.61773566429597	1.66514586001245	3.24231358193554e-05	6.88390605983717	1.25856978255688	0.316189568054724	7.76905054397863	5.98075692107966	9.21851820871479	3.16827183981812	11.2570572845083
Meth.HBEGF	4.59575193134185	11.1057858513912	3.63390707273244	1.43010345473923	6.29717942275715	4.46178769381399	0.366322676562805	10.6475673119432	10.061824755882	10.1504399470079	4.28057640070371	5.79560671644941	7.03532999216418	6.0531085209085	12.7274858921979
Meth.HCK	6.05368726269714	14.996877078265	26.3809375786579	8.46575099585801	3.66782290751015	2.78019879999028	12.0491537199427	7.90476284990686	5.19622128592929	2.13423615466696	12.3258355281977	4.99035779662798	7.55920409570752	10.3114306343678	7.53290927675958
Meth.HCN2	5.15597357986446	8.61627551434474	24.9769135507785	4.27199935497867	5.43659028298811	3.48023870434804	5.8421557508392	8.07197552748382	3.61206063431543	4.13823570728405	8.21249460874382	2.11282828852897	13.0325281323977	5.5913619999708	6.92374825327969
Meth.HCN4	4.79298256853813	4.70269075826852	6.12920782959326	8.91024794389913	4.76893389970095	0.321794872216756	4.31406815256643	6.61155496421736	0.296899010590176	1.49799519330162	2.92677944818319	1.04435938626414	12.6104534946486	3.39846852136679	0.000216402404199303
Meth.HDAC4	9.47528991305647	21.1278580470206	45.3957767575111	15.0882823867038	10.2103045371314	8.25900515538257	21.0437277559805	13.1622683793403	12.5882123263908	16.6207169326196	12.0740805959493	7.48945380513682	12.310491396988	18.8545842541631	2.76589497537886
Meth.HES1	7.19140777040075	18.8101295715852	34.9065985350635	12.2884525706151	9.78693938940296	8.91327251353315	17.0647806662454	11.1677069988012	9.66382347176923	14.9997359120509	12.4634690314176	4.58605580243922	13.8698451007181	15.5232806389246	7.01697030130727
Meth.HES6	6.8927812264388e-06	10.5158439680281	13.8757040316671	7.2034679161511	3.92491097097742	0.39574725167841	0	2.73354326089271	0.96450440433318	9.36665576951221	5.1066814714511	6.71986466309488	11.6209976312762	10.0256509640982	8.07669897590596
Meth.HEY2	9.38518857581573	9.26144161053857	31.9894259107268	13.738842375261	11.6950204611821	7.77330044192071	9.1509212192939	7.42719140258821	5.59357572419647	13.076692089659	4.57408921251452	5.51892757950649	15.6574570692585	13.6333754577014	7.14735831978072
Meth.HHEX	14.0488857151002	2.527486447991	23.858094977274	10.1555122151606	3.1325691290249e-05	0.58141057658461	6.68860384062481e-05	7.54488610268038	1.9115961079262e-05	0	9.43098621173126	6.89620822694189	0.981935314124538	11.4713833894954	3.9441455457729
Meth.HIF3A	3.67126600054503	1.82901308694132	3.24854037404764	2.5715294658363	4.5298126254575	0.772697562293047	9.58428909369434	1.8336879233366	7.55835190571136	8.1939785137416	1.47576044587753	4.7498903575055	1.09550569660133	8.58638154199841	4.79879195848069
Meth.HIP1	7.35456188431966	17.5353766694506	27.4688935147727	8.27665462505776	5.63371486456848	6.19927472282316	13.2727320743304	11.0054212335894	8.38173343290354	7.80122503325086	11.6124725998871	4.88574183167721	9.07971002780516	13.9202120298275	8.66451838687406
Meth.HIPK3	1.89231735815089	2.78613106645739	7.50450392269751e-05	0.000241505934038952	1.03902133871011	0.242881784157938	0.324956041334283	0.551721458226334	0.588811825697502	0.917330185052031	1.59385673959418	0.485584722524848	0.473227906070147	1.32527907178771	1.13604477074079
Meth.HIST1H1T	0.730451180542494	0.860204787926271	0.444609472225875	0.180106257015864	0.340679643081095	0.155187176812956	0.586119285552462	0.765363875180558	0.489637567191459	0.474631673354347	0.175877333622517	0.255793830552586	0.000208594540572613	1.17392233499323	0.488822946986139
Meth.HIST1H2AM	4.82775827113361	16.8489245739174	33.937653188921	10.6277156744121	8.49994788852896	7.51913972596559	16.2270203033445	8.44750451827087	6.67310619299264	12.4070486724756	13.2023523277505	4.95300370901869	12.4359570425024	11.2317679558153	8.19035342943231
Meth.HLA-B	13.1506629997461	28.6718439813475	7.74496438702365	11.8195003736936	1.66105741114863	12.2321736399902	8.17921703783354	16.9254311843712	9.35002143962889	9.84040951950861	29.7540694046841	6.01333494499551	14.0999289954662	14.4938854738839	16.7441329986462
Meth.HLF	4.83032323759238	8.52308699578199	19.1002969043947	2.04126210993169	0.166134217958062	2.37898035162289	3.13596775058846	0.000291743510605862	0.501977169695067	3.34214609821761e-05	5.0457541756122	3.67053483873984	3.66589316840654	3.87452467312733	0
Meth.HMBS	7.45213956882844	20.0930204175405	30.4728949329402	8.62315951627059	7.10210786738092	7.0622053621025	16.3508470764103	11.4037766360194	9.0935214422897	12.4457287104414	13.0577275571794	6.18292703691173	12.6457680970064	14.606063136252	7.93343171200446
Meth.HMGB1	8.98924554576401	23.6918720613657	39.5127669809128	13.1757027295496	12.1847470310213	10.6880047667787	14.1687020459674	12.9203229071599	8.50242549027934	16.5533050055298	10.090621188492	5.54617061321783	15.2258707596981	19.2589294325792	5.88486462779086
Meth.HMGCR	9.00368695266389	21.8910019618118	44.118730072235	14.2645829905618	10.8507109974951	9.08165241237215	19.2870230213862	14.050209358865	9.97257799223259	16.2712502042189	16.49962435941	5.55590776057728	15.7066230847218	17.5459622486456	9.81696070396753
Meth.HMGCS1	7.50242511503618	16.7921840884906	31.5398482694128	10.2628760938879	7.7784411541612	7.63583094628723	15.3503145275295	9.37210368428413	8.89843681230246	12.8011790768797	11.5767450507917	5.16008629723295	13.031960636897	15.1089150783084	6.13178135731189
Meth.HMGN1	1.41619014281633	4.57883175370381	9.26879367453722	4.80885397849901	2.16823532015542	2.94284295329176	5.30138976874214	4.93997566588729	3.80947493526062	4.68114453323193	5.25847022774885	2.19468157346194	3.08426973465886	6.08500500617193	4.45202898576455
Meth.HMOX1	0.291550529671988	1.009070761196	1.50963499492962	0.394565846610294	0.502697889393707	2.65209781602301	1.07695019000247e-05	0.896848121760654	0.625300520122276	0.673832523529228	0.323887459565429	3.27133086254174	1.07221737607926	2.83838176959241	0.581274397652351
Meth.HOXA1	6.05169107462444	12.1048902753591	40.002065469257	9.38958331206877	9.93272053908318	8.65848963155431	15.8121856046225	11.834642392039	1.20659811431303	13.3269120788072	13.5757700246367	2.64968487016495	9.44048321974266	11.3720784990143	12.1955366072102
Meth.HOXA10	0.747723415667984	3.08394110675398	6.13941131629081	2.2234948042414	0.782072345581813	4.22198450605069	2.2739127610308	1.00869623797369	1.85862096361308	1.86768957434465	0.000674523615417474	2.67820652374022	2.20830925629698	7.66819168202313	1.09557438803121
Meth.HOXA11	3.67712740601734	10.5627608320734	15.0126425404863	9.8684319359152	0.000131736300550632	1.20134185849839	2.06907915990234	0	0.00126653770227239	0.20504987106425	2.4760318912489	5.96334261449023	11.708255750611	7.43129030251715	0.419582288949033
Meth.HOXA13	8.10360371277296	0.000228313496389585	12.6095874279146	13.4839014915329	10.8120949556005	5.91470836065659	0.00010347999185411	3.89940923917662	13.1744525312321	8.04733346321128	8.46320437080795	9.34029361691756	19.8632892794126	1.85342223654341	2.76169156740674
Meth.HOXA2	1.62464105911232	10.4767437801261	13.9514799152324	0.00330530693528954	3.89257544245889	0.514017237924348	1.13894510795044	5.02938917440624e-05	0.139525955611934	1.93460982005578	5.30676420763475	1.51394059492035	5.66667572087909	5.28110354258999	0
Meth.HOXA4	0	7.18070377496327	2.70242460020596	4.17896877895569	4.10406149867979	1.13370029886682	1.84197659375555	5.00728278586819	0.279672006144208	4.16371722440042	3.55675829796341	2.05412003931292	4.31082813738574	7.33294859442323	1.70024527552687
Meth.HOXA5	0	2.94067940195666	3.65314657322888e-05	1.76020559666944	4.04482376644477	3.35800632634751	1.8192219840316	7.61225628494257	1.41482701209212	2.89466047111608	2.82968942590215	4.45380768123811	4.64873067872592	8.95004156701489	4.48524186187155
Meth.HOXA7	2.95751511320571	7.98616072655539	23.4356688651747	3.9816573333606	0.970615377824943	0.000160227546978938	0.968355095153147	0	0.194789074225412	1.74779253655809	5.48795037694468	0.659076569471955	10.1000178665517	9.98050212474675	0.000239319159856114
Meth.HOXB1	0	0	0	1.98854978497215	0	1.20353409588585	4.89625404493645e-05	0.600516032298476	0.300333111565641	0	0	0.146883270245727	7.01963365899156	2.07474484186963	0.990681527156722
Meth.HOXB2	2.34671044812556	6.36840326755954	3.21913695550531	2.25388290196776	2.62103719760323	0.692118112130295	2.62870895687293	0.522804910535102	7.80321382252262e-05	2.49857319052936	3.71164506330461	3.66942948624355	7.67003145132972	5.92148257210863	5.91624485934646e-05
Meth.HOXB3	0	0.00930539124973208	0	2.24547058829023	0.620375191158969	0.875535434599923	1.77500649824876	1.93217400341216	0.343867527455941	2.42441349870272	0	5.7267471746412	7.38661202308595	6.58117122754812	1.14803469525985
Meth.HOXB4	0.00247283268121162	4.09678792480933	21.8432962634056	0	9.38313077953168	1.34904335809107e-07	9.849230594044e-08	0.00161296355246994	4.03076133780798e-05	0.000157105218916535	6.86485720891435	2.87633165887679e-05	11.2815085642897	18.452234793147	4.23567240804735e-07
Meth.HOXB7	0	6.34080247964353e-05	40.4963031855159	0	12.5539618948033	5.77065122008814	10.4321609300432	4.4848885709307	4.47971371143014	10.486716690275	20.3826380515057	5.05192210956387	7.44598304530446	17.2783644815521	3.48506697304838e-06
Meth.HOXB8	3.59109945479133	8.23400042865797	14.5876318456297	0.493372380987514	1.54329652705282	0.00293224782788548	0.498228060024921	6.24672862638347	0	0.00241019007294221	6.88716196898639	3.5526881258645	10.0579014311432	8.92497626244331	0.453068720930004
Meth.HOXC8	4.29379637445467e-05	7.23264263424087e-05	49.8074643064434	27.8528409495826	9.65861440758637	3.28347922748235	7.39734389326207e-05	0.000143552817417874	1.36463593935074e-07	19.3520477520063	9.92964694024091	0.00024831639117913	26.2833209927358	10.4057878962972	0.000276989652260508
Meth.HOXD1	18.7002311244168	11.6362732786217	4.65416983759324	0.688356384475908	12.0553723024764	10.4559015572183	9.98288771218107	0.753647041157672	8.63883640461991	7.50858358174301	8.08039300301491	7.28187854516663	21.8158041301317	0	9.95663733574271
Meth.HOXD10	1.48438632214632	9.35990396649487	16.6768624087815	2.40312701063379	0.633051327122412	0.789068762402551	1.93590197049739	0.391521251805904	0.261129340265605	0.660902150491999	3.18329327989537	3.68167979404728e-05	14.4712081436741	2.6524084182884	0.752618895834873
Meth.HOXD11	11.7575563548294	9.60028653740052	5.36717155035424	0	6.18654509788419	2.83488564852267	1.26045450099781	12.3430509165055	7.7756813604931	10.531586818311	5.53820145008179	8.07776770896764	8.31769938649781	3.81040772595545	11.5523182070444
Meth.HOXD13	3.01847656652139	12.309017474134	22.8478752340938	2.40494602815463	0.796240612438649	1.52026681993221	3.62595993003036	0.247275509963795	0.345828938583153	1.24330789311276	6.13908823119169	1.62137316945237	12.7039063293069	6.72574116361565	4.83192277000023e-05
Meth.HOXD4	0.909453171337393	5.89814293917448	18.8409867801132	1.31798326359163	0.378603483687863	0.442459536227122	2.10882167558917	6.42573544943979e-05	0.188273126163974	2.931459559725e-05	3.82785399201444	8.01084387996367e-06	6.16686207162978	1.78884641258401	0.805732850310559
Meth.HOXD8	7.46015738919499	11.1479528356643	6.43741347957797	4.35729342274295	0.495198010859929	1.12094416000367	5.51105622227789	1.78402536397054e-05	1.75706470796272	0.201939480777697	5.2042574231085	3.85048220771655e-06	22.4756576114303	3.79413499299012	2.58063362354668
Meth.HOXD9	0.681664842320523	4.27960794870918	20.2032012281943	0.771528808957513	0.000777008681892939	0.177710917665864	1.36172147141599	1.41968968756899	0.0188260678404429	0.235940351610699	2.86370457385443	0	18.7782077333016	1.02930099883269	0.27095157104764
Meth.HPGD	8.91876654239939	12.2309447163792	37.2611919761219	13.2103602653032	9.95179428549389	6.93639908484921	15.6678345556353	7.43961080763114	5.44833696955563	12.3155241691813	9.28262165310552	5.12058920705039	15.6826716763949	12.4927699084861	6.92971115706788
Meth.HPSE	4.77335733102163	17.0382627632347	33.2774235579045	12.8676118346079	7.72212609250014	8.34742326873384	10.3925546934605	8.96444489414807	9.59297605511763	12.1857048015563	12.4688041146783	4.21843515228431	15.7958702158151	12.8668528088723	0.907820103536791
Meth.HRAS	1.74864129385198	4.5969792341205	23.4284252144803	10.9965757105787	3.3242818294309	8.71514395620558	12.8808126783522	10.6928757243769	10.9395315846989	12.4225706781673	4.53973498106928	5.86465477157682	5.18389122397157	11.6129420155235	7.92500862330921
Meth.HRK	1.94176958704021e-05	35.6170470621735	22.4232505931733	11.4180255538392	6.30058440529263	7.58121060135065	7.194504993521	9.53684581278249	6.17150325646437	11.3614534173933	13.5245241754955	3.96804270578325	8.87510041950194	23.0936344240907	5.39103828403541
Meth.HSD17B8	3.58573214276265	0	46.7765411581744	26.2138714068416	11.339993159995	5.34205601077112	12.3374119046298	0.000263420675938908	0.000556949664265771	25.3095482890039	10.4260801101835	5.92670120545087	32.0728207175359	29.2473494630574	0
Meth.HSF2	7.02793610084558	22.3581754651104	40.7457236865006	13.7354020143401	10.1087899820689	10.5867309090197	18.5676689391573	11.9709777424863	10.3654404902927	15.2262491605919	11.7841780364951	6.6396371104879	16.9333391491656	17.1775972012689	4.40007019813214
Meth.HSF4	2.24549612967352	7.06397109220266	34.4137972400125	19.2047021883863	1.22960552439228e-06	1.57552751308327e-05	0	2.73100964174831	0.665297852247547	5.67219750798098	13.8278358914513	6.15475210017062	7.65325180761369	10.2008495635183	2.72111714047695
Meth.HSPA1A	17.5523675854732	0	27.4946125581589	18.9935366418325	0	8.23458331580546	0	7.07287426939884	11.3807351633031	6.96386781827539	33.1805773325529	3.53376426992426	10.6695128043425	27.5324888263909	0.765959738486994
Meth.HSPA1B	11.5555560704792	16.0445717758976	32.2808612060003	11.9121507042096	7.55908741075947	8.16149735985972	15.8261097135015	11.6128176775383	9.89467511765679	8.07104151422087	15.2874092613999	6.29177651238153	14.0592903298951	16.1264645512313	7.4698695878691
Meth.HSPA2	0.464778540755498	0.48744990197763	1.27334253498096	0.242157520924079	0.282768759759914	0.670920817371847	0.574756269280195	0.339619109842395	0.280897077456825	0.430229152909757	0.415134779643846	1.09139530871097	0.343949553431474	0.49012651782264	0.859288170126319
Meth.HSPA5	8.59912593824595	19.6978885565596	40.3467563315966	11.9995292552602	9.34733133893695	10.306004112729	17.3081558883744	11.8345493542629	10.5647288518853	15.1597492499185	12.8298531281702	5.44857809541662	14.2682555534068	17.2649767132998	7.95500953196507
Meth.HSPA8	7.85153808453447	19.9278043083232	38.0909010633963	11.8276967050159	9.70452720491308	9.53501860732412	18.3224686912304	12.7392385283545	10.602059848801	14.9079911825721	13.3216011543456	6.16088649865622	14.8149674096358	17.6656113552379	8.11586723825046
Meth.HSPB1	6.64129018212574	16.283318174743	29.0690362543779	7.72124153386329	8.29079587883215	7.34795598864652	13.0100512369875	9.65324578097251	7.27640355222069	11.0706597058014	11.7530544038892	4.58923120598213	9.36611507562363	13.5460316242582	8.15981539520943
Meth.HSPD1	2.59419543308028	19.3451709187698	37.9873379020106	12.8787301824485	10.9897402512995	8.77589786949169	16.705738615408	9.09008515348219	9.53077146614744	13.9200306060842	13.9195986576802	4.08785600827338	14.407935677178	14.9599717626532	7.49390820955882
Meth.HTR4	0.893318571592557	10.7283800335069	6.7535735340018	5.04925632478607	5.00669939275729	1.55573674201106	8.31935940415715	2.15038713735621	5.73744540070494	0	2.13787945073362	0.553863065346907	24.9136615215106	5.53794726136195	1.25200619560869
Meth.ICAM1	9.76587902120082	20.0927156507209	41.4621958997466	13.7338961904522	9.59941660059636	10.3097841136372	18.8159677851149	12.0727878252053	11.110153975084	16.6623191688011	14.6856678830176	6.5438764355104	14.5136673353409	16.6950780874652	9.5993318336419
Meth.ID2	0.000649384483326612	15.4843678978385	9.83391788409495	3.82359791223832	5.81651675124504	4.16151400710997	6.3854026397902	12.5552688198737	4.94704320739189	8.63659494816079	8.00953421938316	2.18171964775113	0.000131189938202015	14.0833912570948	8.9767287097012
Meth.ID3	3.53766111543367	16.4675359505906	27.6385925209081	9.55621873365454	8.33173138627731	6.8413658655011	11.8602365950096	9.11391011840828	6.89337106537651	10.9059794364081	10.1638830963939	4.8581743109912	10.0043850434941	12.8752572178651	5.89605931371801
Meth.ID4	8.21081385044093	11.1357204417281	5.97938404821218	0	6.81890217350875	3.29943853202232	3.57920773790989	10.9482368100163	1.68057422163055	3.891161784533	4.3262251983953	5.25210408928185	10.7397782581862	3.21793614209746	13.2652746811041
Meth.IDH1	4.26748373649328	15.6207737638654	27.8760923823734	9.85883110922908	7.57895447025204	7.86412938194151	12.2615728079053	10.8331044866233	8.26382005805052	12.0681545218157	8.97587783595421	5.42951376258486	11.7252504079107	12.7943511987811	7.41882012052773
Meth.IER3IP1	7.70284058516878	20.0454462646167	38.2565389395146	13.5284380344607	9.41250515099913	8.19112940846424	18.5419107896627	11.0602219066044	9.26327658804366	13.716033306022	14.5417791453708	4.68776804666052	15.3712615984806	16.1654769026527	5.53185198668355
Meth.IFNB1	1.84427426492368	1.21216486894607	1.34897011164655	1.00594773829249	0.666444703244276	2.76580053944245	0.362085211021138	0.833260031334698	2.02510322990827	0.472601918456254	0.64235960431039	2.84622691904651	9.70203012650396e-05	3.19282795971165	1.55228179535772
Meth.IFNGR1	4.90678095247026	14.2194788424588	28.8587588673039	9.0983343113854	6.98129839765643	6.57091175532427	13.1283001206813	7.89013708676542	6.65841100577475	10.8169746309771	9.89114159510045	3.93715345700479	10.5508151174708	9.63631528085881	6.211652837663
Meth.IFNGR2	2.81768018117264	1.90879053002938	0	4.76431815424981	1.96847581524828	1.61918811869404	0.113038302904654	1.43288721366175	1.20930492165688	3.46193179438809	0.000447398302311512	2.03101472741051	2.82547775788854	3.98634539719413	5.25520343465419
Meth.IGF1R	8.26878203109728	17.6889498075259	4.86231163123586e-05	6.86600714058857	9.00028220523385	8.01668091230512	6.26168989982171	13.0710868218788	8.25311330781819	10.1970389099535	13.0398398965151	7.23297498184722	17.2953153580714	0	2.16671607203275
Meth.IGF2	7.5453858984794	5.12483365027222	7.15425131681622	5.69428783171161	7.27345614683096	0.756011577015305	1.81462909371516	7.4484026664191	2.09037891081243	3.98865461518036	3.9986871582485	4.61765520377238	6.13837684058564	2.27332185600175	4.66011856788887
Meth.IGF2R	8.26874268430826	19.2135230966173	37.4968473570085	12.6276730080287	9.480269101147	9.14185553373411	16.336655603345	10.8441346500581	9.71343168468396	14.3366978889653	12.3075349025894	6.07856869722525	14.4431106597799	15.6762614367802	6.9866466987652
Meth.IGFALS	0.776222552267872	1.25396967496972	0.537276260106791	2.0863011749059	0.394223698670741	1.54571767575867	1.2972767517499	0.891235527851527	1.26979583248929	1.41572255369602	0.750878966717627	1.75588413356455	1.84715064924804	3.11350036858643	1.3220271887784
Meth.IGFBP2	6.36816588970458	21.3024122224529	8.39299753041212	11.5628866374076	6.84184515192297	6.46705661372652	5.30852536195316	8.40709737694613	1.63803923580166	6.20272055892184	8.7075392740666	7.84674973973492	12.3766937455411	6.28000426736122e-05	7.49060370887376
Meth.IGFBP3	7.67204797143276	23.0958809062702	0.000114871151050564	11.9775942419169	3.01354593062811e-06	3.69969834593835	1.25377738880843	7.58646755101271	1.27463428883233	5.97017852215577	4.34528433203961	0.183748169708533	18.3051166372986	4.20134650722891	3.71884082496857
Meth.IGFBP4	12.4545135148549	20.1445515955314	30.7147607360103	12.2496173349937	7.68402110577887	10.9355941846468	14.0291944846259	12.1885249872517	6.84732050530832	15.5871842130882	19.7972989205724	7.20396464293175	16.3378896293122	7.01574013130708	5.99212691715959
Meth.IGFBP5	7.57651732234795	13.1932607705713	15.4868214990109	11.9674586136064	11.2916359758444	4.67643661213602	8.61893725812779	1.13153111448918	0	2.55160263341782	2.98758442336585	6.0039824251685	17.7999174164659	12.8132893247284	0.848442487591236
Meth.IGFBP6	6.42879579252074	16.3839794825508	28.7969900215443	9.54674999766784	8.68913426833362	7.4993294097266	14.571781378493	9.28708558635653	8.58659420373925	12.0561645783155	9.7168162171828	5.08908158261075	13.125020962709	12.5097512225475	5.90656986681075
Meth.IKBKB	8.38163723755466	17.1826807118948	38.8458605474375	11.4609743072556	6.61843495756034	8.06056234644783	16.4390357838503	10.7566025248155	9.62842512643083	14.0829995945775	14.7570148987802	6.12496416788016	14.322180349663	15.428076721044	7.71785158522825
Meth.IKBKE	1.14132794383893	0.931024963303362	8.65606351350599	4.5344824197512	0.868672030572542	6.57352182674741	6.79088088791148	8.18547264466327	8.73364418228301	8.67494452188986	2.87566489332244	5.79204501430043	0.396969571042196	10.4331628292396	5.13998034243283
Meth.IL11	6.05535001802698	9.63120249905884	8.99325237603526	1.21572454827661	3.52044425175467	5.93902652052063	3.27151134181845	8.49151264524254	6.56215625802172	0.000154906245393999	5.49855450357883	5.56018518053205	3.82323689979688	8.5722631158487	9.66903476289325
Meth.IL12A	9.13671000507657	21.4861421307722	43.0189848009232	13.4672200366238	9.48561275632775	11.1712521807186	20.2008293559968	12.7813302886515	11.0266983754548	16.8170167278115	16.7908821123305	6.26877273788054	15.6868812294919	18.0231937839838	7.65599587562059
Meth.IL12RB2	2.0032318915751	10.8384178957871	12.7129051209249	8.00424817016354	0.00052787485418876	2.17912931828487	4.50117081742411	2.05206195470087	1.54610523456511	0.0014217684219552	5.98630518150893	1.65944768145913	0.00138198176278001	1.73688206687174	2.5610921280271
Meth.IL4R	5.83501267652983	14.4189442549009	32.5891743929279	11.6274694539231	8.2758439232828	7.64919744989209	15.1339913937877	9.86670102184123	7.87079631809791	12.8827536397146	11.5163369752087	4.64697790808053	12.7882724422584	15.2062230018593	4.86449115508143
Meth.IL6R	9.03565072083171	20.7889882028629	40.4113532365993	12.6606900612948	8.93398222132705	9.36846135311421	16.7383316621371	10.9780810362977	10.418094029466	14.6294896173594	13.0218627588782	6.26121607502831	13.0824245167399	15.8133355340271	6.49373317415786
Meth.IL6ST	8.82811445042199	19.5446487294598	20.6962354675662	9.261353316663	2.57723093871946	4.08493707052286	7.97445241481276	7.87670579880687	8.13716357795567	8.44676551301162	6.44720804650133	0	11.1139932937713	13.8544596677291	7.91326026649308
Meth.IL7	4.63462578620501	17.47282198544	35.1159742310707	11.9306749217605	7.82959525846598	8.77826096689072	12.8883930800292	8.51778117987934	9.59056547148295	12.0593334802533	11.4285192562371	4.84975041963189	14.0800930006038	8.97804192797416	3.84721664630888
Meth.ILF3	6.64723829763956	19.7572585330432	39.4067098480214	11.6010498324524	10.1772110919953	9.61820473588411	18.7944268399779	11.2372546481838	9.36168216004232	15.0640453759251	14.4600689174632	5.77054147837176	15.4838403703176	15.3416262840949	8.59676998222645
Meth.ILK	6.83652050015495	17.8230029407708	39.9485108194198	11.6578814929245	9.30654281794214	9.47789222798143	17.8403468987897	10.3071758546128	9.38801695631896	14.3973579295074	15.6456619599027	5.59153677656336	15.3057785230803	16.414714812294	8.4193828618384
Meth.ING2	9.77649631532367	19.6957585410297	37.0347416017682	12.6193121609435	9.76718017246199	7.37354978328881	17.4000839938353	11.0372442272786	10.4573147682988	14.8700594554355	13.1009260173716	5.98750302763395	14.8476159074751	16.7123523652214	4.6488298062878
Meth.INHA	2.34155057444212	3.13735735922449	4.56902364122425	2.2944407286669	0.371524992344613	3.39265424473082	3.36229321967717	1.77750825814514	2.60973780736338	2.99049382629451	0.71425820931106	3.70063005876329	0.618138403803592	3.96412219262012	1.39962299641682
Meth.INHBB	5.92723655136881	14.9431074622893	21.2383768434706	10.427215109426	5.97145576432346	6.40594552659108	7.39354333249542	9.74338413205805	8.70616214220882	12.5320829323997	6.51157012044449	5.86772586981671	14.9105324431523	11.1591403549567	4.58710010272592
Meth.INPPL1	7.49372924902285	17.9897293848814	30.2665912666816	11.0516750925433	8.2271581380638	8.0802708926485	16.1124193753785	9.51704132092921	9.83504810632689	12.4397079891667	13.537330523554	5.72129806954544	14.1557399774123	13.2870513984773	6.20747827257618
Meth.INSIG1	19.7407856194654	13.7223686169082	35.0900417520554	19.386174797946	16.3221104236585	7.09655426087472	13.9621827527371	6.69218587811732	12.8520122813506	20.8245138306703	1.27660704762141e-05	7.29749498581059	23.0849637820154	19.8802943863473	7.6588240811058e-07
Meth.INSL3	0.869221905844491	0.483003877747828	1.54589985385269	0.631373997064684	4.10300396866368e-05	0.373035158411022	0.804365124197681	0.594811933545785	2.44200775545127	0.192105255684163	0.269677378870927	1.33046328621041	1.57732345910981	0.929367192197297	1.09373606187437
Meth.INSR	3.5066099974893	4.86405909377886	3.91462573093953	0.383664133424377	1.89497133937351	2.09340785206238	2.01530187669571	2.98461529346291	0.462535873075586	2.55731234703926	2.88084161631006	4.70298333904535	4.83698298169888	2.79037816764094	5.52138119477573
Meth.IQGAP1	5.53322060773164	11.4440713081209	20.7276942973566	7.03344003290995	5.22894462212544	5.04879451243903	9.67936400736476	6.87023076627989	6.3624474024497	7.65658220118163	6.85911145071831	3.26336523904861	7.53714955722091	9.70082941227808	4.28565428137621
Meth.IRAK1	0.00029652090405527	0	1.26150631269168e-06	5.1226643405208	0.000349988735167973	7.43188396720957	2.00131438619094	1.05111551129673	3.18024536275697e-05	9.57852041205423e-05	63.7263960614671	0	0	10.2570588416524	39.4399978981854
Meth.IRF1	7.26056514898524	14.7932454822549	32.437299870052	10.0733760358717	8.0558203419178	5.70248696833811	13.0868156826619	8.38096497948703	6.91192684270692	11.5296943454332	13.9743374022302	3.61713402196301	11.5498910207376	10.621992546904	7.15989743868584
Meth.IRF4	7.54227499613687e-07	6.40934409916713	53.8319820480147	4.79342041549307	3.09298338099999	0.261053424908416	0.00689199957148753	9.45200925691122	1.10563812088941	1.88616246126498	6.85556233193512e-06	6.79368474025292	13.7773855575458	4.18727217654991e-05	20.006283429286
Meth.IRF7	1.78862801995187	5.15538153574507	6.99621657704775	3.33388640963876	1.64958136521285	0.000188315455683383	1.4565876424488	0	0.584622757069153	1.25898699570445	4.31209708470784	1.61036672329626	0.000129593403388076	1.13290508257364	1.37967932916376
Meth.IRF8	1.64174838829692	4.95708363002633	15.2618770394888	3.27337080202925	4.14951175649953	1.37686684629583	6.27067048354116	0.36422164559257	0.152980898829578	2.09600765651267	0.815143743160419	1.58303416568071e-06	4.80116387608789	2.17957555730238	1.06026871758122
Meth.IRS1	7.05192588963502	8.18758287040915e-06	49.0338891443459	13.4474456720821	5.76575080969454	6.62968223952398	8.65618931297032	2.4540308520631	0.0695791395011843	6.38989054784393	0.455595825163056	9.40720306839234	21.7744003129378	7.55096514073261	4.1338293639528
Meth.IRS2	6.68122177746954	0	12.9447155665352	9.21899086805673	15.3753670061271	13.9866158023739	3.73691873236317	10.5873941382571	12.9235205458246	14.6549513383245	12.7655566799004	9.81851351897288	17.2526840271389	0	1.69506756494661e-07
Meth.ISG20	1.51856579202586	3.33175164195921	15.3246625965921	4.19797843483789	0	6.89057767661548	8.9668432551611	8.57841800634405	8.91591645039151	4.92459717354306	2.92994827637635	4.67151841709706	0.91643666987894	13.4045537132251	6.40943090698467
Meth.ITGA5	5.90867035977	17.1411344591274	31.7183015227909	10.0959471621791	8.54822130685593	7.92146461576891	15.1492200585294	9.25123407802436	7.01204800579437	8.52937264026244	9.81814600986155	5.27435074519741	12.0041954321024	10.9909835602125	6.5878178927982
Meth.ITGA6	3.98826413688884	6.05205638089566	22.3169679758565	9.46467836365919	3.19584877890813	3.22671021370049	10.382226296597	7.05118099879352	5.83422700208887	10.8633478988159	5.83940664680596	5.94735025122678	3.73442142029134	7.92163993681375	5.61022801000287
Meth.ITGAV	3.87902632988107	12.948595122147	33.1429526726748	9.51211454909226	7.44153358449794	7.80888170948862	14.6373985586543	7.10129449625968	6.54989324855836	10.7974397011054	10.9584445119737	3.22200897553786	12.1748672220849	10.5567784812539	3.11811558244917
Meth.ITGB1	5.21388685080137	15.0247258145947	31.4082297259409	10.5329264257987	7.87667980693756	7.66862316929479	16.1187303882595	8.01534523739519	7.7209647015569	11.6397282776008	12.9504268688858	4.18659765075597	13.9780352535367	13.018227735076	5.63482020700461
Meth.ITGB3	0.955000128682206	1.47098066916969	2.150135461262	3.73040321410115	0.910877043743149	2.26808400389825	0.855302269067776	0.528525662254894	1.13473835380572	0.983336172668819	0.000128554394628221	0.930968743173752	2.91561015271528	3.80076560420862	2.2285530016855
Meth.ITGB5	11.7626895305742	17.6943636899447	11.609612955341	7.46662096068102	9.04350476168873	9.58988338435213	6.99908845760323	12.8725784871654	9.52287030534558	8.51180291967004	11.7066331220299	9.01239239497801	14.4764511789065	7.70511428589529	11.0914306263947
Meth.IVL	1.83526846573397	0.000191184376365224	2.039819753955	0.472746654604487	0.145168822045277	0.557219738123665	1.16338080842682	1.37165365177366	2.64669472577765	1.94499144427727	1.27088582893355	2.14459179613399	0.00145414555941193	3.16705436810566	1.14023947129561
Meth.JAG1	9.791594519292	23.8040492606775	38.5736982429254	12.9956498750847	10.5681356875725	10.4424023546612	17.7368821395396	13.3560204021408	11.3495948062872	15.8760685234317	15.455912221363	6.88823707863479	16.9448087354618	17.4410084210066	8.73535851093454
Meth.JAK3	1.07240948662744	3.85674779090279	2.01603187878903	0.414266757473176	1.3186020397417	2.10044132757232	0.683841023980973	0.333299098285716	0.928982159600376	0.850767624385386	1.65733160138454	2.1996436941428	1.74504876378687	2.36447665043472	1.49374268104466
Meth.JUN	8.11275591542591	17.3435083596028	35.5097992644533	10.2504221834584	8.7919024497945	8.26302717798382	15.7154111111174	10.9313871709983	9.66845680445648	13.746725914283	11.8228665772942	5.56984546936261	13.3424588874041	15.4448505919205	7.214625369253
Meth.JUNB	9.96834238325881	16.7207824749367	31.3627575774339	9.3038923801865	7.47273360147789	3.78609933629403	15.5415278788749	8.43781053070215	7.39510652928246	12.1512976572136	14.8333260434179	6.28173464132136	11.5978681814157	13.170883517832	6.32728022596922
Meth.JUND	11.8759872164741	13.1580506684389	42.1409608994382	14.7013390609351	10.6424435771485	8.43600764139522	13.0986929770227	14.1221734607515	11.001268338821	13.0158734291978	18.5384469090678	6.87947657636668	15.9864615928467	22.5415079744046	7.40023226004432
Meth.JUP	6.35759675472074	19.4256471278644	30.1665127585266	9.67943964064213	9.4194992176666	7.04050108804281	10.1768133176429	12.4806369070923	9.13208925958286	12.8793751361987	10.3643538884534	6.47522378454933	11.5799151626674	13.5773824466997	9.39719593629107
Meth.KCNF1	13.3732575608025	21.9080274647466	16.6927505542793	0.250395904192233	9.05836751246151	1.41002392208519	12.1791397718447	13.4221150966079	9.3323435457908	5.84914510660118	7.07108430799323	8.05688200480554	15.7023336794845	10.7972726294759	14.3096822916365
Meth.KCNJ11	0.4742314812739	0.866403578385179	4.92296300658762	2.71390424892231	1.98766365104453	2.56224546861098	1.84082489198129	1.44213558206698	1.09808503694016	1.3574998287831	0.532009618642522	3.32430246006791	1.25176777786629	5.14274190684397	2.85522497928481
Meth.KCNJ2	6.77761369897001	19.8846079283558	17.0307863789291	8.85213950766768	7.46205630377497	6.67423329760142	9.28725327990963	11.1090570301812	4.18858362997081	10.1849155313191	14.4877217606564	0.289929211608395	14.3888785238122	14.4583072941948	4.23307710148215
Meth.KCNK5	21.4606670652545	0.000529888782056665	14.752773447853	8.28676586127511	3.65982494023719	3.17001948058232	5.48159073973157	13.9531554171053	1.85082953184479	0.000656424839351983	17.2158805739089	0.00270641306784392	15.4235179394474	5.8228053953671	13.3630513365855
Meth.KCNQ4	1.70734831795284	5.34031388866945	2.54946325254757	3.69856930289699	4.00913622711913	4.89860420798289	0.93996125790214	3.57535389287529	2.09870964142249	5.67763346937606	0.14492755178045	4.43188658483742	5.53248986686758	6.08325922852157	5.19228408602666
Meth.KISS1R	10.3757419540432	15.1048595060205	28.7747571848792	9.97606509773823	8.95426128021259	4.0397515592599	1.02765314671617	7.58772842816055	3.59550649501155	3.53261972761074	6.81118605054843	5.54628840170468	9.56178914075401	17.9423692118504	10.825763057062
Meth.KIT	5.45402344856218	18.6545752357409	36.0188783190899	17.7917374167351	11.2695756272791	2.35252657905581	7.79758553783918	13.847013312394	4.31557804936246	18.4345844015026	0	8.16660199224103	17.8054251576908	13.2526019444322	13.8633413209407
Meth.KITLG	13.5304926197343	10.6072897179354	2.17180209007878	8.78682187044031	11.3327435833166	7.75310274786938	2.23440314370291	13.3274856582353	9.9382292093982	8.48382142493398	17.3886335040934	7.00506025649774	17.186404446676	0	2.68140615178707
Meth.KLF1	2.85907645545738e-05	1.31009526277778	0	0.00227604335744104	0.569664034026088	2.87572320468394	0.177431636476832	1.35218326244934	3.12812527588775	0.182244726152941	3.14887659635388e-07	2.59523454486797	2.01425637051558e-05	2.41926985846429	0.894601087703134
Meth.KLF13	5.99997748548392	11.7166883109299	29.7066617019357	10.8614644368379	4.53617292618463	6.63338218533347	15.3128790615271	9.39176432060119	12.7607617194365	9.08553864571512	23.2561538269129	6.65107149610098	13.4414331646074	18.4885924562188	11.7584513642053
Meth.KLF3	3.97304779535562	16.2476244563818	16.2336803359396	10.6683823419988	5.28706797946383	0.678260087382042	2.4858899605998	0	2.10746365527576e-05	1.41099579126771	6.5585398252434	7.16896313419585	11.348020321567	9.25588734632293	2.98874512165557e-05
Meth.KLF4	15.1507168298436	23.1384016933037	8.92822129749616	10.6653115853416	6.62545514766197	11.3189582476194	7.93911120476241	15.6030930721303	10.640074661922	10.6041870826487	10.9051657623036	9.73870846429606	20.8087043906012	0.00026001250152433	4.88731077055784
Meth.KLF5	9.22983038256515	23.6963664457496	41.755202750015	13.6635913311129	11.6455752557649	10.4526472106674	19.6666396695016	12.6518859722216	11.7597218505923	16.2185991194508	12.7294121346216	6.46125519893698	14.1073340914942	16.6168612005354	7.44686126034548
Meth.KRAS	6.85200022245829	12.9351784714015	38.0107170715353	13.8289063983282	11.2654636101612	8.78439485711575	17.859907501616	13.7043386239737	10.3976402399101	12.8347082753135	12.5500323310971	5.53957498021587	10.2796789239611	16.7608369509559	4.33958741213406
Meth.KRT18	13.2164657071061	23.8016856316774	23.7206380130994	13.1257575255936	10.0174852831057	11.290988789677	14.9058264689717	14.360760572295	11.6828260971154	16.6402949058666	15.3780516669568	8.94649652078235	21.7869919045396	5.25739935365978	6.41581604336109
Meth.L1CAM	10.1140031171594	6.79081355620826e-05	18.7755801197353	8.65423384862255	0	6.32480517503183	12.463042858123	8.82906524240826	5.09994252455314	0.0123445872510959	37.7856478666318	5.96148409304141	2.85615756394139	15.0739582966859	30.7963813167994
Meth.LAMA1	2.99610979549848	3.22499918142077	5.65493676499648	7.70096482703317	15.5636418837833	2.07223650579835e-06	3.35584832496674	9.39024099370901	9.19632982327546	1.5543446356212e-05	6.45224388557627	4.68765893380939	17.6428568122578	4.9744944062717e-07	3.43072083194213
Meth.LAT	2.04728814328631	4.75711071298693	21.7184426847483	3.4742069877342	3.15693775709466	0.542557262001685	2.55083810982913	0.00048754491447981	0.00650751257833878	0.484355901725713	5.23886225546744	4.8623173351276e-05	0.635747609188436	3.19438957397538	3.67418216534753e-05
Meth.LATS2	10.4048762358661	15.0617349730546	19.0834528295504	8.45205710409305	9.80113644561979	10.0064146651491	6.92863389932624	15.5796747884752	10.739940673697	14.197975640046	19.5612955390092	10.0916197835678	17.9896432476757	0.312961275964519	6.56016859061
Meth.LCK	0.00054227743514991	0.000232362790391981	26.9499542744258	2.436306649925	0.002877281179788	3.27322403290282	3.23827456402599	0.000144847514478572	0.443812942764704	1.2146241759443	1.05880187112702	3.59555120550891	1.49257588069208e-05	2.96835792776214	0.000344606126716466
Meth.LDHA	7.95427728897554	17.8486470092645	34.9836960230183	10.6958378044357	8.25696707444322	8.59634143456585	16.0397590611016	11.2174291740233	9.28403635867415	13.3727203109362	12.5010523012367	5.0905298258245	13.4790645572423	13.9685256126599	7.53650474470017
Meth.LDLR	6.6158748264993	13.8226804769609	29.6263800654039	8.10179494563513	4.4539585727676	7.4045775878103	15.6352241727694	10.4401796444137	6.73085569756654	11.1540931072132	9.93041761674107	4.46788450493493	11.7244734672675	9.40931990268365	5.78705077845903
Meth.LEF1	8.08862246981238	21.9107322207282	34.8371323867369	11.1562877368661	9.93883186611222	8.17943132243521	17.8202354644184	11.0739399987983	4.08554941636779	13.3604905601366	13.8639042613422	5.06459889435782	13.5894692173472	13.9483637192068	8.84709407950966
Meth.LEP	5.12019000797364	1.0340411556341	3.24986350951025	0.223281648971886	2.81820247275318	0.324487529125658	0.803989071096813	1.6187323074011	2.66132738194748e-05	0.989931389350776	9.73011878025005e-06	0.274017270742992	6.40666039006368	3.99714221757857	7.1586397690576
Meth.LGALS3	6.60947934626047	17.1195745341901	39.4618112178236	9.46036069265777	9.0600390832717	8.90405901139387	18.0317055823032	14.7070052765355	10.5221814157011	15.9793485470151	10.5750044943815	5.08256939443923	13.3457072610064	18.575478643404	7.96712000698834
Meth.LHX3	0.794802684099705	0.993519646323026	1.58728911004336	0.75924390562561	0.633106087448584	0.487275356147776	0.877421172859008	1.30822994342854	0.677316989042361	0.709849775200995	0.614916839157617	0.238232782216732	0.466013187582717	1.69764675413004	0.659842431058048
Meth.LIPC	0.674211442215183	0.663560173842429	2.15046303353297	0.27144530789125	0.301038901378127	2.59403792189355	0.337886095884623	0.843412434358258	0.542009011984556	0.73600708334199	0.00182484813792687	2.91963931100757	0.731994187641092	2.03171455578001	0.692109382075803
Meth.LMNA	1.91491520273685	9.13874323753444	10.8694927260158	5.28054064050706	2.86124663078637	5.56073216480276	5.62615902912002	2.91559373503794	4.03704948894977	5.60933043894194	0.785545750561023	3.84929081531089	11.3951217369538	13.4559242498719	4.05627468931975
Meth.LOX	7.47537140356644	15.0526283031967	10.0956900112634	9.9241903161998	9.8117418976709	7.76727792240041	6.83936563573272	10.5022937189222	6.90196988690852	8.72514688760175	12.2965129061234	5.74314208760312	15.6824378367957	2.83235877499274	2.99593252634665
Meth.LPIN1	5.20290038303779	12.2749586256875	25.0521096717682	7.13899093224244	1.40137862579319	7.37088138747967	7.76692869359369	5.13763736149083	1.87546817440831	9.71506361717353	7.38124473946728	6.723947137817	8.97960940902003	17.4269433317058	2.99519359024041
Meth.LPL	1.42921810988257	5.1049771615457	20.0486634089487	11.0493059590878	2.719533454068	0.611171047198874	6.36819694809939	5.33044659923887	2.37066086649589e-05	0.421667107024282	2.02084339858308	5.50031261749379	17.7147000746318	3.20839754300986	2.95712642135782
Meth.LRP2	7.81365948409401	4.55439293159333	36.398326027101	11.2818076643112	11.6820025636771	4.41351891817889	10.8902981693593	6.39704375163745	0.403760215484033	6.50662235922219	4.78938771979278	4.35112285025375	11.2404945809861	10.2586539455532	8.08769578038355
Meth.LRP5	0.711928956877849	0.000531292927446179	2.44416066058631	1.00387000822388	1.19291798658227	2.06524451827694	1.9793194307392	1.35130842544575	0.52858335480672	0.98217168412036	0.000539610466743987	6.46084054099779	0.527928683103131	6.05832335899853	1.22458247710544
Meth.LTA	0.759444646832126	1.29554836090793	20.03128410739	3.61123492160064	0.178355916905823	4.02847010113803	5.80969999531632	0	0.879581717110446	2.19776348505096	1.0157485920147	3.33398192252014	0.510326277626016	2.72684622449288	0.778784088085222
Meth.LTF	8.20218607704645	4.18598148179961	13.4655925021503	1.57190602499944e-05	4.10249567163607	4.49675167822057	5.00090067977668	5.2776446571224	5.00419146043774	5.18086514526064	4.66472233691326	3.99331357807911	3.28162393846024	6.53257885816369	5.59732488745172
Meth.LY6E	9.09676911084559	18.6596958513081	32.1808738951829	12.7870817397694	10.6523455339895	9.52246247909277	17.3439344701617	12.3223365603115	11.0060116561024	14.9774852118121	13.0897665676368	6.60666950875568	14.5793384708665	16.8385817252724	7.25778413625483
Meth.LYN	5.97006645559206	10.6359345494226	18.350545623844	3.3356022965272	9.26159724903841	6.0382088884803	1.26389565839183	0.537284920043636	2.31497149708524	10.187908432644	0.053231870103292	4.30246587725133	3.12132630062117	9.44246412505403	8.33188990353845
Meth.M6PR	6.07519124017017	18.4045707042945	37.9218027543362	11.7016279011077	9.69597391821994	8.52858728565386	17.2567106886826	11.2284803594144	8.67897972934823	13.5483903043547	14.7008289320971	5.41351166018695	14.0766839058508	15.7447283593265	6.64864782266891
Meth.MAFB	6.14662953864158	6.13863517745703	5.47569093664101	7.27393797656849	5.63009632263427	8.51186522015616	2.25310239143815	8.43608867637652	10.6130743450054	7.03665216116489	7.82123063448539	3.46218165229522	14.956593366802	1.36551186592851	6.0688154552045
Meth.MAGEA2	1.49460073150443	0.420764954062996	0.60270909934358	2.33839406984493e-05	1.93014279455856	1.45003220435356	4.37178729500936	0.307308157641109	2.56356253042883	0.621627855828488	1.61106595968141e-05	1.78019002454505	0.000121834994831909	2.79402896003224	0.0158654629688543
Meth.MAGEA3	1.47852049498446	0.000534977365589136	0.657856062821983	8.3553634882899e-08	2.09470427457926	2.51909131612893	4.6364510151679	0.241100892134298	4.58982366025779	0.382910920673521	0	2.33076496290882	0	3.63304470507113	6.12762200643581e-05
Meth.MAGEA6	1.82787506931733	0.000489448485013655	0.244234070520866	0	2.14944345754829	2.42492328935059	4.81705243384241	0.260837014082101	4.28492175431654	0.262935821634452	0	2.07796959122166	0	3.64145553769054	2.73012368757836e-05
Meth.MAL	3.15029790123056	9.33693927419588	19.3726508928592	4.86749049053374	3.55047191320975	2.6672293371813	3.18326655459029	0.332136264927189	0.667101410001001	1.01119668389149	2.74815772934684	0.405076566143759	7.79063642175471	3.74932452178064	1.24352259174158
Meth.MAOA	0	0.000154862572490623	1.51848163429672	7.96775531745768	3.98611824124223	7.74538455654999	2.61593947594427	0.982999073279458	3.95892835322126	0.0283871069393864	50.4709471152716	0.64662243957948	1.85535578172623	11.18491615759	34.2485826543673
Meth.MAP2K4	6.94656751556059	19.8090976522692	35.4159770594009	11.7123492935245	9.57207768610353	8.61037003880824	16.9607414278007	9.44216848596057	9.08087594520821	13.5806125058097	12.1200507920997	5.49884237678662	14.698239276491	15.1574866236563	6.46127828132404
Meth.MAP3K5	1.23168798726667	10.8620540032132	12.0088782315872	7.77563556999966	7.08518286832309	6.0926925676763	9.24872314328837	6.25896367318715	4.83424498624778	8.37371755571854	5.42232310312863	3.57651696334704	6.48832001542059	9.98934053477312	5.96393526799131
Meth.MAPK8IP1	1.67718550982102	12.7057185033278	20.587682001191	9.60871144073148	9.95168791952102	0.948289098322594	3.58604091002314	3.20485600842306	3.84492269595092	5.82122949120156	10.2699846277273	3.39035859088388	11.3478912626145	10.6732315219009	3.74467262905146
Meth.MAPT	10.008885034094	25.0507906087861	29.7722519403452	11.2564356340641	9.62453715744324	8.67265662075678	11.7121340409534	15.2599816981132	7.69704965710218	15.374214262629	13.7337294925291	7.08192826021514	17.215681144217	10.6709876080271	12.5202780025248
Meth.MARCKS	6.51636010129175	18.424556791571	36.4396305923368	10.0874198003523	8.725706351113	8.611300238454	14.1321497688828	11.3930785803775	9.87266449144908	13.4469526260948	10.0506505015024	4.93883126023807	13.7711699218629	12.8814911661958	7.57025049985082
Meth.MAZ	10.669612003479	23.1161486991315	44.1787390490113	12.8011386100691	11.2163580746601	10.5540449657888	19.9899779904819	14.6464968221779	11.3203472427767	16.3865854231886	16.2100442951825	7.18545659159923	16.2034829541553	18.5950477704062	9.21159859936211
Meth.MBD1	0.0379737361650104	0.601513498027588	0.919278193698889	0.581951387872651	0.290849939089192	0.237753158904961	0.467225090983925	0.153324086358476	0.393449729737661	0.59122886640675	0.0145047531097666	0.10473087810342	0.679702466207024	0.358868767343996	0.0412110954968
Meth.MBD2	6.47541630635958	19.8669984006984	38.4673203031206	13.684579984248	9.49021922823849	8.06131984096353	18.6441267305778	10.7286686172234	9.44232960894974	13.6894358406869	14.4292850008459	4.64826045703085	15.7569020514568	15.5620173472804	6.22854960999304
Meth.MBP	2.51628585956787	5.57631947424561	4.14895614924487	1.56037648112846	0.486754352859824	2.67284789791938	0.976078313052233	1.00154928816945	1.49293733382842	1.40186474498691	0.854233268183808	2.89490748584817	0.896899732263699	1.66988620592292	3.07306337898863
Meth.MC1R	7.14058264943354	13.6906576313854	35.0132425426191	11.0049922028436	3.29886175253211e-05	4.19344245582912	10.7838565954374	9.97533723712405	4.15280200152374	11.3539571099707	9.56902570001419	6.04171116863503	13.7890453625993	15.6535136241011	12.0664805827766
Meth.MC2R	1.30051956813991	0.982104378474428	1.30998685940893	0.612147497359783	0.737153515226637	2.06570329805526	2.4873879272035	0.00169316948352704	2.26457907241761	0.528425215627766	0.218689992493055	0.313465472558642	1.17243544825079	1.93832492464017	0.621771799471561
Meth.MCL1	4.92167847843019	21.462284359372	37.5925950780859	13.2237271277378	9.87386338140225	9.18109978865565	17.7348683776078	11.6227226559757	10.8998210562473	13.2286332248348	13.1322756035608	5.83233500183287	16.2455026525882	17.2874684241108	2.14122666111646
Meth.MDM2	6.4658069322015	15.1974320779382	33.2798002355642	9.54850907107603	7.783988008103	7.39960758382511	14.1961363299241	9.38026889052567	7.73841727709502	12.0324396615813	10.3233832768743	4.64930628006567	12.1177597730318	13.1849805362026	6.44395198133609
Meth.MEF2C	13.0700614087488	19.1893958933626	27.897777255163	8.56872519832343e-05	8.99418306867663	9.88533538423328	14.073532832034	7.02742965204911	5.07926702438806	4.44319023370397	0.76975070135901	4.30802236788923	18.669542448802	13.8628412232376	5.40545404865494
Meth.MERTK	0.636486100293788	2.37926576522738	1.73116329563141	1.52672070357857	0.732432181226367	2.14757000319749	4.82574596167801e-05	4.70915013032402e-05	0.203470871214202	2.64596078606319e-05	0.316344622311117	4.19763956796946	2.01748917238584	3.26024390299421	0.000215191584531539
Meth.MFN2	8.83238604935797	20.4754618461791	40.3477931491753	12.0725265197327	10.4859849674237	10.2751019804613	17.6961407176916	11.5798819902539	11.0808689124293	15.7284473381523	13.8444839045876	5.84084304122567	14.6741938078024	17.8212749278247	8.54696269297593
Meth.MGAT2	7.88997782668225	22.5545089478795	41.7964119166454	12.4097373656699	10.9694397845072	9.47339706587983	18.9233751479372	13.6514611030002	11.1930243079991	15.1187235300943	15.4616084534916	4.69386727304013	16.6614109453603	18.6084391613952	7.36132830140363
Meth.MIF	9.42634822752331	22.2226568506665	39.3876068369778	12.0164277773117	8.90016296547908	9.2340591742924	18.4309061308777	13.5368253855939	10.4556565848896	14.756808224099	12.9848233897344	6.73070059812762	14.1422769441627	18.492994104305	7.40426012733672
Meth.MITF	8.25473084791686	18.0528183016717	30.3086702080507	11.6871696589591	9.59702828738076	8.43936177293178	10.3421738710255	11.5248019346051	10.7106311903423	11.5250144913347	11.5634849339089	6.1023857573264	17.0519049236568	12.3904510563451	8.98236140374672
Meth.MIXL1	2.52831179037921	5.2972065824114	10.766038732566	5.92494092013944	1.8409753615563	4.86814247954109	2.15816388334714	3.03984580256514	0.292254998728836	0.967151982698429	5.14042241191783	6.74488642833953	1.41983919133357	7.8843173533062	0.980588293368611
Meth.MLC1	3.31314308363906	4.62881774729447	26.7321125915372	5.32549594476642	1.3722252887029	3.0815464293563	2.5005193188428	0	1.71331802343243	1.74061819452213	3.87930996748201	5.3386906858613	1.09238373083955	4.65541892836575	0
Meth.MLH1	0.533321830279418	2.95369587543349	9.18824905791987	1.32542634872035	1.93876532846458	3.93091643000145	6.34174402184282	3.15253286189027	4.94721897441515	1.01148931706166	1.16283391059443	2.61578945793477	2.89378046176624	4.46554584629872	6.33132191769225
Meth.MME	1.8817822558405	3.5052567333661	35.0089301535437	1.72836267889956e-05	6.82528023201123	2.33555543622117	13.5158113402368	1.32507688776614	1.48709118516521	1.1404460129159	2.71878595095445	2.1185838237832	16.3317044931616	1.05682243361736e-05	7.72768710240602
Meth.MMP14	4.51810255617031	10.3630718498016	1.00739971334604	0.2745469118179	6.0220348418321	4.10051683316522	3.33076182324325e-06	9.46576274631572	8.14915755458767	9.19251102878446	3.16668597026207	4.40821649873127	7.58624348258453	5.6036101525832	9.63398027029605
Meth.MMP2	1.91856918007851	21.7323273442418	10.6649143914505	12.6398326243647	6.41253778258567	5.76656870280607	9.19983144209903	0	1.64859873091203	7.25487735580825	9.83085228108565	3.51879465732971	18.3329628976987	0	6.12725944724345
Meth.MMP9	1.50844448691068	3.79134441156307	2.16682865914487	3.16451862769405e-05	1.37806533705521	2.59797909172355	0.392816973892692	0.100434093603984	0.306684992435588	0.949443785112015	0.544884197481454	2.50492289562373	3.83731816314845	2.83506870710706	2.71043097629069
Meth.MOG	7.67164147313462e-05	4.99792293405444e-05	1.04376022052788	1.74272488054366	1.62792082430808	3.0759998029179	0.838282706454526	2.00642337574808e-05	0.565746514417397	0.376564947860972	8.14925697107847e-05	3.83390011289547	1.17998968815309	2.06485423163753	0.950871269669679
Meth.MOS	0	7.32722127473441	29.6772212317472	2.57892301643667	4.6807035486975	3.55081301256729	6.94706094079434	1.00154497289282	6.69092934848589	0.783636401072112	8.24533146171224	3.51598824328515	22.9842336020046	6.68725595139601	6.93695798024543
Meth.MOV10L1	0.843356744800951	0.000212094224188265	4.74998685464544e-05	1.10707986067604	3.64070688223675e-05	0.148627857009074	7.46403119443991e-05	3.59944937670262e-06	0.000139001263008961	0.000165523969211926	0.679364918169669	0.742539213605338	6.91617327990476e-05	0.742115831015091	0.367892794870268
Meth.MRPS12	9.79385119102153	21.944802439272	44.1910228557387	13.7184953032872	11.0751962052568	10.3988985841177	20.1588667241298	13.7640157961715	11.5888734778652	16.6656823361359	15.6548603600754	6.97643390658134	16.0467363438511	18.5715538015343	8.90608611751246
Meth.MSRA	4.270890918453	16.1693048440794	30.2873123267814	11.8904131288019	7.63650189744061	5.98000356952067	14.9337591611524	4.3484393782159	6.34673736521657	11.2658785674185	10.572009868311	4.53822515087198	16.773638768763	13.2951205477465	3.08704094181686
Meth.MSX1	3.00143110127898	9.66266287526471	18.6512442638166	2.67169937169985	2.20094430369482	0.651615113690853	3.04518577218453	0	0.000212404776232108	0.69554321350398	4.54528958421602	1.18718811729597	12.3689683932959	4.3658325585827	0.517219161422774
Meth.MT1A	0.520070428269029	1.87279930093728	4.09528361495262	1.08001037633249	0.68579864361552	0.424282178994871	1.18292263887764	0.17354710377471	0.144341389644357	0.253266615368887	1.16629041593128	0.280894002109602	1.24071905497708	1.25847714153907	0.760804330320451
Meth.MTA1	8.01873165914612	15.9967677679213	35.5500319364309	8.53337922809028	10.2568857477055	8.18038978442249	14.0965827146452	11.4201475994752	8.38823199488378	11.8099454365777	12.8235935056653	4.85195103729982	11.3891569655616	18.585165600717	10.6838725273681
Meth.MTAP	7.65641369461025e-05	5.07680975831076	4.78657127643817	7.53148397311709	3.79792380958894	5.60722825690689	4.56510747328431	5.61115861434862	3.48698978369449	5.17516669817941	3.02480497006342	3.21025963755671	10.2451901976377	3.75118138231185	2.72196515917566
Meth.MTHFR	1.65283831729199	1.72663363450383	2.36047156728177	1.38390157343202	0.257144349244426	0.55134152551611	2.26489634790068	0.758561751820134	0.671300651102385	1.30126242230332	0.952844266272896	0.664689735819054	1.12156534320235	2.9318078837622	2.42405368352222
Meth.MTIF2	5.58449759003645	17.5629854169697	39.7364642854491	12.9852627179323	10.4480322742953	9.27195805457736	17.19456797518	8.9371153600219	9.5176355611583	13.2918788433441	11.3744325997348	4.67575816995179	16.274657640169	15.1801992160407	3.01495984834541
Meth.MUC1	0.554205957970142	1.58804908321291	1.45980618382099	0.0892497878206081	0.000113744493813334	1.28871744845005	0.14410682124123	1.20080401171003	0.89580624820855	0.661188183577353	0.518881798053783	4.37098618884095	0.0975592749778639	2.93787036073412	0.571979817714018
Meth.MXI1	0.394267496851842	2.21506063908173	2.12724348473693	0	0.561469999496277	2.73288033366959	1.32951078761333	0.969873362163296	1.83811771084347	0.378480314322595	2.91120579592757e-05	4.98709694071986	0.897372213227085	4.51138875245517	0.809356348073125
Meth.MYB	5.09966223970876	16.6021038128982	32.6894780805577	10.7575749787498	7.74365134095713	7.13034916834528	14.6503340506575	9.11427381825622	7.35076517557475	12.166528357466	11.6272100457843	4.79502192035611	12.8541584443598	10.8781582946845	6.77843762737612
Meth.MYBL2	6.84496962922398	5.19048390333376	26.3945066443995	9.71259067366187	5.98130094149921	3.77495572887933	5.98362124611766	10.8287227763474	8.37595677933371	11.3400275974496	14.689606211152	8.85945864609074	3.70289994992588	12.7325178675353	13.4906009779172
Meth.MYC	7.28326041512342	18.4999577670513	35.6266420107632	11.146199527887	9.62766651697741	8.67883850552393	16.7257538759927	10.9745571726865	10.0384708571506	14.4770509409976	11.9529927695571	5.50167722663269	13.1876472911514	14.1322630047819	7.75231799246015
Meth.MYCN	10.5876762417171	14.8935912232629	22.1369529538797	12.5458893864395	13.8862404756533	7.03387217410983	8.22380178745082	10.5977617419636	1.81743431824026	15.3046863292131	11.759232270901	7.19100349606063	19.0823018836316	7.56818368557065	9.01589618931792
Meth.MYD88	7.27666406832419	11.3081927311646	30.1278590639787	9.83033140703264	6.49377418097941	5.62759395976592	12.2890575894633	6.9370829335902	7.47934106671307	10.4434000398412	10.6678962046502	4.08759696393197	7.75322628157922	11.5742962105677	5.21269164640348
Meth.MYF6	6.49350088205412	11.0306308719939	17.5335900150967	0.00279957546901443	0	6.98390402492984	8.62981311055984	2.34187736214853	7.31866831265637	0.465102858997929	6.9176544504663	5.49229289234785	3.59110882220701	1.71925151666504	2.46619070579301
Meth.MYH11	5.59468059398894	1.57747117223268	46.9497100109646	19.1971729430533	15.43915264296	1.64809884551924	7.38434586588502	11.3849717813096	0.138583956022067	0	3.86295899682498	7.58559755576888	20.2837719791073	21.2948887217433	0.914474124197179
Meth.MYOD1	3.45214867852484	6.50764871672873	10.7212650160362	1.10217980337938	1.33563285014778	0.359920508426781	3.00806721604947	1.29153666714891	1.68741314968367e-05	0.730349011816536	4.46371054906265	0.000277713110764465	20.3090284170412	2.47468213798931	3.64465942125589
Meth.MYOG	0.245179055176679	0.456615156050885	0.378954110808413	0.253873211400352	0.0527477373129787	0.312862305104768	0.703383883735659	0.169424505427622	0.119194056693376	0.129495110171857	0.20703393950322	0.0667873367770935	0.315273911232652	0.675123440740905	0.00077609876540766
Meth.MYOM2	4.33046223420017	11.1523231464681	17.0349685675487	1.62498897057663	3.36982447619918	2.52045222646929	7.6634785430984	0.000258879946226172	4.15955040815577	5.51336912421173	5.42250988676693	5.12465821605481	6.75025605310199	4.23324344047027	0.470134969972541
Meth.NAB2	6.67993794562131	20.3112837236714	41.5876206445739	12.7742048226891	11.0687007174123	8.8676584635302	18.1158429397181	10.8056294936887	9.6519261379175	14.278757764209	13.4173248096446	5.46596281661921	14.1344979116432	15.2231724809969	7.43569170609091
Meth.NCAM1	10.2298100309735	29.18984575877	18.1159143433287	2.9073401067704	6.83364047836506	1.38827974609132	9.47734481153388	14.4823772168911	8.58728954475238	0.786936742422063	14.7604220245791	9.62262408334319	11.5152932302889	3.76975235504821	9.93177047124209
Meth.NCOA4	3.56963567527503	17.8121726362631	27.4302214207544	7.5433481411733	6.40401185825246	5.10105499240056	11.5717541324348	8.59145557579483	5.50299229172694	9.88551259382041	11.2553767694501	2.54605213520313	10.5497302762108	9.61890813475386e-06	4.82299408563371
Meth.NDRG1	6.2349857406462	12.8884596182332	29.1683383248744	10.7145147389614	8.30554604284405	7.79587826387262	14.5015474039221	8.17257174189731	7.47019197935042	11.3955240323617	9.00661156137298	3.36143938926491	9.91080978419946	9.10896289523926	4.5830939145571
Meth.NDST2	0.732066930271967	1.83220988732392	1.03864304560761	2.12618047841723	0.327357547411995	0.318294008561785	1.15469865245827	0.220534282232989	0.939522767975847	1.52730312189767	0.391495839149049	0.535892264293661	1.7871091977611	4.04939138768256	0.277213993260244
Meth.NES	5.40449971988234	2.98133173212466	15.4151794462974	12.5022778294307	6.56348989737122e-05	7.91751729695152	12.9434283621172	11.9113885263873	2.94649092606488	8.47536146907347	9.66081770666273	7.61839925741698	21.8106570451966	4.18796232270267	3.93310389890134
Meth.NEUROD1	4.63454987725707	3.52939120465077	32.5187558024801	0.862099434866639	5.18170812018071	0.323736802011274	5.1064809361823	2.21032097043383	3.17438877390568	0.991326552176328	2.2960404940123	0.0131600435515513	19.0467390309822	6.52565795048516	3.50989567921195
Meth.NEUROD2	5.7668866056117	6.10879373810716	22.8972150068683	5.31359269934056	1.80077858681608	0.941065089568973	2.26620076471252	6.91869986550898	2.79772773892449	1.50627778003449	4.01081573529323	5.52637796272275e-05	11.6258724148554	10.7291340292969	2.10905257231838
Meth.NEUROG2	5.75386479140245	13.7650091174283	22.4656608346396	7.79714456068487	8.06964532954826	5.49856636754967	9.55675910607202	8.5028442787543	4.70845977780753	10.2355862699677	7.86532378259982	5.031096308432	7.19825087887741	11.2871203390141	6.91021162392304
Meth.NEUROG3	7.42489643766961e-05	4.32099898140603	46.6639874850762	4.26319417854518	2.92633611879344	0.972089170076476	3.47528245815465	4.62916781084837	2.19362389848872	1.01277440777491	3.75960535631936	6.20745667331445	27.056132678338	3.52006538013234	6.97264619344113
Meth.NF1	5.38314482270887	16.2585044718265	23.6895240842612	8.33874340545838	4.05173641452073	6.66018298237624	11.9115040076065	8.52635074475128	5.37652962144272	9.6267536992819	7.0741786086244	5.18473580740437	13.4296692013672	11.2099945004535	5.92557106352022
Meth.NFAT5	1.25777459634821	6.51434798385862	19.3755285597543	5.26477209968292	2.58584658453559	3.03701370925334	3.07388432147396	0.000113309628053832	3.22268135389714	0.339701045343685	5.04390533212043	1.38098478971313	0.964012289094225	3.29498041464595	0.863662108877683
Meth.NFATC1	9.09707917012482	21.6496489586834	37.8802209451491	12.8159229256208	9.38582302517591	8.42947783657127	17.1335901213005	10.7547336651224	9.57801895205459	14.744797113595	13.72898558216	5.49484339274822	14.8173581209485	16.7560828099409	7.27099547566203
Meth.NFE2L2	7.26867755684748	5.76352101735969	27.8255713174573	9.0747496550955	6.26253008076916	3.86255420835848	10.7921910567933	10.4776156741106	7.08831587560017	8.19788951031412	6.85640830107928	4.88104606385971	9.93867654934363	6.58622615586418	6.35647425897333
Meth.NFIL3	7.82585089831825	20.2088307380179	40.4321314616614	11.9899174830058	10.3706146963394	9.58797583609151	18.3272775370839	13.4811098818297	10.8678730020764	15.6610425979626	13.704295857262	6.35279025800358	13.9795657276322	16.4844916183055	9.62151354756517
Meth.NFKB1	8.57989080786135	21.091173807545	28.264342717026	11.3360078497669	6.23227629963495	4.50940104445854	15.2594150927139	10.1265598785599	8.34181835868197	10.7071707189094	11.4020115570633	5.78056856284816	13.786037028942	14.5975642905498	4.44482147448511
Meth.NFKB2	6.91031902962389	19.6894936835311	35.0740023791537	9.72207484987822	7.79521761790627	8.00813137006324	15.7065248337995	9.94608368715718	7.64354150275483	11.1594365778494	14.185582294562	4.78417744347936	12.793918689677	12.1286086323213	6.57225653106616
Meth.NFKBIA	10.4348208764195	24.0446637163315	32.6565976280717	15.1397965922101	12.8852779902474	8.72048323591121	20.710834448635	13.3810551773839	10.5583613649318	12.886229492718	5.92080375870662	5.58326093242282	9.42874830940243	17.1351339629116	1.63321387726676
Meth.NKX2-5	14.9003097478149	10.4626714740365	24.57889503942	9.30570595251789	0.926165634022114	4.8706263756386	7.97396006322894	12.2615302837291	7.89560500670828	0.00653830093654777	6.42154550215771	6.33579133500844	6.71428674271878	12.6540518919395	8.89711929624799
Meth.NKX6-1	6.83508204266818	5.8852803633873	14.965134177023	8.2533696787895	11.5489083454673	3.26239453281188e-05	3.86412535827355	15.9341827589385	2.69088007531657	0	11.1592496316084	9.18318928698702	11.881254191559	7.99396922816345	2.5481247140212
Meth.NOS1	1.70948000025291	1.06795076628574	10.2586017332444	5.51355077762464	4.49224513067125	3.88273296412783	2.10057687233848	0.768673287163215	0.302765167391191	0.083139727644653	2.4268437517195	2.2577628481184	3.23763545549059	5.95149749337437	1.13893313487351
Meth.NOS3	2.53755270806044	0	0	2.21855228830642	0.80765827703546	3.54370985017034	3.25029145528337	0	3.17263515861574	0.974643064218622	0	2.04065433168824	0	1.05539171783678	3.32104135161991
Meth.NOTCH2	10.5747666993555	15.6640748852411	20.1180151119838	8.52097340699116	3.82869480571238	7.51709803667482	10.5926009036396	11.4629160917095	4.18920454467185	8.99131846220997	8.0325880929625	8.72608080595633	7.97667148238223	14.5935426241936	11.4246391401719
Meth.NOV	6.59020556664515	17.1759508539064	23.8494451632126	8.86882193308578	8.06484640330914	7.10471853316265	11.6316833538792	9.61851750015941	7.00909560097614	11.4468663481211	8.97651194159437	4.41106280754403	11.3806237733759	11.9049245766471	7.02169770756248
Meth.NOX4	10.8061743511769	6.48187400718199	21.3167878436576	2.025547095813	4.16092700816381	2.10749516166667	5.14913749737351	1.32564689695666	2.07239620849321	0.00190037277419573	5.39814622143483	2.25201990715793	7.07059996230542	6.97864658482163	0
Meth.NPM1	2.1148662255819	13.162778993845	35.2065477846402	10.6150936731705	6.73833747770191	5.10945727859681	11.4922451468536	12.8757929560177	8.47393731555634	12.7488853077525	3.90670312326235	3.50224593920938	8.60290559287108	13.1059826601394	8.61538918207273
Meth.NPPB	3.61146447355714	4.23922032246399	4.96012859788608	0.926905992521509	5.03598249883214	4.6012773390931	3.22163952401909	3.89976625935131	2.51594718038783	3.66354234797046	1.07360491633815	3.83109244429512	10.2781977386946	1.12261322358036	5.34848342823539
Meth.NPR1	6.90697992869178	19.0429849969818	35.7015243050407	12.2279454846863	9.52760191958222	8.42346482857004	17.8153644571846	9.67635937230638	9.06891984225711	13.4227505469461	15.1607798168727	5.98196891847299	14.6723848541827	13.9887798525635	6.16076547107626
Meth.NPTX1	0.000403605975386686	3.75763725683373	38.2335751820667	20.4416375638748	2.1814767540848	0.349126717064415	9.50987034518072	15.5377529350543	10.7648170124023	2.57457472201977	4.10702828947189	11.2658569798658	18.347024609499	9.77421681100122	5.48071421816983
Meth.NPY	3.85844431506909	6.78863996609168	26.6311474290612	1.08415139241521	2.08530084564302	0.725014650101344	3.39485093841884	2.36412171775938	0.485597577066816	0.956191302313464	3.63622823251181	8.6396120457936e-08	17.9955620236119	3.12695973862275	0.00118878389119768
Meth.NQO2	3.99163139580781	11.1199728047952	12.2795182240547	7.94976138519713	3.52502492805627	5.15257786975867	7.87569046324601	5.82363821242239	3.65498564011426	7.08419745435958	5.16714506971055	7.12924998581104	12.0483574402004	11.1395568237247	8.615547447936
Meth.NR0B1	3.61617987064366	5.25040141361408	12.2535674094791	0.334023820031471	0.266946456574005	0.92360135403899	6.95392165144056	0.139349791452971	0.856197350430619	2.37180992964356	9.22578224612155	0.75465293282381	8.79328119635613	4.27684539962717	9.0980502278811
Meth.NR0B2	0.000468358545439828	4.27934982356726e-05	0.639148795123043	4.31711644488041e-05	6.45620180013574e-05	0.2869974430769	4.4288794879519e-05	0.201443408286749	0.114044986061534	0.325458712103025	0.363588682875116	2.6863020152639	0.000248152190229544	5.04609553083352e-05	0.214702744811665
Meth.NR1D1	5.74530484965575	12.84977788157	30.644843779208	9.26581974456127	9.06218732582279	6.81891713544287	14.5788005828243	8.82480599461745	7.77651982844002	10.9490138198741	10.0616862000199	5.15611870688961	11.4165972531643	12.9516709213919	6.16779739627758
Meth.NR1H2	7.31070558956348	18.8477674452636	36.3641787448537	12.5298524791684	9.07821079346264	7.32277480571353	16.095260553227	9.87874500321884	8.26640915355593	13.768576357297	15.4618831612731	5.81679663430188	13.523149773228	15.2013441456152	4.65014638055015
Meth.NR1H4	2.97769617182008	4.452343274615	0.284305075941638	0	1.05129404302165	5.03313799972858	2.70814357939484	1.92945328060957	4.70980824124173	2.51105076887904	0.000279230509860278	2.18500557531997	0.92797142753035	6.14598325574338	1.42074197567327
Meth.NR2C1	8.5999538632312	24.1211136799793	43.0476859103352	14.0617300816931	11.4375243586596	10.4532911065823	18.9447266515753	12.614488907961	11.257252197314	16.1002248459663	15.8808074486608	7.00099648905862	18.2902401259017	16.00322836763	7.77602299145138
Meth.NR2C2	3.94561745750992	12.352016672274	26.647773342316	9.59107534494729	6.97881049342318	5.26356009983341	12.2483596971455	5.97024577831365	5.77540537459221	9.50842151255966	8.46623535772486	3.47095030156232	12.3414019578419	10.5110332184781	2.05594623145499
Meth.NR4A2	7.46585092708271	17.75768944226	35.2046928951386	11.4778109285813	8.2411414924645	8.52386440243656	16.8139085729599	12.5569709110342	10.1129195526638	12.5343871060871	14.1479702278827	6.04010136576124	15.4360682795968	15.7265241644686	8.69591711321546
Meth.NR5A1	0.000165630239491686	6.26329634944519e-05	0.243945189094173	1.33516631423669e-05	1.5155825583082e-06	0.54012161010092	0	5.33836184078836e-05	0.441297714411218	0.171789331419666	0.292814627639362	2.66350825286333	1.43564536424583e-05	1.0974067389817	0
Meth.NRGN	9.99061828649961	21.2196480274621	41.3578353288448	11.6393149863167	7.90809408101158	9.81596061781509	16.3751066434349	14.2906640123823	11.6711883457374	14.1392471164258	14.6577199159301	7.54939121398419	14.7303160819574	19.12240907024	10.0566921510438
Meth.NRL	8.51740453248325	18.9245467168054	34.5386207496987	10.2752683926447	8.8183579691409	8.83185711819848	17.1241814290548	10.9527720615738	9.55873079416065	12.6996950100399	12.3060814633766	4.90929980213774	13.1140916455408	15.0787107799745	6.65890225748734
Meth.NRP1	7.3298501427351	19.7898515292458	0.612773709267853	10.0842782918787	11.5755479173509	11.0136436312187	8.95846289830841	12.295388542305	8.74410925677303	11.4631711819436	16.7347446906536	6.93353254126328	21.755391743029	8.76012732035698e-05	1.61107020233664
Meth.NTRK2	3.63143720243503	17.9131589088775	19.5015671430986	4.18081411190906	0	5.46453498377518	14.0506810618002	0.000108058458884313	1.2783728959109	0.724431761130469	5.37557928843397	1.91671147958712	9.49711158205934	9.79913132480569	0.00152907760265113
Meth.NTRK3	0	1.7077373557263	26.1594569400011	4.40514109639409	1.33663517234132	0.374563169098255	4.35444042895623	7.16864856138519	0.000117919958772243	2.15313821022381	1.69736414204922	1.44298938159572	22.3158507409441	2.31560030413838	4.69088645663294
Meth.ODC1	11.7036829430653	18.3872589684398	38.3355989828636	11.2015988580988	10.6460983725864	7.68187749749395	13.2758051278514	10.6703108165593	9.99133087622722	13.0710159416692	17.0125575108976	6.73928858858609	8.5478853376242	17.4853962912391	7.89111462301015
Meth.ONECUT1	7.88934120804392	18.5949171623929	33.0026587336224	9.95468279374898	9.37130509231058	7.28438397979076	14.4463441902852	8.72003185666956	6.78962819538478	12.315917868294	13.9332912121358	5.3846647538149	14.9967639327042	14.7690919870163	7.92022257333201
Meth.OPRD1	1.59350468649188	0.000553282658959462	2.55032547356487	0.0036370743720357	0.242485640813344	1.57414018128086	0.370758084880472	0.678213513193983	0.33998715015408	0.676002715802257	0.852966963449001	1.65299356558018	0.00161803040808707	1.02696161468453	1.41051079530846
Meth.OPRK1	1.6163839625032	4.84988221154615	5.4487794191161	2.80557810737454	1.08168019549286	3.35887842223445	2.09120779767868	0	0.831256656884082	1.24228994853056	0.000360238812570672	0.150838070945285	6.36829244853445	1.46782176193387	2.856725769011
Meth.ORM2	0.583573583281735	0.836694305916309	1.10569510423554	0.859305135966076	0.442600411464732	0.397122287634978	0.820824883518175	0.52646596303559	0.477888452963126	0.522714338855211	0.296996296803372	0.275571014623439	0.589331143044436	1.29460863737859	0.0156874423324071
Meth.OSM	2.57027478116183	3.85567913946247	14.7901025317211	2.27704397500928	1.36176822214826	2.63417779749768	2.50915465306642	7.19694752356382e-05	0.359965720270072	0.743030013109911	3.1695416889538	2.5706892814398	0.973352338167905	3.55793252133903	6.02072776011305e-05
Meth.OSTM1	6.81444883826674	11.760752233603	20.9862857823836	9.67879632147158	2.15814832927601	5.86705881450644	10.4250133097719	9.96060127119184	3.19716514515553	11.2050436236341	7.74175197806884	8.36716831311922	6.00008453378246	10.8562179607141	8.30352028981722
Meth.OVOL2	9.05741625376674	16.0860453115507	19.7019186185634	10.392478699478	6.5570466062497	8.2260343576184	12.5034377069246	9.85066088389699	9.25533965486166	11.3416738461301	13.7235052775879	6.37202835658412	15.3089640461318	7.94736237601307	5.73642681356062
Meth.OXT	0.950498269831776	1.952306819833	1.10249459851533	1.83701363676648	0.295051700149799	0.654476856184713	0	0	0.161317679402121	0	2.4639167096245	3.67198954072459	5.11107901907713e-05	0.000263886762639617	0.62908506609522
Meth.PADI3	0.00297072064738016	7.0226896137506e-05	0.941392649584409	0.291615298879537	1.1015896196989	3.53174520478757	1.38680593700147	0.384569824395774	0.373497271625534	0.188191534219558	0.00163836462479775	4.07152430474402	9.27729290522431e-05	4.01746601089887	1.53873489156224
Meth.PAFAH1B1	6.80646301444449	16.026728011497	25.061710567509	9.19305628548156	7.00218301609039	9.5518210888315	13.0512058767371	9.1872182392098	8.03906031478499	11.9849889657856	5.94084598461954	5.33139211486106	13.4533590582349	14.6891560258155	7.28256401519194
Meth.PAK1	5.48438353426479	16.8392612785257	31.8318899148949	9.83731936923789	7.51159681063487	6.99562389213373	14.1765613898786	10.3523844234655	9.06931420235738	12.7476544845383	11.0927078408523	5.88217762235752	13.2639621320623	12.179400314545	5.11531208722364
Meth.PAK7	2.27445926308647	9.38420315521798	16.3157456667104	6.63628805956362e-05	20.5562984405448	1.81670866298349	1.54090083208115	3.27078724315142	1.90096940005605	7.30040661917265e-06	6.57613055856208	7.35930806091609	23.9481563151462	10.1003590676943	6.65356385047431
Meth.PAPSS2	0.00104714464085697	0.25684691085436	0.523060513184504	4.52696895711258	0.727908745209981	3.54762456276088	0	0.261635494002214	0.278962656387348	0	0	5.23649666729097	0.802284345823542	3.16237910481227	0.374573636744789
Meth.PARP1	9.27631017241807	19.0978879921028	40.46336480836	12.0235112073726	9.92381318660266	9.09414772643652	15.7792580837028	13.7130862735012	11.1406313417559	14.7270631638014	14.7629153243955	5.62067920305595	13.5562375588562	16.612769059881	9.94117564958296
Meth.PAX2	15.0748752317983	15.3558325733977	16.567542741119	8.31972284331281	8.78285654342068	6.73385925566272	4.22588351576114	10.9340758667432	8.33471340063249	4.35156298352862e-05	16.3588576683654	8.15833692458507	12.2379439920025	10.9899674338106	11.7377750708719
Meth.PAX3	2.58915358762056	7.98768970124967	15.0889381026622	3.54132480089954	0.500986657283607	0.275102358389964	2.21431977250905	0	1.42696152659808	0	5.39705687881865	3.92587877382338	9.42979692371076	5.35416420554471	0
Meth.PBK	0	25.5972034293406	22.5924733261394	13.4127903960656	5.48389510459809	5.3204622176339	17.2465205018532	4.49115284503895	6.62044727627262	10.4748102166283	11.5128218167642	3.80552377599852	10.8064682864581	17.3093750360151	4.46334159905452
Meth.PCNA	7.10064350325912	15.5806754619356	34.5578786619598	10.4966196754691	9.96934596242066	7.83920169862936	15.0702385994707	10.4103799622465	8.46666569930593	11.9508171696948	10.0595889386943	4.55640481206719	12.122609074556	12.9540469427111	4.19019276804535
Meth.PCSK1	1.0434815976944	8.65763823993561	13.1907435701686	0.626144041203704	0.871614363944486	1.88563748417637	2.64676662772108	1.49447363881005	0.224207247265736	0.981478618686995	2.98498096255016	0.396151366426165	11.9571742529182	2.86864893134453	0.519150392765559
Meth.PCSK2	7.78765376298616	16.4199926429185	29.4123027003732	7.55885232879562	7.10361342086326	4.53980936616374	16.1002149478319	8.09260146382532	6.63025915199424	3.12727738596792	3.25489497401482	1.36764253358906	19.0506904865917	10.1731147747772	4.98140532774497
Meth.PCSK6	2.57375497936819	1.88291846326503	0.000914189775840884	1.76687014667539	7.34527632549934e-05	3.960097411809	0.16730679036804	0.929743300070951	2.70919892886545	0.866064377848078	0.51281647080877	4.91098677513889	0	1.09571327849855e-05	2.79340083987228
Meth.PCSK9	10.0185622296834	23.5871803449651	11.31692772226	11.5287653175508	9.45832133295848	8.30097518340051	10.3893749830733	13.3197211173577	9.23668250332269	11.8857975670671	13.0974715878949	8.06428208589554	20.3578553310909	5.39896857448612	2.96506681281348
Meth.PDCD1	1.47633270233856	0.000120086027652515	19.3357557772249	8.39244347563533	4.70900700666428e-05	7.75982315299445	8.17979941885809	1.10625317960843	7.28734234137365	5.58625520407175	2.08297382925433	4.0363987927246	7.46835513945013	6.58961182824036	1.44059252479984
Meth.PDCD4	8.71653333983897	22.2814258856994	44.5302835530214	13.6840683945015	11.0228923554291	7.95955607646205	16.3412907303436	14.747966867033	9.7647726699342	13.7760685690491	13.8655486964166	6.8922834836265	14.7165303295847	18.3239420676739	10.1875791187596
Meth.PDF	0.355680310401957	0.587240361543971	2.17336326585338	0.712195274900436	0.587388571550024	0.418771884386173	0.829044290397505	0.55886202854156	0.59614608372515	0.782150620380388	0.731729246485714	0.735355003649036	0.660494088539827	0.876866134254234	0.463872575079616
Meth.PDGFB	7.14315712754567	19.517264820827	11.4016657629217	9.23926396661491	7.90914110701689	1.95413472424837	9.6242740518539	8.91559520526452	5.79583625896111	7.29500475681359	12.5777592106986	8.63929923459732	18.1527167731368	6.50740234268442	7.17996956037127
Meth.PDGFC	13.8460275072944	9.5176418415647	0.439716437521714	7.89664982325006	11.7946757966516	3.2525850131374	2.84901784396675	11.6637125608161	4.4619307094362	6.15782992860153	6.57268710728778	6.35551476925477	10.3920390581228	0.000816865049742699	6.98501424525747
Meth.PDGFD	2.47654949717065	11.2236021365619	38.384643107906	1.56066599382497	13.4380477182059	1.03106644667828	5.35898576028433	0.821070864218628	1.8827673969921e-05	2.38838341224094	3.23647374513845	1.85291497223191	20.0991573724025	0.730259299963355	1.26356967629812
Meth.PDGFRA	2.03843484347429	12.6929725694237	19.551565860357	7.73806567856525	5.77201107508117	6.33189135036429	1.2788279292664	0	0.766148804458444	8.95454950041112e-05	1.03655138667216	4.0197114968032e-05	6.22014814488815	7.85730973266858	2.8141722153156
Meth.PDGFRB	3.55009571503195e-05	4.29083961447579	10.2835436239925	6.45313611251073	2.33235359878189	5.1656584031854	3.56494329420469	1.08976083696744	1.99780508652448	6.77849206900795	0.273235294206979	5.21155780444063	8.49758717508788	8.38532108091831	5.38266306531611
Meth.PDPN	8.34291219590841	20.7804002488597	11.9972731525582	8.86660141249557	4.05376816949375	9.02766887000849	12.2586529562407	8.95561791010626	11.1592792208534	13.6574925016177	13.4112167096094	9.06155750731257	21.6026176666376	5.97082369290165	4.01687028733503
Meth.PEG3	0.205361474888128	3.08823047396435	4.45378682122241	0.342986626313934	1.14052705837017	0.798820895004553	1.5645238334099	1.12091605075566	0.0731152904710552	0.447920020774652	0.646376424344252	0.0035860055574068	2.8313969493865	0.685044001907422	0.444610782115309
Meth.PEMT	7.41527519760396	21.8793344572838	35.2598554253325	10.6309230553145	9.28471808937158	8.90615185114198	17.378277256409	11.2808409995291	8.88058741266029	13.6815656422603	13.3472201682479	5.5358294004737	14.3082089328389	13.9946140623765	7.46055409189045
Meth.PENK	0.568061618717275	3.15802819809347	14.4120768939598	3.96378823479951	2.55007840183414	0.48574395284931	4.35723781646874	1.28707268276931	0.539947060230984	2.0242146519871	1.08806467264395	0.205751386493247	19.7280063130323	2.49816318211159	1.50280307540682
Meth.PERP	5.25394069943365	15.3573869180654	35.0913429764198	12.8746136443775	8.10917941176264	9.46161193509042	16.52262894344	9.91479423771594	8.44383816391257	13.6752670228257	12.4675926780712	4.19555779252258	14.0429614402184	11.0061080522295	7.64489751346645
Meth.PF4	9.614994627381	2.99298569899464	3.92020643856402	2.26617497301152	1.53979520550467	0.00010085762516021	4.41338698625266	1.05694756223302	2.58794143263599	0.425873362527989	0.861095272467851	3.29648599440887e-06	3.32648450343896	3.37371492290092	4.71290339589841
Meth.PFKFB3	11.0286234156023	28.4276803338803	43.8428485662012	10.5482273871669	8.18399375100595	10.8222554620564	10.3612865445464	14.5819004594255	10.1398396998505	14.8526061501827	17.0018636335073	8.42541989719164	19.1814225454186	0.238511730274242	9.48847714594267
Meth.PFKL	10.6537088024006	19.2732804289363	37.6383869678058	13.1734514776059	8.28146805998583	7.43097320398362	15.3016185948153	10.3811670581406	7.23628146095786	15.5810180398896	12.8697771356739	7.85099605259059	11.4175787432913	15.945244188857	10.3360357618652
Meth.PGAM2	3.55914625663181	4.95454811677991	10.8969208301597	3.19660267510277	2.17785756707348	5.37510283711948	3.0616897177466	6.53978272059036	2.28310594064581	4.3360050775256	2.65952752753618	6.59906627880695	3.32641610301239	5.59270706086452	7.47139000736284
Meth.PGK1	0.000909051929941905	1.79185828965771	2.22682146638141	6.15323345865482	1.23163838768751	6.09359666710484	1.74328789970604	0.795196232622621	0.643175216352234	0.00376764810521993	41.6955104813798	3.01201509469274e-05	2.16637239758926	10.6846611664217	26.8769896801001
Meth.PHOX2A	1.45610839561438	7.55401628924832	24.9954935404778	10.701868379587	3.49648268109041	0.000404140577479214	4.91575123699739	0.239108946547153	0.581910843071245	0.235215807175064	1.88376649972736	2.55348162396386	24.7024469275782	3.97998046872251	3.45694507138756
Meth.PIM1	8.87251526527498	15.2387423708745	33.5309919370176	15.992333314031	10.083382810831	8.66588215789074	10.9482817600131	11.8934548309995	7.06284841741623	0.415111193979709	9.71913442168936	5.5001216157395	12.4240723791134	13.0016694848029	0
Meth.PITX1	7.71900284841408	12.6148254169143	12.2671006997035	9.44759829475756	2.93331445278794	4.45825984273607	4.38998035986205	4.49924056785632	3.39284805809397	12.4189521573468	4.62637495240724	4.4424207218152	5.24095404691655	7.30387824007251	6.40219215145425
Meth.PITX2	3.282310825899	5.92208503354227	18.8447373622222	0.734618114834085	0.507710025648352	0.828946546454935	2.55369078781804	0.0303874869872673	1.7138063585293	0.413095889273351	5.00425546412783	5.34738230176501	7.14184732587215	0.997253557569934	5.08739220836177e-06
Meth.PKD1	0.196284755983936	0.000463507202963831	0.323410594210951	0.00011776937085203	0.000153683447663572	0.343454502122498	3.28580301411787e-05	0.0589409183877525	0.157057861056901	0.021328201174641	0.113344014270414	1.68607023958226	5.85130406010614e-05	1.37918951983032	7.60188174596377e-05
Meth.PKHD1	2.54709018706951	2.61065461766019	1.1189435963085	1.18466342030281	1.51674877058842	4.39585940347385	1.88521483529958	0.42454370224642	2.7612348404546	2.86162768090474	2.60867386422808e-05	3.41676045291738	0.000693846411045391	5.23849855483436	4.11489040214298
Meth.PLA2G7	6.46060171152089	0.264590999382247	22.3651014624715	12.1331653703622	11.9709391583797	7.85022398853544e-05	0.051674890639512	31.4363013665164	4.94107071700354	0.212153585204194	5.90909241436225e-05	0.00690106742812574	8.02646443076895	5.06196801945831	25.6656370817722
Meth.PLAGL1	0.621590767351028	2.39457445983463	4.42225459574903	1.36766422744679	0.852030737084905	0.955351750459393	2.19861543165842	1.4806891075301	0.615832875346851	1.79540061060215	1.49218167097353	0.39817339206889	1.81402633098137	0.578737840921057	1.2125082569669
Meth.PLAT	0	0.988568121658533	1.09777304489553	3.29612304753641	2.84874498331176	3.97494574097431	2.54597270074218	5.82774605976564	4.66073134266774	6.64180501535183	1.77860346281834	5.50573428023633	5.01075128560423	7.28722611988254	5.79476404025574
Meth.PLAU	7.16014012116495	21.0592826022788	20.6022345714183	7.57561211002829	6.61949479915341	7.84284497194491	10.862467267637	14.1667241864378	9.62543792978071	12.2391037591046	13.3324453117512	8.05765346864127	10.5181430159037	12.8579144515361	8.10364974100313
Meth.PLCB1	0.753791039237657	1.52190863975636	33.5061888064156	1.42308299977955	1.43859871347192e-06	1.79333588378564e-05	5.67115513952971	2.65655499262789e-05	2.28527383646803	0	8.50820476335197	5.0538699988661	25.219367918106	8.87246206813928	3.010550718568
Meth.PLCD1	3.14314854299641	3.49812077979314	3.66146513273397	0.274120162208442	1.7502765741661	2.53434766584966	2.32017835691135	2.44860199249045	0.94753401563691	3.36350568443791	1.81682344811611	3.17157213606877	4.21403641865194	3.46970916945262	5.32802249589896
Meth.PLCG1	2.73113531748522	17.4037144976552	26.689519294515	11.5360096292513	4.93482702686382	8.42227180770946	7.2151379791958	9.1156638110552	1.04109505559769	5.63730484971281	13.5409050918768	6.67270265233076	9.59502071804275	13.6252521014842	9.53452178450599
Meth.PLK1	10.428498215076	16.5500519026647	26.6940047168974	10.1758604704049	2.60333648109508	6.68037608866142	10.8653139162053	11.0965972984193	7.50146754064654	11.2522519387928	11.0389588611022	8.52032589971274	11.0776075095274	16.274409545873	6.54226337661462
Meth.PLOD2	3.92567965586227	7.17167415309792	7.93437256468479	8.72171254944723	4.19950358787345	6.9402330207431	4.08329921983775	6.20482824046598	5.10102930663224	7.98845397835389	9.38304186382334	4.15999239348748	10.8196828889266	3.28496405821814	0.784726825423469
Meth.PMAIP1	5.38443472756172	8.12274082165374	5.75517943951476	2.39975430181225	4.91856154687034e-05	3.99491228620557	2.62040150170198	3.51821404827347	6.42964570031209	5.03804036267271	6.09735907423768	4.28513191394517	0.0130834034286747	10.0767220154804	3.0811021957518
Meth.PNRC1	9.47473527524796	20.5542365495783	40.8331224698765	13.0284115056625	8.90560962255967	9.48491435485301	19.3023280519144	13.0089566081044	11.2286287434107	15.7092904420813	13.1922227567285	6.47854860485794	15.4334048684751	17.5758384916561	6.67818415410576
Meth.PNRC2	6.53129542298564	17.7999160888097	41.3206675307534	12.8885228237424	8.77568483247381	9.06299181709931	19.1163363118352	11.5334343696707	10.6489932456236	14.2628397803764	15.6816813926138	5.09368932611499	15.2174386585118	14.9223965115175	7.66769662353305
Meth.POLA2	7.95095574615313	22.6175122941713	40.4092265889708	12.8841268016477	10.7611405055499	9.7206202674811	18.3907126705218	13.042961544989	9.99195142098518	15.3663940936735	13.2577175792673	6.38051929198127	15.9109103191218	16.1873796139508	8.26848258597368
Meth.POMC	2.82428098702307	2.67290828229098	7.74596818400078	3.08518195550662	3.12638629882254	3.22345223230763	1.95113137390436	4.87111529945834	3.33463694939096	4.78222652602371	2.55244478239177	3.77115823217601	1.14813607439663	4.23654277860095	5.75350017475175
Meth.POU2F1	3.78671023867258	16.6670953231958	30.4346666623318	10.2715796221065	7.9181851790939	7.82023875401267	14.5316226895976	8.94820417662859	8.20741047261845	11.3771922646018	10.6561781702012	3.85790657796412	10.6844623072275	12.2673714160554	4.99297206685672
Meth.POU3F1	3.13513791415692	8.37545166071502	2.10609659901532	3.39718391051269	1.70212011611831	1.50836755196285	4.58150732419047	2.98213999067491	1.9646114509863	3.02560322587671	2.39836618580826	1.22954328775378	14.955875264377	5.04912535601601	3.50484897342936
Meth.POU3F2	14.5452949291111	10.3580585381818	15.2654106538926	8.77202471732211	5.78590404236747	7.04354960711197	6.61278497390134	20.2762037395262	3.16741016153118	11.9897069543611	11.7911399354372	10.6535835619283	13.4882386511017	1.92325507166258	1.86115871127527
Meth.POU4F1	1.63337320707768	0	43.0874664445616	12.7917479509182	7.04387450727327e-05	0.0551844774952385	3.67454397199609	8.67352840746979	2.11324202679072e-05	0.396307002372405	5.3656446625058	9.46707578341566	16.6437166579366	9.53956295026954	0
Meth.POU4F3	3.36312289383868	10.6480015318063	20.3359818750106	0.684212727918178	2.51572018969338	1.29272409263141	3.13227229581579	1.2148851313025	2.60669802484188	0.000107218860100328	4.01455623871026	0.541022289269941	21.1338124947483	4.69522620277558	4.26725794419879
Meth.POU5F1	0.534803693896347	1.14119041728613	0.738295304989559	0.699321218603061	0.257528361792551	0.471575010499887	0.807263870996862	0.315486466748348	0.459389747411541	0.295152094483914	0.465433147048219	0.780013913608979	0.500304743997302	1.3603028517507	0.462383976622269
Meth.PPARA	9.84575205479397	10.8056985344624	38.5965652523256	15.9926213870392	1.03635319178395	5.77510457625405	5.91559207445682	2.31551010811964	0	5.73405758556833	3.52056846083246	6.46235144381862	13.7699296643221	12.9991753610015	5.30330907381807e-05
Meth.PPARG	12.9083445513239	0.000137309492065931	46.2327496064223	4.2188145058428	15.5223697165036	0	1.32745872242462	10.4560127279923	3.66647054921138e-05	16.2874728407967	0.000280865507226137	9.21911765584527e-05	17.8520425679597	1.10135955038394	18.0115585347764
Meth.PPAT	1.22485891555345	4.94970229237584	8.84063728817544	3.93721834453588	1.74450066150767	2.3361673537728	4.13427474133033	1.7317455393231	2.60984049627847	3.84326727612307	2.23661242575004	1.67653781193044	5.53037262174715	3.6462647496595	0.928216869933012
Meth.PPP1R3C	14.8597204787843	32.6886504866749	19.5725778543488	2.24324059468974	12.9651965956387	8.74449052674395	0	0	4.52593301973757	15.0096332798855	0	6.74988310490002	17.5900513813688	9.86676903975522	4.54006238879586
Meth.PPP2CA	6.83612326435163	16.0522059889648	34.4966458721812	13.1275718747127	8.52944544586084	8.21165568833666	13.4826781587062	11.7068052808712	10.7845736436468	14.2520722385277	10.3385427810428	6.38924717365063	10.1162586412643	14.351606864787	9.9993338458897
Meth.PPP3R1	7.95257679876454	22.0249851974393	39.7012596896248	12.1266278893194	8.80925712587381	10.1929840682522	18.0129614018827	9.74135940958615	10.805692547102	14.5969467203106	13.2021205065181	5.96821168373976	14.9077268020982	15.6308706781353	8.5521059595171
Meth.PRDM1	8.0668178320088	20.2616652344443	32.2753012289009	10.024295218222	9.74157926843219	7.6727069838757	12.9330839754451	12.8137034265072	10.0992577674761	13.4696358156371	11.3989934080545	5.17804644730543	12.077594375754	18.0071848836471	7.76355571361184
Meth.PRDX1	4.37656922808489	16.8977792486932	26.3214686441471	8.78822551624454	7.21257637645836	6.81586759394375	11.5269573820904	9.02545502643092	7.3937126328668	12.0608811123434	10.515431090329	4.72372033971433	10.5111705912684	12.3236901239666	6.39267712477921
Meth.PRDX3	6.7002800830209	17.7295166882579	33.4682216835813	9.31062678405042	9.01856724837202	8.22515590161599	15.3930925214181	11.232474619496	7.81706284892209	12.3174650535017	9.89236779016665	4.65215235229067	12.4863319725778	15.07483647126	5.147672918449
Meth.PRG2	4.21593537089286	0.0214250175514312	6.0503004021888	4.21925436265736	6.76538459035493	6.10125486920227	8.52666464025184	3.43314404966941	7.1282641639713	5.95959874296357	0.000110402908380724	5.10216690423477	0	8.92680103100932	5.09790302586645
Meth.PRKAR2B	0.121377153508709	0.699668401530084	0	2.09068022249618	3.96816736359846	3.12372002045728	0.950832645879294	1.85756000102212	1.70125536606876	4.8631571427243	0	5.6800806166075	4.60928562439843	5.2122725415845	5.37046486848123
Meth.PRKCA	12.3566532632853	23.7502036579611	40.9823516013413	13.9155871431	10.4173536254559	9.62798233190169	16.4481977445893	11.9204933284008	12.1834995623822	16.7042615107015	11.1492333558318	6.73761555005388	17.7368560992107	20.1079177389992	6.89581854221088
Meth.PRKRA	6.69220613017617	19.5022199111944	35.4677552743339	11.77260992056	8.50630281817478	8.6802270174358	16.3757589642162	11.2041583766737	8.94384352657932	13.3791382475306	13.3881805201516	5.969002642882	15.2893108941609	15.6989961000121	7.08910043756145
Meth.PRNP	7.41908156171448	18.1406750996322	33.2137224540138	10.1489485791878	9.36419019681523	7.42792411853437	16.4450884161776	9.49255316375505	8.55082353611985	12.8690863878833	11.7566980758215	4.71819854164363	11.501645259595	14.6471616655723	6.25346970773385
Meth.PRSS8	0.517598671060398	2.79555208058805e-05	0	1.60886381247085	1.50453712731827	3.10133150931527	2.58673960724823	6.16822002986153	4.67909195221891	5.9716879424535	5.16624659734946e-05	3.91117709441275	3.86148374069882	4.605451014821	5.24232774690382
Meth.PSAP	9.01862595240081	23.5370102985764	43.2073678966435	12.0575623841336	10.260603579394	10.2748323710272	19.1568586927817	13.7484720372269	11.1743619184801	16.1424893201839	16.4231109045011	6.13766847628589	14.9601860901048	20.4493668516543	10.2314272231119
Meth.PSEN1	8.06048851177386	24.7121297726686	36.6060440412434	11.5431328197391	10.1328832751349	9.2006785213825	18.6923578804551	9.47843125164612	10.1762834688797	9.01247155310718	12.6374699182752	5.84118556906123	13.7430773809011	17.723785505207	10.4594723833628
Meth.PSMB1	8.90394296005139	22.1716491239106	45.5482447869582	14.5976291537011	12.009583230703	11.1447396553754	19.7604064600425	13.4839287267925	11.0849326014899	16.9572127044647	13.1384026630925	6.18007389355436	17.6967298112491	16.6217187845842	7.86613209924209
Meth.PSMB9	5.17476936843568	10.6810710702684	28.8105997559506	9.57281825956865	7.16680706932389	6.35402192956254	13.038493696764	6.44969818616944	5.86926100488042	9.51439736672813	10.2233757074192	3.58014820837545	11.1398258963771	7.58374291770975	4.70257469438029
Meth.PSRC1	7.94067536421514	16.846266761532	34.5548082968904	11.6765627072269	9.01887165370628	8.94501726852444	14.7819637618147	10.7805385565331	9.98156010411098	12.2054272951893	17.1736160017838	5.73867650368872	13.6834137472112	15.7843439290899	9.52647010812719
Meth.PTBP1	9.47612621286971	20.6126338283479	42.9434116797295	12.166444919732	9.48537010490363	8.8846246659521	18.7539958053646	13.0603949271429	8.8542077057285	15.9926457855811	17.1534142611897	6.31683696641797	14.6232216287279	16.0905778819001	11.1337988366802
Meth.PTBP2	3.99523364203297	21.2364098320281	41.7463168606768	13.8927769198258	10.1627772977324	9.71426960782287	18.4995163534051	9.25613084827084	10.5799243899988	15.0567939658192	13.7892644618078	5.42018873269865	17.734414055923	14.9013080323639	4.08100751056879
Meth.PTEN	9.0290896278566	20.2056938568116	37.6422190144173	10.2765265001758	12.1633675416022	7.46472296603007	15.0743561880484	12.2770334154037	9.04248693537331	12.7678227024561	9.21135307414693	5.74433064470088	12.2318606855477	17.642210494842	6.90066140654612
Meth.PTF1A	0.417364308057299	2.70611911253878	13.6553924370332	2.39516589215215	2.09430335506327	0.262622234893168	2.33951433882575	4.78536978505525	2.22662281275768	1.02069300880275	2.01132007871132	1.17390973618063	17.2511848841269	1.74260220802886	4.26115592346731
Meth.PTGES	1.87542972250387	4.07215970872864	3.71303453263761	3.5741934251498	1.2045203281826	4.27021972000319	2.97231439380499	0.000130002774089354	0.994157940563989	1.43759659629077	0.832389621737092	5.78387743054209	0.45273959291085	4.79425991516162	1.65343318796755
Meth.PTGS2	0.000144036360270085	24.202330374023	9.48845194381675	6.49504224623645	9.15719350467483	6.69226869376764	10.2308456517381	0	7.88632247066842	7.4229098765735	3.64765407474552	2.56065602454232	12.0124505182574	12.2623166924158	4.82666464297209
Meth.PTK2	6.58441731827149	17.6255394263113	30.7948837028633	9.32816591374986	8.80011564375699	7.4880966834108	11.3853032424354	11.9174936588943	9.68770191243827	12.4109928514927	9.55813404025656	6.1024956087981	11.4679398498258	14.4522752537419	7.94355028083234
Meth.PTMA	3.20984298277157	5.8722735008441	7.06299834612735	2.21431505449049	1.9333362077534	2.44176499297304	4.42153922273314	3.42922890506685	2.85130559067312	4.04041992812243	4.1465285842982	2.14376813458607	3.79031434425638	3.93692615389844	3.64060017036094
Meth.PTPN1	3.66542688761592	10.7409988715693	20.7837049518217	6.22132402064246	5.66264515454163	4.63587342826282	10.0945791576935	6.58090829916238	5.09906171990316	8.11830589178834	5.71300752675917	2.86730988816934	7.83885023992307	7.76797037324566	3.90814911743347
Meth.PTPN6	0	0.000131914531837583	10.5052807445005	6.27686918013328	0.127701697542409	1.78658034253103	3.14834340108351	2.37475683257754	1.35178285290812	2.77175782007444	3.1811343189999	3.99617985802692	2.82582230503043	7.07375057144177	2.01535604714267
Meth.PTPRO	9.09205102987921e-07	0.000769749434319275	21.1452343997273	1.1839177456619	10.6351604105838	2.49488624689346	7.57189723018398	8.12636961101848	0.175188257030372	1.75535004198256	0.955911219962516	4.04661839832797	18.6720253543932	4.11238633863781	8.26234298828575
Meth.PTPRZ1	9.22533650591848	18.1763770584315	10.1853681005853	9.28790619938966	9.57631180441041	9.09778490231146	9.12960820843003	11.5376242250126	9.43811160586419	10.208995885123	12.7432459843086	7.92373374538019	18.9776259906481	7.42350823462507	7.63905934776874
Meth.PTTG1	2.54475532683118	8.89858043219956	23.9185547046197	8.41957486635803	5.40109207405577	4.86165304954949	10.8296237471669	5.8516239551524	5.09390877891593	7.8167372418996	8.42117906109742	1.48053124756906	9.15088207826156	9.21057889543772	1.8609392915987
Meth.PYCARD	7.95938069379964	10.2588770155878	16.3315819934055	6.23392381528122	0.54990682264441	4.98960614994048	3.53515963815585	5.74993512255149	6.40504654117227	8.8265462168035	7.06150208350098	5.97718748308814	2.0898525005596	7.96476612545164	7.87083703240575
Meth.PYGO2	5.14376646633683	16.1947480262528	39.2374439032551	12.0833734549472	9.32759769925552	7.61115885928603	13.7155282144506	11.2426492381925	7.11802487850957	11.5597280589603	16.2650928578395	6.15482663738212	12.5370813807244	16.6362087050399	10.519681254724
Meth.PYY	6.63013345766856	16.580265308573	17.7403538212444	11.3314249433167	1.00918052790033	11.3267728144596	1.65376245051599	13.8075954456892	0.423633471318689	12.0207215311803	11.1318455709383	4.52332568872186	1.19220017606223	9.53532920152889	9.35662426330601
Meth.RAB11A	5.87445328534409	16.5352233126785	33.6412554227207	9.79119177473929	8.53554697022255	7.33277984980544	14.8356461552581	6.38905759413238	6.47521778497528	11.0261802450258	9.65680166251033	3.84628484622909	13.1453727843584	12.3072053601689	5.32433482310005
Meth.RAF1	7.4705209343225	22.1215654461291	38.4044291986965	12.8509704507247	10.1975591136757	9.11222546635784	18.537929299551	11.7901758826521	9.46908868609593	14.1296822087946	14.5751457145753	5.48510668751523	17.5959515157572	15.4904694147697	6.47962831180798
Meth.RARA	5.88200645914688	13.8237496435497	6.92413521693979	5.80173696543829	7.84145026052857	6.00844305494731	0	6.68284675361491e-05	0.925724848174498	4.24489574906149	0	3.37997528437633	12.2171809977019	13.9398864759817	2.8690602114597
Meth.RARB	7.21003219868257	6.53193433781174	21.5728475604094	6.30697617053425	5.64136069909805	7.65245867012728	1.37192034357138	6.75633662561834	2.07110498436877	3.60054741925538	8.73929654226172	0.000147894084921207	14.2472500311472	5.01185504255644	0.00310741409795281
Meth.RARG	6.03794976120446	15.5151772463542	28.9379522744008	8.95288158928167	7.25916046354414	7.33795078015073	13.1584312741084	8.65718022682475	8.0812873527843	10.7849788961016	10.3675621342612	4.39904905250901	11.0016430625707	13.2830786453466	6.077391563382
Meth.RASA1	4.98551284432896	15.7535569070912	33.1547639251429	11.5869853280157	7.65397028800458	7.04127969183615	16.2104078429301	6.92397981483456	7.1261220145138	12.1035638535079	10.9460876137421	2.82090080765897	14.4258279096175	11.6130860503045	2.46294515587025
Meth.RASSF1	13.984850401959	10.1313860023467	45.7814946519727	7.2791081894233	0	5.15471029663105	0.0146685603746212	16.9390228168556	10.8214502743957	9.9990728526409	5.83221094534852	7.14823597435777	0.985016087478159	19.6563426537228	22.2085098921941
Meth.RAX	3.69250728051774	4.7932721106425	30.6703027531836	2.50081934182261	3.62052397599668	0.776471317828857	4.73195471124477	4.89224840943228	0.340326875116409	1.73758726231094	1.32109882875706	2.43650439899039	19.8530151414482	2.95624224364968	7.02262303400119
Meth.RB1	1.34569560679384	2.12936132731771	0.000301900190967797	1.48760842788637	0.570468346548534	1.20425297538398	1.01014810209561	1.22963761117532	1.43682238285547	3.54078844558743	0.00141467769889538	4.24298797909944	2.42148058571901	6.11891938730102	3.36109632980668
Meth.RBL1	8.41495588907407	21.1272807413952	41.3181483092644	12.5876272775123	10.1236747547729	9.44315651394226	18.7472727183395	13.0238172255873	11.1676973711893	16.0274943231528	15.28048451674	6.65254000872875	15.0650178821326	17.3399362227983	8.80941436958673
Meth.RBL2	2.54262905199719	12.8163122244143	28.0292296944253	9.91177714980795	7.23749230907342	7.65654413098177	12.7765468487837	7.07011238583165	6.91629859886864	10.7845487522808	7.41216127794747	1.80582648111281	11.4115445632271	12.5976993439083	3.05048765430827
Meth.RBMS1	5.19165859124384	17.5490328937592	26.3747806219632	11.4963197234856	8.35471672389247	7.17546147409982	13.8850563331441	6.39859559700528	7.84659468849577	11.8034878346227	10.8083496070841	4.7767351183465	17.126232945936	12.209191602886	2.55788424823246
Meth.RBP1	3.20356733824857	7.05629074084533	9.53740576156879	4.39735646649706e-05	0.217234021858976	0.795092442138246	2.54503652477981	5.05944555309407	2.33331112245951	0	6.41845500401006	5.74377522207893	0.686807968100485	2.42502785568185	4.02873641040151e-08
Meth.RBP4	6.34212702838671	5.5011346062116	13.0522904573662	6.8671947850097	11.6865035666023	0.588811416832121	3.03258787652593	0.000122635893245721	0.317411100246556	1.21607669149997	8.90808320095206	8.58946686202636	16.7822853004265	5.30795043226734	1.18825423377493
Meth.RCOR1	3.23279757053559	6.61131738668835	13.4136536994668	3.63046810159445	3.91333770414124	2.72124284353936	5.68354932594593	4.14426684158233	2.85716240601007	4.28536452709646	3.02668729554101	1.56406771994458	6.59470951789285	4.59638728084581	2.58458090727417
Meth.RCOR2	12.5205478911741	22.5385092940573	32.5928364422069	14.7026009198181	9.36542637846601	11.3576360140953	13.1936580292007	13.5485936024375	10.2701758026681	15.7700858562344	14.9848285100982	8.95912851066852	19.2226111245633	9.86644716215821	9.72552749147736
Meth.REL	1.96602992949013	12.2030863603941	28.7162406559903	10.5541853193825	7.24686575670888	5.87185043009885	12.3373710295895	4.84697851443527	3.96469786710198	8.91231601734154	8.4432069123105	2.88391860339918	10.4340629489604	8.78278817599391	2.08371234016974
Meth.RELA	1.67216945644973	2.7642728556754	4.09496910131129	2.6998830534152	1.18347988978771	0.328410912539079	1.81250075568373	0.279535368690826	1.33727864686675	1.1430889156072	4.8077512819401	3.85206939755095	2.81182253493344	1.465414713307	4.12165825065783
Meth.RELB	7.52325657273096	6.28824667295503	12.2035456043101	6.53294288211177	2.39202313414732	4.23710807690092	5.88265609001695	4.00755704429615	1.83809861379323	1.3180290461736	5.80766476352107	9.61551625706616	0.614188118474064	9.05336145179964	6.43855009507233
Meth.REST	5.09983014548308	16.8947699010822	33.0044443853031	10.9648579126344	7.50238121128975	7.64948535124069	14.9846451405194	8.59856718181847	8.82870904983156	11.1750222032223	12.044550833849	4.8240268829487	13.3098869852865	13.2052860390891	4.55175521278117
Meth.RET	13.37920088167	13.8789267944216	14.2282877959194	12.7450252851973	14.0255075193595	3.21325186722928	11.3555931881161	13.1362473802186	12.8200908398371	0.000135099669759718	8.93398269556166e-05	8.50459863291509	24.2915862978508	8.10298899717072e-05	8.53890484604501
Meth.RFC1	4.62036305160755	14.3228447980334	31.5387034272722	10.2633714425731	6.8638784958762	3.91283583437745	12.6506778988519	10.380273220702	7.1846428439147	13.0513083676786	12.2658425272637	4.87463416974683	13.0260415916886	13.2335751857779	4.29288652651525
Meth.RFX1	10.5533537700779	21.3989967266627	42.489465190991	13.5836751922097	10.4912559361304	10.5256220084055	19.9877182530922	13.6220866768534	11.5080469361523	16.4205594999291	16.8194900173493	6.64993711139356	17.2067410323713	18.6072308751136	9.43375234419312
Meth.RHOA	8.6211535357506	23.4155811429595	40.9692685811081	13.4868410609424	10.6971240636227	10.480018341649	19.8623750024492	10.7965240424836	11.5312201494652	16.4418203482696	14.4838060017309	5.68565545672009	16.8788394627216	19.8914404968956	8.66780603411709
Meth.RLF	4.7883200194168	15.4522289756162	36.1734103920159	12.2258869165939	9.17949290257918	8.64561270828906	16.1387028639566	10.8449868044199	8.88474766302353	11.9443828217586	10.4106904108721	5.12028092997696	13.5008373845769	13.3592254896125	4.3829270281357
Meth.ROR1	11.4809220000839	22.3270822692169	8.01814370661746	11.7097958458499	7.52889949066217	8.39604986953997	11.8352394284395	9.6139966601011	4.40253353131541	10.5771586444001	9.32926132598221	7.33177960446258	17.5552495743826	3.19490759938721e-05	3.17801958360224e-06
Meth.ROR2	5.96091234420411	2.92363009522112	12.2656715819943	7.81007426499752	8.16865260957171	1.68375522169837	2.27501734072331	15.2228738881186	6.72633669828906	1.18778558244283	7.86244063991465	4.68561641106353	7.30527964302211	2.93751281451668	7.06681366097661
Meth.RORA	9.09961159790011	25.6298852407085	19.9312391725759	1.1855053438361	3.2205428553769	5.08682953596412	8.91135541633487	4.76416967305682	3.39771914302182	2.31159316408354	0	2.51681337876616	24.1951819039641	6.91335327793854	5.80196475735879
Meth.RPA1	1.56731281737623	2.16036810214747	7.61115407988751	1.40969137826751	0.443075223005557	0.471010422439542	1.59426006463578	0.561535101943858	0.711925295427197	1.1719471974223	1.40802315387446	0.730757711328054	1.77494089899916	2.24676658667333	0.61127763487791
Meth.RPA2	6.70547675217234	16.5341523579712	36.4726572554741	12.6983677327614	8.78172456324969	8.96476550394938	14.7182769129475	10.4557020599865	8.84842708806047	8.91878098586282	14.4890771198055	5.60020764430105	13.786420229276	14.3304225907496	7.44620067658982
Meth.RPA3	0.00686865281859521	1.93282614507046	10.2597427390933	3.82759207331609	2.53712976192164	3.12360514307498	5.30019118898042	3.49502245691228	3.0322060486274	4.59884217809882	1.74667961931862	1.91039552173899	2.25255393718293	4.18483294065678	1.63896288199972
Meth.RPF1	3.05247946622086	13.7377770079495	30.2398379478963	11.267279855005	6.3275853371669	6.01956389980231	12.4387354625701	5.26648707503034	6.50656954193561	9.02733184095176	9.46331358442908	3.05152138442211	12.32255220507	11.0939377612309	1.61651736259932
Meth.RPIA	6.4762287037257	15.0295072210213	34.6872906858215	11.9181202735037	8.35083415030907	7.76286490826402	17.3626066214221	8.28145029020736	8.86779003273413	11.5292422053832	14.5195999119415	4.9989132411589	13.3078196740288	13.4453542752845	4.53722103408895
Meth.RPL10	0.626556280299399	0.0377329683100782	1.89682342719172	6.87749924401046	1.13961753781427	6.24171888135959	2.76947636122868	2.78672918182457	0.607466550314308	1.22636793605817	47.6782758616776	0.472738400437027	8.97840037555527e-05	13.511089293885	30.0097287520771
Meth.RPL32	4.74441742655823	16.6304175182543	36.3341517897341	11.6636350925528	8.72332226930235	7.58515156582198	16.8404930490892	7.97476052299623	7.1152261706746	11.3556713986594	13.0535373074146	4.44895406421145	15.4762271401238	13.4122989805081	4.94340947947594
Meth.RPL7A	5.89404342560867	24.1846984580223	34.6564271961665	12.1854494178964	8.9654783589244	9.60871294627554	15.8259994029008	10.3978124910465	10.5170186749761	14.3409445032697	14.2139241171312	5.32233645879365	12.817282111466	18.5865549599391	9.38046474362213
Meth.RPSA	4.06483412442249	13.4076838065707	31.0911300139335	10.5374948753679	6.63588151163682	6.41549875881849	13.447310682043	6.83988933475985	5.7580424108372	9.43997213717012	10.5356361520615	2.97594841520733	12.9248042546522	11.9538504146479	1.9425030621892
Meth.RRAS	7.95353764678464	19.0044550620193	35.7888842893769	10.252882371122	9.19252688661238	7.90453892993407	16.4467685206341	10.8410022265079	9.84296518236605	12.4648892840654	13.7445582619276	5.58745684069875	13.149574243334	16.7549963657801	8.23005602402625
Meth.RRAS2	5.50012377318333	14.6450745050972	23.368939031244	7.30467128716917	4.13597157037221	7.79879006593238	11.2694198769452	10.9964505957584	9.0711761774961	9.27686748455402	7.97964327198251	6.03945370864748	7.32589590870117	14.7302496471225	5.80545796373278
Meth.RXRA	12.3905570618297	19.5852676022197	30.6504477250307	10.3112949438226	6.62333906670197	9.77652856018905	14.1326341344994	12.9474167682813	11.1987674640442	14.1233633538065	15.1978932473986	6.84435114896348	14.1799256696476	12.8033151348278	6.96236691183603
Meth.RXRG	5.41296978851256	16.5036441823989	19.6328700669463	0.00165424657194778	8.88071646289664	3.41849737643758	4.64728917774629	2.22418459804037	4.27200392836551	1.25419680421282	0.000170992742019039	0.929060900680692	16.3408702410337	1.21265600967393	3.68219773815716
Meth.S100A6	8.76529396439999	21.5615556384825	33.5321898808392	13.4606940292592	8.45463190382313	9.70534276854818	14.5016263012739	10.3229221182535	10.1315104844452	13.782551358496	18.3056471919678	4.95477075576388	16.2341471115636	17.4538323798291	3.22030627733071
Meth.S100A9	0.863200305744528	1.42560472592763	5.02565514630096	0.798162893071337	0.851750634670991	0.568810399533431	1.56188461143404	0.620296525702538	0.428099485256265	0.731074183917131	1.02434080570571	0.315095547456691	0.748025789250208	3.31833487385594	0.555713681673688
Meth.SCARB1	1.69428766998256	3.17605851559924	7.30166132677276	3.78822478622311	1.8051222144596	0.756351199726186	4.12824454933278	1.60311100729954	3.17664624984064	2.29594156725569	3.58378933542336	1.53263617292387	1.32410240756361	4.93915117227033	1.14957626158731
Meth.SCD	11.0097747988097	24.0524760099331	31.4613657548631	11.9402688664232	1.90960125749027	9.21936083063644	20.7404325199233	12.7115941482814	10.5863895379391	13.8853536288303	18.9312189315282	7.22240072588374	20.1551055574294	15.7347997934307	9.16848399588937
Meth.SCG2	2.01758315648502	6.2393415135698	24.9970029127673	7.29742495429766	5.02041419524003	5.45446853440912	10.6924384656266	2.90812116776836	4.7192971349943	5.62818960546194	8.05843129110464	2.63900044830163	8.09828717507842	6.67253369639985	3.04489177809621
Meth.SCGB2A1	3.06556328402458	5.99328972195928e-05	5.38911772313838	3.33816380398132	2.43430621933057	3.93957533375666	5.65920995931069	0	5.2391418946294	2.59580986825562	0	1.5618892801151	0.238475119158442	4.24866344871861	3.27574582665415
Meth.SCN3B	10.3969699341037	14.0863957961483	13.2991315233967	6.05313456615241	6.72325313745394	5.68189945028081	7.14108153185584	10.9119131979874	8.04792114550232	2.48346364076178	6.26401920861999	5.71094432297445	10.1161152425719	7.8940988417139	8.31136189492954
Meth.SCN4A	0.387674007050883	0.000118435716907913	1.04639209213732	0.681199681016913	0.413946679785615	0.478926079013442	1.21720902775633	0.175229531842248	0.258205976938303	0.383889053529146	0.000342910015021269	0.287311836593433	0.000223512359746097	1.05535351457377	0.482032695199011
Meth.SCNN1B	2.35848767269251	16.9730767458081	20.3730909737424	3.13247602986903	5.8036496013625	5.94926974970196	6.6909781358997	6.53294415019884	1.19254906204385	0.705545696044092	0.000606512699507798	4.00103224173639	11.809651407566	8.29888315797461	5.97765297790938
Meth.SCP2	5.02637287774295	12.5817635022723	18.3050687587538	6.71001690444197	1.45020276733377	6.85915095582993	7.5252422900728	9.00036570782119	5.256092619	8.69387715994959	6.84484368127259	8.50580792868014	12.1830142474708	12.5516131271497	5.36335811610114
Meth.SCTR	0.528044116344964	2.96467451777329	0	0	0.8928017644882	1.35424593165597	3.11231018264374	1.41447950019361	0.667358186789458	0.673329244751984	0.337389824492067	0.00663876958133706	0.22944777842655	0.889553278423834	2.24906495535388
Meth.SDC4	1.96910549508434	2.04858993545352	7.81151951719771	4.28335753684713	2.1411810148479	6.32530235391725	5.53013360439821	8.25327282601993	9.00951375740212	9.24010317327812	0.827035845247627	6.21733605379511	1.30824105385916	11.5273215452543	8.69331443198933
Meth.SERPINB5	0.333972862403765	0	4.52748324092515e-05	4.97333046253132	4.07360827850265	2.25001017749983	3.65065729600412	3.30140888148715	5.43379498043448	7.37417991725936	0	3.12315074135089	1.79970710467291	3.65812497391497	6.02762301086922
Meth.SERPINB9	1.52235409285732	3.95352143869605	8.78694426640467	3.51734972776508	1.31540153985924	3.63693876880503	2.36538273188507	2.21887290035055	2.49950626705773	2.4274604289569	4.17909679851778	3.84918901091449	1.64305457401738	6.20841546716921	2.9904594577989
Meth.SERPINE1	4.85918870348166	15.5735745573605	19.8963189673728	8.05444797550782	7.05323104439613	6.99527959950283	12.0024872953371	8.40020434427511	7.6889232181851	10.1765802248092	9.02417052144513	5.2065215200415	11.5795816041705	9.17709231610793	6.28030086550662
Meth.SESN1	2.85696382470437	13.5150440807865	34.0068825732376	11.2076450363204	7.67737772090457	7.27784761564495	14.972535203762	7.18848734221615	6.79547451005206	10.9006598999832	10.2859750094481	3.03020252362028	12.572250996441	8.22912242087853	2.11795499440532
Meth.SF1	6.61935469474082	18.0264100231115	37.688347588765	11.0558193454754	9.75152187163707	8.66683721627484	17.7971017559644	10.4713917270843	8.89862746117306	13.4638817231119	11.7571554058188	4.71946939214126	13.640051141187	14.6959661144074	5.36752864722528
Meth.SFN	0.430112029371897	0	0	2.64818110557378	1.92336121235376	2.89848030231645	0.949855912197436	4.47337507347029	3.83826141890905	5.51883917954746	0.000237885608623983	3.64182536627243	0.154534809251513	2.06972006632587	5.45514250033726
Meth.SFRP4	2.05378521942841	8.63234132766159	20.9200737273264	0.000252513424380962	5.98734260696368	1.60236509046786	7.19816493388108	1.89074213674555	0.439544523194913	2.45253120129502	0.230166766853652	3.83400886848254	25.0866254787664	3.47744239197711	6.80922113280905
Meth.SHBG	0.728387635982698	0.898246599017234	2.3583447919463	0.912332868986742	0.289492417584381	0.880509097663171	0.55731133561531	0.460001759346622	0.825653247702913	0.614510230488008	0.842266760120247	4.58364118936954	0.000143415295325684	3.21113945489533	0.309696926652651
Meth.SIM2	8.1346694118489	6.46073539655519	18.2303952210938	9.66411774610736	2.63008849314913	3.9890009356852	4.77976522568889	2.22428736767485	1.10282771178752	7.46261636144987	8.47330783656925	6.26648756540514	9.77808377515845	1.3853669391556	1.07161385312238
Meth.SIRT1	0.659757579658139	0.755989866531581	1.07498369139263	0.0868826396300692	0.234343684035524	0.414925994897868	0.330499230767597	0.845230423505455	0.678526927719911	0.843677472427046	0.541982541552328	1.04320944025611	0.00126568948026691	2.13783341539049	0.974007856591483
Meth.SIX2	13.0996313124184	17.1658378021261	1.99090104171968	9.07998153411636	10.371187420552	1.7035421058172	3.54955446180011	15.5901994581035	10.6371413328501	14.8099727620994	15.4945817074324	10.2210656435007	20.7157169758214	0.398338157505026	2.25081863904656
Meth.SIX5	6.96881993636048	19.705772615294	35.7603125713456	10.9019636032417	8.71712908361008	8.24078737892463	15.8655157238168	12.9322153083698	8.73235000284033	14.0471712512636	13.7292966347328	6.50351785204126	12.8176989954489	15.9971076248153	8.15265033533585
Meth.SKIL	10.4605809516624	24.0506681085806	39.5340442406477	14.8044303438389	11.4215668401274	10.5550888642606	17.4453278091885	12.400984896299	10.072064853564	16.2148344662159	15.8827519219699	6.89851979253725	13.7668924765054	18.6174300427925	8.70564609763257
Meth.SKP2	3.03972987466022	12.2142519657906	33.4696967958048	9.88684532615596	8.66156271609985	7.49199031967785	14.5402198730999	8.24971789501137	7.99515214597749	10.6835475794117	10.9398552756274	4.13872936554212	11.3334694685029	11.529154255237	3.68220981917599
Meth.SLC18A2	3.22336301240492	7.78013002989958	4.27774794390044	4.14518734087622	2.1157658572675	3.50580152649565	4.23679622700303	6.15927329926006	0.161751370144872	2.2787403239611	2.18141616830866	5.98043480034967	7.27189645220509	10.6293992149854	6.91809118262216
Meth.SLC19A1	3.74244467845281	8.83224038267509	2.63746747343286	6.19640488796886	2.5895700503737	4.87784900840594	2.53236322962565	8.87729991699982e-05	2.6268546827038	1.55047488723117	4.41040247153369	6.74583100528125	4.62246365362387	6.65313298540962	1.67945001064832
Meth.SLC20A1	8.34477394529588	20.1673392702011	43.8033129515381	15.0922416475977	11.4625583584948	9.00714484413296	19.2977850836132	12.7204333744919	11.9821565783559	16.1636450687984	13.821047457923	6.81890850908451	17.5433618021932	19.1154999670831	5.11754659997362
Meth.SLC25A1	1.25333833294218	4.09061267886469	14.5598290684146	4.57506455902258	6.14460176088772	4.24900606419725	4.92356323148673	8.72952994518206	4.1005568127634	9.59068734194837	4.08448107274662	4.9301833959679	1.33826800602248	6.94982039821512	9.37407933365592
Meth.SLC25A5	2.08348493314416	0.568294120981891	6.64448885652658	3.74711083349623	1.93583522198703	0.324627355666313	3.82823319781246	1.69289675341116	2.61473395114822	3.54088634018696	3.16486241940314	1.08224022784036	0	5.09995729825691	4.54006320260551
Meth.SLC2A4	14.513131663725	19.7260852851467	27.6924056625077	15.5590275619629	10.7857999799649	9.1271310436995	16.5770123346954	5.46137806397666	10.2236440590573	17.0447319198575	16.8119009088182	7.60485273965565	24.4543071987863	11.7226923236096	2.12306951916857
Meth.SLC30A1	12.0748424717461	24.0286597256365	36.997767340494	12.8975820899801	9.84682415060289	10.2695535263952	13.305325588857	8.52545342454067	11.8226925394507	11.7213923922853	19.9900689643805	7.28738410789787	16.7803520079367	21.4386845244793	12.6269667339277
Meth.SLC34A2	3.42845587750028	3.01676701699057e-05	13.0845997973659	7.70166154395263	3.21591930080012	0.577933496436393	6.0617212341585	6.30405183675536	1.9125945395198	7.44453024998687	4.17032602877886	5.5178702577088e-05	9.31980976591759	2.4609033117258	5.65082499433226
Meth.SLC4A1	0.749306048084299	0.000559777863349719	0.510919554441339	3.27760608450867	1.7352725739518	5.45131872980726	2.9175728062827	1.48296186770507	6.35027962437574	3.82136920903222	0.00302096949163115	5.40451019730541	7.84979738530281e-05	3.73633868379441	4.20271040061906
Meth.SLC5A5	4.38285654567614	14.702368141081	30.7342813545786	2.52586295926785	8.26670378391214	8.61331932288584	5.15876875442355	9.72050811738988	3.44899891179065	2.21381462487575	4.47785956092468e-06	11.3928664874072	20.6579955225081	5.29759554826633	14.4405366110923
Meth.SLC6A3	2.12984964374023	3.63975746989137	14.9238057051329	4.54762023736516	2.63416357731645	1.05105719038112	4.26595301347937	2.67464824410953	1.98734398103498	2.22101294491617	0.649172201453123	1.88140296873089	15.6129084803153	2.38558309316575	4.01524238808324
Meth.SLC6A4	0.548687237694473	0.954151396493771	18.9683658828142	7.23371940577569	6.20573900703838e-05	9.62057176900943	0.20577708996131	0	0.392717732770431	1.25719366912468	2.95849247310534	4.59799584967781	9.5770573918942	4.34425762469769	5.21622375785414
Meth.SLC6A5	8.36338063828986	16.3708546752745	20.4046807898568	2.48393860964532	7.71289155526719	6.21470017702261	12.449799602022	3.40832048996902	8.0356162854008	0.501589886291379	6.95166861790851	5.29652713255622	18.7960677144886	12.6167347213388	8.54260539895165
Meth.SLC7A1	10.0604525957899	20.3427243682162	37.3491192765498	11.5227417670052	7.64302818177332	8.54350437601152	18.8794730328707	11.3861074318046	9.53379081232851	13.8386315033863	14.3655138821505	5.25397831582614	14.5611774707021	16.1804751262674	9.50779800909824
Meth.SLC9A2	4.42511540928359	2.33168101728761	1.73915149097028	5.20190125535239	0.217075419407646	5.29358877925645	1.53320317828693	7.3663742053254	3.87582212371577	9.71870454440181	2.86192190360356	8.0366755703819	4.9730321900124	9.41592984541995	8.28524805741665
Meth.SLC9A3	1.90519674491538	6.69497064807431	13.2074617908328	11.7938045855938	2.77763934057704	0.000173821221292568	1.67896031741592	8.69466096132064	1.11725021110085	1.23033784388339	7.02974270897565	6.51630411391883	16.0854511187794	5.67830646953566	3.2784926700405
Meth.SLC9A3R1	4.90295997575	13.595444918798	21.4798052599524	8.74399730206832	6.33760268301798	8.55152959496982	13.1368876677828	13.5987322790713	10.5635169678573	16.6343754255205	3.63131355418216	7.59827281075128	10.7349802832531	15.4794175554132	10.982940050046
Meth.SMAD6	7.7014978393136	20.1273869984924	35.3152245092845	10.0771112001235	8.63403557671112	8.18365363874753	16.6502799388225	10.0235694645512	9.26609194821754	13.0760368985326	14.8388986429623	5.2967341376925	13.4007895092747	14.7559707507379	6.9700422421645
Meth.SMAD7	5.27199101422553	13.5906945824297	25.3057002593453	10.1322091066814	8.77589887380611	6.46447657088621	14.2825349215739	5.68500269187068	5.94636812280022	11.2808992276179	8.28721358176396	3.17518229894215	11.2442401795343	9.82879012292529	3.58210261384081
Meth.SMARCA4	8.88945817406643	20.4222163746333	36.895955935303	13.3730586174543	11.0894233681751	9.08819844354559	17.9701295592699	11.3577301320908	9.95204624765308	14.7142558378516	14.0842849253983	6.54460027229622	16.3569080111803	17.6207812685377	8.10361739588721
Meth.SMARCC1	9.38956636504949	22.3901880091378	35.5534433875789	13.8760691168928	12.0791335775119	9.43875388576667	7.81361729083876	11.1916909371533	5.77432717864381	15.0682715024023	5.31267011006335	4.11473719129422	13.6210877429065	18.6339149547462	4.11210443252734
Meth.SMARCD1	7.30052939652514	16.4174061662286	36.7058717254447	12.5198107521685	9.5735167058533	8.0074424719421	18.0074695149051	4.97958687379058	8.92020213400425	13.8792534824284	13.2167878330769	5.16527431783932	15.7421555041534	14.5149730932887	5.23571550319163
Meth.SNAI2	8.73528651215781	19.1717927613751	29.1811810372524	11.2381677625464	8.58018089931137	8.82108934618342	14.7030144719516	10.6573061907477	10.0431613575543	13.2315398049814	13.2251725401464	6.25238561679239	15.2409512869437	12.7794236171673	6.81496367246872
Meth.SNCA	3.01651319042054	10.937801107576	25.9740175340813	4.45281507288759	7.63638033999139	2.38686183696803	5.41482034793992	9.52188302391283	7.41434983112817	4.65770226943197e-06	8.18090543851853	0.183001304368999	8.50371201039744	10.4409314558848	11.9346458567398
Meth.SNCG	1.50968468744582	3.96884029394306	2.06435690168529	2.61435196589118	0.742165825046386	1.0124498286228	1.34462019282706	0.589907487933058	1.09461328971025	2.09708925062297	2.24737384046924	4.31490976023531	3.28011834355686	3.99434129218832	1.63474733634352
Meth.SND1	3.88437714566692	14.0568550376368	23.4475806623759	8.24813943079307	1.60484416631893	5.16590179614181	13.3944512270113	5.11266296356011	5.18024144583879	6.96272999935384	5.05435393354006	2.3804692677225	10.2831283985252	8.018266862217	2.39627885151537
Meth.SOCS1	8.08919933059878	15.1162666142741	34.2551290306416	13.1566152196992	10.0484143459901	5.09592310873307	15.8480323648695	13.0858258430578	8.38706720312346	14.5692321517118	6.24008843823077	7.12166974027287	8.32566240772347	10.0633993216297	2.1886285055651
Meth.SOCS3	5.611894371499	24.5404928267752	36.186673413428	19.5487909143291	18.6434338066075	4.34511873145364	0	9.8939846298903	12.4301967505791	1.0547279155215e-06	6.90912614545523	4.8585639681094	9.25588418441489	14.198007123779	0
Meth.SOD2	6.64666277455841	20.3339757721362	37.1812356173069	11.2841593239205	8.95701106148344	9.53445153897807	17.1297357732855	11.5638285673726	8.23748743101219	13.7270332082328	15.0720446959589	5.60250056004716	15.0317378748788	12.5141145279827	7.0471216197747
Meth.SOST	1.48829305387448	3.67727513362017e-06	0.000122311220575342	2.57315111177305	0.842583148664741	3.76892255137742	0.43095623778999	0	3.12977327234402e-05	1.18058416836991	0	4.09319467875854	0.000138903527966468	3.47350393124728	1.33562614340015
Meth.SOX2	1.36024790437867	8.45378004468187	9.8061660523094	2.55249618962828	2.52268880667405	1.88749976137922	3.19282269363199	7.17458596886559	2.07118491703219	3.12431337925271	4.29310461706508	1.7434154929475	9.07142323001969	4.31448717179101	3.03592627772958
Meth.SOX3	0	0.00426441252604106	9.21420352981705	1.87707285119147e-06	0.778153093537382	3.35822946535243	5.94490251021223	0	1.01473072376993	3.1516741155446e-06	6.90669310655105	0	12.6089915660277	0.699116568648653	7.3847618333404
Meth.SOX5	2.55924886806962	32.4173897020798	29.9237517194699	0.000114359044959857	13.5093809067682	3.62133781716144	3.01226641631941	20.7282387478422	5.59072190964175	3.50802422653341	5.57408839208908	7.85070297934754	10.6298754179045	20.1650746253827	21.5259005540372
Meth.SOX9	4.85890293259062	13.5957866081448	7.26231562533426	3.40371006437263	9.66592081285668	5.17813053455915	3.95293436974834	13.3182149036889	4.42140817467246	11.1347033657425	3.88910220655079	5.2778372861867	10.6853408512632	3.31111205642256e-05	13.5441349188506
Meth.SP1	6.84943365254088	15.7965506306543	31.5835431581045	9.83397627604013	7.44354535341075	7.74944565856372	14.3320223125266	9.715131516655	8.48602504239652	11.6769939786883	10.6838568135461	4.92723695194738	11.7045460860679	13.4751014898022	6.58019480463379
Meth.SP3	0.305409001356093	2.37688342320035	3.4406577706166	3.35141132832171	1.41625172384818	1.76264678819929	3.46082816044729	2.991043363605	1.7694255107058	4.11839768611023	1.88177352267746	2.23503864734687	3.30035110085207	5.32364685063939	1.46047115100681
Meth.SP4	4.438947114755	19.0938752155482	32.0288935907533	10.7205533588541	4.21214919634606	7.94476062126338	15.9740478050504	9.87295646119979	6.63540964269703	11.5781483773567	9.21749096610226	5.2976511518992	12.9311137482082	11.304872419702	6.87114077961449
Meth.SPARC	0.000218119866336382	28.9161156967167	25.2608450654733	9.26600140347802e-05	3.39798878636623	10.3179374991081	6.8559807739917	2.37288330880025	1.29554888065486	1.97981496576742	0.0418470478948023	5.46596382881576	27.566720646887	8.40228293770858	1.04861873675858
Meth.SPI1	1.71417862995024	4.33759067009942	10.2714344999834	0.811822281657924	1.31429351447688	1.101717260546	1.05196300681759	4.17362736556667e-05	0.223962299098768	1.98146399220379e-05	2.27889802698493	2.66950899480482	0	3.6947486262037	2.44870075312692e-05
Meth.SREBF1	1.60457579783979	1.10491299712797	5.36757262914786e-05	4.64839367471489e-05	0.03335025927026	3.10551766542454	5.62590157263865e-05	0.788410363478331	0.883232807734364	2.43636630860998	0.000594833924190356	3.68375956981478	3.9982669786181	4.90850386102563	1.75623043376492
Meth.SREBF2	8.95427412094735	19.3223330276701	37.2709732693203	11.8034851646759	8.91786229928453	8.44109954023152	17.2177412168787	11.0833853993072	10.0892131229776	14.2586845033356	13.7062322020022	6.43180208864386	15.4764768716174	16.7806425452073	7.74697660409696
Meth.SRF	4.84137141314124	11.3630380790337	19.9876666176606	7.79377730870536	6.58919547430131	4.96067533902719	6.18723187862179	6.34477181426082	4.5102650666724	6.41804083445079	5.54684819152021	3.05565008301074	10.3608962417047	10.7868415333351	3.49415851195479
Meth.SSRP1	5.6148559737278	15.0739425211655	17.1178683186601	8.02990580648995	6.57542754955709	5.96278692211601	10.2003452374686	6.44291773048662	6.20672796359654	8.49302302712672	8.66148567379578	6.56912535268543	12.1217702259624	16.1898510448028	7.95205573779296
Meth.SST	0.468735492327569	6.77820661185153	21.2025657637433	1.12644214406764	1.33913027701574	0.261948866166419	3.55299854037247	0.852491140296657	0.433606309229745	2.49597091188122e-05	0.789944556080187	0	18.7354397989443	1.82539770469628	2.62000535146846
Meth.SSTR2	5.82922688199545e-05	6.34768866749739	40.9637347170718	14.0199957449935	14.1374971330179	1.48010258898933	4.19588786235036	9.0560095710863	2.67390315689189	0.000173464577082025	1.09116660895292e-06	8.42700851871864	18.5035511837611	29.9404500734476	5.6030972910644
Meth.ST14	0	4.21664890808947e-05	3.85698114296632	3.00470077828539e-05	6.53369098524381e-05	4.40413937932903	1.12486785266472	1.27279232806586	2.33883448568775	6.17709651738532e-05	0.346949383241462	3.78960005697921	0	4.47197284996504	4.82185476164524e-05
Meth.STAT1	9.24872432496369	21.7282042811975	38.5406373423907	11.966912533344	10.3877560553457	9.61395708550376	19.2271399303413	10.5537990160359	9.45087629875265	14.6675356988271	15.5664233271946	6.04128545375426	16.1197004338848	16.3759158761777	8.31103958951766
Meth.STAT2	5.32951994737809	17.7326626054542	37.7930807173739	11.7021387787925	9.89552351261169	9.39456750844818	18.2098823885557	12.0989268018698	8.57267259727821	13.2807137241211	13.0977089592044	5.59380822871888	15.1316606741539	13.4995698623843	5.44776963344234
Meth.STAT3	7.12744520691102	4.06882633959312	48.4631994733405	19.8723524897148	0.497786891331185	4.79119048611217	5.88473319989351	2.38591083617508	0	2.91592866022209	4.38330475770363	0.000454851781010238	14.8401387932199	12.2026310692124	3.4415443789818
Meth.STAT4	0.342430742062448	0.509346837980442	0.734914390317563	0.28594756577067	0.355210980711131	0.420740948936745	0.276193904808496	0.327509228496738	0.397370696895652	0.423637012140999	0.078729520323131	0.355842755146811	0.000614428525187543	2.31370622317108	0.00021038296634214
Meth.STAT5A	3.80073078098982	10.6696596131957	24.8801884426982	5.66082284130909	1.51428902193509	3.65908441628281	2.2733496584551	0	0.000517653885905508	0.313573428431047	5.71813407506721	4.78278801733435	1.35789364119331	5.57052872073769	0
Meth.STAT5B	7.53492101919358	13.4862902818463	35.34666470944	4.71633124109614	6.01005871137742	3.85743292946878	10.3470766833496	0.000155038424946505	0.379825665073281	3.76001524254338	7.19522609216446	5.98635723709081	17.9295736090525	14.3416864298071	2.1628786913169
Meth.STAT6	4.29526955387341	9.07169342633359	28.2492110789887	9.28838254838481	7.37577259888048	5.54309528177537	10.8057874448764	6.19400402011504	6.08448052795742	8.46197532438645	10.7966225832042	3.8646039081388	8.506318141673	8.99571580605813	5.57459560054912
Meth.STK3	3.69538655317681	10.5154142304059	5.09637695944641	6.35137384843413	4.57955417928273	7.88484439682546	10.2392657231793	9.70603251055771	10.3451487463466	10.0316938068072	2.94259683029365	4.33221620786885	8.36275279040094	14.1959428080035	7.22913531768505
Meth.STMN1	1.97373085171153	4.19201325557167	2.87704832229553	3.64904489705939	0	4.76460474886195	1.87317786529529	8.76853076290625	3.44447770685268	7.88331746963272	3.44538661457397	6.98468465621971	1.67569540957545	5.73337404895873	9.60396343728282
Meth.STRA13	4.05864943943382	14.9634120027303	37.8275816821473	11.3939910037832	11.7176931384101	7.09992196027862	14.4487336405407	13.9436047551418	8.81462253967881	13.7189754722256	14.4619216957405	6.83790210402184	12.4864200163119	16.4144108769163	4.77825260418133
Meth.SUB1	3.37412365008776	14.767844243492	30.9514979172472	8.85950615870823	8.3505925068498	6.54444098300975	13.0281175707659	8.52388594473561	7.98592259126575	10.1156521768156	11.054377401037	4.97351851020836	9.48240907965637	9.3635557609865	5.40940885264689
Meth.SULT1A1	10.9234689833255	12.0879931844494	9.57771886582035	6.04745830912986	12.1023187234505	5.72081257216714	15.2402276795147	12.6179683266661	6.27917666993935	3.58394978449953	15.1597756895301	2.8372445020451	16.0735272163179	13.5659159509807	6.31034388603208
Meth.SULT1A3	2.62968606002523	0.826355952839981	31.6553149873166	11.7234693911472	2.70253221911631	0	10.5403114950044	4.03634963580449	0.0237105859562295	2.78733057107191	18.6183231198173	8.27256933938956	10.4102285330617	3.29739190185099	8.60345283183601
Meth.SURF1	1.80818931811328	0.604923684337838	1.11111280130622	3.14205118947724	0.516025373419779	0.147091184807795	2.183084062796	0.888620546649569	0.716223469865367	2.95781815880974	1.5068628894878	1.99327154208111	1.97685483857025	0.749218087332261	5.39125158796286
Meth.SYVN1	7.86089241262193	20.8628614578927	32.9109279339944	10.0538212985878	8.88041673656569	8.36449902902144	17.5060030371581	10.6822803624789	8.49764325579294	13.2161126589788	12.6545936624761	5.52103241211376	12.2161505050767	14.2670796737163	7.33119643998273
Meth.T	2.91906324859925	1.42888044196204	27.6781637466866	4.66317280166248e-05	1.80514399582908	0.938778811150613	3.29473523385757	2.25566521302582	7.79101806191813e-06	1.72297138992972	0.746389825763567	0.83332508588263	25.4625343756234	1.21921754282902	5.56869272492654
Meth.TAC1	1.17541575980918	14.9768735214244	17.3276303484338	2.2838111341875	1.50152308225626	1.09863528635529	5.71748784830024	8.17006513063892e-06	1.06114832211825	0.69638201323071	6.78223056830426	1.33123936910313	16.7489264771155	2.28791903563623	0.933903229124288
Meth.TACR1	1.883332853081	8.5965964083473	9.34051604287966	2.46823105612583	4.1055763326086	1.72926781133543	3.67548466296782	2.22371632225388	0.78443304330417	0.550963651115379	5.27521867416089	0	13.4446163529754	7.37735900366531	4.55401602156242
Meth.TAF7	2.22066769837652	0.000500826494327774	40.2081822140929	9.53968782371272	9.50053579589902	4.88254578349128	6.77743338418204	6.60577354714892	2.14391466366294	6.86166222260563	14.7071249686175	4.42080775691351	8.40751747686095	10.1608347717588	11.4965367607265
Meth.TALDO1	5.85554249781951	16.7853874437892	37.9109838449557	11.4826921667102	11.1646074362047	8.46981110721021	12.4742770807309	11.0797831889065	8.322104758515	13.7729973875401	15.7635622684607	6.56246222634116	12.2928477446997	15.0982416604466	11.1162894168108
Meth.TAPBP	3.26426636849634	9.10204041427903	19.8870212115016	6.69420838917232	5.72946329011789	4.00984196847071	9.87068325794715	5.51916809458493	3.83992741983634	8.47497105209387	8.83851892075712	2.81352446334891	7.26300241212175	6.12942917062127	3.49118391210948
Meth.TARBP2	8.37775890754961	21.5649684685015	43.746487367898	11.6985032604486	10.6685870301522	10.3267395524652	19.4441187870451	12.9582361222659	11.0238356995439	15.3038785887515	16.7673595186011	6.52183265511382	15.4552499479225	16.4487948969912	8.72227781858155
Meth.TBP	2.45492555131098	2.21921559587173	5.83808209760944	4.11861870426682	3.91968561323367	4.72576399081297	5.72045584958892	4.73624654336887	4.48286672705744	9.10342788993252	2.46494698250258	3.96256538041165	2.798656196589	5.53083228439117	7.5340362245732
Meth.TBX2	1.777172698722	5.0695708466045	10.4010809225845	4.8052269505545	7.42395462316286	1.33899390290937	2.18210219230315	4.98826940113807	0.920444055064253	1.71646863026582	2.40531040001625	5.94321680370087	5.16616552264242	7.0821556236777	5.26496303585039
Meth.TBXA2R	9.53862303150694	22.3789127403622	32.6649242710172	8.65961633241709	12.2516128760257	5.89954560514722	18.5877140513602	1.87711354185092	10.4368669279574	8.48451505008174	4.36696778719477	7.5231128402401	18.8293981813706	14.166398317372	9.26818559017109
Meth.TCF4	3.53138443745879	10.284458583766	19.3746935318083	6.66914368293392	4.29681524305675	3.87296351663026	9.74595554081982	4.30352437137161	4.34367637494384	6.29668826430669	7.55111334915225	2.17690654195749	9.19831720273835	5.79766817652206	2.57625738487504
Meth.TCF7L1	21.8129002106008	22.1945048673131	20.8253711765719	7.71435704790823	7.01435828212434	1.38783629979483	6.44053867964428	9.92504304148411	4.99161585323561	11.6765267852627	17.2031567389299	9.11858602250221	16.1725066632804	5.45426565369271	5.09276553541228
Meth.TCIRG1	0.981574328047249	1.40438879175547	0.388328443812444	0.297628435180807	0.294134490147455	3.03587885794801	2.49190054031425e-05	0.385466138353053	0.420076045971103	0.730330587319784	6.33638180410666e-05	3.28667533646583	0.626654394054926	3.152187612039	0.668147782469133
Meth.TCL1A	0	2.4037917390288	10.5420279545788	1.02641974075836	1.07728821829578	2.50544165819239	1.82599641067691	0.273607290184961	2.84616999113193	0.007219005200809	0.189325483519323	2.69729962202802e-05	0.0315178719368031	1.85288206821503	1.67398134887461
Meth.TCP1	5.31064525576494	15.4145377189219	34.0739972223407	10.2977148246075	8.07672549392892	7.6072603941322	16.0256741300687	10.9428288866509	7.60458443967729	12.9724549204673	11.5342342011337	4.83794796105132	11.4937159195665	12.2052712540491	5.93398609393053
Meth.TDGF1	1.93439364563445	1.94318003207461	0.971095360719865	0.0470782868035103	1.05961204973292	3.5612571459465	2.30062467465621	1.09846195010199	3.9260983784833	0.593311786213681	0.000838604712162831	3.31294414019889	0.735993864674153	3.6985923081132	0.782345468136966
Meth.TEP1	5.45080267012014	11.5632656739603	26.3355441926942	7.70562601445368	5.42214094209643	5.64276173373915	11.8337880732887	6.95500751149359	6.44370742191172	8.40597332636971	8.22301815913089	3.3757476736402	9.72480693938889	10.780948537008	4.40306416488395
Meth.TERT	0.488750437848422	4.14973345303235	2.37660268297699	0.267452118079345	0.335887817992207	0.280574891217721	0.814662809806636	0.541075331471162	0.407919595283307	0.368140175776426	2.56616351036177	2.53594988941866	2.11299241266945	3.54139452752768	0.197311522630526
Meth.TF	2.0517951100526	7.17440285024071	8.61911321107583	2.11921565721247	1.18506118518882	2.71875147051763	2.43050282084467	0.0425003587705297	0.869110840970227	1.1680121588583	2.93641145914877	1.83444095861026	6.01720537224385	7.31348735661283	2.23443111248102
Meth.TFAM	7.37330489611272	25.1532578331245	27.1958701669527	12.4795524174841	8.97528272325533	8.97295737461474	13.545803685407	8.69953365925333	9.33768686955673	11.8202807957849	14.1948788380335	5.45854769051066	18.5388048641165	14.2755019343887	3.47280147885644
Meth.TFAP2A	5.10305614251985	17.1848120346439	9.52766333021661	6.64873820989525	7.58248881167746	8.16620601187056	5.24701044665316	12.3149422308812	8.65333585933049	12.0262116583892	9.58807038308546	7.01780920630094	12.4727738064135	7.48921276764394	10.2815040958441
Meth.TFAP2C	10.138154475035	8.96094241038322	17.8347260751486	10.9947297209665	0.884465023919212	9.05297844792594	1.95216797053739	7.40813737446848	4.52293459837756	7.78211881379304	13.5527714921396	6.76885365791517	0	2.19882570089899	4.18544974435683
Meth.TFAP4	9.06728265442696	20.4794037648577	44.4944620469704	13.1035878670017	11.3909221667212	8.4608685772363	17.6677552326238	11.9928839439705	11.9935045479069	14.8563565218334	18.3723733830399	6.59762454431515	10.6822418097598	19.5436120928118	10.5892438973241
Meth.TFF2	1.22744804976549	0.710856578669345	2.18952630858881	0.561917290823304	0.839591841008571	4.21753964117017	2.50063847532988	1.08033248825119	3.44312399485366	0.277917951842587	1.02939731456593	4.20553277573236	2.84160876104458e-05	5.51011015066424	1.30458402059772
Meth.TFF3	0.108310344877539	0.00021239619826367	0.648245899364945	0	0	2.32790244286625	2.08991604834852	0.909135024365328	3.93226096803004	4.0937972457696e-05	1.55147004544397	4.29852672596987	0	4.30639773996963	0.738026817885088
Meth.TFPI2	1.17845277345845	2.62602469982198	16.2268085268272	3.59041742339937	3.59253401188255	2.62733493772414	0.910220638429297	0.000143640152589273	3.47065065051995	0.00010482511584599	9.26417234073966	0.774139725695827	5.20923123081928	4.18458994293208	2.61326421528286
Meth.TFRC	7.27789984003086	9.57883015829582	37.451426657293	13.9282805857471	6.77262251183914	7.92143168306677	12.3082228983415	10.5621745972218	7.50237501857989	11.8369735521469	14.392622201275	5.52756453752366	11.52531201753	15.1610654152028	5.51400739468902
Meth.TGFA	9.5475393125001	18.0975208287701	25.3921701972343	10.9042231239451	9.78696708141342	8.88584895944425	12.2822576544384	10.2759832493373	9.74386666253374	12.5929020573254	11.9227558006582	6.17580228591769	14.1954458987429	10.5956187567644	7.5149325932875
Meth.TGFB1	0.239105121432826	0.447164685526202	0.761421017972697	0.307283380156649	0.218572277878496	0.189380940989163	0.333128301785069	0.0194354000776695	0.148177152452737	0.268769754418273	0.00570823735867527	0.146156297348038	0.336029754343216	0.591298318923703	0.00394012941549599
Meth.TGFBR2	0	19.7400325652769	34.6401718291105	2.62455557504527	10.0048109396875	6.57786204418446	0	15.1727761135303	8.3472779014669	8.90263885824408	20.1579032925173	8.23811148115354	8.79632419727156	13.6680541017417	19.7304228951786
Meth.TGFBR3	2.99379014500631	13.878389348846	12.0779509618103	6.02314445317629	2.15656757889567	3.94816776919246	0.77850904605407	0.421097013664252	0.553317208789374	0.425842762953832	2.0889790898853	5.65866837838094	7.34885207921949	10.9936707151606	5.88462932398773
Meth.TH	2.11727335685063	0	0	4.75669176380626e-05	1.86663321726526	3.60702616932397	0.623040819697358	0.642610383212142	0.151540162312945	2.07506886603727	0	3.2036508872878	3.70212263838085e-05	2.54584835301813	4.60209975873938
Meth.THBD	17.0635633329414	6.40215458100185	8.10765175758102	10.8364709059583	2.74754173995547	2.81691650962551	8.11289156627888	15.8892790687878	5.79472959246673	7.35684603047353	16.0944721282286	0	13.8627908209756	0.000110695520489443	1.70495399482034e-06
Meth.THBS1	5.03655525831381	13.8796082454598	15.6391342799568	5.60902404551634	6.54386705029792	2.31428140903786	9.50029735473356	5.75874545408371	5.96853068877565	6.41965491512923	12.6328180528486	3.96928167517454	6.97266755008688	9.38021033808386	6.55682599978598
Meth.THRB	5.7296816133111	4.26994397420099	16.4293548890014	6.60816214349252	1.2924052554325	2.6487333848679	5.5284365857658	2.93342050851262	3.4197929595913	6.3709204951386	6.06657619736869	3.7688981383062	1.58643298938209	5.8468457985441	7.14920574857849
Meth.THY1	1.41485167015307	0	2.24114271322679	1.71274164288026	0.191319980813264	4.019296265189	3.79247176931248	1.87169753251956e-05	1.25901514548349	0.641611254379462	0	2.31951272209869	0.000166753005769828	5.58861268702808	1.8510570170191
Meth.TIMP3	3.2883504025057	6.83179831955049	2.91138103359636	3.0786304103516	3.16685910513119	2.01964571619994	8.42873238577892	1.06012642454553	1.22006295033036	1.97566409294438	0	6.27568292947468	5.08782137690933	1.73570744401165	7.91139400404958
Meth.TLR10	2.13925889684187	1.98532410509065	3.46938930537172	0.46437911480825	1.60705408288125	2.08843400946357	2.3521350176973	1.40302991186098	1.79505108547653	2.31549721103901	0.970351667526935	1.35929061136251	1.19225722914464	4.00734758186682	1.52411087915201
Meth.TLR2	9.79670213774696	14.7014159258893	15.162645434443	9.41631884469979	5.13596207213798	6.87357421898586	8.05565513083532	7.47699225510476	4.55584089370001	9.97237487500988	11.0673047297902	6.70949111440588	14.2548151904691	10.6032515381393	7.14827877679542
Meth.TM7SF2	0	1.47132720692182	4.78772793125864	3.4977006905586	2.74253682584411	0.00167165497615815	0.232109850284242	3.62934768943641e-05	1.23371486230442	0.904990339142371	0.752118783238167	2.44926242988283	0.506581351558379	6.61781764736555	0.0471216074765408
Meth.TMOD3	3.77706997838215	9.00799604854173e-05	7.8728855510221	5.39339130724545	1.66500111652321	5.03786214801921	8.14389212697266	5.32896882254793	6.46668877324253	7.64226834672353	2.63146939071526	4.79939620654366	0.965546086537831	7.41832142852834	6.71804171556095
Meth.TNC	4.49127608514311	12.1925931271374	25.3253624095023	8.13287826684429	6.60737525060945	5.89421466404752	10.5989567149613	6.64319523796948	6.09442817604088	9.67768490288719	11.6849544037921	4.35366073360822	10.4775818035406	6.5839423828731	5.6692877819423
Meth.TNF	2.91880992882283	9.40321875755435	17.6018946594064	6.7159837071245	2.2500364387914e-07	5.41913268688355	7.30079689583346	0	4.16000619943671	1.10303912920895	2.78594217736	3.9447909997415	6.10709483909687e-05	6.84425250514383	3.5120699760614
Meth.TNFAIP3	9.64181964793995	21.0316200798224	37.9822686530479	10.9457181347753	9.53002568149654	9.2289289032655	17.04145567109	12.3887586069109	8.9695807508964	12.9680293719194	15.2791948686681	6.38059982954423	12.5540007688455	14.916310063359	9.80993900859148
Meth.TNFRSF10B	8.35418874928489	18.0960330971616	40.6402527167801	13.8590393075023	9.51086060896253	8.36539856906222	17.5776284733538	11.9210078961405	8.88757777720851	11.296027848295	13.8856451698022	6.37263879519932	15.949196371188	17.3767625110832	2.83167838091614
Meth.TNFRSF10C	3.77797554040451	6.99786489415208	29.0021857912735	11.5743630028073	8.87769148382745e-06	8.161363235618	3.27180792859989	4.64040729832008	0.631981166162612	0.800513223623417	1.73584374729219	5.79389971655451	10.3855260415624	5.31928152984895	1.03349635269278
Meth.TNFRSF11B	3.545850394244	5.9722950330178	12.0002739487064	2.39195767889812	2.63159191334155	4.96415869809305	5.78320954982346	0.00079150163377918	2.3192045996456	2.35753568850448	0.00721380999197613	3.38893855969474	15.3376486685957	8.9802156042964	1.92866679983106
Meth.TNFRSF1B	3.5163625213721	6.62186666954797	39.1299242965762	23.2654634108233	5.74918606744597	0.188310314635814	14.7668873955834	3.54315887465512	0.00253098809024109	6.43460430545709e-05	8.90098344276591	9.74873919473291	6.21731606609438	9.91203910510342	10.380090060598
Meth.TNNI3	1.3118741784513	5.89135868891562	6.82437781446171	6.43228618178185	2.9477007648872	1.63883149087003	4.92025474194761	4.41242071110776	1.17483434623379	3.45781656872789	2.74671975117359e-06	0.286743422890771	2.17806509753532	3.85266176089242	2.97064283895862
Meth.TOMM20	8.96688367972937	22.2285636414375	33.6546096430952	11.316083653835	9.17097221979427	8.39024533685183	16.6786436589196	11.9621075842498	4.09551345528754	14.0593381420995	12.9744788557925	5.39105557514043	13.5231727294351	14.5001284598335	8.5503520589065
Meth.TOMM70A	0	28.6536538059102	18.1669747186939	14.9104020282434	9.95823620822172	7.41878087517428	18.1644238003241	7.48710230550793	7.27152252738047	13.287974052194	11.0944838249691	2.0580731478757	5.61871235039178	20.4932669012263	5.4100321629542
Meth.TOP2B	6.03463719159648	23.0512711613647	40.4055145293005	14.4682966863804	11.0652865229837	9.32755442475283	19.739098903159	8.50437294255261	9.82564575378083	15.7257891936371	11.9112638521796	4.58349797938217	18.8798542278904	16.4845988671125	3.78046117423464
Meth.TP53	5.7458526819016	19.3689290122452	36.8204956020895	11.6423821497515	9.76167302803753	8.71211218987606	16.8131612064931	9.69582175908845	7.37991214193357	11.9475705087112	13.0286906613419	4.54427554090865	14.5515296513649	12.9982662165607	5.84634371431808
Meth.TP53INP1	0.0047139319730454	13.8279637584088	19.5556614216961	8.50367828042302	4.20990889073956	9.39100839181532	9.35045185251247	8.67799210396	10.6862753200192	8.61818211188012	4.3565247280272	6.69108963121989	7.5581409035911	7.05688280864839	10.2886473981994
Meth.TP73	11.6178681474262	0.713137002051328	14.9594949582519	5.54935472651499	0.297637646336139	3.20080464369924	6.12095165562162e-05	6.53823333408633	1.0830447249758	7.81983476729556	5.49383893732563	5.28791322965496	6.23026733542273	4.01465104267842	8.30080056252593
Meth.TPI1	10.071350078803	23.6366723018858	38.6955946448822	12.4060251158883	5.6386274379084	9.32606729614458	18.8289544853239	13.5529108454018	9.23186109106046	14.5663138289138	14.2049551227137	6.17158457036643	13.7907432645528	18.2556636738061	7.54108174143845
Meth.TPM1	2.41380285716423e-05	1.22751140807984	2.30502051082737	1.27788751740447	1.82969577204323	3.32319609128382	0	0	0.24168198316674	0.233613375631939	0.459464915285687	3.69588492533454	1.33293804951472	2.15931822652837	0.107821081876427
Meth.TPT1	5.51443244362098	15.935540895302	32.9129903671405	11.4747170764066	7.62585270321984	7.14810934507308	15.3468277107992	8.12477997130406	6.94255931554422	11.3622908912375	13.2241810996592	4.03818270946445	16.5310809163803	11.9445587560038	5.93051373349994
Meth.TRAF4	8.03867562681421	21.1227410837449	35.2137758172506	11.9372088499147	10.5674298839418	8.50364327940042	11.1225067263142	12.250141240932	8.09021502220603	14.1267949334531	14.8293219816826	6.01397297085457	12.1127525948775	17.7161274347102	8.23757007918157
Meth.TRAF6	5.06542428645629	14.8613300752732	29.0243675138417	9.88737357932811	6.99689651065971	6.52201767108092	13.9412704568131	7.17251364308227	7.47360328127901	10.6191736123039	9.56664808280322	3.83910725256138	12.4156044435298	12.1979383280806	3.48283802605813
Meth.TRH	2.18628692423982	0.92503085650771	0.270133958574362	0.908818706346731	0.00107903464208438	1.42419314324901	2.87998225360946	7.39613178721922e-05	0.662664344470867	0.000230107653795027	1.34876418948854	0.561618770177051	0.00161161886807481	1.27397668815641	1.85311950322463
Meth.TRIM25	10.0597183227078	10.6522851232699	38.4883306752374	12.0477508935066	7.63983421929036	9.82837246373329	14.6297324282856	13.6955300573477	10.6927515989015	15.5409337960789	21.3440697033827	8.86198261063228	17.8952039655445	16.0260807677436	7.91501191363026
Meth.TRPC1	9.22004707027585	16.2059440189506	20.4987174753628	2.51129006031021	6.0468980144988	5.07336577517557	4.25650924365573e-05	4.34738648437802	3.40142758436086	1.71995693988107e-06	2.59662025107035e-05	1.95827787326495	12.2733559192335	17.0348354712777	7.88080613009045e-05
Meth.TRPS1	3.91545035918162e-06	40.9984778718813	18.5190418028513	11.2414435604266	12.1077592296962	0	9.75538865352406	9.19786791011642	10.7222827532982	8.74019018011093	15.8199206589406	4.63348833057319	10.655934340856	14.8747704941684	10.7758360633811
Meth.TSC22D3	7.15936461170983	1.67832858465809	11.0645945905643	5.52217323730907e-05	0	8.3121374962734	0.936252049163058	0.802948804096086	0.000132530774361213	0.828974468561311	11.4276346270418	0.603629065085351	6.20241725488819	7.77649983716529	10.5875593150662
Meth.TSHR	4.60435179046926	8.16934378785488	10.6460136939773	1.74246718275546	1.6364064322039	4.15170471486469	6.02381453063378	3.34343674195586	4.60409083563537	4.86312375119414	3.79174840141199	6.03909569870772	5.26522725658225	7.08233136748469	1.74183041771191
Meth.TTF1	0.396349801600761	1.73855241269499	4.07447036111548	0.384516861035947	0.345440880208083	2.72052115110723	0.735285270657276	0.713330247006195	0.767334305355948	0.962428875010008	0.787851382781898	3.25934738743919	1.25851846804638	3.47569469356878	0.708047806704399
Meth.TWIST1	5.05312701374738	8.86325070016886	27.5988413531711	6.84717161296973	3.34153398784279	1.08613995087186	7.21266901987341	8.26594197628027	0.84147772479434	2.99286982277695	2.44108938231983	0.111372723379987	18.0914769385734	2.60285999422483	1.62869536043141
Meth.TYMS	4.35935548308129	15.3044753576081	27.0008019807143	9.13103688627314	7.58499544770314	6.09179581703216	13.6426674119624	7.75441714126768	8.46664305642486	10.0510694109391	10.6469879263263	3.76385250175273	11.1576741405389	12.2571962364692	3.75462078356854
Meth.UBTF	3.38342051854314	10.2319392267031	42.3564976605061	14.8129558178025	7.52619848596176	5.85375592790155	19.5163680564398	1.63412150983867e-07	2.84613878383765	11.8711399253285	15.826098037658	6.18206786884311	19.520094714824	14.1344028079993	6.44518656014237
Meth.UCP1	17.0762167852589	4.81391715423658	18.5947833562544	9.45075996607637	2.7161857509873	5.01722594861764	0	1.42660330948525e-05	1.59918735641405	0.822586556098185	8.00305946830087	7.35395781945431	16.8432024455316	9.37814756914331	8.56721018312894
Meth.UCP2	0	25.6836403193423	31.0803366943651	13.1745760990007	9.13175768303662	7.36549076795863	17.0046260747158	10.4929444380013	9.52060852877538	2.28995160660799	17.5419038296622	5.75109027841779	15.4059260746804	17.1385063933375	1.32666272893265e-05
Meth.UGDH	2.94474343515542	7.54821603897256	19.8853523224417	3.30454732481933	2.03940544981238	3.33094995046087	4.8978478427655	4.20943828011137	2.67454198743421	3.35443259780856	10.9755728560001	1.19816740507064	15.1664164330681	6.03443629137056	7.5024726097987
Meth.ULBP1	0.000217789559692726	16.7361385295573	36.5461315995951	15.7487860936692	7.6581681968273	6.68989223561505	13.4934058925973	7.49811557152975	9.65107054710696	6.30761376020735	18.4267275814601	5.13984046634589	10.2296666694456	15.6895055824934	0.755967177711301
Meth.USF2	6.97255370604148	13.4073510182323	38.9001037207398	11.3168942771348	9.81129526816222	9.28824803840736	17.1103962220057	11.0243344640203	9.30600035298251	15.9376307143835	13.8453674829743	6.70977786833738	13.3431945739764	14.809977354222	9.47725244814938
Meth.USP18	2.77809109480281	10.2910422966311	13.4242596188316	8.33409460305866	6.61857078234253	8.17775724008845	9.06877631879552	14.1529718709337	8.31666123416214	12.1292945532631	8.48610694430008	5.67088583862002	8.80298682708095	14.2226978049836	10.4508290770754
Meth.UTF1	0.000559189232430954	2.06952591858923	15.5841459490687	9.58530394370169	1.88502658978391	0.183758559408485	1.60076888804613	5.77168523061263	0.000147163117298277	1.4907822247782	0.286051081322103	4.64027558651254	17.1703929292395	8.97463552231798e-05	1.25611266648379
Meth.VAMP2	9.66952736652003	18.3156473409565	33.4185714243063	10.2011533742734	10.0660685245644	7.79899726630881	14.3429225524119	11.0081705203304	7.7762655277659	10.8267531441244	13.582713157969	5.51765808794542	12.8047842190515	15.0864111001115	10.7964813621598
Meth.VDR	3.95259280082869	10.8682012753471	24.0456644954823	7.88107494620222	6.83559724828792	4.83529169117215	9.79420244544353	6.1555954843577	5.0772360679326	7.08994584332844	11.1933072674935	3.93722393640203	9.18298267474663	8.12802565163557	4.53212402970722
Meth.VHL	9.57624262656161	19.6319503786229	41.3013073070636	13.6237600227479	10.1262338419549	9.4604316673967	15.7372398560978	12.5902531768266	11.2578057818419	14.0824246551722	17.1831919327735	6.06009512697527	13.4316416042084	18.7350021544309	8.41887850656561
Meth.VIM	0.000562226414417346	6.36098068722356	65.2212015929191	15.9395892241693	12.6303779660362	0	0	18.6413718596542	15.9307222389588	0	0	5.45115971287637	31.0971352817113	0	1.6095740640356e-06
Meth.VIPR1	9.18854550730394	18.2851727277488	21.9271596217479	13.4090658458595	5.83558864294341	7.27116400308052	0.17875391190311	1.23286585273634	5.86563337652488	7.75444125879332	8.42676653586281	2.29785405735907	11.2646570862369	18.4184949135261	0.00939527467728129
Meth.VSNL1	8.35473410716846	17.3788233045689	26.409908792372	12.2141178988281	9.10530221041746	9.47589700053184	14.8468678376613	11.4124585988545	11.22580114371	13.9167615035219	15.2438581467308	6.92308565051492	17.6371075131109	13.6520398014551	6.85278951704902
Meth.WARS2	8.1422949750287	22.9663200755066	43.5088702611362	14.2527701831324	10.5945471390785	10.3479851970059	19.3450641788379	12.0591428083282	8.2290461450131	16.4053044361082	16.3182194455936	6.68042284392982	15.549372981913	17.2132914870264	8.03809560550804
Meth.WEE1	6.98871479092403	21.3415606534444	37.0783290900896	12.7211760666546	0.468625213178127	8.63518765624556	14.9394740468441	10.2224757950972	8.83754535920418	12.506010769377	11.2835093943841	4.98208617186316	14.2272956325901	14.4534838071041	4.63209157836252
Meth.WNT4	1.09470272223929	8.39360316241794	14.6246968881028	4.91140847757923	4.56698725215046	4.52641391156944	6.92269758327932	6.72054471734141	4.22209698109343	6.77503150222621	5.10830298919526	3.25763822375414	6.32779550425085	7.19180465297671	4.93844172969405
Meth.WNT7B	8.78848348886527	8.59320397592167	23.4751542454075	12.0326593274686	6.78122845001844	8.13067434105562	9.70732415721604	10.6805111926081	9.33976067072751	12.5601868336009	7.78746096521711	5.38724061610036	10.6404870663915	13.6801745677467	4.03430065484797
Meth.WRN	1.97315377530798	8.85253935458471	6.36275454110564	4.03781038932656	1.54013351686906	0.43213779083968	0.922302986722558	3.59387398521347	1.89891566152906	0.30019817938159	4.35762620259617	4.66049316232205	10.5664270431003	8.87909713969477	5.45897120703219
Meth.WT1	1.17895053039158	2.60143745605723	13.8960613623046	2.85109485720909	4.50434531550913	1.20094889240052	4.13179185422276	2.41895827064119	3.80792968277639	1.45302995538345	1.85459818838844	2.49309646852505	18.8250309881057	1.82252111371841	5.18320109020409
Meth.YBX1	2.4399744625458	6.15987983352821	10.5725729210001	3.54733715063402	3.24220167532959	3.65213339538605	4.97468101752579	3.65770902647211	3.49606532492185	4.56939010679858	3.4257926655638	1.89571308006853	4.6831023205127	5.06937554507452	2.92782466508325
Meth.YY1	6.42528622929581	16.2364514647178	36.5000975873057	8.58888096166879	6.23945740804942	9.10746257085733	19.153397357674	14.2793705881109	8.51695764563226	14.732499472289	16.5492342261351	4.92764786721982	9.14770817661028	17.7141816213577	6.39355605365066
Meth.ZBTB16	1.98922790068474	4.46143320881238	2.84822093292635	0	3.12735743169778	1.8655520468596	2.59576317808098	6.49913547889457	1.97709209584358	1.87401775021659	1.42203343874468	3.48224506820017	1.73549608831733e-05	0.219776517540409	5.59061496124711
Meth.ZEB1	6.35492221787797	10.4310932237377	32.7582445046572	10.7487865882145	10.7922803659259	6.85401491663086	13.1525589033489	7.05996373227564	7.42473370899752	10.9231878992125	3.91968353210618	4.62895316987707	5.4316768503523	12.1886244845364	3.23070011514183
Meth.ZHX1	7.23942495177248	16.852420272663	31.32370164889	9.38869193437161	6.67338702221752	7.56808231012066	14.7727841031874	10.7264447506949	8.71513435435588	12.2933940299742	10.8233683696318	5.35539331006605	11.5076520816252	14.1529773796558	5.99847727030082
Meth.ZNF202	4.65549595219042	18.5907990501772	36.623060848916	10.7257782922839	8.56724475486052	8.61881719998571	15.4079527943033	8.4350542768705	8.7118505420059	12.8296647777128	12.614992483724	4.26621413352446	15.0642409158021	14.2932380281738	5.00500726589395
Meth.ZNF267	2.64907041756158	19.6129101197871	34.0919832917911	4.62090394991177	8.00056153087242	6.22769672446485	11.4195590730703	3.93396314060522	7.24518557757369	4.88071462642259	8.97611432029965	3.42323244367078	18.6810219049737	9.52850839983407	5.65561527601946
Meth.ZNF76	1.62204379925198	7.19485763729243	7.08950143630984	5.36162888561638	2.73734645643941	2.07472922751709	4.85188079994447	2.74941911669404	2.19839388105533	4.43115752709469	2.78554143572543	3.66455128239604	6.45360372003394	7.15752329097579	4.2895721633755
Meth.ZP3	13.8268139999518	15.0299194349127	26.3919646603566	10.474728996381	0.473564040698279	5.82381752934204	14.3091716280771	13.4469472228785	9.18339426269541	12.4663595353613	20.8508316823706	7.42761693069927	7.74265815344922	15.002798001065	2.53511637558624e-05
