# Supplementary material for: Preferential Activation of the Hedgehog Pathway by Epigenetic Modulations in HPV Negative HNSCC Identified with Meta-Pathway Analysis
Source: PLoS One. 2013 Nov 4;8(11):e78127. doi: 10.1371/journal.pone.0078127 (PMC3817178; doi:10.1371/journal.pone.0078127)
Supplement: Methods S1 — R code. ZIP archive containing R code used to for the analysis in this manuscript. The README file in the archive describes each of the files contained therein. To fully reproduce the results, the scripts should be run in the following order (1) Preprocessing.R, (2) RunMEGAPSReplicateThreshold.R, and (3) Postprocessing.R. Note that the CoGAPS analysis and associated gene set statistics are stochastic algorithms, so results may differ slightly from values reported here though qualitative results will remain unchanged. (ZIP) [file pone.0078127.s009.zip › CodeArchive_S1/GAPS/ExprsFALSE.MethTRUE/NormalTRUE.HPVPosTRUE.HPVNegTRUE/nP15.nIter50000000.SigE0.10/AResults0.6979788051.Diagnostics.txt]

Diagnostics for A created at Wed Jun 20 19:14:34 2012


number of genes: 972
number of samples: 69
number of patterns: 15
number of burn in steps: 1e+08

Initial chi^2: 5.66088e+08

Iter	Burn In	T	chi^2	number of atoms
0	1	2e-08	5.66088e+08	1
1000000	1	0.02	1.70348e+07	4403
2000000	1	0.04	1.49209e+07	5716
3000000	1	0.06	1.40644e+07	6679
4000000	1	0.08	1.3564e+07	7464
5000000	1	0.1	1.31701e+07	8149
6000000	1	0.12	1.28082e+07	8664
7000000	1	0.14	1.25251e+07	9029
8000000	1	0.16	1.23039e+07	9415
9000000	1	0.18	1.21585e+07	9874
10000000	1	0.2	1.20767e+07	10166
11000000	1	0.22	1.20118e+07	10439
12000000	1	0.24	1.19574e+07	10680
13000000	1	0.26	1.19183e+07	10816
14000000	1	0.28	1.18631e+07	11156
15000000	1	0.3	1.18078e+07	11332
16000000	1	0.32	1.17692e+07	11446
17000000	1	0.34	1.17329e+07	11666
18000000	1	0.36	1.16986e+07	11847
19000000	1	0.38	1.16741e+07	12015
20000000	1	0.4	1.16515e+07	12172
21000000	1	0.42	1.16345e+07	12304
22000000	1	0.44	1.16164e+07	12427
23000000	1	0.46	1.16008e+07	12573
24000000	1	0.48	1.15895e+07	12641
25000000	1	0.5	1.15804e+07	12791
26000000	1	0.52	1.15742e+07	12931
27000000	1	0.54	1.1569e+07	13055
28000000	1	0.56	1.15629e+07	13149
29000000	1	0.58	1.15586e+07	13290
30000000	1	0.6	1.15537e+07	13398
31000000	1	0.62	1.15481e+07	13495
32000000	1	0.64	1.15442e+07	13627
33000000	1	0.66	1.15393e+07	13665
34000000	1	0.68	1.15413e+07	13836
35000000	1	0.7	1.15208e+07	13963
36000000	1	0.72	1.15059e+07	14103
37000000	1	0.74	1.14946e+07	14244
38000000	1	0.76	1.14838e+07	14379
39000000	1	0.78	1.14819e+07	14417
40000000	1	0.8	1.1463e+07	14511
41000000	1	0.82	1.14526e+07	14678
42000000	1	0.84	1.14399e+07	14828
43000000	1	0.86	1.14247e+07	14968
44000000	1	0.88	1.14059e+07	15157
45000000	1	0.9	1.13995e+07	15389
46000000	1	0.92	1.13569e+07	15571
47000000	1	0.94	1.13244e+07	15744
48000000	1	0.96	1.1294e+07	15877
49000000	1	0.98	1.12596e+07	16035
50000000	1	1	1.12363e+07	16134
51000000	1	1	1.12173e+07	16383
52000000	1	1	1.11962e+07	16432
53000000	1	1	1.11767e+07	16440
54000000	1	1	1.11374e+07	16585
55000000	1	1	1.11141e+07	16562
56000000	1	1	1.10955e+07	16669
57000000	1	1	1.10796e+07	16719
58000000	1	1	1.10631e+07	16747
59000000	1	1	1.10472e+07	16842
60000000	1	1	1.10412e+07	16833
61000000	1	1	1.10341e+07	16845
62000000	1	1	1.1024e+07	16902
63000000	1	1	1.10205e+07	16965
64000000	1	1	1.10133e+07	17052
65000000	1	1	1.10129e+07	17051
66000000	1	1	1.10063e+07	17041
67000000	1	1	1.10031e+07	17124
68000000	1	1	1.09997e+07	17064
69000000	1	1	1.09955e+07	17064
70000000	1	1	1.0993e+07	17104
71000000	1	1	1.09851e+07	17149
72000000	1	1	1.09817e+07	17107
73000000	1	1	1.09796e+07	17110
74000000	1	1	1.09758e+07	17126
75000000	1	1	1.09704e+07	17103
76000000	1	1	1.09651e+07	17134
77000000	1	1	1.09619e+07	17132
78000000	1	1	1.09601e+07	17122
79000000	1	1	1.09605e+07	17144
80000000	1	1	1.09575e+07	17090
81000000	1	1	1.09566e+07	17135
82000000	1	1	1.09546e+07	17201
83000000	1	1	1.09523e+07	17154
84000000	1	1	1.09524e+07	17168
85000000	1	1	1.09539e+07	17193
86000000	1	1	1.09505e+07	17214
87000000	1	1	1.09504e+07	17186
88000000	1	1	1.09496e+07	17181
89000000	1	1	1.09497e+07	17173
90000000	1	1	1.09496e+07	17140
91000000	1	1	1.09497e+07	17159
92000000	1	1	1.09493e+07	17163
93000000	1	1	1.09493e+07	17102
94000000	1	1	1.09491e+07	17113
95000000	1	1	1.09494e+07	17130
96000000	1	1	1.0949e+07	17197
97000000	1	1	1.09492e+07	17241
98000000	1	1	1.09491e+07	17144
99000000	1	1	1.0949e+07	17143
100000000	0	1	1.09493e+07	17165
101000000	0	1	1.09489e+07	17192
102000000	0	1	1.09488e+07	17220
103000000	0	1	1.09486e+07	17174
104000000	0	1	1.09488e+07	17171
105000000	0	1	1.09493e+07	17187
106000000	0	1	1.09498e+07	17204
107000000	0	1	1.09498e+07	17250
108000000	0	1	1.09492e+07	17153
109000000	0	1	1.09504e+07	17217
110000000	0	1	1.09495e+07	17264
111000000	0	1	1.09494e+07	17217
112000000	0	1	1.09496e+07	17220
113000000	0	1	1.09497e+07	17174
114000000	0	1	1.09489e+07	17205
115000000	0	1	1.09491e+07	17200
116000000	0	1	1.09491e+07	17131
117000000	0	1	1.0949e+07	17151
118000000	0	1	1.09492e+07	17207
119000000	0	1	1.09496e+07	17259
120000000	0	1	1.09496e+07	17197
121000000	0	1	1.09492e+07	17301
122000000	0	1	1.09498e+07	17243
123000000	0	1	1.09493e+07	17303
124000000	0	1	1.09495e+07	17254
125000000	0	1	1.09494e+07	17264
126000000	0	1	1.09494e+07	17253
127000000	0	1	1.09547e+07	17291
128000000	0	1	1.09508e+07	17309
129000000	0	1	1.09503e+07	17257
130000000	0	1	1.09507e+07	17218
131000000	0	1	1.09507e+07	17270
132000000	0	1	1.09493e+07	17252
133000000	0	1	1.09492e+07	17242
134000000	0	1	1.09489e+07	17168
135000000	0	1	1.09491e+07	17159
136000000	0	1	1.09494e+07	17196
137000000	0	1	1.09494e+07	17107
138000000	0	1	1.09493e+07	17212
139000000	0	1	1.09493e+07	17184
140000000	0	1	1.09501e+07	17153
141000000	0	1	1.09546e+07	17128
142000000	0	1	1.0955e+07	17195
143000000	0	1	1.09543e+07	17164
144000000	0	1	1.0954e+07	17209
145000000	0	1	1.09542e+07	17196
146000000	0	1	1.09543e+07	17136
147000000	0	1	1.09543e+07	17110
148000000	0	1	1.09501e+07	17149
149000000	0	1	1.09499e+07	17243


Summary
<number of atoms> 17206.48 <chi^2>: 10950282 ; chi^2 of mean: 10934699.7895104
