# Supplementary material for: Preferential Activation of the Hedgehog Pathway by Epigenetic Modulations in HPV Negative HNSCC Identified with Meta-Pathway Analysis
Source: PLoS One. 2013 Nov 4;8(11):e78127. doi: 10.1371/journal.pone.0078127 (PMC3817178; doi:10.1371/journal.pone.0078127)
Supplement: Methods S1 — R code. ZIP archive containing R code used to for the analysis in this manuscript. The README file in the archive describes each of the files contained therein. To fully reproduce the results, the scripts should be run in the following order (1) Preprocessing.R, (2) RunMEGAPSReplicateThreshold.R, and (3) Postprocessing.R. Note that the CoGAPS analysis and associated gene set statistics are stochastic algorithms, so results may differ slightly from values reported here though qualitative results will remain unchanged. (ZIP) [file pone.0078127.s009.zip › CodeArchive_S1/GAPS/ExprsFALSE.MethTRUE/NormalTRUE.HPVPosTRUE.HPVNegTRUE/nP15.nIter50000000.SigE0.10/Asd.0.6979788051.txt]

V1	V2	V3	V4	V5	V6	V7	V8	V9	V10	V11	V12	V13	V14	V15
Meth.AANAT	0.0507469102818144	0.0634074382416604	0.00117470423079492	0.0396529752843425	0.000711102868294442	0.0329374107963296	0	0.00152282769801628	0.0283665404497042	0.0375475712965699	0	0.0306335458618818	0.0483802364913242	0.0528496411751378	0.0551985810043478
Meth.ABCA1	0.223706565524217	0.345287656286986	0.254688373877821	0.174959990236056	0.17694408242926	0.127998095942944	0.217119506078616	0.212310522339135	0.125096614777181	0.181216607762251	0.282331262120531	0.117685314519228	0.250849935010846	0.219290980682126	0.254366367032547
Meth.ABCA2	0.130639790808125	0.211265242090579	0.170490945961551	0.113245481992965	0.112315478262145	0.0844509478800897	0.162284000648402	0.140885213717303	0.0801386966208357	0.110111401668918	0.184830369376935	0.0761140122385484	0.155491871077159	0.147705158827364	0.158439192957578
Meth.ABCC3	0.150222618581351	0.195990348194765	0.0157237070450766	0.0896435848806737	0.112778789123372	0.119299281075925	0.132570683833674	0.17995713034834	0.100546345607026	0.132578226368024	0.195571059661969	0.0490997971550696	0.212497617481215	0.0974475606698437	0.155811588707233
Meth.ABCG2	0.219165182682824	0.328592617658168	0.225411651770768	0.16519943368908	0.136433123027723	0.140657581890565	0.186332805374102	0.184859817861624	0.130175298440525	0.148270466454275	0.247583831074359	0.112436459173437	0.179289308556935	0.23964038131003	0.235307795119291
Meth.ABL1	0.191617754783559	0.288892810226937	0.23259666367956	0.15109531486673	0.16517086647325	0.126068358510591	0.213415481924896	0.164092922696173	0.105584942656366	0.153268508335098	0.271371002466945	0.100016245624404	0.192490442773101	0.19046259709633	0.223939373030848
Meth.ABRA	0.0476409362414215	0.0892008683461611	0.116439294888422	0.00394782160839517	0.00480268231291953	0.0268326010093121	0.0468308720227356	0.0406313493788989	0.0253279291512402	0.03786058332175	0.00310390135924273	0.022413816356644	0.0514228906617604	0.0500596247359224	0.0373800918449665
Meth.ACAA1	0.20045309118226	0.299294850392721	0.243259288490284	0.154861040300661	0.167504800921444	0.124108128545044	0.211967197122936	0.174448105074176	0.115104520073977	0.16007744536546	0.249878132066994	0.104661614519412	0.215573169443528	0.218779756165085	0.227135181145991
Meth.ACADM	0.284295979869161	0.490068961159451	0.325005451423839	0.210278274565987	0.22355252560272	0.0507460994078453	0.240687502104181	0.259780212808784	0.08691214252948	0.148453588699632	0.352319088573346	0.108896622820335	0.292052323301176	0.304825185629281	0.327487938724523
Meth.ACAT1	0.0509569600680211	0.0793073053781673	0.0678342740670384	0.0402867143627303	0.0433871616700897	0.0316478867276429	0.0617624245067268	0.0473884144125964	0.0306168881223999	0.0417161668072462	0.0723172544619455	0.0275261338033114	0.0629165289711563	0.0544664847136743	0.0608670439557436
Meth.ACAT2	0.0912646894977619	0.13039091887825	0.116362141327448	0.0698832731960784	0.0723952080217578	0.0524923897415422	0.0919804197163354	0.0741697395033301	0.0434050729173155	0.0710938410253209	0.124639814932066	0.0470292784197423	0.105331967519899	0.100914738282709	0.107128218573422
Meth.ACE	0.15742947086217	0.271078322966827	0.200257380057274	0.155445881132496	0.155829666226784	0.0631153713044946	0.181569827676739	0.227769441502488	0.105940017909129	0.14607454392936	0	0.0977115734580687	0.23876253118154	0.15329657336707	0.216599944478035
Meth.ACE2	0.102913126228838	0.162711889748246	0.114495200382315	0.0821674909366515	0.0827617440244033	0.0852594131339233	0.111857426353954	0.100858707575799	0.074457266873758	0.090077089778852	0.134758395166853	0.0814161782910136	0.110400658357459	0.138585162296793	0.137082229920872
Meth.ACHE	0.194257921304165	0.289541142585817	0.263230120281037	0.163091436126532	0.171003028666836	0.0995208848256477	0.175153613128293	0.206424850625895	0.0777599008624596	0.153816347171104	0.241395540028399	0.107504933405442	0.221374430018008	0.24182972954696	0.210600963934092
Meth.ACLY	0.122638667383163	0.182370019628478	0.130302800807204	0.0908219844576363	0.0969216493178206	0.0847020838694679	0.116043280636748	0.152194601734243	0.0908423566853061	0.104332099705172	0.137066984092357	0.0778479693168206	0.165738591899297	0.135648365667012	0.148953636894307
Meth.ACOX1	0.219348397244819	0.329809363121147	0.257751946753627	0.170051132584261	0.151859076643775	0.139918927011176	0.240056796874618	0.203540545966921	0.12549095589048	0.181432663777578	0.284130321387971	0.118026824731467	0.234374853839379	0.257510346931938	0.258184746927585
Meth.ACSL1	0.191211375242936	0.285611301602235	0.238328386509161	0.166878851630868	0.162854473957773	0.134047898926014	0.199204290097331	0.186204012129426	0.104414396996114	0.160942607650465	0.254303825200741	0.109176131465554	0.197903257927841	0.226504516266587	0.219130107119235
Meth.ACTA1	0.0527366644125224	0.145511978296048	0.109583692208592	0.0415031859146364	0.053269554884858	0.000556060324176483	0.0604570509424826	0.0587841645749021	0.0278865958273319	0.00163634717284258	0.0721829501473162	0.0244571650394292	0.120546396567813	0.053803827872913	0.0694167080883595
Meth.ACTB	0.218704132002651	0.341004305201506	0.26752666047618	0.167147371179689	0.184827575852542	0.130075319915153	0.237456850730303	0.169619128335916	0.12564712217057	0.174278649901005	0.288584617774747	0.12030087540441	0.228173150971912	0.227022540763849	0.252754529812516
Meth.ACTG1	0.217548862919432	0.323731258368791	0.265468789591516	0.166964663292113	0.183664524226044	0.10361334808077	0.23241613787703	0.207477585361529	0.0954167624703468	0.162996154756504	0.302073739690334	0.110292458783099	0.215943213336215	0.116315098343211	0.229582559063703
Meth.ADA	0.138191961628639	0.220639319783903	0.167584913668276	0.123969029924656	0.101163502870347	0.0876112216789907	0.120282944682847	0.0965402162564421	0.0749109256768071	0.097470402443054	0.158245264901137	0.0764215248532822	0.00144669684781588	0.133134491262551	0.122782781056649
Meth.ADAM17	0.232611341601581	0.355872961497567	0.298297087244738	0.195913892970184	0.208675522194061	0.137616353462039	0.245699185892142	0.234043752870671	0.136429051511165	0.19927890421273	0.343677073076551	0.135014302232987	0.258500534330637	0.259581754551097	0.291810418594831
Meth.ADAMTS1	0.180357232660408	0.262783547982904	0.1721278745773	0.140783681345224	0.169804848974191	0.12185589267444	0.142887814283776	0.20591077379076	0.116156764551362	0.130002150614351	0.197040322840073	0.117419626018971	0.236541626684952	0.133487360481717	0.193718916509465
Meth.ADAR	0.190001625786699	0.287972506617192	0.23555567833255	0.137469990740846	0.155277129304946	0.102546133424507	0.20078796684701	0.179532241805797	0.0974475845620616	0.146228087445205	0.243935557644524	0.0874881818985984	0.206599526694639	0.199319627754622	0.21466947196646
Meth.ADCY3	0.032889231698101	0.0784814302715291	0.0634697226200844	0.0412765577066549	0.0232790743861432	0.00800073287184421	0.0493599287029458	0.0460183735099925	0.0260921025415395	0.0395008340637651	0.0649953501060837	0.0269945672363431	0.0552642542344305	0.0532513421004006	0.0607962497748329
Meth.ADCY4	0.200404410041577	0.253458722468813	0.163038856200744	0.0685567263207033	3.48189339378301e-05	0.0424249221862109	0.100619136433845	0.0596960750939969	0.00243508679239008	0.0548145368614468	0	0.0774158426903025	0.158150654192975	0.0964523226855126	0.161695420011927
Meth.ADCYAP1	0.069340963620014	0.100600249949315	0.122192252377105	0.0465347947370406	0.0541444511730516	0.0341364506526749	0.0830978248428427	0.0547289661783061	0.0278825071965301	0.0437584745744793	0.0860277163449141	0	0.142179946778496	0.0595056924996008	0.0784825210106647
Meth.ADCYAP1R1	0.112167820066158	0.279399272907318	0.195294970779644	0.11995167364687	0.160570157429251	0.0365327408748257	0.104829845860836	0.129648433498754	0.0335674139040541	0.0625421698185048	0.134511995232637	0.027662958990342	0.197232619305578	0.0755332159379848	0.130639429470754
Meth.ADD1	0.109998919261011	0.164518920977528	0.140544978163469	0.0850695091488634	0.0958581743574823	0.0542866844532058	0.107827731344089	0.106561888047821	0.065380781118837	0.0775276143186028	0.130936447290255	0.0535002965221777	0.1218781049314	0.126278802084326	0.113081973530229
Meth.ADH5	0.231104636502018	0.375392917403013	0.283976271910564	0.188924681834962	0.206153949319811	0.144052602286002	0.253561461709008	0.223069184181232	0.13044529440549	0.200815587901761	0.314566925267958	0.117206065077902	0.251125932749329	0.251784303835402	0.28487559828782
Meth.ADPRH	0.142665530222597	0.24463079022862	0.168166240148263	0.12038236505304	0.126490620865277	0.12135692118727	0.134893977539985	0.132826678621277	0.0657922694440054	0.0967553838205679	0.196598992927799	0.106438400844765	0.173543775592473	0.202756361542518	0.174155745390042
Meth.ADRA1B	0.00757670701140954	0.00228855835421414	0.0541425139457094	0.0385295540810348	0.0373793502019559	0.0282433445211821	0.0470800212671333	0	0.0253627767383621	0.0353911629548021	0	0.0238343862592895	0.0454166100056686	0.0501694177463558	0.00809836709194754
Meth.ADRA1D	0.0727449685950897	0.0698531627746634	0.060883055064637	0.0368080167723414	0.0400993403268721	0.0277955533220593	0.0478368363017466	0.0441338714855765	0.00139255001216722	0.0671526783778428	0.0678788617493513	0.000795183265487375	0.0525238673596123	0.0477300437393915	0.0588503954264601
Meth.ADRA2B	0.050086233881479	0.0722596272052603	0.0594006186340022	0.0373731004687538	0.0415076186496879	0.0276129083016392	0.0493869803084861	0.0434689724118906	0.0262417909802759	0.0388612540078509	0.0669932105072776	0.024260593248047	0.0515556128888243	0.0505132811162747	0.0535396701093809
Meth.ADRB1	0.0655019103715928	0.000521430006611349	0.0687776162396764	0.0504127770749087	0.0487466666543734	0.000332916566219935	0.0867254915539954	0.079466799480692	0	0.0482067912168482	0.092793001256315	0.0247335871639562	0.0847316883777963	0.0589090553428186	0.0978224723777535
Meth.ADRB2	0.237982753822581	0.373313125202059	0.312208936404929	0.202837874477993	0.201479388315246	0.036475914020139	0.263943834938249	0.232287868920991	0.130500119985413	0.206439269825681	0.343706780096013	0.153676035956844	0.269074956392052	0.276045737432501	0.289927814566605
Meth.ADRB3	0.0668482004366912	0.102367379027427	0.0845421917982818	0.0794731974515426	0.0470710981793605	0.0365636176633523	0.0752905256212457	0.0751148393720474	0.0275282518526186	0.0417042811783149	0.00131556057109845	0.0278614134346922	0.0906239552647366	0.0872322791338703	0.0904239362717042
Meth.ADSL	0.249131055701454	0.362113976203862	0.307800910099498	0.194362101068532	0.201403017162691	0.139242135809513	0.262954698307771	0.237907740129353	0.139070369703631	0.187911468365707	0.329946085705614	0.123064993793134	0.254798404276889	0.275965886749662	0.288106231908229
Meth.AGGF1	0.251469930550325	0.391023472383199	0.307468859009516	0.209807842599697	0.20631221110568	0.154802273263128	0.278595174752602	0.227512678351987	0.136259476692042	0.200482514366565	0.33555067728775	0.128998915673527	0.258032682436355	0.283202890176186	0.299258535385676
Meth.AGTR1	0.0015049672532588	0.132170894225562	0.112893051845993	0.0434856215667292	0.0677330152283565	0.0347583201016574	0.0735107780085649	0.0691981973703743	0.0370206174819538	0	0.0765944804861106	0.0260351788173934	0.110054444625682	0.0766905993735181	0.0738605713551146
Meth.AGTRAP	0.215400537004035	0.340532396871768	0.260720704012815	0.161695755979952	0.17337826540568	0.131375483255526	0.232860790192196	0.197549853896101	0.12041887769904	0.174435499715803	0.278103108709588	0.107481591271218	0.226949170533274	0.231903601272679	0.246834066052638
Meth.AHRR	0.0499895170236592	0.0417202422416287	0.0588153746277014	0.0397786501473965	0.0435041429651586	0.0285745449223854	0.0481759921591971	0.0427569970173328	0.0255247848559918	0.0679061106796189	0.120945707658144	0.0243308374103811	0.00104326424530933	0.0506674838721808	0.05176182586645
Meth.AIM1	0.21096737453213	0.316301243595245	0.243486272692908	0.173794090479884	0.178656956946019	0.126518355679943	0.213259019919413	0.214744163370562	0.106459370228727	0.162919510030654	0.271083604662071	0.071964026597406	0.237308913955377	0.234747851175589	0.22529753275557
Meth.AIP	0.118685491024473	0.212347718101054	0.147777217166853	0.12170110499809	0.0823372489762535	0.077097568030021	0.113835987623756	0.0847800328856508	0.0407558005707688	0.117375206002359	0.1633637602543	0.0914981915403471	0	0.146864979436226	0.133354450666303
Meth.AKNA	0.064870688237998	0.101937646414465	0.07954092430898	0.045778347425959	0.0456063747049248	0.0370736306420399	0.0617349148390652	0.0544007756718374	0.0349515104538848	0.0457129234004022	0.0794119404613442	0.0260975685040544	0.0671693555075876	0.0742378403497522	0.0739367252303051
Meth.AKR1B1	0.19503090385469	0.306737442901863	0.254471108710931	0.151099240266965	0.167394613527464	0.11827337225931	0.219189953880678	0.199257349013892	0.116236418002115	0.158158547827272	0.263264613541265	0.0957927945807531	0.23795802876788	0.227634435629307	0.229425987682635
Meth.AKT2	0.26648574914438	0.39963637204058	0.314740129271609	0.225554772852948	0.208410036366416	0.153935929723248	0.258609639354201	0.23937046738116	0.138839751336238	0.198846325919245	0.341114993319276	0.134547423830487	0.27732589469203	0.271860685081762	0.324686966354711
Meth.ALAS1	0.0977070354611528	0.162109442955957	0.161816351081221	0.0920038589969212	0.05777500433751	0.0910532737653754	0.0765145895296849	0.0811458333843997	0.054056382581713	0.0594533333952105	0.121442789734422	0.0849269332469874	0.110320969713696	0.164145192513305	0.00827812304426136
Meth.ALDH1A1	0.240051263072249	0.357408140193647	0.283607110272027	0.183888290572025	0.199358456951417	0.134979387333697	0.240805910600701	0	0.130479520549097	0.164862332581486	0.282614869124836	0.134384432533987	0.232129003610143	0.233767047209431	0.276631515298213
Meth.ALDOC	0.207669778343031	0.010116573341348	0.246623856073282	0.171844280045455	0.142250755485912	0.197570556025145	0	0.00328376273730864	0.117019143505028	0.0729469201937895	0.271365360165678	0.159755050658744	0.185578288036278	0.240664087131263	0.193844768175377
Meth.ALOX12	0.0484069397448713	0.00142737773383424	1.45845661161701e-05	0.0416463128644083	0.0408477539539135	0.028880860770248	0	0.042515439256969	0.0155845570725946	0.00229903665369091	0.0645026797143994	0.0383784381171308	0.000528246422232783	0.0501677862027391	0.0524993392429074
Meth.ALOX15	0.0764819600632502	0.12124923711921	0.117536645171069	0.0802911134364469	0.0749348139198094	0	0.079240801165298	0.110100756483077	0.0274692046403324	0.0879180199360802	0.108691270494683	0.102139478455285	0.134173566267101	0.105598321159127	0.118799712270456
Meth.ALOX5	0.0764519160992314	0.136092478642867	0.0973415464453197	0.0601497208328484	0.0666284139704394	0.0323276487291649	0.0685422252626829	0.0939817013526217	0.0350610214461793	0.0626089175083091	0.0909375874301944	0.0522175482026359	0.103959526707225	0.0852182025499507	0.103067939930359
Meth.AMBP	0	0.0764446372891001	0.0626758078153245	0.0456961192670259	0	0.0422524946784318	0.0498782322004411	0	0.031843222457757	0.0401619908078895	0.00137668019274187	0.0431338333908861	0.0488593210136133	0.0558878751405332	0.0646723085868486
Meth.ANGPT1	0.159069266101125	0.259336898657226	0.214640454513111	0.0849032652487309	0.137130681488796	0.108602702846082	0.144575403114606	0.136962136699503	0.100131841470587	0.115199329716693	0.207413280903657	0.0996157858160815	0.170689800908182	0.206146042561518	0.0264220887737871
Meth.ANPEP	0.0472598194104753	0.00391846105828269	0.0580765203907501	0.0382503457897569	0.000487914932243936	0.030183523171707	0.000460799750433998	0.0440822211654511	0.0262231027239192	0.0374694937047256	0.0613382939857469	0.0472716845235512	0.0668243526330301	0.0691598455525648	0.00648388050013992
Meth.APBB1	0.212137052515189	0.26237992042899	0.23411760298754	0.187340624508204	0.166235152760662	0.112033024772566	0.20170926555454	0.234631036977765	0.0442706842977282	0.134203885485053	0.23016166677484	0.1207346344227	0.222172809940999	0.198154582578162	0.223221245454529
Meth.APC	0.0557052675760262	0.0979389323619805	0.0776621659821947	0.00392667676219553	0.0585247499344867	0.0640322950247083	0.0617837455915636	0.0604985608554268	0.0307491211661079	0.0458949028536011	0.0879653175958893	0.0550011639802429	0.0773890598461377	0.0636734359853411	0.0690814234161933
Meth.API5	0.0780642050000091	0.284812394236953	0.229357444699633	0.140048031817322	0.148675731779911	0.102089274642226	0.191027009057133	0.167330096348895	0.0968898455934242	0.139602263874427	0.24063195239867	0.098143240623076	0.185286944292781	0.21205373629257	0.0407922951382874
Meth.APOB	0	0.144093192410759	0.086119831552546	0.0585746409286638	0.0551185808927215	0.0600573944495901	0.0689605783354368	0.0960264453939069	0.0417124045928455	0.0437535583467555	0.085404732165715	0.0292730671606567	0.0824592805541052	0.0635477588082267	0.0776207932767419
Meth.APOBEC3G	0.0664645744047828	0.109389614632305	0.109097787778547	0.0583796619064386	0.0461112965579626	0.0332863291478996	0.0693439311245945	0.0597939082895114	0.0281466247013905	0.0435669791255701	0.0866308963512472	0.0538699502288928	0.0970189792712372	0.0985811745337758	0.00519394020313283
Meth.APOH	0.0889110342458582	0.13697775558956	0.0895551299370689	0.0640867369007934	0.0576834176537438	0.083957242240114	0.0869687068661454	0.0827765009472789	0.0523552121688252	0.0645656269744382	0.00242227729101605	0.0593465296871604	0.125803795470018	0.111683462954674	0.12005449940714
Meth.APP	0.191367730517761	0.253672553966224	0.151677103652293	0.144676584157697	0.1777257130185	0.123841602294525	0.169549599603317	0.188907390637307	0.124235310738423	0.109476392719259	0.213825606598617	0.111769560140293	0.217780430074096	0.112060351502264	0.196748973780376
Meth.APRT	0.18195115082518	0.260314772264648	0.232479577289093	0.14508461527167	0.159057573698529	0.0764520811666651	0.19650817564471	0.195284676815736	0.115234323112307	0.135912354126991	0.228070934407707	0.106782698673425	0.217804317474574	0.23507810201302	0.201707869497582
Meth.AQP5	0.072278360076175	0.0942699764311575	0.080739069464843	0.0544242948528879	0.0463167910775644	0.0499375830135066	0.0614255787026755	0	0.000343025082300056	0.0489384172531901	0.0744775560983226	0.0504542083476869	0.0778064534983745	0.0645433008889777	0.0802761529441964
Meth.AR	0.00168131325938331	0.0810134344150411	0.00554339243190335	0.0010079447228719	0.059527683925859	0.0457688230958484	0	0.0607407208910897	0.0358902101998833	0.0452253856879675	0	0.0265685332787088	0.0670957821437959	0.0750779754047983	0.0858283787581649
Meth.ARNTL	0.132757651243796	0.161708125536041	0.187863174710528	0.138391570517207	0.0975792582991893	0.0480846723243818	0.118766912186967	0.181746954744813	0.0584641567345623	0.073233923493523	0.154784398507131	0.0585623037227015	0.221623054007057	0.0979716634523928	0.140109708925408
Meth.ASPH	0.153171664333423	0.271019032139894	0.237813573182802	0.157468947967968	0.117169824665438	0.0731614171631102	0.209231819872324	0.173759188649525	0.105220017008811	0.154875738015423	0.247143552909361	0.120922641514436	0.21798009813795	0.216801162998131	0.215190847995392
Meth.ATF2	0.173515520949648	0.278199841002738	0.209832334509008	0.135917227451095	0.139126502208215	0.102899595644421	0.192255051317543	0.158928819307768	0.0979633689161599	0.135524061427783	0.226840891995994	0.0980463452848215	0.194669536450335	0.193917607894179	0.202891556951269
Meth.ATF3	0.0510114439597591	0.084207196136564	0.061726481302414	0.0233380067488132	0.0435123791826303	0.0416778159625533	0.0507545147255169	0.0412495907933576	0.0333056358371115	0.00117270674735562	0.0613701024210531	0.0404297730255406	0.000644490531965655	0.0580990764055021	0.0561267350036367
Meth.ATF5	0.0509813161683947	0.0764050649034762	0.0651898842832012	0.0446714643566936	0.0304664376945073	0.028867289453399	0.0559545166392637	0.0439260325899792	0.0271724611829012	0.0387770586076926	0.0704128432562435	0.0234709122968784	0.054946499982065	0.0530469879530628	0.062319071479388
Meth.ATF6	0.252311919026165	0.404493323950208	0.315215704374467	0.208955862005387	0.209393218288013	0.165645458894826	0.277269969050973	0.226144109033517	0.13415294728936	0.218004863424334	0.342247387502812	0.150110739704767	0.275417614274589	0.272373227334155	0.343172649560395
Meth.ATOH1	0.204242236722236	0.126245858356193	0.128411148889298	0.139034177754155	0.147507027504562	0.0750075218156819	0.125326137781885	0.202184962566098	0.0521410984723357	0.0979216658808166	0.153480825712113	0.113339875126729	0.186651404363401	0.106574134347004	0.170364881128337
Meth.ATP1A1	0.182471850474335	0.28138563632333	0.216091740299204	0.150607495614951	0.12954266292041	0.120543370807506	0.180195811365492	0.176974270534496	0.124354420414351	0.153529561722763	0.227899096758249	0.117261824334128	0.206254510458725	0.202538607776698	0.215467431539578
Meth.ATP1B1	0.17704513833935	0.281136093282682	0.210943194146379	0.14524865692841	0.16468491217845	0.121761305301696	0.181631167076784	0.184367491538435	0.115720300082282	0.138169989112697	0.229805999797925	0.108711031424306	0.199892396360912	0.189961588426969	0.20182344711653
Meth.ATP2A2	0.179600135226188	0.306788830385976	0.223134811165963	0.163190775902975	0.141622122285457	0.108179338370133	0.216422287293635	0.187291395481042	0.1396452609883	0.159557081013415	0.237526114976599	0.117074525319492	0.222829530749965	0.225294529883695	0.225526880797208
Meth.ATP2A3	0.0660172303516172	0.00378317729646116	0.242817791507024	0.164515872368974	0.0894365014938017	0.121757627701421	0.156109070604533	0.212208048011373	0.0749186001372467	0.000821194837847157	0.177185148933772	0.131627182210754	0.238701198338321	0.26129114602414	0.15704945780123
Meth.ATP7B	0.00114280849887072	0.286317559296983	0.190324783956279	0.125288033053429	0.108314222189004	0.0331691818778507	0.183315685238332	0.158951827999947	0.0622477800216542	0.0654592207986453	0.197285864461351	0.090467751991358	0.173106803959762	0.152841893166991	0.12259034917075
Meth.ATXN1	0.207762260651343	0.312542176255016	0.252352681358521	0.171215382485838	0.167890208148474	0.12075174763753	0.221082270517788	0.195817726364225	0.121590275669607	0.16644985629853	0.280138999427917	0.104783893306643	0.21837685890321	0.227012247787339	0.237956398005791
Meth.AURKB	0.196010249071116	0.315999218743077	0.256573169509686	0.160812318116892	0.173827774811029	0.129009243023513	0.224603359842773	0.180269310189127	0.125128013801641	0.170326138056125	0.271846830106452	0.105046397895418	0.218433527140566	0.242752789043963	0.244818757452005
Meth.B2M	0.22806603970019	0.3530600326644	0.287782074209999	0.182749450015712	0.187768155495708	0.126517203681261	0.245719942331431	0.220377511358264	0.139753178345975	0.187210698331311	0.287862140401027	0.120006009336954	0.279272820634036	0.242229002783626	0.266562846042156
Meth.B3GAT1	0.0799792847102794	0.112252033202972	0.128570163669629	0.0809778156287429	0.112204825751724	0.0327768785348581	0.0853979761011266	0.102571007459244	0.029402060057309	0.0484909689242744	0.111541844411542	0.0576586927174287	0.112605511718913	0.08140734091686	0.0931262492627699
Meth.B4GALT1	0.0561859459535658	0.0841624340874372	0.0790808010598622	0.0527596653385882	0.0450154436930241	0.0403348762117248	0.0538858121668258	0.0499123435518419	0.0307536295719446	0.040378099816643	0.074159918248848	0.0540851547960165	0.0619613759899841	0.0805408912336952	0.0600310186658271
Meth.B4GALT5	0.237473709229916	0.361889920744863	0.28394410543664	0.176927161337099	0.195370907244791	0.151689387815616	0.264529648036969	0.230194166122924	0.138696563908873	0.19370418887589	0.305030158338854	0.116626091929552	0.249736626118771	0.255004952246908	0.266187357354185
Meth.BACE1	0.150744744983303	0.205849514698977	0.000107066907441578	0.0871326810031982	0.158134971916671	0.0693489806956372	0.106104661098451	0.157275824403267	0.0968853743493455	0.112915708532064	0.180025628538437	0.0842491212541864	0.185922777485126	0.0836913043358583	0.155931494130287
Meth.BARX2	0.187300559496837	0.263688377960982	0.155741408059296	0.138859814822639	0.150057246293812	0.106426087561133	0.159027641138369	0.205039369846625	0.108571849127052	0.138008174032531	0.203302259237281	0.114251122670227	0.225927830513171	0.12214949858453	0.189336442178311
Meth.BAX	0.185627839389736	0.290302715234286	0.215004913728954	0.143722962494615	0.156587506807102	0.11249510063849	0.18735085550824	0.170224794721667	0.128652387883627	0.156534256978902	0.232570326383671	0.10942756917836	0.198957669503335	0.208322064850716	0.228516097396794
Meth.BBC3	0.204896487550073	0.326893472603718	0.268535875612687	0.16486720099225	0.15782744247713	0.12094323465477	0.233201972824412	0.187890400369861	0.112214525551463	0.169543270317032	0.283637747609569	0.103421274701305	0.227033767624272	0.236251489072896	0.253018909376902
Meth.BCL2	0.253616538498032	0.383531527383267	0.306888483030564	0.196766318410282	0.213204740728849	0.149469493426611	0.25444972057857	0.224158420588965	0.0602153454143207	0.185232353395768	0.3478099879429	0.120258313193726	0.265430155780212	0.24716971165933	0.284888625874297
Meth.BCL3	0.159753289998164	0.253196266025519	0.211708077947241	0.125156437821204	0.116806772436296	0.0898120491286262	0.185995734103098	0.152556571905165	0.0932937034322305	0.138435547679911	0.213956946849525	0.0796188083823097	0.168944042975307	0.177147425108317	0.193471137340219
Meth.BCL6	0.242943134051043	0.375364793034167	0.295595847298945	0.192634102051504	0.20517737920399	0.141577442278496	0.262074123011907	0.226562039585146	0.131547743692037	0.203605072402798	0.323029141382894	0.123225282745256	0.259452967808359	0.263770813996726	0.278646359955762
Meth.BDKRB2	0.114499092892048	0.179241989708879	0.11917965710355	0.0969451179102712	0.114327495522312	0.0950569409465099	0.120339637424654	0.148718814374848	0.066811207282543	0.0915598593237963	0.137901731218313	0.0947513700567173	0.154616483402929	0.124374170657074	0.140619173599547
Meth.BDNF	0.140653591520447	0.26550140264754	0.218959962906686	0.117955229793433	0.100296688421431	0.0630565268661851	0.160170155774405	0.136688140504342	0.0619358106800536	0.0828221997578953	0.190576980545053	0.0947725917194867	0.225892870583603	0.10241159338885	0.202112247311424
Meth.BIK	0.117737875518063	0.205629296967803	0.172053523340173	0.12060842212646	0.0956416806358528	0.116331556381371	0.138074623800282	0.105218010211341	0.047385759527673	0.105912500379437	0.165924665204381	0.101842702944949	0.141940704119001	0.185865901927621	0.176457170696085
Meth.BMF	0.188407653238947	0.315276083679861	0.255520313978942	0.155610908903046	0.163753227412787	0.108815476415667	0.221835082285221	0.194795305323455	0.129935979875927	0.158241105990038	0.255368663742574	0.103217932558795	0.226531395964908	0.223099046013512	0.21498933590836
Meth.BMP4	0.0672976436140257	0.100367744628118	0.0773165272379424	0.0537469650551162	0.0463949843635008	0.0320819171809546	0.067225147837411	0.00377450163274017	0.0391445423803015	0.0463673898885217	0.0728061882241202	0.0704387435063908	0.0686460816441968	0.0861898058986045	0.0792473128093798
Meth.BMP7	0.162798044115814	0.230162686760136	0.137495107648669	0.121345385887371	0.153731111443961	0.111592645098837	0.130670062439246	0.225886495369749	0.0784139784670482	0.1277731939251	0.170891233574701	0.10347678715762	0.242486615783046	0.108856992789729	0.179687487223316
Meth.BOP1	0.261164486241941	0.405057445266442	0.321117758990521	0.219567384645931	0.217257368780392	0.153172542055464	0.278852795442441	0.249718011092076	0.158135104022549	0.215107120801287	0.340446180364409	0.117872282199116	0.28641574710913	0.286676176035791	0.30943991186041
Meth.BRCA1	0.0508873315908092	0	0.0558975143188364	0.0436437842122007	0.0701719373437518	0	0.0493770484774275	0.0539329446932709	0.026413517637927	0.0412609904771234	0.0764830770284306	0.0339910210623414	0	0.0541388053598039	0.0574926780318634
Meth.BRCA2	0.0547358384558057	0.0785960830013212	0.0670228450350003	0.0390754434666071	0.0425880446322832	0.028784987598218	0.0507101565017484	0.000844461529819716	0.0250367487767979	0.0625473788189331	0.0777781393735819	0.0250445628033561	0.00544348551527393	0.0579634867155355	0.0051359387215281
Meth.BSG	0.179258261928613	0.282800428430074	0.253557541452977	0.155643649727613	0.0751406899105527	0.153265695273137	0.200298792243822	0.254583238608218	0.000822033412942579	0.0892100516449696	0	0.0989243832823228	0.201585031304852	0.242157451564808	0.00560754402987329
Meth.CABP1	0.12656736749714	0.192299679641187	0.164083347408203	0.105648261901391	0.111462540930483	0.0777254952464797	0.142383434017218	0.132567764242333	0.0835648488765582	0.112629699405218	0.171634443341524	0.0688722986484584	0.146458836077939	0.16180907171984	0.144958457102411
Meth.CALB1	0.137716325976297	0.218643571459145	0.176435378739218	0.0703409090000938	0.119523859516647	0.0398164141490311	0.141001938101387	0.106636551408739	0.0286580356569622	0.0583587623325243	0.161691430473996	0.0343022567111381	0.205350520578417	0.098393480379248	0.182235660589756
Meth.CALCA	0.0695726179717006	0.100046234078807	0.0992227674135401	0.0422994704845205	0.0494955558331956	0.0305550282777713	0.072133074280013	0.0548679541713168	0.0274447437615084	0.0434287425766344	0.0783440278035152	0.0262082285900451	0.107334940279603	0.0712200203803829	0.0744907186592065
Meth.CALCR	0.08534833638941	0.121693974167798	0.127128801969775	0	0.0603168680526564	0.037864149481981	0.083244570102276	0.0781616191916633	9.07175313567035e-07	0.0486891981753334	0.118880106393193	0.0426812158302996	0.140240359356811	0.113728506536747	0.0846279939744171
Meth.CALR	0.210452238952283	0.34997631946073	0.282710535870237	0.168684756324595	0.170957298808075	0.136086524937088	0.240382704729233	0.209970883043886	0.123827247996833	0.176688478551301	0.309520041362534	0.118388081167365	0.246531872652882	0.251865754474767	0.253873706573946
Meth.CAMK2B	0.267396894718787	0	0.255852777020967	0.180447209348313	0.169598797780657	0.0404572683897112	0.0275883279111411	0.224928671409393	0.0380890000684023	0.12687066165679	0.212185331436497	0.087926043302539	0.236388745026645	0.125808655847445	0.305373579258564
Meth.CAND1	0.106025300362286	0.160102960727523	0.127927268067378	0.0809586595367763	0.0866255076934914	0.0677829296626567	0.113212387741494	0.100663684778814	0.0603369053295237	0.0857758359916855	0.135360973687425	0.0566514567864084	0.118111430014341	0.114015638539405	0.122309457081053
Meth.CAPNS1	0.133063121058715	0.215806509218436	0.170541855500261	0.103331619620112	0.11428872783751	0.0808287276971395	0.155113935314809	0.140306251617051	0.0856675431024613	0.108584858680929	0.170524358169347	0.0672939472417849	0.158706645290916	0.159382565351011	0.149956876861404
Meth.CASP6	0.107080115976524	0.176029855386611	0.111715087350506	0.0826773617680559	0.0727477208802886	0.0876524923140051	0.0964698924918485	0.113685891138528	0.0319860243850773	0.0998253724818737	0.138977211616146	0.0878947677861421	0.128114999875068	0.118610263361032	0.144670273173807
Meth.CASP7	0.2182641677523	0.353761831864682	0.28430558313216	0.174906297303851	0.184335338952287	0.142942161936323	0.251886971143797	0.219521727492722	0.140129477967762	0.171994834515659	0.28326961462762	0.108658809306667	0.255767537440441	0.241681590604315	0.270838064744462
Meth.CASP8	0.155146109467024	0.27283874637413	0.18289139010504	0.127753853608832	0.120307900636871	0.100165059434324	0.163751755535639	0.140114512594361	0.100938125943093	0.129367393989214	0.206979406819686	0.0989767340617301	0	0.161800933323306	0.000121557874362043
Meth.CASP9	0.204083666308254	0.308431931331684	0.241064222412422	0.160935536794017	0.163744153373505	0.126852736496275	0.19976509684027	0.183206584740558	0.113059180733979	0.162909084340926	0.259731970488897	0.104323278922498	0.207046265550921	0.21161589602659	0.240873969576371
Meth.CAT	0.200311338212208	0.245683663589941	0.172908650173861	0.140650084986208	0.173696350282115	0.0713687660103374	0.169205324675122	0.167019174859706	0.0978531222038272	0.147500671481058	0.180717214358445	0.1107260972928	0.170822608454453	0.178269400720123	0.234336841906159
Meth.CAV1	0.133235133110611	0.192263436030211	0.165943422130147	0.112292170579665	0.122986429801114	0.0715977562777877	0.145032864158663	0.128986232465691	0.0712580664969652	0.107115637776991	0.172932966556557	0.0616028104540035	0.146207588718463	0.164233165098554	0.160451845303131
Meth.CBS	0.0734839795120739	0.169384199921623	0.154786360131924	0.0819222090394833	0.126263171747259	0	0.111868192582476	0.124699738238769	0	0.0718462875489126	0.139791850834207	0.0646855050497975	0.147827488325083	0.130307625301035	0.121510911752456
Meth.CCK	0.0740280782063214	0.114225104134089	0.0892299661137496	0.0554608270279622	0.0639675658087812	0.0476424908703921	0.0733759531891194	0.132596769711679	0.00103445474636389	0.0470532780057629	0.0997770422370816	0.0276950539910602	0.132239725015684	0.0738363537311193	0.112163528529506
Meth.CCNA1	0.0664736377896273	0.0984887190323678	0.0957134648373952	0.0539004752343296	0.0571978936496858	0.0327087291005527	0.0720020575222411	0.0549966393365166	0.0413564668932981	0	0.0814922461076992	0.026016509324024	0.101486088939278	0.0743370520861878	0.0784559184216637
Meth.CCNA2	0.218852994421689	0.369704329508807	0.296118206913334	0.175823647367222	0.204893540176273	0.148887468376663	0.266408259081434	0.209946153173913	0.139546368227896	0.186595818018549	0.328293256506078	0.125905836580848	0.248356314914693	0.248251222700534	0.27625493697005
Meth.CCNB1	0.0471871475315734	0.0708493392450145	0.0579846072127739	0.0386543746415922	0.0395681287457899	0.0274179558267292	0.0483401536718068	0.0412489700699381	0.0250531042957538	0.038227268408276	0.0619626444978524	0.0239251074675838	0.0522669725908144	0.0497989040561348	0.0547591736962672
Meth.CCND1	0.195893043155065	0.345415123128719	0.273613065135252	0.186066434695564	0.159854408892241	0.129700269703063	0.213022666363218	0.215189729561701	0.090688351503434	0.167960497944335	0.279642913645419	0.119616690490534	0.2486571053355	0.235927747417859	0.236855744403671
Meth.CCND2	0.175654724380946	0.220741927399979	0.21710145624145	0.145357666274753	0.155081134250499	0.116303817008473	0.166093193862752	0.162370723948387	0.0948457258447873	0.0753241986593001	0.219974689547772	0.0950026828041352	0.194945711883247	0.178932006969387	0.182841685133623
Meth.CCNE1	0.215196717320234	0.330069160697079	0.263211400142161	0.165184018528425	0.173468782282963	0.124074813573078	0.220738516645337	0.221397402083946	0.123280332305081	0.17633521981319	0.268639246395279	0.111172091866905	0.23986160841488	0.223631822713273	0.247892396679329
Meth.CCNG1	0.159024178876889	0.247271840078513	0.208400355595922	0.121980499669914	0.136958104459087	0.092141351702492	0.162900528490939	0.174111142345688	0.0894641480252357	0.119965056233571	0.212987799202391	0.0815092636688609	0.186240264398619	0.188557080566637	0.178029567861163
Meth.CCNG2	0.256747543583442	0.390947846961635	0.320560126546153	0.186170583625572	0.200922580492085	0.148837982432298	0.244644963044258	0.235371658478251	0.130990825198313	0.205123761340764	0.322009695775456	0.124505448182807	0.283779153105729	0.270886457489096	0.295974896467181
Meth.CCNT2	0.13629143401683	0.199438567456922	0.173222550822028	0.112002277470814	0.11055428127914	0.0841873363650752	0.148183085000027	0.121011854331765	0.077416971591679	0.0985111821813545	0.183803433862382	0.0617984517174629	0.147221449205653	0.156084951493971	0.162461071280894
Meth.CCRN4L	0.203771829521761	0.360608456363671	0.29576643315748	0.188112082177526	0.194391833367241	0.137645054253186	0.255738938811837	0.222276237972919	0.146685592829679	0.164336447858431	0.299338769780578	0.118836513598243	0.251253745679732	0.257677969676471	0.246882535582667
Meth.CCT2	0.245557687644605	0.389973946106898	0.314773434004243	0.19145112996361	0.198835857501135	0.129677983018193	0.274891535953412	0.231837389912745	0.14251545119031	0.193862723289447	0.332420102991981	0.133876580221157	0.277830469945604	0.265054794600692	0.299855572199182
Meth.CCT4	0.227851592035534	0.372352779386109	0.286566656133349	0.183066581715582	0.189062919615938	0.145957395938618	0.26801803659162	0.238453395805855	0.13348838686083	0.190510329296632	0.300489715543712	0.127766799730809	0.27052761296863	0.24613072274323	0.273991914981635
Meth.CCT5	0.242237135845788	0.366075608347832	0.308307848659386	0.185262732224278	0.195270813155341	0.147219558486234	0.259224561786765	0.221278387015166	0.138808697436203	0.187498436092343	0.318135275598621	0.12729248154763	0.254775589930878	0.260548491386619	0.301859155704868
Meth.CCT7	0.197006910803822	0.308558537523939	0.237886004922604	0.155593331586845	0.16876969506198	0.12258414137004	0.236340995819479	0.195684406262601	0.119814111086475	0.167687574298592	0.258349823141348	0.101125806037152	0.221437708531137	0.211975108719012	0.240676797751676
Meth.CCT8	0.206231642440279	0.331327375233647	0.242141272930193	0.133991768308523	0.18084676681262	0.15283584601301	0.225144905745752	0.214925355255801	0.131277543844503	0.171450546938902	0.284638174081173	0.119672256775363	0.225859478727517	0.258795449268285	0.241384306963036
Meth.CD226	0.0538338167579527	0.0857567321478089	0.0782132773607893	0.0383493978483943	0.0404142949628458	0.0287554245313125	0.0547291718225309	0.0441109635818931	0.0260709397395299	0.0399396139399	0.0689497478977808	0.0549984106202085	0.0552174790161368	0.0721901087361984	0.00178677520075809
Meth.CD40	0.118733722109013	0	0.139863122989803	0.0967930014843374	0.0767232542041423	0.114152292079473	0.0793865969777555	0.100891713638713	0.0673903349421015	0.00730601193023005	0.138545732437896	0.0781238304842048	0.123504782571075	0.142381146241689	0.120262356118747
Meth.CD44	0.128423614131147	0.204197763787474	0.14740519152933	0.0930198838206356	0.108636874103649	0.0772130970294507	0.145431099355907	0.129785287577255	0.0825935935497504	0.0952740528803994	0.154656384878001	0.0688298108761507	0.147071749769455	0.157752214357168	0.146821259295828
Meth.CD47	0.0506793991433678	0.0729279426185236	0.0599061711929362	0.0720730443439065	0.0384070851288029	0.028443104113499	0.0484007580064654	0.0437462034417379	0.0434664545126398	0.038649555753993	0.0664598243459831	0.0238042365936088	0.0551827207324469	0.0505995227243769	0.0749735075821635
Meth.CD68	0.248501445990071	0.370570602929846	0.286489266673984	0.188429064647939	0.196720739106855	0.159437475263858	0.247106877655286	0.224918708257187	0.137603558473593	0.20340956660272	0.317052853480003	0.124340922439908	0.279290717927075	0.247554201109582	0.300020933760343
Meth.CD74	0.0503003003037683	0.0809557948615044	0.0628601483645772	0.040076907626919	0.0387859771426463	0.0307829200508267	0.0546521818679261	0.0409859171878973	0.0256906029000118	0.0414043009815556	0.0659894239330528	0.0579325095045866	0.00147098027134644	0.0732809692610079	0.0740235285464479
Meth.CD79B	0.00109223584949809	0.0169151639280204	0.051178340774653	0.0397376984647184	0.041220162352074	0.0447790620131706	0.0520861042765433	0.0398933201452923	0.0283028439317911	0.0382015014463186	0	0.0283292027285067	0.000608952739065154	0.0587269212220169	0.0536728607763149
Meth.CD8A	0.090032274944667	0	0.14239678231524	0.0591320863274382	0.0736492777029603	0.0349556696983958	0.0906716089689549	0.0874089970681793	0.000555957866152853	0.0594658950142445	0.140134187360858	0.0965328053130296	0.152218300536839	0.0273035049245368	0.118685748582176
Meth.CDC25A	0.18909242563753	0.269233801830833	0.23381007125884	0.152634878801795	0.13994784273598	0.117269391772269	0.17380610568754	0.199159530168181	0.115014602539413	0.128410169366856	0.230818846208498	0.103228823056994	0.21109873001249	0.228096171326141	0.201704486824893
Meth.CDH1	0.0567689716827796	0.0994900146456114	0.0720865308730931	0.0443310463379238	0.045783358736229	0.0387676816488012	0.0555786584832381	0.0839879857434229	0.0462445911284304	0.0474049967628755	0.0727886759575105	0.0415978839847894	0.0882508994684416	0.0577297000397446	0.0711147641509803
Meth.CDK2	0.0913504749835514	0.18534531266565	0.15768108668742	0.090399373838644	0.0613008203079871	0.112424791421567	0.100824886033251	0.0907647070221524	0.044914533453588	0.0865544348645818	0.156455412773837	0.0793243961172476	0.139586330344854	0.174122478820727	0.129953288622118
Meth.CDK4	0.154474906608945	0.238783023707385	0.196939254860965	0.129809393288269	0.126111367640752	0.100051212991747	0.166306083065585	0.150548260856232	0.10163649301964	0.130307508872655	0.208851587224147	0.0890315483759845	0.1670777942171	0.175776961059607	0.187951836488111
Meth.CDK5	0.150586184796418	0.25630481042289	0.19341466237561	0.143251049338277	0.142234629877876	0.102787538090804	0.201695204702599	0.155867003145721	0.0971870384185614	0.130865313093128	0.231287221325866	0.0794842237410487	0.209223800943705	0.185441738581611	0.196098983946919
Meth.CDK6	0.244138771838062	0.359101644872257	0.311873090274269	0.188600515054599	0.200718496640967	0.141902773108021	0.251658753112217	0.2314214438532	0.129957033798516	0.195657005540965	0.318493900284844	0.125609686723569	0.273672663857886	0.243571379036508	0.299680034132772
Meth.CDKN1A	0.14508348384033	0.238386674358772	0.161090996837467	0.111355068463013	0.134343540818184	0.126177406565738	0.138329372003937	0.161315608636062	0.105510784110287	0.131554898225555	0.192171765992545	0.10014877520263	0.178761818909747	0.164593535363405	0.167385351849525
Meth.CDKN1B	0.155957391462389	0.242263007408481	0.197935919314598	0.117807073156997	0.122839507448093	0.0909140044819204	0.165779204121045	0.162625473393328	0.101076663848213	0.122353068675848	0.206242046818891	0.0894992043150162	0.175577280738139	0.169104412510917	0.18052163926919
Meth.CDKN1C	0.183777133914213	0.31795762607489	0.194404182907821	0.14405728390713	0	0.122046538807579	0.186765509226611	0.189503056728977	0.109542544166713	0.12552500236653	0.1777123559976	0.0903321832375778	0.2298506341135	0.157258248664799	0.188911439267278
Meth.CDKN2A	0.222393564082181	0.344236049835672	0.282102645994508	0.189889478097892	0.184536096117724	0.13780076785518	0.238704264923178	0.197610264412666	0.139309116948274	0.183468015245472	0.286105946670573	0.108222702596627	0.241491450767887	0.222060975194937	0.356541251333655
Meth.CDKN2B	0.175342836667276	0.265534307206945	0.18645898400737	0.131847935544448	0.141388061930844	0.114240556882323	0.180115732220092	0.183619783553043	0.122710155093558	0.136570637911129	0.217487136063766	0.114180270275084	0.18647423956732	0.17881246943164	0.199526521299924
Meth.CDKN2C	0.220715604047764	0.334635060516456	0.263477599196636	0.163510132177689	0.18413701082836	0.141216555748349	0.235479028765736	0.20660056634524	0.120603195873443	0.17868796600482	0.291951935397579	0.108850351456146	0.235667460968563	0.235441763413894	0.249099021240387
Meth.CDX2	0.0690894599892854	0.0957684818278131	0.117151235812171	0.0423197377429163	0.0582984279892898	0.0322320306101552	0.0805603036387315	0.0577822802080088	0.0305580735485038	0.00347532609816481	0.0851435044137052	0.0077957258320487	0.132276590121254	0.0622516203502086	0.0766055503485982
Meth.CEBPA	0.175522698959989	0.24193179095689	0.145899973692903	0.127505820564013	0.151616127327389	0.0923612647982306	0.122528065768385	0.169444852600332	0.0797163791307202	0.120074341110299	0.190391743783924	0.103487602052368	0.200466250167145	0.0971841342783796	0.151991162983332
Meth.CEBPB	0.189186496797961	0.299391490363887	0.253840292418279	0.161567736761377	0.163516608050671	0.11257064526771	0.226031939110696	0.205616889619075	0.115007831301871	0.144727738786559	0.261631489673599	0.106505869808614	0.234119476299335	0.238957566688666	0.234268071637883
Meth.CEBPD	0.202597038749608	0.294602608714191	0.218481261531082	0.153833804838022	0.183381440109543	0.106427907485332	0.204134711283832	0.208682343785888	0.121814138737052	0.143100026591608	0.24117430027814	0.117736479073421	0.234910508205916	0.195372311853698	0.215868177243338
Meth.CEBPZ	0.253592829332416	0.398463809745501	0.31818159592504	0.213353362385619	0.220568497559271	0.154082163417875	0.279565527810767	0.243142963294556	0.147242099108536	0.211392758695756	0.358278195635385	0.1289785156477	0.283568085098458	0.279641920691561	0.303563977434584
Meth.CERK	0.165452593275208	0.259565338181647	0.231701347293434	0.146877833082286	0.133706035928082	0.118377647018839	0.177144295700343	0.173804080766172	0.113078461389775	0.112336489046957	0.228379456226967	0.107918098166479	0.190064062227321	0.208004879665178	0.196421055130895
Meth.CES2	0.219933045304225	0.372973506959945	0.291588747178948	0.171522087444725	0.186659888052627	0.13870561232868	0.255393843177264	0.235215402897472	0.127290795878776	0.185025118505191	0.295970238230994	0.12629300021874	0.258987433165456	0.254939281399377	0.261801876898658
Meth.CETP	0.0482915219494088	0.0727084721073851	0.0614431927068622	0.0375868828163463	0.0393138607068802	0.0293516480299587	0.0478286583648085	0.0415278466173101	0.0249999193061873	0.0377919251073297	0.0115568551355959	0.0342393849239999	0.0518368361674816	0.056126014371806	0.0548746278246011
Meth.CFD	0.0544384521385049	0.0883295711968902	0.0768053556666133	0.0405823096151295	0.0417860725229084	0.0306677431132936	0.0527904376506759	0.0429398386732693	0.0386682957283776	0.0402338132371136	0.0697334615867107	0.0315758405446832	0.00948139805143866	0.0857284279149775	0.0755673561278782
Meth.CGB5	0.0526609407719897	0.00563645626777446	0.0890435561891407	0.0384407003914981	0.037916092445412	0.0289630042973046	0.0504145322048078	0.000349854638866257	0.0259415343253708	0.0378609907124028	0.00206823289579217	0.0256386486457004	0.000491154226178374	0.054292379723738	0.053408852098454
Meth.CHGA	0.104981987639033	0.131312341746391	0.147212961109376	0.0766207487203558	0.134478504592348	0	0.0952323168183663	0.0735885818742746	0.0569137583957831	0	0.107339679118295	0.101445842980354	0.147249735846757	0.105394663001815	0.129076941033457
Meth.CIC	0.00347939220021492	0.169337777598625	0.153888451609465	0.0960358304513965	0.0908900894249928	0.045199194085333	0.133111123522013	0.0910816359910482	0.0507509761785145	0.0958509266571688	0.171640418255142	0.0621091801061434	0.137930168843616	0.13566161866024	0.129941271011834
Meth.CISH	0.159636654519691	0.266310457106925	0.199494601520302	0.125935237833238	0.125576671506903	0.11951908128641	0.179407520418997	0.121112037655846	0.0986144419026952	0.130940552589303	0.208599997741047	0.112193584269509	0.179049451432691	0.225721593909804	0.211646272834879
Meth.CKB	0.131077091611545	0.208695934140755	0.15425450136506	0.102084526173037	0.101018619549743	0.072432664098894	0.145348879164243	0.133345234286851	0.0752963564795942	0.100489966258689	0.164169578860698	0.0824700900609133	0.157822391060545	0.125426029316761	0.144378670992307
Meth.CKLF	0.181965207130605	0.300728700143545	0.231264217469904	0.154344452410082	0.154434528222647	0.102482519380443	0.205314238849817	0.178913742676005	0.118282959695895	0.153466620167407	0.252401796733635	0.101355707039048	0.208502977156419	0.202362998610912	0.224212065110567
Meth.CLCN7	0.0530504200932872	0.0787119726545831	0.0665851376046204	0.0460186652268238	0.0401603202380104	0.0316611935556803	0.0557123954870408	0.0409766481728755	0.0292788085570612	0.0426374523483067	0.066357708303902	0.043026954788242	0	0.0619338549628539	0.0588064431425821
Meth.CLDN1	0.153323594811045	0.00376262228465423	0.173718100245268	0.140563456785225	0.189341862361161	0.0702838331584204	0.164364148902952	0.116866059110045	0.0945028589929959	0.162672519348519	0.210825112366874	0.12001522848957	0.184156735464716	0.150621920495357	0.239669381143137
Meth.CLDN18	0.165194499095831	0.00492805598293902	0.0847576279669272	0.00114039577601213	0.106400356225079	0.0422192406992161	0.069918819678147	0.0449223065825399	0.0316175240167905	0.0481914072079561	0.000309674450977292	0.0719942963034147	0	0.0809646938127276	0.0696358806769584
Meth.CLDN19	0.00061624251537221	0.105528810236088	0.0761299746313225	0.0445289267220454	0.0525123881643613	0.0353659202493252	0.00108439074209206	0.00137164258065972	0.0298332359027893	0.000162931168757615	0.159984169892349	0.0389834867775006	0.127225340329066	0.0686829151953332	0.00151596125674078
Meth.CLDN7	0.207684660709415	0.338690998592624	0.26164797738767	0.17586876961364	0.175908768596945	0.129981423913148	0.250530498502559	0.228892496563382	0.119201404349358	0.183841200807567	0.266824407400574	0.111014156031369	0.248657250427487	0.236956421499328	0.248344493993888
Meth.CLGN	0.269876856315901	0.243519746494003	0.276337004487088	0.151121565135411	0.229561780346625	0.045759462390232	0.000899698570781541	0.218573798943231	0.0357635164895845	0.197163502109184	0.24025522184219	0	0.2598642816241	0.273424295405243	0.251940027075629
Meth.CMKLR1	0	0.0760779881558296	0.0664865573936259	0.041033141590789	0.0497405590124006	0.0429867233132712	0.0579514371725196	0.0515765379105444	0.0427698723262327	0.0388768377162167	0.0038744057046518	0.0291361052088387	0.0626654008777758	0.0614075957600075	0.0664373419574555
Meth.CNN1	0.0538170275465279	0.0342907786215314	0.0566870376907225	0.0464320647386053	0.0394260822122071	0.0431864370913634	0.0549568653567875	0.000478886416965466	0.0287344272478336	0.0396546749884492	2.406953411374e-05	0.0381434179671011	0.00177095674349706	0.0740129469432337	0.0601110770314077
Meth.CNTFR	0.136125248114851	0.234425590955098	0.167133727261957	0.143848269107898	0.0751411541446433	0.0876273659754999	0.13290919098948	0.158738052907903	0.103215275857121	0.104835737363749	0.162008703776156	0.0600238140766177	0.127620634077857	0.170933277132916	0.14288203870956
Meth.COL11A2	0.092779299411437	0.198811781063834	0.14501093975353	0.100770429503665	0.094355448110264	0.00134603581304523	0.0913514008135214	0.0927016903177363	0.0412033197814241	0.0563401557153637	0.122258823375915	0.0896452647108649	0.157262765424971	0.15409548307246	0.110807683197228
Meth.COL1A1	0	0.166670559737546	0.132939648072929	0.0958012909150867	0.120261852395959	0.0653227137085597	0.121283811176753	0.117974916047851	0.000722763588377013	0.0907189229536594	0.136035283462487	0.0783284316724742	0.135386715961139	0.121657895409776	0.136910957822061
Meth.COL7A1	0.114222775984541	0.178808426654002	0.104915525800359	0.0866832180753147	0.0975515914051858	0.0652965091142625	0.102181026614776	0.129653510110867	0.0895299231329285	0.0760562466568744	0.118635543372879	0.0699514365717086	0.129806619770479	0.0979763817720331	0.131248887062591
Meth.COL9A2	0.121088572498442	0.236910422591451	0.202566390278751	0.135186257299357	0.151167820285441	0.106806151626055	0.129114280992489	0.195563004531104	0.0589150048824275	0.0878700398847718	0.199233366442132	0.103748989405402	0.176297926354477	0.179027015709874	0.140523022506942
Meth.COMP	0.0869708650404954	0.136826926925108	0.0860035174413203	0.0615929844380526	0.04907569089592	0.0312159207780792	0.0595419005983026	0.0650469481034537	0.0291025613955477	0.0469165650789129	0.0754667379114543	0.0308983534820456	0.0715522009137374	0.0637193839758605	0.0765554406446252
Meth.COPS5	0.26520594006804	0.404030487236836	0.320384646650913	0.20763162292326	0.222109566637926	0.166754726624802	0.285712812609107	0.247898115824002	0.152457407826851	0.220911676413365	0.365044919356083	0.133905911542737	0.291210999877688	0.265744293658957	0.322044090660008
Meth.COX4NB	0.194400603664306	0.283177347057019	0.248035328516583	0.15603168877261	0.173739540587579	0.132382809520972	0.191152744590026	0.193591510833891	0.124665494027219	0.172506925332007	0.253812009641928	0.113654056663239	0.219684103771052	0.164272687258138	0.23601149078303
Meth.COX5A	0.241870672027626	0.372023821037966	0.286611288618232	0.184602559461008	0.18731188195265	0.131934557740777	0.258017316932179	0.218985393266482	0.123282380161086	0.179065583237195	0.305433247408876	0.119272812410829	0.249677204945899	0.240261531973182	0.279931597447552
Meth.COX6A1	0.222750525175357	0.335434165466565	0.275775479311075	0.166769850720584	0.183094861008275	0.135185071248371	0.231321837589841	0.199670296736171	0.112237245091043	0.16462939845043	0.278745519468873	0.110649218431211	0.241644639361515	0.225341683463661	0.269063190236202
Meth.COX6C	0.201417847664356	0.319791881550537	0.250346206694422	0.145877757805197	0.167509434290571	0.116091455210815	0.220747604055088	0.203566380636631	0.10477541338019	0.160804131453788	0.268330752628848	0.111512914261451	0.225409842272923	0.215539759024003	0.236877912729882
Meth.COX7A2	0.282035912725342	0.440223184020619	0.343004075604093	0.216172560650003	0.233828792879512	0.154789409030058	0.301675629022755	0.248793238407165	0.153046538763793	0.220171653551003	0.380787280091237	0.139704656778587	0.289440925309159	0.286442310079607	0.329840352266628
Meth.COX7C	0.067080187997575	0.105091056871331	0.073517424634274	0.0479194886749898	0.0520308617033644	0.0430631827129791	0.0723182130532927	0.0701129356616023	0.0394696842293824	0.0496774303846084	0.0776693766505928	0.0360373801923602	0.0780740730789093	0.0688206872803167	0.0794340036258549
Meth.COX8A	0.228304021890002	0.369865566111677	0.291060166974838	0.171241620155779	0.200389586774779	0.137237737964889	0.264233790559391	0.254036940749932	0.141594195109375	0.204242142578721	0.313818651367341	0.119831258515732	0.255047203853009	0.241281493931896	0.272419348877708
Meth.CPEB2	0.0979649157523391	0.15796884852393	0.117473420143357	0.0702433916576816	0.0774245920382736	0.0640236070730018	0.10357408286466	0.0940586682982356	0.0550674933212297	0.0743272745846233	0.116470076826536	0.0484658983474969	0.111679223947836	0.094554102175197	0.104985364643656
Meth.CPT1A	0.107496378069249	0.183842314791291	0.1527396768517	0.11791782122137	0.0983386334496215	0.0827919685994971	0.146928768367729	0.144406114890338	0.0536076650247325	0.10013732872708	0.157748891461429	0.077288052587722	0.137166454319064	0.143246550350594	0.116509095059448
Meth.CRABP1	0.0732245282552679	0.170615449616306	0.153786795885243	0.119017135567087	0.0743385311291745	4.83930373702376e-05	0.0886162026306097	0.10124780580524	0.0287123599936608	0	0.104758848753887	0.0273852745578445	0.151012054371151	0.0636107444014165	0.108943450121321
Meth.CRABP2	0.143504164403041	0.230163620650051	0.159715735127138	0.113056291769255	0.132798428732183	0.10513842780989	0.143336160928764	0.168192910728624	0.106863933810061	0.120636238097345	0.165644092062472	0.0973800121855093	0.190710640927325	0.147267874200834	0.165637365162761
Meth.CREB1	0.191019070582763	0.277492733085696	0.225936756192491	0.135600155315668	0.155494192177555	0.113261699795224	0.196531452184852	0.172946324768099	0.118441803379535	0.15647647338382	0.231383122007907	0.10180994565306	0.177051457243297	0.211429819224932	0.20726784712943
Meth.CREM	0.176100995620763	0.310375163556451	0.253778683103719	0.166090126418852	0.166561170809147	0.116555970119071	0.23560821024169	0.194583936722525	0.120452898566198	0.156166948441656	0.262606945616452	0.109077410725381	0.238476461733375	0.238871394839646	0.218458403329646
Meth.CRH	0.066719160734417	0.0968608842373287	0.0736329604960595	0.0491329658204784	0.0588705248375355	0.0323634743782475	0.0577821238373284	0.0546578391388051	0.0290163417919247	0.0406911528267538	0.076603906605428	0.0370363646122864	0.0661457119578274	0.0750244874813021	0.0711567854934025
Meth.CRMP1	0.00043700887497019	0.099088477978617	0.0745115415094229	0.00144721655391829	0.061615866659369	0.0293930463750346	0.052290721556184	0.0523224087331879	0.027701583712349	0.0424141487290132	0.0748487959912768	0.0286217689294622	0.0724559699617248	0.0584861495619398	0.0618108157849046
Meth.CRY1	0.242353928334863	0.357870088094348	0.217368625471016	0.169276726644708	0.195781298616258	0.137822763959622	0.194649044211333	0.216570509360259	0.1365801942889	0.182491431965106	0.269128144038706	0.126357723079717	0.259602582023192	0.172956841282813	0.221644489036392
Meth.CRYAA	0.0496323828865384	0.000375952011492677	0.0527440227007142	0.0387193570742277	0.0394428478842899	0.0309914480199027	0.0494894804479897	0.0763495253545841	0.0273561432988125	0.0372522861108705	0	0.0257431123087042	0.0581293479439081	0.0512094903504487	0.056649000255887
Meth.CSF1	0.195554750739474	0.312407519574735	0.231418880281631	0.138816894771092	0.137241669346675	0.0994522738806957	0.205425036819577	0.161367887899629	0.129572337325713	0.149752647634702	0.239139347224227	0.0882165078873751	0.202617462245988	0.220674173180245	0.22066646606349
Meth.CSNK1A1	0.22596234059379	0.366414959958129	0.288539539038491	0.18697390581044	0.183557105927344	0.13416003764053	0.263566120928965	0.23470660679541	0.129475379277515	0.193597144702299	0.309396860941606	0.12708560637077	0.256420094147199	0.260814609728502	0.289471319894565
Meth.CTDSP1	0.231350443626866	0.347476774906955	0.283125437953692	0.18131831415117	0.203118968657085	0.145019943356794	0.253789240755537	0.220040540672837	0.143114290201947	0.185921022493302	0.322073809287905	0.129434855156056	0.26024003670195	0.239950960071331	0.271128452484013
Meth.CTGF	0.209696653643087	0.300613223211089	0.186645099000189	0.162688979907305	0.160718154852664	0.131092013599383	0.172709053513113	0.20047863892835	0.115479943164373	0.126714984135894	0.216750660077053	0.11495529511503	0.221829531364348	0.148453921349378	0.207799607937641
Meth.CTH	0.157357766671545	0.244317515875818	0.202446955178056	0.13331785830449	0.127944165420398	0.0953201399226254	0.185569795523325	0.147666877368955	0.0933507650389732	0.130941158435681	0.217403193802022	0.0938257254570088	0.175503308199378	0.193207655889425	0.196008163584469
Meth.CTNNB1	0.188711456782083	0.269983306335108	0.233696819115396	0.166888800775042	0.163397169021826	0.0971371868272928	0.186364671396708	0.21870375237694	0.131434498224146	0.117083135705642	0.275797135320239	0.123018433450797	0.197846614251051	0.226394835851981	0.197891507508971
Meth.CTSD	0.189580232960681	0.292505712247334	0.253788175888265	0.148488190850014	0.164811602764197	0.105760329134594	0.226075019747452	0.206779838046951	0.124909937955687	0.151577801441325	0.258199700574649	0.110017669641045	0.237962929974266	0.206850150377775	0.217946260420061
Meth.CTSK	0.0670041325491506	0.102261339438487	0.0744620242108476	0.0430335887509301	0.0448152906795048	0.0371440421719815	0.0630455984359952	0.054645947053144	0.0268647800857462	0.0444439057042889	0.077642998422838	0.0248373035025045	0.0740939235531541	0.0668214488540403	0.0782799064196784
Meth.CX3CL1	0.0021981797373117	0.109115363361595	0	0.0677776809523116	0.0554065930788828	0.0764069055054255	0.0795999698177484	0.113838563558688	0.0399496596805277	0.0777417027691438	0.092786554265113	0.0764128762270909	0.108177479943808	0.0960807580731982	0.117135097956133
Meth.CXCL12	0.0625156350086021	0.091420655736677	0.0800590316867633	0.0544098916712015	0.0464424329290286	0.0319637157984568	0.061558780802241	0.0507411053809269	0.0292334584239009	0.0419104747104831	0.0748350551057018	0.0260410746064285	0.0628793684890092	0.0549750814700014	0.0671802872910928
Meth.CXCL2	0.161176591137414	0.234770751140417	0.164802182694664	0.134916624316738	0.135619548450112	0.0393654474948776	0.106292965590313	0.111669733773592	0.0612144641485315	0.0652763399193187	0.166984745243489	0.027974535427098	0.136552580069687	0.106645385398462	0.168819404363962
Meth.CXCL3	0.171070248601234	0.217014253132325	0.175992713361086	0.142724128627327	0.146298168228102	0.0492610899570653	0.120821694933005	0.127831589512182	0.0736969020973368	0.0712474673275009	0.187798129322872	0.0346734098693089	0.156391173282991	0.118830738017078	0.175190347554205
Meth.CXCL5	0.0622410026987935	0.0953099827944772	0.0686846352528341	0.0399616941130854	0.042082918831179	0.02905956607377	0.0561384045730615	0.0494753156763143	0.0259994081652174	0.0420230356489499	0.0766696388569198	0.024421611572981	0.0687734905472383	0.0543438751519699	0.069820500519488
Meth.CYBA	0.187540579282923	0.0024614797603958	0.256209009466411	0.196689199105159	0.175300933243705	0.0912631011560901	0.217360530788035	0.193301049167462	0.0994310284370432	0.156191130779024	0.250696774765305	0.125346466829589	0.2000970419614	0.250838484165894	0
Meth.CYC1	0.195030841945302	0.268565759656453	0.227491065887865	0.150073787961382	0.160028475014371	0.0578890210433759	0.194010918435452	0.205723806551928	0.117914399457804	0.151340577684228	0.256958421693535	0.106375180135378	0.21342848325985	0.18923403952933	0.206456094383059
Meth.CYCS	0.264377663913823	0.383816311452592	0.333150790428404	0.203547195098763	0.205001954474086	0.151488331472751	0.263955909672169	0.234294328444966	0.137362095866954	0.201789547491126	0.351580168259758	0.12695390038328	0.270388053054827	0.270600012916049	0.29727632795574
Meth.CYGB	0.0526604202855962	0.0782422597438077	0.0662598362628233	0.0430209368561709	0.041185020534487	0.0307715791700066	0.0522042452438434	0.0436469293652791	0.00195130199022623	0.0390723726611799	0.0674706641624203	0.0383546589995401	0.0628228859844346	0.057349537558546	0.0611957724481825
Meth.CYP17A1	0.0480066814962034	0.0775939121330098	0.0636302615643051	0.0592442586312969	0.0413714345381446	0.0284679144718946	0.0485167466301719	0.0657582341046167	0.0261519669673194	0.0278169568085701	0.0656888221150729	0.024073662450694	0.0115981795330698	0.0478636658843999	0.0162376499127599
Meth.CYP1A1	0.0910334238816236	0.142769624612309	0.103036913773842	0.0684050340629824	0.0685179625297809	0.034861729878067	0.0917582436249252	0.0854481835392053	0.0491771547982236	0.0533769423230738	0.0942114699030273	0.0489789481959142	0.108847507053041	0.0880359677174785	0.0989927633389072
Meth.CYP1B1	0.160277009647486	0.371951221636004	0.22337876276355	0.138645010998718	0.194128854894414	0	0.17610741179739	0.161195664182678	0.0340330464925965	0.000138110497323289	0.197129471394559	0.0774789644189603	0.191377535927136	0.166777130408056	0.244782569386132
Meth.CYP21A2	0.0532996360369622	0.00140458017528929	0.000768497228017171	0.0410045744038338	0.0644419653775462	0.034130110906515	0.0606017311361658	0.0506327345279881	0.0294049687294858	0.0411240180002168	0.0147716415881042	0.0362029830025686	0	0.0537148130510182	0.0561333609309401
Meth.CYP24A1	0.179568725269399	0.244202518060762	0.185091427283703	0.132353956644839	0.132614327614472	0.0407931144821667	0.139849225910865	0.12393817649502	0.0312135715972074	0.131280987829199	0.198677087994284	0	0.170239605293075	0.153935726884491	0.000273141875638894
Meth.CYP2E1	0.072950242715215	0.0954771385404143	0.0710810039011514	0.0538060895065337	0.0569410327070586	0.0550040865862616	0.0650983290075896	0.056193597829683	0.0339347467836591	0.0589394990717639	0.0767359476747761	0.054734865850441	0.0686334057118149	0	0.0794594801303685
Meth.CYP51A1	0.220245531305129	0.373025005396689	0.284330188265111	0.166221555051973	0.18790101887885	0.132587271386986	0.250686744117543	0.227020620107363	0.126740267925953	0.154286718877178	0.295023644499965	0.114861307262637	0.252156368139397	0.237351994059832	0.256561363820588
Meth.CYP7B1	0.137766968826504	0.223961398408564	0.149841886553527	0.116174823232057	0.0613922230316392	0.116334112405831	0.118310902563624	0.122568539398451	0.0408757771304322	0.131861844539543	0.177818499104277	0.0995655845137258	0.144130485498726	0.171477727190678	0.166153964915124
Meth.CYR61	0.235879864645503	0.333127025404645	0.183177224519439	0.150767983718685	0.174657285855104	0.132312314385556	0.191174892190717	0.23582744024621	0.136197753048358	0.168753069732087	0.250770655726227	0.1422011008248	0.274717872104771	0.236227690903337	0.217187254923601
Meth.DAG1	0.228011181153391	0.372314458279648	0.282725113634879	0.18769593690534	0.191612303047356	0.128470548300407	0.25215676605925	0.20358893004268	0.138471429309016	0.191286613091759	0.295352613347853	0.126719533287445	0.254073771741198	0.245108000093766	0.2711988987179
Meth.DAP	0.210808352470347	0.346950668534782	0.278286577312502	0.16308040388004	0.119629252394032	0.124652818243246	0.238835361332097	0.218194536191439	0.130056128324467	0.174948716654474	0.291484645313751	0.118084290887883	0.244674657202602	0.233344946169155	0.250056551209305
Meth.DBH	0.0905532307433465	0	0	0.00962638007336807	0.0407065970171268	0.0272587985868656	0.0500747433375312	0	0.0354851268662884	0.00192631373376568	0.000862935048189249	0.0233659934001276	0	0.00011294549673021	0.0540666394359551
Meth.DDB2	0.187109844435304	0.295376225240678	0.204523261052177	0.150741147022917	0.153553598566307	0.11734167848263	0.196726164860656	0.174404684958991	0.123596206727723	0.151811586294587	0.230120926104758	0.100190013201079	0.195103621636136	0.200651534876595	0.222326543437504
Meth.DDIT3	0.165099817334169	0.274554670016769	0.220395662290368	0.135315227017362	0.130044994958062	0.111237938416728	0.196248711970418	0.164475262943371	0.0976179824428427	0.134001579468385	0.225411063938955	0.078022696933599	0.198510663286531	0.192539466483356	0.200092025221643
Meth.DDX18	0.230899135707856	0.359295234123465	0.274916215021926	0.184781354775533	0.199576501998258	0.130356183989428	0.254365789017177	0.218719483852295	0.137349212704656	0.18877695993671	0.311664305639629	0.12586237401224	0.241700338471917	0.256388358840623	0.261791853391272
Meth.DEC1	0.0498494853504021	0.0750325608428434	0.0595446972078196	0.0379687426340858	0.0408231768839556	0.0512830455980406	0.0489050462245523	0.0428920320124464	0.0266435757843807	0.0380919606053991	0.000989514518587655	0.0407688290057849	0.0538967172576532	0.0634328673975287	0.0595188743550187
Meth.DEK	0.168742670007623	0.260521883119239	0.207447136072973	0.136961082289042	0.143232258548747	0.104166001404257	0.191225384300802	0.170880712731177	0.099224051321781	0.138194501085006	0.218131985807447	0.0916179864026584	0.194570552529371	0.188303088023534	0.202800358679108
Meth.DES	0	0.08798881836592	0.0766847180949886	0.0669832463764093	0.0639436517361011	0.0326092864937671	0.0633023743018598	0.00109954668103598	0.0265466952000827	0.0496268282898851	0.0849458186491919	0.0646571237928474	0.0698067703470376	0.0699444861368899	0.0718454901597469
Meth.DFFB	0.187019120017616	0.288065722061643	0.241129591769208	0.16019443493707	0.154533453019052	0.108877919448033	0.225314863346986	0.204178437396619	0.110823689749788	0.153409086925393	0.258143084192438	0.0999542292591468	0.214387757242275	0.212674587526909	0.217819245156621
Meth.DHFR	0.177314472804879	0.287790945229742	0.236282684733498	0.141815097887807	0.158407394301373	0.133515572305175	0.212566925196486	0.180121708374513	0.113601049440988	0.160817441883018	0.241114461241109	0.100686218012222	0.209007732198902	0.217587008566906	0.211231844920326
Meth.DIO2	0.0702625998652842	0.0980464614116569	0.0746063063547473	0.049138761953683	0.05421357349983	0.0560049275934315	0.0663670884088991	0.0561808104853012	0.0533292874129572	0.0463120819834193	0.0737511018367068	0.0306197993485279	0.0765499922195845	0.0702676945686043	0.0750753123994947
Meth.DIRAS3	0.0637221733041202	0.0962263735405096	0.0661479394089646	0.0394886029039033	0.0453754036377857	0.0292073798342013	0.0495070622849113	0.0562260510872137	0.0274833810615833	0.0417917942116807	0.0690915872733707	0.0299564499514533	0.0549752935502481	0.0553304521329796	0.00157941836223039
Meth.DKK1	0.1382750150883	0.155331190442992	0.157351939008492	0.0786072531537972	0.12779330103511	0.0673647731098793	0.0240228085542168	0.106803369227914	0.108418196883249	0.0897743708145483	0.166537693748041	0.0733307886808207	0.184993634935648	0.153741733607174	0.169826493156036
Meth.DLX3	0.131839299823691	0.191061616322555	0.142311114410446	0.103303656769134	0.110802829725841	0.0952649099876209	0.129255972149442	0.144908296948751	0.0938137091219276	0.107347230438945	0.151000451043077	0.0793931950233157	0.163283485958551	0.131100456878544	0.147339022700657
Meth.DLX5	0.0866572925967573	0.128558542311958	0.0872585137791114	0.0660030589830467	0.0860530406720778	0.0616851500010485	0.0833111521606754	0.0874263788659155	0.0328999962783459	0.0764617261555387	0.103096002012234	0.0454173346788971	0.109702781466551	0.0604380784624658	0.104256989806815
Meth.DMD	0.00406492442508487	0.170560115987532	0.106688434636095	0.102972546398827	0.109019907978009	0.110127228548754	0.118427646856607	0.127479527218386	0.114535442704345	0.0942276056283635	0.158715830634831	0.0964540902781053	0.130440637544253	0.160933391530593	0.164754719602082
Meth.DMRT1	0.00116183059151654	0.352207818617819	0.219455643950619	0	0.161391835540902	0.0408993621697539	0.135026386862287	0.159872583263905	0.102028338950544	0.0611518376196137	0	0.101532985291648	0.300728455754674	0	0.111774251651518
Meth.DMTF1	0.174374007624606	0.265512876645844	0.217684861062704	0.135645351634846	0.138171203796263	0.098755931915625	0.189199258613168	0.148100260076474	0.0970400025574716	0.140263568956319	0.229156669812874	0.0820247066362154	0.184634484846037	0.181572964652624	0.216582464376242
Meth.DNAJB1	0.0559359532555803	0.000691155613623272	0.0745794553230676	0.0524607264024541	0	0.0581362916579309	0.00322115018160882	0.0489438515751953	0.0418865690632699	0.0436672176054108	0.00135229090678271	0.0603719905107011	0.0639382244185959	0.0817968871784663	0.0638071615407026
Meth.DNASE2	0.170496596757551	0.312357751305008	0.240693508863328	0.154529471498404	0.152635868839541	0.10144090634751	0.218345306935549	0.188888297098536	0.129039338740721	0.156377984120519	0.256867672253416	0.0950677970283034	0.209739896558623	0.232030331761437	0.228619007182221
Meth.DND1	0.0105608385745859	0.0704684558018426	0.0598168660417621	0.0381016421166951	0.0368721647547356	0.0279688803329418	0.0476807550540384	0.041334169554339	0.0246582933493249	0.0359979634998234	0.026256649144151	0.023899081011302	0.0493218407460118	0.0492443229304024	0.0568048462955825
Meth.DNM1	0.118181123805026	0.207730229030591	0.17476312813869	0.110250672771963	0.119019214157758	0.0776054211744147	0.149571113737437	0.124084059046962	0.0872862564395326	0.105057255550312	0.177415974907887	0.0738037288167303	0.163966549917966	0.160513110991229	0.158941455698395
Meth.DNMT1	0.140039546258511	0.228534847214604	0.169876949592103	0.113528372790452	0.113064490644671	0.0784699783566234	0.158672375270315	0.156296461829799	0.0976542069826278	0.11127730287497	0.179285837377916	0.0903531034595548	0.159912636607663	0.161257964649971	0.162061759056912
Meth.DNMT3A	0.0521933530532494	0.0843238100235946	0.0630884558043448	0.0403967601370201	0.0414966361376004	0.0305750077602303	0.050634841598244	0.0428579856520558	0.0265478379730057	0.0408665668510131	0.0654044096725088	0.0267839548858866	0.000557240815993296	0.0587517757436879	0.0550934708841323
Meth.DNMT3B	0.0533628130575586	0.0815483689064819	0.0697807231066589	0.0426999099184668	0.0426811197733956	0.0402066553818797	0.0552261173065601	0.0461150337426669	0.0296311388829285	0.0385531959533689	0	0.0425530601591595	0.0653029474130206	0.0645016049575978	0.0613372766654316
Meth.DRD1	0.0863929459485749	0.166655731529258	0.117553591891678	0.0573635449627731	0.000217214063901926	0.0332295503604981	0.0739006879461818	0	0.0796255420214873	0.00074502061069835	0.0802867813308109	0.03050761875565	0.0846370763771526	0.0904808728965095	0
Meth.DRG1	0.220737092334871	0.351014607449794	0.2820918438718	0.178412859049637	0.177864501391758	0.139785794670211	0.245960380388277	0.210528132662913	0.121671638751903	0.188269715305287	0.284496564501679	0.116745865005083	0.243189854777484	0.254668376222835	0.268702371472763
Meth.DSC3	0.114892199818985	0.154851243795864	0.0935487267248058	0.0747259371337053	0.105691306926553	0.0700213497340198	0.0838453303529834	0.131163590030248	0.0920103775555012	0.0934700919934737	0.122483611582819	0.0775575554483152	0.141334682655676	0.0711948308346353	0.117876648635943
Meth.DUSP1	0.20871352818701	0.290862716999699	0.259107205807073	0.153371310555723	0.190700773646868	0.117328754089806	0.207347557923467	0.159321834820769	0.121059729962514	0.144150729108944	0.269257480763214	0.124657679627629	0.185253845340708	0.235007939613513	0.230168283097444
Meth.DUSP4	0	0.331479326178894	0.303070397666156	0.157423557936031	0	0	0	0.441196134358794	0.0656535910137678	0.0713741549656772	0.164251974943479	0	0.387728494125774	0.0678343485321427	0.146720293775584
Meth.E2F1	0.126022561053872	0.18796836522027	0.145089144511937	0.0916975127116217	0.0941024075762937	0.0891562096890988	0.132636014587962	0.127694115720716	0.0701662595964011	0.10462601914652	0.166695689686084	0.0789608591559929	0.14403122726874	0.154064585470494	0.150040601187831
Meth.E2F2	0.173222532852341	0.269144088060697	0.228090996241943	0.137614373429914	0.149770316391413	0.107483233060869	0.189508629811419	0.120248198670286	0.100553940068211	0.123890800768837	0.228566611147026	0.092505235036849	0.176463356133034	0.185249725098274	0.202065412726125
Meth.E2F3	0.228719125835815	0.343108450870452	0.291758349423039	0.176975083717586	0.191100524534783	0.146662068875114	0.254027706778088	0.220853892328481	0.128970000853437	0.206758586414704	0.306073802554102	0.123431046967731	0.260628120066935	0.252265145363227	0.284503985157839
Meth.E2F5	0.252343326235198	0.380479222467436	0.304515028478691	0.196283604252218	0.19802541336568	0.145408744645329	0.256987188233431	0.228353692058516	0.112359371285602	0.179527610909889	0.333167929589519	0.13873608786232	0.273059170223172	0.279368327663546	0.29631737112769
Meth.EBI3	0.00184102653393927	0	0.0773303418864784	0.0753312363682839	0.0569220030388518	0.0637715183959555	0.086655151790446	0.0689106744631256	0.0689368302224402	0.0612529709421122	0.0962635524012198	0.0546685339311987	0.000129390335107043	0.101908743753148	0.0858850937098906
Meth.ECE1	0.0664535896706801	0.129441493083474	0.120585588978188	0.0858112309506973	0.0510280014648771	0.0340015276626679	0.0765983424973112	0.0016679637645207	0.00189263159670037	0.0585371719743971	0.10393002070789	0.0584805392260214	0.0918457760164933	0.102751197926984	0.114932825861167
Meth.ECEL1	0.0480287576127675	0.0768205956358077	0.0636249023151899	0.0417807674020357	0.0389762551852072	0.030102191703446	0.051643608042832	0.00251512509371307	0.0276012914074514	0.0396247577056999	0.0692289832004611	0.0275058291546472	0.0525349896824576	0.0554019624570732	0.0571338293866194
Meth.EDA	0.0848458901155936	0.00287884388553593	0.0864333360290232	0.131078330128513	0.0962551355598054	0.113524957392706	0.106463792804008	0.147973550407121	0.0390006195835763	0.119831079984459	0.234009210753028	0.0305148924130377	0.124752206486558	0.16822476653213	0.23362682336392
Meth.EDF1	0.108728619307969	0.155886520701989	0.13545489358362	0.0869074675357935	0.0989203036461287	0.0650876952328603	0.119368114987837	0.108234790866294	0.0552124366027312	0.0826496624494998	0.148768551788055	0.0701237287249748	0.131790447727577	0.116146622272603	0.130966040815337
Meth.EDN1	0.219439546186396	0.363734361870938	0.277600071199326	0.169473921368319	0.189837694891964	0.145715354163753	0.242772433266674	0.218951711200118	0.13249897984709	0.188977692805393	0.301783494417667	0.123753173598696	0.246361984070677	0.241164810028224	0.265672242371055
Meth.EDNRB	0.0618406571468829	0.107001176385991	0.0830732673849307	0.0495665573224071	0.0630652794188924	0.0718835014363859	0.0651074105595388	0.0682884584405171	0.0345699841094252	0.0512738893272141	0.0811700313134752	0.0345944128510289	0.124707697144298	0.102139728152688	0.0746856969398725
Meth.EGFR	0.0933497456300184	0.20985797015366	0.14191214563813	0.0859081506611205	0.098706702758192	0.117687688002579	0.092209837249037	0.116721188536853	0.043515335906417	0.0946938243820382	0.178293446268708	0.125546518116058	0.161956635883572	0.0922470640413412	0.143139151845181
Meth.EGR1	0.194745056396418	0.301850535253629	0.239170414826783	0.161356446400699	0.14174238874423	0.124591145075361	0.213428315941137	0.183620847953013	0.119874141412137	0.152928994358833	0.249161763667288	0.108882115386184	0.213891539036413	0.222216984877634	0.221082017768055
Meth.EGR2	0.101594903743066	0.170414497701883	0.14769123131064	0.0856428978332097	0.0905990679358781	0.0641336898899902	0.102306970366517	0.157793774272792	0.0455897755478119	0.0631005266873564	0.123043561622365	0.061340838581998	0.161294796599464	0.137053164937384	0.113445240734414
Meth.EIF2AK1	0.277578854012129	0.399646890948019	0.317003334699998	0.207694484806194	0.224225436268497	0.142182098127037	0.278544078966919	0.232729769660735	0.154755655741275	0.220422780909753	0.347064256638932	0.143375395428482	0.284330637778039	0.2949160227298	0.3170913684424
Meth.EIF2C1	0.0472164571283894	0.072990644710261	0.0593676700798283	0.0384221774770468	0.0415446945774859	0.0289347215953498	0.0506698445081294	0.0437182686837784	0.0255581488760689	0.0390278324832606	0.0635610669808965	0.0268724972117707	0.0521195761101255	0.0605395670178916	0.0576790133469515
Meth.EIF4E	0.00306064008570715	0.27488628448052	0.214445739612401	0.165247677866025	0.155622038190251	0.124832471557693	0.205181510349972	0.184908000734057	0.123146134420873	0.16714809876679	0.256413062644513	0.113697911306001	0.182732255711209	0.210135725666811	0.228202373253705
Meth.ELF4	0	0	0	0.0467754180585071	0.0528232041164375	0.0441015978714895	0	0.0695572553606467	0.0548757463477882	0.0599622858474989	0.071921885909306	0.0267323649913107	0	0.0656139979339957	0.0831367275648605
Meth.ELK1	0.00128164611186574	0.000925583580410855	0.087157259044822	0.145795229948068	0.0931718863946545	0.122596214789822	0.131103347778486	0.169603280426843	0.053222094680433	0.164445283671705	0.282652250485306	0.000441033402621725	0.000679259819925955	0.184997952706671	0.282093117157407
Meth.ELN	0.0686036938363208	0.102953010059478	0.0813471308798238	0.0622697047330979	0.058975715106509	0.0559116595653893	0.069239797041598	0.0682971869606156	0.0370295084707755	0.0562743690167804	0.0837155871159264	0.073649515808666	0.0866397471301577	0.0829913011344868	0.0904084290064586
Meth.ELOVL5	0.227582616300856	0.358041587028021	0.281390521217172	0.172179485388342	0.182479768358404	0.14808620233678	0.232823907923196	0.207654150873529	0.124374180948431	0.184954522567444	0.314331480097332	0.120089264615263	0.250057091187101	0.257285738538474	0.267595574579299
Meth.EMX2	0.112393999201199	0.162897323445741	0.171203257065695	0	0.0705026574010674	0.0425128243619786	0.11151640150822	0.00410113669219941	0.0802157547958437	0.0618696415020556	0.146483612312725	0.067728194515679	0.175044999768593	0.134565138191726	0.140477573939416
Meth.EN2	0.121576707952191	0.210613935372552	0.190859736269065	0	0.0712585665338623	0.0425089178629019	0.136595865159355	0.144992980938413	0.0397761939869803	0.0782940984427574	0.17274883782328	0.0443158562195648	0.155932491053362	0.130102824400454	0.131789507777943
Meth.ENO1	0.175592489100679	0.27855947986255	0.230412285317397	0.144953262224651	0.132922743670147	0.114046062546403	0.202865805171726	0.184902630033158	0.102098006780501	0.140040982464259	0.237594018449427	0.0811306943197583	0.195005765549073	0.18211045724405	0.209885839169733
Meth.EPAS1	0.0620060399512833	0.104561305082319	0.0956822751508279	0.0762982151190192	0.0469953416764449	0.0314532142267024	0.0719120015796149	0	0.0274301935218526	0.0470828226897668	0.0874130696847181	0.0739496847920778	0.0727975396989338	0.0994659831956949	0.0861508747445699
Meth.EPHA4	0.19681791109174	0.319183015998391	0.24323253720174	0.142316584762493	0.148554228227868	0.0387970426634204	0.214891812130538	0.20254564846684	0.0514451498479979	0.15777658736449	0.251844473558147	0.107515575636323	0.228046503412374	0.20812446203666	0.218459145472983
Meth.EPHA7	0.0072680217410662	0.0029863170808043	0.229559455434158	0.0890589976747617	0.207189871813101	0.052400895058301	0.134387570405901	0.122121420428151	0	0.0639102906602359	0.187314603677751	0.131331344982307	0.22033668504282	0.187285185498197	0
Meth.EPHA8	0.0910054805479805	0.152987006466545	0.109538379404625	0.0917612252412256	0.0883993424574622	0.0912655624466691	0.0943184801243488	0.125588204038503	0.0473989729816455	0.0747955469507796	0.123036717186797	0.0846521577136964	0.125367538669445	0.0695047722920785	0.100849462541493
Meth.EPO	0.0650054057991461	0.0957731314196859	0.0753903632221274	0.049094073138147	0.051507937392978	0.0216423083590528	0	0.0924286471894291	0.0283433610344619	0.000413706871704319	0.0929876825043248	0.0584967506032149	0.109443063119048	0.0675213589960791	0.0677773985001555
Meth.EPOR	0.0505497503422856	0.0865053801625623	0.0653657157550195	0.0404517442418595	0.0410372051649757	0.0310246609963381	0.0512302960746823	0.00203037152685116	0.0271254099034232	0.0377306830138239	0.00505263979988541	0.0414535423376599	0.0653462386183385	0.0582382276509962	0.0583543673806621
Meth.ERBB2	0.246894467360732	0.372650594031088	0.289340553321293	0.18202566009003	0.196329035309721	0.140028804416846	0.234468525859648	0.222462343900777	0.146807517831466	0.201319056021168	0.295363011628044	0.124973910972421	0.267624154447602	0.23583146104424	0.261854755621635
Meth.ERBB3	0.0609763529301392	0.0802784534141162	5.17178186108801e-05	0.0485038287681371	0.0514209344034026	0.0449417166964015	0.0555769170917665	0.0877396598184012	0.0384193384688741	0.0539579128903163	0.0703975691875483	0.052346323718511	0.0898005933181762	0.0626911271527404	0.0814284359442943
Meth.ESR1	0.184924985112226	0.239487429004001	0.228905307500234	0.123648282933295	0.0698069317453808	0.0813637011238186	0.163529334971933	0.0861635750835442	0.0314079136256756	0.0754006181125919	0.195120618451453	0.107632351671304	0.187332800398655	0.188139761366281	0.170875742615899
Meth.ESX1	0.097854337329876	0.111227599264303	0.0965344822561087	0.00114930369097166	0.0924711172942952	0.0405778438874984	0	0.212298660940495	0	0	0.117565316945834	0.0011366189244434	0.135573548417272	0.082907872100295	0.200835494462678
Meth.ETS1	0.227060970165279	0.360291858267036	0.284787142366048	0.195232427288083	0.188880329880235	0.149488366519296	0.247844328802951	0.225759759973617	0.140787326957064	0.102637720146223	0.318356038579677	0.121123377171602	0.253899914582658	0.250850142010271	0.260526428521255
Meth.ETS2	0.178277058245176	0.289314364103089	0.207831350793231	0.148338538369325	0.148695721009466	0.108577307744985	0.188614518226667	0.170255996668015	0.127331727439093	0.151753495128535	0.232376634840782	0.0988140056368093	0.148956384395427	0.198604301659661	0.2049492625285
Meth.ETV3	0.174449846390257	0.27724812844102	0.221222821016339	0.146233738796371	0.149139003240636	0.132501251223353	0.19141819045072	0.184297449336815	0.0972846887595428	0.139493003106591	0.241874182962197	0.0941806388052921	0.201763698313903	0.219725384455012	0.205109270759929
Meth.EXO1	0.2524869708286	0.364966897288833	0.288594779216067	0.181673604804467	0.202987133349273	0.155446523559351	0.250406630399694	0.224791135350707	0.129797268236471	0.200321501598229	0.298204754568064	0.117882109339451	0.257987439300392	0.272625713179733	0.275826284250208
Meth.EZH2	0.209968812590385	0.325003405534247	0.268778226262653	0.171874730606717	0.189626030399877	0.119107533032534	0.237757263233387	0.235604212624206	0.133154178427954	0.175983130171262	0.283942096940253	0.125088539774972	0.266725793887804	0.23971932568601	0.252259925637934
Meth.F2R	0.114471654458792	0.214682105965423	0.236784138047193	0	0.176859551848608	0.0335376620718436	0.157742093691454	0.0749671886606729	0.00362300551415467	0.0608914195742139	0.161484502790613	0.122125324655235	0.221115158480601	0.162605863504677	0.135375152761617
Meth.FAAH	0.0989558874993159	0.137831978029077	0.111985585776695	0.0795016106451114	0.0625083556463296	0.0674835804705588	0.0967506396451152	0.143994106167694	0.0939942347461203	0.0600252821213487	0.121473532171556	0.159445113791944	0.144704932836114	0.146900194996809	0.133929312469166
Meth.FABP1	0.0770326348661453	0.0077239792309239	0.0623411356015684	0.0536641103307286	0.0650028098289419	0.0684349611981327	0.0745862193179172	0.0448706086421632	0.0781271539240303	0.00278107650253542	0.000736437949724112	0.0411859319540867	0.00110785290477204	0.0836156373859065	0.0728424930533024
Meth.FADS2	0.0599079752954322	0.108377108709012	0.105106750329729	0.0810786171242539	0.055271622218443	0.0377453438126916	0.0604206738363265	0.0726524633728065	0	0.0533965780326436	0.107682153593433	0.0484246632679972	0.0876800217044779	0.0689125022742848	0
Meth.FAM3B	0.167928639309006	0.218772236073607	0.154729546466274	0.118830547058043	0.144834301577616	0.0454687351014966	0.101184555930557	0.112276989816073	0.0328835592725209	0.136468629117287	0.14887935377529	0.106893328631452	0.180002112468038	0.100183870244618	0.189466943771118
Meth.FANCC	0.0552861375724923	0.0773346355966399	0.0626239821944344	0.0407520116215316	0.0442845441557046	0.028457589451587	0.052601834001105	0.0448934516393562	0.0255416119434793	0.0428051639962829	0.106627912257329	0.0254180723410807	0.0569397734632701	0.0728695545008393	0.0638456540491146
Meth.FAS	0.235862583277518	0.385997978117751	0.312255442767652	0.196155994949547	0.212777661177372	0.152232358384768	0.273865408541706	0.237288201198647	0.144144564896452	0.203798816931702	0.337403091935449	0.143536236034536	0.278793384924867	0.268256563932678	0.304951443353389
Meth.FASN	0.14164375729632	0.187638331431527	0.172151824020772	0.11055355836763	0.126199179994638	0.0831124703597308	0.133238521955974	0.149510819658807	0.0690190666095072	0.12654223987138	0.182396934065001	0.0740008482065352	0.146412109008411	0.142431550941636	0.159980526524196
Meth.FBLN5	0.138486194304537	0.205800505203434	0.123774113329291	0.0899391076091224	0.122263343071421	0.0978594858903636	0.117942136714708	0.15810009859862	0.113994269511373	0.107145575209619	0.150682835936727	0.106240936532043	0.17248616471747	0.149086692935555	0.160018892037489
Meth.FBXO15	0.239895961392109	0.374512537156238	0.297899433194237	0.189074434927077	0.194917297383731	0.142548503509769	0.253102980135054	0.230310322296274	0.130074634243837	0.193060981021064	0.314913703074911	0.119900872449095	0.268130084376661	0.276687258219187	0.278985741054391
Meth.FBXO32	0.176329713189266	0.292197353142577	0.227811924455306	0.151724320706631	0.146552806794813	0.0843429797072053	0.206034311009852	0.176206569792389	0.109417791724125	0.134365449155118	0.226453089468797	0.0982581802028505	0.214867653887168	0.213174779662977	0.191379261535334
Meth.FCER1G	0.0494261029092845	0.0738622841049585	0.0596146761772161	0.0372235925850032	0.0386620749742115	0.0282560234557936	0.0506834661746593	0.0426949746904895	0.0251883653293979	0.0379373875299229	0.0608948100888961	0.024028800493547	0.0513939618194498	0.0500150004689038	0.057628236247634
Meth.FCER2	0.0604908852669201	0.0917865401455504	0.0724051876726557	0.0583844696018538	0.056506258509356	0.0348588881814494	0.0754067487061877	0.0615420037355844	0.0533913599387475	0.0461503779277897	0.0839193764707733	0.0524538010095304	0.065457971360347	0.0833308109326947	0.0806717695276694
Meth.FCGRT	0.000149775426804763	0.115583851605664	0.0805091277253333	0.0547500575831776	0.0573187555127194	0.0489749745042158	0.0606483942665981	0.0624312302929261	0.0313715935766255	0.045383180490111	0.0788183383479164	0.054752896316487	0.0908117352787901	0.079767571899567	0.0710018269262629
Meth.FDFT1	0.194048847119522	0.332036983231653	0.251813414736391	0.156242812159889	0.160119337270905	0.12115344511094	0.216086023334824	0.202753279007289	0.137373818672578	0.162981224675851	0.263722810955569	0.0939425002026186	0.243672193688684	0.21444864168371	0.22972561739274
Meth.FDPS	0.258222877442179	0.405439494528754	0.323025532612884	0.208750684776871	0.215743614431981	0.13803667392035	0.283402019681839	0.249405128516432	0.15237937381016	0.211028493988078	0.355285647362526	0.140346617098747	0.277964537987245	0.270364984969097	0.297980255288301
Meth.FDX1	0.212592587377136	0.340363136187855	0.264110320638733	0.172719721216791	0.171946152206188	0.129296107181946	0.222941559559153	0.19640806777459	0.120740552114028	0.181222149424092	0.277795393499	0.112317756371518	0.228516562866364	0.232473335517525	0.249371854453452
Meth.FGF19	0.0668431842346552	0.0902319535075913	0.0770392385103679	0.0609965232048138	0.0487609218321497	0.0373583916769882	0.0666685263262331	0	0.0261212852757872	0.00362482340559209	0.0769979037605252	0.0650637300581674	0.0784996783229305	0.0763580797952747	0.0727711957659899
Meth.FGF2	0.143658868198658	0.242210157440643	0.195039030781774	0.131350435179819	0.157951015814202	0.0538727545258866	0.137621331643256	0.126727323358392	0.0467548013161336	0.102367615624845	0.201613603182401	0.108065569052645	0.197816763734171	0.19514372766874	0.190473427626179
Meth.FGF3	0.0704634414424671	0.14147157536713	0.115425723001918	0.0793985199548604	0.0694616322214394	0.000288669030627202	0.0857301863073346	0.126370294105331	0.0385298090071459	0.0077812446873137	0	0.0298222243331179	0.151251060329382	0.0632482847399449	0.100833924188116
Meth.FGF4	0.00354747660452781	0.0802387932910609	0.0617111690241422	0.0388901400744972	0.0439614753449278	0.0286127814581849	0.0537045390126729	0.000515514382733188	0.0271035742087121	0.0384342168719813	0.0648390307130735	0.0244165601564793	0.0548771799525795	0.051517157418284	0.0594898421698209
Meth.FGFR3	0.116076456707159	0.185602068390959	0.161159027252532	0.103624849543281	0.120245464113981	0.100183501011094	0.00353180330959002	0.115390653652959	0.0796954043944257	0.101785250591332	0.14665350203485	0.0922827051532616	0.144511929489316	0.150857386728642	0.133484472066232
Meth.FGFR4	0.229992836449653	0.256905672076775	0.195583337997688	0.160843310241721	0.166215114499232	0.140500219478521	0.193211599947204	0.220503942140955	0.122752973278658	0.18280398444427	0.234553414657967	0.118609006116732	0.183471818324067	0.187957312619344	0.220139308093607
Meth.FH	0.203842620943577	0.319057751675796	0.254159476048356	0.154702222651304	0.168854556164647	0.12572501748286	0.228356803676307	0.192882137149163	0.115956818919141	0.158509669885085	0.253968128862949	0.105858697887413	0.219523357098163	0.211507526281677	0.234182172360224
Meth.FLI1	0.000584123315871679	0.15206066203589	0.252744412755914	0.0911907636664948	0.185652078222405	0.0365735674838317	0	0.164516784606918	0.105548216705289	0.000548488453004969	0.00180845816655193	0.000128125888428422	0.229093146398214	0.0571489334109492	0.0865462591463162
Meth.FLOT1	0.135114625765061	0.209507193040216	0.180282848511433	0.110804900319546	0.110635265441478	0.0900712334740431	0.1655354888699	0.129768402962062	0.09169599684805	0.108623671990273	0.180256210485862	0.0778711575201033	0.159494470252165	0.180062394368125	0.158861063700076
Meth.FLT1	0.114207205266457	0.173626367540233	0.127071120157852	0.0941234406837968	0.0997975478497697	0.0328860337412084	0.097581867282962	0.102738586187835	0.0798941383905308	0.0618300882594788	0.125810793607425	0.0679136050213042	0.133183648293986	0.110347123044046	0.146135155876249
Meth.FN1	0.106613189522198	0.234526958154931	0.204351858899859	0.143081070061641	0.17933999560144	0.0326913402690204	0.180736594767244	0.10595351178785	0.030513862646053	0.0721779119504212	0.215962805993665	0.116323477759211	0.204825493276177	0.182331179724616	0.00175544580431871
Meth.FOS	0.165440213966464	0.267304962444355	0.223629098918171	0.139930288487818	0.14148309903771	0.0999648751355735	0.202325445655055	0.167617308669486	0.108338360280928	0.131355205955933	0.238728100451918	0.0975222721158522	0.179643208958552	0.214319758476583	0.207120370898082
Meth.FOSB	0.194679408680444	0.295198004848606	0.236193249492949	0.15811405417844	0.159836745584482	0.111066167488313	0.199551266354	0.18911522869983	0.100936474516364	0.156852377652454	0.24868846569367	0.111517392798861	0.208687693021333	0.210076245834063	0.234770473126549
Meth.FOSL1	0.112749567131873	0.00841578970493933	0.124710376845712	0.118345528887563	0.0928155167990374	0.0941172076788779	0.127541671830745	0.106416195395652	0.0984799171584984	0.105911559528651	0.146349909504125	0.0877923474622116	0.123552634817098	0.151714525897748	0.146052354265048
Meth.FOSL2	0.226881105271118	0.365802938970157	0.293803319676844	0.180151769667865	0.198973880545018	0.135350575486915	0.241312323002922	0.214031315636555	0.142941287096186	0.185429873564599	0.295689684179902	0.124792133006282	0.25061061004539	0.249163212380816	0.280615105603909
Meth.FOXA1	0.136406184494211	0.184963220870691	0.106482752458128	0.0817075180600123	0.115692895586016	0.0841474460407137	0.0889765478438117	0.154680070634179	0.0783655927901039	0.0914834331296879	0.135544377457918	0.0710408661170949	0.158419160699752	0.0821669011877808	0.124218776490821
Meth.FOXA3	0.164131624930088	0.301551241578196	0.258603799015729	0.151085844942862	0.0842537948273034	0.045420282184117	0.185333207161614	0.215536324943593	0.0921517164123891	0.000325396914051178	0.183986470437962	0.11149332573435	0.210042532427447	0.234798060348487	0.216947597757808
Meth.FOXC1	0.158467563599658	0.224958190890276	0.171062132873377	0.130522547133152	0.191163324544989	0.0622880478139235	0.14342599413069	0.270614204587125	0.131384591110977	0.123815787316762	0.196365866533825	0.110412726194665	0.248748494023606	0.139534252073965	0.173959117815154
Meth.FOXD1	0.116553862178654	0.241789110242284	0.11369843959521	0.081262194699118	0.13622417636789	0.0879988820549693	0.0894651771408102	0.14580729672989	0.0925399551000881	0.067725140885144	0.120323586501035	0.0538470411183647	0.132055765946943	0.0740717610733638	0.120836939007134
Meth.FOXF1	0.115724451765418	0.235072603096656	0.174462510559778	0.125810200518023	0.214784517668976	0.0374209276993664	0.102828537476105	0.00436578838242151	0.0338144677644527	0.0679252310570709	0.141485389344027	0.103019894039524	0.207818273920182	0.122389752435181	5.62942654992657e-05
Meth.FOXG1	0.0861979134789481	0.111036337144423	0.131301157972645	0.0724658856344436	0.0579814023266757	0.0309112126891168	0.104117612816161	0.052264396087091	0.0287597772042319	0.0138009456873704	0.0893653816192597	0.0811340071141734	0.162133924813753	0.0668558762444175	0.205981323003664
Meth.FOXH1	0.0496966954863728	0.0759327592818597	0.0574146627596877	0.0379897567675587	0.0412809430489427	0.0346661028730545	0.00258103665001371	0.0404362383893258	0.0266326193934093	0.0386423779161957	0.0645376885373526	0.0417722644645921	0.00412369124715554	0.0726518392812061	0.0536725126143985
Meth.FOXJ1	0.0763946127724694	0.119568707344059	0.0960961251383199	0.0524276672910303	0.000607730480198037	0.0373907380885286	0.07080588680597	0.0517981368872556	0.0293686206363003	0.0434494672029677	0.0805676079849661	0.0512769066331388	0.0885136156930376	0.0895779322400861	0.0689521704972733
Meth.FOXP1	0.201093177628141	0.322753833704101	0.247873230935758	0.155565529157979	0.173661099162192	0.133457617917926	0.225141837866781	0.194270219262659	0.121841955739049	0.161956507408891	0.258739191886817	0.106046278690724	0.223966292781223	0.220576749245951	0.243013489652265
Meth.FOXP3	0.0590908799607476	0.0887931404961098	0.0660107751643736	0.0489178007777276	0.0528878575036625	0.046349349298484	0.0655951907935352	0.053447783023898	0.0438783258291763	0.047667198601029	0.0773712950025039	0.0239288699488933	0.0587941672614657	0.0817427023505611	0.0729520634310064
Meth.FPGS	0.237094033993868	0.368064181600487	0.291280791739435	0.179388457277395	0.186013765044333	0.134678046610668	0.248225042862686	0.215357101027891	0.138727186008424	0.170887225957412	0.290552254616468	0.127763755429018	0.244605752437559	0.252003514119207	0.262087615634461
Meth.FSTL1	0	0.0843970372581901	0.0671830297518816	0.0415877238101582	0.0404630920533391	0.0329961753713526	0.000953328712320992	0.0519421015586446	0.0266106716155607	0	0.00216946871497677	0.0448314062008384	0.0592748774419651	0.0657345410345838	0.0615753297960385
Meth.G0S2	0.0740000573671229	0.112785431405156	0.104446935569916	0.0847026857225984	0.0559360576573373	0.0666122624873495	0.000127179439176315	0.0627945222029473	0	0.0469238330020271	0	0.0852105066512203	0.104127217450484	0.00127311908716992	0.0843583534293237
Meth.G6PD	0.0902724978971253	0.185987624163243	0.124445230750259	0.125205835752179	0.095556112238256	0.100667688134997	0.158311954541172	0.234531084207258	0.0550981187499028	0.107477113404043	0.236959595095584	0.00420995826181426	0.291228832636867	0.174158880025622	0.203011964514323
Meth.GAA	0.238626618811484	0.337675201280325	0.263405402806126	0.185913634484773	0.193931098097146	0.143892377900926	0.240284996445909	0.216388383364883	0.129819926115744	0.191546858131919	0.29350391279699	0.122292031307467	0.236735085276226	0.237424211992443	0.267078258944519
Meth.GABBR1	0.207991850136839	0.302504724152264	0.2441562748032	0.155640085916648	0.167899814718535	0.105494995829578	0.225492686251114	0.198495146434051	0.115973112486194	0.15844260238045	0.251710861522386	0.103169201403925	0.228647487810836	0.22136232193692	0.23953846062317
Meth.GABPA	0.27621399035488	0.406964237787162	0.330475071076526	0.214210017836682	0.210134092039227	0.137681597400866	0.29308233604389	0.226669620743375	0.137275828795902	0.230621206192725	0.331635898162054	0.1374513607627	0.2766787884816	0.280249639788923	0.344357419561361
Meth.GABRG2	0.00247019393593764	0.215564521719791	0.17802226565982	0.00193575843412301	0.129825555001062	0.0897425563288811	0.120941160109947	0.0691978811334946	0.045966379326697	0.000151953473006409	0.13082700445599	0	0.204132941274438	0.129000737567347	0.134312767293413
Meth.GAD1	0.193921882665496	0.292468178744041	0.242324773950979	0.16308831984782	0.171844992850909	0.12279465595138	0.188384455309866	0.194600234223319	0.113039807774042	0.161533244038398	0.265296776663069	0.10281583790287	0.249292479803637	0.218682803229006	0.219332165032712
Meth.GADD45A	0.225535852406198	0.320712702236046	0.282320656252415	0.18169036818806	0.180998605785944	0.129952261129854	0.235991395742909	0.202193498963009	0.124379672054662	0.160906524146482	0.294525062013002	0.122943653924005	0.2406092857855	0.244697254336668	0.266816604776379
Meth.GADD45B	0.219739641203464	0.347284980241663	0.270665895297638	0.168460724141511	0.190872124336128	0.136213966868297	0.25082692508807	0.215151438672404	0.127024589808892	0.179870548619662	0.295978966749389	0.114926928291185	0.248260801931699	0.232875516641971	0.256560318457664
Meth.GALT	0.214230720395124	0.317695755049925	0.26441537353192	0.165666108888954	0.180584611991971	0.125583844894028	0.225048161223255	0.206377570311299	0.121425261093434	0.164828751228291	0.272535807664906	0.101255773492842	0.232100401169154	0.213460289547773	0.26414307514108
Meth.GAPDH	0.232367989175912	0.347620111065065	0.282215753125628	0.182370445844458	0.183122876772326	0.132713604906934	0.245037659175622	0.226050957214736	0.128342760007916	0.186206583086156	0.305700181993	0.125081714867534	0.254510544820247	0.264510346392854	0.25902761545539
Meth.GAS6	0.0492931127781956	0.0786221973088875	0.0625324707818299	0.0395924591400894	0.0425642069140398	0.0291545260423456	0.0504441176869861	0.0410533609011347	0.0259031921800963	0.0399783249452062	0.0938089200681377	0.0478216686754655	0.00125273231000226	0.0615529226173345	0.0556254500351114
Meth.GATA3	0.162052398104981	0.178186413932152	0.151444723983927	0.129757953656874	0.19007558272887	0.000390512371297896	0	0.218427838416921	0.0609945684200833	0.0736001201413624	0.211477135374435	0.0256118761594834	0.18237704642848	0.00115442030714752	0.233370488996838
Meth.GATA4	0.0573753258304871	0.111665282356129	0.0923191553582473	0.0578239320814215	0.0500806030508865	0.030100725019473	0.0573418810028078	0.0577206750580369	0.0271593364172337	0.000902253304496451	0.0719844193527845	0.0277916696964619	0.0922099451275602	0.0584634104662655	0.0653011311664628
Meth.GBX2	0.0621071977232856	0.121818170990097	0.102967731029541	0.0565073365780255	0.0599124099039857	0.031447880408786	0.0718702493535624	0.0522983145716354	0.0272878361739577	0.0462704476152424	0.0822677422984673	0.0272478631577437	0.114737706416693	0.0687147290201589	0.0757402493832514
Meth.GCH1	0.221885122786499	0.364999473472212	0.278236584805073	0.171941489027649	0.180691254897211	0.130064614642931	0.240245151234819	0.218097721135523	0.127185734007799	0.174198995179384	0.284743351202867	0.111267071151252	0.243450132164325	0.245813440168235	0.258400966215182
Meth.GFAP	0.0384488788110444	0.0786476243546237	0.0645376120138001	0.0391523860963951	0.0424790602187662	0.0386810973045805	0.0505135061676756	0.0444194472374701	0.0292485633939904	0.0389853609375421	0.0031540515135482	0.0374318360988235	0.0545787611802466	0.061011897544085	0.0566490948537932
Meth.GFI1	0.222144676086307	0.24081603040332	0.15058750275048	0.108441253961397	0.103379419403482	0.0839080551557358	0.093583594514054	0.131477298266584	0.113088520505777	0.0822257693769999	0	0.0749291362395313	0.122532012620732	0.147163748725836	0.00351651387086727
Meth.GFI1B	0.168227524957423	0.292880550548853	0.237304634692468	0.158502253433188	0.130576014535778	0.123622897373003	0.186628919186853	0.138054000141907	0.0730610375364498	0.137148101756537	0.246734586346502	0.10694941375981	0.199723198850613	0.188235695086612	0.210526304912589
Meth.GFPT1	0.0665186074089039	0.105493363270734	0.0791717603224172	0.0550521196808459	0.0454416530050513	0.042285864274911	0.0619831324149301	0.0491496399815465	0.0288063698903802	0.0440875717979253	0.0866967108444782	0.0740284202204001	0.078793431930596	0.0956185866136173	0.0783573227425108
Meth.GGH	0.212565868095907	0.322102274014132	0.236711160250034	0.156019942166062	0.162508506524889	0.121472707103648	0.218549018667521	0.213669885861738	0.117794127252634	0.161571539873475	0.26142728336586	0.112693124650971	0.221599953738431	0.216370462596151	0.24565836406594
Meth.GHR	0.200723320799214	0.285215740468394	0.216986143191156	0.157721694565116	0.167548873749837	0.135554831498689	0.201944986176734	0.204372817145816	0.107382344921789	0.154520635566694	0.246409721100666	0.104925780460695	0.227865797706991	0.175983289515644	0.239642159531069
Meth.GIP	0.0609440299799992	0.0165574131562319	0.0583714226411646	0.0510917332898659	0.0436523575781528	0.0482763317117663	0.0537441385601335	0.0194250553408674	0.0282412526589764	0.0498452521046757	0.000834151533936307	0.039049974872221	0.00166495720007906	0.0760759288126764	0.0666115514120246
Meth.GK	0.187830225362858	0.0344826728736164	0.203745431236844	0.158417726743218	0.169154469046887	0.140238669895839	0.22598668651722	0.478020298922845	0.0553344747145642	0	0.324783854874809	0.0334807319410564	0.612474367654737	0.19128106177235	0.333783491004948
Meth.GLI3	0.224926001291878	0.32727143865742	0.245510987763175	0.17421223498202	0.188911840547898	0.127069451836977	0.227830067661359	0.205409221375669	0.128864118197918	0.171169919033271	0.281040619881904	0.12496852306069	0.264554154721681	0.231998011519153	0.261006366098397
Meth.GNAI2	0.223922006414592	0.354925822683963	0.279213864774023	0.170680344841131	0.134832464648478	0.125549232358478	0.228978633223948	0.205475519162381	0.122675226327574	0.184448169256894	0.290106390198634	0.119253879484428	0.241585869303395	0.246416637360804	0.261914815613623
Meth.GNAL	0.0700820155402713	0.105349643473091	0.0717198917677775	0.046750594604586	0.0525679707159911	0.0696329867481665	0.0613049513848636	0.0596297196727443	0.0325107589295258	0.0537385611999197	0.12266841939744	0.0629619730184575	0.0651119854477819	0.0836360296996128	0.077232748845463
Meth.GNAS	0.055104241413475	0.0836896280671062	0.06590459795755	0.0419584700436518	0.0447155858751601	0.0299094619473702	0.0558120479582086	0.0620045491752297	0.0322036561173782	0.0418122974516042	0.0729530569900625	0.0271477083148803	0.067503568203729	0.0533805561099997	0.0601005815654834
Meth.GOT1	0.245492375539008	0.388960998083873	0.294492712160089	0.18703049831963	0.19609386793274	0.145180688521319	0.260500845514623	0.220566722378677	0.126131559142009	0.190395197299488	0.314373909177485	0.127394866387707	0.256217906062625	0.248859357591393	0.2717546299787
Meth.GPAM	0.264030579174441	0.412057055903584	0.312147998301977	0.205672485713669	0.202371056360325	0.167849189025412	0.272038369049106	0.243235346212476	0.144887528327119	0.222970669362194	0.348650846104136	0.132105162847777	0.287118200218821	0.262365650585351	0.30562243325318
Meth.GPC3	0	0.144996022376651	0.106224666585307	0.103022712432287	0.0870695770958395	0.0468717177671835	0.00109494739126889	0.180745786313852	0.0346700414762878	0.0817017755841226	0.176239769821498	0.0278037859601873	0.133065193086391	0.0765196992293753	0.204114500095712
Meth.GPX1	0.0723792782794575	0.121963706462383	0.081332444223667	0.0466032488926727	0.0494440458200317	0.0435777268661108	0.0702677745992706	0.066680856369772	0.0486652298407287	0.0490284771323097	0.078817772952985	0.0490827758812032	0.0672152585556672	0.0728385726717976	0.0812809607251346
Meth.GPX4	0.186326121237491	0.30024465297458	0.227954049833617	0.154383702457011	0.157924032190111	0.116519885698152	0.220068540501097	0.186463399063272	0.118098645825334	0.156083409308027	0.253681685444465	0.113146064725269	0.21275028483802	0.199423399391916	0.217117170729658
Meth.GRB10	0.0846039725455057	0.161762725731333	0.124750881661623	0.0797534839183513	0.0858944324234793	0.0869924174864519	0.0974924278593765	0.0835555819534801	0.0360417420069568	0.0694942315840345	0.138024610088134	0.0857310205967144	0.157270345744707	0	0.13740202572588
Meth.GRIN1	0.0550211170839436	0.0830500471165257	0.075628022842726	0.0440741352041281	0.0489779432309304	0.0302935123940288	0.0598866664503837	0.0473922070498772	0.0269778556103315	0.0416341499760982	0.0703897070361381	0.025006945031352	0.0758231727586082	0.0562175237914803	0.0666226895379389
Meth.GRIN2A	0.103962092711862	0.240646997836072	0.227716248085169	0.128704246796894	0.0727248547308072	0.038322107287211	0.138531666026925	0.170376214946405	0.0441382615672475	0.0523203003257279	0	0.000719939994270347	0.209941245187061	0.0840370950656964	0.191682565269351
Meth.GRIN2B	0.0671917233647981	0.0974490761203381	0.0696491729710945	0.0418260461126769	0.00402513672299519	0.0540931631380784	0.0566281985962579	0.0473269334530023	0.0486467347885345	0.0464002826407558	0.0799083827228676	0.0327371025768164	0.0629018830620603	0.0560663231906386	0.0714822263430968
Meth.GRM6	0.0517810063057068	0.0832181424699861	0.0712201804603404	0.0414788519992475	0.0477115456056317	0.0298160367310291	0.0585343816093947	0.0467793818628451	0.0262727829279235	0.0389775785345045	0.0671188347992561	0.000960275943128602	0.0731138398480407	0.0522124768497216	0.0645271101931104
Meth.GSC	0.120441655137753	0.174770937276719	0.156867724555207	0.11303860831546	0.0953626662860065	0	0.123316392337208	0.2225459316575	0.0306409903524737	0.0332014185274904	0.136390475690246	0.0604273048890779	0.216580044275223	0.0796507210669423	0.172743501220173
Meth.GSN	0.124143077422817	0.212534438199523	0.162870648347483	0.121283516356682	0.0879517157718354	0.110024368474572	0.129411896875079	0.132388859683312	0.0597780219979549	0.103004869207802	0.163509648752739	0.0963844335078413	0.169860700060354	0.184799238794936	0.165048199164265
Meth.GSTP1	0.0771869568290094	0.00058326371756111	0.102936141807182	0.0635700314710502	0.0484223673914625	0.0678706149769591	0.0683806348631819	0.0757005127752515	0.0363684017627299	0.0723302680614456	4.61196939102114e-05	0.0780836147012598	0.0643462756340348	0.10605337667489	0.100163409067769
Meth.GYPC	0.142462610274538	0.195867014962038	0.168215804285074	0.100064980499398	0.104539794479541	0.0984592799308608	0.156022185981575	0	0.0731315247106328	0.0807776754912899	0.173787261970344	0.0660955611413807	0.179446055226188	0.125467040826236	0.251887688229647
Meth.H19	0.000846848636627157	0.0623741392982959	0.00472538375192699	0.0388696848739544	0.0391631388937665	0.0300366637877658	0.0483368730980077	0.042679582233939	0.0263305434359064	0.0392277266919116	0.0658003462287546	0.0263546485044729	0.0498235214278851	0.0520971500471725	0.057680428192381
Meth.H2AFX	0.208130731780821	0.307671955780298	0.254560657134122	0.170626303368647	0.183765493691048	0.133509859226596	0.224796895551654	0.200982474453373	0.114017616013595	0.151009911564928	0.273379715288496	0.115039264154094	0.239352758954708	0.231699152020523	0.246040733071463
Meth.HAMP	0.0708586196454583	0.102605189472709	0.083105558556746	0.0600939713767555	0.0686738015822079	0.0547340617761744	0.066843698252167	0.0606621239610292	0.0385917995150341	0.0622616818435562	0.0801165183345637	0.0657537694692844	0.0676377599939616	0.0879155863290286	0.0896383801533429
Meth.HAND1	0.0958011232557186	0.119635893558007	0.109201793571212	0.0813895608548958	0.124158191596169	0.0326189527554009	0.0822650339904617	0.164935867412991	0.0304273735575016	0.0481270171586938	0.00182126544102006	0.0864735425708568	0.158261633319166	0.0863978408866174	0.104197267545907
Meth.HAND2	0.0764921346511893	0.110986405401619	0.0968177020228794	0.0413298100381208	0.0563756196660452	0.0337582210360474	0.0658783311003131	0.0591305399030699	0.0325971824034276	0.0467100381028698	0.130920778924907	2.35749432739197e-05	0.106129713145416	0.0570807393161524	0.07287113234912
Meth.HAP1	0.150006925559493	0.224607432249941	0.158836729296871	0.115798836021553	0.126132235381575	0.0811917066456091	0.154966412198065	0.154141259950029	0.0863398236522965	0.0960073258903416	0.17304227062663	0.071655933677365	0.184373834675082	0.147669010607601	0.157082014568805
Meth.HBA1	0.0939858566966602	0.121127212304579	0.0992783493450032	0.0696488453214996	0.0556825734528459	0.0340242375038121	0.000817775331014803	0.0854262461996526	0.0281988605495237	0.0514491512752774	0.108844366951288	0.0493386862660162	0.100185539701066	0.0682603990402003	0.107102216599995
Meth.HBEGF	0.104964875451083	0.144329952615699	0.0967775597608859	0.0717762657402828	0.0921152626139258	0.0599536418640067	0.0989480955581127	0.128600779089706	0.0862219111392492	0.0842874075941125	0.116186684835681	0.0719037669457817	0.131133324120668	0.0946716491908277	0.126243532309578
Meth.HCK	0.199462345914895	0.307869326561365	0.262461976467378	0.171028580968277	0.142207955379341	0.0921067663025946	0.215472267861522	0.186520609621536	0.095665919322401	0.084282493543888	0.288462929975395	0.122586612453254	0.217914885377396	0.223327116051878	0.237828534382827
Meth.HCN2	0.0710376156514726	0.103010251576882	0.105690938252393	0.0517514405419908	0.0635048998705635	0.0378579220430806	0.0718210845649931	0.0880702489888759	0.0340581595378663	0.0445158305190646	0.0937662786243766	0.0288484738947597	0.11178324967558	0.062153993118178	0.0886297182400507
Meth.HCN4	0.0597924500045917	0.105842202892916	0.0833547088996098	0.0589336036279658	0.0661396276590322	0.0323102919532107	0.0603416638709317	0.0932566379680008	0.0268711438263655	0.0446928703693776	0.0804269401407033	0.0266197730558027	0.0904851515145933	0.0568167310593379	0.0034225026702272
Meth.HDAC4	0.179801883721295	0.305527740157879	0.261570228910747	0.15789558495586	0.159295756580379	0.0998881992572596	0.22675893854706	0.215057171010482	0.126840001028684	0.154047190449555	0.249942643791799	0.108054892751396	0.233575479686513	0.208687279963685	0.230799668888545
Meth.HES1	0.231299301151864	0.3397807221161	0.268149322158664	0.169659761581362	0.182696176940337	0.129322069789397	0.248457970333718	0.187946734961441	0.132021842764796	0.163174610042316	0.292256693274645	0.094738095017185	0.247893510511045	0.23438550886966	0.269581176650644
Meth.HES6	0.000487369211368626	0.214894306358545	0.146256069699692	0.0857601138080113	0.0836442375108946	0.0350614451062182	0	0.0944338684061552	0.0299060265527439	0.0948639426510196	0.109825355878725	0.0946833026149055	0.12864736655107	0.124353195957783	0.127735376349516
Meth.HEY2	0.196744171730654	0.275971434071913	0.227398658449597	0.157843687298222	0.167901533075743	0.1205791699088	0.179257353975521	0.1854845252301	0.0900735410715534	0.159203710565749	0.224282727378354	0.111174671641542	0.218960938388018	0.21363369716303	0.226002111368532
Meth.HHEX	0.119502676752312	0.139989487624634	0.15827652402816	0.0977327897603345	0.000604260547327001	0.0357766179907255	0.000959702300144504	0.1108941469804	0.000365478106912382	0	0.104706077447547	0.0752827042083299	0.115644397819158	0.123050599474817	0.0989726280981113
Meth.HIF3A	0.142201073353753	0.239118457686113	0.138228436420611	0.0904337383693411	0.120914260598795	0.0455672908029462	0.144455610374016	0.0882296025193874	0.114481683303987	0.11664613522267	0.139501543090314	0.101367267923901	0.118065371143436	0.168491685845671	0.164608953958839
Meth.HIP1	0.0991338182941534	0.162005496508986	0.132253978440122	0.0780619723857862	0.0755188546307894	0.06208716074018	0.129622624469021	0.119964631515806	0.064792614638558	0.0691270584826788	0.134234067335339	0.0566104209097884	0.127675827785149	0.11973609253846	0.116072444144405
Meth.HIPK3	0.0577222564232767	0.0737660680337318	0.00187832755158927	0.00282311710695753	0.0396536652056557	0.027176832207357	0.0516791806126327	0.0436314734236139	0.0257116142741885	0.0410531193010083	0.0726473785007597	0.0239818580326104	0.0518523353507842	0.0499673062107197	0.0601207240646287
Meth.HIST1H1T	0.0520074291430845	0.0736190714979765	0.0578113214391102	0.0406895859482966	0.0415483052387248	0.0271179916609835	0.0467755457451932	0.0434411185142673	0.0244590929801852	0.0422178003240929	0.110165024179301	0.0241572302673884	0.00448773474293798	0.0487772517923491	0.0539262904543139
Meth.HIST1H2AM	0.217518688597735	0.351031929538621	0.273118504094774	0.181554014478911	0.182320475739065	0.121737517459898	0.237390011802261	0.202322767764356	0.120663013979259	0.174697773770789	0.284927085128433	0.122547743687951	0.233330783089653	0.228620790017098	0.267448806246623
Meth.HLA-B	0.30053301385553	0.515162882314923	0.246432298901236	0.206909836044604	0.215830893236193	0.182061996040983	0.277363826659512	0.280246251722248	0.147495941735894	0.194717806346447	0.318844320974937	0.141849031754364	0.285208832678512	0.23250948769489	0.300539408763658
Meth.HLF	0.0650624688225768	0.0976601024404953	0.0790296751281018	0.0411041581351057	0.0581308566111767	0.0331226337080471	0.0688515148478587	0.0035701949874855	0.0276783508364837	0.000620835686196495	0.0705384054355901	0.038329198473549	0.0716281275091722	0.0776685747451064	0
Meth.HMBS	0.17934138793425	0.30556152272243	0.217944416959386	0.153146082442715	0.141670153120191	0.0991416104969636	0.214225355537649	0.190942141926052	0.110455136597785	0.140091088455255	0.231404534314031	0.103030016129357	0.211897312905127	0.205021060724669	0.216176533527333
Meth.HMGB1	0.202367012621581	0.314377325312867	0.26073032272608	0.160796669374148	0.171493162643558	0.140796145500186	0.218666173206394	0.204845721297717	0.115116297580586	0.166749057204226	0.262897002113277	0.126010420277923	0.230996199795307	0.235752931830932	0.244442627745678
Meth.HMGCR	0.272719580826688	0.429563563161571	0.333150043430369	0.222770561024382	0.217672195679082	0.149884642463286	0.281615971403184	0.258237608033426	0.143383189213065	0.21528518979612	0.348094093086679	0.137045352684924	0.284902392001193	0.28298529951453	0.327784650022518
Meth.HMGCS1	0.127711769843033	0.205054003216346	0.173589052279667	0.100139821675554	0.103745538596924	0.0759339478820131	0.148883053194165	0.117258630870131	0.0771466092365449	0.1037603665702	0.169337330608621	0.0645648719161889	0.1508519127964	0.15277358077682	0.14164116272817
Meth.HMGN1	0.0629502888052808	0.0884416505431261	0.0773629111121737	0.04510820151838	0.0517092463528169	0.0341861820486208	0.0666221824094211	0.0599010806282416	0.0495349079514847	0.0491410079097384	0.0818304953204208	0.0267318745480072	0.0617990165449609	0.0592878754543901	0.0693418147171561
Meth.HMOX1	0.0513993897992855	0.0764587158669319	0.0617589094008771	0.0412342365761881	0.0404334515558046	0.0416224467435074	0.000224220374088624	0.0442852564329331	0.0278864757204735	0.0393424330402298	0.0646664832222967	0.0441772351689013	0.0554944029101445	0.0749168397689161	0.0577488068259108
Meth.HOXA1	0.189301815360192	0.286975504231299	0.255156740930309	0.155181644206256	0.177415488032809	0.133304705623444	0.220891286944985	0.195144690659998	0.05151401282132	0.165329822447379	0.274255836459637	0.0992937331383045	0.229435519867989	0.241231636235743	0.239083994726292
Meth.HOXA10	0.0953337292419536	0.135333151581111	0.112417892806783	0.0728900662224644	0.0647941366340333	0.0854261555841309	0.0937205764473727	0.0745188954035043	0.0544308012216881	0.0677039729169401	0.00769171979937187	0.0787676512329966	0.102975693871178	0.135448687311718	0.106944203280318
Meth.HOXA11	0.0705579814891372	0.0977610849866266	0.0832813298497797	0.0711170784333145	0.00193672747308446	0.0324955349476693	0.0792026849828075	0	0.00870435601446193	0.0471345857915492	0.0815883112548702	0.0467601613018244	0.0853500326981234	0.0802536429684739	0.10070755413994
Meth.HOXA13	0.124967074040542	0.00490576424430346	0.117645528452091	0.117379839627943	0.237614033349368	0.0668219601216943	0.00242453273680222	0.322860146890262	0.121384067634922	0.168017195202217	0.171176768387502	0.110165029747414	0.194496129270209	0.0910284915880867	0.128959761288853
Meth.HOXA2	0.061481262177583	0.101917500157661	0.0816915772250476	0.0164977419886791	0.05661779059121	0.0328079972586688	0.06420970286834	0.000808112140766376	0.0270892236553174	0.0471110818221259	0.0741337054946223	0.0263899003866443	0.0873062398598973	0.0597973517130137	0
Meth.HOXA4	0	0.134740062748946	0.0807115954359004	0.0457244141367714	0.0543506254075935	0.0296320733315295	0.0621748186077482	0.0717921514307279	0.0275638006507014	0.0555486478868244	0.0737898095223157	0.0267239998426112	0.0738645801885138	0.0595476433851702	0.0676913027745289
Meth.HOXA5	0	0.0935090492999791	0.000580772585420635	0.0539186432850362	0.0613778777494938	0.0742582220882193	0.0709364938185934	0.101474031890086	0.0318517164432792	0.0520860155597008	0.0907709019067677	0.0543535668653071	0.0984347343032665	0.0840078037203035	0.0756468067045682
Meth.HOXA7	0.0652952776268565	0.102861518240833	0.119430893980357	0.0560100093739353	0.045583793251416	0.00256154180284593	0.0599454057943771	0	0.0283327913488872	0.0506261870209267	0.0882058915784086	0.0278237917088878	0.100529880386332	0.110907181912553	0.00235198110609514
Meth.HOXB1	0	0	0	0.0408160416142119	0	0.0283542347745927	0.000845441745897138	0.0714059847351599	0.0253115968006123	0	0	0.0230448546854873	0.0576540509319509	0.050835439185806	0.0545551791248021
Meth.HOXB2	0.0599107818707684	0.0957265690977922	0.0979971943967356	0.0634647306372555	0.0599467550362323	0.0402494609208217	0.0596571683838033	0.0601172761144691	0.00131198752324629	0.0600877823632483	0.0998499651422082	0.0339191604940146	0.0922838390061265	0.0661408374875727	0.000869006100315032
Meth.HOXB3	0	0.0418221758694059	0	0.0544215188055526	0.0446684063932378	0.0344353795617415	0.0608241071026963	0.0509263538384316	0.0265220699461221	0.0563487621450926	0	0.0771620801980778	0.0832810397448771	0.0956259393118872	0.0711777696543866
Meth.HOXB4	0.0173061278818981	0.120904308242895	0.139929540470266	0	0.117694816162088	9.53871291213632e-06	6.9641098400359e-06	0.0137150548385053	0.000645697281303459	0.00229394786562926	0.0963645194322165	0.000575449063941509	0.125904822963494	0.160905160686657	3.55604207915343e-05
Meth.HOXB7	0	0.00118543742964032	0.165685535883252	0	0.16917868076467	0.0716692775183819	0.145637260114246	0.107040029926318	0.0677643695288147	0.0820138992259002	0.190652827020601	0.0671338385876024	0.144671346030007	0.163936276229924	0.000174227244166994
Meth.HOXB8	0.0616674905242341	0.108851783822806	0.0937433712447688	0.0445720935820316	0.0555116451262475	0.0146057252347634	0.0588115179124428	0.0806837991643925	0	0.0166421795578773	0.0813854945246299	0.0457307324039551	0.106803119892709	0.0908002598350762	0.0690840515482708
Meth.HOXC8	0.000880852424461661	0.00111999748053555	0.234086294363058	0.22721895801761	0.174285141615245	0.0619650191969955	0.00123460190470242	0.00171130754365264	7.49748384218644e-06	0.161833444048114	0.144316842009665	0.00351453975009846	0.22528880530595	0.170250068088637	0.00552445093898077
Meth.HOXD1	0.177170782428331	0.233576717848143	0.175498821723386	0.0900941872177959	0.137647352016931	0.110174253005505	0.130030653708286	0.092537621177837	0.0817963185927463	0.107452963790815	0.216092566612633	0.0878283274616339	0.18900352956081	0	0.16407588772529
Meth.HOXD10	0.0606224938619127	0.0929303807747267	0.0911539766638343	0.0515404582506654	0.049198041145418	0.0327753399239125	0.0723344902966412	0.0490250421824391	0.0268910365667989	0.0397606902220615	0.0763026252536475	0.000667422308696678	0.116809547136043	0.0528320546330867	0.0789164567687458
Meth.HOXD11	0.11067349930507	0.160958043491077	0.101103401298782	0	0.0803736118289244	0.0385276715698297	0.0711365331377667	0.13098134065975	0.0611498430439365	0.0816151673920991	0.141086817804251	0.0740052293144393	0.141085314952276	0.0770148572999212	0.121505347227257
Meth.HOXD13	0.0664687098434766	0.117476495724494	0.124525624548964	0.0488897000435352	0.0511363439364125	0.035152804816405	0.0788428224032805	0.0503136713815964	0.0268624965219014	0.0483593361384161	0.104446030993006	0.0277688025797498	0.121321960721064	0.104413796979422	0.000750295322764351
Meth.HOXD4	0.0513266625127613	0.0791947274089489	0.0749791415056614	0.0396626439540789	0.0401734069342694	0.0286202047812223	0.0614098220716238	0.00118319798215935	0.0252545566256865	0.000869858091243334	0.0671724809698374	0.000185550728576242	0.0626139472011063	0.054849860868704	0.0606934932920919
Meth.HOXD8	0.0851716245245732	0.125302656905618	0.101775403169366	0.0554818551199885	0.054245711465233	0.0344451046141085	0.0939801533600898	0.000343205567787722	0.0417035918456701	0.0685048373052625	0.0905552340190735	0.000145490895906638	0.141575942656774	0.0627916263784605	0.0935872406855198
Meth.HOXD9	0.0555029869118708	0.0916589042872918	0.0993120469249692	0.0411818574041053	0.00826371179848544	0.0304377228806137	0.0655257238476245	0.047593018294304	0.0357750481047386	0.0403349571316471	0.0716764386431824	0	0.106744850925179	0.0530631676795649	0.0810599753224942
Meth.HPGD	0.193835673920785	0.291736716994727	0.238072442558073	0.143993088231223	0.164311462404151	0.0958894227919444	0.200600719994072	0.180047012259832	0.073746767244335	0.148155198187803	0.237578841489301	0.0950700774368808	0.202943817740463	0.209079430163084	0.215909593279921
Meth.HPSE	0.228298271762801	0.338367367598228	0.275823895733212	0.196812053133777	0.19097804842482	0.144920849787238	0.250514775887214	0.217210923086338	0.134392746832881	0.201028895034454	0.301734459347883	0.132738859533819	0.257198440588576	0.24313309032594	0.364980827866606
Meth.HRAS	0.110326409700401	0.175575255768326	0.140588693991833	0.109651682346777	0.0854021791926571	0.0936052940218635	0.136778589607647	0.132296309017242	0.108536264404135	0.105309879544297	0.141802193674812	0.0865026800746688	0.137429889740386	0.150276123362589	0.139345932883246
Meth.HRK	0.000681484250204723	0.27116999946284	0.183694540084499	0.13504746661972	0.106486528958108	0.0973450437357786	0.168383633977172	0.146247013567999	0.0633264199495331	0.103734210000542	0.201440157181749	0.0852917815369504	0.211143578288769	0.192020526187921	0.175294330019748
Meth.HSD17B8	0.135055396911861	0	0.303641290429994	0.223021258243497	0.327285965780864	0.17858015146887	0.274817560634483	0.00501917087762686	0.00850527379606419	0.208445975109031	0.287782483864055	0.123302724513289	0.307930981458362	0.284888504522016	0
Meth.HSF2	0.202837930893537	0.321058795605499	0.269741417955935	0.166151264266895	0.177230180649943	0.147372407269132	0.226772058322181	0.193277309603102	0.123538722931325	0.161197024210366	0.279214319619748	0.122871365976324	0.231500152019151	0.233787172373798	0.235036915463803
Meth.HSF4	0.0816228820266686	0.138257471536771	0.14435993491747	0.102832604567421	8.69420943266988e-05	0.000295362957206623	0	0.0940304437503718	0.0283850586499534	0.067972901315806	0.103355998517706	0.0641131797173056	0.0918481732152533	0.108639601218596	0.0847024700035339
Meth.HSPA1A	0.182378721802042	0	0.230959989819631	0.188768636659592	0	0.105940979185044	0	0.188525901529198	0.122864980404918	0.141914461297332	0.216296731665489	0.0791169645103738	0.211430038595435	0.228658198366978	0.2302673915535
Meth.HSPA1B	0.163264922032103	0.253690839387674	0.19881210707637	0.132511268235362	0.131200730476996	0.0901102671282569	0.176747023170709	0.1566732243713	0.100347934347614	0.0918443127151281	0.209161243807964	0.0918127899743754	0.184012674444203	0.186871784964367	0.175871893170753
Meth.HSPA2	0.0500025027268483	0.0744760056677926	0.0615032282967309	0.038697518414431	0.038691575031932	0.0282156767466259	0.0479848872895396	0.0442926381125381	0.0259425769287027	0.0381209822953346	0.0649999876696253	0.0319923480950949	0.05118066499718	0.0520671675880799	0.0579006804590282
Meth.HSPA5	0.187835316850346	0.294118995700838	0.238998549513824	0.14551966324861	0.157452928395265	0.126801173287053	0.212849075905044	0.179330854885049	0.116545032398399	0.159827527838021	0.255105409587657	0.0963060989528113	0.208426457692321	0.222774227521967	0.214664530768777
Meth.HSPA8	0.215009318488436	0.327862255167812	0.267263908268629	0.173700764228442	0.182163835181299	0.12895172363557	0.240437881704521	0.204751594355849	0.12614067638686	0.172889408096005	0.273190420714856	0.116363020165551	0.240536674678887	0.240336839958246	0.247657277971241
Meth.HSPB1	0.229060826503296	0.345908521574022	0.279517215504533	0.17996420148434	0.193609997948186	0.13773790338137	0.247709383817818	0.217061758287287	0.120361682542515	0.193922601564895	0.305826961967976	0.11604095045069	0.252548394529028	0.257443583116143	0.277188847398201
Meth.HSPD1	0.248137500921297	0.400249001755319	0.302017630700729	0.196771174794236	0.205701470152538	0.16097338801034	0.274883090059875	0.227241139188507	0.15666754621802	0.214846549927932	0.350183973389927	0.131344493902464	0.274391032270791	0.267980039429713	0.319592980314632
Meth.HTR4	0.0716073363450166	0.1157179668519	0.128585192576432	0.0577216124658059	0.0751458699195486	0.0353359605134879	0.104312761505215	0.0530183757927205	0.0499333415237331	0	0.0885369295918336	0.0263208939775329	0.143537030120072	0.0706141072133638	0.100805216591366
Meth.ICAM1	0.225246875574569	0.345468661229198	0.278166459991133	0.187198328260423	0.187408068757423	0.122447253172341	0.25361468444983	0.221568077210645	0.135363302251827	0.18810236981331	0.302252972293749	0.117351160440031	0.253539315001645	0.2527298543773	0.274971441902549
Meth.ID2	0.00763338809238486	0.216606765444341	0.143050986476623	0.101447641395452	0.123142830918195	0.110417505730231	0.13343644132094	0.134231400057621	0.0575001739434945	0.0884383257989694	0.150964832250947	0.122876742124419	0.00218075341153828	0.161188749351623	0.124999983078511
Meth.ID3	0.198524243345838	0.322428308852161	0.240007001543807	0.154007529050132	0.181793702444734	0.122553490009583	0.214437481155999	0.187767956055342	0.114060528968772	0.17371101778571	0.278917315772068	0.108347260317973	0.215433548482368	0.233799830991861	0.243986598797138
Meth.ID4	0.0985376703104605	0.142738282621593	0.100203494075711	0	0.0926490923006861	0.0387013831726384	0.0785881366216102	0.126594168443383	0.0316699417889432	0.0604616121232983	0.115755572512381	0.0765506680301072	0.151788516548334	0.0724662504312572	0.124461569698669
Meth.IDH1	0.196639564847973	0.305606386366372	0.204043221713535	0.154053516806336	0.142874828644452	0.145565121382336	0.189006981373655	0.213742063202214	0.135935350529658	0.15588515743813	0.241405021732673	0.123560991556994	0.224319314976307	0.2430728438348	0.245364911012798
Meth.IER3IP1	0.238960120553301	0.378426604601387	0.293959754848956	0.184828369491531	0.200010367557307	0.134985547070069	0.252696529766503	0.21792339225817	0.140001879051837	0.193233119404596	0.330066890509581	0.116663449610899	0.257686983985032	0.266442574943762	0.284701674584442
Meth.IFNB1	0.0845179113231869	0.11406009685979	0.0730454062420531	0.0546243114976609	0.0616666097814718	0.063615106708627	0.0711126458471676	0.0588629673632928	0.0527658546908619	0.0481849125226233	0.0862266703836959	0.0712690785193271	0.00154285151062227	0.0949465810934823	0.081624357562252
Meth.IFNGR1	0.171772224986761	0.251421529797358	0.202076222044304	0.134178798006048	0.135268657476443	0.0976507754536086	0.183034484317596	0.154939661529404	0.101825714933004	0.140510364448885	0.202094408876792	0.0915816643125768	0.182690576392528	0.190792359458868	0.203479301225787
Meth.IFNGR2	0.0731027694461037	0.0894760934835839	0	0.0590335802480804	0.0485390836950497	0.0342023209836682	0.115643918234609	0.0582630928049324	0.0281361565776439	0.0557651843672647	0.0059395825762931	0.0560134926955287	0.0731418374459412	0.0861034643178306	0.0959455856751937
Meth.IGF1R	0.143367149786673	0.179139870064457	0.000915209165800579	0.102351501554442	0.145086759795653	0.0912538990677168	0.120245339579082	0.182725403846345	0.0907358806063602	0.109842314485772	0.165079347404522	0.0803888217387352	0.186990372304365	0	0.149908605851036
Meth.IGF2	0.0607254922094314	0.0904142959019149	0.0692713726869054	0.0464793934189396	0.0622114959284262	0.0293237795338186	0.0549495592612098	0.0765336067002173	0.0273907246647694	0.0506081437877699	0.0829672727979777	0.0333717208225203	0.0842205138072621	0.060624026245734	0.0797252578809012
Meth.IGF2R	0.191279332850417	0.292073259911087	0.244471855887552	0.156271510469791	0.159555492057926	0.122366001113597	0.205958624937757	0.183689575076787	0.127869661503893	0.158287746742579	0.244908910313417	0.107842937284441	0.210886914349166	0.21538968218376	0.229650538511826
Meth.IGFALS	0.0503077284663854	0.0763856474211826	0.0642260155024774	0.041293448800585	0.0396530002181128	0.0294753933889116	0.0499687123018824	0.0430093628614554	0.027463149732474	0.040178247314389	0.0672237813304475	0.0250828466246936	0.0512935027939719	0.0517755597959459	0.0574375344865155
Meth.IGFBP2	0.0942666330205237	0.173137011955304	0.113543429689326	0.0980668481001519	0.0867672601428632	0.0791134806161858	0.0947396809680417	0.130634049081536	0.041995472389303	0.0701364814501878	0.157205564933905	0.0947327274307928	0.162806933281487	0.000886278091960701	0.122490307232513
Meth.IGFBP3	0.119029457468948	0.162980823199659	0.00196142291580138	0.110520184255999	0.000119345530825148	0.0609655361237214	0.0986340107862865	0.135922200322878	0.0364992068240964	0.0762051849903232	0.156264457259815	0.0296514694500002	0.195106692574697	0.0729767790343666	0.132396733297564
Meth.IGFBP4	0.172324995630547	0.290751287129781	0.19228829510931	0.137137326336583	0.150777959351829	0.122616938084597	0.188018362562621	0.173458347421237	0.0739188745624524	0.146537439161937	0.223826500423737	0.0950061451850691	0.19836949789613	0.152767446963952	0.180365460668986
Meth.IGFBP5	0.141041628704733	0.265041102673453	0.187742252380646	0.117340610010958	0.158768013440954	0.0929388518318424	0.142322442373421	0.113221646578155	0	0.0839920837607298	0.192591046901559	0.103956433237595	0.189497620004615	0.186934760461568	0.176158129080416
Meth.IGFBP6	0.205182745419196	0.305443645295759	0.23259096104618	0.150313356083309	0.157705605914669	0.112922214934667	0.201654531556645	0.177841030455744	0.126674983368832	0.156624673388513	0.246362581864943	0.100279235894303	0.222811072629435	0.215240452877447	0.235055164450589
Meth.IKBKB	0.212383563540582	0.297217396639644	0.24068057571266	0.153053459300689	0.137834049358667	0.119406045833493	0.196038521977053	0.177044848064403	0.132249278965373	0.154751750860398	0.255672051022369	0.106325232905037	0.211234886349163	0.203443382571209	0.211521446025118
Meth.IKBKE	0.0786552609704702	0.144004011163279	0.0976315298544555	0.0658936535345815	0.0600640373353278	0.0697672363194996	0.0854865329048546	0.103233364103313	0.0880395931656163	0.0734125549107382	0.0888685483576846	0.0778641903060265	0.106973449065828	0.101328156514347	0.0915176570069453
Meth.IL11	0.123154530139234	0.201000407702847	0.131920334775937	0.0800148144021029	0.10459958163339	0.0838655076756919	0.11874630094188	0.131263394025003	0.0956115894831042	0.00312555274658016	0.136813761652836	0.0952653080723489	0.142891973557335	0.141348354971296	0.139653743534179
Meth.IL12A	0.257511999146526	0.388590226391684	0.297017152120327	0.18348028789777	0.203164708736472	0.139381518237144	0.280115679491006	0.224823499637704	0.148948797205658	0.178872439218073	0.321254808363958	0.123106721884472	0.273484079262673	0.270495200954306	0.299662054169792
Meth.IL12RB2	0.0827476217593072	0.157806570318818	0.120099698569215	0.0903223862280927	0.00653315691893267	0.0496309371479949	0.0907913798677357	0.0872715430763071	0.0433003192896367	0.0120099972105112	0.114479778736872	0.0400749909889313	0.012745146262769	0.0705424964908673	0.103900786091796
Meth.IL4R	0.197024756268574	0.288001732402065	0.244482111199603	0.156200714234465	0.170912591021654	0.115923805766785	0.210092275641653	0.184731049089487	0.110461862933122	0.154572110187628	0.248626805680591	0.0987413393079838	0.208269001786295	0.23137646116382	0.233995251824493
Meth.IL6R	0.18496938173904	0.297887533437763	0.242217857835964	0.144641523215402	0.150519062472168	0.115591528742463	0.205356244163305	0.184630722803031	0.12115725315425	0.149881119052965	0.245703086945269	0.105206934645169	0.209752159723866	0.205356182494491	0.210041516596782
Meth.IL6ST	0.161415274733868	0.245647675878763	0.17088846687108	0.116568209876479	0.0903033595207472	0.0678594438292393	0.152183753289292	0.127549951781163	0.0895513257192865	0.0981182595909433	0.166725360524771	0	0.177646449428383	0.170259007508025	0.174883659849102
Meth.IL7	0.212517002796812	0.35133081797305	0.250615405189056	0.155869641649424	0.158644309406476	0.122493511689591	0.207866954234627	0.201633202015302	0.111958151389812	0.163673498151965	0.257923024779551	0.102944140292498	0.241563139609628	0.194444995192614	0.245533124643276
Meth.ILF3	0.220372999238478	0.326488895034076	0.266116750078702	0.167627761412311	0.181481280464421	0.132086162762159	0.234815802288156	0.202697508456199	0.12555449534643	0.16732425869632	0.281044562848478	0.108212257384878	0.243855026437778	0.230898785434489	0.259446805009669
Meth.ILK	0.231546051465196	0.349397176730874	0.301614425092168	0.187110322601985	0.194907209717644	0.142115550813148	0.236927508991278	0.206570063907244	0.120293416348768	0.190246190199804	0.312068397785245	0.114855172107255	0.248753630820049	0.247922013263913	0.274112815996498
Meth.ING2	0.162781435040126	0.252797156666955	0.207774848885371	0.12694306129636	0.141187737389053	0.0810602708920474	0.188723041470666	0.154778017600477	0.0978769971666991	0.129241135876833	0.213349989647634	0.0823326814378164	0.183675061829546	0.182832342421686	0.187758538435199
Meth.INHA	0.0557734136291638	0.101210275358384	0.0715008249245512	0.0445324192211229	0.0399503731900382	0.040594265611617	0.0571103497392565	0.0465740390807837	0.0357677810598476	0.0436827116626435	0.0675031161856487	0.0454709027647404	0.0583331674120552	0.0701429365303832	0.0685681552173578
Meth.INHBB	0.126447822106252	0.18812489098706	0.150422557403502	0.129450607121785	0.0999805742328967	0.101961195981545	0.114792865418714	0.13684704273345	0.0929777962227435	0.0956867585238246	0.142113800594379	0.0915677568115996	0.1750091571568	0.135236707649224	0.151113843672629
Meth.INPPL1	0.164671903077985	0.256097666842869	0.206403106353151	0.135525185696055	0.144275055958952	0.093561707315003	0.19214805509813	0.161746677976586	0.10019806457583	0.136826375885853	0.214292217976672	0.0879466068622202	0.18557986112277	0.186103458812165	0.188938486322986
Meth.INSIG1	0.248762031444386	0.357894954013411	0.266221401158299	0.156880810379675	0.206930274275697	0.126216207100891	0.192299679980071	0.20974132845819	0.124521952130548	0.167898001204672	0.000412572496675783	0.133312280113518	0.235331744225096	0.214068838693271	7.65882408110599e-05
Meth.INSL3	0.0485106145158381	0.0744642954631956	0.0605623516088386	0.0373948424690712	0.000738250552746508	0.0281061579782822	0.0463059051916435	0.0429451259543492	0.0264389088578982	0.03717624020523	0.0616226267229166	0.0238081477565528	0.0514043186373041	0.0501918920193478	0.0579904687125491
Meth.INSR	0.0535924073857931	0.0785730112833049	0.0648501557122182	0.0403237071888331	0.0471681635455713	0.029927610958337	0.0509456692270396	0.058988938310426	0.0275125059812965	0.0410971978430787	0.0670991137951733	0.04571772077638	0.0619423971649596	0.0572989247199352	0.0621517465580532
Meth.IQGAP1	0.0765564501691199	0.126814935092405	0.0952438515711526	0.0623240451306954	0.061507168613833	0.0456903935346418	0.0938613213541925	0.0824197306994213	0.0487658459029176	0.0579345182982411	0.0938026758128675	0.0376833005855961	0.0883831755792756	0.082129335973307	0.0850045201829225
Meth.IRAK1	0.00368567037428623	0	8.91975070747465e-05	0.140986365471692	0.00460635856810574	0.11888254330784	0.148729586165396	0.197713179039266	0.000569166639574884	0.00144882646059188	0.311530672523139	0	0	0.145022834915629	0.296156754130763
Meth.IRF1	0.258357639350799	0.40206415097333	0.317433579754531	0.201562764452945	0.216929703111984	0.131933478178803	0.263896635373985	0.235655607013499	0.134456414727164	0.212656349726865	0.339140065976262	0.129302673844168	0.276833594079221	0.256839737590621	0.300249961740554
Meth.IRF4	3.77057248224933e-05	0.199566223080376	0.255148070004595	0.0827922141317767	0.0578604792998331	0.0385819789006556	0.0390691798422082	0.175425668706017	0.0285320128458644	0.0480704653833762	0.00017409937647702	0.0821741354953684	0.213696488117882	0.00101424418726786	0.157091961893026
Meth.IRF7	0.0514277514817335	0.0771262116855143	0.061155762956448	0.0388532267090161	0.0425084924472879	0.00254647639509699	0.0536077499897245	0	0.0256230184710118	0.0396501067781296	0.0653579493928338	0.0254844118403795	0.00227131479051758	0.0517858904444725	0.0586614302518536
Meth.IRF8	0.0631290850016423	0.0977205854652274	0.104255154467068	0.0509232122343662	0.0533886523815941	0.0304913651721866	0.0785765450713068	0.0520422120821666	0.0280802361650506	0.0443421759595758	0.0953450015344994	5.88571703451376e-05	0.077742908427827	0.0554488128959598	0.080136377165593
Meth.IRS1	0.108630690116494	0.000221159728747093	0.197990261618558	0.137691593584666	0.100383144830118	0.119923614766605	0.132894542957039	0.11286940435295	0.058724082133151	0.0922715091129075	0.307377316087736	0.125206923312833	0.171867981861001	0.195391314484799	0.147915778754225
Meth.IRS2	0.189660533815481	0	0.130126761800455	0.123145415850226	0.17888146253486	0.148097839074776	0.115646420063403	0.181842921580607	0.15137396565661	0.129013333570174	0.180049002916087	0.0975219726821275	0.169277408719116	0	6.91835476775698e-06
Meth.ISG20	0.0850639066006623	0.152587920919558	0.115806489012942	0.0690964436693385	0	0.0832794869834423	0.114454898412301	0.119846067108009	0.0880438390652944	0.0646388574481708	0.100292883616236	0.0781635319468847	0.115357127430635	0.130266948248972	0.101488521152492
Meth.ITGA5	0.230760209084523	0.357082967317747	0.292005845879302	0.188064099823274	0.199469988558871	0.145825883856938	0.251076556739472	0.215734007666806	0.138537801719165	0.169188793472997	0.306867081267523	0.130792206029724	0.248392058358563	0.250022046330016	0.28587262070596
Meth.ITGA6	0.121998283276502	0.198138572075417	0.144862882466345	0.108021457705785	0.0886709424518977	0.0541704150045957	0.124910789690899	0.122017886520298	0.0739221801002508	0.104408353301452	0.152043536261222	0.0830177115573667	0.120450532867737	0.145808121007016	0.148605619310451
Meth.ITGAV	0.255405230925496	0.389648015255011	0.309141763438127	0.185899603514021	0.195834787640582	0.159202511308443	0.259904978890475	0.227348020504702	0.131064957262064	0.207824742775854	0.345178879513029	0.124622259002256	0.260845052231281	0.27426954668028	0.286910620058141
Meth.ITGB1	0.179803037408788	0.288951707268383	0.230765034747297	0.142632470132317	0.146694186096507	0.113363209464333	0.193051297320114	0.165759434245327	0.105794264475972	0.148309245283098	0.243505031892362	0.0901675836608619	0.197653451108529	0.200758695376339	0.214842071429378
Meth.ITGB3	0.0500933728571651	0.0764592525194321	0.06254784122675	0.052073982047329	0.0379334052095953	0.0422177305953305	0.0533306679387603	0.046366574297583	0.0277330977978851	0.0385237891807287	0.00169262638956027	0.0248129351119139	0.0571422926483259	0.0689581636448784	0.0623259235932373
Meth.ITGB5	0.182895151522821	0.275602218609943	0.171234608039669	0.12905933795604	0.166205957804425	0.131502786933114	0.153729854446156	0.18199314727411	0.110991883083283	0.1110289966559	0.233749723212461	0.123721807260953	0.215403141207869	0.161524513838349	0.197171852809153
Meth.IVL	0.0671923258790516	0.00298403061274349	0.0588447275093982	0.045203180362594	0.0706196176508836	0.0285981246522799	0.0537254245161783	0.0500576703661436	0.0533060678123029	0.0455297722704493	0.0733475387720045	0.0517545281445739	0.0125647928366095	0.0737558282116247	0.0682619489824682
Meth.JAG1	0.200352686802645	0.327050139905573	0.257335441418728	0.169018874370135	0.164169643525969	0.136953636464317	0.234236109284335	0.202889048284866	0.11739513010403	0.161448796888246	0.259967186907693	0.112079424647718	0.238386715747483	0.218837581123862	0.244842224493645
Meth.JAK3	0.0487142010499049	0.0766334502256945	0.0610295569042119	0.0404907174678416	0.0411079185493368	0.0383008159084147	0.0499222710602253	0.0434088279681718	0.0272723610118707	0.0374756726585673	0.0658592267911556	0.0334366136479359	0.0547680843515799	0.0551425970107941	0.0572982673752195
Meth.JUN	0.14330751275006	0.23240366762701	0.189450155231134	0.113027941458691	0.127831587634792	0.0888671407785098	0.166280743840093	0.140122917218909	0.0883783148831886	0.125482194343554	0.201512291788211	0.0802346768613649	0.163488488941902	0.166466771532952	0.172155180545342
Meth.JUNB	0.205812672435812	0.323784620201344	0.254019749531003	0.15799249441752	0.166428599099093	0.0654916265507176	0.225432142398988	0.177457924522728	0.111938881260727	0.157337162164142	0.272423955036355	0.114712297083389	0.224857016059548	0.217364879045145	0.241442799342678
Meth.JUND	0.20718472607632	0.279674146459698	0.242976870690311	0.154162411957548	0.166588840478743	0.0979673686588162	0.170601339229269	0.204144614509548	0.106543428732356	0.132391283021238	0.23151874249481	0.103057682348961	0.219975771284162	0.232572889379911	0.196208632147864
Meth.JUP	0.185306606455236	0.282303203195764	0.221087365025038	0.151641128427343	0.158133130302331	0.110254136874323	0.186365600272383	0.195459695038108	0.130519108563061	0.15047571299019	0.238602874496942	0.109245938988852	0.227051132646133	0.192601871497051	0.223837651082104
Meth.KCNF1	0.164903984884962	0.247131056770571	0.153845691144297	0.132152720404471	0.124448512072585	0.0393686822951822	0.140687752194249	0.176786059105309	0.089468091152674	0.069509468164099	0.16997814468987	0.0829762462911798	0.220938525324724	0.127950391387062	0.17473637369268
Meth.KCNJ11	0.0770555220631388	0.120320592723303	0.0921198129501951	0.0768080764213363	0.0732947160136199	0.0701727675424383	0.0794583647127335	0.0688898811001845	0.0373290550366162	0.0581260324699589	0.0980549648327619	0.0773023036389544	0.0852323514111304	0.112766347723231	0.098665721241069
Meth.KCNJ2	0.212508309366227	0.329432980973767	0.231116258665223	0.141578870987734	0.168968223719341	0.118563428854955	0.202319709310206	0.221132073554608	0.0797301050856583	0.176817574113319	0.264131948726627	0.0557211783007409	0.250232511659547	0.211429904455056	0.240490284832308
Meth.KCNK5	0.184966231985398	0.00628381993146356	0.132228229612702	0.13100176066294	0.0852539087261763	0.0406437467975828	0.117902739797803	0.244785167705067	0.0329931275691362	0.00802171516200867	0.191438434275768	0.0124272622882177	0.190516564193523	0.114559420783098	0.212665338615005
Meth.KCNQ4	0.0557079226595214	0.0877601832532134	0.0698061859569118	0.0504459482695723	0.0497375247621772	0.0496350460373516	0.0538063438447273	0.0571198074297351	0.0338561898602753	0.0496641550325836	0.130181051257812	0.0594788817812972	0.0638305692946289	0.0672641630532213	0.0682633123245093
Meth.KISS1R	0.109051288366744	0.178683916198337	0.169752278630104	0.0790888684608456	0.0915739998376465	0.0483496323354461	0.086860837844307	0.111474913047144	0.0473219077755483	0.0552839475132154	0.133883949293767	0.0620555002377761	0.139787751189307	0.137538097128739	0.118207135578691
Meth.KIT	0.190101355978777	0.271402830518398	0.227256577215386	0.158838954429744	0.144392477465698	0.0486681306969282	0.159401929056469	0.226038397692939	0.0402597838312363	0.142322021450229	0	0.116093499026798	0.273271433912016	0.219423380495916	0.238973862254968
Meth.KITLG	0.135818299528442	0.17280204175921	0.115078491612872	0.10035840815461	0.13692399266631	0.0917674407545999	0.0963396855191506	0.174826683696718	0.0977484874213239	0.0964522145922273	0.182607879775511	0.0789429759826826	0.162931304190763	0	0.141867308608616
Meth.KLF1	0.000565910917169217	0.0657651990277019	0	0.0133020652882336	0.0394053995198316	0.0324133284958071	0.0791852671961884	0.0425857013129483	0.0466122565466332	0.0392256295309777	3.1488765963531e-05	0.0271505850527066	0.000319293798880541	0.0509142096384133	0.0561775842867581
Meth.KLF13	0.140468489418046	0.205207640154821	0.169926611509689	0.121910154665946	0.11938111503002	0.0748215317649097	0.165239398137733	0.14583681844568	0.10375310264707	0.0966767315427205	0.214978302914917	0.08505239713184	0.15872493435794	0.178188816007029	0.153392649368608
Meth.KLF3	0.0893780762269954	0.193692710284218	0.147024821032836	0.111885799064343	0.0977635565346165	0.0356179237111516	0.0983194089090415	0	0.000325328574472308	0.0697030978314646	0.148244237297612	0.0978130857904394	0.156965848987762	0.155537282580683	0.00077668405846267
Meth.KLF4	0.252850729477155	0.392613262761133	0.167211151839531	0.15555656451783	0.181199595688696	0.147798044188514	0.170534963136111	0.240359701856146	0.123516414291248	0.130691296002379	0.255499982249948	0.127929470231758	0.278059782320644	0.00344484130195811	0.224876043285091
Meth.KLF5	0.256078296000854	0.367563053363964	0.282401413817401	0.190521169399115	0.196690578056094	0.149142473307635	0.251865538681681	0.225470610013617	0.121606035578007	0.18075811618161	0.301964870270055	0.141018492835294	0.240648358985825	0.244316101260399	0.282854997710335
Meth.KRAS	0.17811393616922	0.251866893220089	0.242158020472266	0.146363657053321	0.142359758925921	0.132416518038065	0.209946126500859	0.21822505734118	0.133244160846224	0.130670257704654	0.246009971695015	0.115011426722658	0.2176989515517	0.241628117011315	0.196175183291579
Meth.KRT18	0.20962552204589	0.321623586201129	0.19299292678355	0.156927334628779	0.174963884945743	0.13396905167316	0.198591260683568	0.22131626763356	0.13337573989636	0.17232687536406	0.25886846072411	0.121659581754186	0.249755728330759	0.146690582033144	0.236451196702881
Meth.L1CAM	0.134437202334926	0.00120013909236207	0.136566770212871	0.172808231675512	0	0.137787685546753	0.138974840136491	0.18585438086466	0.0665279471390026	0.0570476769883033	0.258389626628831	0.0767070295817507	0.164309632016453	0.2114940447542	0.259983145007343
Meth.LAMA1	0.0817162403869751	0.146387331410292	0.127724448295716	0.0815662242596602	0.14654473822096	8.55018219340333e-05	0.0880224624497487	0.124065479599356	0.0701489275985897	0.000284857284516254	0.0947223214576344	0.0661303103124488	0.141135655834386	4.97449440627168e-05	0.110908393391747
Meth.LAT	0.0522048883638517	0.0822761826949728	0.0803333643937187	0.0413311342309258	0.0484465223388801	0.0293033095213289	0.0551930241261167	0.00658106233421825	0.0212908633375434	0.0392923819805373	0.074703153670926	0.000534802727342863	0.0537351261218628	0.0555795567957166	0.000651850683480899
Meth.LATS2	0.174860659102978	0.252845711609341	0.157612188470423	0.127210416074784	0.189196837131617	0.121186936574716	0.161250960867029	0.198003877860912	0.130040533781868	0.14274235807745	0.210732453243152	0.123581461304301	0.204118422166135	0.189609210836747	0.184630850439432
Meth.LCK	0.00591270878448939	0.00268787285339602	0.107155351229593	0.0489033845515715	0.0152893313001839	0.0504841360858001	0.0664607697980282	0.00217962527628503	0.0293245006334268	0.0433613844931436	0.0807185567328221	0.0700657298395675	0.000343041338245531	0.081557054129017	0.03318388884783
Meth.LDHA	0.178286512454248	0.272097092612362	0.21246069496101	0.13741748538868	0.146150332527845	0.107230357140872	0.192054111332084	0.166176295140126	0.0982997992572434	0.139283598058927	0.230314055420911	0.095885145132337	0.194445334057559	0.191457429488064	0.206339829757689
Meth.LDLR	0.23522927324303	0.360490544493522	0.281016828219189	0.183009724018789	0.154564569319946	0.145886266184636	0.244885579197567	0.222841804250566	0.14067571167912	0.186748565629352	0.300680763387319	0.129671359759995	0.258138072470937	0.240831417903199	0.289646138373401
Meth.LEF1	0.223701681832254	0.351140420424959	0.295238239990712	0.172584394335219	0.171624504279324	0.124274007681184	0.249679272817987	0.206022522308838	0.0571259380915881	0.161956002059064	0.283131565273175	0.108813487356452	0.259531143956259	0.225957289799317	0.256458817582898
Meth.LEP	0.0580280669097691	0.0840138226289861	0.0716580886486232	0.0403692721075633	0.0452141682674188	0.0305306398482799	0.0518120388078654	0.0539220243357493	0.000411866935753219	0.0397183027816105	0.000228322401307081	0.0241576218466532	0.0602148853489037	0.058123000099899	0.076214108096098
Meth.LGALS3	0.174667821809244	0.302497958863937	0.248335039391996	0.147735680950458	0.162102299813376	0.118288105696458	0.206360079205083	0.191937735709655	0.117617743461333	0.157273157222343	0.228757096515336	0.108337907539957	0.225617808427701	0.221762523360706	0.214413060810048
Meth.LHX3	0.050345100359618	0.0773361338209275	0.0597200420634628	0.0396075822890521	0.0404943831402285	0.0281607006935429	0.0498041335841976	0.0513231808621199	0.0259343284940422	0.0405790308176364	0.0648127714338638	0.0234552210373628	0.0569907625026458	0.0530612088727516	0.0628605328762146
Meth.LIPC	0.0518471580768749	0.0826941342324482	0.064834600824641	0.0405074758516394	0.0389868749792497	0.0582775097590758	0.0516493932480441	0.0457597816127765	0.0266841086280576	0.0393696785672149	0.0138797907309181	0.0516256436343088	0.0556552540574989	0.0625690651614057	0.0614404575688147
Meth.LMNA	0.1224139144315	0.193422978961069	0.159009629694782	0.0987977184119113	0.0934641179446569	0.0948969980054551	0.126945188142072	0.101250636458121	0.0713629872668549	0.0915644522780264	0.158430085775204	0.0813012348765042	0.160423259439385	0.176576288310695	0.15471690362673
Meth.LOX	0.154554359977772	0.235086469124796	0.127131470384945	0.106169647730037	0.126244913449958	0.129211452076447	0.123218343583287	0.181164512440822	0.111687678303804	0.0928699311436126	0.176186767462529	0.121850336419376	0.168556357023271	0.0967869069042732	0.164745680125102
Meth.LPIN1	0.0793235799364929	0.144036839940318	0.135579012007684	0.0741443220876622	0.0585840447315177	0.0871092001616002	0.104942104124921	0.0783430784899537	0.0417975338157443	0.0815818891678809	0.119810724060983	0.0761197996320127	0.109813143103656	0.135516653172037	0.104875274062567
Meth.LPL	0.0657329432334545	0.128351277936529	0.118506942089959	0.0889167170691224	0.0583243653989929	0.0321444238396709	0.0865243440473591	0.0897324682506468	0.000323649308628687	0.0449953310243277	0.0942972652565353	0.103498061340827	0.159884919521351	0.0782143248427044	0.0908440301360869
Meth.LRP2	0.226050721497482	0.280734290799028	0.291108408939717	0.16849636188658	0.19637037506135	0.124184630899833	0.220310544053841	0.218858507625508	0.0347978526716726	0.129182110500242	0.275281001338822	0.117615357109196	0.232181468778876	0.229904693464874	0.269086776501872
Meth.LRP5	0.0528479916726717	0.00697564925719082	0.0645615036652298	0.0390956038481932	0.0423249203906822	0.037589472749667	0.0561643408028426	0.044339137576303	0.0278103692612711	0.0386454045312959	0.00626537850910216	0.0665771587353607	0.0564855400714341	0.079595373817718	0.0630933422639754
Meth.LTA	0.0600083000237624	0.0984829000229789	0.0737645145010513	0.0417167956603092	0.0431715227455657	0.0366820805881214	0.0628447921076135	0	0.0313892819627404	0.0585700337173093	0.084428750038637	0.0364482346551405	0.0545493736921043	0.0814809095691685	0.0692755988036353
Meth.LTF	0.075472315463376	0.142010860183051	0.0894719927657704	0.000364879308875017	0.0582008814618098	0.0492493168524785	0.0679914957228405	0.0683402061699507	0.0564152882071819	0.051200342323151	0.0875193056713148	0.0457427772247481	0.0707457304488688	0.0722762382286609	0.0840625069897502
Meth.LY6E	0.20783068711984	0.331934861543526	0.267058741645142	0.173731122267653	0.179728525908326	0.120534835813183	0.23367426517491	0.215250922313531	0.119154091239206	0.165487615144377	0.285941100671407	0.11190593666395	0.240469148669226	0.234345478512647	0.245743191877876
Meth.LYN	0.143788912220796	0.211517450946945	0.16445485430903	0.0839027838328038	0.128396520969447	0.104759106164105	0.112789328084652	0.114327498582719	0.0550457480402718	0.109040534267411	0.139226278757131	0.0927116655232501	0.142048026508581	0.171084504327302	0.163084953266365
Meth.M6PR	0.234548292344419	0.352883631182707	0.285048607742032	0.16661089330944	0.1951415639129	0.144921392616805	0.22485453259508	0.197368305122984	0.147308630962132	0.193555637636941	0.274877990153243	0.135227107038423	0.230166223480139	0.245399987117053	0.268588337930883
Meth.MAFB	0.121450554971593	0.143119175270296	0.0970314465106914	0.0698921928635	0.0993718005144352	0.0855663359724608	0.0818077585971823	0.126462585502956	0.0881707890188752	0.0950317629410198	0.118531442886756	0.044172320512224	0.130029588315908	0.0704997836176857	0.114204587272886
Meth.MAGEA2	0.0516064115498111	0.0783073321848265	0.0608349389952665	0.000576836659932889	0.0422034909335302	0.0284094398016063	0.0501214769524423	0.0408706931371472	0.027979001865004	0.0361087353524081	0.000370192609947332	0.0243263627247412	0.00138359848937218	0.0496098316107943	0.0443190716079667
Meth.MAGEA3	0.0520884393009316	0.00645008798454107	0.0524770779015003	3.73588602931305e-06	0.0452632177383377	0.0306888781660945	0.050439680392134	0.0378660730289961	0.0347861019310862	0.0386019094269218	0	0.0283652878828401	0	0.0502450937838	0.000811639180136153
Meth.MAGEA6	0.0505605464833434	0.00624671103654857	0.0540029963232787	0	0.0462172410093282	0.0302693940073533	0.0557398887141393	0.0430901225908849	0.0337676502548525	0.0370188799773425	0	0.0269097546484547	0	0.051693102151155	0.000658774155477438
Meth.MAL	0.0573064040652199	0.0861014349135849	0.0797460268618488	0.046436507454097	0.0503741501370872	0.0329225104691461	0.0636173425642443	0.0436567253786048	0.0277407788498924	0.0420646466997971	0.0703301191015711	0.025401183610547	0.082599912852708	0.0558309296622434	0.0668484659465346
Meth.MAOA	0	0.00311115908422198	0.100026249453037	0.147101354179958	0.111080002438969	0.133627417144781	0.14409704653287	0.235095205063347	0.0787257611134545	0.0988867158474239	0.272457584835091	0.031892176549763	0.196593483059361	0.187609009985028	0.265333094618881
Meth.MAP2K4	0.207192674213866	0.313638704559478	0.243421852953836	0.156883298089988	0.162168283400909	0.121554885760509	0.215714473956288	0.197214660697817	0.120455815387027	0.159994402238248	0.266709674568112	0.0948385045921591	0.226278374048841	0.225953407760714	0.235607186641906
Meth.MAP3K5	0.186765947229662	0.298524909254687	0.204580419388473	0.159843696330234	0.16481118420801	0.128144527889124	0.194016466994691	0.180108807329886	0.109450809457002	0.156430394219085	0.247624752615645	0.111659447250716	0.198114351154026	0.200199024163334	0.225901758193852
Meth.MAPK8IP1	0.0973401945021376	0.200535046215408	0.158540793242677	0.106260574478951	0.126119682314869	0.0333870416735482	0.101746665851431	0.101538637695578	0.0722100943795782	0.0867056352249725	0.138088174455093	0.0568735003970621	0.150148008380793	0.148643522022277	0.121749388289239
Meth.MAPT	0.251053798502667	0.358200215373591	0.230604388044636	0.158072679533638	0.198648326210564	0.136719060478815	0.2067197431497	0.231338258441267	0.0794957522652903	0.186564713304239	0.264468211581698	0.118001384775589	0.283381225566302	0.196176766007643	0.251007422485356
Meth.MARCKS	0.2152742697827	0.324026876118285	0.239143396396108	0.158188949348347	0.18201066269529	0.134912820915432	0.206699738693078	0.219965144556609	0.140127034367088	0.167344209267186	0.256823778479882	0.110616049312121	0.250889060649862	0.228238252374314	0.251339031550297
Meth.MAZ	0.235004700705766	0.370052997023354	0.286828186394771	0.179734439566581	0.203516319042447	0.142435188447707	0.250329421251889	0.22568752616817	0.142152682812197	0.186282403736951	0.302103755937627	0.133564005216529	0.27021684450882	0.256072186276568	0.270035754279691
Meth.MBD1	0.0633831601710261	0.0736550474184882	0.0600145124636828	0.0397625940292171	0.0378542456399524	0.0286469364106128	0.0504029492365931	0.0657433535232134	0.0251971364971275	0.0398641743397164	0.0504028513671738	0.0236542220947172	0.0566179748039712	0.0489647978410857	0.0732525857733636
Meth.MBD2	0.252532534858334	0.381532976310002	0.303315054400836	0.198123507914041	0.198693709825365	0.142278615069539	0.265246253603571	0.221009642922803	0.139816912330289	0.196827981319682	0.320113191685557	0.121016984121983	0.269929209823546	0.274487544426155	0.299316738004487
Meth.MBP	0.055177082389635	0.0764032768697316	0.0638637387119731	0.0430604506509909	0.0416487976660097	0.0311851112259954	0.0510851339025701	0.0455286345862941	0.0274978385444484	0.0408394538263849	0.0690165834839065	0.0349409971985208	0.0591966263410473	0.0533134815608703	0.0590854213951879
Meth.MC1R	0.167773639077129	0.278245211714005	0.266292812639923	0.158928673445634	0.000907135200378234	0.0876418692049438	0.184781534972302	0.186485321695406	0.0808535172366161	0.16539788315192	0.221262859493412	0.115978788410459	0.235839786831301	0.227910054260207	0.251267486545609
Meth.MC2R	0.0578185687532019	0.0844974249169844	0.0643991519397908	0.0399692026834171	0.0451869614891234	0.0632282911806266	0.0568199813511738	0.0131297505240658	0.0559024060931039	0.0436823715930774	0.100994897768228	0.027357641440908	0.0514221953101083	0.0729891885814834	0.0671639503402569
Meth.MCL1	0.148452853759345	0.247406006264739	0.2092015480345	0.129474034100055	0.137484792824035	0.107977086842901	0.194770335144688	0.172228088022744	0.103220436306639	0.127569439241144	0.222708507903134	0.0909451990480114	0.194366118459311	0.188368453118356	0.179473597319105
Meth.MDM2	0.155045727612633	0.236628561563702	0.196042140087381	0.12436329136424	0.127076881616127	0.0902747225660817	0.17105558239115	0.147563468530691	0.0890925947308715	0.121229119984139	0.197855940189976	0.08268847672736	0.164711714589652	0.168788160825411	0.178968688118122
Meth.MEF2C	0.292152034965187	0.423791240238453	0.33701435982684	0.00126871587211043	0.254269769149577	0.224873800862893	0.311301849100005	0.31386622909538	0.0671152749531929	0.12549114866356	0.54956002796928	0.141895561650023	0.283613461396364	0.31254609419409	0.307468144886911
Meth.MERTK	0.0484463102619265	0.0764093985295079	0.0620922935410909	0.0379897335756123	0.0409373271208972	0.0415929874132425	0.000583633694494756	0.000748014794714535	0.027435959066107	0.000523804126982715	0.0650225854855087	0.0523947477488376	0.0520261822024415	0.0640251528901009	0.00282182773856432
Meth.MFN2	0.172743681077486	0.280722987516592	0.228018957451972	0.136066645898108	0.144603975209827	0.113612415302458	0.204177520793962	0.162513674329933	0.106052561166305	0.147535322711988	0.222704928662652	0.0876963563621577	0.201749416187556	0.206661059106106	0.20190527794392
Meth.MGAT2	0.219124138756782	0.342971617964309	0.284754888655856	0.174383671184005	0.194126814393038	0.133324298547156	0.254833678758616	0.217661309310746	0.133722102822736	0.171088526509609	0.294865496744995	0.104966520439291	0.252700909734208	0.243949900418234	0.259054529230936
Meth.MIF	0.188549540283216	0.288313054431444	0.234780278487762	0.14887429248778	0.151206257404272	0.113061636438093	0.212150845591482	0.19284143674197	0.111807127218955	0.14642730614954	0.247551608272062	0.102103613640593	0.22354201232276	0.227260801889055	0.211157582089527
Meth.MITF	0.202429057487152	0.271932726520615	0.210305051328163	0.145553239324396	0.161448367121708	0.110697550368289	0.173396893501585	0.20917831313573	0.119516962523273	0.131019786111239	0.221033172473716	0.115826647989496	0.228148559873797	0.211058861475112	0.21251505778206
Meth.MIXL1	0.0552080290902765	0.0887753319156611	0.0832837191882062	0.0530339038807418	0.047912947508197	0.0569473179344131	0.0582257597818441	0.0588260210545549	0.0335553111939521	0.0433561987563321	0.0854394779188112	0.0643923591216859	0.065878000521667	0.0875695287919442	0.0686473002768622
Meth.MLC1	0.0784587694275049	0.184473486449234	0.181017024764717	0.0681824414189863	0.0659549835587194	0.0398911183623195	0.102255370119483	0	0.0628347589700662	0.0595102900170438	0.15818316068256	0.10683418359389	0.0952902919522648	0.155938325082801	0
Meth.MLH1	0.100842032400069	0.155458145257946	0.102396084019275	0.0695743852286939	0.0818552477389656	0.0862114012521684	0.108155819878831	0.119466612619161	0.0891724539455048	0.0555958799438373	0.122434617604292	0.0859419466592325	0.107368759935458	0.111875861482165	0.127260318795644
Meth.MME	0.0943373821778859	0.178867752520018	0.199945448460676	0.000325279709528525	0.096182097519082	0.0471432754976466	0.124039587952788	0.0673872439501811	0.0311777960590123	0.0581502312081783	0.167785275562638	0.0585934960570884	0.145299065867518	0.000472530849823204	0.123308836485562
Meth.MMP14	0.0923368643061516	0.139176467988794	0.086161587059797	0.0600248447110271	0.0784092701393168	0.0522853572777392	0.000118939195828347	0.114096947933652	0.079711126198144	0.0752169348053536	0.109366873751568	0.0501265095752525	0.121267759374413	0.0739109039419147	0.102923756467035
Meth.MMP2	0.0969381196689653	0.184909358404926	0.150772521983152	0.109029365138415	0.11513660607797	0.0760361528610703	0.138107130714926	0	0.0405956689562021	0.0924469407814909	0.16210108660448	0.0845305253264133	0.176541692451415	0	0.166951846255037
Meth.MMP9	0.055870157450159	0.0821972602167076	0.0643206304247419	0.000590482678450348	0.0444346559244076	0.0334035766660403	0.0534558716661276	0.0777219017730661	0.0276147381736432	0.0421186688030179	0.06898055500799	0.0264214003894031	0.0606572783079432	0.0544502598470673	0.0585001106581653
Meth.MOG	0.00115640178553612	0.000917773699604778	0.0539305256569162	0.042602134399158	0.0402730795205294	0.0553464449198338	0.053623319561317	0.000393310096297903	0.0294318764885887	0.0385038213579755	0.00124757286001556	0.0598262844365659	0.0507722592577161	0.0677904521616094	0.061058704871409
Meth.MOS	0	0.11913233296118	0.138286110422634	0.0594641094937671	0.073525584681642	0.0398356140597785	0.108371976166305	0.0669852922968078	0.0641499825674264	0.0517226653319013	0.117118547795957	0.0469952816472547	0.139268385541093	0.0866827087354123	0.0869458077617213
Meth.MOV10L1	0.0443065996272785	0.00323495706686536	0.000844809412541064	0.0363499084832959	0.000658678108228194	0.0272543590414125	0.000964219891929695	0.000147468696112627	0.0017182772604255	0.00225190582919096	0.0530630902003064	0.0235898418312826	0.00104623826771951	0.0480314592313556	0.0480573517980717
Meth.MRPS12	0.21765784404125	0.330144793368248	0.268706902459055	0.162408943172242	0.17255937380913	0.133458750558844	0.234116898895544	0.198229564182781	0.124031278788377	0.16788214402899	0.268448535381532	0.111101728460926	0.230445412177519	0.235315210113127	0.261753061712013
Meth.MSRA	0.180013359890363	0.287116805420773	0.227808997774831	0.146757493519588	0.143602727720387	0.114259297225004	0.204474745654557	0.150490812521311	0.103492771679479	0.151855980606308	0.245679827590189	0.0859267538774262	0.217408813553612	0.21344857006986	0.218878047315578
Meth.MSX1	0.0684325930248467	0.107609489835425	0.106203997332006	0.0494914944622715	0.0520948367391816	0.030060019849601	0.0765772136876693	0	0.00262096328218398	0.0471007212422092	0.0957854804395695	0.0260359695669461	0.111336436235997	0.0810732327540895	0.0886500330854285
Meth.MT1A	0.0453859666605232	0.071884264160689	0.0578860992769974	0.0385918170027324	0.0386718525470765	0.0279942034992149	0.0480093472811509	0.0437254915998039	0.0249832317541627	0.0370196543735906	0.0634235730076936	0.0237386864006157	0.0512965979838684	0.0514359308737136	0.0580245782722675
Meth.MTA1	0.184960488798261	0.28226485426631	0.246744998441001	0.133316757314539	0.156256630684059	0.12107300794042	0.200694402006499	0.182464650058589	0.102851110580144	0.144339888861928	0.242671663836543	0.100705606913308	0.216775881177988	0.22906452473237	0.218937994689306
Meth.MTAP	0.0013541576225243	0.2080052232867	0.147632564028662	0.112527416041333	0.111283565784727	0.103238373476895	0.12960344203542	0.141805807171707	0.0879947033539474	0.109133361716608	0.169204630596284	0.0842345604654373	0.161599431935187	0.136531194131276	0.151988774460084
Meth.MTHFR	0.062850092934946	0.0971553456512811	0.0672799542431901	0.0469616533462145	0.0413173314471138	0.0313920163200644	0.0608113232785397	0.0503190569126583	0.0268579463960697	0.0421346204496337	0.0693828181193541	0.0297795628343695	0.0634236580318564	0.0762508263111121	0.0814407181625917
Meth.MTIF2	0.245471392817142	0.388109976860418	0.32336721936634	0.203712459294174	0.215737609559042	0.162677118445558	0.276823870430413	0.237270380779547	0.145597179142386	0.19724825369287	0.355664327406088	0.138970200303842	0.274345557121132	0.292659664417545	0.304160680284881
Meth.MUC1	0.0538527661205455	0.091636895204449	0.0741962649043328	0.0809855968184753	0.00130260059204243	0.0448145636226501	0.106206666265944	0.0576732744871673	0.0338051412464721	0.0446463931067379	0.0966333329424697	0.0833109380354835	0.106174046193257	0.0892228132170338	0.0824708177949633
Meth.MXI1	0.0542018637147442	0.0848871937414812	0.0668394276059216	0	0.0413351925423069	0.0469867554506756	0.0556363485918435	0.045127987844719	0.039951367300523	0.0399039197486864	0.000463272880891999	0.0610232510856278	0.056833676028994	0.0793001526360892	0.0625683482398495
Meth.MYB	0.206604343164303	0.289542264257695	0.225286542700988	0.147948510812377	0.174468042146497	0.104948115573132	0.213443394564747	0.190003439623038	0.115001495655911	0.151077483061433	0.255734711666658	0.0951320967681216	0.204336840937122	0.206737168711747	0.221612451726903
Meth.MYBL2	0.13557956419104	0.192772475719493	0.158864128706199	0.111141313533606	0.105261891978325	0.0532579884585267	0.117387437501007	0.143724572334792	0.0750471483876156	0.118287000805048	0.161946995290209	0.0953138331469318	0.152335484809454	0.156537336053312	0.160527350723367
Meth.MYC	0.193341288920912	0.300575355093361	0.252639117268176	0.161624652463644	0.165804981624472	0.117691230403212	0.227734118373412	0.190149114615328	0.112674483797783	0.167154733740454	0.261819947402852	0.105723096863866	0.214526725117741	0.210789646317633	0.229306149008961
Meth.MYCN	0.159658455833371	0.220925939225	0.173353466983503	0.132582614745032	0.155125905488878	0.0893932921201607	0.143510045441124	0.176768479607317	0.0424948169697497	0.130488300334702	0.177605283870853	0.0904693810906105	0.204604555681682	0.131481377774623	0.188323303298284
Meth.MYD88	0.176364291253587	0.252075610720532	0.210340999623987	0.129299985616311	0.128331764653209	0.0942444020347891	0.163591435990866	0.153117811665726	0.106771764124783	0.137138085010696	0.214192478329613	0.0978193780599444	0.160761483493468	0.1888057722708	0.190004540606311
Meth.MYF6	0.122440240099832	0.211884017441403	0.134953408112522	0.0172222274820109	0	0.0899200045214036	0.122190014646018	0.0800717610529418	0.0933611898905423	0.069232373920005	0.131922300428596	0.0857076263776246	0.100419733867494	0.113035166230014	0.113544239723572
Meth.MYH11	0.116124853409433	0.1754412389349	0.247024462218939	0.172983314508729	0.159565861730367	0.0475823221375109	0.150197388370101	0.172456618990903	0.0317301518058879	0	0.16698161338398	0.11341316766323	0.217623115632869	0.191733185840881	0.157916634186196
Meth.MYOD1	0.0597842188976187	0.0818746193260792	0.0905999434506596	0.0398257225947636	0.0456887533242912	0.0309486699314148	0.0664393517678948	0.0470971791237385	0.000310870033582908	0.0416898674020409	0.0725149890069675	0.00325854796897207	0.100388105887719	0.0526557443675727	0.0649381903156658
Meth.MYOG	0.0531768393338899	0.0741457101050176	0.0601814087986266	0.0380550276599414	0.0689428896458146	0.0291582642344131	0.0467797868577461	0.0439660154577064	0.025554027253079	0.0633196204043667	0.114738120636052	0.0411200497706814	0.0461702657593135	0.0554879778190957	0.00716222713896504
Meth.MYOM2	0.158234623782415	0.274839543204849	0.203753939747365	0.116793070338041	0.121954995561823	0.0745230400651248	0.172507073899161	0.00446736959363276	0.112648144910002	0.155790420420336	0.196348290640625	0.102668908634876	0.169292644286897	0.184387322879245	0.323682547080897
Meth.NAB2	0.260800263187424	0.400330783911781	0.326372429839234	0.211814433592445	0.206401851031049	0.153552660244804	0.28618842599534	0.234537985015025	0.146805575026671	0.213636917483516	0.340296662290005	0.134609396546346	0.272458029325648	0.286571146129069	0.303611161868048
Meth.NCAM1	0.14410054516592	0.214093162995302	0.1394513071062	0.103969382371849	0.121522202836471	0.0381096131464239	0.171659989024981	0.190769516362875	0.0716732231576557	0.0690179102805472	0.189292027435053	0.0808708914989942	0.222071636462082	0.131340664279587	0.163867228710181
Meth.NCOA4	0.231980647080771	0.340950231247496	0.272021011243855	0.16608657109596	0.176114702710012	0.126436790012508	0.199190138798682	0.201911340300061	0.123129285087992	0.176888930210156	0.287750504790988	0.0973677897893511	0.240836382295397	0.000280100131352877	0.25294401522505
Meth.NDRG1	0.258481333176425	0.408274451494274	0.333661444919778	0.212192425948502	0.213507803280525	0.170629963627256	0.274672995830651	0.249536957335574	0.141209832382049	0.219111423666781	0.347827743607975	0.127273668285416	0.276714446422521	0.277803978914919	0.307441858700485
Meth.NDST2	0.0476406630109417	0.073370196485036	0.06120283445266	0.0402430097456221	0.0379982172424855	0.0282405790499918	0.0513871972249491	0.0445067233426857	0.0275079809776301	0.0406673609441772	0.0645226821710868	0.0249236990430393	0.0529019526385239	0.058738699484349	0.0592320234838435
Meth.NES	0.10503019246181	0.235706536224191	0.139739359389324	0.107021989194186	0.00101134787973325	0.0902829265203485	0.134512632159668	0.172894888373375	0.0499626434393884	0.0906800934417726	0.147823443205147	0.0814959262118229	0.179193210348157	0.11675385457195	0.140610243735486
Meth.NEUROD1	0.10741245412597	0.113737787108915	0.178302848919777	0.050736311816731	0.0879888011330135	0.031720622903664	0.0856524637597297	0.0663428638681596	0.0498482496595503	0.0458956594114766	0.110669149272386	0.034208994344141	0.154428530501099	0.0901678616260398	0.115548067730768
Meth.NEUROD2	0.0716990729089919	0.120352035438561	0.10863875200594	0.0608961445780977	0.0527968990650399	0.0330087156220176	0.0706264592628555	0.093206641377571	0.0321497019322151	0.0439354085768946	0.092830830332709	0.000585195708236458	0.109832853208731	0.0856279331806471	0.0840817143680532
Meth.NEUROG2	0.0763285545963956	0.117599237711522	0.0992393318056534	0.0631933371919964	0.0840789228972433	0.0483629411625693	0.0911687273072221	0.0938285666742196	0.0419119531446226	0.0671620564137123	0.096774480730379	0.0479454165074691	0.102852774739852	0.0922340854535434	0.0923244783938143
Meth.NEUROG3	0.000942179452407958	0.138941873188975	0.169487539945862	0.0738443439576877	0.0642922585413506	0.0351589526859368	0.0799336431085432	0.0762129476307893	0.0298949117306527	0.0457770502482667	0.107685909231591	0.071421832864311	0.16115552048173	0.0933226598839788	0.0850139741130105
Meth.NF1	0.186838298402242	0.302570062211651	0.232961243642256	0.148200922036689	0.130518610777846	0.0868654026926847	0.195082731487188	0.179875660720278	0.0951062226729526	0.160120564901361	0.257211686226883	0.114385594338355	0.235127753942701	0.218359649594014	0.234307118421835
Meth.NFAT5	0.150298221665339	0.226436370657057	0.209519675208892	0.1415599992021	0.124064912045068	0.101175162274879	0.147163682823211	0.00161898295611648	0.0909790924583874	0.182436310598706	0.220789320909174	0.0869274289564993	0.136015478386931	0.176342185469884	0.183570896974108
Meth.NFATC1	0.197991117834796	0.310450544247948	0.254764211744622	0.157763173403369	0.165394945566011	0.120824621502108	0.213481747548974	0.187791679782254	0.112866509784387	0.161561903309083	0.25978077616164	0.102440415500586	0.224157837594981	0.231786267569998	0.223523412001207
Meth.NFE2L2	0.108308314003846	0.157059957560981	0.120918632620531	0.0813669515294663	0.0771203242849813	0.0416771424670584	0.0933922169053676	0.124978598768523	0.0631517264641192	0.0681823532670378	0.112851168454386	0.0574973389388219	0.127358580398314	0.0788789689976527	0.110273530078218
Meth.NFIL3	0.210414193593324	0.322917390868786	0.261619705256897	0.164464375887939	0.178943008119734	0.122652000005893	0.223956490622629	0.213303565727443	0.118374406363564	0.16632057724967	0.247412540097266	0.112320473097112	0.234076562419148	0.231549082144944	0.246296695232322
Meth.NFKB1	0.185448514863344	0.29567606881743	0.222803421139483	0.145967846812064	0.131933131820923	0.0685969869485975	0.204203112047972	0.181720386478213	0.0989586153148551	0.136253039575193	0.251168943551369	0.100597226690366	0.211885862276759	0.20823730651434	0.209524517852722
Meth.NFKB2	0.21826779209584	0.341051189892871	0.281860462692422	0.17640921211938	0.190971667629392	0.133385024774951	0.247224620937285	0.207058748681166	0.12937658439225	0.178620894359865	0.30635069242068	0.1255366891457	0.243176683079834	0.224402305931951	0.245607403437509
Meth.NFKBIA	0.196011627015015	0.304141973595903	0.238483540946738	0.161162819788021	0.179527027518909	0.105626435968532	0.229288189823818	0.209181083363367	0.130108346113474	0.129471406603642	0.24675999171642	0.116148554680549	0.228736442865326	0.241845137921805	0.218886751117186
Meth.NKX2-5	0.179258677084786	0.291357874733109	0.198669022492912	0.171750429442562	0.0804820770928421	0.164059503404967	0.162091842521768	0.188780692438365	0.082171350361703	0.0302201446402713	0.233292645841824	0.135672140423218	0.207805187775785	0.213302437419503	0.190012574075598
Meth.NKX6-1	0.125561448851042	0.18648207749626	0.148843810268543	0.118784763179765	0.162000013739857	0.000623713445761519	0.118018957886243	0.211185920172327	0.0907138476592473	0	0.149994669437029	0.100607395597836	0.208346718519916	0.146093211947979	0.137860302768264
Meth.NOS1	0.0563436298515316	0.0816541922249176	0.0759902130608518	0.0504607278019947	0.0519564918163795	0.0441310021951367	0.0609043503741087	0.0448147381706065	0.0302052512976649	0.0753992813360737	0.0795831940846057	0.035940886535557	0.0637979046028378	0.0779042002472474	0.0667723411551703
Meth.NOS3	0.0502127152983174	0	0	0.0398082356060405	0.0394235155764301	0.0320994700511855	0.0499391834323515	0	0.0312820068981717	0.0378601413038488	0	0.0270338415736453	0	0.0629565068269028	0.0577038764196714
Meth.NOTCH2	0.117597780593083	0.190139490529584	0.139292502915671	0.0948356794431073	0.0671893805984519	0.079560199391397	0.112868905011822	0.134904712817067	0.0475030449323123	0.0756929683708709	0.130061834656663	0.0908846860696319	0.139961374445051	0.133445047193104	0.133066490690579
Meth.NOV	0.170835896200555	0.26508848414692	0.203725198538157	0.125368570229857	0.144292116337762	0.103361214386394	0.17799046374482	0.15797195585305	0.0836180331150228	0.139242367021727	0.203242185488562	0.0863280243694365	0.205400939483825	0.183470502765476	0.203774625809616
Meth.NOX4	0.100636571223866	0.141176915381151	0.107555225068705	0.0430734470852384	0.0648491786122727	0.0321153882397721	0.0740980230766217	0.0557117734640777	0.0294615848617199	0.0145440489910398	0.0918235978307147	0.0318880800642632	0.0774614484707114	0.0764312688274874	0
Meth.NPM1	0.212367288266831	0.364404631794136	0.274182224286669	0.183566953138816	0.170477795051528	0.134537139707104	0.236870297508839	0.218452567861295	0.127007931700001	0.178468293347116	0.285614982330095	0.120391589939856	0.237624289171565	0.23375813572007	0.26189149904986
Meth.NPPB	0.0666759199576914	0.0903838691146593	0.0797041483774064	0.043374676438935	0.064817351208348	0.0440791717185397	0.0607342948015605	0.0539067296393859	0.0336304542862082	0.0509956537214396	0.0754588355097946	0.0482282881955336	0.0828673009246748	0.0552884627560413	0.077513155055067
Meth.NPR1	0.265849395315076	0.401235184885516	0.324672015575287	0.218739133958529	0.225351159082846	0.156621269261951	0.282894177933039	0.229518632179065	0.143959872602608	0.20821989480402	0.374058363530207	0.142773894684419	0.272578581779309	0.266678852756073	0.286198440113943
Meth.NPTX1	0.00578853747261094	0.223800511549328	0.223261235429466	0.198743571468181	0.0928307647663908	0.0416325220103319	0.160531018434494	0.286078418493451	0.0895175563707335	0.10147606700399	0.227916016155237	0.11744494775691	0.301146748446408	0.196824460496405	0.152997993795985
Meth.NPY	0.0564268621297055	0.0886387040129378	0.110899980213526	0.0410775877220341	0.0483612344889785	0.0302424844165697	0.0627636203641988	0.0568544700979163	0.0260193473436488	0.0398881654168335	0.0822559560480901	2.39476289150113e-06	0.112058630046525	0.0551951330867432	0.011801656360251
Meth.NQO2	0.0814197747783082	0.137205323034726	0.10444669273881	0.0836915537534721	0.0576944310354547	0.0547278785818872	0.0972372854324952	0.0854365619573562	0.0417251099398013	0.0681164084125783	0.10746107625925	0.0773376037193023	0.107257446848049	0.112742751478291	0.104045148942984
Meth.NR0B1	0.0837690015877275	0.133911593091877	0.0910788204474069	0.0559507381860655	0.0542946609257794	0.0346927465274242	0.0913390527247779	0.119290096469053	0.0272512781303539	0.0523789199138044	0.100716160440963	0.0264050346986257	0.111838890756521	0.0761414851967544	0.118192487417972
Meth.NR0B2	0.00523682200415324	0.000737932686079071	0.0509633306180488	0.00086744197602253	0.00123411777398413	0.0276516249223529	0.000937698334432093	0.0430398188823862	0.0250848030271731	0.0397273684996755	0.0940088570921275	0.0380874172034539	0.00308680980833098	0.000798680364026171	0.0477499022890194
Meth.NR1D1	0.272111664627667	0.381942157382524	0.310933136238907	0.204423053327821	0.201701584130739	0.143496311519174	0.267242562123577	0.231002555669309	0.139134760150739	0.213142588466194	0.321347638121952	0.146398427654605	0.278685503578331	0.287623331570363	0.295181641919625
Meth.NR1H2	0.261459869799868	0.411779414902416	0.322365210384211	0.207278163034075	0.20937952253356	0.148334333397787	0.282901055625144	0.232090729776485	0.143698373082548	0.213258148216809	0.360973554434337	0.133636146892167	0.265635175114784	0.266075560294809	0.301490964595668
Meth.NR1H4	0.115086734138568	0.219327058339478	0.159183406458147	0	0.0807718122186348	0.0954630875854951	0.10344767485805	0.0722343845378831	0.0860790804017779	0.080398722387888	0.00446757098250779	0.084526944761564	0.102932402422622	0.133426775911088	0.12043274113645
Meth.NR2C1	0.234952669361402	0.361641830400706	0.292330888609685	0.192479314399356	0.205603443647799	0.150189900859718	0.262245354567354	0.227431188751607	0.138410113083153	0.203966700421879	0.32154985281506	0.139103146605023	0.270665553576473	0.242755947099579	0.282592142308329
Meth.NR2C2	0.205030595115789	0.310236055717091	0.260603637826981	0.16525348348135	0.181251127298736	0.118750315264702	0.220789147071061	0.185777175804612	0.107750589849819	0.175948469482293	0.282397404204623	0.12005396269544	0.225574565479804	0.236260376539114	0.246241356046213
Meth.NR4A2	0.183209850396601	0.285466753728311	0.228850444002692	0.150610982812252	0.146817581019306	0.122068446112929	0.207951709425947	0.191041267817067	0.105114255430744	0.14313391343851	0.243456042731064	0.101397482567874	0.212559635471435	0.202897346872479	0.218432916903664
Meth.NR5A1	0.00209500336734509	0.000854188255417134	0.0566401585403318	0.000280753353511118	5.43835865382847e-05	0.0277153455856662	0	0.000969739570393285	0.0238002101672091	0.0362017274204303	0.0561774434524376	0.0255953019550876	0.000280987382549897	0.0483692942984882	0
Meth.NRGN	0.20504489278103	0.298892690211464	0.24131287909742	0.159061959487447	0.141503620761179	0.126898897575363	0.21651888238269	0.198030991870994	0.118418377057074	0.158361056785152	0.259562982424268	0.106739859458484	0.22462372710082	0.231042177313257	0.221403157205818
Meth.NRL	0.238827095676139	0.351625077239798	0.279876635504521	0.175899033706758	0.188130540290414	0.134239723422467	0.250322852309956	0.205735409273645	0.135047534727646	0.178656980029839	0.296860247599384	0.116807986196479	0.249104281225675	0.242941158219329	0.261900878517135
Meth.NRP1	0.179778185077785	0.269147923051216	0.167444125053209	0.145632530754234	0.189164919786574	0.11345340648588	0.159114475352036	0.210106321574822	0.103114250216242	0.15550980732745	0.213722322269862	0.0979440410121099	0.231032241194503	0.00149533154688026	0.201076447901096
Meth.NTRK2	0.0903319100430705	0.206344632026798	0.153137680186735	0.0706011778072191	0	0.117287464951634	0.168313412933149	0.00186942624227919	0.035477596943631	0.0619978097101003	0.14528898230981	0.0460825609115393	0.150864161480815	0.129995769031726	0.0127009941822439
Meth.NTRK3	0	0.0978125933199685	0.114921594809869	0.0486507376676586	0.0494184934478201	0.0301517279920852	0.0674971907298029	0.0933732545697676	0.00175081153824978	0.0441843116105927	0.0838743602661989	0.0262602636355627	0.134385551261797	0.0569014061867007	0.0825049535499363
Meth.ODC1	0.175956970419066	0.245488982244569	0.216366012414794	0.13833425261696	0.143501142610451	0.0820380751354621	0.168726474682932	0.176556442480832	0.10710276718453	0.134143353109749	0.221915948570585	0.0988903090948109	0.176707675954433	0.182314895542684	0.187723905124049
Meth.ONECUT1	0.185091135139767	0.269701647695475	0.229486104222448	0.145408698394899	0.15813196954846	0.100121265234288	0.193483022123203	0.16777046346014	0.076251336939283	0.148519602126333	0.247641479050236	0.0936885562608224	0.214624579271266	0.199655947855488	0.220534035830466
Meth.OPRD1	0.0488799369527189	0.00599127133921508	0.0537334346712911	0.0173144081499388	0.0388559931258603	0.0292263893582339	0.0471988369474177	0.0397697478496755	0.0254244743794694	0.0385770877445262	0.060953017189608	0.0254675474635478	0.012858049343558	0.0494678006353342	0.0490920060098879
Meth.OPRK1	0.060246033950261	0.105745353169177	0.079723191942242	0.0478400189759213	0.0449864547113278	0.0562048938958393	0.0622316574718432	0	0.0281474315425638	0.0413304928478866	0.00512207292845208	0.0266217756134682	0.077635101120506	0.0601804141770647	0.0819757019708302
Meth.ORM2	0.0475201484980388	0.072133236129898	0.0580340346423715	0.036918303329924	0.0389475036874467	0.0277446071057774	0.0482627656736206	0.0438289509083317	0.0251798237297692	0.0393273992444448	0.0642179022690634	0.0242839882541903	0.0514883566603779	0.0517583267387166	0.0496653228140958
Meth.OSM	0.0535084116135447	0.0833256261537015	0.0671882653179713	0.0363676331917652	0.0408856889926278	0.0323750293320637	0.0524967828840126	0.00097937730256552	0.0272216419106137	0.0392684527287878	0.0653239145741079	0.0274132890365411	0.0498973870092566	0.0539770499264354	0.00109131966562976
Meth.OSTM1	0.138910443734446	0.20636501497356	0.151363470955867	0.12112518934825	0.0732424533666615	0.0887710579382658	0.130270845957043	0.141479750290741	0.0527263679164715	0.110115044852985	0.164353314778898	0.10385890460837	0.142559891766832	0.145862853623106	0.151359064484437
Meth.OVOL2	0.199512643366675	0.320277968690684	0.209846204081985	0.158191756727946	0.164346721793299	0.127432903517525	0.208699747108891	0.190401754462074	0.121870029887348	0.166251750022358	0.24652704624921	0.12609125318409	0.213601514218385	0.174072553941283	0.230725404339013
Meth.OXT	0.0499793977537299	0.0759234019614212	0.0594615580472852	0.0400088661690812	0.0407662360675771	0.0305479074729034	0	0	0.0259419535110232	0	0.0599818277953883	0.0473642476846487	0.000889821675755225	0.00325821816232273	0.0518473929305555
Meth.PADI3	0.0178440028731781	0.00145774845439703	0.0540055551669654	0.039826571428287	0.0398238343231874	0.0369432560725995	0.0516927873149047	0.0396910684551331	0.0287274303055676	0.0379480049290348	0.0141238022341363	0.0376018543192527	0.00120433424993741	0.056239621782611	0.0584132869529792
Meth.PAFAH1B1	0.161767892332566	0.257763759988344	0.186991629695441	0.126947388965728	0.117902555162048	0.113785110198315	0.165572455878712	0.152249067980174	0.0948899290501115	0.12744107270121	0.179295826359609	0.120956077887283	0.177885149878599	0.188641302478131	0.181658137777476
Meth.PAK1	0.183094354099937	0.244254971431158	0.191157438976775	0.121614795844647	0.138422239031357	0.0813713655658404	0.174868358091445	0.159559456177834	0.123182649801933	0.131341790362712	0.209604593883946	0.090586807416532	0.188047797353122	0.163226090759843	0.196842162765632
Meth.PAK7	0.0804688958362617	0.149417254087925	0.179775699102742	0.00137912923424028	0.174810873760077	0.0391140710493302	0.0857046007454915	0.0722080997877378	0.0384313302783832	0.000194333848131852	0.10454944397773	0.0840966002907649	0.148538014889728	0.1116941496767	0.0959679071955013
Meth.PAPSS2	0.00998386497726971	0.129433230295818	0.0807785883088199	0.0466253142917282	0.0435334064117256	0.0422989168831446	0	0.0606416031689731	0.0280461800244254	0	0	0.0456801929161272	0.0549848595915347	0.055852827982048	0.0657444474767732
Meth.PARP1	0.190483630521717	0.283722916988461	0.242625446113349	0.149208634786754	0.161472761566631	0.109736205147606	0.202791523336954	0.19695662877746	0.123792737007387	0.145242031443045	0.240415981087256	0.0962096491388473	0.215516200950437	0.20220603728088	0.211753875089547
Meth.PAX2	0.140642813997561	0.193759288596074	0.135461643798675	0.0995355596396959	0.122860746014908	0.0775274601624953	0.111251911490298	0.15371630189524	0.0754921279056847	0.000969889987640868	0.17016417652341	0.0870539327099258	0.153849267338157	0.125291061476531	0.151441387933688
Meth.PAX3	0.058811251649727	0.1108248581574	0.102143878112223	0.0591029955106901	0.0467758208668256	0.0305504452912945	0.0692277470889456	0	0.0332747557963426	0	0.0872960877528723	0.0489013071678969	0.0933877297176639	0.0927695259957823	0
Meth.PBK	0	0.410838088053649	0.268733147065338	0.211001050593374	0.163928871939279	0.156203770873465	0.276900374480647	0.219963404296775	0.137794496657541	0.19731657656206	0.36038255451929	0.142030633983981	0.285942311434544	0.28294214833258	0.30204206827083
Meth.PCNA	0.262022087305608	0.404745551277165	0.321141430278662	0.206601060020763	0.221299628742581	0.148296292071113	0.281140472198207	0.24933641427508	0.146348906641447	0.206432886451586	0.339415752144084	0.131538862611385	0.288468797073936	0.287958427921209	0.336083927425026
Meth.PCSK1	0.0546320959514829	0.0932605862400562	0.0793828831059857	0.042139428320593	0.0441426827313393	0.0474331043357075	0.064602111040946	0.0471989024009191	0.0263650220379551	0.0431671377584961	0.0763609931773086	0.0276434747412733	0.0791157338386475	0.0554511305201847	0.0642233248052797
Meth.PCSK2	0.176281565319533	0.293527915778403	0.23464519073577	0.123291381613939	0.134445565787295	0.0860526291450587	0.20094461749576	0.175114759738069	0.101844792432363	0.107109420546789	0.230945912100643	0.0609456394749979	0.222452374527886	0.180039071296798	0.224364618140445
Meth.PCSK6	0.0538045062740945	0.0848206474432422	0.0103029833690016	0.0440933265761387	0.00093776698249529	0.0445655399551722	0.0807422229377927	0.0433994151536873	0.0338225475359195	0.0424222435141458	0.0673348017337129	0.0496829804141589	0	0.000265976264607156	0.0565504262980187
Meth.PCSK9	0.151956581791229	0.229885660383457	0.151934871207503	0.117436600593046	0.139480237924926	0.0855292697002583	0.149688604366642	0.169932503643603	0.0850073746385874	0.124800854747087	0.178820493236944	0.0917941085924168	0.198299368389954	0.111796528608782	0.166940594049969
Meth.PDCD1	0.0582436448634753	0.00206102053167588	0.0757515251586096	0.0640397630042237	0.000688947903561311	0.0623406170700017	0.0780772087293119	0.0536862583038149	0.058558423812197	0.0509800112131199	0.0896589646360249	0.0452543960793276	0.0794664095557859	0.0808153020935918	0.0834691398108874
Meth.PDCD4	0.192130704060939	0.298903187266921	0.252533066695952	0.169938749468949	0.163459113760257	0.0930083203656397	0.209654493978888	0.211569214824925	0.107669113040603	0.148229916019952	0.243402500148132	0.108480898385817	0.222671888186736	0.223719656933937	0.227376776076212
Meth.PDF	0.0491636367488443	0.0734058534984895	0.0621058481667131	0.0396474895267009	0.0378829547438058	0.0273548728938889	0.0459605284320378	0.0429558333331126	0.0248694429228718	0.0380724967703894	0.0591286691165309	0.0252302768652448	0.0507227542275612	0.0477448597235431	0.0556734340013581
Meth.PDGFB	0.135830920388703	0.19440574830459	0.121360920087222	0.114315865017469	0.145660133169406	0.0340031473302318	0.130295043594499	0.156748814035461	0.0925569496648204	0.10466152257665	0.149357329261209	0.110702779916113	0.195984163854484	0.106624790875106	0.158429256777033
Meth.PDGFC	0.175378106900946	0.195230824999903	0.127888844687346	0.0910335245021945	0.157844188799767	0.0383684019216029	0.0970284002653826	0.179742440756241	0.0879111586949558	0.0795296205365359	0.152223426628237	0.0860117451800363	0.175509103021156	0.0123382569602725	0.155709473245455
Meth.PDGFD	0.110165395542416	0.203435956055637	0.20089648424822	0.0648298645972994	0.176709847634949	0.0374140835260839	0.114259133416279	0.0789686410925794	0.000359019700501012	0.0634386264284749	0.144684237802973	0.0537025629130612	0.156950928376969	0.0635591579458536	0.139361279314114
Meth.PDGFRA	0.0923681487119248	0.145175397278642	0.130161198809279	0.0860226086792315	0.105195201664698	0.0792497295873927	0.10327117888686	0	0.0381476726836574	0.00113004577221238	0.105539009768777	0.000532801944404443	0.110374734717442	0.123900664492788	0.112843001935949
Meth.PDGFRB	0.00118181699061428	0.121270991549181	0.0940866682501664	0.0708749178119233	0.0599950116501084	0.0692351654827657	0.079242466805431	0.0571376477419922	0.0386700882857324	0.0697280249696568	0.142145140973933	0.0818185637171357	0.0919089167240958	0.113185665377834	0.10278891500535
Meth.PDPN	0.171964416952202	0.23913881552733	0.139754000893938	0.123104194295727	0.123298813652135	0.107597173885754	0.151628073817253	0.157663742115468	0.106478936266166	0.123104838083825	0.186710232704726	0.103935840671434	0.18604700897759	0.125939122999004	0.174251741738572
Meth.PEG3	0.0497063544804879	0.0770294641693141	0.0590091668908922	0.0376320922350426	0.0406992476181515	0.0271869048807404	0.0501057150653691	0.0451883511042757	0.0485980166626711	0.0376263681535496	0.0622287003601452	0.0142729871156797	0.055629382728058	0.0514227993920143	0.060195449432888
Meth.PEMT	0.21263465655285	0.334544589153507	0.256417540668637	0.163374413636783	0.180824046048207	0.127269168920276	0.235560662398547	0.208321379718375	0.124820205400699	0.178919570979057	0.276670551431446	0.112207472453361	0.23318129925574	0.221415396759117	0.248582119271095
Meth.PENK	0.0532699919068017	0.103822442942158	0.0993279299557063	0.0413744383965408	0.0472398145209965	0.0292502742278142	0.0652060496632279	0.04927080776666	0.026117375632547	0.0424043154889438	0.0810006790762259	0.0306806021900626	0.0983041933034091	0.0561975018618834	0.0739170038011432
Meth.PERP	0.238485292580196	0.327291218136066	0.241030255402408	0.205594294114415	0.192993500003453	0.158394160168718	0.230529435800314	0.228319084702338	0.144366501371969	0.201101324568666	0.293962053634949	0.13183449805584	0.262502396783887	0.249828549969058	0.283142316002669
Meth.PF4	0.0909619370451085	0.147272735748813	0.0879694280024508	0.0470307044344797	0.0494369265254375	0.00154861680091137	0.0660715807985374	0.0516950669434515	0.0321291307355163	0.0446691919815081	0.0784678643424806	0.000152313785735792	0.07225910396752	0.0746936900350304	0.090090995821467
Meth.PFKFB3	0.224065956107938	0.328449302717674	0.257692031786086	0.154445923522913	0.16719629606485	0.129472252984742	0.245042350773792	0.220300830282071	0.123841890779573	0.173076359025726	0.270820578425481	0.113124089689894	0.273241611697521	0.258584936309967	0.235052174051098
Meth.PFKL	0.181061013631657	0.257749313972749	0.218634896011521	0.142342494719407	0.154194838403984	0.0902692047968698	0.186819149522894	0.156292777065144	0.0684341530260571	0.134657299863807	0.213947347488053	0.10384560751915	0.189667206223978	0.191012270831832	0.194295220255926
Meth.PGAM2	0.0696433720135482	0.110841659207314	0.0801612751541176	0.0566863563944501	0.0538975797613429	0.0531088846288925	0.070872732209956	0.0820722879787787	0.0361980637963675	0.052831535562535	0.0874335107016834	0.0671753781463589	0.0877849251335405	0.0957105726703568	0.0854673141183783
Meth.PGK1	0.00873861738933582	0.146750181668408	0.103699096839811	0.129010688826752	0.0930807758984813	0.0972902809171197	0.132054300261313	0.164953102611285	0.0462702976750014	0.027590748382505	0.25195767730856	0.000565241880753247	0.150009273300513	0.173055489669259	0.21583419278574
Meth.PHOX2A	0.0599649046108094	0.145682181046247	0.134999828666119	0.0790252965509179	0.0582129518856767	0.00413758862706783	0.0796214030916427	0.0511926182072653	0.0283034282045897	0.0455117695328769	0.105991811443416	0.0385240803976227	0.140129092443945	0.0605008096543817	0.0860899164709791
Meth.PIM1	0.164321919916539	0.284627902133147	0.256454234891236	0.172103151861295	0.186946008429711	0.113344354259563	0.179195408535868	0.208077425047178	0.123403577103076	0.136317455148396	0.33037517753686	0.121149465523884	0.205937686034712	0.224290894282435	0
Meth.PITX1	0.119555090793056	0.19343808831217	0.124473460669423	0.0921435752844711	0.0698869054430016	0.0990695271445619	0.0924642810889404	0.101869131745928	0.0549119775830449	0.108703990854956	0.137417894821448	0.0779990553995695	0.122865440673953	0.11667857472595	0.131414668165914
Meth.PITX2	0.0576944026102555	0.0994240883534935	0.0731640858084549	0.0386397235566685	0.0435216950136523	0.0323788711669048	0.0573447387920648	0.0557093073125743	0.0262138147059852	0.0434031158390818	0.0806858355599302	0.0449633617603337	0.0679826205598309	0.0609108618398144	0.000156955631838016
Meth.PKD1	0.0481098327320237	0.00515895745005717	0.0531706092910895	0.00160261341204391	0.00173788378483306	0.0285797184818379	0.000558869194742196	0.0696412544207013	0.023778275258715	0.0458297011643684	0.103315128899548	0.0295358291013428	0.000822447592479483	0.0522043876983312	0.00131533791509828
Meth.PKHD1	0.0865865990320677	0.128542081614183	0.0779212056134891	0.053630798082013	0.0649554973353609	0.064536046336124	0.0777916839609348	0.0608109567948733	0.0621008369177989	0.058552747773433	0.000556870334824813	0.0728354839278267	0.00698429421490944	0.104916361923184	0.0976698136975212
Meth.PLA2G7	0.210856404573457	0.287708230355715	0.180763684637272	0.138607962585736	0.146911739661817	0.00138820499721531	0.116249879842282	0.321328245235112	0.0439803011510073	0.0557553874733101	0.00113508328650799	0.0200605286299942	0.332524721588349	0.0812622334895129	0.211952522594279
Meth.PLAGL1	0.0506961562127328	0.0750374037975565	0.0586223815630675	0.0374859021292294	0.0385898242238792	0.0290472027603049	0.0499443412102358	0.0444090775605597	0.0250639747984835	0.0393620644061263	0.0654258768002245	0.0237669402553834	0.0516865365217394	0.0503177428177525	0.0567728279994996
Meth.PLAT	0	0.0903017282940501	0.0745914151292683	0.0477785872120534	0.047544147872445	0.0408721223172656	0.0619661420003166	0.0692614664367501	0.0563684826313107	0.0476773156241494	0.0724032054220838	0.0653956233553922	0.0767089133173263	0.0729001599728453	0.0754968096251476
Meth.PLAU	0.154070964851446	0.266515695909246	0.183543775115743	0.127348227967345	0.129379270855249	0.107143515283274	0.173563235757894	0.191973315728141	0.107446686300928	0.141056826230286	0.207759980383945	0.11212194742807	0.206686718498291	0.178904176839518	0.1929716951384
Meth.PLCB1	0.0833502675801867	0.120824559456333	0.190173817687386	0.0631513720259184	8.30492768691211e-05	0.000364158328923076	0.101395604957916	0.00039961609332348	0.0349093766153251	0	0.122265582941165	0.0746783393854193	0.182691473427924	0.158336830367346	0.105377592231891
Meth.PLCD1	0.0543381589980569	0.0874901686558154	0.0662558551936444	0.0395409357022401	0.041238277668745	0.0320266333502968	0.0503188712950395	0.0502483540118025	0.0288928194081506	0.0410935283842562	0.0643486058710795	0.0304605564862193	0.0603284184007758	0.0543429743312558	0.0636952507141342
Meth.PLCG1	0.239524698609144	0.223460677719118	0.210504199333844	0.133646236969867	0.0947672038244056	0.118594192445126	0.139386350486242	0.15236502588955	0.319418483844254	0.103930180401814	0.32373047600401	0.0949103396278825	0.179923851698719	0.165601330955606	0.152694480351019
Meth.PLK1	0.122864920671197	0.20223105067267	0.159549225661889	0.104086107067105	0.0722775942039307	0.0754832734448517	0.130248373279202	0.142184581806013	0.0728071900887839	0.102316535273657	0.163183341907549	0.0986380971074626	0.155275380310708	0.150235380112694	0.136385160607208
Meth.PLOD2	0.141046185886994	0.179385018418312	0.106739282859011	0.119383986759127	0.147990708344522	0.121237623168142	0.11536808583281	0.149907203994433	0.109423277775417	0.111064154231784	0.151750531338821	0.0945720963871533	0.163335633766882	0.0822881368281133	0.15178765263935
Meth.PMAIP1	0.528159832891554	3.29140964339494	1.22620699826919	0.0833384696955298	0.000868270811435475	0.214601470124552	0.150570927911382	0.122948217456179	0.39054453570316	0.16147206999542	0.124614199282451	0.110764103292094	0.38020605728966	0.603129191266392	0.416692625205833
Meth.PNRC1	0.189508753555052	0.292361327656491	0.243494129849476	0.15448929381388	0.144583108366178	0.111893045447243	0.214139318682004	0.186291692934108	0.119418466223961	0.157279858322469	0.253674216550874	0.104218612824491	0.222179827380273	0.210478507594683	0.22369041745906
Meth.PNRC2	0.233222157219318	0.377813391894431	0.291947870983254	0.184867945778541	0.185873106127693	0.140287919707558	0.255057718965245	0.229991916422491	0.137621162238882	0.191030929671598	0.314370567864502	0.113044845566468	0.252251523415325	0.245137909310255	0.281608285434583
Meth.POLA2	0.244888009485	0.368900155252124	0.300273648846781	0.196820611681604	0.202894918388024	0.149554530776953	0.25928655153424	0.228815860748367	0.134939840804649	0.205589516988066	0.336207231645844	0.136840728054151	0.273363576895029	0.273286872391742	0.294755545361518
Meth.POMC	0.0542275177413911	0.0884781833550784	0.0703519120415673	0.0401631405830436	0.0449056522024556	0.0334557549731623	0.0521367713956021	0.0581228444650697	0.0304383232069386	0.0429881324914302	0.0669907003380625	0.036713762207275	0.065139410286112	0.0576513764436854	0.0646908562010908
Meth.POU2F1	0.206683282700531	0.309461406092636	0.235526241523794	0.151815989982622	0.168668888251284	0.129454694365889	0.219754684343484	0.197713859530354	0.124153297106299	0.155972094598787	0.262976058301989	0.0992150368310976	0.223761563750983	0.211958651779188	0.252270264001945
Meth.POU3F1	0.0570569643322231	0.0849418814663569	0.0734115378163812	0.0441545694217431	0.045096535615392	0.0310991534281643	0.0695470382695235	0.0527931382691746	0.0277106441655466	0.0432134717749025	0.0748843529468811	0.0266231913217775	0.0926033540981019	0.0601650066749076	0.073873105483595
Meth.POU3F2	0.169372352971247	0.229156769187985	0.149175053284873	0.11686213785333	0.152747464036745	0.119535969063624	0.118961902232945	0.256851712765291	0.0536133575270631	0.121874307821265	0.185879838543991	0.114430255467154	0.23115067127797	0.0969483338122767	0.14320400857414
Meth.POU4F1	0.0918066213640623	0	0.1724475729425	0.14956903171325	0.00110643625889054	0.0599251666723662	0.0995716668572414	0.164244399536232	0.000428708084140866	0.0491200699231888	0.113783448416095	0.117444875239706	0.161253008168	0.169721533524696	0
Meth.POU4F3	0.0741010784966431	0.117017133134563	0.109603815430805	0.0412705125125478	0.052878202567736	0.0330686535229751	0.0778009867439275	0.0565885244244782	0.0296905903920956	0.00147597461558875	0.0923424788774228	0.0262633310921026	0.134612417988609	0.0597607288969349	0.0719783223260346
Meth.POU5F1	0.0494109659947833	0.0720301332104544	0.0606342710872191	0.0373312284256065	0.0377848919538291	0.0278601925656702	0.0480504087097655	0.0421022510610613	0.0250588734561389	0.038559361369248	0.0629078814157036	0.0233347084791459	0.0498263901519699	0.0506226338274339	0.0570694196881565
Meth.PPARA	0.118181652429778	0.199398555669865	0.214416186610393	0.124994613019638	0.0605587418262858	0.0829367808897443	0.108985290271656	0.103619720127191	0	0.0866531489870931	0.148066448330038	0.100203954021725	0.149085129846151	0.16513529164377	0.00133358367532256
Meth.PPARG	0.221757625586318	0.00217541548094177	0.23585350122845	0.0967975538372103	0.182595299589137	0	0.175919063528588	0.16518047708388	0.00066240167453477	0.170280523791742	0.00391026974339216	0.00158358399097812	0.233427716741095	0.0718742173911772	0.309398288481081
Meth.PPAT	0.051192976307865	0.0753929850625815	0.0627823236270768	0.0426592190956964	0.0415321538925046	0.0323119371155782	0.0590898778062613	0.0464964648395913	0.0291157232347615	0.0407405158578434	0.0685837508998488	0.0281933075066778	0.0580903745370092	0.0548440808883591	0.0610520524360963
Meth.PPP1R3C	0.179704205620538	0.271621456396717	0.193961086281187	0.125704200314517	0.148769192617326	0.106356884681752	0	0	0.127946079883877	0.137206071574775	0	0.107760087276945	0.278929699954118	0.156005506533283	0.185749461419876
Meth.PPP2CA	0.173142169578717	0.267913973313021	0.204450558683755	0.152061358885234	0.13886387622308	0.110579199436824	0.179936075533652	0.182472780915029	0.123584771172632	0.155327651980825	0.225704856639277	0.110908488500922	0.19416200089752	0.200814793243317	0.217701799834954
Meth.PPP3R1	0.218499265194983	0.336838633182347	0.265930899707162	0.173607833081319	0.162065512096583	0.138373308722597	0.232888207941252	0.186175093352319	0.129282443563031	0.164306558571646	0.27746149835872	0.11505055511457	0.227197107646301	0.228874507914449	0.270534388165185
Meth.PRDM1	0.209137743838912	0.308859149854154	0.240311749744776	0.151434505674412	0.173740449597976	0.112600187542014	0.203102439014896	0.202206511031046	0.125017740918786	0.161026047291806	0.237391115555843	0.0990496587245908	0.22783187600258	0.24895949794972	0.223055923370261
Meth.PRDX1	0.245379266164248	0.382743786192382	0.2851651858735	0.182095783561646	0.197832149279784	0.145890892798166	0.256297140746805	0.228984126944604	0.138596737895913	0.194233792982004	0.318983146548126	0.1368911604299	0.252980798167017	0.263502987752657	0.288959538958289
Meth.PRDX3	0.21072448902098	0.313900658677806	0.259782661808358	0.161365314182312	0.18502917990836	0.133144354696895	0.233346394679909	0.199821249376191	0.126818932435694	0.178809194282039	0.292359438101706	0.11135427967865	0.229057808191591	0.249284339159326	0.240159320603256
Meth.PRG2	0.108665986123214	0.0824452760534495	0.0947417399124042	0.0793447657995631	0.100450208321084	0.0887408868661517	0.117643336219134	0.0808282382833294	0.0892661695616954	0.0778874636173655	0.00182520276076494	0.0798876436907116	0	0.142869519124685	0.120410347248711
Meth.PRKAR2B	0.14407380786341	0.10762687708516	0	0.0631188034222054	0.068999669412681	0.0328854615959904	0.0680964803454476	0.0650697974698801	0.0381270171510658	0.06942564014279	0	0.0807659145152517	0.0961682491766581	0.100028128307007	0.109095790854591
Meth.PRKCA	0.226326009143521	0.33252112192311	0.27808816018507	0.161976136874503	0.152177277126429	0.143017629198117	0.221758647608366	0.213260815549722	0.13443091815276	0.167622307310081	0.27073595433777	0.113922758654132	0.258184946797757	0.253737702550606	0.2621557391563
Meth.PRKRA	0.207810144612383	0.317712969744324	0.253472101084795	0.170268137660335	0.170755029366287	0.123981135270212	0.222059816919761	0.205185977290722	0.115352978401083	0.170940442133918	0.275745524241578	0.115435658934215	0.234547989138996	0.226353723806119	0.250856221106837
Meth.PRNP	0.218043966902307	0.330887179468763	0.265980583857408	0.175928645768523	0.189468023350004	0.0795705046737645	0.242085432972046	0.203216019203772	0.115384580564343	0.172382319319581	0.284164571232412	0.10767813668756	0.246832841397094	0.23726441498794	0.257273895491187
Meth.PRSS8	0.0563016277277893	0.000567167992291537	0	0.0438425792644985	0.0442714032586111	0.0378018799834623	0.054045162387794	0.0729292942613777	0.0446088819310875	0.0530732354438159	0.00076849909256665	0.0426006675625197	0.0780194818667221	0.0614612957393086	0.0698295740676356
Meth.PSAP	0.211053565538287	0.348276479180939	0.277536327216624	0.175527972085732	0.176619169882649	0.13753283737507	0.246535781000298	0.21984327686911	0.136379559225255	0.192747538712975	0.303780180253056	0.115022923415662	0.260395343432611	0.253658824666048	0.264469727019085
Meth.PSEN1	0.228726356401594	0.380704936561823	0.289375900124941	0.191128225336011	0.193321839435824	0.140104544791695	0.25351341597606	0.187920437196341	0.13259429250972	0.137819072559253	0.310472629026951	0.125529087636461	0.255515997656795	0.255655404954405	0.29000661387398
Meth.PSMB1	0.256454405826915	0.370566423008913	0.315489607581322	0.1999336545323	0.22134821848482	0.154994757047583	0.277758723069206	0.240150372498085	0.156453961708753	0.208963699853219	0.333541307186768	0.125002539900378	0.28298524885614	0.280447611750105	0.304599122473566
Meth.PSMB9	0.235870943535932	0.356864142534262	0.282766437028441	0.190063105086002	0.20690611978926	0.134650702072152	0.25016476894423	0.213881677606821	0.123441693995287	0.192086034509862	0.314373848751696	0.123361577336303	0.242121623778898	0.236844450338118	0.276448832295115
Meth.PSRC1	0.238020860565393	0.354101474953842	0.283774686749979	0.194118896295068	0.190893564643283	0.142272730083683	0.244483746364323	0.219630903159876	0.140481535263425	0.186287003734177	0.299857154807863	0.117527360716503	0.251145490735013	0.255923136235461	0.281327426595653
Meth.PTBP1	0.276105512102996	0.418423355166979	0.339309587454803	0.207175389823402	0.204964669013451	0.168934864432615	0.275281654267769	0.261925005657371	0.154014641106491	0.178965041683513	0.347896981770887	0.137537549652831	0.29540392971342	0.281747001020915	0.314364132003526
Meth.PTBP2	0.233574336213676	0.378008721870859	0.322283424968845	0.192062330889064	0.22044574524209	0.158561632617735	0.283790309259383	0.231776483270744	0.153900235382698	0.202817524197029	0.341186575575967	0.143425915283873	0.270873242092593	0.294935517236256	0.303749217003364
Meth.PTEN	0.147800615642697	0.241161422899462	0.20263179882641	0.119088005455805	0.144464304357787	0.085242633753494	0.176675885559691	0.166800598522879	0.0875386645321148	0.111747856009292	0.190232823578088	0.0798975903596443	0.18746323552876	0.168774636441091	0.174600453878699
Meth.PTF1A	0.0555618471925911	0.102494260458933	0.089070719218088	0.0433682218953835	0.0520396568778734	0.0301874450264505	0.0584929754826038	0.068148082339431	0.0277833665867259	0.04118480906607	0.0778673537259949	0.0251607809743266	0.103292540153354	0.0533918174721438	0.0778370412967133
Meth.PTGES	0.0555216211630473	0.0855377410318832	0.0694929927687002	0.0531331215725117	0.0430353280607224	0.054787881249036	0.0598342051777165	0.00252875124574529	0.0320661863623519	0.0433968720430665	0.0687782880356577	0.0628821329627486	0.0552873377264387	0.0742942106587077	0.0668509157023978
Meth.PTGS2	0.00266921581746996	0.309707515527721	0.198055966258461	0.173042763226794	0.178785534551832	0.143995715672925	0.231134256434586	0	0.139761591189407	0.189208471999338	0.302501224734366	0.12698870262919	0.22692649566732	0.217727235045388	0.318182027099026
Meth.PTK2	0.153133525495079	0.24568696371439	0.192361016318963	0.121073862350846	0.137397649381392	0.0961826200317193	0.163730390567565	0.168853743432548	0.0996539742279179	0.12842306601459	0.197845895873141	0.0903021977813146	0.186427438572016	0.181361288330821	0.181751616691976
Meth.PTMA	0.052122847244798	0.0794922554637182	0.0629073848556204	0.0400424345255369	0.0419229435991288	0.0293528839059498	0.0553194064177692	0.0507164637072623	0.0293308963761719	0.0416608236297798	0.0671346688423597	0.0269746441148701	0.0619294961163058	0.0534219330237946	0.0608953748755245
Meth.PTPN1	0.0772390446495349	0.125134975105732	0.109805729890771	0.061985876755446	0.0734837153682984	0.0482711111752721	0.100900157666945	0.0841955319694327	0.0499484471786055	0.0664732853831072	0.107580114007185	0.0408587921847126	0.0966650122071736	0.0975401432916386	0.0951182755524914
Meth.PTPN6	0	0.00203630691020746	0.0674138995052383	0.0500340620573679	0.0783931400730308	0.0341242458127081	0.0529336979802043	0.069480247349502	0.0269040511056793	0.0411940360382886	0.0887505715774299	0.0430933925483612	0.0666209832689006	0.0719500070596162	0.062139939507826
Meth.PTPRO	5.18241452172316e-05	0.0110982616457574	0.142152212305484	0.0538625050519189	0.106603055692611	0.0345173561770825	0.0929725989514505	0.106203657163868	0.0291204903187882	0.0475640876529895	0.101385286762575	0.0506840196496926	0.151263553905223	0.0778315322580676	0.0963303773133757
Meth.PTPRZ1	0.172474334876174	0.26304800870229	0.17464408072547	0.125550802367632	0.181971028832071	0.111054561006274	0.164403966512676	0.177775870086949	0.0993677526409684	0.123800655798539	0.217891977849809	0.100412562743392	0.204227189753425	0.132557984576602	0.193237996956174
Meth.PTTG1	0.204841625334498	0.315250455721124	0.242476313524549	0.165994239384861	0.170667312418874	0.130063007929272	0.231086905809257	0.196802147814011	0.121379100699043	0.1743776956246	0.28173648474627	0.102468344000744	0.232957034386436	0.205330804331221	0.261135989658071
Meth.PYCARD	0.0894261334026758	0.168305732253538	0.113600165718126	0.0672460853081925	0.0516474793122362	0.0595778247192293	0.0741797010111646	0.0834454712512916	0.0578526164727646	0.0736432197884283	0.113917802098555	0.059414804497847	0.092191525738342	0.0959689332405483	0.0976036604307056
Meth.PYGO2	0.170876513354066	0.262918725407036	0.243900908355933	0.157895833421361	0.159658050760583	0.110471821596454	0.200927834439487	0.183020409146166	0.0902776613236534	0.130349789851746	0.252918178030205	0.103117146091392	0.213331180122792	0.215136636332449	0.22568228722878
Meth.PYY	0.142878651375835	0.220766560118958	0.13630458530554	0.100838747572142	0.0819570264986762	0.117814816828035	0.11285081543524	0.167381832109303	0.0893274164809388	0.106562276602052	0.13271956399103	0.0761117213175224	0.150110478364356	0.120387110179198	0.129932939780837
Meth.RAB11A	0.237671534521494	0.372375609014912	0.301408407435637	0.184113069963932	0.204315339294379	0.139269123773728	0.251667980627115	0.206895657282796	0.121479466697898	0.183222767379737	0.301102552454746	0.123534427922429	0.25765239455383	0.245203575822268	0.275766042709817
Meth.RAF1	0.232512611397066	0.336603974758046	0.269865269836774	0.169716196546713	0.192044340781765	0.136135582596847	0.247753021511505	0.221484709124685	0.137434375188194	0.175572934397139	0.288526768881944	0.117707971376344	0.257283752949346	0.253140801106503	0.260702766058955
Meth.RARA	0.12800541243727	0.166771007682722	0.124789273651141	0.0917333071947476	0.101890263544123	0.0781216929638187	0	0.00110026016730615	0.0377938673523942	0.0598640657486102	0	0.0949376506116805	0.148661234541471	0.131092195120003	0.10605953099648
Meth.RARB	0.172078899320344	0.165384927910337	0.13265334096643	0.135748633455404	0.134494519551974	0.129404056038254	0.132189596933022	0.179997799134983	0.0473621502227047	0.0884808542349686	0.147579809160247	0.00218273073623975	0.18263258422012	0.128409319328805	0.025133685514592
Meth.RARG	0.0971333385609473	0.165734299785632	0.129320217039622	0.0807968454232857	0.0818118199000114	0.0699097795874521	0.125538509890696	0.102793200727455	0.068098415399454	0.0802798574555268	0.13253545275805	0.0498645932501902	0.117405002568899	0.124794167935929	0.119413416265694
Meth.RASA1	0.234553556224818	0.383430108038321	0.294794412193789	0.183396012531137	0.199160862469878	0.145121280071177	0.268784358657143	0.237479114652869	0.136831410125629	0.210791714091501	0.322291134202727	0.126423394871284	0.260859102427196	0.278306357181928	0.297155294393989
Meth.RASSF1	0.172673620657696	0.225202289069777	0.234986121537881	0.111388962556544	0	0.0691058464119811	0.0623320068439372	0.168566645783808	0.0885491404680884	0.0946818599747097	0.160165932316608	0.0861063431114087	0.193187302843927	0.195081956855271	0.193582566438183
Meth.RAX	0.0647021989481826	0.0969903477756247	0.115023795650351	0.046690038458171	0.0554105127163403	0.0318017238242183	0.066009763162669	0.0653409075413273	0.0261904338103847	0.0424829778677891	0.0790826498274283	0.0281562473573714	0.117082387998415	0.0572711482643842	0.081036006877943
Meth.RB1	0.0701287628420423	0.0888379025819102	0.0036695319470855	0.0525484544635253	0.0446049189945203	0.0443415918407474	0.0647710274711752	0.0587677910267612	0.0402750970650226	0.0567446091432528	0.012721475824266	0.086452262078064	0.0722027073932212	0.0959695610226526	0.0893337535380496
Meth.RBL1	0.18478126125402	0.283115576914558	0.228032589245973	0.144182278582288	0.156614875676985	0.108676807974735	0.210061639774764	0.179743809036724	0.111309725827264	0.154189806010442	0.242342573238799	0.108553144722085	0.205260839684198	0.202573027025326	0.21049357351503
Meth.RBL2	0.247044032051088	0.388981493456076	0.312043571791701	0.204916537799989	0.209683544975096	0.161295649651761	0.263046997211665	0.231746460904248	0.140366687672067	0.193916672560608	0.319467007644629	0.1117352185337	0.27020253984896	0.264648284021168	0.301399937919502
Meth.RBMS1	0.229855349387859	0.363258465610981	0.238394535488089	0.174944169100508	0.180276393693371	0.123896644365715	0.226684278876551	0.208168956966717	0.134927064001113	0.177845593631506	0.280624418906854	0.120611778203289	0.246403828859701	0.217161117358822	0.264825130702227
Meth.RBP1	0.0649569981315677	0.108182120873154	0.073705565117333	0.0011389744662431	0.0462180717803327	0.032170325991832	0.0656416478624251	0.0610488478272741	0.0287485419963628	0	0.084499144200157	0.0649224238867424	0.0713992023746989	0.0673124021697669	4.02873641040027e-06
Meth.RBP4	0.0840985173727556	0.116630059465864	0.125473233582983	0.0641024659539271	0.113746456028925	0.0336459483780773	0.0726507978924926	0.00187188966387886	0.0287965931382427	0.0555892339417773	0.104022715083784	0.0826427737594344	0.12145211954129	0.0842187818220617	0.0913533018414797
Meth.RCOR1	0.066539017717975	0.100820748243833	0.0876031457664942	0.0536315404632481	0.0563892261861998	0.0417852105272647	0.0704009186897093	0.0674658952589119	0.0331911872047242	0.0522516763007845	0.0848829818466674	0.0313946794566532	0.081760207907651	0.0687258111013744	0.0769119348996562
Meth.RCOR2	0.192199529696218	0.285797580197062	0.210780600377951	0.159108854736962	0.140299289886441	0.125312320865704	0.188226339371857	0.194653178262283	0.122549038454687	0.15177649146073	0.239280852829884	0.122193343199384	0.222826980715502	0.1698464398937	0.225706353727448
Meth.REL	0.221520990272266	0.337506428201644	0.279184197670805	0.189748160893928	0.18805618039468	0.12505526670715	0.250889167340741	0.202218904634468	0.0907757591150346	0.185316678184083	0.308553302113063	0.109940585159001	0.229004413748216	0.236796962562731	0.265551165233035
Meth.RELA	0.0516002437051426	0.0726034110206262	0.0615763987062495	0.0435253566121121	0.0431848871129018	0.0309203495410778	0.0509166767297738	0.0977339803006815	0.0252867251425811	0.040119500517363	0.068945078982041	0.0313289698429414	0.0621641618212192	0.0563737392989289	0.062863954324833
Meth.RELB	0.125238160182559	0.167964379610067	0.139022121072766	0.108316513745487	0.0924119669564558	0.0734467158455599	0.115139079032983	0.101219616828712	0.041890057322097	0.0661106912293289	0.146043379011185	0.106256578926109	0.114125999311897	0.154041045265819	0.140181510357895
Meth.REST	0.225360230054371	0.352634698419591	0.284489883180924	0.179332519663458	0.174294844874372	0.126258608804554	0.230872017998636	0.1871270823479	0.119951308374219	0.179939849762836	0.291748641298427	0.114430084025462	0.231918699961047	0.238987167941213	0.264728031290288
Meth.RET	0.240026540281654	0.234401721132472	0.18691665932054	0.138148446795698	0.190426240035632	0.052243079716089	0.158834422789254	0.199611721174368	0.113414443534486	0.0028297115314219	0.00137882425823316	0.105575154813166	0.235264671206931	0.00133073322024369	0.186212140552406
Meth.RFC1	0.24568092887233	0.362320500683725	0.294342851555222	0.180115412690296	0.188188819949639	0.083893844743388	0.233566199291832	0.238867003604417	0.124195665461714	0.198535733433771	0.308434579477866	0.138470951772067	0.252933115915085	0.284359190680552	0.260906572506015
Meth.RFX1	0.220878813508058	0.344647109588698	0.272555432597185	0.174854437095409	0.184953019721157	0.128369820451419	0.241338387180961	0.214539848116535	0.130574207274529	0.168814753081925	0.2933086138213	0.116805630857973	0.244201907090367	0.243696599748328	0.252775508665284
Meth.RHOA	0.21051741603781	0.338078947424755	0.269951882522665	0.163599746131815	0.168507286983543	0.138748625263486	0.239806402334051	0.184363857237183	0.137183301794991	0.172766292809453	0.28072645763908	0.108726394826229	0.234706227997581	0.243880723490029	0.262293608261424
Meth.RLF	0.21108565160726	0.326821612583645	0.273714848306209	0.171038319983664	0.185764528580822	0.13402542340242	0.225249554719724	0.205438563871639	0.122014379764257	0.172254083885638	0.288679364696287	0.118630719213343	0.244631962992376	0.241782696399524	0.250000094570839
Meth.ROR1	0.181871926180223	0.226896759764319	0.134214800112721	0.109017243765813	0.178841772533381	0.134078135040902	0.129843217800939	0.183745429565076	0.0721994672892878	0.13706584383446	0.218286164847614	0.115202025548785	0.226788961657114	0.000564184491792412	0.00018469149601852
Meth.ROR2	0.0824921422499605	0.127951978892268	0.0876429638276899	0.0686735152228463	0.102734835106492	0.0326497203468509	0.0737687183769287	0.179209858830507	0.0566354689590004	0.0483864992463028	0.111340455004656	0.0767990956961753	0.166532775175626	0.0687736122345775	0.102717726503125
Meth.RORA	0.156071418726923	0.21121067800214	0.166188686766654	0.0633267189139148	0.0737680677172107	0.0558400071995195	0.150034859832705	0.0878329222930174	0.0563848713103322	0.0612076598317011	0	0.0368429129722861	0.221240767799596	0.120667442991588	0.154598401917504
Meth.RPA1	0.0574335061701325	0.0941845223851775	0.0766001262810079	0.0420175070520051	0.0432431259159233	0.0274449442445657	0.0532444801334496	0.0468053162232359	0.029530419870924	0.0439129489036719	0.0744665873497542	0.0358598661863834	0.0604309984082234	0.0678844265393656	0.0653279631078102
Meth.RPA2	0.197307612476205	0.28478987129807	0.218473002508152	0.164735670013427	0.163299638253736	0.141310174243198	0.201169346927413	0.207140587797902	0.127238296333332	0.10807357623179	0.256587446797997	0.0822682304774502	0.204401307332005	0.206167408051121	0.232072127099271
Meth.RPA3	0.0456306088626874	0.193147626818062	0.147387418993552	0.109961252720656	0.111823936601582	0.0933569888707279	0.141130711072163	0.123794882616921	0.0790697102222741	0.107764354060403	0.155380002908823	0.0824103455346642	0.136021889556075	0.159770567431476	0.157069778814717
Meth.RPF1	0.2533930305349	0.388622653212345	0.313526446059469	0.20741918441011	0.202737209350065	0.140812356585464	0.262946930590449	0.225828173738584	0.135557930183753	0.205677183868263	0.344715930907327	0.140393635502275	0.279527976834405	0.276368881106564	0.313121633779353
Meth.RPIA	0.216100032882015	0.312041126327341	0.267868931776673	0.164486363731868	0.177478406203838	0.12046277657608	0.239706815152684	0.184855985512733	0.128178164765962	0.16904740865155	0.280826659650282	0.11324359920159	0.222461071602024	0.229991720227541	0.237498877046705
Meth.RPL10	0.109825116506648	0.124067016106588	0.0988763955101301	0.153631621607497	0.105356853648169	0.149048660097245	0.122191485544164	0.154317618238358	0.0530047080982827	0.143173835322574	0.285660228497794	0.0328338867545857	0.00152242181082865	0.202074026356803	0.278613256382298
Meth.RPL32	0.242098884956512	0.402715588236149	0.31681918793535	0.196642026917975	0.209351193483268	0.158126352104323	0.276442466934145	0.238554840514133	0.144374616471468	0.200711200797765	0.349679995576905	0.142249849059471	0.299066177115718	0.291215648359012	0.314763782937772
Meth.RPL7A	0.155187854598375	0.255374869091135	0.205131525807246	0.132819281765754	0.138589549533976	0.10984786466038	0.199298035047606	0.166914263391242	0.104673223515893	0.134239632662693	0.223420636863423	0.0755517360248051	0.198954580875638	0.190716311719629	0.193061887230861
Meth.RPSA	0.227410478877065	0.36002143892878	0.289525785822086	0.188136978956151	0.193730233084184	0.140700813598605	0.248515006290603	0.21406843065303	0.121441529959764	0.196459292191669	0.331384150836494	0.121917448293808	0.248745611151814	0.268211009213558	0.270522790779788
Meth.RRAS	0.215153329769575	0.344021692609671	0.271474104905171	0.164734357082067	0.172383896219696	0.149965762617556	0.245310679165551	0.183941662550363	0.144157198011949	0.15769520419953	0.274738562088918	0.113307711853697	0.235726643229712	0.269920762811228	0.249246013488958
Meth.RRAS2	0.112702493574446	0.186444876784699	0.144367183194097	0.0994752906492101	0.0878608318875388	0.084912324199427	0.139566259168017	0.141930591858972	0.0826846137363849	0.0898394569113209	0.138366885653752	0.0747079414416226	0.144901237849302	0.140752566478643	0.134662638714903
Meth.RXRA	0.173101372467109	0.29672188695131	0.20035986469157	0.130593791447731	0.128856445258354	0.116801070053504	0.180394215182255	0.190264357421573	0.11575812098054	0.146957266186707	0.228716690203139	0.0976660658637859	0.199699916318075	0.190567478245587	0.199642307020775
Meth.RXRG	0.116546074960139	0.181007352935648	0.158638851871839	0.0119264486888329	0.136161076173807	0.0552026043062804	0.107357679734486	0.0645001609056549	0.0611287825680027	0.0493376731279729	0.00215574356789686	0.0290458071613882	0.176671457485111	0.0673669661067743	0.117249178475311
Meth.S100A6	0.227112023977728	0.357658788725738	0.268602186348953	0.186370541803264	0.188748730055701	0.148321838880029	0.232252041374287	0.218120428107951	0.129420029054952	0.182247640904132	0.293958914979371	0.113403653017842	0.253639212248382	0.24935118528028	0.243114159054295
Meth.S100A9	0.0505194913625788	0.0748629650133263	0.064285814332658	0.038361878579585	0.0386320263429479	0.0292548150247503	0.0491624022834216	0.0430823313932121	0.0261990416378858	0.039658671882822	0.0659166773266899	0.0252080124076236	0.0515871161396595	0.066486450553612	0.0562207431710063
Meth.SCARB1	0.0503434727169465	0.0775783554047499	0.064446791331421	0.0401609115853503	0.0425028807631905	0.0288428068794239	0.0563838324827134	0.0475212337960714	0.0290166389725648	0.0392828660414219	0.0654030552663978	0.0256559865567434	0.054304783579955	0.0558062395910062	0.0591043356624864
Meth.SCD	0.205693403759107	0.334594228712307	0.237382722885624	0.171915668389877	0.111162261154912	0.108751790970993	0.238370851386653	0.204623345968321	0.129442880504326	0.151930938913748	0.279783773321957	0.111330749517002	0.239537908310674	0.217976743201435	0.227922092171787
Meth.SCG2	0.246028113160809	0.371950524049941	0.307732757862761	0.204125244961056	0.215509733661421	0.166055400150362	0.264014878574337	0.205746828994038	0.133377389966444	0.188375083797095	0.338657584283165	0.137332755495976	0.257611098642601	0.270901475819815	0.301436682287032
Meth.SCGB2A1	0.0660967482640514	0.000838962187973921	0.0596844957055931	0.0465763112971541	0.0462973414408125	0.0484375960413868	0.0633251420657216	0	0.0441610235226184	0.0424877583136709	0	0.027594419344524	0.0658022893920851	0.0807743875524491	0.0764742464237618
Meth.SCN3B	0.10195632752726	0.157647314449241	0.0938113926928541	0.0624628235893327	0.0819236961914104	0.0512716211483602	0.0854617531033604	0.128110182611692	0.0628727087632972	0.0551389400460286	0.106980480388332	0.0536112333168517	0.135763207115727	0.080283840155901	0.0985844207103974
Meth.SCN4A	0.0480228880714212	0.00194245201950422	0.0495137550287931	0.0366093020738702	0.0381382519023096	0.0275174815790047	0.0467761616303193	0.0592273382187669	0.0258423274471918	0.034945814894578	0.00422624014014699	0.0230003529720894	0.0029838145450228	0.0485230109967967	0.0511656804927276
Meth.SCNN1B	0.142689575605611	0.268400719215209	0.177974272026041	0.104267502342506	0.121623579817472	0.109075375654413	0.14462201793179	0.125368562640088	0.0721445326096779	0.0597633207356747	0.00861972745388372	0.104363660306193	0.164633935918693	0.148280015253954	0.182763748127077
Meth.SCP2	0.095054414867128	0.173992496565406	0.128730909297283	0.0842162013750833	0.0576202389098796	0.0695780537789063	0.105124772982215	0.120634528827892	0.0635543823821728	0.0809474687326181	0.115892550068441	0.0861787176442176	0.136740795649217	0.129962982913276	0.120102750245377
Meth.SCTR	0.0500300977150605	0.0703635378803824	0	0	0.0399159824202381	0.0289908447801182	0.0517617269406897	0.0451690862299478	0.0265134780337644	0.0405983523515526	0.0653047757896203	0.0196314990650902	0.0569169541852912	0.049974659868856	0.0568835417832852
Meth.SDC4	0.0831295667249237	0.129639836949371	0.101033872922477	0.0658593296751149	0.060978261225294	0.0753605130786863	0.0814525650117518	0.101789112052814	0.0874393907986071	0.0792081161493098	0.0870660364276715	0.0786798621279867	0.105184375747476	0.11001961897236	0.105063557037628
Meth.SERPINB5	0.063361475626512	0	0.00109431476855823	0.0523279325615696	0.0578839840620733	0.0414136487329799	0.0686290560048041	0.0699204090137619	0.0659608914176977	0.0603794055237838	0	0.0538975752411405	0.0689178213099685	0.0777460191634072	0.0830050984088136
Meth.SERPINB9	0.0509976780089374	0.077811083976803	0.0683135189256487	0.0401162549506923	0.0437396311655785	0.0374745194789014	0.0529932258415218	0.0517406296315439	0.0324649410641838	0.0411049912889089	0.0692800448983565	0.0423443963534677	0.0569942002527317	0.0606257443196595	0.0593876754463286
Meth.SERPINE1	0.233682619756807	0.358147107299798	0.256115174582137	0.184605075142829	0.190042636813689	0.140529617246501	0.24247671805404	0.224576087630748	0.139680939992322	0.19645433352044	0.29931977040789	0.117982916727776	0.24396889239162	0.240104083964857	0.281388052352616
Meth.SESN1	0.242375451854846	0.390625485963871	0.308023315193126	0.198317378386469	0.215019756249597	0.160913673092961	0.27786487642876	0.244995625892014	0.14785991191287	0.212536340438419	0.357579596411007	0.125624509644075	0.268145044147776	0.264923008916596	0.312286620335981
Meth.SF1	0.24037999362279	0.367804465847144	0.295188630655789	0.178542111434642	0.175469019143976	0.151155012489623	0.235336095356603	0.224171323873393	0.133558408402554	0.194679452845747	0.295629958291055	0.10686592677867	0.245701145737434	0.258344978901783	0.273218033275964
Meth.SFN	0.054035050032875	0	0	0.0432747868971074	0.0423017242696067	0.0334308753524977	0.050060615886723	0.0737117790141871	0.0342336410833836	0.0448916077962092	0.00419998945030861	0.0411570157073836	0.117960148873509	0.0601061748640319	0.0747347627997588
Meth.SFRP4	0.0655777441335977	0.135303570565624	0.129799795724146	0.00346220826773149	0.0856650760506994	0.033101862813817	0.104840218755461	0.0677031568914818	0.0293260434006699	0.0531921665942278	0.183029607859584	0.0782885323742806	0.152925713933608	0.0760549890953705	0.0922185372301359
Meth.SHBG	0.0528569302464047	0.0810437543247185	0.062815716936444	0.0402271507792085	0.0412340547572613	0.0292132187961352	0.0492433715174215	0.0404341400681428	0.0258616989454225	0.0407053030564862	0.0670740188198795	0.069209775478431	0.00173349110098685	0.0689142966581384	0.057445795230961
Meth.SIM2	0.0823983573167518	0.119857481657535	0.0987199033446767	0.0792205051260589	0.0621284382291535	0.0688240170146043	0.0738516149182665	0.0760774857709399	0.031581367113607	0.0717527404286874	0.134586813246789	0.0914404080620395	0.0902329487395513	0.0780226023455111	0.0886449048908481
Meth.SIRT1	0.0544984423475986	0.0820071653210712	0.0630940004484948	0.0657094260999884	0.0408451544801348	0.0290946521654583	0.0515138811274593	0.0413826281954716	0.0303963848757065	0.0412708017399816	0.0677555413644264	0.0336430271794303	0.0112617078861088	0.0659046181180779	0.0646713846685186
Meth.SIX2	0.128112610772361	0.222895234067719	0.123876743269003	0.105565306324149	0.141459810588253	0.0389947974375851	0.111113550926712	0.193646418437038	0.0973675914477476	0.133143259107358	0.178453172148675	0.0928146066704907	0.213651642935613	0.0886134875766809	0.143549651863007
Meth.SIX5	0.224294057979759	0.353906350147388	0.277015954108621	0.177614357873109	0.14255030913727	0.129661285791345	0.238257140893225	0.214272129192689	0.128858014173959	0.18082637544926	0.296473080451055	0.12954352853463	0.240633143564734	0.248639695701049	0.255810653435387
Meth.SKIL	0.224315581874477	0.337661135125605	0.285559453044108	0.177037047362595	0.177625649683851	0.135889568216046	0.238617847447303	0.201887676943425	0.132774597933354	0.173624969895868	0.297138640194518	0.113481765677076	0.245494911453774	0.235646661005073	0.260879292838691
Meth.SKP2	0.244989446964993	0.394234600503018	0.31775445763736	0.201795949047945	0.212278416005434	0.142191603613076	0.270818324094241	0.243513391361932	0.14467487923673	0.214861077476838	0.341323334214538	0.129092161244058	0.289683020105067	0.288764439833201	0.318914518195624
Meth.SLC18A2	0.0676427794736148	0.109002906575381	0.0878836652651885	0.0579869532226666	0.0498703527077496	0.0462764946861487	0.0702617601223202	0.0980738673216777	0.0293065595150907	0.0440761771421199	0.0739623085391946	0.06916152747862	0.0982184370335514	0.0985512875673057	0.0803222884122236
Meth.SLC19A1	0.0674082212387548	0.0913617354972398	0.0747728842939648	0.057037259830019	0.0537419825681373	0.0529653438919329	0.0637446508579068	0.00117733119021308	0.0336939955080498	0.0422589560446627	0.077456033926611	0.0715983366192025	0.0714511927253856	0.0771709547547675	0.0715664350490802
Meth.SLC20A1	0.185386297429558	0.296115392074742	0.267870675618409	0.174304283283539	0.163578000134655	0.118605952878513	0.235280464958803	0.203969015737582	0.131091476533102	0.171715662150554	0.259629906190804	0.103785090998193	0.223687212442593	0.230239571879381	0.223625836774341
Meth.SLC25A1	0.0611970782868299	0.0897511909840365	0.0765455419092707	0.0485056272743921	0.0623341847554859	0.0373004808401917	0.0649405474333029	0.0858788026688903	0.0380018589501522	0.0580914665644384	0.0720363846569996	0.0505978067872303	0.0899613864544119	0.0699402470491326	0.0859853337409826
Meth.SLC25A5	0.0523532306733706	0.0989241718769959	0.0706882046823083	0.0418752073518045	0.0446973541088726	0.0286577953321409	0.0530368468919616	0.0454371631107765	0.0349574742385318	0.0426264938928052	0.0681101172747155	0.0261154506468351	0	0.055065910868974	0.0599198627521157
Meth.SLC2A4	0.197442489408226	0.33034693188941	0.215608869357921	0.155147380970194	0.168667043834867	0.110253524992682	0.201987454349561	0.14956156139454	0.113701885963326	0.161478406075154	0.249864587930264	0.104048169715888	0.224204520298485	0.176790255753615	0.207843147547836
Meth.SLC30A1	0.22849194493678	0.334088818177119	0.276997541179932	0.185939272731524	0.191401717342662	0.136961498570422	0.236805605474958	0.171484576503121	0.142504024801826	0.143566497749875	0.297722114839649	0.137566041324884	0.252757433953536	0.275710201924029	0.258437494176108
Meth.SLC34A2	0.0818258487455257	0.000726445360022299	0.0810564606929219	0.0735562421983184	0.0656082228876861	0.0308115050799178	0.0834558246697036	0.119245017088209	0.0293054010983218	0.0799109127207563	0.0968346264531832	0.000762646469892762	0.107592880348996	0.060209142871919	0.104413221026557
Meth.SLC4A1	0.0823846820480029	0.00588456242519521	0.0807445106545872	0.082427358742352	0.109036718642377	0.08661223383386	0.135758355355896	0.113752900919532	0.0925482014945723	0.0686447965092714	0.178584389741962	0.290059071666318	0.00163972462489363	0.147020689085857	0.0979234475324469
Meth.SLC5A5	0.0877278856005781	0.15524244769051	0.156589920908796	0.0682585412334932	0.091899631131846	0.0851028664739796	0.0903650938428098	0.127476236579965	0.0463027842730154	0.0511099722077083	0.000183345550375025	0.107563997984943	0.192652442652228	0.118796280637644	0.128638457910905
Meth.SLC6A3	0.0517034208920933	0.0844534065913526	0.0809091000436925	0.0445333294962445	0.044291737856146	0.03082099404529	0.0590985120725129	0.0510713502793706	0.0279504175213578	0.0420272398424877	0.0718992357355637	0.026105330419934	0.0799008025336408	0.0526990216571005	0.0661225588446114
Meth.SLC6A4	0.0712866784183047	0.118161026953469	0.115302184685288	0.0887355702531018	0.000819590162676145	0.0914947339419698	0.136876023262226	0	0.0450882643731128	0.07014679694242	0.115590948381978	0.0938154049279864	0.10582586821269	0.103413952244548	0.156925285114643
Meth.SLC6A5	0.165622924857936	0.195734323069248	0.154950187851947	0.0784348148168892	0.11832876307126	0.101277629991214	0.148631017760894	0.0855328567518625	0.0866266273654064	0.0654146279848577	0.147955447175349	0.0880180084012018	0.173660972806955	0.155823513164467	0.158596125363223
Meth.SLC7A1	0.215976582368308	0.326314239442891	0.256906340972145	0.164652060555903	0.159923875288554	0.131278631582963	0.234672008909578	0.191321591997097	0.12801587786868	0.173268560907762	0.29072860677215	0.103768101453521	0.235459034030494	0.243465179244497	0.254489448409922
Meth.SLC9A2	0.102922991946598	0.355506428207138	0.442601619321211	0.0699962785854105	0.0655676897430606	0.103154869994042	0.0709334068393952	0.109448768636318	0.0587489298679477	0.0914841562929013	0.125073575557977	0.0929715427476841	0.147098238587394	0.201000915290689	0.150730407820119
Meth.SLC9A3	0.0789386942224871	0.18556581482913	0.119112716967327	0.0706589313305273	0.0688003863277873	0.00201760386586678	0.0752186183538608	0.121483482282613	0.028795245472557	0.050084315638172	0.112169247432442	0.0558162013678959	0.130503237120016	0.0795440005148616	0.0893700384216451
Meth.SLC9A3R1	0.136332400012169	0.228187033042873	0.170950944807635	0.123856982721459	0.102252104346898	0.110278107239862	0.158244369712456	0.167504671039011	0.113335310103815	0.134390960624646	0.163604109871391	0.101424755567491	0.168590640608092	0.17557866033934	0.181212375414931
Meth.SMAD6	0.20240379725515	0.307854522863959	0.253993583282267	0.152774727044229	0.17331877015846	0.121709384705224	0.230136695131038	0.189341766223789	0.119238231754026	0.170320601177647	0.267904720081556	0.107996860952579	0.221303057655452	0.228154878146862	0.237504225215799
Meth.SMAD7	0.211308173904702	0.318099461663854	0.25097431292836	0.159673391081918	0.182008931422976	0.136900422984811	0.218518540323519	0.194270504050769	0.11360630641673	0.173835595179066	0.26339837078388	0.0972806524352223	0.21923441473166	0.229448526756853	0.24586964707028
Meth.SMARCA4	0.192127556521269	0.295195559663061	0.239236134066112	0.152047989218915	0.1715276242177	0.113864600153533	0.231303979155629	0.183780721897399	0.11284866905377	0.15586978036513	0.247014177037955	0.105713756696315	0.220758879162719	0.240681502837493	0.227193132897464
Meth.SMARCC1	0.15975177082029	0.249870050338576	0.210187894681569	0.127542377634429	0.13399848138642	0.105342469101157	0.166780582462619	0.160403960590307	0.0912118142987816	0.137085783798798	0.213186147419422	0.104834794862985	0.198503181525227	0.212542001703053	0.202885868241287
Meth.SMARCD1	0.186575258676762	0.347897466891366	0.308215860170794	0.169769919714201	0.153913085349555	0.144856420914399	0.239748788530949	0.13945312890097	0.122933572892539	0.182106119458093	0.320199332383875	0.116490407280323	0.241169969855876	0.264904617016482	0.276048544948536
Meth.SNAI2	0.204706459014554	0.320309606377302	0.237241820863511	0.153749848250954	0.156881764204625	0.11567422589515	0.196900530411346	0.204583368899432	0.112940420318244	0.16083660018214	0.256614701773793	0.117815482146734	0.231457328450648	0.201469954132126	0.234412679383896
Meth.SNCA	0.22067437684027	0.312961198707911	0.268930371457827	0.155465197673227	0.186478327165638	0.0553639652408988	0.205962066322494	0.223897778911426	0.133822550856959	0.000195957662535552	0.196226950974517	0.0282625107443771	0.256982434666257	0.203288556217595	0.249085828177451
Meth.SNCG	0.0509151907208467	0.0768400104250724	0.0657174372520504	0.0420405780394552	0.0402062846203606	0.0304080346275502	0.0507725442544486	0.0435291687655421	0.0262301933238538	0.0398770419100555	0.0688422821409037	0.040367580006	0.0548580450578825	0.0563394314797497	0.0573584523472155
Meth.SND1	0.184725996360683	0.301758615361923	0.2305689667302	0.153000639454532	0.0932911590585112	0.109664896254697	0.189894881956301	0.134112388510972	0.0980886978950936	0.113400903112294	0.235979312687516	0.0893833056916228	0.19626534470764	0.206520998971952	0.227005464361483
Meth.SOCS1	0.229932762243895	0.359639739281006	0.279353509663289	0.192938618934679	0.201478283956672	0.0888765624135297	0.234208667946483	0.241322328129203	0.132873693960743	0.156212023370246	0.287512890284127	0.130295866294224	0.262971939898652	0.248502066908173	0.283498434297716
Meth.SOCS3	0.0937004840777232	0.309239925764396	0.207705432023488	0.158875295582567	0.20709981181139	0.0654077049867582	0	0.195862633587861	0.103248363390324	5.99644689080229e-05	0.182116898304035	0.102610588831837	0.208632943294509	0.147240591304645	0
Meth.SOD2	0.217691638794831	0.343110153027827	0.286403614207424	0.17212437988917	0.186476526958091	0.14330014145924	0.246753952920413	0.218166853734653	0.123555907739135	0.181612937404595	0.309650678190495	0.119783998973763	0.244134277419472	0.237775690672746	0.256023592730016
Meth.SOST	0.0506441831154635	0.000134614475386812	0.0015005719451316	0.0400407990677452	0.0412616355928236	0.0377910974049809	0.0487523217431095	0	0.000467378652240267	0.0404597470720848	0	0.0390347662578397	0.00255896851353791	0.0530323720252545	0.0581150253357499
Meth.SOX2	0.0504622140543775	0.0883300955878743	0.0695775305648689	0.042517622447659	0.0492142667444274	0.0319418841150578	0.0599646887967437	0.0726949112299198	0.0291251051273108	0.0422319434739266	0.0713184478547941	0.026316325252987	0.0831146382265326	0.0557123980758895	0.0666716194260789
Meth.SOX3	0	0.0231232171690959	0.0819079873085535	3.99773620409626e-05	0.045730191629782	0.0428053154374082	0.072156169192814	0	0.0295974539632368	8.41773607254533e-05	0.0959576558228226	0	0.0921966207128226	0.0610787799373675	0.072853410715868
Meth.SOX5	0.256126881644348	0.379128918640369	0.29678530897905	0.00238560337715884	0.198288133822981	0.105520031796808	0.192347355920133	0.258797146458761	0.0765624106988888	0.146052547188188	0.240715199964599	0.125246885905104	0.308101179534591	0.266368859225136	0.229246941335019
Meth.SOX9	0.106167349091759	0.156628824876993	0.100657999931134	0.069648825142963	0.0989643476722682	0.06174010188941	0.0861327508059423	0.151637185156024	0.0415712731365054	0.0795056279324562	0.108652677342558	0.0660824408739018	0.153983427048773	0.000498991801752467	0.112919880498761
Meth.SP1	0.121808206124633	0.199437298948001	0.155491056448736	0.0972700780463172	0.0989939884438746	0.0799009379712989	0.154101121415337	0.127548557498292	0.0991079581098815	0.0954750896262043	0.157190033112342	0.0636550144901044	0.141337286439907	0.14299152114463	0.134413905814465
Meth.SP3	0.181825237166099	0.173160774025335	0.117217987844286	0.0923456263419492	0.0849843838551061	0.0666726362065512	0.107374881168807	0.106024812629214	0.0592966280313429	0.108844892857564	0.142130809082948	0.0820770097085157	0.120013021012842	0.136028440015125	0.133583717081901
Meth.SP4	0.211338095478535	0.333445670426946	0.26192379263647	0.186571153795411	0.096138715878425	0.14050369970547	0.215831870629236	0.200051289343231	0.115703051331827	0.182843827760077	0.265673157948506	0.121391891038574	0.240099035646978	0.190450655302337	0.256929848154704
Meth.SPARC	0.00325858802311541	0.228104758741797	0.207998505031257	0.00144994588290931	0.089123787190345	0.108904948069251	0.147023927731989	0.067422059751587	0.0502387724880925	0.0686883527420705	0.114572232085254	0.0913323485259793	0.260387310776503	0.133908359206162	0.11457356149086
Meth.SPI1	0.0500131050687767	0.0773501284002049	0.0653898778169406	0.0354594358886038	0.0425175030907373	0.0286193043185145	0.0509545294787126	0.000684280873439426	0.0256160903138933	0.0003395206623784	0.062965391404486	0.0313086091823508	0	0.0652752874721126	0.000459970677816475
Meth.SREBF1	0.0509629468627537	0.0708137758247187	0.000963500530705159	0.000764899810200224	0.0537174498317641	0.0438538625885119	0.000847693202635142	0.0424320468044345	0.0273304847978208	0.0402486803234419	0.00798349401706478	0.0441887346399288	0.0525440490896269	0.0619567657346949	0.0558732507199499
Meth.SREBF2	0.194425394834766	0.305343533032472	0.248409453889426	0.155339389135621	0.157357725628844	0.112100611533203	0.213555467271359	0.181000088220016	0.125502753818459	0.152018686537538	0.250224075290751	0.107046080169337	0.218459648227264	0.225930972010097	0.231489101613205
Meth.SRF	0.121903158448991	0.168255592387878	0.145524203469819	0.0974206251256575	0.103274093920465	0.0474374756742399	0.111465061823323	0.111726277088351	0.057654597473707	0.0824485237912171	0.142813353271079	0.0596336397517928	0.128477023680034	0.115754118286711	0.129594214173688
Meth.SSRP1	0.113686042517832	0.194213358605496	0.149270514870802	0.105459737154471	0.0995427608111016	0.0818176420975979	0.130682353839424	0.106189981860038	0.0773300287914792	0.0938020375518419	0.157768728391722	0.0928871531662938	0.14225255550907	0.158048434767422	0.14100832580172
Meth.SST	0.0570908281699529	0.104732138973969	0.117036049636751	0.0426273003503907	0.0477689261289302	0.029289600696433	0.0725430927161767	0.0483938589620186	0.0264166689325939	0.000452118420073306	0.0780260744194324	0	0.149011559765841	0.0530004136763958	0.0774988118508682
Meth.SSTR2	0.00107275117985033	0.190054717375535	0.233160938939772	0.15237096239803	0.145084838263966	0.0638238351588169	0.106239690087354	0.140378127156541	0.0420815321815606	0.00254796921043266	3.63576780129353e-05	0.110730837355463	0.207462838484902	0.216662735771988	0.111502599255691
Meth.ST14	0	0.000715593556240675	0.0553673934989785	0.000637350949422633	0.00112304537389493	0.0401580746959062	0.0478940852396838	0.0413509219888765	0.0313732262493711	0.000841733035581566	0.0606505950773416	0.0399298162973163	0	0.0605447158213178	0.000786176019427506
Meth.STAT1	0.222057404964087	0.323230083266036	0.260234077611385	0.173387909496245	0.179286516580491	0.132600598078805	0.253747932809842	0.188215100004667	0.114325818147802	0.178470241691943	0.286564823388011	0.117935291997723	0.237972426560073	0.236130878458422	0.261831348117781
Meth.STAT2	0.234026070266242	0.382521142025624	0.315604756615	0.190712019919802	0.216636670581688	0.150165600571065	0.267898673306208	0.238508623702256	0.140491906862182	0.189015529797019	0.332411718200441	0.136918222001245	0.265887774740621	0.266113713832454	0.297127080086373
Meth.STAT3	0.12010640884558	0.216107232834865	0.256094599840159	0.172048169768797	0.0747590764676706	0.0845352007258016	0.144586356226629	0.105700501206929	0	0.0969209231048734	0.224534670322044	0.00596121904449386	0.194156334677559	0.225738058400727	0.172575436726739
Meth.STAT4	0.0500255125722137	0.0729598428414601	0.0592268684392175	0.0372688174329651	0.041583623484665	0.0280924676859841	0.0454117317577339	0.0414559093023682	0.0258921635722822	0.0400249026080679	0.10027211166074	0.0248055913362724	0.00553155907215837	0.0499925656987912	0.00366077922254947
Meth.STAT5A	0.0700579055556468	0.125381374507461	0.131600076776293	0.0608722536410708	0.047582455916572	0.084786841330176	0.0732477108970578	0	0.00475550849472596	0.0502132966870911	0.121317315346627	0.0774237564045973	0.0888474162140373	0.0980286050440697	0
Meth.STAT5B	0.152369411650401	0.222894319106857	0.23351670407939	0.0898078994711091	0.117904554191516	0.0744875214731654	0.155763044543405	0.00208127253007679	0.0343908161067702	0.095037813053951	0.191426326963699	0.111976966650498	0.210087468259775	0.187095954331098	0.168673909706673
Meth.STAT6	0.225907074786018	0.338307224808993	0.278244020965451	0.179939379696415	0.189445161211752	0.12976534451087	0.215218522706958	0.197554987701789	0.131758305009256	0.176522781656166	0.298278614766698	0.115376412920081	0.230825224720467	0.243757253178758	0.267681561305039
Meth.STK3	0.134651905928181	0.20450595073912	0.135321555693177	0.100067424225024	0.107498363587203	0.103642563931989	0.143074467595151	0.149781324903216	0.105660519399251	0.111320733050178	0.134660985108668	0.0881503078768218	0.149626178643373	0.165097896789984	0.153274745059281
Meth.STMN1	0.0965996758893098	0.153287273675959	0.112921076006535	0.0797052293030578	0	0.0882326367227498	0.0864185175345132	0.120007888678847	0.0583275748981584	0.0946786136394023	0.10539762468502	0.0834729178319836	0.119549074694384	0.120798734819644	0.12595344706941
Meth.STRA13	0.190013470036596	0.288924959429243	0.257247933060053	0.18240668811534	0.175874651244851	0.0770581800434307	0.2006323293142	0.206943316508555	0.124366058175482	0.162571567864979	0.262860772125126	0.122534379153846	0.230351672013782	0.224447175276058	0.233194458728548
Meth.SUB1	0.268566383373299	0.419012444046767	0.332068561377011	0.216615446485609	0.21714966304815	0.136232301346481	0.279508980686356	0.244805347079685	0.160290100939103	0.22847387642609	0.38508395622821	0.146549172775335	0.285714648741017	0.282512698709292	0.315636476206703
Meth.SULT1A1	0.185841569134264	0.260853701021648	0.18590902799175	0.10118981240892	0.174459294019505	0.101675737836583	0.182237644866471	0.201774714920902	0.0753423803483709	0.114669658680482	0.214904642409331	0.0492127085042861	0.198484732786026	0.168547369668208	0.174298095628615
Meth.SULT1A3	0.0787558521159093	0.120444272228284	0.12046511868195	0.0938862107942332	0.0775716576542767	0	0.104776027738604	0.114429511849885	0.0400859466693586	0.0592825225080768	0.180650132126959	0.0894361181249375	0.10268869295842	0.0864985628505313	0.106900138314339
Meth.SURF1	0.0557374124602539	0.0847229607304692	0.0645080023581496	0.0419620595696849	0.0412150640463542	0.0497600514084994	0.049208171813939	0.0493893037171884	0.0254285233573263	0.0414270921767519	0.0666286673299244	0.0263094172647059	0.054794635075955	0.0536149846601765	0.0654062118666482
Meth.SYVN1	0.23010598915185	0.357144387867443	0.290144987289694	0.179757874959102	0.204094922689669	0.144581181939762	0.25864587231821	0.232071878164757	0.131659472327371	0.18969314648853	0.3090672566658	0.121556476469704	0.26043907650667	0.249504879547673	0.282581824342674
Meth.T	0.0591108797612433	0.0902735400072062	0.118632455224336	0.000749485338341798	0.0494888340871501	0.0343741053329058	0.0743060444349385	0.0593687826110833	0.000187507192013648	0.0428659773391568	0.0842241058533636	0.0258802726495526	0.131747224568258	0.0542245043789767	0.0821308494357824
Meth.TAC1	0.0611733274367752	0.154860938007496	0.117992445572243	0.0500621374063309	0.0504338155775301	0.0303332711484087	0.0847659954747067	0.000295736782007747	0.0275813372602253	0.0496516761499921	0.0996667936242193	0.0267387350807377	0.125494560927104	0.0565642228065177	0.0880557575449762
Meth.TACR1	0.0732537184789757	0.122108519221693	0.105239865442314	0.0512061773940329	0.0715050394648029	0.0415188653176352	0.0885574924547183	0.0668667946841523	0.0291299038759002	0.0491878992766282	0.116674387505116	0	0.113812864800644	0.0854723669709672	0.102714062016432
Meth.TAF7	0.200928594774577	0.00781726504507125	0.248596945845199	0.170009192968036	0.184001917200675	0.11427532626606	0.178220449364755	0.190818195775264	0.0376213657695048	0.148557514278972	0.246023434082157	0.117774417208628	0.239209663770099	0.224148179193102	0.259289704466744
Meth.TALDO1	0.186187473135696	0.286866727320127	0.24594309944902	0.163896098902643	0.18765948811906	0.123621434704966	0.192625296588451	0.194263968374868	0.115761048084608	0.149176009768727	0.253110834336985	0.117668896306525	0.224189975138148	0.21859732761132	0.228529746446055
Meth.TAPBP	0.219499054731247	0.326216701555693	0.260031947047465	0.168697185222977	0.184862736486121	0.106990084510976	0.226230476942273	0.202397690173589	0.104881648357282	0.177801060259439	0.293454280112949	0.110392670851684	0.230448242505722	0.222406200115141	0.250960960178932
Meth.TARBP2	0.251861951318999	0.393331170545842	0.320944796806875	0.200359026297534	0.212691581172103	0.125196804369979	0.302566894784579	0.240471110848107	0.159635464752429	0.208741027776973	0.339082512438681	0.140200714063808	0.296123023781939	0.271310267332508	0.328673842749989
Meth.TBP	0.140602774803024	0.188233767872531	0.120129137729573	0.102295266313134	0.11544424975479	0.114131285258567	0.123720544444284	0.133703050843394	0.0927525147379237	0.125428233836169	0.152621961891319	0.104787996974716	0.13786439455441	0.147770948270763	0.176885735230775
Meth.TBX2	0.0581133047751093	0.104908740315347	0.0767339386513184	0.0501479493769042	0.0694397227916962	0.0310068812249132	0.0579877291822851	0.0638215799407093	0.0274629168600491	0.0418623177110167	0.0739195401075437	0.0563409464688402	0.0744480909184737	0.0814060732324807	0.0725426043024658
Meth.TBXA2R	0.196797979415223	0.298089917084936	0.245179447104415	0.150141980175518	0.16778386623181	0.0738396002054537	0.227253909343112	0.0853505376961276	0.11284094383289	0.108966364174046	0.227438969170991	0.111544871242532	0.203306284827445	0.218722744205488	0.215917739452813
Meth.TCF4	0.194307673962074	0.281014337333329	0.234134581190915	0.147577176264485	0.153852273283024	0.115428283160247	0.200644828337697	0.175676527783282	0.105261218071754	0.158695268237219	0.246804154326226	0.0920582551684184	0.208285718554642	0.20093427192921	0.219880079832252
Meth.TCF7L1	0.197723251609343	0.311812624675592	0.166316170819376	0.100522238066048	0.124644296314429	0.0355234481577426	0.138396579832171	0.170472758112907	0.0440625111989617	0.107407263256912	0.191759921707314	0.0957562390759989	0.212680640497201	0.117211950820842	0.162629962491427
Meth.TCIRG1	0.0502067991241825	0.0761067616023405	0.0647188210290267	0.0386306025992622	0.0371817939704956	0.0323397703777588	0.000507704943946746	0.0416355369876898	0.0290059185089372	0.0375689385044499	0.00108155567967347	0.027961653291852	0.0516198461221267	0.0509207662068948	0.0587534941675863
Meth.TCL1A	0	0.0765335020170056	0.0620847673758708	0.0426370062260695	0.0416294370219774	0.0305307391429455	0.0541900389538102	0.0489384766712509	0.0315351523925257	0.0263074976670183	0.10035606850748	0.000441414933429256	0.0630515804305666	0.0562569120644667	0.0615685075752672
Meth.TCP1	0.246845441203916	0.367965598168346	0.289347683028642	0.179934355880219	0.192668398517866	0.128770063711481	0.260107986361392	0.22495349308166	0.133793754978388	0.195504815853825	0.302488766580468	0.128646018952351	0.25647833247773	0.244635253839143	0.28747888313333
Meth.TDGF1	0.0744915179460349	0.103261488854652	0.0703695030565732	0.0701767856779362	0.0512799820732816	0.0666894544592317	0.0704111049649245	0.0547383810024233	0.0721059139991051	0.0482990987525493	0.00822867847850921	0.0608859714364649	0.0645717157673019	0.0879559653327981	0.0848649291734508
Meth.TEP1	0.0802604822843682	0.129931361463962	0.11417655521691	0.0696336644648459	0.0662291805417366	0.053576441555328	0.108270738395447	0.0839473966225525	0.0545676503776669	0.0648080808657513	0.110535981880223	0.0423616755683374	0.100905364053644	0.101645399895984	0.102499307360469
Meth.TERT	0.0514481605214412	0.0800505728272153	0.066955455261186	0.0415527147792209	0.0412706410536644	0.0291034055332984	0.055248337923636	0.0432970390945528	0.0261628816562639	0.0400038732920467	0.0662659267904084	0.0275158127478141	0.0560478174442788	0.0531127735179825	0.0810370486820657
Meth.TF	0.0545356622717615	0.0841030657326114	0.0689649244026002	0.0423826861319778	0.0434641463967337	0.0377332418509481	0.0604913385878298	0.0652562771870631	0.0276344903728893	0.0409512625865057	0.0686261666409655	0.0327319636795346	0.067232898560792	0.0743956617370057	0.0656984337296579
Meth.TFAM	0.192409025930205	0.297095156118686	0.225749877560464	0.160696653951469	0.151461132078186	0.10429094617191	0.214381162668978	0.17273255137551	0.112802689840808	0.126762873340894	0.251969548346488	0.109479483788179	0.235831988832721	0.216964695541291	0.23069356952877
Meth.TFAP2A	0.119157077256604	0.175709474552246	0.109278187748276	0.0936859197792718	0.110264158451713	0.0904170123743668	0.111613972634977	0.155707274065026	0.0932065160464354	0.100550110949726	0.13942359564877	0.0785543276180209	0.163118754793483	0.115373532980147	0.143913889632301
Meth.TFAP2C	0.117695777294693	0.229366908792029	0.113420708733865	0.094764848290452	0.0577202847237887	0.0840649073853272	0.088388527337658	0.109250305403097	0.0547915771262488	0.086099985910282	0.119698317521157	0.0689959424637193	0	0.0832469916681041	0.0932711178762003
Meth.TFAP4	0.241226823779403	0.35169103777461	0.290046867006025	0.193465937716599	0.194830305572731	0.117756429213587	0.259174932509187	0.220520885041304	0.13204512068039	0.179756159980173	0.306452044948153	0.119872404886054	0.235292745261048	0.265566136547945	0.265961273405512
Meth.TFF2	0.0531583089498451	0.088186740628765	0.0642511646240174	0.0388621837474726	0.0441821217727382	0.0453709632309817	0.0546736131699471	0.0420220471709853	0.0331419020087701	0.0393500992016043	0.0640865069878783	0.043268582991105	0.000599502789898888	0.0661635472930705	0.0551022606305497
Meth.TFF3	0.0855398834831393	0.00361318134701743	0.0596564498301329	0	0	0.0319856718633307	0.0534710591403643	0.0411715056478277	0.038463506493831	0.000526061945550999	0.0641922954269979	0.0423337213282344	0	0.062856417838496	0.0545792763653444
Meth.TFPI2	0.087904388507575	0.124697024207723	0.126300621270866	0.0788658443554017	0.0963971811852037	0.0548665837415265	0.092292134618688	0.00170343546635547	0.0805942403175323	0.00161208592563585	0.122014449484878	0.0267400280977443	0.113744786475895	0.0885741062358934	0.102541040450743
Meth.TFRC	0.218963868666782	0.283279416866281	0.293317144276945	0.183661747642499	0.171900015516289	0.130022682186976	0.206682628788322	0.177300911771627	0.117590704185015	0.17527067372365	0.278779135554662	0.124025321673263	0.234447793513789	0.259098824792937	0.254805350326141
Meth.TGFA	0.197172911833742	0.276819881526079	0.195865118517855	0.145490065065034	0.167845569382538	0.132547354451719	0.186476820026352	0.186809142260679	0.103924307626709	0.146404023291693	0.229952474303567	0.106972614014504	0.18890680642216	0.182528724477222	0.217886955172474
Meth.TGFB1	0.0484993732576093	0.0712196607447569	0.0566653984984377	0.0375294177384792	0.0379684414459519	0.0278220405735172	0.0465794222372128	0.0469047537095626	0.0247669201200024	0.0351609121790053	0.0284650377815153	0.0230888953546361	0.0476063340235517	0.0499561432604507	0.021905347007731
Meth.TGFBR2	0	0.367109189189558	0.265620725453705	0.139943063334492	0.185429120047524	0.128617590036383	0	0.212029452650102	0.113548624576645	0.134912447779212	0.222935083170113	0.128880772177719	0.244310982005275	0.245524318907109	0.226270702284658
Meth.TGFBR3	0.093221943072466	0.170131393660559	0.138221760419052	0.0927059636749405	0.0668349347874905	0.0798223705907105	0.10562946916709	0.0645763015181509	0.0333970630968897	0.0555274529932472	0.12651128235675	0.0904138162755996	0.123999573167883	0.150698185566923	0.138695009828493
Meth.TH	0.0503521242601496	0	0	0.000722777188656271	0.0434162392738663	0.0355574143944858	0.0520208872741735	0.0454815750075326	0.0291720310743324	0.040030897301419	0	0.0297340565358546	0.000846032644083807	0.0482355087589763	0.0584035481344837
Meth.THBD	0.124939651484887	0.215564269538092	0.116191608392321	0.0899224683265776	0.112603176183402	0.0427627964121495	0.0899974733686559	0.18553384632	0.0680656198235013	0.0728067735544965	0.138934042569447	0	0.153686909301965	0.00159214758171973	6.72042613927129e-05
Meth.THBS1	0.19529094847301	0.316132104133069	0.226789301308945	0.160173789899144	0.180892918307432	0.0688147170143694	0.207312889908104	0.19680366267862	0.11881866676238	0.144023628607185	0.258783042491586	0.108129738446213	0.220795040477066	0.198605850254232	0.245037140504858
Meth.THRB	0.14146596767512	0.187916489196682	0.141878612319781	0.107765905866678	0.0819022781770154	0.0791732393963523	0.107756712104089	0.111107773837241	0.0772149563874242	0.110341509267272	0.161380996722958	0.0850271047874413	0.108439988568784	0.143381841783006	0.146397956965753
Meth.THY1	0.0512609571377848	0	0.0578299027739431	0.0400211054650138	0.0384050032086162	0.0454501804180928	0.0526642570484108	0.00039620223120774	0.0294861153566825	0.0388501530994873	0	0.0290007554341497	0.00185029346248308	0.0664657745029245	0.0610558111191484
Meth.TIMP3	0.0789328910243417	0.112462000834575	0.0821121137361641	0.0572892851294394	0.0500160740559721	0.0330087859646491	0.0760767910556036	0.063144733850555	0.0282139590547692	0.0438253910004524	0	0.0539789852957177	0.0854517336621578	0.0661342071622982	0.0834482315206063
Meth.TLR10	0.0915155197207436	0.125346389288322	0.0894998119693508	0.0561189693372479	0.0658361974237677	0.0597802052764849	0.0764456048378705	0.0663751029191714	0.0502984159727671	0.0665319651383448	0.0975084494185361	0.0517209127986096	0.083511970136825	0.103346325600653	0.100135503463019
Meth.TLR2	0.154393188148223	0.254876187982801	0.164266685084918	0.117844811385947	0.107577716577654	0.0954594037058574	0.144053392549812	0.131977631040565	0.0633320660160214	0.117754875530437	0.197412637186032	0.095943717815734	0.173603101152514	0.157947807404819	0.187823780211818
Meth.TM7SF2	0	0.0771852947189641	0.065921920939509	0.0429262772223968	0.0446665054354615	0.0103909425642183	0.0515625957853308	0.00060631215181706	0.0270473424322602	0.0400527822971756	0.0644585573171852	0.0273816289120643	0.0593224615777884	0.0579314285210288	0.0781687662228181
Meth.TMOD3	0.0691374259637055	0.001336697222771	0.071700059604448	0.0583892060841657	0.0524672487333765	0.0550901381902959	0.0736734848225055	0.0793413104461489	0.0709842095050441	0.0638160399664039	0.0816643792847208	0.0598186395795938	0.0800827945879296	0.0898389721294491	0.0888339362854087
Meth.TNC	0.211198449128534	0.320225948395311	0.254322371660518	0.170047761523891	0.169309024711787	0.127772850855404	0.204880343617202	0.193762775408623	0.112079897507197	0.167698273077024	0.27461048486006	0.113558631689826	0.237822929679552	0.213466217575983	0.241271009340044
Meth.TNF	0.0780751178835061	0.138379872814064	0.113308170782268	0.0823587295579697	2.25003643879141e-05	0.0562849413886888	0.102979200359535	0	0.0647490554878109	0.067856973984779	0.117659123899061	0.0603241208110211	0.00120729411009767	0.117862862124203	0.119182786197012
Meth.TNFAIP3	0.272027117296207	0.396881171971983	0.333329183078319	0.210870842207989	0.207001517482767	0.151209984895875	0.285980984744505	0.252153773605662	0.156384595977953	0.190232040856645	0.334244128773139	0.145107433723081	0.291041147875562	0.294530543757379	0.314446042465776
Meth.TNFRSF10B	0.193365135982133	0.307421425860464	0.253081067788431	0.160588903330714	0.174978796580392	0.122065368695142	0.206521305180555	0.210621156948224	0.120012492530056	0.153704395364824	0.279475381237424	0.106737545491865	0.229642621978057	0.219970756054036	0.233341930163947
Meth.TNFRSF10C	0.0740505284232842	0.123127121284612	0.12785229364228	0.0951300799346231	0.000256623090170781	0.0905498107876761	0.0887785839669739	0.088991695306451	0.0425847845114733	0.0582700793186114	0.0941548721067364	0.0701592730352762	0.114696218678357	0.0904430830841518	0.140420021126887
Meth.TNFRSF11B	0.0890183036684805	0.155694578441884	0.128264793063678	0.0560710046029432	0.0606839559598533	0.0659077531475631	0.0940714354443035	0.0082613020700999	0.0500694796959869	0.0537793039096413	0.0385445058224607	0.0777897200585834	0.129406995283431	0.115130170942203	0.118014073800873
Meth.TNFRSF1B	0.0898067502184571	0.181810308633211	0.20668526280113	0.184540779462333	0.082536795467428	0.0403346829287835	0.147538158745491	0.105852825836821	0.0118758391906316	0.000918307614554036	0.157182164224661	0.124935056739728	0.111730613191077	0.173887063782896	0.128866108696326
Meth.TNNI3	0.0557012406017186	0.0904330954078947	0.0690853432647442	0.046469918010374	0.0457518875666272	0.0315732832976894	0.0626581736358621	0.057650442066443	0.027470004292649	0.0400570291894287	0.000112106364553886	0.025700113424928	0.0642555680221571	0.0584946412246678	0.0680074763513549
Meth.TOMM20	0.2042912300883	0.313168575994459	0.243922229865285	0.162861308665938	0.163185633764807	0.118153786878694	0.218785199033282	0.196039180299546	0.0591710460763745	0.160181866933827	0.259537601417798	0.100086345843578	0.2322026881746	0.212243662187493	0.238633675380633
Meth.TOMM70A	0	0.497950152282426	0.275680228334162	0.231998261738177	0.258685670283959	0.166520527103805	0.292828658602067	0.282074984578891	0.152381858453457	0.215243965078672	0.407774676509575	0.132061063619953	0.327671416816002	0.310997823894843	0.339284925437938
Meth.TOP2B	0.263567974836668	0.406281136415915	0.313661184601164	0.197842147297263	0.214331854568045	0.156195777633178	0.265903011055815	0.22101853698875	0.147752436329108	0.207107540380726	0.333797425255354	0.131371000243855	0.271431022336662	0.244641346348305	0.312622611745176
Meth.TP53	0.212971610116151	0.342342624903796	0.28663467379183	0.183898338279683	0.198054896176683	0.13329819388773	0.234192220976205	0.20897130909902	0.119552019506418	0.182688510152004	0.306742684461729	0.118516806170695	0.248099290059724	0.247199011863515	0.265151031780818
Meth.TP53INP1	0.0390783320181425	0.212407730002956	0.179272402643684	0.11270048317099	0.0934114478488986	0.093552772477311	0.149764042770006	0.15672252641751	0.102908339334878	0.10837249464305	0.166830685047505	0.0827149733978829	0.141739733528203	0.124885401749917	0.171055599347541
Meth.TP73	0.0791091607360962	0.15266718155859	0.0982782659479145	0.0543116734909666	0.0507500741312877	0.03596183976907	0.00114632888426965	0.0787656105699021	0.0297210731433751	0.0613022592422383	0.0909496012337608	0.0606381206891428	0.0872530008468115	0.0648083303670558	0.0995939454626571
Meth.TPI1	0.183527320408038	0.323362494803391	0.253447255530525	0.161256094531412	0.120663905185185	0.120048015978067	0.216763557673796	0.197898647096054	0.114922827785382	0.156842764084737	0.27149799657314	0.107432952680072	0.227717879722751	0.225313217667538	0.220710562585172
Meth.TPM1	0.000560076688493196	0.0783176588438208	0.0610208744389212	0.0469138499629464	0.0424438752717048	0.0357430862502571	0	0	0.0293614955570552	0.0403106445595216	0.0640625520534726	0.0369674159765902	0.0550563484249242	0.0572774047440114	0.108597512219667
Meth.TPT1	0.245474237918579	0.395635180642408	0.316155023955786	0.164443018985841	0.216945008604513	0.161329167173508	0.279705071080439	0.233209817678085	0.135075583865543	0.205981739449071	0.35046133703635	0.135871800983951	0.28347644978149	0.288402148818335	0.302445895980838
Meth.TRAF4	0.184165746987499	0.25680069958254	0.227561320666467	0.143855561862411	0.160450541214915	0.112114646134276	0.183165187622768	0.183637012503713	0.0742999794162562	0.152677425008097	0.229907048890479	0.0939757569134681	0.209136572592627	0.209661832537793	0.200341762062012
Meth.TRAF6	0.137833342264422	0.231080288496796	0.185320404945853	0.11701761568469	0.117334782440298	0.085730522277983	0.164467534220612	0.132597462616793	0.0842516207495758	0.117217295005442	0.193510507316313	0.0773752574791995	0.15604905956449	0.15970347717431	0.171057044767203
Meth.TRH	0.0503165048934464	0.0836978913833742	0.0903185505558978	0.0382463459703567	0.00920731933929947	0.0337667570302437	0.0553613927469452	0.00119307656558391	0.027732515386004	0.00313014710277456	0.0689781003867029	0.0418898208834727	0.0707608939616427	0.300603858553947	0.0883753483911859
Meth.TRIM25	0.224127802031911	0.328861399347612	0.26050045938275	0.163997951392041	0.147200081279829	0.114161008903974	0.208026183878317	0.217579051784395	0.133200767232636	0.169890751771178	0.278070407871888	0.132461796643976	0.227243684466831	0.252263757818804	0.238935292033071
Meth.TRPC1	0.124973977454962	0.175929568853872	0.147140758546759	0.0682001917951257	0.0918348053347824	0.10175259589235	0.000970397033113643	0.0783314994112715	0.0427502565548169	8.50649648138312e-05	0.000762887403787543	0.0367802272159942	0.156160775024368	0.128478765874108	0.00145842106694551
Meth.TRPS1	0.000209699516313181	0.42422899617909	0.233363954525392	0.170963292013579	0.229617658900309	0	0.21299002327688	0.200481353336057	0.104605559742042	0.14208213476972	0.287107648047414	0.121798241769395	0.294588192624726	0.171211729280643	0.232825132951761
Meth.TSC22D3	0.0923713410283005	0.140499318547531	0.0906863794261812	0.00109975891300487	0	0.0851863269200667	0.0647992707981609	0.0859620399026607	0.00189589745838977	0.0666558733339472	0.0940840370128759	0.0315503162620522	0.0962042941085184	0.0967845865222615	0.114025396650334
Meth.TSHR	0.0631169380201458	0.113034802625144	0.0767465752095886	0.0465910957031428	0.0443184432554029	0.0426564646192132	0.0657203760213721	0.0567711729683092	0.0552922648239944	0.0467710854944474	0.0714455034235952	0.0770701585481132	0.0734573469486418	0.0723552440922314	0.0720352662088799
Meth.TTF1	0.0551860961427053	0.0900748319023666	0.0707012078875164	0.0427405818148718	0.0423326203791528	0.0635757263166662	0.0575641565111864	0.0467568378980553	0.0308569106629592	0.0426834996360886	0.075801440167146	0.0674240377212787	0.0606596216803367	0.0791723517334128	0.0706195648054255
Meth.TWIST1	0.0934402629861387	0.123781518383724	0.128630798927964	0.068723336391132	0.0606606532737056	0.0338106960284209	0.0853218644518234	0.105354038299257	0.0302809608732413	0.0511698354181696	0.112009785144987	0.02641465114824	0.134757954213046	0.0653627376118413	0.0963361587244894
Meth.TYMS	0.219539739356008	0.301617851479151	0.248351515004419	0.154925896533785	0.176227411454075	0.121229014169739	0.225900897740268	0.196477379250505	0.0843396857909774	0.161465737768981	0.261503625615642	0.114400156760717	0.226123370530742	0.250135821268756	0.248387872536978
Meth.UBTF	0.133426478377746	0.254882903060533	0.318082737652392	0.171061485257134	0.177499445447076	0.0795072859014491	0.210295013572362	8.16938612653971e-06	0.0405154872786625	0.126717897476704	0.351188832719953	0.134502874780287	0.240539406531816	0.260107237579999	0.231669915575177
Meth.UCP1	0.128213956201367	0.165136464684851	0.141096743239884	0.0960236535725473	0.0545583537760269	0.070693444280652	0	0.000378532457618387	0.0327861824567643	0.0583047386563891	0.119109738424754	0.100474185805838	0.122860309302977	0.108636641498937	0.113268526940558
Meth.UCP2	0	0.328340421653837	0.257125481135194	0.165757051417219	0.182035695286475	0.13415170274274	0.237814409753935	0.200739618892869	0.124830675744377	0.102402784984689	0.287919810921691	0.102647467327843	0.230541496249368	0.220769398816313	0.000468882070764909
Meth.UGDH	0.0663629621122899	0.100964380315346	0.100473981350402	0.0525982178373286	0.0505359505686739	0.0408883074999988	0.0806929512261551	0.0712595251477446	0.0312658774659193	0.0499132269413409	0.101424064162646	0.0258533406615899	0.115914327366281	0.06912572279117	0.0874514063692425
Meth.ULBP1	0.00354088455929789	0.211267652478331	0.184922310731797	0.139352196306492	0.123372387945311	0.108240255607171	0.157805625341896	0.141653244760763	0.114229346421236	0.105282901184776	0.215728577273388	0.0688646229815857	0.130400708905838	0.18848891435518	0.141812773991827
Meth.USF2	0.209556943216593	0.342215108071789	0.335832008889323	0.187465024016846	0.156969410447279	0.161891855041958	0.256771037058301	0.197182689241839	0.153916295858437	0.209253867557691	0.338581139608695	0.156944267506227	0.258898968112944	0.32465827510976	0.26802221955167
Meth.USP18	0.148805099292154	0.235414204605684	0.150260145021795	0.123013505800094	0.118490382714292	0.145461073900505	0.153406734669601	0.205116120433571	0.115329039819204	0.115112614499121	0.162722346251226	0.114437533802141	0.198932475731655	0.187291754693969	0.203678204368936
Meth.UTF1	0.0058455221711614	0.105993384852429	0.0990631117523218	0.0625661917830388	0.057089590567286	0.0326241651481391	0.0607298090527311	0.0832951188681103	0.00253351111310734	0.0473129489467049	0.103401731373932	0.0406512759810832	0.111992780985475	0.00182301809163749	0.0750596716869789
Meth.VAMP2	0.158315062865004	0.227236953473162	0.189218436758564	0.114865896963044	0.132635578664906	0.091597892091859	0.16177640914753	0.160017251322811	0.0843820604920915	0.111613487536661	0.194720775103697	0.0748626382213327	0.178808917615892	0.164796105549434	0.176385521875878
Meth.VDR	0.212263294188032	0.330531208436424	0.267218370462539	0.171949766404018	0.188940373258766	0.123433227647544	0.218084966756167	0.201085747548761	0.111289988610132	0.165559960474151	0.286449753041459	0.11737266139905	0.234486972408892	0.222212543817058	0.251622994615281
Meth.VHL	0.198401549291327	0.317606062946593	0.255981769012999	0.172503415643473	0.170313258053468	0.12357598854779	0.217439301299925	0.20316152733836	0.132642550115282	0.161818569297611	0.267251221998552	0.11317756157099	0.217524090093651	0.250532456322663	0.222741889974856
Meth.VIM	0.00790446512554315	0.307595102881595	0.324153375929134	0.184430439496085	0.213560595483779	0	0	0.312839298330558	0.15896282193671	0	0	0.076406294889754	0.32587432362403	0	0.000111135979659193
Meth.VIPR1	0.104368220190928	0.169792633516574	0.139694294987223	0.0860715921573931	0.115374016177906	0.100328767196804	0.160865613118686	0.082308046450167	0.0702896419283283	0.0673973590230504	0.142012621387239	0.0606646280012304	0.143675457455881	0.141392071158984	0.0446495758923042
Meth.VSNL1	0.222463029235555	0.335009640715133	0.220881020960265	0.162881221126218	0.181406206369332	0.138046125694438	0.217096877290577	0.203040858835957	0.134091798921238	0.172705178034365	0.264324376694031	0.118156194455783	0.22989871726329	0.212133009717731	0.228938176040769
Meth.WARS2	0.227207477196639	0.335244690506335	0.28585511623359	0.185944200352965	0.177174896032345	0.134497436509641	0.249367903036683	0.209162775929317	0.0952471225032096	0.187984734207747	0.301145799517818	0.11859323665681	0.23919910755657	0.252642644318277	0.252834057470137
Meth.WEE1	0.247478491903169	0.403914941488969	0.31205994362277	0.20681972594402	0.213967505907821	0.159880207123477	0.243054542946972	0.220624942933271	0.143981044796536	0.218070276633571	0.376791743769843	0.130323018818606	0.269588786464991	0.264152836236677	0.303499732235503
Meth.WNT4	0.0535570457822718	0.0855375360456272	0.0708595985109268	0.0465861980897989	0.0519128588695491	0.0401079143582177	0.0687521781761069	0.0700863225783219	0.0356626041534247	0.0474742614928796	0.07567925474216	0.0334964518893498	0.0761114657748627	0.0690115454769077	0.0677583536215198
Meth.WNT7B	0.117711127854041	0.200100470783878	0.132593449492154	0.094574006695702	0.0915312172647515	0.0801281325543995	0.104451520616905	0.131024523249873	0.0796784082960054	0.095961298070682	0.120421176503256	0.0675249485867876	0.127692588484677	0.120977875955391	0.108988190854551
Meth.WRN	0.0779432553189189	0.151240192796398	0.10982360800766	0.0662309495363958	0.0599982648036959	0.0321918953477544	0.0892125910975026	0.115450134603502	0.0352439695451112	0.0499075240811059	0.10446087932337	0.0836409261358452	0.116119211273516	0.110327155005701	0.0986686066429059
Meth.WT1	0.0693248275008382	0.105743875032078	0.106584576953395	0.0482086338723635	0.0643526547545761	0.0506445985158795	0.0759995205995803	0.0619000909421558	0.035579707829023	0.0443564318832226	0.0835120928434302	0.0479485434933505	0.126601866533277	0.0721000942959571	0.0820606520657244
Meth.YBX1	0.0505403860202731	0.0801944346113625	0.0647821769947932	0.0415564272944536	0.0447168861771789	0.0370876052407407	0.0576250589231357	0.0528101879559965	0.0312277087791299	0.0420258689618558	0.070223508386345	0.0270269409318618	0.0584351469811568	0.0567838569535936	0.0610941665831713
Meth.YY1	0.199065127170438	0.305261669069681	0.267026239981011	0.17584709467381	0.169749312159756	0.13163982988036	0.238767392938871	0.217096022955677	0.114480052227217	0.166355558485949	0.292890938460739	0.106269741577977	0.239052987914239	0.239932902716683	0.238448793972171
Meth.ZBTB16	0.0522045371035735	0.0758684280995226	0.0650631025460217	0	0.0472959815020671	0.0322890589847795	0.0522942811647879	0.0606157317298881	0.0284078268476364	0.0406676981615481	0.0673107105192203	0.0346980711159242	0.000316848800921034	0.0536727631827398	0.0597104375131771
Meth.ZEB1	0.173602725487365	0.235034765345044	0.185269321198385	0.119024951340924	0.137763780537432	0.0882105238081689	0.156980480577052	0.136612594859823	0.10242156890638	0.116080502190237	0.164760333528772	0.080101883733367	0.135018548600852	0.165801143899909	0.184519250773167
Meth.ZHX1	0.13431898647886	0.22219614702651	0.17214401460846	0.109314062537956	0.10322731949004	0.0864660946490976	0.163128509187186	0.148190532771965	0.0808182589614451	0.111850901043493	0.184472542015935	0.0821955343033889	0.163914529757613	0.152259353551916	0.156390589862443
Meth.ZNF202	0.215518016690572	0.333953506081651	0.265352111993652	0.171792744179404	0.185766321370365	0.132811595617543	0.233945733848876	0.204857505017408	0.129811485139632	0.180637945925299	0.296048248482254	0.116654966263706	0.238499124519401	0.232958887488437	0.261643833678999
Meth.ZNF267	0.167423359762877	0.277530164405716	0.251445663343177	0.113704741632833	0.160804292990974	0.105407539357541	0.209308099004349	0.11718390537915	0.105006928838502	0.107819885124275	0.236928434845404	0.0799639366556463	0.239567306421414	0.175612413751844	0.210342065811984
Meth.ZNF76	0.134547932704987	0.217139331271309	0.157057400161206	0.110549429867309	0.109054958602789	0.0797213695633496	0.135468619702839	0.117508029475532	0.0654117108600148	0.103383345116508	0.181029091558568	0.0998435616156407	0.154648956510212	0.160530944207962	0.1646721011482
Meth.ZP3	0.201643003666823	0.331946599189361	0.196836654090169	0.146242960291546	0.110451175543669	0.0758555401530035	0.172146102963962	0.222362804649097	0.1179090475257	0.14792431220597	0.227870443718162	0.113933914425463	0.172259854296768	0.195494028405042	0.000469277627470937
