# Supplementary material for: Preferential Activation of the Hedgehog Pathway by Epigenetic Modulations in HPV Negative HNSCC Identified with Meta-Pathway Analysis
Source: PLoS One. 2013 Nov 4;8(11):e78127. doi: 10.1371/journal.pone.0078127 (PMC3817178; doi:10.1371/journal.pone.0078127)
Supplement: Methods S1 — R code. ZIP archive containing R code used to for the analysis in this manuscript. The README file in the archive describes each of the files contained therein. To fully reproduce the results, the scripts should be run in the following order (1) Preprocessing.R, (2) RunMEGAPSReplicateThreshold.R, and (3) Postprocessing.R. Note that the CoGAPS analysis and associated gene set statistics are stochastic algorithms, so results may differ slightly from values reported here though qualitative results will remain unchanged. (ZIP) [file pone.0078127.s009.zip › CodeArchive_S1/GAPS/ExprsFALSE.MethTRUE/NormalTRUE.HPVPosTRUE.HPVNegTRUE/nP15.nIter50000000.SigE0.10/Pmean.0.6979788051.txt]

1	4	11	14	15	16	18	22	25	30	31	37	50	2	3	5	6	7	8	9	10	12	13	17	19	20	21	23	24	26	28	29	32	34	36	39	40	42	43	44	45	46	48	49	114	115	116	117	101	102
p1	0.0337053401444756	0.0285812514389246	1.00365370710983e-08	7.94458438181072e-08	0.0127192719086841	6.7405021123354e-10	3.05701568698875e-09	0.0228497170297859	0.00608669449534098	0.0231585769360712	0.0296024724032202	3.58376499893615e-10	0.00359992420439101	2.26394857886865e-08	3.2453511107502e-07	2.7131091931265e-09	0.0270844460304787	0.00671055570372419	3.2562210119551e-07	0.000248609035635174	0.0326140918600624	2.77483550331861e-08	0.0127199647981962	0.0108170870423611	9.03567300144868e-10	0.093459826652283	0.0431873205728717	0.0670195076120033	4.90825225307592e-07	0.0164728611778434	0.0518189475772847	0.00395708678128551	0.0319466505758208	0.0103663536791659	0.0204310382582796	0.0229946966223059	0.0470848840753238	2.51635021513178e-07	3.35916684226842e-09	1.41136709146182e-09	1.1773897551775e-09	0.0868042355551025	9.91723900413041e-08	0.00619333634252404	0.00767704201740737	3.41696328662898e-07	2.92902648733208e-07	0.0430559143968	0.00842764005042349
p2	0.0126013112967629	0.0154882248216709	0.0110458711185934	0.00529017534979159	2.25431338611273e-08	1.22561321954543e-07	5.96512663537753e-08	0.01571481401214	8.63648489341506e-08	3.04527683557303e-07	0.0174015811526206	2.23871181991817e-10	0.0126867113059008	0.00839281573388213	7.25191426412237e-08	0.0360636736867882	3.05588899888429e-07	5.16515432913523e-07	0.00394727095230039	0.0341122633477955	0.0404031249803175	0.00379653682809421	0.0133871406165142	0.0222912968691738	0.0459434179251991	3.86803839175992e-07	0.0271805145104456	0	0.0107372066127183	0.0271219569273064	0.0383768690131773	0.00801402074001349	0	0	0.0395298625223465	0.0453138897668221	0.0355132336895271	0.0303465520319782	0.00109144022319017	0.0226294344996791	8.82168112218915e-08	0.00606214451686428	3.29190142647721e-07	0.0328193874607609	0.00442575837775299	0.00164163676770385	0.00180232995537699	2.25758993901539e-06	0.0191018682853753
p3	0.011748560675747	0.0139791530889769	0.00382534710400005	0	0.00833576627154137	5.24861412715901e-05	0.00582662651211057	0.00565553756866216	0.0254175460428789	0.00247989229914188	0.0100496822027076	1.89918588588266e-09	0.0170564474211262	4.54445566838635e-09	3.79227958954911e-08	0.00740294765024547	0.0146016220823332	3.5606369821266e-07	1.36788570094965e-07	2.33175430496568e-10	0.00127117440705462	4.76978102965632e-10	0.00907186547102479	0.0323616056026705	0.00241360625653767	2.55707060589666e-10	0.00606953282032947	0.00388449774423498	0.0147766202578502	3.60721863240118e-06	0.00671013969483716	6.82101794286367e-10	0.00232096265398218	0	0	0.00527336989276325	0.0147544453304481	0	0.00315098455138064	2.07963850527749e-10	7.53457035909365e-09	2.82012510791313e-08	2.42677049320021e-08	0.00208842014561602	5.5975161883267e-08	0.00576552485354926	0.00334171519052911	0.0419507476448626	0.0403503079298106
p4	0.0129292216609944	0.0380175436579862	0.104117282139544	0.136473928946366	0.037719924069976	0.0190475530069607	5.10213201204999e-08	0.0956647906786363	0.0121865968114961	0.0484343538182835	0.0161659675966262	0.0501732363523388	0.0639956749761005	4.35199159403484e-09	7.87059417630385e-08	2.8243908976461e-07	1.07087267068794e-07	0	0.019101593409867	0.00606954455491399	0.0460489703602673	9.71191777907749e-08	0.0358149382332089	0.00216801358668318	4.44707660357522e-06	0.00397924824279277	0.00142726069463856	1.95838274011052e-07	0.0362658792190981	2.83235761451802e-07	0.0106084457817072	2.22568810273327e-10	0.0439995983414267	7.5346798242527e-07	0.00765286832447409	0	0.0201639903221845	2.99653262007996e-12	0.0156527548772528	1.68648914643469e-10	1.31225430490989e-05	1.69790829961369e-09	0.00729529440804823	0.012389493342452	8.8179312275913e-08	8.9322420251723e-08	0.0132525819837846	3.40092695275617e-09	0.00676051766197161
p5	0.00974112739397602	0.00491630541198184	0	0.00561981412269128	0	1.0866751475851e-07	1.10503794529993e-06	3.63830441016838e-08	3.69545604549249e-07	0.0698003333445192	0.0205245147382037	6.88183979955844e-08	0.0107281452372598	0.150701127922527	3.80869747362592e-07	4.83971496336707e-09	0.0134625147082928	0.0357852077745978	0.0712248983024955	0.0226562073161168	8.48682981395944e-06	7.88198975243671e-12	0.0374635782029077	0.00716910561688045	0.0445577214414959	0	0.0516894792037733	0.0691625244818791	2.85981462187631e-10	0.0284914044000068	1.030837357239e-06	1.36331391354358e-06	0.00514574529636411	0	1.00869398963802e-05	3.92601753495111e-07	0.0319643925170006	0.0171678070918994	0.0253420804495612	1.37807297051404e-07	0.0901370686748382	0.0242605337836426	0.00571210216554053	0	9.73179772443698e-07	1.21654536353225e-06	0.000173121620104748	8.36552717685797e-07	0.00752673111284815
p6	0.0221135457258675	0.012881678357994	0.0294673182498522	1.93272764717738e-07	0.0581670283327833	0.0299929639147328	0.0429831155860191	0.0143756993736778	0.0108198814620826	0.00194306488988803	0.0364954089239873	2.71944007729398e-10	0.00315103874165525	0.0239104336638424	0.00286543751037198	3.26257952134584e-07	0.0347696941497406	1.92350093853035e-05	0.00267709918297924	5.11687304400808e-07	1.61630975494808e-07	1.20490960290983e-08	0.0203386704200572	0.0120582284022606	6.69394547117769e-08	0.0225062304669294	0	8.14014062391022e-07	1.88669503427686e-07	9.64495769251964e-06	0.0304105930824659	2.21631586268108e-07	0	0.0564536801667939	0.05667254663448	0.0378594626583736	0	0.0361748637435449	3.33286686202002e-06	0.0582699410410594	9.69222290924776e-08	0.00756912955393448	0.261766530565563	0.0189759380717365	6.24362210685309e-08	0.00656627790085695	1.79613952652536e-07	0.00412464528425353	4.16687143387324e-07
p7	0.0332901295307145	0.0442157252664135	0.010040162527047	2.44757222548546e-10	1.08495693423801e-07	7.0193472854993e-07	2.17712696215562e-06	0.0104408316940171	0.0412432907538002	1.88098584436567e-07	0.0333219126661941	4.52031537835718e-09	0.0187819335456581	1.06097854243839e-05	3.6083364975695e-06	0.00190672110159949	0.0524716180712518	0.0893268442676815	1.71976496810462e-07	0.022026438020919	0.0103979749186934	0.0643422830983463	0.0312274357475645	0.0262986170026174	0.0185807095685702	7.92470328228491e-10	2.45321447580271e-10	0.0231402146311615	0.0318179920610215	1.90504482052819e-06	0.0119078795559972	1.18810932146394e-07	0.0170266317751596	2.34606755558186e-06	0.0119830811067848	0.046456252993606	0	0	0.054204142645193	0.0343209562907723	0.0718083569643203	0.00549372463408935	8.23385768293637e-08	0.051331483286192	1.61113371958598e-07	0.00808970798746379	3.01533051617427e-08	8.73349056707993e-07	0.0129479099816972
p8	5.95584937555663e-06	0	0.0306932617428985	1.16130539572243e-07	1.14437160589794e-07	7.51343932139308e-10	6.95386503798512e-09	0.00391103214289491	0.00289281665613983	0.0575290440361071	0	0.131175670070319	0.0161169984035356	0	3.33190960505748e-06	0.0111338867737616	5.18921911826674e-08	3.50592482211935e-06	2.9819659581655e-07	0.00127660566547189	1.27683174932002e-07	0.00707797394099143	0.000948376233972859	0.00808839937535365	1.52498431540844e-07	7.11050021084464e-07	3.34561360333038e-05	0.0647944087852129	1.60164242479238e-07	0.0270173308629048	5.9796760669063e-09	1.23538212652854e-07	0.00554868206240694	5.3933856933032e-09	8.27389293998693e-09	0.0133280308118256	0.0119965897957895	0.0918391821021446	6.49542111999872e-07	0.0495414449307984	0.0256655273677593	0.0309026402976696	6.53534241926934e-08	0.0382477470111384	0.0416848850193043	0.0343520511423737	0.0358957854054835	0.0210872041881978	0.00757960737737727
p9	0.0059284267130895	0.0137563567462311	0.00197645258630218	0.0437973518065109	3.23015274622957e-10	1.19484510002969e-07	4.18922804111522e-07	3.15942871823392e-07	3.3493926184999e-07	6.94752224458226e-06	0	0	0.0115723717499639	0.0386657953128785	0.271586797353998	0	1.15664931089973e-06	3.44176287419546e-09	0.0296337027178875	0.0121623498983843	0.0226414515050187	0.1042282393968	3.08261076810786e-07	0.0122969455019588	0.0565246226399836	0.0132242106548767	0.0159405263470279	1.32931182836327e-06	0.00863780389007705	8.36212660654373e-09	9.16033616617126e-08	0.0459727038080805	7.44749012978783e-09	3.50825782318305e-06	0.023513362609953	1.52277587912334e-06	1.05798578736639e-11	0.0394795917922566	1.22871968860535e-06	0.0127716455555342	1.93545723715783e-09	0.107869662548687	1.33417536259578e-06	0.0249973138139516	5.62325056120292e-07	0.000697606894977507	0.00502228391145589	5.60628580676127e-07	0.0064505464587962
p10	2.03312074534222e-08	0.0146773701354827	4.72147666765947e-05	0.0101574891921404	0.06482303665552	0.133072564707929	0.0248893874701856	2.52304529022876e-09	0.00919728595751647	0.00383121400174561	0.00217224404497076	0.02965687490407	1.47145195264965e-07	0.0172832074881112	6.01921745354245e-08	0.0587786978973144	3.1636958384709e-07	0.0150445791153776	0.0258245037534195	1.89936411078231e-07	0.00910601493174942	1.07240104656227e-07	1.50274643776853e-07	2.31140065957242e-07	1.08029559610273e-09	0.0883935439422791	5.94527256392868e-10	0.00496962632753182	0.022028073243823	0.0466544102014575	0.0120259008271763	0.116157866916971	0.0307721006067682	1.88491343418677e-09	0.0731851326600057	0.0178938711456093	0	6.77756227415356e-09	1.04066326049015e-07	4.19747614658654e-08	1.51049450436805e-07	0.017092045529378	7.98147241898147e-05	0.017261304011317	3.90470014125248e-07	2.45926005541029e-06	0.0138188612473625	2.28778521434412e-09	0.00335086055460617
p11	0.0233665362807935	3.39266415353611e-08	0.0299674473246655	9.53678692957055e-11	0.0462191844416458	0.0275547780501214	3.1657773474299e-10	8.07913065156479e-08	0.0150043767993383	0.0260961623799824	0.0426423796889264	0.0335480927528915	0.0228655030211516	0.0393876677433352	0.00630592343723872	0.027758830332754	0.0320154349522993	0.00221754294322763	1.32841036694565e-07	0.00567303520615646	1.09248762923843e-07	0.0364974126135369	0.0385331946152644	0.00381762944197221	0	0	0.0686528218207375	0	0.013535582972887	0.0378422243964194	0.0228915402603903	0.0338770896232216	0.0218299113702536	2.41416434639683e-06	3.47590992702732e-10	0.000377419315633934	0.00475763176355833	0.0198373097726178	0.00278122432194843	0.0471789057022656	0.00298070219137648	0.00510606216257829	8.54255937848138e-08	1.83861341954158e-10	0.0189973645541119	0.0227883135603098	0.0119762590676066	0.00782327238225012	0.00159482342052944
p12	1.84991359736503e-08	3.67378479420952e-07	0	0.0545201690572219	0.00319717939308359	3.15925543124627e-09	0.313086662932666	0.0420935737591979	0.00602378771420761	6.86697589588817e-10	0.000528514690658397	9.89471946339082e-11	8.2702905062947e-08	1.30619002828431e-08	1.36670223088076e-07	0.00694671077649846	4.28690050726404e-08	0.0505370068914232	0.00616383281911062	0.124082715509695	1.57729296668928e-07	0.0171504348034438	0.00384371075402746	1.45723481266535e-09	0.0202722542064336	9.43557240620177e-09	0.0214710889749775	0.0194549685291908	1.84177244472926e-05	4.00160170993512e-09	8.48731165912924e-06	7.86725356710434e-08	7.12649526417644e-07	0.0845601498556279	0.0203498527577974	2.06524314800163e-09	0.00965793073019375	0.00643877798698013	0.0165685144795834	2.36130972056007e-06	0.0514883647206529	2.87317819568214e-07	0.00605501082957513	0	5.24796861546014e-10	1.11485019276771e-09	0.00616169540627645	0.00856679342879353	0.0032306381460539
p13	0.00852871840353994	0.00125867985753161	0.00433873101020248	0	1.2505677682512e-09	0.0106745172052477	6.5477360332011e-10	0.00517806161476465	0.0049977910914553	0.00341301654030069	0.014077842389123	0	7.40175081472727e-07	3.41279288094866e-09	0.00768179037917718	4.83908566105336e-08	0.00677116634101961	0.0020178242438051	0.0527622951857743	0.0144791888540249	0.00308581850317672	1.60475940778986e-10	0.00567260384121857	2.16015577654274e-08	0.00294262073970372	1.22777039477656e-09	0.0160052966726354	0.0043902146727672	4.15292742666143e-10	2.62844609281801e-08	0.00812758130239105	1.373207987034e-10	0.0088761636503334	7.63368842262961e-10	2.7959730034428e-12	0.00951521171982206	0.0301399354584201	7.52528157465213e-08	0.000519924962707413	9.91122589713643e-09	0.0260196003385838	3.72336081991462e-09	0.00482581906433515	9.81974533235155e-09	0.0904844980628653	0.0791035189140192	0.0787676012881652	0.0352026174371151	0.007820654714753
p14	0.0195821779377321	0.00894805019446285	3.5597257420837e-08	0	0.00428543958952431	3.15496364081975e-09	0.0129142863047488	0.0118210118567731	0.0241983835422026	0.00835135787448135	4.28567208205789e-08	0	0.00933362324777819	1.13329732993497e-07	0.0025034551416395	0.0320583728512856	0.0164112112002141	3.02621758938697e-10	1.30267477180416e-07	0.0330020179263363	0.0239230652481463	0	0.0124358414467313	0.0111512821446932	0	3.15259732678867e-10	0	0.010323900594028	0.0224208996924649	0.0301021811905254	0.0109653876293487	0.00770488645412869	0.0487330132495716	0.124210377375302	1.17862727472708e-09	2.96013813255433e-10	0.00618798854643246	1.37370311839786e-09	0.0704837832549119	1.68669211008932e-07	2.95345878786586e-10	2.62789202924772e-05	0.0151591174368591	0.00871098954050074	0.0372790001527338	0.0300307217845096	0.0272085936398799	0	0.0166648096673143
p15	0.022168223483488	0	1.04295289680266e-09	0.0420029421029511	0.000941853502745737	2.6508763379698e-10	4.0349944114545e-08	0.0414308599026417	0.0244811185391416	0.0209829733376513	1.07195734397591e-07	0.00507537403392758	0.0138675363477296	1.1131202551767e-07	6.57404168316375e-08	1.21409725181721e-06	1.3565932079003e-11	0.064464042025949	0.0694883566708901	2.27414390864581e-07	0.0530857605675786	0.0221134055664259	0	1.63158986511443e-07	0.0556528781353277	0.0786501413392063	1.35131491757477e-09	0.00494948591879184	0.0326044939655681	0.0143616500533892	0.0265254590362126	0.0143278005345536	0.0206491303721119	6.67650229430835e-08	6.51820627745545e-10	0.00540434618164683	0	0.021991566495278	0.0202722952520974	0.0090894797838141	5.58459982192519e-07	3.78598567668921e-08	0.0123739952043444	0	0.0322751707366906	0.0279379082131194	0.0402826938551094	7.51334753185037e-07	0.00403529223014858
[truncated: 20 more columns]
