# Supplementary material for: Preferential Activation of the Hedgehog Pathway by Epigenetic Modulations in HPV Negative HNSCC Identified with Meta-Pathway Analysis
Source: PLoS One. 2013 Nov 4;8(11):e78127. doi: 10.1371/journal.pone.0078127 (PMC3817178; doi:10.1371/journal.pone.0078127)
Supplement: Methods S1 — R code. ZIP archive containing R code used to for the analysis in this manuscript. The README file in the archive describes each of the files contained therein. To fully reproduce the results, the scripts should be run in the following order (1) Preprocessing.R, (2) RunMEGAPSReplicateThreshold.R, and (3) Postprocessing.R. Note that the CoGAPS analysis and associated gene set statistics are stochastic algorithms, so results may differ slightly from values reported here though qualitative results will remain unchanged. (ZIP) [file pone.0078127.s009.zip › CodeArchive_S1/GAPS/ExprsFALSE.MethTRUE/NormalTRUE.HPVPosTRUE.HPVNegTRUE/nP15.nIter50000000.SigE0.10/PResults0.6979788051.Diagnostics.txt]

Diagnostics for P created at Wed Jun 20 19:14:34 2012


number of genes: 972
number of samples: 69
number of patterns: 15
number of burn in steps: 1e+08

Initial chi^2: 5.66088e+08

Iter	Burn In	T	chi^2	number of atoms
0	1	2e-08	5.66088e+08	1
1000000	1	0.02	1.70348e+07	1109
2000000	1	0.04	1.49209e+07	1139
3000000	1	0.06	1.40644e+07	1210
4000000	1	0.08	1.3564e+07	1190
5000000	1	0.1	1.31701e+07	1172
6000000	1	0.12	1.28082e+07	1174
7000000	1	0.14	1.25251e+07	1190
8000000	1	0.16	1.23039e+07	1103
9000000	1	0.18	1.21585e+07	1126
10000000	1	0.2	1.20767e+07	1102
11000000	1	0.22	1.20118e+07	1118
12000000	1	0.24	1.19574e+07	1129
13000000	1	0.26	1.19183e+07	1108
14000000	1	0.28	1.18631e+07	1136
15000000	1	0.3	1.18078e+07	1096
16000000	1	0.32	1.17692e+07	1094
17000000	1	0.34	1.17329e+07	1104
18000000	1	0.36	1.16986e+07	1080
19000000	1	0.38	1.16741e+07	1081
20000000	1	0.4	1.16515e+07	1087
21000000	1	0.42	1.16345e+07	1118
22000000	1	0.44	1.16164e+07	1116
23000000	1	0.46	1.16008e+07	1115
24000000	1	0.48	1.15895e+07	1088
25000000	1	0.5	1.15804e+07	1103
26000000	1	0.52	1.15742e+07	1084
27000000	1	0.54	1.1569e+07	1111
28000000	1	0.56	1.15629e+07	1132
29000000	1	0.58	1.15586e+07	1105
30000000	1	0.6	1.15537e+07	1115
31000000	1	0.62	1.15481e+07	1078
32000000	1	0.64	1.15442e+07	1146
33000000	1	0.66	1.15393e+07	1110
34000000	1	0.68	1.15413e+07	1151
35000000	1	0.7	1.15208e+07	1150
36000000	1	0.72	1.15059e+07	1134
37000000	1	0.74	1.14946e+07	1141
38000000	1	0.76	1.14838e+07	1145
39000000	1	0.78	1.14819e+07	1152
40000000	1	0.8	1.1463e+07	1143
41000000	1	0.82	1.14526e+07	1134
42000000	1	0.84	1.14399e+07	1144
43000000	1	0.86	1.14247e+07	1166
44000000	1	0.88	1.14059e+07	1144
45000000	1	0.9	1.13995e+07	1153
46000000	1	0.92	1.13569e+07	1120
47000000	1	0.94	1.13244e+07	1164
48000000	1	0.96	1.1294e+07	1188
49000000	1	0.98	1.12596e+07	1152
50000000	1	1	1.12363e+07	1181
51000000	1	1	1.12173e+07	1200
52000000	1	1	1.11962e+07	1170
53000000	1	1	1.11767e+07	1167
54000000	1	1	1.11374e+07	1151
55000000	1	1	1.11141e+07	1160
56000000	1	1	1.10955e+07	1180
57000000	1	1	1.10796e+07	1136
58000000	1	1	1.10631e+07	1159
59000000	1	1	1.10472e+07	1143
60000000	1	1	1.10412e+07	1155
61000000	1	1	1.10341e+07	1149
62000000	1	1	1.1024e+07	1166
63000000	1	1	1.10205e+07	1120
64000000	1	1	1.10133e+07	1136
65000000	1	1	1.10129e+07	1122
66000000	1	1	1.10063e+07	1112
67000000	1	1	1.10031e+07	1164
68000000	1	1	1.09997e+07	1177
69000000	1	1	1.09955e+07	1110
70000000	1	1	1.0993e+07	1145
71000000	1	1	1.09851e+07	1135
72000000	1	1	1.09817e+07	1106
73000000	1	1	1.09796e+07	1127
74000000	1	1	1.09758e+07	1134
75000000	1	1	1.09704e+07	1085
76000000	1	1	1.09651e+07	1095
77000000	1	1	1.09619e+07	1074
78000000	1	1	1.09601e+07	1067
79000000	1	1	1.09605e+07	1115
80000000	1	1	1.09575e+07	1118
81000000	1	1	1.09566e+07	1092
82000000	1	1	1.09546e+07	1078
83000000	1	1	1.09523e+07	1111
84000000	1	1	1.09524e+07	1074
85000000	1	1	1.09539e+07	1087
86000000	1	1	1.09505e+07	1085
87000000	1	1	1.09504e+07	1144
88000000	1	1	1.09496e+07	1110
89000000	1	1	1.09497e+07	1095
90000000	1	1	1.09496e+07	1105
91000000	1	1	1.09497e+07	1107
92000000	1	1	1.09493e+07	1114
93000000	1	1	1.09493e+07	1111
94000000	1	1	1.09491e+07	1123
95000000	1	1	1.09494e+07	1091
96000000	1	1	1.0949e+07	1085
97000000	1	1	1.09492e+07	1123
98000000	1	1	1.09491e+07	1096
99000000	1	1	1.0949e+07	1111
100000000	0	1	1.09493e+07	1088
101000000	0	1	1.09489e+07	1080
102000000	0	1	1.09488e+07	1110
103000000	0	1	1.09486e+07	1060
104000000	0	1	1.09488e+07	1114
105000000	0	1	1.09493e+07	1073
106000000	0	1	1.09498e+07	1085
107000000	0	1	1.09498e+07	1140
108000000	0	1	1.09492e+07	1104
109000000	0	1	1.09504e+07	1119
110000000	0	1	1.09495e+07	1130
111000000	0	1	1.09494e+07	1112
112000000	0	1	1.09496e+07	1079
113000000	0	1	1.09497e+07	1120
114000000	0	1	1.09489e+07	1092
115000000	0	1	1.0949e+07	1072
116000000	0	1	1.09491e+07	1098
117000000	0	1	1.0949e+07	1080
118000000	0	1	1.09492e+07	1091
119000000	0	1	1.09496e+07	1085
120000000	0	1	1.09496e+07	1109
121000000	0	1	1.09492e+07	1097
122000000	0	1	1.09498e+07	1126
123000000	0	1	1.09493e+07	1110
124000000	0	1	1.09495e+07	1119
125000000	0	1	1.09494e+07	1092
126000000	0	1	1.09494e+07	1078
127000000	0	1	1.09547e+07	1111
128000000	0	1	1.09508e+07	1086
129000000	0	1	1.09503e+07	1098
130000000	0	1	1.09507e+07	1063
131000000	0	1	1.09507e+07	1099
132000000	0	1	1.09493e+07	1140
133000000	0	1	1.09492e+07	1079
134000000	0	1	1.09489e+07	1091
135000000	0	1	1.09491e+07	1108
136000000	0	1	1.09494e+07	1098
137000000	0	1	1.09494e+07	1081
138000000	0	1	1.09493e+07	1123
139000000	0	1	1.09493e+07	1126
140000000	0	1	1.09501e+07	1091
141000000	0	1	1.09546e+07	1102
142000000	0	1	1.0955e+07	1116
143000000	0	1	1.09543e+07	1088
144000000	0	1	1.0954e+07	1099
145000000	0	1	1.09542e+07	1084
146000000	0	1	1.09543e+07	1111
147000000	0	1	1.09543e+07	1108
148000000	0	1	1.09501e+07	1075
149000000	0	1	1.09499e+07	1085


Summary
<number of atoms> 1098.5 <chi^2>: 10950280 ; chi^2 of mean: 10934699.7895104
