# Supplementary material for: Preferential Activation of the Hedgehog Pathway by Epigenetic Modulations in HPV Negative HNSCC Identified with Meta-Pathway Analysis
Source: PLoS One. 2013 Nov 4;8(11):e78127. doi: 10.1371/journal.pone.0078127 (PMC3817178; doi:10.1371/journal.pone.0078127)
Supplement: Methods S1 — R code. ZIP archive containing R code used to for the analysis in this manuscript. The README file in the archive describes each of the files contained therein. To fully reproduce the results, the scripts should be run in the following order (1) Preprocessing.R, (2) RunMEGAPSReplicateThreshold.R, and (3) Postprocessing.R. Note that the CoGAPS analysis and associated gene set statistics are stochastic algorithms, so results may differ slightly from values reported here though qualitative results will remain unchanged. (ZIP) [file pone.0078127.s009.zip › CodeArchive_S1/GAPS/ExprsFALSE.MethTRUE/NormalTRUE.HPVPosTRUE.HPVNegTRUE/nP15.nIter50000000.SigE0.10/Psd.0.6979788051.txt]

1	4	11	14	15	16	18	22	25	30	31	37	50	2	3	5	6	7	8	9	10	12	13	17	19	20	21	23	24	26	28	29	32	34	36	39	40	42	43	44	45	46	48	49	114	115	116	117	101	102
p1	0.000231463893803617	0.000214802940772742	6.48401683485844e-07	1.65058286063433e-06	0.000524675767229384	5.0916741570555e-08	2.01336907503011e-07	0.000341406634135019	0.000293793867689336	0.000603735323813389	0.000314644387229806	3.58376499893625e-08	0.000271702239036696	5.70278310347358e-07	4.42875177616165e-06	1.62615691909791e-07	0.000418260854460801	0.000499572133340674	4.61504624279284e-06	0.000481509680485211	0.000430406260720946	6.85768779628782e-07	0.000275397164829162	0.000223358359026796	6.72366369857187e-08	0.000769927378783073	0.000584782266403638	0.000636634051454768	1.18917025826117e-05	0.000378876742678162	0.000508910177806972	0.000270711206741959	0.000354545011548272	0.000350620432170934	0.000676615251350064	0.000568936987219367	0.000433247548758413	4.43015510728397e-06	3.10321504899103e-07	9.98836840830038e-08	5.60842188093619e-08	0.000583352130884639	1.54556870739836e-06	0.000588299373832331	0.000319175320373546	2.35193461930176e-05	4.66039670415022e-06	0.0004203466009767	0.000601656045357263
p2	0.00021127581974888	0.000315714187894826	0.000524596423341086	0.000279160139927042	4.99596311818215e-07	1.7656500892609e-06	1.02409935170998e-06	0.000284787642171084	1.48322204500979e-06	2.12720574815013e-05	0.000227001574567204	2.2021367395008e-08	0.000320899097666289	0.000351590863756596	1.3174175485414e-06	0.000229359510851197	4.54915655722851e-06	5.16464719522026e-05	0.000341078269025939	0.000232689324080897	0.000242882879582144	0.000353717290138221	0.000345865037002574	0.000205548013225697	0.000375379622686424	2.70901429889276e-05	0.000333296478324061	0	0.000175915866927553	0.000291943536986821	0.000386760713085816	0.000248344620040028	0	0	0.000499691917960137	0.000482193779693763	0.000194977483625218	0.000313744218582462	0.000281482307920218	0.000410268913135003	1.4698896232745e-06	0.000197275212783569	4.96084478012987e-06	0.000579611847111758	0.000786356282869899	0.000746739628362504	0.000578689193926909	0.000155918453879218	0.000163139145293097
p3	7.78923834192011e-05	9.41445588775593e-05	0.000117518608699857	0	9.40958618621594e-05	9.15867236305665e-05	0.000107259657791324	0.000125552645238288	8.80486476938509e-05	0.000122371922358995	8.8585904194065e-05	9.92417793362513e-08	9.71663309431193e-05	1.23112760951069e-07	6.27421091790572e-07	8.26822456943806e-05	7.62118789015381e-05	3.56063698212663e-05	8.22925987777516e-06	2.33175430496538e-08	0.000125514580853784	3.98476167492186e-08	9.10206758023595e-05	8.16525397723785e-05	0.000151613243716249	1.79448312631194e-08	0.000147331830200854	0.000107010133552941	0.000101160668521093	5.72472995059826e-05	0.000136890373691986	4.09775858987103e-08	0.000108792128109055	0	0	8.92091356804908e-05	9.95366208984303e-05	0	0.000101493995929709	1.71288157770302e-08	1.94064602548775e-07	4.25551337065071e-07	4.20832522540482e-07	9.449437139714e-05	8.61723884941278e-07	0.00012550762186753	0.000107829709457085	0.000153165042156603	8.93918733192441e-05
p4	0.00018934055707796	0.000240672142288792	0.000456809318804576	0.000610662134142369	0.000423651653703334	0.000276457127716942	1.06382280075133e-06	0.000386362911518727	0.000282207372465115	0.00035558565774696	0.000269719309972871	0.000527709742840235	0.000281916651282228	2.07245355957515e-07	1.37765346199374e-06	2.12412025187877e-05	1.64608397895062e-06	0	0.000365636552447841	0.000307036776333053	0.000401207682533973	1.70123211956244e-06	0.000252225595963888	0.000180816846015182	0.000210573133658109	0.000521150613045646	0.000345386551768992	3.07594132579172e-06	0.000338854398166195	2.21127550667627e-05	0.000373156364442636	1.58851007222686e-08	0.000315684252356878	5.84040829284069e-05	0.000698061824446245	0	0.000403615983927837	2.99653262007925e-10	0.000375760889396847	1.68648914643462e-08	8.02229480906935e-05	8.33242357363854e-08	0.0003518567573137	0.000343445765358321	1.42677929204922e-06	1.46376446581862e-06	0.000279711029838578	2.08201000498765e-07	0.000207788641183502
p5	0.000265456484502546	0.000292924845697658	0	0.000357009903241254	0	1.89828125525524e-06	6.39487113437147e-05	7.68638913169035e-07	5.61806802387934e-06	0.000694676461732208	0.000313438187801309	1.33101518175327e-06	0.000264027957811686	0.00110585642008385	2.27995893239774e-05	2.36391433424273e-07	0.00029775587553428	0.000706525889267313	0.00078055197831277	0.000412603182388813	6.62436430701958e-05	7.88198975243649e-10	0.000376161151144094	0.000310140594513276	0.00143656549488887	0	0.000537032388776081	0.000705667586189677	2.85981462187667e-08	0.000906750700024798	6.46841055763532e-05	1.60665179487648e-05	0.000445693521846209	0	0.000627267317358058	6.09426445170487e-06	0.00031075594371488	0.000646086209353921	0.000471682574780167	2.17513363841146e-06	0.000903824441359607	0.000325148489605567	0.000425736879264296	0	1.50924190368358e-05	1.69470101392121e-05	0.00036206090904102	5.35890060291426e-05	0.000349044959938347
p6	0.000300020453970749	0.000413609568194614	0.000473205897074329	3.09830464972481e-06	0.000544079658414268	0.000520459287843004	0.000778837464796828	0.000419060449435816	0.000300007146114047	0.000477295485850872	0.000443233863969075	2.71944007729371e-08	0.000376649973606085	0.000553092422040863	0.0012774051270219	4.97306672929116e-06	0.000369372110506996	0.00129513016120562	0.00111688682128914	8.35784652550831e-06	2.51327415786401e-06	4.7451054273592e-07	0.000359605797280974	0.000272667174412049	1.31025312846679e-06	0.000530384446176072	0	1.2468320396643e-05	3.03734326741422e-06	0.000554518605794426	0.000704802797642129	3.29097463109687e-06	0	0.00105458551766234	0.00138519919249617	0.000459344806580058	0	0.000673394650806761	0.000207226944145551	0.000512476156508786	1.4803369723476e-06	0.000581377764829479	0.00140970284908273	0.000497260204954149	1.28084614849424e-06	0.000357237436911758	2.91217307512451e-06	0.000582273050204483	6.36527912113406e-06
p7	0.000248226648629516	0.000317689661810264	0.000415203915506265	2.2099392688537e-08	2.06622204852044e-06	9.80641422894715e-06	0.000136998196700115	0.000359130786730544	0.000260803505614845	3.00600889147251e-06	0.000334759825495661	2.14476099525909e-07	0.000312394808021465	7.90815657657983e-05	4.84287564202345e-05	0.000343438313531837	0.000372627829730861	0.00109856371874119	2.67567414434857e-06	0.0003104708758362	0.000503995056892108	0.000670170266159353	0.000272934356354943	0.000202725088498518	0.000614761388671604	5.66397932862901e-08	2.45321447580288e-08	0.000418591575276738	0.000307788631757416	0.00018576039827412	0.000527891154647005	1.85598074834068e-06	0.000448291295659766	0.000233999157179137	0.000534352612612631	0.000392038145349948	0	0	0.000517532666952375	0.0004431128853607	0.000628063869513582	0.000326757683918652	1.42759806494723e-06	0.000397449721151721	2.38613746390905e-06	0.000301508993395782	7.38152061248099e-07	3.13643465007189e-05	0.000232391076754418
p8	4.47256425126607e-05	0	0.000415402975540356	1.79358242861957e-06	1.83152379237216e-06	3.77249305426346e-08	3.80603524689466e-07	0.000320963537492903	0.000209655651211025	0.000640917740125583	0	0.00127769300511767	0.00033634380025698	0	0.000117089183570755	0.000306456459279136	9.00334734636881e-07	0.000159688672615142	4.96038833352561e-06	0.000312596739290398	2.0951574083193e-06	0.000321383451088819	0.00023129859720357	0.00024543964792512	2.68927427019803e-06	1.71447090203156e-05	0.000142664221112362	0.000685161445677332	5.76668015074352e-06	0.001866406181106	2.12461570109867e-07	2.06015617941351e-06	0.000390971629019252	2.26564599973015e-07	4.69714252727957e-07	0.000434639422296497	0.00037629154770883	0.00102774012480978	3.82761459544691e-05	0.000744214143344374	0.000330747658223818	0.000635672609682827	1.07404830751661e-06	0.000480159439730271	0.000727987148035671	0.000597060501141296	0.00063920824004011	0.000403647250807003	0.000271735932224356
p9	0.000288125556950624	0.000358164792500777	0.000430112521540926	0.000472459619279673	3.23015274622962e-08	1.85985489494119e-06	6.3120667128725e-06	4.95277767705512e-06	5.83198722804629e-06	6.66636871328696e-05	0	0	0.000325578156442012	0.00057412346434436	0.00115527592310881	0	1.65273532161081e-05	2.22943905765513e-07	0.000643139721307671	0.000422152445210276	0.000438773784038756	0.000704461250849859	5.06756719953216e-06	0.000278641342421682	0.000749417045272234	0.000412112403594724	0.000462984394069576	1.73240933405605e-05	0.000349221000059725	8.36212660654371e-07	1.80762552139394e-06	0.000375678881452205	4.49041247073675e-07	0.000342066018700756	0.000505900220782927	2.04952058256588e-05	1.05798578736626e-09	0.000461500339324392	7.67203901252837e-05	0.000422741491253063	1.18601736673669e-07	0.000665901792307191	3.30253751828053e-05	0.000506692774672341	7.96726571255085e-06	0.000569196340840213	0.000402522909144319	9.39990750385554e-06	0.000281331036618571
p10	5.85197876530719e-07	0.000274995503612971	0.000188600694048545	0.000472556095212964	0.000348131218311188	0.000563316477247664	0.000585260088876071	1.83635587588934e-07	0.000208837928527705	0.000543297698332269	0.000249876229947363	0.00055573829630594	2.46577015001118e-06	0.000545273481356169	1.13753665597482e-06	0.000469282568293191	4.72353454493919e-06	0.000555829174369886	0.00051756073306934	2.83765349546074e-06	0.000393641261039989	1.72365760544181e-06	2.64052772071507e-06	3.96576981656498e-06	7.73675965876266e-08	0.00050952099162096	5.94527256392831e-08	0.000477990752607243	0.000230607191751747	0.000728974329506786	0.000844390308136446	0.000497234158995012	0.000300585083612636	1.40376811209447e-07	0.000594783380488759	0.00034407645447373	0	3.88656323183706e-07	1.75459741638805e-06	8.25435267328803e-07	2.51152006638936e-06	0.00031018845175794	0.000257954021654829	0.000365020137469889	8.29974706711181e-06	3.5504193544228e-05	0.000309975269032013	1.73366633814027e-07	0.000203164708702279
p11	0.000172872135331837	6.92321754907185e-07	0.000346942563018069	8.94437141370272e-09	0.000255859528514237	0.000271098185424755	3.16577734742933e-08	1.44651919415548e-06	0.000197206470255184	0.000258650301242658	0.000252286202773107	0.000483407066075661	0.000235259745516964	0.000245409229233505	0.000157085790929935	0.000274601048113958	0.000167984145526767	0.000320526075382303	2.49687179001276e-06	0.000126402071835774	1.87387132727932e-06	0.000249810748128008	0.000200044889345418	8.02671123728548e-05	0	0	0.000330865309190645	0	0.000238165807613578	0.000284761487569376	0.000274918358164934	0.000259313671339501	0.000284559608064034	2.44266535157624e-05	3.47590992702722e-08	0.000243625992535331	0.000111151891348347	0.000528248191234878	0.000610780681777006	0.000320889998390977	0.000137782334199273	0.000135633325781108	1.25642074480855e-06	1.83861341954169e-08	0.000278091196516146	0.000265637989016659	0.000226507971037884	0.000138174114167916	0.000126744235427127
p12	6.33281374529529e-07	5.94654920870217e-06	0	0.000635664795977708	0.000367900917219864	2.60194854214818e-07	0.00137723842633481	0.000445383056399483	0.000274908140696552	6.86697589588782e-08	0.000458650781389557	9.89471946338925e-09	1.55135843896025e-06	5.93742209764866e-07	2.26429868040065e-06	0.000336195347643545	8.49183811213611e-07	0.000573232377415132	0.000542782968872739	0.000624773837668666	2.90812218178915e-06	0.000307251031895877	0.000295260789775978	1.05777161021827e-07	0.000409407825514088	5.04616890853424e-07	0.000375218608584102	0.000379332118875144	0.000946334776541886	2.05505842738731e-07	0.00037007201929207	1.60515468085527e-06	1.10809657645448e-05	0.00157445980645666	0.000635153456254443	2.06524314800111e-07	0.000315246740086181	0.000564867460314798	0.000427786045634588	2.61461757591408e-05	0.000391785368306217	4.35435571545975e-06	0.000672202163875961	0	5.24796861546021e-08	1.11485019276776e-07	0.000312704500316185	0.000474857417644247	0.000267822505008188
p13	0.000115561632751895	0.000145208050310977	0.000152159597322839	0	9.23801433274216e-08	0.000138884502857305	4.78341073887305e-08	0.000145878542340337	0.000121494408455123	0.000150547892793517	0.000160903913989101	0	7.88524883179889e-06	1.11373748455782e-07	0.000152573474595461	7.16456116898847e-07	0.000142855270973893	0.000250165721406342	0.000257924972649038	0.000152407885942417	0.000204789683777862	1.60475940778987e-08	0.000128947599996631	4.34023519057778e-07	0.000233974536362151	7.6466803355803e-08	0.000165973500103178	0.000151785613153322	1.94510179582865e-08	5.09452727653354e-07	0.000279014986434089	1.20463415746111e-08	0.000139269733637866	6.15214884992264e-08	2.79597300344286e-10	0.000138375246318666	0.000152912881256347	1.07124857736916e-06	0.00024403495023206	2.45967984384967e-07	0.000233582077722427	1.39876470030287e-07	0.000174851331903841	2.44453677993783e-07	0.000355133837679161	0.000286951471166636	0.000300093729199701	0.000239527059947958	0.000131341399191886
p14	0.000167678640788963	0.000217033219166222	7.15009775418787e-07	0	0.000238002998964426	1.6494979007667e-07	0.000426752333664004	0.000259245209000682	0.000245108222575519	0.000295949537694438	7.10549731010727e-07	0	0.00020597330186498	1.80471860810417e-06	0.000337295070600472	0.000284602275475965	0.00019254776959956	3.02621758938581e-08	2.00305751311665e-06	0.000348182206072959	0.000279303632420454	0	0.000204264158825456	0.000204584923468291	0	3.15259732678866e-08	0	0.000260143265401073	0.000550702679088741	0.000295757634235786	0.000227467834335549	0.000194753046641588	0.000335290085618862	0.000574618566380513	8.33754074616587e-08	2.96013813255441e-08	0.000268594220506939	9.55454657981559e-08	0.000317919543439812	2.24130393401301e-06	2.30836846268225e-08	0.000115059339929511	0.000303159198034976	0.000209814761290693	0.000382500448855486	0.000356260772675797	0.00036601890267267	0	0.000207921035667422
p15	0.000164747386613333	0	6.50691196214282e-08	0.000385661501921066	0.000198004176251052	1.87558944907277e-08	8.89804240995398e-07	0.00032617835451046	0.000168283720982506	0.000321829606377203	1.70496187600539e-06	0.000741940062880993	0.000201572875358249	1.83242889461436e-06	1.0980473808625e-06	1.75643622766588e-05	1.35659320790019e-09	0.000429476945696677	0.000475835315207155	3.74049302639267e-06	0.000331891119910352	0.000238709293863954	0	2.4098972525636e-06	0.00039333325231653	0.00041117363038905	1.3513149175746e-07	0.000300372557536687	0.000267200314345549	0.00043753929763634	0.000298632776645194	0.000196129422229897	0.000252608680978791	1.27082047854605e-06	6.15722480556629e-08	0.000259443439268577	0	0.000621393632146817	0.000337715853223987	0.000376515060414666	7.93155561096913e-06	7.64262701308065e-07	0.000344447759231651	0	0.000321400409941164	0.000286649829469115	0.000279681443036385	7.03043153034725e-05	0.0001583446361617
[truncated: 20 more columns]
