# Supplementary material for: Preferential Activation of the Hedgehog Pathway by Epigenetic Modulations in HPV Negative HNSCC Identified with Meta-Pathway Analysis
Source: PLoS One. 2013 Nov 4;8(11):e78127. doi: 10.1371/journal.pone.0078127 (PMC3817178; doi:10.1371/journal.pone.0078127)
Supplement: Methods S1 — R code. ZIP archive containing R code used to for the analysis in this manuscript. The README file in the archive describes each of the files contained therein. To fully reproduce the results, the scripts should be run in the following order (1) Preprocessing.R, (2) RunMEGAPSReplicateThreshold.R, and (3) Postprocessing.R. Note that the CoGAPS analysis and associated gene set statistics are stochastic algorithms, so results may differ slightly from values reported here though qualitative results will remain unchanged. (ZIP) [file pone.0078127.s009.zip › CodeArchive_S1/GAPS/ExprsFALSE.MethTRUE/NormalTRUE.HPVPosTRUE.HPVNegTRUE/nP2.nIter50000000.SigE0.10/Amean.0.1815471281.txt]

p1	p2
Meth.AANAT	12.7033140282993	3.8910355563262
Meth.ABCA1	84.9915184787061	97.3635421677938
Meth.ABCA2	73.6070622070516	84.8342502578494
Meth.ABCC3	72.4556946966639	50.4443411772765
Meth.ABCG2	81.0354968948771	73.973005407744
Meth.ABL1	42.0436495990056	56.9150843606758
Meth.ABRA	3.91300161189812	2.70993004475443
Meth.ACAA1	79.7795816093099	101.240833281389
Meth.ACADM	39.5790834885657	127.535987804908
Meth.ACAT1	28.3830856782395	36.6485778444612
Meth.ACAT2	17.1727239764066	28.8950804296719
Meth.ACE	78.0566418905045	97.2237627439367
Meth.ACE2	19.0942117352337	15.5410642612105
Meth.ACHE	85.2360821519713	113.04590170958
Meth.ACLY	78.4323938137072	63.3596789312051
Meth.ACOX1	82.9873866137408	100.86388254249
Meth.ACSL1	66.8725331989901	82.4698099491695
Meth.ACTA1	6.68709644036711	57.6780643552914
Meth.ACTB	96.5193955531767	113.723787774222
Meth.ACTG1	74.7778408834836	119.806003246143
Meth.ADA	55.813466032104	51.0075125363668
Meth.ADAM17	56.9990954409294	76.268333934523
Meth.ADAMTS1	77.2187139214064	59.6056900513723
Meth.ADAR	79.9504457574971	104.842849990716
Meth.ADCY3	9.1269672097501	4.05794171425667
Meth.ADCY4	17.3581488969869	72.5977463957683
Meth.ADCYAP1	10.8604414834667	69.7903276966463
Meth.ADCYAP1R1	27.196665123105	102.081517152422
Meth.ADD1	64.7416232829211	81.995442831859
Meth.ADH5	84.2814415276241	102.348114949404
Meth.ADPRH	46.3296034248556	55.659954250249
Meth.ADRA1B	7.05559796033361	2.87411943764735
Meth.ADRA1D	2.77981475845219	5.96488072757165
Meth.ADRA2B	6.41854438008822	7.71774199701937
Meth.ADRB1	14.7575297085588	35.6060404350284
Meth.ADRB2	30.7254661047045	75.4873601662301
Meth.ADRB3	17.9533486720252	32.6436068291346
Meth.ADSL	105.027188232142	123.119277270727
Meth.AGGF1	61.0252652260463	85.2650287401778
Meth.AGTR1	17.3863411880757	50.9478179915866
Meth.AGTRAP	84.6064488713735	98.8599831755831
Meth.AHRR	4.42499129180767	2.18132451824132
Meth.AIM1	88.153152470724	109.972042277365
Meth.AIP	53.6332315327287	48.8228967468109
Meth.AKNA	8.12684079977203	11.2861076207543
Meth.AKR1B1	99.2404431974561	119.268437465882
Meth.AKT2	57.808774580763	70.3800273094546
Meth.ALAS1	24.0502057988698	63.5280060089978
Meth.ALDH1A1	36.704899239404	66.0662359060958
Meth.ALDOC	28.8835815810051	107.709107919882
Meth.ALOX12	11.7749671281653	5.62353740269773
Meth.ALOX15	24.8316958320789	71.6340362837445
Meth.ALOX5	48.6335565952246	64.0643333896193
Meth.AMBP	16.782356561803	5.02324413068075
Meth.ANGPT1	23.3269083522744	51.0138765854062
Meth.ANPEP	7.1926349136985	4.55055264857604
Meth.APBB1	60.9823522256392	136.879504408392
Meth.APC	25.0702283941585	28.6670674631358
Meth.API5	31.654316374147	47.8491106286624
Meth.APOB	24.8520668430409	35.3526865969222
Meth.APOBEC3G	24.7848737256634	57.3364584851567
Meth.APOH	13.082590629133	8.31512922786414
Meth.APP	74.5827725165858	64.718491199362
Meth.APRT	89.9515984196227	111.642397708197
Meth.AQP5	23.1303818770324	37.7365671656814
Meth.AR	20.7213003065349	10.8635577600138
Meth.ARNTL	41.4763171282579	74.261057555144
Meth.ASPH	79.6784046754198	104.21996574305
Meth.ATF2	74.2429981308868	89.0370826835712
Meth.ATF3	16.7106564660103	12.1861288918611
Meth.ATF5	11.5992538248053	16.1738978844654
Meth.ATF6	48.6337053431838	71.4926732724228
Meth.ATOH1	62.9829286507172	55.8171127421271
Meth.ATP1A1	54.8161125322582	55.6942015796652
Meth.ATP1B1	89.4594089584104	100.856766064083
Meth.ATP2A2	89.3572672094996	103.418787995123
Meth.ATP2A3	37.6502835613852	117.901087393887
Meth.ATP7B	33.5895516892614	87.5528452989357
Meth.ATXN1	99.8586572005284	120.175705693228
Meth.AURKB	83.8548456669248	104.599961594268
Meth.B2M	103.897733151273	126.45670065337
Meth.B3GAT1	19.1505489633961	70.0265056510215
Meth.B4GALT1	23.0739873436732	37.996370775764
Meth.B4GALT5	112.039360155345	131.39446111117
Meth.BACE1	74.3625387530062	47.114784805022
Meth.BARX2	89.1916929376481	66.9673870294271
Meth.BAX	85.2121472521053	84.653074005065
Meth.BBC3	70.5518621588864	88.0814630257152
Meth.BCL2	47.7782750813144	89.9041728076326
Meth.BCL3	77.2466937248085	92.4803069160189
Meth.BCL6	96.9635172591293	109.374607925558
Meth.BDKRB2	59.1870483987589	41.4457985287023
Meth.BDNF	21.6140066948944	66.5264996538417
Meth.BIK	44.2317149086477	59.3126726850965
Meth.BMF	105.506677118638	126.250649996823
Meth.BMP4	19.0679858420757	22.4917026046796
Meth.BMP7	88.0260036850563	64.3462082388091
Meth.BOP1	84.906168792959	97.9727783153633
Meth.BRCA1	11.0400369702489	7.35480407800038
Meth.BRCA2	9.57790476808642	9.93015373364097
Meth.BSG	32.1052482470077	128.551316547145
Meth.CABP1	64.0202945184213	76.6426222884587
Meth.CALB1	20.5033565948025	98.8658413269832
Meth.CALCA	16.0740626694576	54.3302925579769
Meth.CALCR	16.2202490394569	69.4167746324651
Meth.CALR	107.883365032125	129.34556873296
Meth.CAMK2B	36.5463175731183	131.79790471577
Meth.CAND1	48.2399167394295	56.3980881092013
Meth.CAPNS1	84.5782318333557	101.435253947543
Meth.CASP6	31.9159140708533	29.2333164145207
Meth.CASP7	115.401874416916	139.146644714483
Meth.CASP8	36.1269574469973	32.1244507768107
Meth.CASP9	48.3782089858289	61.5352016935731
Meth.CAT	65.001762732189	70.0208020449321
Meth.CAV1	60.2927788384606	72.9975860997343
Meth.CBS	24.0565996532665	98.8238284527454
Meth.CCK	31.2124434091429	49.249840572274
Meth.CCNA1	10.5985469571629	59.487896379957
Meth.CCNA2	74.7537909070578	100.424353842273
Meth.CCNB1	3.24257761128036	3.09315358545722
Meth.CCND1	85.1357784726736	81.2275993420604
Meth.CCND2	34.1870798435976	59.9225502361046
Meth.CCNE1	96.3606583540078	108.812657848082
Meth.CCNG1	70.8015910800753	104.340067673554
Meth.CCNG2	87.6944758722627	112.849741956698
Meth.CCNT2	57.2635710157656	76.8151644648103
Meth.CCRN4L	96.9184172046508	116.092053584049
Meth.CCT2	101.718793574472	123.939871306372
Meth.CCT4	104.040591651435	123.625427354336
Meth.CCT5	97.3415917365605	116.872101698195
Meth.CCT7	105.939862884173	123.315341067327
Meth.CCT8	81.4492104528498	102.024960425844
Meth.CD226	5.08480888243608	26.953616057356
Meth.CD40	36.326795797194	65.7983175071119
Meth.CD44	73.9601622381185	77.8319843254461
Meth.CD47	3.04899298618699	4.99300176917275
Meth.CD68	96.3147972684282	116.473744746846
Meth.CD74	6.49634339534141	12.8452634096431
Meth.CD79B	9.41710280327176	7.61747860324955
Meth.CD8A	9.959989241229	73.4784183616667
Meth.CDC25A	94.9479143285067	103.755868037177
Meth.CDH1	42.477774560044	29.286739161057
Meth.CDK2	36.0820197057583	51.2930519600431
Meth.CDK4	67.5655071521875	78.3768169852084
Meth.CDK5	98.368722949674	90.2020550683738
Meth.CDK6	90.3648564904541	112.746418491426
Meth.CDKN1A	76.2326429676662	69.3640667555142
Meth.CDKN1B	87.49318347546	102.94218973964
Meth.CDKN1C	68.5611607793659	88.722500435031
Meth.CDKN2A	45.9329024879162	78.3727907341485
Meth.CDKN2B	75.0226093017143	87.1053638218741
Meth.CDKN2C	80.878887755858	100.204131866797
Meth.CDX2	14.1954882715459	66.3165659623954
Meth.CEBPA	82.8489047136846	65.7972923327104
Meth.CEBPB	105.153197731179	129.247721049921
Meth.CEBPD	98.0540451143886	110.714235675146
Meth.CEBPZ	91.0155861280312	115.579876540899
Meth.CERK	62.4442571773859	90.0755983311143
Meth.CES2	102.827587239048	120.651788050988
Meth.CETP	10.082314976182	6.21327690366772
Meth.CFD	15.2237728490674	15.3876641195494
Meth.CGB5	13.1856166308092	3.93990480210216
Meth.CHGA	26.1422818682421	63.3659308472609
Meth.CIC	44.660700944564	75.0731708485392
Meth.CISH	77.0249743991148	91.0387243062173
Meth.CKB	77.4740151956735	84.8994377012754
Meth.CKLF	96.119483541665	113.289218306428
Meth.CLCN7	25.9309449508058	8.39114424154248
Meth.CLDN1	50.8670601960532	83.9653454932394
Meth.CLDN18	13.9837071393956	3.73759178717795
Meth.CLDN19	10.4315388704314	3.25918788677489
Meth.CLDN7	124.247465986932	140.675588417824
Meth.CLGN	20.2712777127686	104.453383969916
Meth.CMKLR1	21.9972285243161	11.3937188363102
Meth.CNN1	11.4173242905476	9.15053831633325
Meth.CNTFR	66.1908606114815	74.5390432563669
Meth.COL11A2	27.8429935657451	54.8966684157799
Meth.COL1A1	51.064752676634	73.7152514623433
Meth.COL7A1	69.1048844517443	53.6344096083691
Meth.COL9A2	46.7236252449763	110.281425102341
Meth.COMP	32.2169436744435	42.3825243648954
Meth.COPS5	87.6496011150081	108.715437442497
Meth.COX4NB	87.9576170196662	111.632501894687
Meth.COX5A	82.1242144114499	103.572993395203
Meth.COX6A1	60.1177196158979	79.8005549319244
Meth.COX6C	94.8215111023699	112.510426779044
Meth.COX7A2	66.6393682830177	90.5750712478572
Meth.COX7C	33.1284943516834	35.1982779697523
Meth.COX8A	94.9910448584535	117.756727619943
Meth.CPEB2	60.8300709487198	72.3618798622691
Meth.CPT1A	64.9718166958086	69.6173758584354
Meth.CRABP1	13.8693219730615	77.0964592269692
Meth.CRABP2	83.4734229828526	69.516446319802
Meth.CREB1	95.0435760948245	96.4606423556301
Meth.CREM	95.7981241576507	122.052093368265
Meth.CRH	8.43178984346225	12.771528700006
Meth.CRMP1	16.9869629666095	21.1012361143432
Meth.CRY1	101.987748337107	85.0157538095675
Meth.CRYAA	11.123730552413	4.75594709400845
Meth.CSF1	75.1888590148134	89.6898118389996
Meth.CSNK1A1	104.741007793166	127.974271391803
Meth.CTDSP1	88.0491239273312	102.45213791231
Meth.CTGF	72.6997329506651	62.4942540013662
Meth.CTH	75.0488533796883	96.3538852503437
Meth.CTNNB1	84.3132203113394	102.720286322636
Meth.CTSD	103.712876011992	127.078677570936
Meth.CTSK	8.05293052656291	8.96202501857147
Meth.CX3CL1	34.4672771341196	18.8355158935112
Meth.CXCL12	19.8304231799099	40.8260291358122
Meth.CXCL2	36.6005945952328	82.3049747423884
Meth.CXCL3	44.502458721647	87.5703680457708
Meth.CXCL5	8.22664216919987	15.0402202014852
Meth.CYBA	57.872092762387	115.238014349391
Meth.CYC1	79.8134189716856	106.426209155636
Meth.CYCS	63.5832289713779	90.5181263052917
Meth.CYGB	18.0998247034951	25.917618339816
Meth.CYP17A1	3.58483970666365	2.3642477454949
Meth.CYP1A1	47.3515938460054	57.198962401624
Meth.CYP1B1	33.9468788070946	104.769152087078
Meth.CYP21A2	24.4813023661842	2.6599219268457
Meth.CYP24A1	25.1205599095132	74.6454191863122
Meth.CYP2E1	28.2248590400162	15.6853314974028
Meth.CYP51A1	99.1302367048689	125.950989079582
Meth.CYP7B1	33.4739495992158	23.5237327179068
Meth.CYR61	99.8263593875657	51.8608250537401
Meth.DAG1	82.0782545603165	110.010184809181
Meth.DAP	86.095823204046	110.398576715761
Meth.DBH	11.440494463006	5.9489955227071e-08
Meth.DDB2	76.0322492671692	72.5839600515851
Meth.DDIT3	95.3287732446962	115.144371786905
Meth.DDX18	85.6360403540481	106.614043018436
Meth.DEC1	5.7618895196836	5.64918548348822
Meth.DEK	76.2510930366795	93.0213382081065
Meth.DES	14.3740974150185	18.9237692430628
Meth.DFFB	96.1217880226958	116.17352764592
Meth.DHFR	98.2391325952039	114.693227569773
Meth.DIO2	18.6299584540493	26.3392782016494
Meth.DIRAS3	17.8439250139962	15.6343871447331
Meth.DKK1	14.2261024900732	72.4132300966198
Meth.DLX3	83.1864036500177	77.7596629699023
Meth.DLX5	37.6307820567536	37.8053353042824
Meth.DMD	30.9282243259198	13.4360510378945
Meth.DMRT1	32.3575793875479	83.4317153452759
Meth.DMTF1	70.9921348396984	94.7812892436219
Meth.DNAJB1	18.8759323677994	12.7435441468587
Meth.DNASE2	88.4863967461341	107.45289221669
Meth.DND1	1.77275458181833	1.86903944140187
Meth.DNM1	72.0951458663933	93.3256525957638
Meth.DNMT1	86.2030167702379	94.0830625608744
Meth.DNMT3A	19.8020750767976	13.9073414051779
Meth.DNMT3B	23.7699784017894	24.3236675454288
Meth.DRD1	15.125523185833	57.9944697158722
Meth.DRG1	111.569125309777	132.666919885513
Meth.DSC3	59.936429951403	38.0830426714754
Meth.DUSP1	67.0201658419257	87.8051700800764
Meth.DUSP4	12.3177481292722	96.4883523355993
Meth.E2F1	41.2069425543053	36.9127643024092
Meth.E2F2	67.8828587303339	99.0076062003458
Meth.E2F3	85.7683927176457	110.101180142862
Meth.E2F5	86.7842232512705	104.034869978258
Meth.EBI3	40.6736751899071	30.2230373621728
Meth.ECE1	16.1363399274874	49.0820208549114
Meth.ECEL1	13.5718839081639	17.1501298863587
Meth.EDA	23.5903565513326	23.274707583769
Meth.EDF1	48.3485204499653	61.8404706216695
Meth.EDN1	66.3503647044157	86.0008763044969
Meth.EDNRB	23.4432532372728	10.709940659406
Meth.EGFR	53.3384213845923	45.2612184078988
Meth.EGR1	98.3445664359064	119.734207269073
Meth.EGR2	56.0985239856765	77.6086728116272
Meth.EIF2AK1	68.30621626798	82.7461415366514
Meth.EIF2C1	5.61255194990369	5.45685825813566
Meth.EIF4E	55.5210497222882	53.4623045434711
Meth.ELF4	28.9493303584743	4.93948875147432
Meth.ELK1	28.4155196346371	21.7727706942592
Meth.ELN	40.1630765108885	31.3856771668141
Meth.ELOVL5	85.3248079166117	105.237068642219
Meth.EMX2	15.4821342198591	81.2205552750865
Meth.EN2	23.5447075891418	68.8671709977261
Meth.ENO1	91.6404655531628	115.120995705111
Meth.EPAS1	13.4237623976552	24.1247614818738
Meth.EPHA4	56.7847494053874	129.17010609979
Meth.EPHA7	5.67568528013055	95.9963813625344
Meth.EPHA8	44.5496940259915	50.1585183610889
Meth.EPO	16.1568920194179	30.2646404140061
Meth.EPOR	15.0416488679672	15.6083451661579
Meth.ERBB2	84.0354334727555	102.612796197411
Meth.ERBB3	44.601376119453	18.0523021389283
Meth.ESR1	15.2941973871232	71.5381324238357
Meth.ESX1	12.1201708962176	30.5357523104904
Meth.ETS1	64.2572409842672	123.150037318702
Meth.ETS2	78.3647061356678	68.1112694487245
Meth.ETV3	84.4316437383027	99.2262000730894
Meth.EXO1	88.2214905954786	107.841980089105
Meth.EZH2	97.3716169084682	118.485900304868
Meth.F2R	11.4098263027826	107.485351841475
Meth.FAAH	38.1028096313306	22.0663323634706
Meth.FABP1	14.5913036378338	6.8416878632754
Meth.FADS2	20.6518999185911	64.5308293365788
Meth.FAM3B	49.5594739806896	67.5730062651317
Meth.FANCC	6.69997524117015	5.6107182076847
Meth.FAS	111.49684105101	134.073243535133
Meth.FASN	79.8351864047412	98.516451320608
Meth.FBLN5	63.1635445676217	33.4962946228078
Meth.FBXO15	79.5931886548477	100.133110210729
Meth.FBXO32	98.9482316257443	116.353296132515
Meth.FCER1G	3.7044181576653	4.44995238017432
Meth.FCER2	28.2283616444631	30.7429942003234
Meth.FCGRT	36.191785045657	37.7296909850044
Meth.FDFT1	92.3206557911498	108.481371359461
Meth.FDPS	87.7191469581948	102.759919483595
Meth.FDX1	72.0377720106528	95.696787125466
Meth.FGF19	15.5105205314742	44.0474921081019
Meth.FGF2	26.40777013442	59.3595696577909
Meth.FGF3	24.8275683279284	52.9415885781681
Meth.FGF4	11.1516031397507	9.77911752409455
Meth.FGFR3	58.124053941782	85.8525192659571
Meth.FGFR4	56.3769103046944	74.4340914752047
Meth.FH	85.2122182405791	105.544797222531
Meth.FLI1	2.26935328831276	72.4082251151917
Meth.FLOT1	83.5713348123293	100.896884511963
Meth.FLT1	23.8225843658061	37.7573682104799
Meth.FN1	25.497760122377	80.8519320192663
Meth.FOS	96.2254916667974	110.815164339833
Meth.FOSB	55.7435989324874	66.3531051703072
Meth.FOSL1	53.4216362185847	44.0606636368566
Meth.FOSL2	95.5180599794164	112.87208980895
Meth.FOXA1	72.8532132563984	47.128765326221
Meth.FOXA3	40.115693144763	106.565033732503
Meth.FOXC1	87.4009198509822	92.6059945709622
Meth.FOXD1	55.0917294030082	44.0736990809677
Meth.FOXF1	29.6128205886877	84.2339860215363
Meth.FOXG1	7.96024418575443	56.5481036230907
Meth.FOXH1	7.44849194683922	6.25749318087089
Meth.FOXJ1	22.8134264284243	56.1059805219425
Meth.FOXP1	99.1579178282271	117.645935002003
Meth.FOXP3	10.0921989856952	9.68436250740947
Meth.FPGS	93.3471521307412	106.500327419442
Meth.FSTL1	14.4626287160242	12.895474867506
Meth.G0S2	20.2311343312747	50.765080263959
Meth.G6PD	41.5171840113565	35.4531287385818
Meth.GAA	80.46456266116	91.7268487271863
Meth.GABBR1	96.4041753145869	116.799773842683
Meth.GABPA	82.0007499443708	107.133257827612
Meth.GABRG2	10.9158581087856	61.3137504482707
Meth.GAD1	84.3642640357464	97.4152419124795
Meth.GADD45A	75.9032766186405	92.3563950770215
Meth.GADD45B	104.880629053601	122.486601377469
Meth.GALT	47.2561577781821	61.9596600215977
Meth.GAPDH	89.2650420726723	100.785798856262
Meth.GAS6	6.50983835175203	4.13241600048387
Meth.GATA3	20.2273102946417	66.5040485391297
Meth.GATA4	9.65967479040134	65.5850002509115
Meth.GBX2	19.2055699643735	38.3232078746986
Meth.GCH1	85.3378526480104	101.983059133471
Meth.GFAP	13.5245628961575	10.0907945460074
Meth.GFI1	40.8944621629488	64.986050717286
Meth.GFI1B	24.3445213256246	51.5871041142436
Meth.GFPT1	13.8277154091821	18.8660271606773
Meth.GGH	102.122500828991	117.986927392047
Meth.GHR	74.7626408053749	85.0481731424797
Meth.GIP	18.5794763317696	4.96702616062231
Meth.GK	36.9274899959352	31.036601126669
Meth.GLI3	90.5998232654073	98.5672769530993
Meth.GNAI2	68.1830368519046	90.0073303578558
Meth.GNAL	10.4276625494655	8.10233158997897
Meth.GNAS	14.6937495364682	24.5991993038566
Meth.GOT1	94.1586584875324	113.856077711162
Meth.GPAM	65.4928332097775	94.189757733913
Meth.GPC3	42.4513258611017	32.6516211879642
Meth.GPX1	38.9087816245915	36.6999409805698
Meth.GPX4	97.9109555002028	110.808996393739
Meth.GRB10	45.3685433138863	50.8401635766356
Meth.GRIN1	18.2569692775373	46.0074674233287
Meth.GRIN2A	19.7253046149033	105.812975398906
Meth.GRIN2B	7.6582906270208	13.2848301537447
Meth.GRM6	12.6208704313767	33.9492065741492
Meth.GSC	21.0517367868551	85.7168826790909
Meth.GSN	41.4829502347867	33.1760819008035
Meth.GSTP1	19.9121273787454	7.76593517504738
Meth.GYPC	25.8406565712615	62.998515447871
Meth.H19	13.3354231458821	3.04399914182499
Meth.H2AFX	96.9599487240577	117.285913775886
Meth.HAMP	40.9395628936968	18.369846670224
Meth.HAND1	32.9073055307954	58.4051368411749
Meth.HAND2	10.3842844217872	48.9258210725863
Meth.HAP1	89.0337625503473	91.8781414614018
Meth.HBA1	34.63348578841	51.3774669966554
Meth.HBEGF	55.4683290469737	33.2377010468998
Meth.HCK	43.0570544409178	83.0190059608072
Meth.HCN2	37.3155193145891	70.3170926352515
Meth.HCN4	21.6110783946366	37.9842949556778
Meth.HDAC4	102.150441291547	119.293190764522
Meth.HES1	91.1080571577226	106.394295251901
Meth.HES6	26.0515066611727	53.1179353860051
Meth.HEY2	67.8685201247969	93.8097719367199
Meth.HHEX	16.6882804592128	61.4029722031394
Meth.HIF3A	37.0072964438802	20.5014261809951
Meth.HIP1	72.4906402089118	87.3268055772685
Meth.HIPK3	7.36633711425776	5.49444849556662
Meth.HIST1H1T	4.1535295854459	2.9487108833967
Meth.HIST1H2AM	78.2188899244583	97.0769219438593
Meth.HLA-B	111.103469935261	77.555469021246
Meth.HLF	12.8555193877703	42.4247528330555
Meth.HMBS	85.3741541925193	98.4580655159633
Meth.HMGB1	94.7915654166273	119.240289270791
Meth.HMGCR	104.358723135162	128.946389765319
Meth.HMGCS1	81.8591191942642	96.3491655126636
Meth.HMGN1	34.298635443058	30.8465851659196
Meth.HMOX1	8.49719100404362	6.60372243582797
Meth.HOXA1	50.5465161402858	111.510223241659
Meth.HOXA10	15.8554703095981	19.0770253508032
Meth.HOXA11	15.8842869772597	50.9702766135172
Meth.HOXA13	52.4081774896781	47.7994502644379
Meth.HOXA2	11.1113209699004	39.12320650219
Meth.HOXA4	25.1981801515275	23.7346779503311
Meth.HOXA5	28.9843257442975	17.2975933834151
Meth.HOXA7	7.67039299407279	58.1638986943279
Meth.HOXB1	5.02860409242129	8.40066763583773
Meth.HOXB2	18.5284832775249	25.1459947047511
Meth.HOXB3	12.7240202285214	10.9881418402678
Meth.HOXB4	1.14973601547909	62.8931969650588
Meth.HOXB7	33.546780717705	87.2962530199961
Meth.HOXB8	11.4729075670971	49.1710455591171
Meth.HOXC8	7.14861441216615	118.561265115497
Meth.HOXD1	59.8774021336122	51.8783356096613
Meth.HOXD10	6.1643409210181	47.4755132657648
Meth.HOXD11	52.6603832691865	39.9098112563728
Meth.HOXD13	11.9076632220347	61.1736178941915
Meth.HOXD4	2.35572769996504	39.5154144691153
Meth.HOXD8	18.5581676592742	47.3814520684519
Meth.HOXD9	4.59391796543697e-07	48.44393056229
Meth.HPGD	73.0987530099554	104.80239123485
Meth.HPSE	72.5749493957511	96.7924761625381
Meth.HRAS	69.9846419713196	59.0985028644937
Meth.HRK	74.3551122772107	88.7658561558468
Meth.HSD17B8	33.7578366456491	141.260625663434
Meth.HSF2	96.3557207018051	119.605117062377
Meth.HSF4	21.8170202746027	76.699790094542
Meth.HSPA1A	48.3048708131636	88.9826374592055
Meth.HSPA1B	85.7265199923282	104.837890849777
Meth.HSPA2	4.48285510662814	3.63491275861581
Meth.HSPA5	96.1824781631512	115.276677835281
Meth.HSPA8	98.6330035976445	114.238117253963
Meth.HSPB1	75.786756994476	87.2435970062327
Meth.HSPD1	87.3491805107927	109.192823622234
Meth.HTR4	24.2732521682068	49.2917566585249
Meth.ICAM1	104.907923202482	119.656253666901
Meth.ID2	57.0705002267107	43.2686221381798
Meth.ID3	71.4542756487552	82.938804862393
Meth.ID4	38.9066574126852	43.6267460556039
Meth.IDH1	77.0621911895483	86.0629479290574
Meth.IER3IP1	90.6081145065143	114.532333885438
Meth.IFNB1	11.702221911744	6.84019326645774
Meth.IFNGR1	66.8915575714529	82.1290362051363
Meth.IFNGR2	20.392766035604	10.1730074264974
Meth.IGF1R	70.3849833013531	39.4863642565499
Meth.IGF2	36.6702745057566	34.2712359125048
Meth.IGF2R	92.4762132788976	109.853351512047
Meth.IGFALS	13.2569294938001	7.13524937559337
Meth.IGFBP2	53.2842349654583	54.2111554925147
Meth.IGFBP3	34.3040296786788	41.5161978210992
Meth.IGFBP4	94.332145750926	101.480825991992
Meth.IGFBP5	28.7110374190021	75.5241437661693
Meth.IGFBP6	78.0724931442509	89.6562395140146
Meth.IKBKB	87.9667713461694	110.629271979431
Meth.IKBKE	48.4517200037661	26.5401909046802
Meth.IL11	37.6564540279433	42.04985952694
Meth.IL12A	106.825341813248	125.30210093433
Meth.IL12RB2	18.4416906371005	30.7058494871223
Meth.IL4R	78.9687598168692	95.4811569987652
Meth.IL6R	94.1571955900834	112.564719717165
Meth.IL6ST	43.4775342906317	82.0813843680121
Meth.IL7	77.0615590856282	95.4445443962382
Meth.ILF3	94.9959269913507	115.46016393159
Meth.ILK	92.9246225515316	114.827583762071
Meth.ING2	92.6892803205397	111.330278691543
Meth.INHA	21.3971101696662	14.401532310371
Meth.INHBB	69.1266439575159	73.6442007952455
Meth.INPPL1	86.7922810647109	96.5124983794
Meth.INSIG1	84.402995710832	112.227785933728
Meth.INSL3	7.64356827383159	5.48580868763942
Meth.INSR	22.5483772846642	22.5467550177707
Meth.IQGAP1	54.251571736297	62.4221564621938
Meth.IRAK1	30.3381507610415	20.8962516724141
Meth.IRF1	71.366605764195	93.0892883194708
Meth.IRF4	12.8600457767894	82.3897281387095
Meth.IRF7	12.4853148648331	18.0119906841656
Meth.IRF8	11.2611424233146	35.9459607629993
Meth.IRS1	21.5737128243568	109.57843138777
Meth.IRS2	68.8531255868888	48.6557019632366
Meth.ISG20	43.6357545676304	40.1980761582111
Meth.ITGA5	72.3104955539651	92.7458141931467
Meth.ITGA6	52.8364164485817	54.7637383719236
Meth.ITGAV	64.5564086715263	88.29313221462
Meth.ITGB1	76.1592745632946	94.4408664400444
Meth.ITGB3	12.2543041599118	11.6460603205574
Meth.ITGB5	87.2654535183767	65.7271394666522
Meth.IVL	11.1732311993017	7.24700256924447
Meth.JAG1	107.736278220026	122.081821468219
Meth.JAK3	11.8665357508454	10.7052794613849
Meth.JUN	87.2377367782291	103.629607510857
Meth.JUNB	72.8394469024246	98.2115492659727
Meth.JUND	96.0954711881169	124.605068201451
Meth.JUP	83.7173794535456	93.3746747066439
Meth.KCNF1	52.6798307523126	87.8892440247591
Meth.KCNJ11	14.7629848482674	15.2259630687905
Meth.KCNJ2	58.3362063023061	82.8761798076041
Meth.KCNK5	34.2696840805028	66.5092181766675
Meth.KCNQ4	32.995346444678	21.7609024222031
Meth.KISS1R	48.7709175141041	90.1487262218368
Meth.KIT	62.4646614113056	109.290099136361
Meth.KITLG	69.6004698155985	44.0173283381181
Meth.KLF1	13.3776168350686	1.40478128171711
Meth.KLF13	88.3074257464057	96.7971130722357
Meth.KLF3	19.0889562116744	63.4135796455278
Meth.KLF4	89.0906660725597	59.1994987608161
Meth.KLF5	106.824947034169	120.117897799659
Meth.KRAS	89.2323921762737	102.446188683226
Meth.KRT18	108.134080094885	96.1283791732361
Meth.L1CAM	62.1612304633512	61.7270802629126
Meth.LAMA1	29.5760379686663	41.7051635993043
Meth.LAT	7.43287961849849	38.5016850973371
Meth.LATS2	86.7439663191005	72.8587214881527
Meth.LCK	6.02242406911714	26.7516859814844
Meth.LDHA	87.0000401810074	103.273098960645
Meth.LDLR	68.2650855845472	85.8511099247931
Meth.LEF1	76.3457950587182	114.943154196436
Meth.LEP	12.1686020050914	21.6342082805405
Meth.LGALS3	92.092709489299	110.64315392407
Meth.LHX3	6.24648701291595	6.13917062175289
Meth.LIPC	7.25225397218986	6.60668296427488
Meth.LMNA	37.6649948818926	45.1960668495719
Meth.LOX	67.4953688317296	55.7712004004779
Meth.LPIN1	44.1333229673396	74.6100092173798
Meth.LPL	14.6113086656854	59.7287121795444
Meth.LRP2	31.8231519797057	98.5930697089072
Meth.LRP5	12.3248102771324	10.7146732728766
Meth.LTA	13.2828311543088	32.3881855094574
Meth.LTF	36.5312138255917	39.8492414784057
Meth.LY6E	101.594237676058	105.018189995165
Meth.LYN	34.7709705742618	49.2782611359085
Meth.M6PR	88.6421954478965	110.615428395453
Meth.MAFB	53.0308573589523	38.0508313516048
Meth.MAGEA2	13.5035727496643	4.52327087091494
Meth.MAGEA3	17.5031009262267	4.19448545107023
Meth.MAGEA6	17.2211156862357	3.97855972326376
Meth.MAL	15.2242138115432	48.5173015057137
Meth.MAOA	38.2076302688843	26.6083499898347
Meth.MAP2K4	87.9736669672283	106.503193995901
Meth.MAP3K5	57.3552462078861	47.2693879081112
Meth.MAPK8IP1	36.3650420750816	69.8133143157358
Meth.MAPT	95.861309569431	106.33696575233
Meth.MARCKS	82.6698064977523	104.311781392334
Meth.MAZ	110.106899808243	131.114817260353
Meth.MBD1	2.61406064066275	2.87286655842507
Meth.MBD2	90.0629112840904	114.428099928752
Meth.MBP	16.9544308415779	14.0290779410904
Meth.MC1R	52.5373396902548	103.239266268651
Meth.MC2R	8.85771314072469	6.6699407907127
Meth.MCL1	87.5377712988785	113.779709681932
Meth.MDM2	75.3134144176499	93.9671397695769
Meth.MEF2C	39.0397738018136	89.0986005526634
Meth.MERTK	7.38903744362272	9.60887768863044
Meth.MFN2	100.331612150644	117.820758575743
Meth.MGAT2	100.260565722165	125.326968387448
Meth.MIF	99.1075159978972	117.639685878974
Meth.MITF	86.3703077283272	98.779786263341
Meth.MIXL1	23.104772076102	32.2459212553903
Meth.MLC1	17.6122254030926	38.9464597796643
Meth.MLH1	22.224827301776	26.2868648124339
Meth.MME	10.2252883467029	77.3895682231252
Meth.MMP14	47.8320852868744	27.6399503465652
Meth.MMP2	40.1623758703593	62.1845121798698
Meth.MMP9	12.6775298027054	13.0474181908927
Meth.MOG	9.17759883088765	5.69724774476409
Meth.MOS	24.9470844107259	79.3359805876692
Meth.MOV10L1	3.14533817107492	1.32528147119763
Meth.MRPS12	109.502811223484	129.010980572634
Meth.MSRA	67.0083129729864	93.9823239352631
Meth.MSX1	9.38970144982092	52.790070227606
Meth.MT1A	4.42126452951883	10.6747571336629
Meth.MTA1	85.0243735149231	104.363756275744
Meth.MTAP	37.5719533583216	28.2170465276375
Meth.MTHFR	9.75510448792363	10.4708769144658
Meth.MTIF2	83.1495351769473	110.736065003484
Meth.MUC1	7.61860106382535	6.39665817313123
Meth.MXI1	10.8363206170542	9.72408236229759
Meth.MYB	75.6765912611932	94.2972907797515
Meth.MYBL2	70.6320199932052	71.6678215578539
Meth.MYC	90.8204158993987	104.013952955114
Meth.MYCN	67.5888768441736	90.9208831897968
Meth.MYD88	66.0021134362482	79.2059151721616
Meth.MYF6	27.8067368486278	43.067383857017
Meth.MYH11	20.8009758715212	127.737738141844
Meth.MYOD1	10.0786025000913	45.8465565686369
Meth.MYOG	2.04813403463046	2.03941406014501
Meth.MYOM2	25.3610738558926	47.9220887347978
Meth.NAB2	92.5869046532954	116.055111997399
Meth.NCAM1	51.5299995520465	85.369051470951
Meth.NCOA4	33.5836210977805	81.6023229381281
Meth.NDRG1	70.5200139025364	81.0712722506423
Meth.NDST2	8.65529806025724	8.34606449403315
Meth.NES	51.8156563668446	62.7134717263136
Meth.NEUROD1	9.10469821695468	74.4927025240388
Meth.NEUROD2	19.9798531169175	62.8704019926318
Meth.NEUROG2	63.6735109384197	70.0553196630857
Meth.NEUROG3	12.3812828394672	94.5800629377815
Meth.NF1	63.2036555851828	78.772752632623
Meth.NFAT5	17.033253677902	32.2619445324487
Meth.NFATC1	94.2606224547805	114.356258494429
Meth.NFE2L2	55.0316212282683	73.8530157317023
Meth.NFIL3	101.240013696853	116.727750984215
Meth.NFKB1	75.5043909127118	97.0554310557529
Meth.NFKB2	79.0781996264446	102.108725374452
Meth.NFKBIA	95.7285323822873	98.9947788290785
Meth.NKX2-5	40.7129501197409	79.2189759399626
Meth.NKX6-1	26.3822608717108	66.2360073732348
Meth.NOS1	16.2458920080703	27.4218666541252
Meth.NOS3	20.860117204081	0.920287451214097
Meth.NOTCH2	69.3196450658264	77.4923435700399
Meth.NOV	74.0366091476108	80.75408262551
Meth.NOX4	19.7245465773738	53.8810440587046
Meth.NPM1	66.2919402590097	87.2243413959591
Meth.NPPB	28.2650121651305	27.8261557832764
Meth.NPR1	89.9064790943832	107.199331912386
Meth.NPTX1	31.7485972010656	99.8352851138819
Meth.NPY	5.91521212208746	64.3772271361237
Meth.NQO2	53.1698172059862	55.1860700617256
Meth.NR0B1	19.1023154894621	41.010418583892
Meth.NR0B2	2.97223646256061	1.14886156139738
Meth.NR1D1	73.5207757865925	88.2678908557851
Meth.NR1H2	86.4767216014293	106.795528772618
Meth.NR1H4	20.2101704445847	11.0666542602498
Meth.NR2C1	106.457181873843	128.648005537805
Meth.NR2C2	57.1462406514071	77.4090768672014
Meth.NR4A2	92.0064356705839	108.541525478617
Meth.NR5A1	4.76888932223325	0.359059525627396
Meth.NRGN	101.929364126226	121.611488827433
Meth.NRL	87.4056125476166	103.884991192334
Meth.NRP1	84.4693855783165	46.9668464013381
Meth.NTRK2	19.9890153814414	65.3155784872012
Meth.NTRK3	10.3408977206858	64.613243220009
Meth.ODC1	93.1137937312868	106.578069540324
Meth.ONECUT1	81.1343614177676	104.014330168168
Meth.OPRD1	7.47046202613692	5.5356957230187
Meth.OPRK1	11.2448637191181	21.1203871046417
Meth.ORM2	4.60345522003983	4.43820432449986
Meth.OSM	12.2577837088245	28.7914589840562
Meth.OSTM1	60.5473642902459	67.6107586638882
Meth.OVOL2	83.7116679240935	77.4469227078323
Meth.OXT	7.34553016962425	5.20787760143079
Meth.PADI3	12.1794363517009	4.81823991054988
Meth.PAFAH1B1	78.1837281749113	83.3376751693355
Meth.PAK1	78.4090498589417	93.6917412004201
Meth.PAK7	22.1772487726424	69.8462725983286
Meth.PAPSS2	13.3238014810942	5.11839590404389
Meth.PARP1	97.8959375298299	116.466824447437
Meth.PAX2	67.6635662186659	77.1142730000024
Meth.PAX3	10.0212621888363	44.7468797692964
Meth.PBK	75.3090508402464	79.2791519788103
Meth.PCNA	77.8013798555982	96.7124212100181
Meth.PCSK1	8.31105594990797	41.6083212207814
Meth.PCSK2	44.3531263903865	97.4441424987346
Meth.PCSK6	18.1964344619423	3.28088202218431
Meth.PCSK9	89.8447273624078	70.831974504071
Meth.PDCD1	34.5351773954869	42.2661734711332
Meth.PDCD4	98.0849225415324	127.849977113098
Meth.PDF	5.32829106653167	5.71104272913206
Meth.PDGFB	60.1942253582461	67.9381645887714
Meth.PDGFC	48.7179441866266	36.2318940692553
Meth.PDGFD	7.59884454841257	89.0142165526045
Meth.PDGFRA	14.6114235828241	53.4388954847015
Meth.PDGFRB	28.4515528905758	34.7467632835522
Meth.PDPN	87.9115333333254	69.0428783848417
Meth.PEG3	4.47589657008722	13.3731605253299
Meth.PEMT	90.2442994495478	108.152239730309
Meth.PENK	9.38260855042201	46.1906152903735
Meth.PERP	84.4894967246812	101.581938593629
Meth.PF4	14.9095734702272	23.21000330153
Meth.PFKFB3	90.0464048621326	112.248929486686
Meth.PFKL	91.9766751808292	109.311754171032
Meth.PGAM2	35.1370525150452	34.1917757021886
Meth.PGK1	26.4776056903527	24.3750344020623
Meth.PHOX2A	11.3883007026281	73.2560152735649
Meth.PIM1	46.2481663330879	103.243103664343
Meth.PITX1	50.8415463867636	46.9301886319728
Meth.PITX2	10.1537869785754	42.0586875706259
Meth.PKD1	2.83015449808276	1.13863330957599
Meth.PKHD1	21.2701177998726	9.59843836539504
Meth.PLA2G7	21.1365273711938	71.1904777102765
Meth.PLAGL1	9.52058551561799	12.6290899101835
Meth.PLAT	38.0351467456583	17.6973204310293
Meth.PLAU	88.3220911077942	80.8115490546653
Meth.PLCB1	6.5463628981968	79.5880813304246
Meth.PLCD1	22.7670611515502	19.3444689766174
Meth.PLCG1	47.2680787062714	90.8833037785444
Meth.PLK1	75.2695754015415	88.4808795984164
Meth.PLOD2	48.3481150320762	36.4287876684979
Meth.PMAIP1	35.8247309141677	26.4295839356288
Meth.PNRC1	100.241436329739	119.344879749178
Meth.PNRC2	93.1673959281985	116.207841716154
Meth.POLA2	99.9520084663097	120.50683264642
Meth.POMC	32.2312354697868	22.6598127776541
Meth.POU2F1	74.0583594291656	87.3318408778376
Meth.POU3F1	25.2770399012319	32.043289571282
Meth.POU3F2	65.3506755122178	61.9256124201381
Meth.POU4F1	6.36645731776857	86.7258920304457
Meth.POU4F3	13.1787539292157	62.6670344224898
Meth.POU5F1	5.19320416893463	4.12028735497461
Meth.PPARA	24.0625166724667	97.2057876199611
Meth.PPARG	8.96616649115027	110.021871184592
Meth.PPAT	21.9416351630871	27.2687315908924
Meth.PPP1R3C	36.0881785068006	86.5036659462357
Meth.PPP2CA	90.6522043162035	96.6394422368291
Meth.PPP3R1	95.6827143557202	114.968027080845
Meth.PRDM1	88.4243640305992	101.998157647499
Meth.PRDX1	72.5393607758257	81.8309341455779
Meth.PRDX3	78.8497670354296	98.346316099881
Meth.PRG2	46.3843321973766	20.7950129214976
Meth.PRKAR2B	25.4204146278243	9.61990437182042
Meth.PRKCA	103.676331987342	125.652650234031
Meth.PRKRA	89.506245744283	108.217118525526
Meth.PRNP	82.4924365857613	98.0862446635323
Meth.PRSS8	32.3876260033047	9.19462864894462
Meth.PSAP	107.138514840301	128.500073671289
Meth.PSEN1	89.5808086774796	115.979099689992
Meth.PSMB1	106.271650667744	130.122590716251
Meth.PSMB9	60.6981220692466	78.535870663481
Meth.PSRC1	92.0729383824365	106.179351829193
Meth.PTBP1	100.813930419993	124.478350823371
Meth.PTBP2	91.088699737384	117.651626460485
Meth.PTEN	86.6058680418613	109.251499724955
Meth.PTF1A	12.3541744099476	42.5282299474853
Meth.PTGES	18.8364569347975	15.2178616076737
Meth.PTGS2	42.2641023310277	53.6659917313672
Meth.PTK2	82.2838815678961	92.430808113549
Meth.PTMA	28.2768131380154	26.8004986520365
Meth.PTPN1	49.0830124444418	59.9056926081419
Meth.PTPN6	19.0569544534792	26.4279952335129
Meth.PTPRO	19.2036427778127	58.7773341777331
Meth.PTPRZ1	88.1644326191332	66.7357032468656
Meth.PTTG1	47.2532492420274	66.0557669407463
Meth.PYCARD	50.8175502466396	47.0111843601628
Meth.PYGO2	83.8490177353938	110.406236570627
Meth.PYY	52.0569530177598	62.3669447683666
Meth.RAB11A	68.9926093660513	94.78377761377
Meth.RAF1	94.8403595359365	118.514260858248
Meth.RARA	26.3278724912773	46.9780811113983
Meth.RARB	20.881675828016	62.1087919962029
Meth.RARG	72.7757568730177	86.2635097763876
Meth.RASA1	69.2931339899479	94.7916001303793
Meth.RASSF1	57.590442346302	96.1289702707667
Meth.RAX	14.6860109992698	73.6270263083326
Meth.RB1	16.8116843304267	9.7673240275987
Meth.RBL1	103.338530786124	120.940314848564
Meth.RBL2	61.4364348273261	79.4507474909765
Meth.RBMS1	74.4457730622982	89.5820170998908
Meth.RBP1	17.0357254288285	26.5590707895675
Meth.RBP4	24.8286348126878	54.6172385714684
Meth.RCOR1	28.6429348941077	40.1288320168959
Meth.RCOR2	106.225613012421	110.33049816387
Meth.REL	51.6526671243483	76.4540288481385
Meth.RELA	17.5729568454026	16.8025894169475
Meth.RELB	35.5276267833135	41.4385654899708
Meth.REST	76.445100930377	95.6773119829884
Meth.RET	45.3137055051331	71.639881013756
Meth.RFC1	67.3573346248141	93.2116104345438
Meth.RFX1	110.048581852329	128.673210890914
Meth.RHOA	105.15746769541	125.20336684112
Meth.RLF	80.0999168606994	100.10143466153
Meth.ROR1	68.8053344493672	55.9799566339796
Meth.ROR2	40.1173944736509	46.503552403364
Meth.RORA	29.105207762587	81.8012117018049
Meth.RPA1	6.95492334810344	17.1127030966547
Meth.RPA2	81.3771212804776	106.639979103636
Meth.RPA3	25.0136840314833	23.9514796679407
Meth.RPF1	57.7321711641528	83.3128288392529
Meth.RPIA	80.2792285917545	99.7486150731292
Meth.RPL10	27.4099538357413	24.0645423788892
Meth.RPL32	75.3841856009112	104.431489919114
Meth.RPL7A	96.8950071117292	107.919891359262
Meth.RPSA	59.8551273217819	87.2496793591528
Meth.RRAS	88.4271632913022	107.470161340296
Meth.RRAS2	70.7966746543566	72.3287601427072
Meth.RXRA	96.7875554824889	99.996094817155
Meth.RXRG	15.4326698721866	63.6682847874287
Meth.S100A6	92.4561688590691	110.202691518425
Meth.S100A9	5.90634512958021	12.5816895824207
Meth.SCARB1	20.5824614717692	21.4430528038343
Meth.SCD	97.6596296209002	116.577216574533
Meth.SCG2	41.231954165199	61.1478465138286
Meth.SCGB2A1	23.8995116368778	14.5592700056138
Meth.SCN3B	59.0390244739465	60.0512807467268
Meth.SCN4A	3.86025840081042	2.96597296400605
Meth.SCNN1B	25.0371658530266	70.674762334611
Meth.SCP2	56.1781821995412	65.8700230616128
Meth.SCTR	9.91832560136069	5.00522008763608
Meth.SDC4	51.265958894023	28.235758187707
Meth.SERPINB5	34.5680346313025	9.08486141768437
Meth.SERPINB9	25.3355345992709	25.01771612273
Meth.SERPINE1	70.7931461901413	70.9957635224321
Meth.SESN1	62.7792569160546	88.8228874900489
Meth.SF1	85.1291155686319	106.538853725115
Meth.SFN	28.9769459439846	4.19983654551311
Meth.SFRP4	15.7995595453024	65.631162293313
Meth.SHBG	8.837434122439	7.06111517977933
Meth.SIM2	33.9934414211161	52.7121465248853
Meth.SIRT1	5.83750744122159	4.39807898283494
Meth.SIX2	65.736079083454	53.4014445593747
Meth.SIX5	91.430997240589	106.986662765807
Meth.SKIL	108.678783832845	121.076084860872
Meth.SKP2	68.4268379989426	88.5364502059911
Meth.SLC18A2	30.5278687812384	34.1250801829248
Meth.SLC19A1	31.2428866620065	25.1056902425117
Meth.SLC20A1	102.199588334102	126.5291785732
Meth.SLC25A1	48.4045219585257	39.0513285154135
Meth.SLC25A5	21.9110634829477	18.5288388959305
Meth.SLC2A4	98.518526389224	106.382493655937
Meth.SLC30A1	103.284175803971	124.457723812791
Meth.SLC34A2	24.0605733642903	41.5245848662151
Meth.SLC4A1	28.6583452907211	6.41364768852683
Meth.SLC5A5	39.3584351970675	86.7871266758909
Meth.SLC6A3	17.3233638340716	45.7553533547464
Meth.SLC6A4	12.7631586906849	43.8695804593117
Meth.SLC6A5	39.500295023107	83.7092846338363
Meth.SLC7A1	93.8996990114382	114.143355965095
Meth.SLC9A2	44.1763627428221	23.4604807991911
Meth.SLC9A3	27.3353871342946	52.27077902083
Meth.SLC9A3R1	87.6141745021698	74.4530672240628
Meth.SMAD6	87.5946042261171	106.439915885945
Meth.SMAD7	65.1031166851782	76.9681814255214
Meth.SMARCA4	99.9216005023665	116.115376960513
Meth.SMARCC1	71.9995317563554	109.434670064035
Meth.SMARCD1	79.0613087127884	106.483774755542
Meth.SNAI2	91.2470661305167	97.4239278939063
Meth.SNCA	20.0230658424933	82.5442275604431
Meth.SNCG	17.4422517827599	14.6825679261055
Meth.SND1	44.3114873937433	68.5114418642634
Meth.SOCS1	79.0700921639508	86.5928153669518
Meth.SOCS3	42.9633207953839	98.5092001367834
Meth.SOD2	89.1273560692517	109.965250755516
Meth.SOST	14.5625352642915	3.59321285115147
Meth.SOX2	25.1809192755447	39.1397295726728
Meth.SOX3	11.4930953971167	32.0431195180612
Meth.SOX5	51.1735829986306	107.258744926544
Meth.SOX9	55.5252994310187	44.0901732515427
Meth.SP1	77.379891991436	92.3804907977584
Meth.SP3	21.7154730937319	16.4337363787433
Meth.SP4	69.638082045327	95.2725299337401
Meth.SPARC	14.8107765187099	87.6205266275672
Meth.SPI1	7.38121802908311	20.9624570410148
Meth.SREBF1	13.1968282943582	9.32621014177205
Meth.SREBF2	94.1133059778452	112.680314491323
Meth.SRF	46.8495998429786	64.403232249665
Meth.SSRP1	67.6375232637853	71.1423640571106
Meth.SST	1.96047604545284	52.6893496878501
Meth.SSTR2	20.2889290671376	114.287994171997
Meth.ST14	12.1514578890066	7.66615974415076
Meth.STAT1	98.4483659757162	118.728865195113
Meth.STAT2	87.1920995430131	108.733824033048
Meth.STAT3	11.0765712415958	107.575820515226
Meth.STAT4	3.76720799488396	3.03146057440554
Meth.STAT5A	15.4793361091762	43.2665435860175
Meth.STAT5B	26.1130014982005	100.84481694988
Meth.STAT6	58.2058895804653	74.005565563998
Meth.STK3	72.4456702048063	40.2655119132694
Meth.STMN1	40.4629462798911	20.546314347989
Meth.STRA13	84.562787417446	107.299669104042
Meth.SUB1	68.2192024816184	83.4500207481774
Meth.SULT1A1	66.6815326152033	69.4422916961417
Meth.SULT1A3	28.4629279900362	80.6639110626133
Meth.SURF1	16.5886825755961	9.40343864222014
Meth.SYVN1	88.2723544710622	101.578617870974
Meth.T	4.04374788830616	63.8592917307985
Meth.TAC1	13.7229457355262	58.0015172704146
Meth.TACR1	17.2913539749021	44.4355123747779
Meth.TAF7	37.3390833049799	90.4504283009098
Meth.TALDO1	89.7554129248583	107.640643070992
Meth.TAPBP	47.1292733943521	57.0076312911477
Meth.TARBP2	102.806252229985	125.546068458005
Meth.TBP	44.5557382794165	23.4409933930909
Meth.TBX2	25.9432920505437	37.3871473765927
Meth.TBXA2R	60.6998797227331	112.300234987011
Meth.TCF4	42.2260213498976	57.4813728493765
Meth.TCF7L1	62.2086434336818	89.266118764461
Meth.TCIRG1	11.9310023513821	3.84757944193739
Meth.TCL1A	8.05447797104606	17.6222649084663
Meth.TCP1	78.2755448383998	95.1215213975772
Meth.TDGF1	14.0870207737763	8.28376375035918
Meth.TEP1	57.2412243901856	74.2821171907766
Meth.TERT	9.11181787784455	11.975786876654
Meth.TF	16.6015786979	31.4542604939367
Meth.TFAM	88.9548361160841	100.090862689563
Meth.TFAP2A	79.0780013045668	55.5306258132804
Meth.TFAP2C	52.8495006593788	44.6381835352618
Meth.TFAP4	104.774970254037	121.512504520196
Meth.TFF2	18.4454383895687	8.65606599524171
Meth.TFF3	14.3048244073159	4.50599468531313
Meth.TFPI2	15.0308634848313	39.4142467484903
Meth.TFRC	78.9181351116487	97.4895457104454
Meth.TGFA	89.314493824102	88.5560576418957
Meth.TGFB1	1.74674145764291	2.28058539161076
Meth.TGFBR2	69.8313988272543	91.84725998076
Meth.TGFBR3	18.7967110359387	48.8720208037753
Meth.TH	17.9430724316455	2.80122729817603
Meth.THBD	43.0258336180072	53.2884651667792
Meth.THBS1	52.8405750355552	61.0629261357697
Meth.THRB	36.7853453684108	41.0084918306999
Meth.THY1	15.065272334563	8.58285102992461
Meth.TIMP3	27.1234147348079	23.9961143429232
Meth.TLR10	14.9510622131771	12.7177189407424
Meth.TLR2	69.8710158935059	68.4817493953175
Meth.TM7SF2	11.7522308636993	13.3814165597481
Meth.TMOD3	45.3765069670148	25.6639066972314
Meth.TNC	60.9994539263062	73.3934016887296
Meth.TNF	26.6175256347347	36.8273124453141
Meth.TNFAIP3	95.5377841984466	112.653406945766
Meth.TNFRSF10B	86.1206558448012	117.523973953788
Meth.TNFRSF10C	17.9700255259829	66.2017136460864
Meth.TNFRSF11B	18.9672186936438	46.1465361723324
Meth.TNFRSF1B	25.0302660538256	89.7933767933904
Meth.TNNI3	23.3962997524642	24.6996174639249
Meth.TOMM20	79.5303460193258	111.818380250573
Meth.TOMM70A	95.8262677948384	61.7844387275974
Meth.TOP2B	92.3529273097824	121.078557964181
Meth.TP53	81.0112097956921	106.896470501524
Meth.TP53INP1	67.8951893301775	58.5732943190361
Meth.TP73	34.0116364028472	43.7711902290169
Meth.TPI1	95.6593373822897	117.156271273393
Meth.TPM1	9.90665330966371	7.29352821593116
Meth.TPT1	73.5107411372203	100.459134785727
Meth.TRAF4	91.278846652766	107.503966988975
Meth.TRAF6	67.0934732773742	85.0884894469772
Meth.TRH	9.64119592970759	4.57350563267266
Meth.TRIM25	98.7196737462658	113.405225918488
Meth.TRPC1	22.3280713930698	67.9579846062899
Meth.TRPS1	59.3845634678474	90.2797263953981
Meth.TSC22D3	22.3572401399201	37.6573938368157
Meth.TSHR	34.2197293493103	36.8799586213008
Meth.TTF1	8.30898306958042	11.68094991216
Meth.TWIST1	17.7903401002589	76.6042282872069
Meth.TYMS	70.1249537349506	80.7380815120072
Meth.UBTF	46.3418088370026	119.649384704344
Meth.UCP1	30.2549884070012	68.2136856942108
Meth.UCP2	42.3633443346128	118.778856309574
Meth.UGDH	30.9153910424228	60.3508548291643
Meth.ULBP1	55.3290185594402	101.78899510435
Meth.USF2	94.0246499651815	104.97662846031
Meth.USP18	80.3266262418358	57.6704568086143
Meth.UTF1	12.987602625129	45.1615100177575
Meth.VAMP2	86.2114049574007	104.670950449728
Meth.VDR	53.8680113761485	69.4835510495857
Meth.VHL	100.38106586836	119.274688021617
Meth.VIM	7.35820131060342	114.820837095694
Meth.VIPR1	49.5189583747408	75.4108478803723
Meth.VSNL1	98.2628747225891	96.2155057939247
Meth.WARS2	101.810608576202	126.613304603768
Meth.WEE1	70.8998778079334	106.468159987848
Meth.WNT4	43.5027421304257	45.7219204637233
Meth.WNT7B	74.9245900319566	74.3678715486353
Meth.WRN	20.5665025450502	37.4367485905052
Meth.WT1	18.7121215682656	43.7182807718063
Meth.YBX1	31.0509097030403	33.0240595784016
Meth.YY1	90.3815802880764	100.720139798045
Meth.ZBTB16	23.479420454162	13.8487149279724
Meth.ZEB1	65.6238836416188	74.2791811352952
Meth.ZHX1	79.6681556836936	92.9231011734935
Meth.ZNF202	78.9741773607975	104.617255259944
Meth.ZNF267	46.8448660661864	97.1782402936226
Meth.ZNF76	31.0496449822292	31.8770127602986
Meth.ZP3	71.4318196312585	86.2759454999656
