# Supplementary material for: Preferential Activation of the Hedgehog Pathway by Epigenetic Modulations in HPV Negative HNSCC Identified with Meta-Pathway Analysis
Source: PLoS One. 2013 Nov 4;8(11):e78127. doi: 10.1371/journal.pone.0078127 (PMC3817178; doi:10.1371/journal.pone.0078127)
Supplement: Methods S1 — R code. ZIP archive containing R code used to for the analysis in this manuscript. The README file in the archive describes each of the files contained therein. To fully reproduce the results, the scripts should be run in the following order (1) Preprocessing.R, (2) RunMEGAPSReplicateThreshold.R, and (3) Postprocessing.R. Note that the CoGAPS analysis and associated gene set statistics are stochastic algorithms, so results may differ slightly from values reported here though qualitative results will remain unchanged. (ZIP) [file pone.0078127.s009.zip › CodeArchive_S1/GAPS/ExprsFALSE.MethTRUE/NormalTRUE.HPVPosTRUE.HPVNegTRUE/nP2.nIter50000000.SigE0.10/AResults0.1815471281.Diagnostics.txt]

Diagnostics for A created at Mon Jun 11 12:43:44 2012


number of genes: 972
number of samples: 69
number of patterns: 2
number of burn in steps: 1e+08

Initial chi^2: 5.66088e+08

Iter	Burn In	T	chi^2	number of atoms
0	1	2e-08	6.72957e+08	1
1000000	1	0.02	3.16739e+07	2067
2000000	1	0.04	3.08535e+07	2460
3000000	1	0.06	3.06851e+07	2609
4000000	1	0.08	3.0661e+07	2723
5000000	1	0.1	3.06538e+07	2730
6000000	1	0.12	3.06502e+07	2806
7000000	1	0.14	3.06463e+07	2917
8000000	1	0.16	3.06439e+07	2926
9000000	1	0.18	3.06441e+07	2999
10000000	1	0.2	3.06423e+07	2973
11000000	1	0.22	3.06404e+07	3019
12000000	1	0.24	3.06398e+07	3098
13000000	1	0.26	3.06396e+07	3078
14000000	1	0.28	3.06387e+07	3144
15000000	1	0.3	3.06386e+07	3137
16000000	1	0.32	3.06376e+07	3182
17000000	1	0.34	3.06374e+07	3209
18000000	1	0.36	3.06369e+07	3205
19000000	1	0.38	3.06368e+07	3178
20000000	1	0.4	3.06366e+07	3143
21000000	1	0.42	3.06361e+07	3242
22000000	1	0.44	3.06359e+07	3316
23000000	1	0.46	3.06356e+07	3293
24000000	1	0.48	3.06355e+07	3294
25000000	1	0.5	3.06351e+07	3339
26000000	1	0.52	3.06349e+07	3350
27000000	1	0.54	3.06349e+07	3280
28000000	1	0.56	3.06349e+07	3313
29000000	1	0.58	3.06346e+07	3346
30000000	1	0.6	3.06345e+07	3360
31000000	1	0.62	3.06343e+07	3412
32000000	1	0.64	3.06344e+07	3431
33000000	1	0.66	3.06341e+07	3506
34000000	1	0.68	3.06342e+07	3477
35000000	1	0.7	3.06341e+07	3449
36000000	1	0.72	3.06339e+07	3498
37000000	1	0.74	3.06336e+07	3491
38000000	1	0.76	3.06338e+07	3533
39000000	1	0.78	3.06338e+07	3565
40000000	1	0.8	3.06335e+07	3566
41000000	1	0.82	3.06335e+07	3510
42000000	1	0.84	3.06336e+07	3569
43000000	1	0.86	3.06335e+07	3596
44000000	1	0.88	3.06333e+07	3573
45000000	1	0.9	3.06333e+07	3613
46000000	1	0.92	3.06333e+07	3633
47000000	1	0.94	3.06332e+07	3658
48000000	1	0.96	3.06331e+07	3624
49000000	1	0.98	3.0633e+07	3613
50000000	1	1	3.06331e+07	3698
51000000	1	1	3.06331e+07	3687
52000000	1	1	3.06331e+07	3707
53000000	1	1	3.06331e+07	3688
54000000	1	1	3.0633e+07	3731
55000000	1	1	3.06331e+07	3735
56000000	1	1	3.06332e+07	3758
57000000	1	1	3.06332e+07	3686
58000000	1	1	3.06331e+07	3690
59000000	1	1	3.0633e+07	3719
60000000	1	1	3.06331e+07	3745
61000000	1	1	3.06332e+07	3738
62000000	1	1	3.06331e+07	3679
63000000	1	1	3.0633e+07	3667
64000000	1	1	3.06331e+07	3710
65000000	1	1	3.0633e+07	3729
66000000	1	1	3.0633e+07	3692
67000000	1	1	3.06332e+07	3665
68000000	1	1	3.0633e+07	3666
69000000	1	1	3.06329e+07	3666
70000000	1	1	3.06331e+07	3710
71000000	1	1	3.06331e+07	3733
72000000	1	1	3.0633e+07	3780
73000000	1	1	3.06332e+07	3779
74000000	1	1	3.0633e+07	3697
75000000	1	1	3.06331e+07	3666
76000000	1	1	3.06331e+07	3711
77000000	1	1	3.06331e+07	3747
78000000	1	1	3.06331e+07	3683
79000000	1	1	3.06332e+07	3692
80000000	1	1	3.06331e+07	3683
81000000	1	1	3.06331e+07	3744
82000000	1	1	3.06332e+07	3746
83000000	1	1	3.0633e+07	3744
84000000	1	1	3.06331e+07	3724
85000000	1	1	3.06331e+07	3711
86000000	1	1	3.06332e+07	3711
87000000	1	1	3.06331e+07	3767
88000000	1	1	3.06331e+07	3731
89000000	1	1	3.06332e+07	3751
90000000	1	1	3.06332e+07	3776
91000000	1	1	3.0633e+07	3766
92000000	1	1	3.0633e+07	3777
93000000	1	1	3.06329e+07	3708
94000000	1	1	3.06331e+07	3741
95000000	1	1	3.0633e+07	3777
96000000	1	1	3.06331e+07	3713
97000000	1	1	3.0633e+07	3695
98000000	1	1	3.0633e+07	3750
99000000	1	1	3.06332e+07	3753
100000000	0	1	3.06332e+07	3761
101000000	0	1	3.06331e+07	3711
102000000	0	1	3.06332e+07	3704
103000000	0	1	3.06331e+07	3687
104000000	0	1	3.06331e+07	3744
105000000	0	1	3.06331e+07	3712
106000000	0	1	3.06331e+07	3701
107000000	0	1	3.06331e+07	3678
108000000	0	1	3.06331e+07	3696
109000000	0	1	3.06331e+07	3690
110000000	0	1	3.06331e+07	3761
111000000	0	1	3.06331e+07	3685
112000000	0	1	3.06331e+07	3720
113000000	0	1	3.06331e+07	3712
114000000	0	1	3.06331e+07	3658
115000000	0	1	3.0633e+07	3665
116000000	0	1	3.06331e+07	3689
117000000	0	1	3.0633e+07	3711
118000000	0	1	3.06331e+07	3723
119000000	0	1	3.06331e+07	3717
120000000	0	1	3.06331e+07	3715
121000000	0	1	3.0633e+07	3691
122000000	0	1	3.06331e+07	3779
123000000	0	1	3.06332e+07	3719
124000000	0	1	3.06331e+07	3743
125000000	0	1	3.06331e+07	3713
126000000	0	1	3.06332e+07	3681
127000000	0	1	3.06331e+07	3683
128000000	0	1	3.06331e+07	3734
129000000	0	1	3.0633e+07	3707
130000000	0	1	3.06331e+07	3711
131000000	0	1	3.06329e+07	3657
132000000	0	1	3.06331e+07	3697
133000000	0	1	3.0633e+07	3676
134000000	0	1	3.0633e+07	3745
135000000	0	1	3.0633e+07	3759
136000000	0	1	3.06332e+07	3792
137000000	0	1	3.06331e+07	3768
138000000	0	1	3.0633e+07	3742
139000000	0	1	3.06331e+07	3724
140000000	0	1	3.06331e+07	3717
141000000	0	1	3.0633e+07	3699
142000000	0	1	3.06332e+07	3754
143000000	0	1	3.06332e+07	3736
144000000	0	1	3.06332e+07	3738
145000000	0	1	3.06331e+07	3668
146000000	0	1	3.06331e+07	3790
147000000	0	1	3.06329e+07	3760
148000000	0	1	3.0633e+07	3809
149000000	0	1	3.06331e+07	3774


Summary
<number of atoms> 3720.12 <chi^2>: 30633088 ; chi^2 of mean: 30631001.2071451
