# Supplementary material for: Preferential Activation of the Hedgehog Pathway by Epigenetic Modulations in HPV Negative HNSCC Identified with Meta-Pathway Analysis
Source: PLoS One. 2013 Nov 4;8(11):e78127. doi: 10.1371/journal.pone.0078127 (PMC3817178; doi:10.1371/journal.pone.0078127)
Supplement: Methods S1 — R code. ZIP archive containing R code used to for the analysis in this manuscript. The README file in the archive describes each of the files contained therein. To fully reproduce the results, the scripts should be run in the following order (1) Preprocessing.R, (2) RunMEGAPSReplicateThreshold.R, and (3) Postprocessing.R. Note that the CoGAPS analysis and associated gene set statistics are stochastic algorithms, so results may differ slightly from values reported here though qualitative results will remain unchanged. (ZIP) [file pone.0078127.s009.zip › CodeArchive_S1/GAPS/ExprsFALSE.MethTRUE/NormalTRUE.HPVPosTRUE.HPVNegTRUE/nP2.nIter50000000.SigE0.10/Asd.0.1815471281.txt]

V1	V2
Meth.AANAT	0.063454811987786	0.0672766729354115
Meth.ABCA1	0.293400097652704	0.28974695634485
Meth.ABCA2	0.195089177869884	0.198286023067879
Meth.ABCC3	0.157728513941504	0.12112756406972
Meth.ABCG2	0.269158060940581	0.229546492271195
Meth.ABL1	0.251628465373582	0.260211245758446
Meth.ABRA	0.0625563806115689	0.0652357959509638
Meth.ACAA1	0.274005452482467	0.27054699287027
Meth.ACADM	0.198107329539989	0.32019509554153
Meth.ACAT1	0.0724423602936281	0.0746759170028158
Meth.ACAT2	0.115329327550684	0.127066037081683
Meth.ACE	0.207824111739781	0.211793955013975
Meth.ACE2	0.15023802139666	0.117604375786636
Meth.ACHE	0.252618097116085	0.274419055317086
Meth.ACLY	0.17389509674348	0.147502753988662
Meth.ACOX1	0.299776477573268	0.289695551872548
Meth.ACSL1	0.267401957334639	0.266988988852032
Meth.ACTA1	0.0703156391827486	0.0879000148827751
Meth.ACTB	0.286637486178263	0.302332235716611
Meth.ACTG1	0.237974320845213	0.278265881973836
Meth.ADA	0.166474822176199	0.15491935823305
Meth.ADAM17	0.322822707712222	0.327250539375283
Meth.ADAMTS1	0.225575086933331	0.170849765684254
Meth.ADAR	0.249850793529496	0.261459259992336
Meth.ADCY3	0.0642953023357123	0.066078794229042
Meth.ADCY4	0.0903472988006907	0.117381667814714
Meth.ADCYAP1	0.0770780505136613	0.111813862523359
Meth.ADCYAP1R1	0.106520675630668	0.163629947824651
Meth.ADD1	0.143663153789326	0.151336680690762
Meth.ADH5	0.324342600059002	0.322014358689915
Meth.ADPRH	0.182049698490571	0.176660105732005
Meth.ADRA1B	0.0626848087784689	0.0666566153239796
Meth.ADRA1D	0.0620431327977231	0.0650646092209029
Meth.ADRA2B	0.0634121279060886	0.0659655127716266
Meth.ADRB1	0.0697309537746529	0.071288213559122
Meth.ADRB2	0.217042930407771	0.320786883590056
Meth.ADRB3	0.0737535896989102	0.0776959920045749
Meth.ADSL	0.331612370511364	0.334054683647708
Meth.AGGF1	0.342023319148964	0.34318447334565
Meth.AGTR1	0.0745776764675654	0.0846395686203373
Meth.AGTRAP	0.297597004012539	0.299317064571378
Meth.AHRR	0.0614881121367977	0.0653417806489173
Meth.AIM1	0.262048872380748	0.27236345917112
Meth.AIP	0.143240500312671	0.135493772875009
Meth.AKNA	0.0767061258529494	0.0805624126105295
Meth.AKR1B1	0.274363859058875	0.27919400864102
Meth.AKT2	0.339851427552224	0.350064100571803
Meth.ALAS1	0.111238004462071	0.137203336018415
Meth.ALDH1A1	0.275821484032753	0.301060854235072
Meth.ALDOC	0.162864421615979	0.2189658965492
Meth.ALOX12	0.0657656652707878	0.0674960272777229
Meth.ALOX15	0.0968614443636836	0.114550785354647
Meth.ALOX5	0.101882781494565	0.104869170021042
Meth.AMBP	0.0701968491423071	0.0691019819848049
Meth.ANGPT1	0.206663476891759	0.237921662905761
Meth.ANPEP	0.0651217231314034	0.0667254095788737
Meth.APBB1	0.184257935774845	0.24009728155241
Meth.APC	0.0758365464472988	0.0736737172892901
Meth.API5	0.242096575672062	0.2500381396766
Meth.APOB	0.0822753377986603	0.0807544264972941
Meth.APOBEC3G	0.0853823681792959	0.101937330157055
Meth.APOH	0.115580448677828	0.0854293752134226
Meth.APP	0.216969556733523	0.156652532605955
Meth.APRT	0.244953033725784	0.251126869064199
Meth.AQP5	0.0767049133416918	0.0762814576080998
Meth.AR	0.0775561845678808	0.0714173915936595
Meth.ARNTL	0.143007434393901	0.213367182694955
Meth.ASPH	0.233264811713372	0.253813766834241
Meth.ATF2	0.237186062223842	0.231093967125603
Meth.ATF3	0.0673334961707375	0.0676620083749218
Meth.ATF5	0.0638818824853374	0.0674045439438902
Meth.ATF6	0.342299921593594	0.342319123934119
Meth.ATOH1	0.160339925976492	0.123114998516391
Meth.ATP1A1	0.254379597835988	0.236406229331886
Meth.ATP1B1	0.257632231605665	0.23819042059456
Meth.ATP2A2	0.26712381984684	0.252226622730139
Meth.ATP2A3	0.152247681866768	0.241240588248798
Meth.ATP7B	0.125957286956525	0.15701732304916
Meth.ATXN1	0.282286589986	0.283996955639076
Meth.AURKB	0.286749956776128	0.284573741203227
Meth.B2M	0.308319045020682	0.305934628331215
Meth.B3GAT1	0.0887009265531863	0.117323558852751
Meth.B4GALT1	0.0754059235369724	0.0748490554167446
Meth.B4GALT5	0.322940858480032	0.3339992773799
Meth.BACE1	0.149114927577513	0.115961693324799
Meth.BARX2	0.227157118876537	0.166325068977654
Meth.BAX	0.264314029372427	0.234217307379492
Meth.BBC3	0.283988912304733	0.29204048682513
Meth.BCL2	0.288994570350585	0.322333800013348
Meth.BCL3	0.219578207638009	0.226699787698871
Meth.BCL6	0.338517246887727	0.330460035670066
Meth.BDKRB2	0.166886611374318	0.133416322564085
Meth.BDNF	0.150390306665661	0.23352039435036
Meth.BIK	0.164372184968859	0.180182691283099
Meth.BMF	0.277548921764098	0.281437873427097
Meth.BMP4	0.0816946666672476	0.0751807079373252
Meth.BMP7	0.20183416004954	0.160111836320869
Meth.BOP1	0.367827867744387	0.364412651251196
Meth.BRCA1	0.0673542566032144	0.0678853424332702
Meth.BRCA2	0.0635267255069451	0.0657133467555364
Meth.BSG	0.142285232395363	0.208820412568188
Meth.CABP1	0.180645602193149	0.186559701748598
Meth.CALB1	0.105997258484323	0.171403280269007
Meth.CALCA	0.0761342457026756	0.0977034012488729
Meth.CALCR	0.0879887080554293	0.12412181879227
Meth.CALR	0.302998604013359	0.314515526616606
Meth.CAMK2B	0.149375390214089	0.237274636533888
Meth.CAND1	0.141238042107334	0.14507160593415
Meth.CAPNS1	0.188415891950509	0.193388511344826
Meth.CASP6	0.135789143115898	0.11250235570283
Meth.CASP7	0.310958706433498	0.316796948218511
Meth.CASP8	0.215958515220751	0.184301451533741
Meth.CASP9	0.267557330890881	0.272806920855836
Meth.CAT	0.190167356078842	0.168320901956379
Meth.CAV1	0.175596311787908	0.177812894796806
Meth.CBS	0.102360793828812	0.130610951871158
Meth.CCK	0.0902015789424487	0.0853783159642658
Meth.CCNA1	0.0773485780219484	0.0960367226751124
Meth.CCNA2	0.313342543872368	0.317395164341963
Meth.CCNB1	0.0623018092341851	0.0659639812476945
Meth.CCND1	0.2767962798463	0.300756050426721
Meth.CCND2	0.178616414090137	0.234951265689197
Meth.CCNE1	0.287414954008	0.291405285098732
Meth.CCNG1	0.217875358646484	0.236963497050872
Meth.CCNG2	0.343117197581214	0.348781070017487
Meth.CCNT2	0.180306148691097	0.187441936015169
Meth.CCRN4L	0.304070361684707	0.319148682153709
Meth.CCT2	0.329597445003764	0.336664359069431
Meth.CCT4	0.323741314223918	0.325683159234211
Meth.CCT5	0.329527038499034	0.333287128416358
Meth.CCT7	0.283461944510696	0.287708963542636
Meth.CCT8	0.285600859094646	0.247061390245745
Meth.CD226	0.068357779694023	0.0765078674273875
Meth.CD40	0.113487218482779	0.11510562675063
Meth.CD44	0.177233157679429	0.169224260517991
Meth.CD47	0.0630445363224636	0.0672213621983622
Meth.CD68	0.325842141257835	0.327253001260407
Meth.CD74	0.0669433057641095	0.0673169566193062
Meth.CD79B	0.0640113598585329	0.066325108474487
Meth.CD8A	0.0873588662963688	0.124021979307038
Meth.CDC25A	0.251853409397309	0.241954449136012
Meth.CDH1	0.0826907541623504	0.0824913988707405
Meth.CDK2	0.1305667549879	0.133431455105937
Meth.CDK4	0.223135132267481	0.227301169314977
Meth.CDK5	0.228881240864759	0.209380589167024
Meth.CDK6	0.32682735338954	0.336619055979256
Meth.CDKN1A	0.209755391917503	0.180933552116358
Meth.CDKN1B	0.217581821433186	0.220589898653585
Meth.CDKN1C	0.195140092993628	0.197040369152096
Meth.CDKN2A	0.298650889761234	0.306438251989695
Meth.CDKN2B	0.251963770705376	0.213475209216621
Meth.CDKN2C	0.29904000413818	0.301128005531199
Meth.CDX2	0.0783555492491361	0.106627921188584
Meth.CEBPA	0.188970420706781	0.155094070045631
Meth.CEBPB	0.269553537012495	0.2880097423744
Meth.CEBPD	0.256023676665565	0.252586330147149
Meth.CEBPZ	0.349063492859791	0.359396295225621
Meth.CERK	0.223494741137652	0.252526759252783
Meth.CES2	0.314450224290493	0.325066685175893
Meth.CETP	0.0651661237524399	0.0664555667068018
Meth.CFD	0.0687237330652452	0.0684411451527568
Meth.CGB5	0.0644378969314541	0.0666528500762792
Meth.CHGA	0.101788599513807	0.118104881310814
Meth.CIC	0.142409103898653	0.171900685908104
Meth.CISH	0.21374595899812	0.205248439133319
Meth.CKB	0.182395359690401	0.182495105693435
Meth.CKLF	0.261777679149915	0.260629467961557
Meth.CLCN7	0.0720546534165732	0.0711824045033107
Meth.CLDN1	0.163941263623747	0.168346772803907
Meth.CLDN18	0.0711343877567754	0.0680251400066328
Meth.CLDN19	0.0636872590539065	0.0659040430653564
Meth.CLDN7	0.302705539447902	0.298216307428925
Meth.CLGN	0.134902624171262	0.261281229593799
Meth.CMKLR1	0.0681570891505418	0.0702098173102394
Meth.CNN1	0.0712116625016867	0.0671511730156271
Meth.CNTFR	0.170144764096242	0.160082874826282
Meth.COL11A2	0.106745989609584	0.127811550829103
Meth.COL1A1	0.132749808803622	0.132749812249573
Meth.COL7A1	0.146008159604563	0.120926476244146
Meth.COL9A2	0.146552303296659	0.189992918172598
Meth.COMP	0.0796947070426476	0.0790668014287406
Meth.COPS5	0.349328825799146	0.357780553630389
Meth.COX4NB	0.265977508504045	0.272453927486186
Meth.COX5A	0.311750638401396	0.317876654487667
Meth.COX6A1	0.290721202671343	0.288170397667379
Meth.COX6C	0.271849379225383	0.280820846057625
Meth.COX7A2	0.374718744760708	0.370142699645228
Meth.COX7C	0.0912532946865776	0.0817359602265459
Meth.COX8A	0.308167555652881	0.315508695564375
Meth.CPEB2	0.13122179437965	0.13089926581004
Meth.CPT1A	0.161359667841273	0.155158384830737
Meth.CRABP1	0.0835673969066931	0.116473013295703
Meth.CRABP2	0.214738978474277	0.183534767537709
Meth.CREB1	0.260683337746253	0.240871625280653
Meth.CREM	0.267594474663176	0.27928330729487
Meth.CRH	0.0787148679050019	0.0788415090241987
Meth.CRMP1	0.0683780741796533	0.0701032101943754
Meth.CRY1	0.285544035813113	0.234283476984009
Meth.CRYAA	0.0634165630549601	0.0661674513425441
Meth.CSF1	0.254764168303755	0.25809746543948
Meth.CSNK1A1	0.332239222093645	0.324441935486299
Meth.CTDSP1	0.322101909893922	0.325605812702775
Meth.CTGF	0.235560860457354	0.196150741601181
Meth.CTH	0.217910271813066	0.221878485601014
Meth.CTNNB1	0.232768264558645	0.232529569397953
Meth.CTSD	0.270125355320355	0.281717457851499
Meth.CTSK	0.0771042924222145	0.0729657868585273
Meth.CX3CL1	0.10878342213436	0.085179817757554
Meth.CXCL12	0.0720953642269061	0.0745141808728088
Meth.CXCL2	0.113697619726616	0.140863553785282
Meth.CXCL3	0.136533212782902	0.159440614675729
Meth.CXCL5	0.0683974564311924	0.0710093323303768
Meth.CYBA	0.214234203765702	0.269457217306928
Meth.CYC1	0.23736717960672	0.257099100710169
Meth.CYCS	0.341081708595191	0.355810875522875
Meth.CYGB	0.0678634234663596	0.0692881720220283
Meth.CYP17A1	0.0634066999893247	0.0660019191926355
Meth.CYP1A1	0.112358593321426	0.112767506963833
Meth.CYP1B1	0.132426560027391	0.184263815035591
Meth.CYP21A2	0.0685102645899072	0.0697782723558179
Meth.CYP24A1	0.125871414932467	0.166191726226525
Meth.CYP2E1	0.0867121302549796	0.0749175830644242
Meth.CYP51A1	0.29226094085814	0.309691883582576
Meth.CYP7B1	0.151016490089839	0.136502904048241
Meth.CYR61	0.254619551077853	0.173130821319082
Meth.DAG1	0.318171435797274	0.305966414657423
Meth.DAP	0.283925373776629	0.304594563052294
Meth.DBH	0.0551343041408532	5.94899552270748e-06
Meth.DDB2	0.252609486012814	0.227980564778513
Meth.DDIT3	0.233169062018672	0.246006871066883
Meth.DDX18	0.322806493345162	0.314073259946248
Meth.DEC1	0.0656305886445027	0.0664256448023969
Meth.DEK	0.235044565069354	0.241489916142274
Meth.DES	0.0733070920682874	0.0752136362844205
Meth.DFFB	0.258229697102007	0.264297998677916
Meth.DHFR	0.262546461581516	0.260742724354135
Meth.DIO2	0.0813214851183306	0.0756654125169624
Meth.DIRAS3	0.0714533332165299	0.0693830105162926
Meth.DKK1	0.134539355322386	0.165103878221753
Meth.DLX3	0.187731252314701	0.168316542067694
Meth.DLX5	0.106784373674422	0.0865089356397996
Meth.DMD	0.179668893602917	0.105430082069026
Meth.DMRT1	0.115922313534591	0.139211338861923
Meth.DMTF1	0.230690975044512	0.238843695618871
Meth.DNAJB1	0.0791547220317176	0.0736705150180871
Meth.DNASE2	0.26284213406538	0.264116951252157
Meth.DND1	0.0627387808547174	0.06503475371968
Meth.DNM1	0.181944264481753	0.194375094667844
Meth.DNMT1	0.202249393694608	0.195178421103431
Meth.DNMT3A	0.0666187565178124	0.0692086706071245
Meth.DNMT3B	0.0708755027674777	0.0717737329921196
Meth.DRD1	0.083210070059953	0.102785300409774
Meth.DRG1	0.309088749577179	0.317500270379028
Meth.DSC3	0.133985833829671	0.103516542086141
Meth.DUSP1	0.256285505779178	0.275935094437476
Meth.DUSP4	0.117828009731401	0.185678391710984
Meth.E2F1	0.178382730635427	0.161879587407141
Meth.E2F2	0.198616776312459	0.231067100428388
Meth.E2F3	0.315274342864483	0.316718357810803
Meth.E2F5	0.320280737467415	0.322465474514658
Meth.EBI3	0.107680462538792	0.09262681240277
Meth.ECE1	0.0892706336672191	0.116739578417685
Meth.ECEL1	0.0657369173188542	0.0679938129703812
Meth.EDA	0.10913999586214	0.0875439372748594
Meth.EDF1	0.149213417208072	0.159383967676767
Meth.EDN1	0.303617612720674	0.309321081328901
Meth.EDNRB	0.0819145892486156	0.0875759810353392
Meth.EGFR	0.125428666101587	0.108553861142335
Meth.EGR1	0.271187821007206	0.278504304676616
Meth.EGR2	0.133315508640862	0.138005049122518
Meth.EIF2AK1	0.365407946850171	0.3621806037828
Meth.EIF2C1	0.065093947056624	0.0659278835133811
Meth.EIF4E	0.274626051433819	0.230745483037449
Meth.ELF4	0.0804474481467551	0.073820791062924
Meth.ELK1	0.111431276723819	0.0900070890517503
Meth.ELN	0.0883597177227627	0.0830502936332193
Meth.ELOVL5	0.312759199588405	0.311668740653889
Meth.EMX2	0.116101770348001	0.17318119989976
Meth.EN2	0.128842120453844	0.190248623020244
Meth.ENO1	0.236094626146912	0.258472756709325
Meth.EPAS1	0.0809205291475076	0.0928220087774639
Meth.EPHA4	0.191941084574008	0.240413420042844
Meth.EPHA7	0.113574216219309	0.199259239491231
Meth.EPHA8	0.112893361465818	0.0927917357327085
Meth.EPO	0.0726404292113381	0.0719248121410941
Meth.EPOR	0.0674850134896099	0.0685026888957333
Meth.ERBB2	0.320784171300086	0.324397923548158
Meth.ERBB3	0.0875868060541976	0.0845516723322541
Meth.ESR1	0.138086883968794	0.235536831367544
Meth.ESX1	0.0759966201887787	0.080386320315601
Meth.ETS1	0.260741343618029	0.296823693446206
Meth.ETS2	0.244688683485983	0.207910754503189
Meth.ETV3	0.25574712252731	0.255555390992073
Meth.EXO1	0.320019049543776	0.32441362973279
Meth.EZH2	0.30655328118941	0.311055142497771
Meth.F2R	0.113146319835491	0.182596901869748
Meth.FAAH	0.120026033796179	0.091060852692346
Meth.FABP1	0.0883210580345722	0.0697134393942947
Meth.FADS2	0.0818730893683932	0.0880809152348184
Meth.FAM3B	0.135958432896236	0.131735133839714
Meth.FANCC	0.0653056461991405	0.0661997200714213
Meth.FAS	0.349057495068997	0.348264875429675
Meth.FASN	0.18969165054961	0.197387421235298
Meth.FBLN5	0.183501350461169	0.127107856549525
Meth.FBXO15	0.32707280100449	0.328232658791291
Meth.FBXO32	0.248603220922168	0.2515610504858
Meth.FCER1G	0.0624588656846018	0.065503589199959
Meth.FCER2	0.0839829451255399	0.0768562117010666
Meth.FCGRT	0.0803615679382393	0.0805944539521943
Meth.FDFT1	0.278779159445862	0.277335655959911
Meth.FDPS	0.349510711578868	0.348190295360549
Meth.FDX1	0.291717469128266	0.290759430726014
Meth.FGF19	0.0729112717263703	0.0746269528819483
Meth.FGF2	0.173264437818328	0.204283990456943
Meth.FGF3	0.0780852362195689	0.0856288249236611
Meth.FGF4	0.0639541827898167	0.0662497150544204
Meth.FGFR3	0.159930673465647	0.168535904781733
Meth.FGFR4	0.265277499027849	0.186560153014917
Meth.FH	0.264413350386592	0.263643463744236
Meth.FLI1	0.102265600412225	0.204291286838626
Meth.FLOT1	0.197580197063912	0.203331683368377
Meth.FLT1	0.113567783625114	0.126171429900832
Meth.FN1	0.124631105624213	0.207464698702475
Meth.FOS	0.2447689030189	0.242327187293746
Meth.FOSB	0.26430003656228	0.26480593638775
Meth.FOSL1	0.173988970888204	0.146301188121817
Meth.FOSL2	0.31096087113742	0.317702578535649
Meth.FOXA1	0.143738488528681	0.115709508906807
Meth.FOXA3	0.161561606908163	0.249599032074933
Meth.FOXC1	0.211335017195436	0.188696247715345
Meth.FOXD1	0.110173823095724	0.0964295417558048
Meth.FOXF1	0.106407915691979	0.141641041293814
Meth.FOXG1	0.080633304009618	0.115082456210764
Meth.FOXH1	0.0655043875816934	0.067326736283807
Meth.FOXJ1	0.0782930753264116	0.087552910799517
Meth.FOXP1	0.287025144358575	0.278968760469329
Meth.FOXP3	0.0802001547465066	0.0689575763347819
Meth.FPGS	0.316161660561099	0.324989864987892
Meth.FSTL1	0.0672896421689085	0.0677570976926219
Meth.G0S2	0.0808157310975842	0.0856413776250587
Meth.G6PD	0.111797921750631	0.0960571509558099
Meth.GAA	0.317263908678339	0.307644668616148
Meth.GABBR1	0.271609102866608	0.284886843327024
Meth.GABPA	0.352447881277368	0.354113694682991
Meth.GABRG2	0.105702240642798	0.153163352905221
Meth.GAD1	0.264497646527609	0.257467294469007
Meth.GADD45A	0.297644464476838	0.307093881217236
Meth.GADD45B	0.305633245331792	0.30838458097625
Meth.GALT	0.283833936730691	0.29428627537734
Meth.GAPDH	0.312813042088274	0.312153287955693
Meth.GAS6	0.0661435849615464	0.0666136423702471
Meth.GATA3	0.110978718450321	0.121788870386831
Meth.GATA4	0.0760718654997726	0.0883675553893558
Meth.GBX2	0.0713400717345992	0.0785437610484059
Meth.GCH1	0.300811759849966	0.302791348187378
Meth.GFAP	0.0662116166185851	0.0685686407441574
Meth.GFI1	0.136324831239609	0.137127541506292
Meth.GFI1B	0.22665689763769	0.261728968507267
Meth.GFPT1	0.0810403501955753	0.0773266341767924
Meth.GGH	0.28256289491345	0.27776478602094
Meth.GHR	0.253323541144724	0.240634497120315
Meth.GIP	0.0763684503316688	0.0711969865350537
Meth.GK	0.120175337787215	0.0942054261099824
Meth.GLI3	0.304944441221929	0.285380331266121
Meth.GNAI2	0.294318118687176	0.293116436670747
Meth.GNAL	0.0875156750044333	0.0748452884215909
Meth.GNAS	0.0698709683871103	0.0716783949489767
Meth.GOT1	0.323602152497593	0.321576678732162
Meth.GPAM	0.345062607212355	0.330993473002199
Meth.GPC3	0.0964695852364033	0.0889431521829707
Meth.GPX1	0.0892518258091365	0.0832535554727953
Meth.GPX4	0.265050965011723	0.254819354576285
Meth.GRB10	0.109345923003286	0.0998139344390862
Meth.GRIN1	0.0712467470894854	0.0735744571223953
Meth.GRIN2A	0.11168306931562	0.196891935732355
Meth.GRIN2B	0.0787925400321418	0.0758413514348367
Meth.GRM6	0.0659558527819043	0.0686972713101194
Meth.GSC	0.104443248578692	0.151483764280041
Meth.GSN	0.17161775206108	0.161864995140177
Meth.GSTP1	0.0998184110465754	0.0739597591613245
Meth.GYPC	0.129210374043521	0.168517973175008
Meth.H19	0.0627912255846855	0.0678404932249997
Meth.H2AFX	0.292341246817208	0.303022469726516
Meth.HAMP	0.0943387418238757	0.0803040672966836
Meth.HAND1	0.0915242550636452	0.0900455645707174
Meth.HAND2	0.0705756812011312	0.0805903137956484
Meth.HAP1	0.198074019723962	0.186829910670414
Meth.HBA1	0.085949860020013	0.0843873407060804
Meth.HBEGF	0.130084478395024	0.101619832996113
Meth.HCK	0.212175006447345	0.276974579377433
Meth.HCN2	0.0933689480967527	0.115807124627003
Meth.HCN4	0.0730664581989982	0.0743215569260941
Meth.HDAC4	0.262144784062535	0.268144113849965
Meth.HES1	0.292355866335432	0.298562437092677
Meth.HES6	0.110013366671006	0.125478828003186
Meth.HEY2	0.237050820225651	0.246774720824278
Meth.HHEX	0.0938066314289293	0.113696334550901
Meth.HIF3A	0.169143091610034	0.121051445060962
Meth.HIP1	0.146663245655811	0.150419711263767
Meth.HIPK3	0.0656229212938226	0.0665422514493217
Meth.HIST1H1T	0.0636532338394339	0.0661543549760349
Meth.HIST1H2AM	0.299485984392732	0.302777995995506
Meth.HLA-B	0.314477400982758	0.250744356206333
Meth.HLF	0.0691935419948244	0.0734817848547503
Meth.HMBS	0.256774302501864	0.247887930547945
Meth.HMGB1	0.270870582626097	0.279700553935133
Meth.HMGCR	0.367464989180407	0.363697559951846
Meth.HMGCS1	0.180230805709162	0.183999240168671
Meth.HMGN1	0.080455970749816	0.0887322086302568
Meth.HMOX1	0.0673641448622592	0.0670580116555603
Meth.HOXA1	0.216055703620246	0.256540239632337
Meth.HOXA10	0.121105781605371	0.118963894800348
Meth.HOXA11	0.0753764246311999	0.0749381700355416
Meth.HOXA13	0.133155726307369	0.10884598121175
Meth.HOXA2	0.0697384298507879	0.0756767050090101
Meth.HOXA4	0.0744876376374246	0.0736971178463181
Meth.HOXA5	0.0893216731647381	0.0784964370703447
Meth.HOXA7	0.0825374831088372	0.122905218210232
Meth.HOXB1	0.0616621395174278	0.0661459631741781
Meth.HOXB2	0.0827943986619313	0.104384693208044
Meth.HOXB3	0.0781251637223657	0.07268237063844
Meth.HOXB4	0.0812908127015215	0.111736091204065
Meth.HOXB7	0.123439607328714	0.154782676607728
Meth.HOXB8	0.0784575054776601	0.0937319060842969
Meth.HOXC8	0.126813765774817	0.221649469763168
Meth.HOXD1	0.132451027481537	0.106903317271926
Meth.HOXD10	0.0730389769129351	0.0885636791044424
Meth.HOXD11	0.114088860305024	0.0966750782871021
Meth.HOXD13	0.0838721239865537	0.126479524418544
Meth.HOXD4	0.0678479253090837	0.0807994339051722
Meth.HOXD8	0.0760367592883102	0.0807877158815936
Meth.HOXD9	4.59391796543756e-05	0.0725476426747086
Meth.HPGD	0.238221486878587	0.251350128276385
Meth.HPSE	0.306582024090078	0.310553060593985
Meth.HRAS	0.17341254488823	0.149847244102204
Meth.HRK	0.165257406276584	0.171392483755974
Meth.HSD17B8	0.193469412790776	0.289582916678099
Meth.HSF2	0.286847047510451	0.298276901929453
Meth.HSF4	0.0930468170459088	0.119556165537743
Meth.HSPA1A	0.16272978346231	0.173165609308089
Meth.HSPA1B	0.215706071294857	0.224850740463882
Meth.HSPA2	0.0634918317554786	0.0651143403544654
Meth.HSPA5	0.264006699266704	0.270195467562958
Meth.HSPA8	0.295576601759158	0.295677182805399
Meth.HSPB1	0.313271545808472	0.314987978191027
Meth.HSPD1	0.345840450800241	0.331321122919076
Meth.HTR4	0.0748162775435032	0.0805272408857442
Meth.ICAM1	0.310609780184459	0.314076786810287
Meth.ID2	0.157817061305825	0.122781394942156
Meth.ID3	0.277103198176248	0.275229170238685
Meth.ID4	0.0964077952202758	0.0882116137374891
Meth.IDH1	0.270579688088256	0.216073026002786
Meth.IER3IP1	0.322560004239159	0.32519867425518
Meth.IFNB1	0.0982177502326268	0.0726817644335049
Meth.IFNGR1	0.232125582366511	0.232487914717431
Meth.IFNGR2	0.0847258738344507	0.074657492963161
Meth.IGF1R	0.163331278584076	0.117571091737537
Meth.IGF2	0.0758521504517128	0.0791123744859591
Meth.IGF2R	0.268804548565669	0.271691076935801
Meth.IGFALS	0.0637908468352913	0.0679368891714712
Meth.IGFBP2	0.121814109489214	0.109034800054385
Meth.IGFBP3	0.107633507551971	0.0928483192231587
Meth.IGFBP4	0.224072310243106	0.218235140974863
Meth.IGFBP5	0.141485175035639	0.173736468359147
Meth.IGFBP6	0.267164860591847	0.256252960641024
Meth.IKBKB	0.27077702342758	0.27495841535171
Meth.IKBKE	0.115806819580708	0.0930513655668922
Meth.IL11	0.143885411154589	0.131569088201341
Meth.IL12A	0.332124718700169	0.341585971961543
Meth.IL12RB2	0.106591299675291	0.112640846724753
Meth.IL4R	0.271682654461664	0.266898559486101
Meth.IL6R	0.257272288949371	0.267170599332963
Meth.IL6ST	0.155140267835118	0.177563262371035
Meth.IL7	0.277746597917848	0.272846130663086
Meth.ILF3	0.297115700947025	0.301712371194185
Meth.ILK	0.316914646933738	0.323597724738712
Meth.ING2	0.23007962130041	0.233994996537611
Meth.INHA	0.0746138213052608	0.0707026101463257
Meth.INHBB	0.177475646385177	0.175791120182084
Meth.INPPL1	0.231267583292559	0.232440256587442
Meth.INSIG1	0.23229590301958	0.250182576806586
Meth.INSL3	0.0632687035863307	0.0665451946352306
Meth.INSR	0.0696113905561019	0.0716369499972255
Meth.IQGAP1	0.10999942129271	0.109658894833679
Meth.IRAK1	0.110676643453714	0.0907665247337375
Meth.IRF1	0.336569627605546	0.35234118681997
Meth.IRF4	0.103071104655512	0.19842742026188
Meth.IRF7	0.0639799806462542	0.0675443889608655
Meth.IRF8	0.0733173344622594	0.0990564131262008
Meth.IRS1	0.12716809172769	0.190254148448494
Meth.IRS2	0.154946675621985	0.116789635761285
Meth.ISG20	0.123001448271523	0.10412286281018
Meth.ITGA5	0.308517597718521	0.314819939693695
Meth.ITGA6	0.166790988651494	0.156125996666479
Meth.ITGAV	0.329781889094972	0.341624010535152
Meth.ITGB1	0.250024989529602	0.246019510026572
Meth.ITGB3	0.0690567763903221	0.0685592323166833
Meth.ITGB5	0.231559116749773	0.190358746833256
Meth.IVL	0.0791144354966877	0.069716151303672
Meth.JAG1	0.285827880005102	0.28991666163788
Meth.JAK3	0.0664858506898684	0.0666539419123463
Meth.JUN	0.210732158486132	0.216289160576745
Meth.JUNB	0.255580479006398	0.277992756858051
Meth.JUND	0.251893329463519	0.267853564030357
Meth.JUP	0.262433923615299	0.257861743821295
Meth.KCNF1	0.143966396789056	0.152951298122537
Meth.KCNJ11	0.105218539839014	0.100387812352298
Meth.KCNJ2	0.243692799977008	0.2399351931364
Meth.KCNK5	0.112958551235253	0.115979461889417
Meth.KCNQ4	0.0778977418972266	0.0772959810142142
Meth.KISS1R	0.1258342312497	0.154252621529797
Meth.KIT	0.191293095453212	0.224578105123128
Meth.KITLG	0.138904700644782	0.112185182362987
Meth.KLF1	0.0641824485986997	0.066558743461576
Meth.KLF13	0.194494187911537	0.191786557676027
Meth.KLF3	0.109997830642534	0.148963010427184
Meth.KLF4	0.251392727984744	0.172003484219716
Meth.KLF5	0.325099311640898	0.315411332483682
Meth.KRAS	0.24717076103875	0.256921518650988
Meth.KRT18	0.286529060563248	0.236741155218706
Meth.L1CAM	0.161769443831624	0.127221788697747
Meth.LAMA1	0.0905681078987278	0.0826093113285552
Meth.LAT	0.0679499150327289	0.0779889809354961
Meth.LATS2	0.217455775285689	0.178891874643781
Meth.LCK	0.0802343326447431	0.105366146566815
Meth.LDHA	0.243053355148266	0.248922249038908
Meth.LDLR	0.311970735639067	0.310940578158196
Meth.LEF1	0.252965321451454	0.307094989243085
Meth.LEP	0.0654468678957274	0.0687908132287207
Meth.LGALS3	0.273863767274934	0.280736235237038
Meth.LHX3	0.0636372507936496	0.0659783874688756
Meth.LIPC	0.0687591241755407	0.0677377143846892
Meth.LMNA	0.162411985982609	0.164280951474006
Meth.LOX	0.168629091308698	0.128486260460598
Meth.LPIN1	0.113267468800986	0.127657189367987
Meth.LPL	0.0838002217777256	0.105272220003566
Meth.LRP2	0.203458577882499	0.283918917064675
Meth.LRP5	0.0691006170065548	0.0667215679394382
Meth.LTA	0.0720819697932637	0.0697296373567535
Meth.LTF	0.0902806353977469	0.082394354937798
Meth.LY6E	0.291751165697007	0.296862136069748
Meth.LYN	0.156957621374543	0.160554646070288
Meth.M6PR	0.320778942285536	0.313994952876667
Meth.MAFB	0.11538167128721	0.0968402596537779
Meth.MAGEA2	0.064495887305498	0.0671545103835566
Meth.MAGEA3	0.0663720283561053	0.0687990133950273
Meth.MAGEA6	0.0651284947459039	0.0686784690325796
Meth.MAL	0.0704456572546409	0.0751915819043276
Meth.MAOA	0.123586395740328	0.0927354777083047
Meth.MAP2K4	0.27742752070777	0.274472672244635
Meth.MAP3K5	0.262698505756393	0.210531507780083
Meth.MAPK8IP1	0.129056303482794	0.16483290009834
Meth.MAPT	0.285094253111729	0.249871316979679
Meth.MARCKS	0.303941369595276	0.275824191427437
Meth.MAZ	0.320610926908445	0.327896914707727
Meth.MBD1	0.0619638841848166	0.0651097824725643
Meth.MBD2	0.334858146691815	0.338975414730545
Meth.MBP	0.0654305437534729	0.0683927868326833
Meth.MC1R	0.223345933932372	0.274715119974438
Meth.MC2R	0.0717279858726812	0.0669461153677029
Meth.MCL1	0.22208129789588	0.236095592056033
Meth.MDM2	0.212276548362876	0.216940030417298
Meth.MEF2C	0.209121400210914	0.291566208605288
Meth.MERTK	0.0669936850034658	0.0662410690249267
Meth.MFN2	0.248736865171039	0.249119268392211
Meth.MGAT2	0.303856057737565	0.315150640707089
Meth.MIF	0.261904592288677	0.270197784242051
Meth.MITF	0.256584728840749	0.235987304703334
Meth.MIXL1	0.0782718544712451	0.0771392703576498
Meth.MLC1	0.113185554672895	0.175179743671686
Meth.MLH1	0.12855690791434	0.112328877113417
Meth.MME	0.101910092870026	0.173061185128425
Meth.MMP14	0.107633770946225	0.0904503483377655
Meth.MMP2	0.117429322644896	0.12485484204083
Meth.MMP9	0.0657473049352597	0.0686050663945416
Meth.MOG	0.0678199654349861	0.0681517020962199
Meth.MOS	0.0971067852660842	0.132098917370015
Meth.MOV10L1	0.0619710821605196	0.0667016926389796
Meth.MRPS12	0.286095161559509	0.297799747236633
Meth.MSRA	0.25589690886639	0.256895770665603
Meth.MSX1	0.0787204773092831	0.110740918291742
Meth.MT1A	0.0637984398351641	0.0655920008423099
Meth.MTA1	0.251703089427648	0.267184692056598
Meth.MTAP	0.180795681321594	0.145382889863222
Meth.MTHFR	0.0774978919885124	0.0720088243399043
Meth.MTIF2	0.345074987477888	0.346228367998837
Meth.MUC1	0.0749136270540354	0.0691405508360255
Meth.MXI1	0.0710424279889313	0.068193235653709
Meth.MYB	0.259436911524125	0.252499040531938
Meth.MYBL2	0.183234247309469	0.170219697079997
Meth.MYC	0.274121457734127	0.285075072583993
Meth.MYCN	0.184941281445141	0.178594621192852
Meth.MYD88	0.227065593796455	0.216030930757649
Meth.MYF6	0.12936843750738	0.126578208675763
Meth.MYH11	0.123351178473049	0.216386916207082
Meth.MYOD1	0.0690349760862343	0.0764165435395459
Meth.MYOG	0.0622625604869819	0.0651570396620511
Meth.MYOM2	0.189809484291491	0.19432184412997
Meth.NAB2	0.353231316778844	0.360996818854392
Meth.NCAM1	0.140701194070408	0.137474183332553
Meth.NCOA4	0.237905354906052	0.286172333017162
Meth.NDRG1	0.35628781584072	0.360935618678843
Meth.NDST2	0.0648478175078152	0.0666426336243014
Meth.NES	0.133393562822861	0.130533592532925
Meth.NEUROD1	0.0958441619240845	0.164553016560551
Meth.NEUROD2	0.0842877973845432	0.106969198715209
Meth.NEUROG2	0.119016246176052	0.117401012721133
Meth.NEUROG3	0.0929795567820833	0.146663344384199
Meth.NF1	0.254739649434934	0.25408363929718
Meth.NFAT5	0.190753834207379	0.210321726822984
Meth.NFATC1	0.273756034909585	0.279029415465346
Meth.NFE2L2	0.127964668110311	0.134169338272834
Meth.NFIL3	0.289246044581693	0.290767930556069
Meth.NFKB1	0.23390076606131	0.246004258155232
Meth.NFKB2	0.303857129264593	0.3116073118505
Meth.NFKBIA	0.245930499466516	0.23762140760972
Meth.NKX2-5	0.172891716230874	0.167100983056905
Meth.NKX6-1	0.124014963439708	0.143566545752169
Meth.NOS1	0.0710244406993083	0.0715532778026533
Meth.NOS3	0.0671870348103753	0.0684882620565238
Meth.NOTCH2	0.149340346383052	0.14492104671511
Meth.NOV	0.225271140620268	0.222648703003162
Meth.NOX4	0.0806038257411311	0.0934138503044278
Meth.NPM1	0.30062635630428	0.294216993577888
Meth.NPPB	0.079042598375493	0.077466626264114
Meth.NPR1	0.351156033195089	0.35866956378753
Meth.NPTX1	0.12932370138583	0.180970014266673
Meth.NPY	0.0751019225745248	0.105655204573409
Meth.NQO2	0.122154802932818	0.114219966756506
Meth.NR0B1	0.0839377548534385	0.0963047901998922
Meth.NR0B2	0.0635815301072343	0.064993887988887
Meth.NR1D1	0.349044083924295	0.344035609563109
Meth.NR1H2	0.349661908442271	0.351932542914035
Meth.NR1H4	0.13597677822688	0.0964411393081984
Meth.NR2C1	0.331098623044567	0.336484048203004
Meth.NR2C2	0.276190599210636	0.282276094706636
Meth.NR4A2	0.265682973645726	0.266639488652582
Meth.NR5A1	0.0622461509487044	0.0652628722760504
Meth.NRGN	0.281735330431642	0.280501688215432
Meth.NRL	0.303769804595387	0.304996519006462
Meth.NRP1	0.217187496589076	0.152341701503267
Meth.NTRK2	0.101804033305703	0.130068944290999
Meth.NTRK3	0.0740029293447244	0.0895996451172101
Meth.ODC1	0.23847802757446	0.235583779131164
Meth.ONECUT1	0.243754695009562	0.260941574211392
Meth.OPRD1	0.0629405214526796	0.0664526948853664
Meth.OPRK1	0.0738023799368058	0.080572878248676
Meth.ORM2	0.0634592139044611	0.0652256892575543
Meth.OSM	0.0659489203386771	0.0688674213829954
Meth.OSTM1	0.174291360055286	0.160901375535862
Meth.OVOL2	0.271872080240686	0.236801718089732
Meth.OXT	0.0650285551963	0.066838554457982
Meth.PADI3	0.0666711334645963	0.0671417950152411
Meth.PAFAH1B1	0.223151678483774	0.209825301010886
Meth.PAK1	0.220766780868954	0.213624043453199
Meth.PAK7	0.0913280378522704	0.108343089337576
Meth.PAPSS2	0.0668474163350969	0.0681547910868045
Meth.PARP1	0.262994139046695	0.268999872867065
Meth.PAX2	0.154628928879134	0.144554410794735
Meth.PAX3	0.0805610240821	0.108322954857
Meth.PBK	0.315918949726326	0.282116921681267
Meth.PCNA	0.353952427926287	0.356108365008256
Meth.PCSK1	0.0676138962666874	0.0703875623947147
Meth.PCSK2	0.198520433938848	0.24769979751032
Meth.PCSK6	0.0704177045879332	0.0694914672041879
Meth.PCSK9	0.199136696802779	0.163850058877241
Meth.PDCD1	0.0852115020181758	0.0842451408862099
Meth.PDCD4	0.264834808237101	0.287671144545705
Meth.PDF	0.0625902521309478	0.0660004643012289
Meth.PDGFB	0.151942922063557	0.128512593457581
Meth.PDGFC	0.114090129008592	0.0915155885911786
Meth.PDGFD	0.103921754079169	0.164623050632336
Meth.PDGFRA	0.0886696317153084	0.116700231263543
Meth.PDGFRB	0.101431744584541	0.0987349917689191
Meth.PDPN	0.209261633436854	0.168603342415613
Meth.PEG3	0.0629087794133634	0.0659677854284411
Meth.PEMT	0.296844894043798	0.298116639357894
Meth.PENK	0.066363329646313	0.0739141410861102
Meth.PERP	0.32168981235894	0.257091378952783
Meth.PF4	0.0717514874155181	0.0700470332939816
Meth.PFKFB3	0.271329026124415	0.279650489631625
Meth.PFKL	0.226932203801036	0.238760145951201
Meth.PGAM2	0.0927874450311601	0.0833991248929147
Meth.PGK1	0.109788020275423	0.0882014142982923
Meth.PHOX2A	0.0809850618673997	0.108458242967573
Meth.PIM1	0.19480201881126	0.25363470911752
Meth.PITX1	0.142854699551136	0.124902993613626
Meth.PITX2	0.0687535380392954	0.0693573462446235
Meth.PKD1	0.0634383219810279	0.0654066571707613
Meth.PKHD1	0.105218850294852	0.0773408299956363
Meth.PLA2G7	0.100539037449622	0.120169957643736
Meth.PLAGL1	0.0628549675506933	0.0654624144504468
Meth.PLAT	0.0821279162426282	0.0801888782215307
Meth.PLAU	0.241403026669807	0.209713825305945
Meth.PLCB1	0.0969827953743303	0.182797301150786
Meth.PLCD1	0.0682259678200134	0.0703060257877102
Meth.PLCG1	0.156549626685484	0.179526896952984
Meth.PLK1	0.174849569298405	0.173572300663925
Meth.PLOD2	0.161009862944709	0.104746411303518
Meth.PMAIP1	0.123065277947991	0.0976644675580356
Meth.PNRC1	0.264292911128142	0.272222222483133
Meth.PNRC2	0.318380796747547	0.327797372066088
Meth.POLA2	0.337557563691612	0.340240470024944
Meth.POMC	0.073919835108372	0.0760952395362968
Meth.POU2F1	0.271881009475239	0.266873973457327
Meth.POU3F1	0.0702365857350237	0.0749649108506524
Meth.POU3F2	0.160564695205296	0.136008294797532
Meth.POU4F1	0.0941062007629952	0.15214448492598
Meth.POU4F3	0.0772498055137093	0.102016136129917
Meth.POU5F1	0.0637254717079359	0.0664202695089129
Meth.PPARA	0.126495287994913	0.207522169593675
Meth.PPARG	0.12630839272565	0.228182896899835
Meth.PPAT	0.0699401324368874	0.0712057119225923
Meth.PPP1R3C	0.1562074948276	0.16656534282113
Meth.PPP2CA	0.259315440897914	0.238206467730743
Meth.PPP3R1	0.2958455479488	0.300889914186769
Meth.PRDM1	0.271927473529086	0.265811248635344
Meth.PRDX1	0.33030086193357	0.314023888900982
Meth.PRDX3	0.296222426760794	0.293743806778217
Meth.PRG2	0.147032057789917	0.106682806137436
Meth.PRKAR2B	0.0969535471792261	0.0754362735517819
Meth.PRKCA	0.292921077881197	0.306848804697062
Meth.PRKRA	0.288237293253919	0.296383991478794
Meth.PRNP	0.275650677578805	0.290974886773784
Meth.PRSS8	0.0786608544371599	0.0758605698790746
Meth.PSAP	0.310788714240175	0.326375582659136
Meth.PSEN1	0.304213791632605	0.304654010432928
Meth.PSMB1	0.356283675257615	0.354628062278332
Meth.PSMB9	0.308895704750718	0.316752045285105
Meth.PSRC1	0.319870731051781	0.311562221806301
Meth.PTBP1	0.355552190886209	0.370700409160912
Meth.PTBP2	0.351561174899581	0.34107021604292
Meth.PTEN	0.208855104218803	0.218266001645048
Meth.PTF1A	0.0688222244406616	0.0765090876348866
Meth.PTGES	0.0763011389362326	0.0706198342823348
Meth.PTGS2	0.219036190336498	0.19685681289242
Meth.PTK2	0.224805105399907	0.221653418857781
Meth.PTMA	0.0704448407179773	0.0734627334501604
Meth.PTPN1	0.114906559231809	0.118568341153067
Meth.PTPN6	0.0746370437589027	0.0714133934359877
Meth.PTPRO	0.0867033634727025	0.105227943597196
Meth.PTPRZ1	0.221740868765578	0.192610430026453
Meth.PTTG1	0.27763474469429	0.263076122064176
Meth.PYCARD	0.11681164959836	0.105972037161297
Meth.PYGO2	0.247699917043917	0.277223106179584
Meth.PYY	0.140955187385433	0.123647593100231
Meth.RAB11A	0.308706692552522	0.321017380765047
Meth.RAF1	0.309684758595056	0.302512877117468
Meth.RARA	0.105837986429617	0.106977754128304
Meth.RARB	0.131736816162017	0.128413027282482
Meth.RARG	0.148413848804008	0.151479782616301
Meth.RASA1	0.327168628877909	0.320428262694363
Meth.RASSF1	0.169224273790408	0.187919320160951
Meth.RAX	0.078378623868101	0.0992564180623587
Meth.RB1	0.0925325172732699	0.0738334546355187
Meth.RBL1	0.265475008360558	0.26518663543823
Meth.RBL2	0.327282364398314	0.322762181226219
Meth.RBMS1	0.30121534449112	0.260879407858939
Meth.RBP1	0.071455643818666	0.0702849979550491
Meth.RBP4	0.0894968224587495	0.09531171623863
Meth.RCOR1	0.0878420764348439	0.0972897075177219
Meth.RCOR2	0.262952802653615	0.244467240053651
Meth.REL	0.285559120819359	0.301349434784717
Meth.RELA	0.0667452176706849	0.069191186311565
Meth.RELB	0.140325140398329	0.136448397497165
Meth.REST	0.296292893029026	0.294077667916196
Meth.RET	0.146802513295157	0.145832170926562
Meth.RFC1	0.306730310782482	0.307568817578992
Meth.RFX1	0.307933399548767	0.306500628845212
Meth.RHOA	0.298949711281383	0.300737954981657
Meth.RLF	0.297800470473973	0.298609094789832
Meth.ROR1	0.181535822635444	0.136154854215005
Meth.ROR2	0.0937203508724649	0.0881134062163858
Meth.RORA	0.111990560276608	0.145900278152169
Meth.RPA1	0.0731560734783295	0.0812801306180857
Meth.RPA2	0.248480965416743	0.243438537761933
Meth.RPA3	0.185130771834932	0.162744083493322
Meth.RPF1	0.33404663524036	0.348457363212366
Meth.RPIA	0.285696889964333	0.293974749228447
Meth.RPL10	0.112347110908803	0.0898418212333291
Meth.RPL32	0.342643243651924	0.349056918173752
Meth.RPL7A	0.233994377380997	0.231251724037849
Meth.RPSA	0.316156190386948	0.321028975677586
Meth.RRAS	0.29380955563087	0.2984668405965
Meth.RRAS2	0.167674835458487	0.157533516886207
Meth.RXRA	0.24610284769776	0.233129425069135
Meth.RXRG	0.0983815777604565	0.148575485254163
Meth.S100A6	0.304548438555772	0.302885499352566
Meth.S100A9	0.0630635954797395	0.0651518679273093
Meth.SCARB1	0.0675675839411145	0.0704502106380585
Meth.SCD	0.263374104554591	0.268320299497683
Meth.SCG2	0.330228799129232	0.343741294805188
Meth.SCGB2A1	0.0764040646481572	0.0729591771233165
Meth.SCN3B	0.120935638391426	0.110829069386539
Meth.SCN4A	0.0614333633011105	0.0645011685378793
Meth.SCNN1B	0.150074096598255	0.181282948223473
Meth.SCP2	0.134935880205213	0.135300563021295
Meth.SCTR	0.0645888508843065	0.0666791687338015
Meth.SDC4	0.123034725298769	0.0967101878787599
Meth.SERPINB5	0.0907888828370882	0.07841667527292
Meth.SERPINB9	0.0711234384860704	0.0722664076403185
Meth.SERPINE1	0.313911582886314	0.281700303085197
Meth.SESN1	0.343003434780232	0.343913844082346
Meth.SF1	0.317424818576411	0.322715671336097
Meth.SFN	0.0732408252015501	0.072712137246754
Meth.SFRP4	0.0802625690561647	0.0949701771089603
Meth.SHBG	0.0648837366803214	0.0663813477317016
Meth.SIM2	0.0970988006912911	0.0989016934617054
Meth.SIRT1	0.0684828401981623	0.0670230860717209
Meth.SIX2	0.141342436659023	0.113309517087913
Meth.SIX5	0.306391624192958	0.314786950506149
Meth.SKIL	0.305998707196218	0.301407225808133
Meth.SKP2	0.337051437065955	0.348127537306303
Meth.SLC18A2	0.0872669627485331	0.0843378144701945
Meth.SLC19A1	0.0812034009392634	0.0774029381162072
Meth.SLC20A1	0.27064948584045	0.283704713464861
Meth.SLC25A1	0.0910603442737065	0.0868022228320399
Meth.SLC25A5	0.0694707918860405	0.0697378994532205
Meth.SLC2A4	0.24530683664303	0.231611402042985
Meth.SLC30A1	0.291946189690621	0.304111539413029
Meth.SLC34A2	0.0902880741843813	0.091116071218806
Meth.SLC4A1	0.116914734167491	0.0794099990670058
Meth.SLC5A5	0.113730878765734	0.140354270177199
Meth.SLC6A3	0.0690511250748195	0.0752148875103823
Meth.SLC6A4	0.0895051464896652	0.109755347740965
Meth.SLC6A5	0.134210882934244	0.145059099274854
Meth.SLC7A1	0.290008387389778	0.292868432931359
Meth.SLC9A2	0.114157324156087	0.0870994945806941
Meth.SLC9A3	0.0846066504915442	0.0887371727148338
Meth.SLC9A3R1	0.206945825798655	0.177213202207076
Meth.SMAD6	0.280433437506888	0.279963947413392
Meth.SMAD7	0.282520330820152	0.275655639020295
Meth.SMARCA4	0.274170554637583	0.279931915492717
Meth.SMARCC1	0.201066667802225	0.209562262076085
Meth.SMARCD1	0.272037391935306	0.324126366127917
Meth.SNAI2	0.273550232112774	0.264597876772495
Meth.SNCA	0.160970989961179	0.26528231350262
Meth.SNCG	0.0670835729493498	0.0692220726852949
Meth.SND1	0.213679597613286	0.250194969955433
Meth.SOCS1	0.28780721731465	0.283272461687318
Meth.SOCS3	0.144438081103515	0.178230819347743
Meth.SOD2	0.303515426473827	0.308468880452454
Meth.SOST	0.0647402066676268	0.0676727961338376
Meth.SOX2	0.0726060607207853	0.0746687660212266
Meth.SOX3	0.068495658647451	0.0730232957695695
Meth.SOX5	0.214016729552422	0.266311511969282
Meth.SOX9	0.119329821230507	0.101865307364794
Meth.SP1	0.177248652113965	0.179641289283267
Meth.SP3	0.153086318231286	0.123258495066444
Meth.SP4	0.263164678586076	0.265834082381175
Meth.SPARC	0.107270061927459	0.174330348963313
Meth.SPI1	0.0647960871543768	0.0670337243420828
Meth.SREBF1	0.0679740039942898	0.0671192115545279
Meth.SREBF2	0.263486385086799	0.272175309505091
Meth.SRF	0.135968612992757	0.158007681996756
Meth.SSRP1	0.17080812862463	0.163778243332423
Meth.SST	0.0735062442483052	0.107829758652663
Meth.SSTR2	0.118977846384937	0.201577518522777
Meth.ST14	0.0658441051191747	0.0672935784386628
Meth.STAT1	0.3069569855009	0.309700574348029
Meth.STAT2	0.336815959836052	0.333974703339728
Meth.STAT3	0.137334985470441	0.267243958179586
Meth.STAT4	0.0629121308958514	0.0649034773757617
Meth.STAT5A	0.0838336837999388	0.119249452102804
Meth.STAT5B	0.149471855466012	0.232952380332953
Meth.STAT6	0.297712054962306	0.29897281081653
Meth.STK3	0.189061181554036	0.139933097657741
Meth.STMN1	0.135449972959806	0.0970728311040214
Meth.STRA13	0.255623332351092	0.277242201388456
Meth.SUB1	0.365458512814423	0.363513210821877
Meth.SULT1A1	0.181193258558041	0.16951489360292
Meth.SULT1A3	0.0939522490376231	0.107453628627432
Meth.SURF1	0.06514001095411	0.0680670625836993
Meth.SYVN1	0.317560751517413	0.318352854440541
Meth.T	0.0753432363445443	0.103074853892135
Meth.TAC1	0.0779990135864235	0.0979623344592654
Meth.TACR1	0.0849989691740772	0.105452210599505
Meth.TAF7	0.192787631510558	0.267677899313762
Meth.TALDO1	0.274246278915597	0.284522365846588
Meth.TAPBP	0.275989483405929	0.279323234193033
Meth.TARBP2	0.349186150378262	0.353314416372412
Meth.TBP	0.193167651558708	0.131113918589937
Meth.TBX2	0.0774017929917534	0.076108009845186
Meth.TBXA2R	0.197348626111962	0.237871257285973
Meth.TCF4	0.249770657275903	0.256324805676511
Meth.TCF7L1	0.152652610404684	0.159893591420883
Meth.TCIRG1	0.0640538609603126	0.0672163836625341
Meth.TCL1A	0.063769723333448	0.0666809086023995
Meth.TCP1	0.319252359873361	0.325240884573126
Meth.TDGF1	0.0902122133975726	0.0702372673170162
Meth.TEP1	0.121341832420734	0.127628421934466
Meth.TERT	0.0633359626047091	0.0669884844597071
Meth.TF	0.0695102063977349	0.0693401191087867
Meth.TFAM	0.254485035319187	0.251743767740053
Meth.TFAP2A	0.173462759640042	0.137201170482893
Meth.TFAP2C	0.116808676801381	0.10084222501038
Meth.TFAP4	0.316923497718971	0.32317166257221
Meth.TFF2	0.0701300256857241	0.068901205645613
Meth.TFF3	0.0676116542369344	0.0682296917023524
Meth.TFPI2	0.100148429570203	0.1465164259961
Meth.TFRC	0.286000858897591	0.310525863781531
Meth.TGFA	0.255438682551516	0.222846537911265
Meth.TGFB1	0.0624526487982177	0.064633226568558
Meth.TGFBR2	0.257801116251065	0.252310714093282
Meth.TGFBR3	0.110874328927922	0.131696426103014
Meth.TH	0.0663705044602897	0.0673555113928751
Meth.THBD	0.103886801722448	0.0950090775269272
Meth.THBS1	0.251488484767856	0.236769584926508
Meth.THRB	0.161474932131917	0.156535971644781
Meth.THY1	0.0665959139657703	0.0674418342286653
Meth.TIMP3	0.0825676488109039	0.0782766035203458
Meth.TLR10	0.1094245545452	0.0911959474635692
Meth.TLR2	0.197040772462686	0.174485631536434
Meth.TM7SF2	0.0628842291427778	0.0668277658689737
Meth.TMOD3	0.102874067237189	0.0851053190686757
Meth.TNC	0.283364036685122	0.280959841861867
Meth.TNF	0.101455877070223	0.105715437279309
Meth.TNFAIP3	0.347276604053765	0.370121860662239
Meth.TNFRSF10B	0.267078315286577	0.282183699604615
Meth.TNFRSF10C	0.0929882517745159	0.124716254358785
Meth.TNFRSF11B	0.098226716193026	0.121548596461687
Meth.TNFRSF1B	0.110755782373514	0.170419084637167
Meth.TNNI3	0.0725509969866899	0.0719488672356535
Meth.TOMM20	0.252902101121649	0.273365990935915
Meth.TOMM70A	0.346578570704814	0.257462040827741
Meth.TOP2B	0.342036631673658	0.333730190671906
Meth.TP53	0.30056662992481	0.308104314675569
Meth.TP53INP1	0.179743822874631	0.16339443240881
Meth.TP73	0.0831788339091647	0.0828071540142647
Meth.TPI1	0.26337289889224	0.284226497143781
Meth.TPM1	0.0650107797306823	0.0654779595283145
Meth.TPT1	0.33512486386693	0.339621428480686
Meth.TRAF4	0.24516912309039	0.253306552753075
Meth.TRAF6	0.195169955517056	0.201055623550549
Meth.TRH	0.0632926323485052	0.0671486649708122
Meth.TRIM25	0.28187772715574	0.286236814481515
Meth.TRPC1	0.0979282169416685	0.118901674692028
Meth.TRPS1	0.199639126371331	0.219738899478569
Meth.TSC22D3	0.0788483852386937	0.0807413216969371
Meth.TSHR	0.0864754737769907	0.0817631619513393
Meth.TTF1	0.0750355218247618	0.072029180938333
Meth.TWIST1	0.0907569029123589	0.117084317363496
Meth.TYMS	0.265860997662852	0.277249768698718
Meth.UBTF	0.169708377496082	0.305503920634739
Meth.UCP1	0.10225414150335	0.114290665043983
Meth.UCP2	0.210684918348631	0.259871374640381
Meth.UGDH	0.0876505573855444	0.112289116287022
Meth.ULBP1	0.172120283603133	0.186391367802893
Meth.USF2	0.324275392282699	0.350474128567113
Meth.USP18	0.216223584465368	0.157807279552398
Meth.UTF1	0.0713047693984322	0.0742615497696272
Meth.VAMP2	0.208342295775447	0.213950391222523
Meth.VDR	0.287186410298364	0.295070652850851
Meth.VHL	0.2883554550009	0.282138714087747
Meth.VIM	0.11931006036521	0.235226957443428
Meth.VIPR1	0.120020985538225	0.120509440704473
Meth.VSNL1	0.292253934622875	0.255176696803438
Meth.WARS2	0.297282385981123	0.310761498143282
Meth.WEE1	0.313322195530656	0.334365690422397
Meth.WNT4	0.085250284806689	0.085068655668131
Meth.WNT7B	0.157087182380903	0.14525563741229
Meth.WRN	0.0952437959415764	0.102455030347215
Meth.WT1	0.0796658695115533	0.0804635325855944
Meth.YBX1	0.0736354961164505	0.0758626647656389
Meth.YY1	0.292264973922205	0.286484169504889
Meth.ZBTB16	0.0698394144003042	0.0706216696238953
Meth.ZEB1	0.197907384381327	0.179223768780359
Meth.ZHX1	0.195145428250206	0.196396943686384
Meth.ZNF202	0.30051776637241	0.30287554315
Meth.ZNF267	0.206905405015449	0.278225662046818
Meth.ZNF76	0.180098015592312	0.160253536036554
Meth.ZP3	0.222138950863417	0.206189341141317
