# Supplementary material for: Preferential Activation of the Hedgehog Pathway by Epigenetic Modulations in HPV Negative HNSCC Identified with Meta-Pathway Analysis
Source: PLoS One. 2013 Nov 4;8(11):e78127. doi: 10.1371/journal.pone.0078127 (PMC3817178; doi:10.1371/journal.pone.0078127)
Supplement: Methods S1 — R code. ZIP archive containing R code used to for the analysis in this manuscript. The README file in the archive describes each of the files contained therein. To fully reproduce the results, the scripts should be run in the following order (1) Preprocessing.R, (2) RunMEGAPSReplicateThreshold.R, and (3) Postprocessing.R. Note that the CoGAPS analysis and associated gene set statistics are stochastic algorithms, so results may differ slightly from values reported here though qualitative results will remain unchanged. (ZIP) [file pone.0078127.s009.zip › CodeArchive_S1/GAPS/ExprsFALSE.MethTRUE/NormalTRUE.HPVPosTRUE.HPVNegTRUE/nP2.nIter50000000.SigE0.10/PResults0.1815471281.Diagnostics.txt]

Diagnostics for P created at Mon Jun 11 12:43:44 2012


number of genes: 972
number of samples: 69
number of patterns: 2
number of burn in steps: 1e+08

Initial chi^2: 5.66088e+08

Iter	Burn In	T	chi^2	number of atoms
0	1	2e-08	5.66088e+08	1
1000000	1	0.02	3.1674e+07	258
2000000	1	0.04	3.08535e+07	266
3000000	1	0.06	3.06851e+07	269
4000000	1	0.08	3.0661e+07	294
5000000	1	0.1	3.06538e+07	293
6000000	1	0.12	3.06502e+07	294
7000000	1	0.14	3.06463e+07	307
8000000	1	0.16	3.06439e+07	291
9000000	1	0.18	3.06441e+07	312
10000000	1	0.2	3.06423e+07	327
11000000	1	0.22	3.06404e+07	319
12000000	1	0.24	3.06398e+07	339
13000000	1	0.26	3.06396e+07	335
14000000	1	0.28	3.06387e+07	331
15000000	1	0.3	3.06386e+07	313
16000000	1	0.32	3.06376e+07	352
17000000	1	0.34	3.06374e+07	322
18000000	1	0.36	3.06369e+07	337
19000000	1	0.38	3.06368e+07	371
20000000	1	0.4	3.06366e+07	331
21000000	1	0.42	3.06361e+07	353
22000000	1	0.44	3.06359e+07	352
23000000	1	0.46	3.06356e+07	339
24000000	1	0.48	3.06355e+07	361
25000000	1	0.5	3.06351e+07	351
26000000	1	0.52	3.06349e+07	368
27000000	1	0.54	3.06349e+07	364
28000000	1	0.56	3.06349e+07	345
29000000	1	0.58	3.06346e+07	334
30000000	1	0.6	3.06345e+07	361
31000000	1	0.62	3.06343e+07	381
32000000	1	0.64	3.06344e+07	370
33000000	1	0.66	3.06341e+07	374
34000000	1	0.68	3.06342e+07	376
35000000	1	0.7	3.06341e+07	367
36000000	1	0.72	3.06339e+07	385
37000000	1	0.74	3.06336e+07	400
38000000	1	0.76	3.06338e+07	362
39000000	1	0.78	3.06338e+07	369
40000000	1	0.8	3.06335e+07	368
41000000	1	0.82	3.06335e+07	376
42000000	1	0.84	3.06336e+07	407
43000000	1	0.86	3.06335e+07	397
44000000	1	0.88	3.06333e+07	397
45000000	1	0.9	3.06333e+07	379
46000000	1	0.92	3.06333e+07	380
47000000	1	0.94	3.06332e+07	400
48000000	1	0.96	3.06331e+07	399
49000000	1	0.98	3.0633e+07	417
50000000	1	1	3.06331e+07	403
51000000	1	1	3.06331e+07	413
52000000	1	1	3.06331e+07	415
53000000	1	1	3.06331e+07	429
54000000	1	1	3.0633e+07	388
55000000	1	1	3.06331e+07	421
56000000	1	1	3.06332e+07	410
57000000	1	1	3.06332e+07	399
58000000	1	1	3.06331e+07	389
59000000	1	1	3.0633e+07	384
60000000	1	1	3.06331e+07	398
61000000	1	1	3.06332e+07	417
62000000	1	1	3.06331e+07	403
63000000	1	1	3.0633e+07	381
64000000	1	1	3.06331e+07	433
65000000	1	1	3.0633e+07	419
66000000	1	1	3.0633e+07	374
67000000	1	1	3.06332e+07	428
68000000	1	1	3.06331e+07	416
69000000	1	1	3.06329e+07	417
70000000	1	1	3.06331e+07	402
71000000	1	1	3.06331e+07	401
72000000	1	1	3.0633e+07	388
73000000	1	1	3.06332e+07	392
74000000	1	1	3.0633e+07	405
75000000	1	1	3.06331e+07	395
76000000	1	1	3.06331e+07	420
77000000	1	1	3.06331e+07	404
78000000	1	1	3.06331e+07	413
79000000	1	1	3.06332e+07	423
80000000	1	1	3.06331e+07	392
81000000	1	1	3.06331e+07	396
82000000	1	1	3.06332e+07	397
83000000	1	1	3.0633e+07	392
84000000	1	1	3.06331e+07	381
85000000	1	1	3.06331e+07	393
86000000	1	1	3.06332e+07	378
87000000	1	1	3.06331e+07	398
88000000	1	1	3.06331e+07	391
89000000	1	1	3.06332e+07	399
90000000	1	1	3.06332e+07	402
91000000	1	1	3.0633e+07	432
92000000	1	1	3.0633e+07	406
93000000	1	1	3.06329e+07	406
94000000	1	1	3.06331e+07	396
95000000	1	1	3.0633e+07	396
96000000	1	1	3.06331e+07	410
97000000	1	1	3.0633e+07	395
98000000	1	1	3.0633e+07	424
99000000	1	1	3.06332e+07	404
100000000	0	1	3.06332e+07	417
101000000	0	1	3.06331e+07	428
102000000	0	1	3.06332e+07	423
103000000	0	1	3.06331e+07	418
104000000	0	1	3.06331e+07	407
105000000	0	1	3.06331e+07	411
106000000	0	1	3.06331e+07	407
107000000	0	1	3.06331e+07	397
108000000	0	1	3.06331e+07	404
109000000	0	1	3.06331e+07	427
110000000	0	1	3.06331e+07	408
111000000	0	1	3.06331e+07	415
112000000	0	1	3.06331e+07	428
113000000	0	1	3.06331e+07	427
114000000	0	1	3.06331e+07	429
115000000	0	1	3.0633e+07	406
116000000	0	1	3.06331e+07	412
117000000	0	1	3.0633e+07	410
118000000	0	1	3.06331e+07	396
119000000	0	1	3.06331e+07	408
120000000	0	1	3.06331e+07	431
121000000	0	1	3.0633e+07	417
122000000	0	1	3.06331e+07	429
123000000	0	1	3.06332e+07	402
124000000	0	1	3.06331e+07	419
125000000	0	1	3.06331e+07	400
126000000	0	1	3.06332e+07	425
127000000	0	1	3.06331e+07	431
128000000	0	1	3.06331e+07	438
129000000	0	1	3.0633e+07	422
130000000	0	1	3.06331e+07	422
131000000	0	1	3.06329e+07	398
132000000	0	1	3.06331e+07	405
133000000	0	1	3.0633e+07	399
134000000	0	1	3.0633e+07	411
135000000	0	1	3.0633e+07	430
136000000	0	1	3.06332e+07	420
137000000	0	1	3.06331e+07	419
138000000	0	1	3.0633e+07	404
139000000	0	1	3.06331e+07	439
140000000	0	1	3.06331e+07	412
141000000	0	1	3.0633e+07	411
142000000	0	1	3.06332e+07	411
143000000	0	1	3.06332e+07	416
144000000	0	1	3.06332e+07	400
145000000	0	1	3.06331e+07	400
146000000	0	1	3.06331e+07	421
147000000	0	1	3.06329e+07	439
148000000	0	1	3.0633e+07	398
149000000	0	1	3.06331e+07	391


Summary
<number of atoms> 414.76 <chi^2>: 30633088 ; chi^2 of mean: 30631001.2071451
