# Supplementary material for: Preferential Activation of the Hedgehog Pathway by Epigenetic Modulations in HPV Negative HNSCC Identified with Meta-Pathway Analysis
Source: PLoS One. 2013 Nov 4;8(11):e78127. doi: 10.1371/journal.pone.0078127 (PMC3817178; doi:10.1371/journal.pone.0078127)
Supplement: Methods S1 — R code. ZIP archive containing R code used to for the analysis in this manuscript. The README file in the archive describes each of the files contained therein. To fully reproduce the results, the scripts should be run in the following order (1) Preprocessing.R, (2) RunMEGAPSReplicateThreshold.R, and (3) Postprocessing.R. Note that the CoGAPS analysis and associated gene set statistics are stochastic algorithms, so results may differ slightly from values reported here though qualitative results will remain unchanged. (ZIP) [file pone.0078127.s009.zip › CodeArchive_S1/GAPS/ExprsFALSE.MethTRUE/NormalTRUE.HPVPosTRUE.HPVNegTRUE/nP2.nIter50000000.SigE0.10/Psd.0.1815471281.txt]

"1"	"4"	"11"	"14"	"15"	"16"	"18"	"22"	"25"	"30"	"31"	"37"	"50"	"2"	"3"	"5"	"6"	"7"	"8"	"9"	"10"	"12"	"13"	"17"	"19"	"20"	"21"	"23"	"24"	"26"	"28"	"29"	"32"	"34"	"36"	"39"	"40"	"42"	"43"	"44"	"45"	"46"	"48"	"49"	"114"	"115"	"116"	"117"	"101"	"102"	"103"	"104"	"105"	"106"	"107"	"108"	"118"	"109"	"110"	"111"	"112"	"113"	"119"	"120"	"121"	"122"	"123"	"124"	"125"
"p1"	2.43833448988226e-05	2.17724727417223e-05	2.61060298982709e-05	3.48852159174012e-05	3.02119086114854e-05	3.42392537436582e-05	4.44480095641805e-05	2.70404485400864e-05	2.46870035314841e-05	2.90251207238427e-05	2.30829235319448e-05	3.5638959923519e-05	2.39692510316058e-05	2.99740139547732e-05	3.78887663110296e-05	2.55835738528197e-05	2.16301283174534e-05	2.96710423119941e-05	2.9769062337684e-05	2.99745650332836e-05	2.75319730679181e-05	3.17365294978335e-05	2.34597782687981e-05	2.44942312550802e-05	3.04619198799448e-05	3.96630229646561e-05	2.70034189559388e-05	2.88800983124522e-05	2.16439693195874e-05	2.92368288951518e-05	2.53060210451895e-05	3.79880425285743e-05	2.48905064825602e-05	3.1820086739904e-05	3.69257421785432e-05	2.36998622081624e-05	3.12436254227913e-05	3.37663642290228e-05	2.19898289973237e-05	2.91954464300974e-05	2.75272627912966e-05	3.34192090804232e-05	3.97333462858538e-05	2.7499803651557e-05	3.72020508375107e-05	3.26977670981038e-05	3.60092001062658e-05	1.88989526658927e-06	3.19745608612375e-05	3.24409071847475e-05	3.27348936078629e-05	3.70000212638147e-05	3.31741396450096e-05	3.04711819020117e-05	3.35562299182546e-05	3.20528996896802e-05	3.13667900446119e-05	3.46138308951433e-05	3.60218869170037e-05	3.39999089257267e-05	2.96788110564534e-05	3.38457503424758e-05	3.33192683619343e-05	3.63100196075258e-05	2.73946574061039e-05	3.39742567816791e-05	2.90836307597368e-05	3.14274051265571e-05	3.68398397181347e-05
"p2"	1.81412385857272e-05	1.60311131166085e-05	1.77794547796652e-05	2.16172204803817e-05	1.84401003120432e-05	1.86996776378435e-05	2.45493056145372e-05	1.97198768623394e-05	1.7830419328747e-05	2.06609704922106e-05	1.69043149210742e-05	2.09800242942625e-05	1.79910327557468e-05	1.78611476991489e-05	3.72244409937969e-07	1.66045674272046e-05	1.56625912087415e-05	1.86631518507567e-05	2.21763128268109e-05	2.00388023745203e-05	1.93687243160784e-05	1.76772428570039e-05	1.7563867384702e-05	1.72328571736107e-05	1.83971636413803e-05	2.12998735554052e-05	1.95327716338108e-05	2.02160465647264e-05	1.64082544990447e-05	1.83500091675668e-05	1.79798246870374e-05	1.95519734297668e-05	1.79104994269974e-05	2.02484898802687e-05	1.97489717919873e-05	1.54723401668062e-05	2.13463656521259e-05	1.92343556670795e-05	1.66827764074475e-05	1.66820744410724e-05	2.01171872333029e-05	1.85180574447271e-05	2.03282195267147e-05	1.71841049864473e-05	2.72228092630956e-05	2.3581111475847e-05	2.67529827919812e-05	2.79758804763812e-05	2.13279675824759e-05	2.15997872748046e-05	2.19735147887801e-05	2.52946235864982e-05	2.26096404493555e-05	2.12171115617419e-05	2.49431875617823e-05	2.08387693704999e-05	2.13684822429065e-05	2.36379344910322e-05	2.4352695781967e-05	2.24586596384237e-05	1.98728877446151e-05	2.25715610181983e-05	2.16897325511248e-05	2.3781084752559e-05	1.8364753935961e-05	2.24339440030187e-05	2.0636468851627e-05	2.34874430883069e-05	2.45889822753612e-05
