# Supplementary material for: Preferential Activation of the Hedgehog Pathway by Epigenetic Modulations in HPV Negative HNSCC Identified with Meta-Pathway Analysis
Source: PLoS One. 2013 Nov 4;8(11):e78127. doi: 10.1371/journal.pone.0078127 (PMC3817178; doi:10.1371/journal.pone.0078127)
Supplement: Methods S1 — R code. ZIP archive containing R code used to for the analysis in this manuscript. The README file in the archive describes each of the files contained therein. To fully reproduce the results, the scripts should be run in the following order (1) Preprocessing.R, (2) RunMEGAPSReplicateThreshold.R, and (3) Postprocessing.R. Note that the CoGAPS analysis and associated gene set statistics are stochastic algorithms, so results may differ slightly from values reported here though qualitative results will remain unchanged. (ZIP) [file pone.0078127.s009.zip › CodeArchive_S1/GAPS/ExprsFALSE.MethTRUE/NormalTRUE.HPVPosTRUE.HPVNegTRUE/nP3.nIter50000000.SigE0.10/Amean.0.7182214959.txt]

p1	p2	p3
Meth.AANAT	2.79619708203889e-06	10.6113912690606	6.30656420522253
Meth.ABCA1	54.5419836916075	71.4803960319349	56.1853168365667
Meth.ABCA2	44.3601223173933	61.7035436433199	52.5882163049995
Meth.ABCC3	64.8617411365369	70.5029109253837	1.44381461996706
Meth.ABCG2	23.7490614311792	70.1914088526076	64.496543084307
Meth.ABL1	27.7096260140243	34.2857679156017	37.1818913792766
Meth.ABRA	1.65581773709357	3.47839459191458	1.48963860765376
Meth.ACAA1	53.3728076306882	66.1186058243548	61.8314299832897
Meth.ACADM	88.3853859747053	27.3630629153916	51.5770235084175
Meth.ACAT1	19.9814383612102	23.4250421573446	21.671035858355
Meth.ACAT2	15.5160659894485	13.5511182393981	17.0848058477227
Meth.ACE	48.9625668261641	63.493790769251	62.6140669260333
Meth.ACE2	6.48601404162069	16.5221256080155	11.6481554405427
Meth.ACHE	63.071429424895	70.3294733329319	65.370775795071
Meth.ACLY	41.622226667297	68.5411759727223	32.3996262945308
Meth.ACOX1	49.123850376646	69.1019018812297	66.2113984227112
Meth.ACSL1	36.5746254254658	55.2107994570366	59.3854842773782
Meth.ACTA1	57.076927993408	1.25733795680539	9.12621507382323
Meth.ACTB	57.1571496703892	80.7358226231928	73.0689344657144
Meth.ACTG1	84.1832266950509	67.3877308443372	39.9451902019452
Meth.ADA	5.99187484929634	47.146090258547	67.4548074383086
Meth.ADAM17	35.8363214579932	46.7381356402624	51.2426507978309
Meth.ADAMTS1	61.5879824056065	68.7589376943219	14.1106670291242
Meth.ADAR	56.9432881779892	65.9866711396332	61.8806773977241
Meth.ADCY3	1.1752563246591	7.86585755664732	4.16980858327649
Meth.ADCY4	45.9347018623147	9.55619247581718	35.1100373364162
Meth.ADCYAP1	61.2881580386636	4.38142413300127	17.5881738894682
Meth.ADCYAP1R1	98.3780327033166	21.3608862324322	16.9912305767533
Meth.ADD1	41.4635622040241	53.7050961553111	52.1089005964801
Meth.ADH5	49.4759596564192	69.8675031826924	68.0385581570968
Meth.ADPRH	32.8660249830698	38.4420213185359	30.8922005095156
Meth.ADRA1B	0.00113483455036213	6.01759831839042	4.13108839965147
Meth.ADRA1D	4.63263754964029	2.14558670132083	1.93958084097809
Meth.ADRA2B	4.11521403497793	5.3827695196729	4.64713709819078
Meth.ADRB1	33.6369747879372	11.7916469609868	4.80668833021292
Meth.ADRB2	48.3803931693809	22.4112427465384	34.7863687916232
Meth.ADRB3	27.4237205848916	14.6562360521483	9.33552233443546
Meth.ADSL	63.1812244855194	87.9099768231762	77.8380157470875
Meth.AGGF1	41.3286801754862	49.986710907547	55.4665117306834
Meth.AGTR1	52.5266110041552	12.274167285317	6.63136563916607
Meth.AGTRAP	49.6233478550993	70.8451314130999	63.372997925577
Meth.AHRR	0.64529564596354	3.9656594401281	2.02262848887244
Meth.AIM1	63.6041720959897	73.8333203644899	60.9448123535144
Meth.AIP	5.91094365952761	47.2452369899133	58.8284926528692
Meth.AKNA	6.40519590083009	6.7156782125212	6.29746370888244
Meth.AKR1B1	64.2545187695813	83.052726066851	71.4291181311533
Meth.AKT2	34.3945083384745	48.0142022155934	46.133433449619
Meth.ALAS1	26.1426610613275	17.9832526917496	46.3131149403015
Meth.ALDH1A1	30.1280702810361	28.1996062907602	45.0213698313178
Meth.ALDOC	51.3713435622144	18.2060057595157	69.3871239613652
Meth.ALOX12	2.16762154124034	10.2773144556208	5.01131287734545
Meth.ALOX15	48.0437807388554	16.8825133186374	32.1600941484355
Meth.ALOX5	37.2941766625428	40.4059160981566	35.0981400633883
Meth.AMBP	0	14.2992288269647	7.93502044740272
Meth.ANGPT1	26.2691048437824	17.3685812941566	31.0254108241174
Meth.ANPEP	0.000240643205630816	6.0875628806407	5.84712547869138
Meth.APBB1	79.7152442995888	45.2895659688844	73.2373107797731
Meth.APC	20.6647774663122	21.2584529399385	11.6606374050685
Meth.API5	21.4586052303036	25.2932635220204	33.2515649919166
Meth.APOB	22.114166237675	20.2203166053594	17.7996432716691
Meth.APOBEC3G	26.0041751147622	18.3062171367847	39.2163279237684
Meth.APOH	3.76139473664019	11.5085692063025	6.09223327493635
Meth.APP	62.8841812332902	69.0604207869863	17.2704832157981
Meth.APRT	61.7401254691145	75.1179299214254	65.0873884983436
Meth.AQP5	23.5268589137052	17.7643051462557	19.472479191466
Meth.AR	13.1000565838836	19.2209183094665	0.206071855796358
Meth.ARNTL	48.0893894060567	32.4781231200782	35.3303600731994
Meth.ASPH	51.7856502752811	65.6346406492859	67.5901379166875
Meth.ATF2	44.2844675723729	61.8208328447819	57.5185109611236
Meth.ATF3	0.00014123593052478	14.0694260338831	15.299057770984
Meth.ATF5	3.33334539776657	9.20443324176902	15.3984509580041
Meth.ATF6	33.3912516258835	39.177698474551	47.8977004501058
Meth.ATOH1	46.9616140420299	55.1017879862056	20.8680013762895
Meth.ATP1A1	29.3742195165921	46.6031378055339	34.541032344818
Meth.ATP1B1	52.9963455735987	75.2834538686402	61.1169291491497
Meth.ATP2A2	53.9418152312535	74.9845435608991	63.9527971395472
Meth.ATP2A3	67.9353395432036	25.844525288747	63.6415350172054
Meth.ATP7B	52.686211233704	23.9629832350314	44.5352938437242
Meth.ATXN1	60.1909489194425	83.4723216686513	76.9416722363828
Meth.AURKB	53.2572212266501	69.653279498853	65.9623709191727
Meth.B2M	67.9203536489482	86.5772823043966	76.1216358132482
Meth.B3GAT1	49.0134533829996	11.7395466827784	29.2394153616183
Meth.B4GALT1	15.1586324154817	18.3047750959215	28.3725168614824
Meth.B4GALT5	67.9739099995119	93.8241486295759	82.0988632365048
Meth.BACE1	61.3624858083752	72.1236926020865	0.000105396609634734
Meth.BARX2	60.7937425642317	78.5229115771996	22.6091409005663
Meth.BAX	42.7797972070918	72.5463774839346	54.7155710203921
Meth.BBC3	45.0418225439849	58.555247312087	55.4186274134941
Meth.BCL2	45.7272020472783	36.8599440291861	55.741753618733
Meth.BCL3	46.7887139487736	64.4224329470534	59.3848507456808
Meth.BCL6	53.5515491010441	81.4210935769758	71.9432780111236
Meth.BDKRB2	32.6846249482017	51.9920158056881	17.056937209996
Meth.BDNF	52.7700417188272	15.410472530559	20.9520506361055
Meth.BIK	27.2692754877238	36.5469600654534	40.9296442854674
Meth.BMF	65.7004483531624	88.1900396236705	78.16626717776
Meth.BMP4	12.4086684543555	15.827980998164	13.4136170736166
Meth.BMP7	67.4913219076354	80.5549654554258	13.0693917784634
Meth.BOP1	47.7351691123484	71.3937366256197	64.2531432891823
Meth.BRCA1	1.19786284958556	9.62500590142806	7.64016686725678
Meth.BRCA2	3.48737495056283	8.14258643626603	7.96473748306979
Meth.BSG	47.8139213710201	21.5828500098641	105.203835669158
Meth.CABP1	38.0733692459337	53.6104008211654	49.2528653181085
Meth.CALB1	69.9471927686845	10.6032424911646	39.1968047290876
Meth.CALCA	47.8617443877867	10.8063848920342	13.270494540318
Meth.CALCR	55.7873020234075	9.19377221460318	22.5676161966557
Meth.CALR	66.5173983333806	90.331640573007	80.9610202576313
Meth.CAMK2B	107.427274365308	26.4299413545545	38.0033652621485
Meth.CAND1	28.573790274906	40.3557338714538	35.9163125433585
Meth.CAPNS1	52.2826088205121	70.7504228346447	63.39481858726
Meth.CASP6	23.826559879181	27.0527987565126	10.994195850938
Meth.CASP7	73.5296530535	96.3954265086993	84.9161686041222
Meth.CASP8	0.477988203409869	31.8297734884317	42.6823348522262
Meth.CASP9	30.7883843927269	40.0307219040603	39.2366133100289
Meth.CAT	38.6633331857651	55.0132758870539	41.3442892181947
Meth.CAV1	41.3956490475268	50.5422427448082	41.4970240744049
Meth.CBS	60.1994655912845	13.7880535362173	49.7670359255191
Meth.CCK	45.1696777223198	26.4451566099439	11.5694906372288
Meth.CCNA1	42.5986935598607	5.18514794908308	22.2410565619967
Meth.CCNA2	49.1626410427364	61.1154933962967	65.238695053358
Meth.CCNB1	1.60053904923929	2.78067383876072	1.96308139529814
Meth.CCND1	44.6058682767879	73.5138610283288	48.2212051469415
Meth.CCND2	40.36695630392	27.2526244247752	26.5719602652981
Meth.CCNE1	56.6854333476918	81.05875302906	67.7849895563531
Meth.CCNG1	60.0004065815459	57.7995179959589	57.3859075532679
Meth.CCNG2	59.0273217615734	72.639771139808	69.2275065224669
Meth.CCNT2	39.3215021862092	47.0516547914387	48.0455584547554
Meth.CCRN4L	60.719853472884	80.8995842656817	71.6932919019614
Meth.CCT2	64.6130409051792	84.7680452259223	76.5812113154724
Meth.CCT4	65.878912746218	86.9326863192186	74.9791313992165
Meth.CCT5	60.0906472229849	81.1829231293152	73.1251405155213
Meth.CCT7	64.0870849120789	88.7954888701895	76.7062376219927
Meth.CCT8	50.9589922478569	67.1739614421971	66.3465486774058
Meth.CD226	9.65820657200093	2.31397584610875	21.221491475114
Meth.CD40	24.1099333333056	29.9425808461302	51.2099877936396
Meth.CD44	42.9732317518502	62.9766639685453	46.0519187031383
Meth.CD47	3.75581108783451	2.46635549157558	1.79594797633847
Meth.CD68	63.5217033689418	80.4453277667642	68.8922348083261
Meth.CD74	2.20911364105858	5.03153567369235	12.7391893022414
Meth.CD79B	0.359308181340911	7.84063749538162	9.05440748544827
Meth.CD8A	58.8215244436953	2.79139268217299	23.5909028249225
Meth.CDC25A	50.7235142496353	80.0707259581345	68.8528075373698
Meth.CDH1	22.6022212007004	37.4485326521185	11.6366743679026
Meth.CDK2	22.6672248279855	29.6987281773012	35.7046990785399
Meth.CDK4	39.952758269245	56.7236566042933	49.6604717901755
Meth.CDK5	42.303960144528	84.0834234222521	62.8673556523012
Meth.CDK6	58.8332174506299	74.8255372743652	69.6078224045829
Meth.CDKN1A	45.3478973447289	65.8815846777014	34.8979511406344
Meth.CDKN1B	51.9259379082882	73.2322186395214	65.7843148209022
Meth.CDKN1C	48.7988849877671	56.0074715650021	52.041112350845
Meth.CDKN2A	42.2325804496495	36.0172434573043	46.3695052876113
Meth.CDKN2B	50.7895595127739	62.7787363135688	48.4440599741795
Meth.CDKN2C	51.688349431948	67.0583133824374	62.5086971882104
Meth.CDX2	63.1150487847305	8.61375177316254	12.588352557683
Meth.CEBPA	69.0034441652778	73.4559628766919	14.0443764745577
Meth.CEBPB	66.1153904385389	87.5242450702695	81.2530038358863
Meth.CEBPD	66.8897860433608	83.2532041172793	58.8711853154464
Meth.CEBPZ	60.6802439432994	75.3423524187165	70.7776148357143
Meth.CERK	44.8793935961995	50.5511481472919	58.2493709016947
Meth.CES2	63.8875236875272	86.1782166353738	73.6132285527149
Meth.CETP	0.893423567312178	8.49656855273399	7.02238941084579
Meth.CFD	3.34600086180593	12.7792450865459	15.0143364802315
Meth.CGB5	0.0291733661001939	11.48343384836	5.85742943507682
Meth.CHGA	65.8326039928587	20.1269383738553	9.28665046994937
Meth.CIC	38.4575978511871	35.2778928788531	46.7308215238849
Meth.CISH	45.779254195719	64.4352774012454	58.3350163106752
Meth.CKB	53.0797960473043	65.6429728585779	43.7893253170899
Meth.CKLF	58.1658997819951	80.3344482092163	71.2723871751713
Meth.CLCN7	0.00649915917214662	23.4468137338396	10.9972067949772
Meth.CLDN1	50.1902200367171	39.914547196062	44.7692609518934
Meth.CLDN18	2.817170685969e-05	12.2239110339189	5.7181544615841
Meth.CLDN19	0	7.99013774925747	6.40243457661791
Meth.CLDN7	75.6715383877219	104.842122293351	84.514675971701
Meth.CLGN	83.2185429639614	12.0280642442307	31.1783040243607
Meth.CMKLR1	6.39601448765036	19.572834272234	7.41505367202504
Meth.CNN1	1.17953850553022	9.78779625151416	9.91679707103613
Meth.CNTFR	24.4358719948764	56.6668835578539	66.1135028385157
Meth.COL11A2	40.6481382303046	21.6524107809061	21.3523437983365
Meth.COL1A1	40.321264880672	40.8306076749575	43.673053104841
Meth.COL7A1	42.8538219845401	61.7431244030895	20.7797672823109
Meth.COL9A2	59.584068947951	34.8252087343852	64.5152481156465
Meth.COMP	19.0518871846475	26.4329957568628	29.221400691558
Meth.COPS5	54.9843583609514	72.5520126333684	68.9737283523403
Meth.COX4NB	64.1706427830561	72.8996523709321	61.8930321961467
Meth.COX5A	54.8494225747289	67.7605122381789	63.0309456916711
Meth.COX6A1	41.3958425898284	49.4366041232378	49.3031674357038
Meth.COX6C	57.7595173935892	79.3023899106664	70.6379914041378
Meth.COX7A2	45.9334695947468	54.5575581748434	56.9535738781597
Meth.COX7C	20.6872415738061	28.2038491940155	19.5197078438386
Meth.COX8A	60.6349240528648	78.6674797587679	73.8649817160427
Meth.CPEB2	40.900339396336	50.8861018208771	41.3593462643105
Meth.CPT1A	21.0159668313471	55.6342962865895	63.8046723766382
Meth.CRABP1	67.1872817397251	6.26663790366641	21.1735877265484
Meth.CRABP2	49.1866613752849	72.3534151559209	32.5219878171754
Meth.CREB1	37.7222876207398	80.4201542303701	76.7151611697584
Meth.CREM	62.687361112837	79.1085849327601	76.7192625857477
Meth.CRH	7.573829051952	6.80155465085645	6.83523288036451
Meth.CRMP1	19.5928627363461	14.5241736533	4.27411714746972
Meth.CRY1	70.9012583560177	88.7198016825553	31.3411021885577
Meth.CRYAA	0.0141170172984691	9.62853288566911	6.3239926103997
Meth.CSF1	46.7733325165221	62.7004534981215	55.7415912729859
Meth.CSNK1A1	61.5569978187432	87.2540972828994	85.4432815271857
Meth.CTDSP1	54.8844761514427	73.9430267771371	61.7629049875363
Meth.CTGF	52.1301609320943	63.4485389286887	22.1687259360304
Meth.CTH	46.5999979998768	61.8716530488308	63.7214616540762
Meth.CTNNB1	48.2972471905838	70.178364316489	70.2571705694614
Meth.CTSD	69.9804734318829	86.4196670094785	74.4331131726475
Meth.CTSK	7.72899836931719	7.02572894345758	2.58719083991739
Meth.CX3CL1	19.8959448260284	29.8167311081181	4.18100935367792
Meth.CXCL12	19.278600978242	15.0329889390239	26.3719805014008
Meth.CXCL2	57.5032637062675	27.7990488005687	33.9569643899481
Meth.CXCL3	62.2405834390982	35.0808013025606	35.5551804841875
Meth.CXCL5	10.8660798810709	6.49440936472241	6.03004414329592
Meth.CYBA	38.7754917659387	48.0101706242094	99.6636602600654
Meth.CYC1	62.4972389165193	66.2710472340428	57.3821767742443
Meth.CYCS	44.1189362963532	51.3895005654969	59.1171251911088
Meth.CYGB	14.6391725238395	14.2287341672984	15.2178272743737
Meth.CYP17A1	0.00285982552777568	3.04528855591085	2.92649081219315
Meth.CYP1A1	36.9253568379707	39.6852980978536	28.055933856316
Meth.CYP1B1	71.7319562214244	23.1818881715239	43.7431995318376
Meth.CYP21A2	0	20.556058567796	7.91133879279917
Meth.CYP24A1	55.1069122696263	17.4554850753061	27.3135589401314
Meth.CYP2E1	9.25387689009037	25.1300328871708	9.39080914093957
Meth.CYP51A1	66.5831769507542	81.8685421795765	76.8679996241859
Meth.CYP7B1	9.53754397938316	29.3095145249654	18.0572373115776
Meth.CYR61	69.642163037869	90.8204737329153	3.3998284544545
Meth.DAG1	56.6332506737462	67.452353918936	68.1548411795738
Meth.DAP	54.2318623177476	71.2249413075372	71.7264726625496
Meth.DBH	8.7594448180428e-08	11.0562970996454	0.160098113600053
Meth.DDB2	44.5270193825249	65.1994933508547	39.0041383827516
Meth.DDIT3	59.8722279292635	79.6544860382587	71.5132811050566
Meth.DDX18	54.6369729755777	71.018347941529	66.7879401267269
Meth.DEC1	3.38515867834707	4.91812712499802	3.13869770539408
Meth.DEK	47.5752598259912	63.4081691730909	58.6585153221802
Meth.DES	5.50966820484486	11.450614896455	16.609642706012
Meth.DFFB	58.1307882485137	80.0322823640628	74.9040943279683
Meth.DHFR	58.4828022552685	82.2838645803209	72.9011960029128
Meth.DIO2	16.560780618571	15.2930642564921	13.1881003439254
Meth.DIRAS3	7.48410109208078	15.4816620500111	10.5250511272656
Meth.DKK1	48.3901134236902	7.34791460914169	31.3853152877959
Meth.DLX3	50.3690262104837	71.5171645491401	39.4856923152811
Meth.DLX5	29.1553054564	32.4692264716231	15.1786518084015
Meth.DMD	11.1116666700694	28.179233539994	5.73418535677308
Meth.DMRT1	101.515365355609	29.7086584796133	0.000180640020155001
Meth.DMTF1	46.3925736737856	58.2200482418022	61.7212577379517
Meth.DNAJB1	5.23566050325384	16.4253213594176	10.0482568126498
Meth.DNASE2	56.4954348173798	74.0788677319693	65.7663295984957
Meth.DND1	1.00228904638656	1.49572117419214	1.14731710745591
Meth.DNM1	51.3507910962728	59.6239626819334	54.5692401815459
Meth.DNMT1	49.6070581343346	72.8664437891666	58.07621381855
Meth.DNMT3A	4.25211709404071	17.2476473320836	12.387393757355
Meth.DNMT3B	12.1494300129365	19.8717180916191	16.2259580913618
Meth.DRD1	28.0399729527947	8.40189359848625	38.256255117023
Meth.DRG1	68.9029250799619	93.4147099622235	82.1910090230409
Meth.DSC3	44.4110338588351	56.8406552430107	3.62662859084142
Meth.DUSP1	35.261554149133	54.2536533572517	68.1871484384748
Meth.DUSP4	81.5995599770544	6.7227535558439	22.5407448234535
Meth.E2F1	19.1680328748769	35.5252302047466	23.4789766402776
Meth.E2F2	44.0761218353191	55.8303755089543	69.5572430987538
Meth.E2F3	56.400122784437	70.7355840463296	69.0844588412783
Meth.E2F5	51.6114297779088	72.3156575204743	67.387422898626
Meth.EBI3	0.000271070402700014	35.8235675673336	39.1559713752395
Meth.ECE1	19.0578306986284	10.798111447271	37.904410547216
Meth.ECEL1	7.69936218925072	10.7383798211111	12.3693304549038
Meth.EDA	13.8687983578415	20.5574089654832	12.7495249526248
Meth.EDF1	38.8704876264636	40.0753214286489	31.30450915086
Meth.EDN1	43.0592534424101	54.5274978725663	54.9700030743228
Meth.EDNRB	4.2718113985555	21.1264616320954	8.76518225127178
Meth.EGFR	52.8007070824267	45.0722541710823	6.15048812224837
Meth.EGR1	57.3287121880624	82.1125538642181	79.8153153931947
Meth.EGR2	40.9373495276309	46.0575655751897	47.2389204908992
Meth.EIF2AK1	41.2863946672936	56.8711431560117	53.1821069314659
Meth.EIF2C1	3.03781389432995	4.76789851731402	3.27674521789997
Meth.EIF4E	14.0612256251622	46.6482056823369	51.4174042569422
Meth.ELF4	6.13440165486985	27.7322146587868	0.321912281229877
Meth.ELK1	13.2058334995605	25.4327969466333	11.9702391366906
Meth.ELN	26.0043060534716	34.6190492735179	11.3070818528639
Meth.ELOVL5	53.1254558509175	70.8397477434896	66.8080766426268
Meth.EMX2	65.496024502471	8.00052775231942	25.2781304435577
Meth.EN2	43.2280591874169	15.9045440423245	32.972759360243
Meth.ENO1	56.0614857632217	75.8163737682267	75.6289493128424
Meth.EPAS1	10.5322230183324	10.4478369850056	17.2735583468196
Meth.EPHA4	80.4986105277287	42.8029725161517	61.6727440770214
Meth.EPHA7	55.6263003062503	0	47.1155437981204
Meth.EPHA8	40.5280688070658	37.6474105491868	18.0776079467947
Meth.EPO	30.6261143298188	13.0744672221189	3.34704379705821
Meth.EPOR	9.22837636808009	12.3531863091199	9.07073759283138
Meth.ERBB2	52.6866882908093	69.7754935739888	64.1081024766928
Meth.ERBB3	21.5206410150771	40.4138492055508	0.799092528935635
Meth.ESR1	38.8979488499134	8.80429130167846	40.9847683597311
Meth.ESX1	33.0735977705485	11.0964337471439	1.2983821070699
Meth.ETS1	79.0748506824748	50.3804827047697	57.9740231481263
Meth.ETS2	17.1959421358077	67.3454479561974	67.9730087867815
Meth.ETV3	52.0116856822233	70.7719880457908	61.1232886793727
Meth.EXO1	55.0543692844567	73.3655240770908	68.0819853454111
Meth.EZH2	66.0512640032251	81.1879653451507	68.7857416607251
Meth.F2R	100.881274190327	4.29875886952402	21.0501297772201
Meth.FAAH	22.3654355131533	34.3099605380242	5.07617700898362
Meth.FABP1	3.73507181994035	13.2889605680007	4.42898907516786
Meth.FADS2	38.6036293908156	13.2607624858953	33.5554583072931
Meth.FAM3B	67.6865685541782	40.1514067934751	15.0902262738624
Meth.FANCC	2.99250978024893	5.82503283869722	3.5209694620783
Meth.FAS	68.8327509083033	92.9403713295598	84.0763148470867
Meth.FASN	50.7206885361348	66.2024578476424	62.0761105507261
Meth.FBLN5	34.9795906016207	58.0604502346814	7.65137642911428
Meth.FBXO15	53.3739850501674	66.2418804642681	60.3921708525843
Meth.FBXO32	58.4337252194357	83.0795106384033	74.5307348101572
Meth.FCER1G	2.62173150695556	3.11485424659824	2.41135142724259
Meth.FCER2	12.1142998589732	23.6748657497208	23.709341121944
Meth.FCGRT	27.9277187621768	30.451235967467	15.5672941261137
Meth.FDFT1	57.9365214021731	77.4765244156941	65.396513031734
Meth.FDPS	50.436658200091	72.9976486886927	67.4621322893438
Meth.FDX1	47.8883278278442	58.9902236900089	61.2383885742156
Meth.FGF19	18.7319479492133	10.5726108064358	30.622611844263
Meth.FGF2	39.2089187269983	19.681136809171	27.3271691497748
Meth.FGF3	56.3909028635187	19.1934521153798	6.82564076366347
Meth.FGF4	4.4143489300452	9.61041861651589	6.94668306767562
Meth.FGFR3	51.6833587752265	47.050342020703	45.5387797435446
Meth.FGFR4	35.2969505420746	46.5759918569695	50.9975466818239
Meth.FH	52.2012555399382	70.5330097771316	68.6853481629671
Meth.FLI1	71.5686824898959	0.000164948650447046	8.63467436509332
Meth.FLOT1	51.1553590082849	69.9185381760493	64.0968541296963
Meth.FLT1	30.9204164504227	19.8958692200392	12.2258686265226
Meth.FN1	56.5961857806607	17.4897917424199	33.0215539279332
Meth.FOS	43.9757128338587	80.463186944076	85.7713772287417
Meth.FOSB	33.2883456389511	46.4390569909558	42.6137829140491
Meth.FOSL1	9.22982260963926	47.0179301525142	44.4393874714235
Meth.FOSL2	59.2231537322289	79.9876612351081	69.4770449280195
Meth.FOXA1	48.5840219730177	65.9855178338636	10.5815983276465
Meth.FOXA3	67.9343137134335	28.9164841772706	49.4864611548291
Meth.FOXC1	71.9604431480829	76.4749582512082	35.7379017378831
Meth.FOXD1	36.6597190310062	49.6498062659887	14.8601519599557
Meth.FOXF1	79.2092292892834	21.0214370417703	20.093563096371
Meth.FOXG1	47.3068486195951	2.23492941349082	16.8759752832987
Meth.FOXH1	1.00521654105403	6.2371558500389	6.64901604609011
Meth.FOXJ1	32.9428962796407	16.6840542930553	29.5061834130311
Meth.FOXP1	61.4348309724946	82.9371683826115	72.6557328903749
Meth.FOXP3	4.19877134943526	8.72180240824934	6.89902506378121
Meth.FPGS	55.1005230064598	78.4062998591731	66.6376154441015
Meth.FSTL1	10.9046044574678	12.0703825884488	4.2850249070737
Meth.G0S2	42.2959397723895	13.8054196281959	16.0822027653094
Meth.G6PD	19.709665982851	36.5863413433232	21.1049461819953
Meth.GAA	48.1859688601047	67.5697777781891	56.5646936669773
Meth.GABBR1	62.1062871508515	80.4220713366607	70.9389984159899
Meth.GABPA	55.3147284693087	67.3025326774275	66.7143374209121
Meth.GABRG2	53.7045488015046	5.92263728922518	15.9483697524224
Meth.GAD1	62.2584339567166	71.5854039327979	48.1792387275342
Meth.GADD45A	48.9759922596195	63.2198526147721	56.2582221307527
Meth.GADD45B	66.0879505409519	88.0482435054449	73.3882809744037
Meth.GALT	33.2267742130492	39.020662532251	36.9964356514938
Meth.GAPDH	51.0091255549735	75.136409578079	64.3506866349984
Meth.GAS6	1.10592939165083	5.66489552423353	3.93433774823543
Meth.GATA3	77.3038808619219	22.8886943562988	2.84953488744386e-07
Meth.GATA4	47.8810330271975	3.35490965388418	23.9019395054421
Meth.GBX2	43.3066984517464	14.7805257269765	2.56290885466347
Meth.GCH1	53.5824117812502	71.4393512587437	62.6988585734797
Meth.GFAP	1.90102948892628	11.2495592877689	10.685216073353
Meth.GFI1	32.0986232538094	32.3257316492135	42.0476444473659
Meth.GFI1B	23.5041932119689	18.0211238462886	35.142572326375
Meth.GFPT1	11.9650844085354	11.1843639656276	9.59366820372385
Meth.GGH	62.3459536821775	85.6532700581735	72.0971066295732
Meth.GHR	66.93322135674	64.084690119748	31.3202046283081
Meth.GIP	0	16.3294789266051	7.50525394095599
Meth.GK	18.9452222764527	32.6775017270065	16.8760462174602
Meth.GLI3	57.5136416672349	76.6014531634682	55.0108427821982
Meth.GNAI2	44.0167673236523	56.0386914892254	58.6552281708179
Meth.GNAL	3.63037299664226	9.03245899122503	5.87486844617611
Meth.GNAS	16.4211150959917	11.7740323755426	11.1273522466937
Meth.GOT1	58.9787640586246	78.5375731882436	70.9329497532301
Meth.GPAM	46.4246876539754	53.0264924611802	60.5362673964237
Meth.GPC3	25.6571591226659	38.8436234590151	12.2087790317961
Meth.GPX1	17.9271636954141	33.2975813383952	24.5017116451744
Meth.GPX4	57.2197626503943	82.2757193373261	69.7238173466375
Meth.GRB10	47.3288893130293	37.6977810552336	13.4230147660622
Meth.GRIN1	32.9322604203189	13.4572743157733	17.8503048467618
Meth.GRIN2A	87.5337505670213	11.8810468873166	28.6595953131637
Meth.GRIN2B	7.17008150343944	5.97593242058754	7.75747919165609
Meth.GRM6	31.2971938323358	9.46730507439062	5.52994426908409
Meth.GSC	88.6532200151564	18.0749295315789	8.24617069446774
Meth.GSN	17.9013815983982	35.0730458910625	21.5321187010685
Meth.GSTP1	4.71430981953735	17.6591626941396	5.16533423062699
Meth.GYPC	42.3315786332371	18.6026080884518	28.2385485177297
Meth.H19	0.000136939889983779	11.8033260654081	4.71030559117915
Meth.H2AFX	62.824614946624	80.7402079348138	70.800111312933
Meth.HAMP	9.932957520842	36.6149157889918	12.6139709615786
Meth.HAND1	56.8092263833742	26.8101996006042	12.117635873081
Meth.HAND2	45.2575984655877	5.62111721521121	10.3427729598612
Meth.HAP1	59.1030241701626	75.8190386116622	46.452507483413
Meth.HBA1	42.3798252417829	28.4974943970473	16.1469475825685
Meth.HBEGF	34.9229793406712	51.3023249413071	6.42238842910304
Meth.HCK	49.5721302245841	33.1414371537148	43.2386813872807
Meth.HCN2	53.1354877432118	29.9996844867337	25.5635699336237
Meth.HCN4	37.4079715222694	17.8707746256191	5.30973977627646
Meth.HDAC4	51.2460467800193	85.0036922494675	88.0993912010545
Meth.HES1	55.6325584977061	76.7320732718362	65.0832305728443
Meth.HES6	38.3072478265358	19.5859626523958	22.058457009363
Meth.HEY2	53.9410327857358	55.4801319416176	52.4441473845898
Meth.HHEX	26.4139388739224	10.037829418698	43.8860170649412
Meth.HIF3A	8.34400365835237	33.1926352640771	16.1433750535169
Meth.HIP1	46.3036358222451	60.4055893887186	53.2825200824399
Meth.HIPK3	3.95543374067278	6.63780624803818	2.27252555740792
Meth.HIST1H1T	1.40359919263361	3.69565299340147	2.01064969991263
Meth.HIST1H2AM	49.6944548408962	64.7672348642942	61.1652052222547
Meth.HLA-B	47.5085775805013	96.8678056736211	44.0506086813598
Meth.HLF	15.1946584864298	8.15134229282889	32.9196417417596
Meth.HMBS	53.0049440909691	71.7834079583947	59.1493689369691
Meth.HMGB1	61.9488121354896	78.7150745472958	73.9272402825017
Meth.HMGCR	67.9826038632035	86.8970254114995	78.6527854750826
Meth.HMGCS1	49.3470671422594	68.655635878411	60.5807913838461
Meth.HMGN1	15.1507960592191	29.4585105479166	20.6604913742879
Meth.HMOX1	3.45503559652359	7.21984777539007	4.44663931848955
Meth.HOXA1	55.8123828499259	37.6996148483216	71.2119774803643
Meth.HOXA10	5.75543772572646	13.1817484833122	16.7412460977037
Meth.HOXA11	29.3339208661383	9.93933512905004	27.9399103059408
Meth.HOXA13	50.1431997141612	45.8031590043157	9.5171115705818
Meth.HOXA2	22.1924672541512	6.61786127963518	21.3012828936359
Meth.HOXA4	17.2738601482807	21.7543839998173	10.0684471845997
Meth.HOXA5	17.4196909226953	25.324903345496	4.14271525374433
Meth.HOXA7	32.6484945051847	2.03173157370932	31.5691465621598
Meth.HOXB1	10.4568622527498	3.68112773153889	2.82401702391498e-07
Meth.HOXB2	14.7164889062902	14.4618462097036	14.734630018324
Meth.HOXB3	11.3974840070369	10.4738080987969	2.24423693584937
Meth.HOXB4	46.2996435489413	0	17.2363957929967
Meth.HOXB7	43.2973048467713	23.9433934868516	56.1688271412058
Meth.HOXB8	36.9019623041594	6.51532070681715	17.7450744332172
Meth.HOXC8	57.5491023712972	0.000145050503481545	70.0590914882079
Meth.HOXD1	63.285226454243	56.3782806666833	2.11743835955257
Meth.HOXD10	36.666631464513	1.49161755071386	16.5176496746087
Meth.HOXD11	45.6701032107401	49.5214095697143	3.3232818975173
Meth.HOXD13	34.8001003540376	5.45792935902608	33.3220370804525
Meth.HOXD4	21.6340297082485	0	20.7067078287237
Meth.HOXD8	48.1272511014409	13.7936363965249	7.10860826938222
Meth.HOXD9	39.100904977445	0	11.5834784199597
Meth.HPGD	55.6499234452608	59.3631200902864	63.129465973164
Meth.HPSE	50.6973319429029	59.7614590115851	59.1520542209025
Meth.HRAS	21.4832744484623	60.3992451303086	48.7651273088539
Meth.HRK	36.4668958955898	61.6390587652994	67.1933155737185
Meth.HSD17B8	57.1377435618764	25.3685872404803	98.7156397167516
Meth.HSF2	59.8241545939988	80.1008381170707	76.7948543757618
Meth.HSF4	32.6657557861535	14.1824219360118	55.770533522713
Meth.HSPA1A	16.8900941854177	42.8975242099367	83.2613730594722
Meth.HSPA1B	58.0098453931684	71.5888994442099	61.0968268280608
Meth.HSPA2	1.43462898254883	3.81135981859047	2.88907562896955
Meth.HSPA5	57.5621959143143	80.3716290906759	74.351743929256
Meth.HSPA8	58.9920924629158	82.6302003646198	71.685353108693
Meth.HSPB1	44.7520950722124	63.5984422825427	55.0384106325342
Meth.HSPD1	56.0730452759806	72.0705689905735	68.3644380519756
Meth.HTR4	53.5127437066606	19.5507397450742	4.51538639219869
Meth.ICAM1	58.5548303517398	88.1505692894711	78.6162631072762
Meth.ID2	22.0795595846131	49.8624212341846	28.7702474723148
Meth.ID3	41.9453085423343	59.6573043028067	53.0263738634538
Meth.ID4	50.2620986457828	35.6036926625772	2.12729863108235
Meth.IDH1	46.4193509467991	64.9673000221233	51.5555604660779
Meth.IER3IP1	59.3002856041826	75.3244230751309	70.9764996877389
Meth.IFNB1	2.04099810373857	10.3608014287449	6.14068491472743
Meth.IFNGR1	42.1457620077119	55.7427478702772	51.3437106820409
Meth.IFNGR2	9.53987799807747	18.0187443340584	3.14146662675188
Meth.IGF1R	54.0871144053494	67.7340427641514	0
Meth.IGF2	29.7381558282177	32.2886287488307	8.70496790026631
Meth.IGF2R	55.6367780899249	77.2029153162298	69.9805118143281
Meth.IGFALS	3.08235017428936	11.5674193123626	5.79802531360398
Meth.IGFBP2	48.7473246217458	45.7820818607267	15.7731092517604
Meth.IGFBP3	44.7371777319708	30.7088387600622	6.53001258696925
Meth.IGFBP4	61.3749425340089	79.5477282348255	54.3638536624053
Meth.IGFBP5	47.3633570191557	20.2725897736227	37.3691692129157
Meth.IGFBP6	48.6589868192552	65.6242513309375	53.4785533525452
Meth.IKBKB	55.9298790674271	72.6618875078889	70.425503136488
Meth.IKBKE	7.00052449288689	43.3250651555208	25.1239906911224
Meth.IL11	32.3126608272608	32.4662177214007	15.8763087482332
Meth.IL12A	61.0080102337027	89.1135446015545	82.3922303058389
Meth.IL12RB2	9.54321037068039	13.8428045067667	27.2889343947756
Meth.IL4R	48.0455345382752	65.8114781775927	61.0385912634401
Meth.IL6R	53.0696402636068	78.4284256718148	76.3738625232437
Meth.IL6ST	57.2716313996082	36.6765670175916	31.8074831405241
Meth.IL7	51.9572209634582	63.7339337853326	56.3755600752994
Meth.ILF3	60.3848054810357	79.1487679564747	71.157517741887
Meth.ILK	58.9238977649579	77.2214814721069	72.0087857718567
Meth.ING2	57.6226418058683	77.5373295991854	69.2875438928207
Meth.INHA	2.50623646713645	18.785940967726	14.9296766028012
Meth.INHBB	46.02255496214	58.273082044204	38.4693039737513
Meth.INPPL1	51.4668182088913	73.2385832342944	58.8897311322853
Meth.INSIG1	61.1938104165438	69.0173298203726	67.4997798925952
Meth.INSL3	3.95292917540675	6.69585861945985	2.45480061930154
Meth.INSR	18.7371121107757	19.2687111336249	6.85632076780096
Meth.IQGAP1	31.6469397841676	45.5991954100535	39.7319624653033
Meth.IRAK1	13.5430639055667	27.2799335070024	10.8605387306231
Meth.IRF1	50.4826317070307	59.1399714736429	54.9227083449058
Meth.IRF4	67.0784454867872	6.49012271088596	23.4984282103366
Meth.IRF7	5.76306569393766	9.97837590252671	14.8481881147613
Meth.IRF8	19.8504124645001	7.26892592460127	19.8976864889626
Meth.IRS1	53.5148536994578	12.988856584555	68.3111704178801
Meth.IRS2	49.3493094805961	61.3695124898725	11.477947189509
Meth.ISG20	12.522675827371	37.4411734674159	35.3546811360586
Meth.ITGA5	48.2031901259669	59.6470334764585	57.507962952547
Meth.ITGA6	20.2709619350175	44.842714332755	44.1529093523836
Meth.ITGAV	43.1137894649298	52.7915305003385	57.4448978002623
Meth.ITGB1	49.62052604796	63.26409244735	57.884691265644
Meth.ITGB3	7.55312737774036	10.3758036110806	5.97613173424567
Meth.ITGB5	57.8224940236353	77.3325118900366	21.9602536845208
Meth.IVL	2.52533220328208	9.84316731150057	6.14485055598614
Meth.JAG1	66.0354338699362	90.7148054237326	73.02498553537
Meth.JAK3	5.77204675475994	10.0606810582619	6.75316131489463
Meth.JUN	53.775163430455	72.9902940637619	64.4173272080105
Meth.JUNB	53.9395202817295	60.1367031519267	57.1289109417293
Meth.JUND	65.8246720296544	79.6024122426921	75.8767836330904
Meth.JUP	53.7975932726612	70.8432728436581	52.4017373424139
Meth.KCNF1	88.3829270588833	48.8432325882569	13.1378560640861
Meth.KCNJ11	6.93319921849065	12.4107823095716	10.7747932063178
Meth.KCNJ2	62.4464684031607	50.3053541872762	30.6766954809007
Meth.KCNK5	77.5234191843369	30.7958448465025	4.41761890368478
Meth.KCNQ4	16.432494145984	28.7696810353227	9.37693031863842
Meth.KISS1R	56.5139280569523	38.1819286138135	44.402745576619
Meth.KIT	73.55313476008	49.1461583829459	49.7662488392669
Meth.KITLG	57.7182686649609	65.4497978786622	0
Meth.KLF1	0	11.7444047252922	3.36900896537014
Meth.KLF13	51.7024324892596	74.4760180139261	59.141784218459
Meth.KLF3	37.4082963657407	12.5518692821731	33.1322432908003
Meth.KLF4	78.0712202508524	81.363422078119	3.08406187424719
Meth.KLF5	57.0803230889222	89.7587363204078	80.9130596438756
Meth.KRAS	46.8731700448616	74.9859865163972	71.8684491016844
Meth.KRT18	75.4762370513448	94.5117355651408	37.7797031491152
Meth.L1CAM	31.5363211043946	53.2600428065797	39.1876207480062
Meth.LAMA1	50.961058792908	26.7917346234902	0
Meth.LAT	13.7879372805902	2.92768556553136	30.0074630755397
Meth.LATS2	73.5267444602601	79.6558231279181	15.5206385560693
Meth.LCK	2.05725176426467	2.23139021240163	37.4671834188188
Meth.LDHA	53.9024881990163	72.8810346119534	63.8040100006429
Meth.LDLR	44.6515423387507	56.5774549481374	52.9728678419032
Meth.LEF1	61.6055980822873	61.6401813352257	68.4279354904606
Meth.LEP	23.6470144588529	10.1993350341078	0.00819805962952341
Meth.LGALS3	56.7803937931456	77.0893813859944	69.55474804433
Meth.LHX3	3.46388772117364	5.37587691885353	3.55732244972252
Meth.LIPC	2.66744183779976	6.13393138274184	5.13813572500787
Meth.LMNA	25.3127882687748	31.0736676637871	26.6449664073043
Meth.LOX	54.866967175685	62.4369363695079	13.4131742857482
Meth.LPIN1	30.2912370471955	35.9461537530687	55.4531266865893
Meth.LPL	43.3421986450351	8.21284187734136	24.1063024487676
Meth.LRP2	51.6070992231708	21.2302323952308	58.6548597875847
Meth.LRP5	4.7711377468644	10.4907388308542	7.91407705067685
Meth.LTA	1.64610110691036	9.68046435208528	35.9627868581734
Meth.LTF	21.3663617855293	30.7778516571848	24.2796644939494
Meth.LY6E	56.1213862331366	86.5058142874386	64.2077604795331
Meth.LYN	23.2044572249214	28.4529216861879	32.7041295409184
Meth.M6PR	56.7074382264648	73.6575716513189	69.4717790241985
Meth.MAFB	43.3615278032632	49.572727489734	3.60636738950901
Meth.MAGEA2	7.98910774662015e-05	12.0367117791665	6.17433713318308
Meth.MAGEA3	3.9297472306225e-07	15.4294210598115	6.70019586176402
Meth.MAGEA6	0	15.2418652260861	6.40140974233147
Meth.MAL	27.2523486590191	9.89636680299943	26.6043802232456
Meth.MAOA	15.8926770890453	34.749487643994	14.9641747929717
Meth.MAP2K4	54.9077718469767	73.3004049976707	66.5691056270755
Meth.MAP3K5	24.1144312033289	49.7188318600787	30.8789913124028
Meth.MAPK8IP1	46.9878764418319	28.325168886448	31.1833441032864
Meth.MAPT	72.6909878836912	81.1091529524356	49.9909565305974
Meth.MARCKS	55.5200831736983	68.8947091895328	61.8966049051928
Meth.MAZ	68.0961708752302	92.0274993144753	81.418772076785
Meth.MBD1	1.6557042208664	2.20923190817063	1.61975196918626
Meth.MBD2	59.663384025463	74.8342551463401	70.4368549179144
Meth.MBP	5.35859112159401	14.5101903047598	11.1851180597447
Meth.MC1R	48.6630656688757	40.8037649615547	68.0584303783652
Meth.MC2R	3.23304170842795	7.81728990021407	4.52023733069026
Meth.MCL1	57.3064025793924	72.187214513904	72.5869497603481
Meth.MDM2	48.1072412871159	62.4344165692668	59.0828425663081
Meth.MEF2C	80.7710115638492	35.4373629429339	18.1278827945473
Meth.MERTK	5.35378373900044	5.89615224138671	5.7934628685114
Meth.MFN2	59.4825743021081	84.1025120466997	75.1512401945257
Meth.MGAT2	68.3134823492063	83.6065032603744	73.9133520389558
Meth.MIF	59.0591215019421	82.9907434559851	75.3839480727568
Meth.MITF	63.0605013104384	73.0207937762333	49.7129505859007
Meth.MIXL1	10.8846564596272	19.0484633623254	26.4538855349777
Meth.MLC1	6.72049850469393	12.4016215177543	43.0209462305943
Meth.MLH1	14.1238638746775	18.4009524128896	16.0613821281802
Meth.MME	62.6698246656661	4.50968684272529	21.061974454002
Meth.MMP14	32.0968632820294	44.6631452687459	2.15060906003902
Meth.MMP2	51.3251069218084	32.0729673090492	19.8000924235421
Meth.MMP9	8.83997796753832	10.3444605132805	6.55927940743232
Meth.MOG	2.79870098066749	7.95710347164405	4.12944408391771
Meth.MOS	57.8441938504397	16.3548875613126	31.4935976434157
Meth.MOV10L1	0.000146883023494898	2.62770130463031	1.92129613719899
Meth.MRPS12	65.8298786093437	91.7138931284245	81.5194404490272
Meth.MSRA	49.3742486830267	54.583534504942	57.0270028868031
Meth.MSX1	35.5768143709552	4.02851905887021	22.7873969896365
Meth.MT1A	5.30597930068938	3.12395515633912	6.69925792362047
Meth.MTA1	56.0615447861789	70.8840198683263	62.9586289373035
Meth.MTAP	24.0703835617188	32.6446786871213	9.95519505725967
Meth.MTHFR	5.222037267423	8.23674250726346	6.79569984134325
Meth.MTIF2	55.3115752433333	68.4735866866047	70.5594790343446
Meth.MUC1	2.68774400740285	6.53919745669776	4.83548447753286
Meth.MXI1	4.74654599094353	9.18657920828371	6.68215371031042
Meth.MYB	49.4576559535477	62.6314572492482	57.9082998824295
Meth.MYBL2	35.326852152667	60.2500818597612	47.0897990388784
Meth.MYC	53.6126417544823	76.2988607695567	65.1182534795627
Meth.MYCN	68.9880572286327	54.770570876193	36.8188241125324
Meth.MYD88	34.7377151208027	54.9897335779222	56.9219652802962
Meth.MYF6	15.551801327769	21.770019644485	35.0111751339089
Meth.MYH11	84.3849272893817	8.83300067193219	56.4619664819754
Meth.MYOD1	48.3006667743713	5.72734207861636	4.17788676978495
Meth.MYOG	0.780129509591532	1.71957902755533	1.60356511097926
Meth.MYOM2	22.5959559366385	19.2186284707656	31.6662159965912
Meth.NAB2	58.5208866777406	76.7436111133725	74.109273490288
Meth.NCAM1	72.2315052071961	43.9774413976142	24.6295353954273
Meth.NCOA4	71.9088934379467	35.9678871033226	12.2894618345013
Meth.NDRG1	40.2774949858559	59.4581932737488	52.0651635360219
Meth.NDST2	4.02597391241669	7.32676801384846	5.70207437694941
Meth.NES	41.527551857901	42.4266764811915	30.9818401295971
Meth.NEUROD1	58.1990677268984	2.74969771275385	23.9532296686281
Meth.NEUROD2	39.3417479451788	13.1333460994412	30.7267397822392
Meth.NEUROG2	35.6872386274121	53.5530833092981	44.7797480698434
Meth.NEUROG3	75.3073250482879	3.65621594772831	30.7382315419891
Meth.NF1	43.2012446708425	52.202223486798	46.4565565170006
Meth.NFAT5	8.1090573632848	12.2778798192352	32.9194354405815
Meth.NFATC1	58.6751586526167	78.7805383382051	71.7499044241811
Meth.NFE2L2	45.3743469136054	45.54985404415	37.9100884095507
Meth.NFIL3	60.18647892949	84.9156256816565	73.3069969942833
Meth.NFKB1	53.7902277777311	62.5427729616089	56.3612424968398
Meth.NFKB2	53.1047090417708	65.2362423770897	62.9191335553932
Meth.NFKBIA	41.350869440137	80.5598324871093	75.4611502738933
Meth.NKX2-5	48.6345991361511	31.4950900347715	40.0230170321256
Meth.NKX6-1	65.4024727572932	21.1001661381486	11.5003477002852
Meth.NOS1	12.0146356556213	12.7498518998459	19.3192313042285
Meth.NOS3	0	18.5333541958572	4.00391691569686
Meth.NOTCH2	41.3886097187682	58.102468475037	47.3583774825884
Meth.NOV	45.9595258583242	62.7808963024156	46.0343443837995
Meth.NOX4	27.7365053344572	13.1741694305567	32.9886106629485
Meth.NPM1	45.7931924151914	54.8508192658048	53.0210040197534
Meth.NPPB	29.005422014	24.2968881572532	3.31312085520008
Meth.NPR1	55.1710702462625	75.0078781867586	67.2901068640886
Meth.NPTX1	67.7659038977733	21.2182289866633	43.7559882065448
Meth.NPY	51.0590279045754	0.0241101695467747	19.8719414114386
Meth.NQO2	34.2125120625216	44.6218939208772	29.6581746223594
Meth.NR0B1	29.0356872638089	14.6649815409181	16.9266033529106
Meth.NR0B2	6.93937920892734e-05	2.36730646471304	1.86984716846609
Meth.NR1D1	45.6360681723806	61.437155771504	55.0523792606507
Meth.NR1H2	52.7797545031709	71.693757490164	69.2719001861195
Meth.NR1H4	5.26166638962118	17.979506663346	8.02227281211375
Meth.NR2C1	69.2027807030045	88.7785743744351	77.0727000458692
Meth.NR2C2	40.2950854669735	46.858758449954	47.7916445749864
Meth.NR4A2	59.9622298791811	77.0042770537885	63.6028444887567
Meth.NR5A1	2.0023343444622e-07	3.23741891989445	2.49109686894026
Meth.NRGN	63.0326567833907	85.1885923141349	75.6567814878922
Meth.NRL	53.1799851503251	73.1515934954949	65.3492172340859
Meth.NRP1	63.5839829799852	80.8060032705886	0.000317321038999041
Meth.NTRK2	28.0859690484345	13.5375420990034	45.0800043837928
Meth.NTRK3	55.848941693258	3.6701961757136	17.3241179076858
Meth.ODC1	48.2884587247538	77.8260552499955	74.9715370265161
Meth.ONECUT1	57.6307584452863	67.2503329341285	60.3618505539292
Meth.OPRD1	0.953730051707614	6.21406348464262	5.90410325386184
Meth.OPRK1	15.3332557250557	8.69105451368068	8.53198217094645
Meth.ORM2	2.04153261884192	3.90596450526024	3.12023703019059
Meth.OSM	6.26160088985842	8.00749957266733	27.0981031889347
Meth.OSTM1	29.5907336133263	51.061298150615	48.2407790510194
Meth.OVOL2	50.6606506645582	72.0667452357459	38.7356275914942
Meth.OXT	1.07250401338399	6.27878927678448	5.25273729820686
Meth.PADI3	0	9.93619663903969	7.56343862750023
Meth.PAFAH1B1	45.1095031220153	66.0637378316006	50.4578407123795
Meth.PAK1	50.1417217623727	65.2840978142182	56.5981719651335
Meth.PAK7	77.866598241971	17.0197443527731	5.57351910656166
Meth.PAPSS2	0	11.0544006877597	7.78323790322461
Meth.PARP1	61.6699538705972	81.987105144632	71.0237395675042
Meth.PAX2	65.5143514923544	58.2320141181693	24.5957894416891
Meth.PAX3	26.3946656099698	5.47634280917927	23.0265279530111
Meth.PBK	28.5545742930658	62.6422843609027	64.7222202420167
Meth.PCNA	49.4002982989616	64.5990321430683	60.711719372272
Meth.PCSK1	32.4737430716871	4.10071183996174	13.3474428969624
Meth.PCSK2	70.008410261437	34.5125402396991	38.2386828241263
Meth.PCSK6	0.000875015565823221	16.432131731157	5.13491085693568
Meth.PCSK9	65.3403975791739	79.5175561694414	21.3707237885173
Meth.PDCD1	13.1193205499882	28.4810521601256	36.1079169687311
Meth.PDCD4	68.1418172153911	80.9572983563979	77.1403178461195
Meth.PDF	2.63541513833093	4.44288914669362	3.98463127981713
Meth.PDGFB	65.8466336461673	53.7920084703232	17.0811647733797
Meth.PDGFC	44.617041888706	48.8517112214778	0.000744655462691372
Meth.PDGFD	68.7209948083994	0.820995385596926	27.4217457980276
Meth.PDGFRA	27.5277797417913	8.82078646784987	32.3564130119917
Meth.PDGFRB	16.6180307734369	23.4826787736895	23.4303135452236
Meth.PDPN	54.4152047527734	75.8641831230107	28.4536660933014
Meth.PEG3	9.81793931449246	3.12101330052745	4.86170548848616
Meth.PEMT	57.5554558433191	75.474768002975	65.5721496933883
Meth.PENK	43.9191494178025	4.7970434387094	8.41520044057161
Meth.PERP	51.6754112388779	70.5899488200531	63.0393662137846
Meth.PF4	17.3533052247378	12.562420682045	8.33963304166121
Meth.PFKFB3	91.1806006666471	76.9950456440107	36.7247314021106
Meth.PFKL	51.5087240465234	76.5883610465921	74.501189996061
Meth.PGAM2	19.3324756207758	29.8093722943674	20.2116461748197
Meth.PGK1	14.9848310630873	23.2209452462566	12.9898010380164
Meth.PHOX2A	58.0930891379953	4.05566351291407	24.3611819153865
Meth.PIM1	52.3670647337185	34.3048922773288	64.8589406929816
Meth.PITX1	21.7579849403079	43.7234153959055	32.3690986077951
Meth.PITX2	22.4689254621401	5.55368138073872	24.3465477451659
Meth.PKD1	2.754610414524e-05	2.05099692867968	2.16499614625892
Meth.PKHD1	2.02242143218161	18.9995627567323	9.87755578904383
Meth.PLA2G7	78.6203569919485	19.2812200144709	5.37742099950702
Meth.PLAGL1	7.39015745283573	7.93301217818	6.8147568132891
Meth.PLAT	15.6312769380071	33.9486515904737	5.73425856814988
Meth.PLAU	47.4609391384149	76.0262867801084	45.6339661514881
Meth.PLCB1	54.0197198953236	9.58809459540837e-05	33.0112751672
Meth.PLCD1	14.1575733471967	19.597161666832	8.29278234770619
Meth.PLCG1	46.4729253085188	37.1230779956625	56.1320280828529
Meth.PLK1	43.0584126328295	63.098214670451	58.1573603692757
Meth.PLOD2	33.0723451014555	44.748134905026	12.108182087101
Meth.PMAIP1	6.37343241131546	31.8324062779404	24.8182755102995
Meth.PNRC1	59.9669610541795	83.9403930098526	76.3726474106233
Meth.PNRC2	60.1142861335313	77.3585689663114	72.1544457344564
Meth.POLA2	63.8714566692819	83.5673698796447	73.3961185282596
Meth.POMC	11.4477392829144	28.2528673481007	15.2145330758951
Meth.POU2F1	42.2671784545916	61.6479902389814	57.9295022862782
Meth.POU3F1	32.155941420033	21.3067799111305	5.16825927718622
Meth.POU3F2	52.5982791050551	55.7475267049081	21.8430976230596
Meth.POU4F1	43.9789010852161	0	51.7478230335842
Meth.POU4F3	54.4387764349594	7.12693975852935	16.5082366549592
Meth.POU5F1	1.46235432455769	4.40937213152135	3.47304871821412
Meth.PPARA	39.954977787323	16.1491912183576	71.4890573389423
Meth.PPARG	102.025312539782	3.03839175424229	19.6419391541623
Meth.PPAT	14.5520679919462	18.0333002019831	16.6949873358388
Meth.PPP1R3C	69.1613405668195	27.0211061619013	28.8803937721406
Meth.PPP2CA	46.8528204402093	76.594687822531	64.4052640671951
Meth.PPP3R1	56.4916028366567	79.667515960294	75.1053158743924
Meth.PRDM1	55.2767637622051	74.5660437504622	60.8042614307096
Meth.PRDX1	42.0688518638202	61.0434672427316	51.4087631837824
Meth.PRDX3	50.7073768477226	65.4239319636794	61.4767704963509
Meth.PRG2	2.36332681869908	41.8566073152093	23.7216580207514
Meth.PRKAR2B	11.0046805252712	22.9528875542365	1.79381558650015
Meth.PRKCA	65.3056931415401	86.5141728023556	77.8737755540336
Meth.PRKRA	57.2536316602345	74.5447162831382	66.1018480623953
Meth.PRNP	48.9430557451533	68.5894752488701	63.4436541075439
Meth.PRSS8	11.521998065116	29.6157356422371	0.54683799766123
Meth.PSAP	65.8264760810771	89.5977096012298	80.6337525887842
Meth.PSEN1	61.1427825738993	73.9547372786155	70.7961783109864
Meth.PSMB1	68.1398563661566	88.507033733001	79.9886898818576
Meth.PSMB9	40.9352295460694	50.1410296521599	48.3198825361256
Meth.PSRC1	56.4985441034177	77.4192625563031	64.4378287484077
Meth.PTBP1	64.7472532093867	83.8677759763949	76.8927702574874
Meth.PTBP2	59.0384448955048	74.8429767123383	75.3081909075435
Meth.PTEN	56.5733339617918	71.6480021887981	68.1385371871009
Meth.PTF1A	44.3995174049592	8.24191768225954	4.36514353093934
Meth.PTGES	2.213859327536	16.3355418735946	16.0925716200882
Meth.PTGS2	19.6027677888097	33.7045365052682	43.2161005568919
Meth.PTK2	50.933750354987	69.4649211024714	54.4028266199066
Meth.PTMA	15.523586252532	24.3849033011399	15.1617989664192
Meth.PTPN1	31.3811839184249	40.9972865491953	36.9234611076601
Meth.PTPN6	8.58264258617836	15.1580572400504	22.3203811180961
Meth.PTPRO	51.4506140094571	13.2791542264512	16.7465856987051
Meth.PTPRZ1	59.2426375167517	78.2261559822068	21.4030925788616
Meth.PTTG1	33.3880523444329	38.5040252837058	41.4643206717819
Meth.PYCARD	17.1665485548862	43.594816327927	37.8793521912356
Meth.PYGO2	57.0286425256075	68.9266106095533	68.9301379593711
Meth.PYY	25.4417739500299	43.8488662136154	46.2485220926124
Meth.RAB11A	48.2875684085283	56.221209958047	59.6947993957615
Meth.RAF1	64.64332193807	78.8770618629776	69.9800932508269
Meth.RARA	34.5091748230948	20.3314698740523	19.2873786863944
Meth.RARB	47.5656345898963	13.8830852282037	23.571563832798
Meth.RARG	43.9385682596471	60.9437291081216	54.6225881602289
Meth.RASA1	47.5953926361342	56.7340999132068	60.1430022821676
Meth.RASSF1	33.8609100086512	45.7774422949239	79.8743558295101
Meth.RAX	60.8700700871878	7.382720435175	21.8071717319855
Meth.RB1	7.61930174380234	14.6066727393769	4.28716551552045
Meth.RBL1	62.0042892549321	86.4236655569867	76.3243188660041
Meth.RBL2	40.0958849770899	50.7095379367227	50.3460512892592
Meth.RBMS1	50.2158818483187	62.0093321594639	51.2999695581229
Meth.RBP1	11.6899401820927	13.6174653074171	18.4133609279058
Meth.RBP4	48.3079626483773	18.880201039631	14.9769842046324
Meth.RCOR1	25.0445064565659	23.6231017526777	20.0467640229899
Meth.RCOR2	70.345313282235	90.1178196773861	56.2126231713075
Meth.REL	36.1817743836481	41.5464267174546	50.7698389917546
Meth.RELA	10.0044234725902	14.8410904758884	9.51106739593599
Meth.RELB	16.7302964238477	29.6756159760547	31.2744802224346
Meth.REST	47.9370544507477	63.3572802680129	61.1839039884108
Meth.RET	89.3487824339033	44.7591044146138	0.000233379095883812
Meth.RFC1	52.2875884229077	55.3977584196074	53.0762854735545
Meth.RFX1	67.9796364830045	92.249113363977	78.8252359657264
Meth.RHOA	63.5605890091405	88.0363028245814	79.5680566164243
Meth.RLF	50.414426769587	66.3264508933624	63.8706119874038
Meth.ROR1	59.5239812784314	62.8683459206378	11.1916297260972
Meth.ROR2	45.4044391935706	35.4502392687159	8.23846370366596
Meth.RORA	65.2955520487896	20.7088114150076	27.4152875142893
Meth.RPA1	7.44335840903544	4.91267454868211	11.9254155366209
Meth.RPA2	56.7734817986548	66.3881297114687	64.7326361440412
Meth.RPA3	8.25126360691445	21.2562004967879	19.8664389044317
Meth.RPF1	40.1011110178853	46.6621274971272	54.7118162609977
Meth.RPIA	48.8080614394637	66.5551159720667	65.1048196658409
Meth.RPL10	11.7621035943773	24.0582971248821	15.8941108588329
Meth.RPL32	53.5934586298717	61.5072265714429	65.0033527044107
Meth.RPL7A	52.1203202329292	81.271591273731	72.5712756026067
Meth.RPSA	43.5131520457868	48.4457800243772	55.7426131262458
Meth.RRAS	55.7564181118138	73.8683225966707	66.7803597650483
Meth.RRAS2	33.2784188685063	60.228904119016	50.2032386329804
Meth.RXRA	55.4161558715839	82.4413394111424	58.7296730588761
Meth.RXRG	60.8151870944738	11.992439169448	11.0225013550387
Meth.S100A6	56.3925668249404	77.653939328182	68.6786423722426
Meth.S100A9	4.85647234916992	4.38533950206259	9.43325831602154
Meth.SCARB1	7.87552119431143	17.3978359450383	16.8844689113919
Meth.SCD	62.4385217287671	81.5203084715412	69.8824089621484
Meth.SCG2	27.5178878996113	33.0927663188551	42.2493744930766
Meth.SCGB2A1	1.54087582700433	21.0362615191909	16.2074508579517
Meth.SCN3B	47.9877777164151	51.5509092980451	21.6960580974295
Meth.SCN4A	0.367630354248035	3.28129061595038	3.21950670916244
Meth.SCNN1B	48.5495071576608	17.8099593542384	29.7915865964843
Meth.SCP2	36.9301273279757	46.7363298443251	38.2496351088116
Meth.SCTR	3.93647423622701	9.16923275267005	1.83030068701489
Meth.SDC4	11.5177251467562	45.5338734267124	22.440829969366
Meth.SERPINB5	6.77316672082358	31.6225828258859	5.04073039177255
Meth.SERPINB9	8.38260124730052	21.2690453853755	21.0132875860475
Meth.SERPINE1	41.2464103769411	60.531930339296	39.9873979757119
Meth.SESN1	44.3901390628536	51.0564124017134	56.2681578654579
Meth.SF1	54.4569945807797	70.6775753130791	67.1698202789476
Meth.SFN	3.63022491395988	26.9003950512985	2.50184233092838
Meth.SFRP4	58.7272743288109	9.17370900836593	17.2018294791662
Meth.SHBG	0.781955871287481	7.52651339687311	7.81146233634469
Meth.SIM2	28.6442477571516	27.601512405143	30.1720334896435
Meth.SIRT1	1.94152342427621	5.04566207000698	3.28165196727235
Meth.SIX2	69.0931528484075	64.8702163144748	0
Meth.SIX5	55.2946271185903	76.6420293583995	66.9601390730622
Meth.SKIL	59.7264314872282	91.0985294465317	79.3849274643696
Meth.SKP2	43.073591107555	56.3928072094341	57.8896446615906
Meth.SLC18A2	26.8510382918906	25.3797693636835	12.9115871905344
Meth.SLC19A1	12.1014026574251	26.8820251749194	17.4321024262807
Meth.SLC20A1	64.7439178629201	84.9015484099529	80.0042955947732
Meth.SLC25A1	19.3440013571174	41.9582546052704	26.225839794723
Meth.SLC25A5	6.09235080251989	19.0221300088232	15.4845301878053
Meth.SLC2A4	64.7772824815386	82.7417960733585	57.0267707651053
Meth.SLC30A1	66.877968321639	86.1495500701109	74.7542844324013
Meth.SLC34A2	35.5278766217661	20.3080583007829	11.4054110917415
Meth.SLC4A1	0.000885168363427974	26.1384226982921	8.81721326903853
Meth.SLC5A5	79.626979906288	30.4646335071745	20.7750922637507
Meth.SLC6A3	39.6608841563239	12.4363833292422	11.8925390083061
Meth.SLC6A4	21.6209949698973	8.48713830559535	27.5138951909374
Meth.SLC6A5	64.9770365850417	30.418992476954	30.5710168345469
Meth.SLC7A1	59.7633990958866	78.4204685538993	70.2620790271245
Meth.SLC9A2	17.7321449160572	38.7406986030948	11.1695384296527
Meth.SLC9A3	47.9589973561076	20.5287740112989	13.8017565994364
Meth.SLC9A3R1	40.5371743037466	75.5952051228189	45.9746219340768
Meth.SMAD6	54.6336775885714	73.1694206323044	66.4116071768818
Meth.SMAD7	38.8669055302961	54.5752575094176	48.9374810966384
Meth.SMARCA4	61.7111449013599	83.9484822374147	70.8183097658597
Meth.SMARCC1	59.7594105955802	58.1416392762467	64.1907397098914
Meth.SMARCD1	49.7557283864668	66.1662398714079	71.8738389909101
Meth.SNAI2	55.3195091964097	77.4306252450218	55.8141611201787
Meth.SNCA	74.0849276281559	18.9156598180736	14.3426044993185
Meth.SNCG	7.7217618509396	14.6824137285099	9.77975459838648
Meth.SND1	31.7071817775032	35.4751355777465	46.1756337134324
Meth.SOCS1	38.3556471179663	65.8934548092427	62.6824932368417
Meth.SOCS3	52.6347141714501	31.2501011957825	59.2628183879118
Meth.SOD2	58.4088647149636	74.1532828691682	66.6310457358884
Meth.SOST	0	11.6725854619448	7.33431311387163
Meth.SOX2	31.7582194602809	20.705705917529	11.8441483617568
Meth.SOX3	27.5765864169658	8.10821643570928	8.64176308328882
Meth.SOX5	103.800086415829	47.9018876964923	14.3713047821134
Meth.SOX9	51.6260945089245	51.9328564278109	2.88765427799142
Meth.SP1	46.9360226592195	64.6205412179295	58.7028356589263
Meth.SP3	8.89165141021432	18.7424030502715	10.4673889159348
Meth.SP4	45.4324757628936	57.0931484835937	62.5551218156958
Meth.SPARC	61.8989689342265	6.5637976149934	35.5149151728548
Meth.SPI1	4.16964029750166	4.86831141719888	19.9397054200185
Meth.SREBF1	8.69096055584832	11.2078287619226	2.40458353999557
Meth.SREBF2	59.0841023617296	78.5566368428574	69.5557054449459
Meth.SRF	36.4564558643449	38.2947657341777	36.6543975356055
Meth.SSRP1	41.9681277341369	57.2323192450483	39.7584323510471
Meth.SST	42.4409706640344	0	14.3976935011957
Meth.SSTR2	84.1391426056561	9.82688298622669	41.831770040442
Meth.ST14	0	9.88823740801957	10.541552681769
Meth.STAT1	62.4054205880002	82.2582648632086	72.797037759329
Meth.STAT2	56.9374958326454	72.1979402712147	66.9037293811091
Meth.STAT3	48.6541889466136	3.75033624492075	71.7485802130763
Meth.STAT4	0.283694648311597	3.12229204152461	3.45530885448433
Meth.STAT5A	11.2619536629031	10.3277253321548	43.8046913784494
Meth.STAT5B	53.1385496539979	16.0445210405141	59.587433838278
Meth.STAT6	36.1990265086486	48.1688197732082	48.3775473227735
Meth.STK3	25.0322114520553	64.5907964011241	23.4583530472399
Meth.STMN1	14.0255932744422	35.4425045550614	11.2064464736296
Meth.STRA13	56.7690035697216	70.3228316070792	64.509553261592
Meth.SUB1	41.3210680094897	56.6610431249197	53.9487285302827
Meth.SULT1A1	65.0097146230781	59.1214611290309	17.3409804289687
Meth.SULT1A3	47.8799589248546	19.7793095095615	41.7022209822985
Meth.SURF1	7.08269838797889	14.9391259441071	3.91512200756691
Meth.SYVN1	51.5120486964657	74.0683221133222	64.5863936089812
Meth.T	55.760034174919	0	15.0296655960696
Meth.TAC1	44.3016392950375	7.7628438427689	20.2922952179795
Meth.TACR1	39.100336500716	13.2662131748143	11.3215714543896
Meth.TAF7	49.4938971609338	27.1987804990118	52.0402636589987
Meth.TALDO1	57.1194526330964	74.9840369307398	65.6313714706121
Meth.TAPBP	29.6395856236136	39.2960533013506	35.3589714485464
Meth.TARBP2	64.577866096999	85.5103963521418	78.3737378274119
Meth.TBP	11.0761787797606	39.7745494098814	17.0853158583595
Meth.TBX2	27.3438833154671	21.2064615203786	14.9696737688996
Meth.TBXA2R	67.1913793040006	47.0884871969864	58.6888310163858
Meth.TCF4	31.8457093441616	34.715151766273	33.1684851132063
Meth.TCF7L1	74.8559892911062	52.2562707141827	27.8899306348542
Meth.TCIRG1	0	9.7688610574573	6.43206932548035
Meth.TCL1A	4.77318970059282	5.77057170265097	15.2740239184701
Meth.TCP1	47.2221375804867	65.06284868975	61.5860910363138
Meth.TDGF1	3.88230522450463	12.4782380936444	6.01045444813911
Meth.TEP1	37.4956840691727	47.2451823742102	47.2477237822822
Meth.TERT	5.533761663409	7.12303113794129	8.51453096835875
Meth.TF	17.4631375879949	12.5239904127177	18.340972229447
Meth.TFAM	58.2519524936131	74.920818846721	55.539627053063
Meth.TFAP2A	46.888956637908	70.2413130746752	20.2486858001986
Meth.TFAP2C	10.4384616717317	45.9966395387233	42.3206900158327
Meth.TFAP4	56.5698298041017	87.2033548761785	84.0374487931913
Meth.TFF2	0.000756774197462196	16.340193362315	11.0236821032025
Meth.TFF3	5.87150513937672e-05	12.5930812618806	6.47924149363066
Meth.TFPI2	21.8515005364679	9.87801005030892	22.4211554281873
Meth.TFRC	45.3264158239568	64.6382515919715	66.9048041483472
Meth.TGFA	52.6442236715287	76.4301743796861	48.7123870174095
Meth.TGFB1	0.944277144019019	1.40432928834627	1.69740267002807
Meth.TGFBR2	75.05224365355	61.4168508965722	28.2033714334588
Meth.TGFBR3	29.5208955035488	13.3869946220413	25.0698074812896
Meth.TH	0.3984697601124	16.2490083051899	4.15615104687111
Meth.THBD	55.4207140585969	39.3802173085438	6.63856817008924
Meth.THBS1	36.3688981415218	44.9436877716969	32.834340660069
Meth.THRB	13.4148443104914	31.0380641697483	34.4927345274199
Meth.THY1	0	12.6000446224879	11.615096873835
Meth.TIMP3	17.2991140724066	23.4451772236282	10.6246151939844
Meth.TLR10	6.00394219869264	12.9038320250851	8.79620965504727
Meth.TLR2	45.2560913373764	59.1554009260569	34.2056851845847
Meth.TM7SF2	2.717041198182	9.35778348206275	13.2709726564078
Meth.TMOD3	7.83285149364333	40.3207536437269	23.2036155187687
Meth.TNC	40.2892840929416	51.0227794990714	42.934882556676
Meth.TNF	2.86485901290177	21.5158157569681	45.3344121707371
Meth.TNFAIP3	58.1927646712885	80.0229557242325	70.3782397968602
Meth.TNFRSF10B	58.6727506883602	70.4129829604036	74.9785054565529
Meth.TNFRSF10C	33.1084417368006	11.7624641550462	40.0604786397115
Meth.TNFRSF11B	29.6572827639422	13.5602970821325	22.4304211646895
Meth.TNFRSF1B	44.6738233288364	15.2120230420136	61.4383513359973
Meth.TNNI3	13.7767700313199	20.185410224859	14.1713893903648
Meth.TOMM20	59.3397285703134	64.7090374522326	67.6299141464159
Meth.TOMM70A	12.0256472173459	81.4803863038522	67.1350119179113
Meth.TOP2B	63.4553253808873	75.6875873536699	73.9919956183948
Meth.TP53	55.991740556158	66.733147182132	65.5480782124131
Meth.TP53INP1	29.5452711661889	58.2465817846133	38.5067156772109
Meth.TP73	28.0904031140121	27.8615178163272	21.708869567111
Meth.TPI1	55.8158275882303	79.7333560087397	78.8981807442385
Meth.TPM1	1.40369397959379	8.14957919024233	7.7837589986849
Meth.TPT1	56.3034334802028	60.487964966184	57.0263409958317
Meth.TRAF4	55.8625091167664	76.5078363041514	66.9815821538214
Meth.TRAF6	43.4419711741162	55.4033874111776	53.7639072548579
Meth.TRH	0.000795302707155206	8.62800618464811	5.64845827785219
Meth.TRIM25	64.083026727778	82.9315214278186	65.2246081579093
Meth.TRPC1	49.9628367371882	15.3941858247543	26.0213273944041
Meth.TRPS1	62.8191038325493	50.8604516327659	37.3636576007371
Meth.TSC22D3	23.1525454884792	17.6059323415159	19.3596081168379
Meth.TSHR	18.6546689113161	28.7998761363555	23.7438793401657
Meth.TTF1	4.85078088129737	6.79150757980667	8.53617034542584
Meth.TWIST1	61.8935984487087	11.3935895354442	21.9808167354196
Meth.TYMS	41.4403276942277	58.994163133043	51.0574390404522
Meth.UBTF	43.8158798582154	36.7094010177983	92.3031685277074
Meth.UCP1	48.7613826754181	21.9270222067268	28.6217730059947
Meth.UCP2	55.2062525107361	30.1006424436202	78.899875432379
Meth.UGDH	44.0258290271672	24.0619487167074	24.0964648362333
Meth.ULBP1	44.6341432913896	43.4959912657041	74.3738268067362
Meth.USF2	52.4024631281835	79.1315774646432	68.715729746811
Meth.USP18	34.5005146161254	70.3529732469491	33.427895927539
Meth.UTF1	41.474731467291	7.9889296100418	9.58273054896232
Meth.VAMP2	58.5806120308966	71.9906405723543	60.3455154499903
Meth.VDR	37.3829531278557	44.5220749634481	41.4468289844273
Meth.VHL	59.0035176626124	84.0994811387878	77.6937769332571
Meth.VIM	113.538829100775	1.13495098215002	18.0036631432502
Meth.VIPR1	32.664539689632	39.9826335201334	53.6658159956394
Meth.VSNL1	58.8647186147006	83.9872738810773	51.7334180645319
Meth.WARS2	62.3972339972148	84.4923627242664	82.3139792538681
Meth.WEE1	46.7043941061416	57.5135125381107	75.152080121503
Meth.WNT4	25.7148561814273	36.8665342671995	26.7036427092451
Meth.WNT7B	37.622923453751	64.0272980416801	47.8347070915432
Meth.WRN	32.4679196816633	16.2645163972635	10.6576312174514
Meth.WT1	45.6097938185133	13.8056852470913	6.21808512678478
Meth.YBX1	17.8728216263779	26.3181333596137	19.9282257821618
Meth.YY1	42.6227853146737	76.0961268872681	74.1519345808797
Meth.ZBTB16	11.4394016923632	21.2345429721968	4.48216977773892
Meth.ZEB1	26.856618734765	53.4430574515683	62.6796753389111
Meth.ZHX1	46.7003119240106	66.7581593629372	59.5075367575966
Meth.ZNF202	53.7149554049225	64.7590819237597	65.3367950904007
Meth.ZNF267	62.2793057529586	35.6841256579357	46.2515319561771
Meth.ZNF76	18.5928080694799	26.1887633102639	18.2117117113752
Meth.ZP3	25.7392689834406	64.2985646424885	72.6391748103377
