# Supplementary material for: Preferential Activation of the Hedgehog Pathway by Epigenetic Modulations in HPV Negative HNSCC Identified with Meta-Pathway Analysis
Source: PLoS One. 2013 Nov 4;8(11):e78127. doi: 10.1371/journal.pone.0078127 (PMC3817178; doi:10.1371/journal.pone.0078127)
Supplement: Methods S1 — R code. ZIP archive containing R code used to for the analysis in this manuscript. The README file in the archive describes each of the files contained therein. To fully reproduce the results, the scripts should be run in the following order (1) Preprocessing.R, (2) RunMEGAPSReplicateThreshold.R, and (3) Postprocessing.R. Note that the CoGAPS analysis and associated gene set statistics are stochastic algorithms, so results may differ slightly from values reported here though qualitative results will remain unchanged. (ZIP) [file pone.0078127.s009.zip › CodeArchive_S1/GAPS/ExprsFALSE.MethTRUE/NormalTRUE.HPVPosTRUE.HPVNegTRUE/nP3.nIter50000000.SigE0.10/AResults0.7182214959.Diagnostics.txt]

Diagnostics for A created at Mon Jun 11 17:31:11 2012


number of genes: 972
number of samples: 69
number of patterns: 3
number of burn in steps: 1e+08

Initial chi^2: 5.66088e+08

Iter	Burn In	T	chi^2	number of atoms
0	1	2e-08	5.87862e+08	1
1000000	1	0.02	2.78513e+07	2288
2000000	1	0.04	2.72668e+07	2870
3000000	1	0.06	2.67387e+07	3268
4000000	1	0.08	2.63889e+07	3575
5000000	1	0.1	2.62684e+07	3711
6000000	1	0.12	2.62489e+07	3761
7000000	1	0.14	2.62338e+07	3881
8000000	1	0.16	2.6231e+07	3913
9000000	1	0.18	2.62299e+07	3947
10000000	1	0.2	2.6227e+07	3991
11000000	1	0.22	2.62261e+07	3966
12000000	1	0.24	2.62251e+07	3978
13000000	1	0.26	2.62236e+07	4060
14000000	1	0.28	2.62231e+07	4113
15000000	1	0.3	2.62224e+07	4124
16000000	1	0.32	2.62212e+07	4126
17000000	1	0.34	2.62208e+07	4165
18000000	1	0.36	2.62205e+07	4219
19000000	1	0.38	2.62197e+07	4275
20000000	1	0.4	2.62196e+07	4270
21000000	1	0.42	2.62196e+07	4243
22000000	1	0.44	2.62192e+07	4278
23000000	1	0.46	2.62186e+07	4294
24000000	1	0.48	2.62184e+07	4269
25000000	1	0.5	2.62181e+07	4294
26000000	1	0.52	2.62179e+07	4347
27000000	1	0.54	2.62177e+07	4360
28000000	1	0.56	2.62173e+07	4423
29000000	1	0.58	2.62172e+07	4520
30000000	1	0.6	2.62172e+07	4383
31000000	1	0.62	2.62172e+07	4479
32000000	1	0.64	2.6217e+07	4448
33000000	1	0.66	2.62164e+07	4476
34000000	1	0.68	2.62166e+07	4447
35000000	1	0.7	2.62166e+07	4442
36000000	1	0.72	2.62163e+07	4478
37000000	1	0.74	2.62163e+07	4506
38000000	1	0.76	2.62161e+07	4522
39000000	1	0.78	2.62159e+07	4480
40000000	1	0.8	2.6216e+07	4528
41000000	1	0.82	2.62158e+07	4568
42000000	1	0.84	2.62158e+07	4657
43000000	1	0.86	2.62156e+07	4642
44000000	1	0.88	2.62155e+07	4669
45000000	1	0.9	2.62153e+07	4701
46000000	1	0.92	2.62155e+07	4711
47000000	1	0.94	2.62153e+07	4714
48000000	1	0.96	2.62152e+07	4800
49000000	1	0.98	2.62152e+07	4685
50000000	1	1	2.62151e+07	4764
51000000	1	1	2.62151e+07	4729
52000000	1	1	2.62152e+07	4788
53000000	1	1	2.62152e+07	4769
54000000	1	1	2.62151e+07	4719
55000000	1	1	2.6215e+07	4768
56000000	1	1	2.6215e+07	4758
57000000	1	1	2.62151e+07	4718
58000000	1	1	2.62151e+07	4726
59000000	1	1	2.62151e+07	4778
60000000	1	1	2.62151e+07	4781
61000000	1	1	2.62151e+07	4773
62000000	1	1	2.62151e+07	4727
63000000	1	1	2.62153e+07	4779
64000000	1	1	2.62151e+07	4732
65000000	1	1	2.62151e+07	4757
66000000	1	1	2.62151e+07	4778
67000000	1	1	2.62151e+07	4784
68000000	1	1	2.62151e+07	4748
69000000	1	1	2.62151e+07	4805
70000000	1	1	2.62151e+07	4824
71000000	1	1	2.62152e+07	4828
72000000	1	1	2.62152e+07	4767
73000000	1	1	2.62152e+07	4783
74000000	1	1	2.62151e+07	4737
75000000	1	1	2.62151e+07	4719
76000000	1	1	2.62152e+07	4768
77000000	1	1	2.6215e+07	4771
78000000	1	1	2.6215e+07	4761
79000000	1	1	2.62152e+07	4708
80000000	1	1	2.62151e+07	4699
81000000	1	1	2.62152e+07	4786
82000000	1	1	2.62151e+07	4778
83000000	1	1	2.62151e+07	4740
84000000	1	1	2.62151e+07	4779
85000000	1	1	2.62153e+07	4794
86000000	1	1	2.6215e+07	4699
87000000	1	1	2.62152e+07	4736
88000000	1	1	2.6215e+07	4787
89000000	1	1	2.62151e+07	4837
90000000	1	1	2.62149e+07	4771
91000000	1	1	2.62151e+07	4733
92000000	1	1	2.62151e+07	4785
93000000	1	1	2.62151e+07	4725
94000000	1	1	2.62152e+07	4765
95000000	1	1	2.62151e+07	4769
96000000	1	1	2.62152e+07	4732
97000000	1	1	2.62151e+07	4719
98000000	1	1	2.62151e+07	4790
99000000	1	1	2.62151e+07	4808
100000000	0	1	2.62153e+07	4883
101000000	0	1	2.62151e+07	4800
102000000	0	1	2.6215e+07	4794
103000000	0	1	2.6215e+07	4782
104000000	0	1	2.62151e+07	4812
105000000	0	1	2.6215e+07	4771
106000000	0	1	2.62151e+07	4719
107000000	0	1	2.62152e+07	4774
108000000	0	1	2.62151e+07	4771
109000000	0	1	2.62151e+07	4758
110000000	0	1	2.62151e+07	4788
111000000	0	1	2.62152e+07	4810
112000000	0	1	2.62152e+07	4802
113000000	0	1	2.62152e+07	4763
114000000	0	1	2.62151e+07	4802
115000000	0	1	2.62151e+07	4816
116000000	0	1	2.62151e+07	4778
117000000	0	1	2.62152e+07	4724
118000000	0	1	2.62152e+07	4792
119000000	0	1	2.6215e+07	4768
120000000	0	1	2.62151e+07	4776
121000000	0	1	2.62152e+07	4768
122000000	0	1	2.62152e+07	4827
123000000	0	1	2.6215e+07	4846
124000000	0	1	2.62151e+07	4789
125000000	0	1	2.62152e+07	4777
126000000	0	1	2.62151e+07	4779
127000000	0	1	2.6215e+07	4822
128000000	0	1	2.62151e+07	4711
129000000	0	1	2.62152e+07	4693
130000000	0	1	2.62151e+07	4730
131000000	0	1	2.6215e+07	4800
132000000	0	1	2.62152e+07	4797
133000000	0	1	2.62151e+07	4839
134000000	0	1	2.62151e+07	4829
135000000	0	1	2.62152e+07	4762
136000000	0	1	2.62152e+07	4787
137000000	0	1	2.62151e+07	4841
138000000	0	1	2.62152e+07	4793
139000000	0	1	2.62151e+07	4811
140000000	0	1	2.62152e+07	4713
141000000	0	1	2.62152e+07	4677
142000000	0	1	2.62151e+07	4735
143000000	0	1	2.62151e+07	4758
144000000	0	1	2.62151e+07	4757
145000000	0	1	2.62152e+07	4719
146000000	0	1	2.62152e+07	4768
147000000	0	1	2.6215e+07	4750
148000000	0	1	2.62151e+07	4772
149000000	0	1	2.6215e+07	4784


Summary
<number of atoms> 4778.34 <chi^2>: 26215122 ; chi^2 of mean: 26212061.4255419
