# Supplementary material for: Preferential Activation of the Hedgehog Pathway by Epigenetic Modulations in HPV Negative HNSCC Identified with Meta-Pathway Analysis
Source: PLoS One. 2013 Nov 4;8(11):e78127. doi: 10.1371/journal.pone.0078127 (PMC3817178; doi:10.1371/journal.pone.0078127)
Supplement: Methods S1 — R code. ZIP archive containing R code used to for the analysis in this manuscript. The README file in the archive describes each of the files contained therein. To fully reproduce the results, the scripts should be run in the following order (1) Preprocessing.R, (2) RunMEGAPSReplicateThreshold.R, and (3) Postprocessing.R. Note that the CoGAPS analysis and associated gene set statistics are stochastic algorithms, so results may differ slightly from values reported here though qualitative results will remain unchanged. (ZIP) [file pone.0078127.s009.zip › CodeArchive_S1/GAPS/ExprsFALSE.MethTRUE/NormalTRUE.HPVPosTRUE.HPVNegTRUE/nP3.nIter50000000.SigE0.10/Asd.0.7182214959.txt]

V1	V2	V3
Meth.AANAT	0.000109011212913556	0.0596184622287879	0.0640194139255943
Meth.ABCA1	0.395243754800633	0.283422936894959	0.364334778027136
Meth.ABCA2	0.258832778537817	0.176526310890092	0.243923765629467
Meth.ABCC3	0.217181584029173	0.157126954575577	0.15896692911675
Meth.ABCG2	0.284224587987809	0.258162582311179	0.284606786800502
Meth.ABL1	0.346273446566085	0.251036018164543	0.336955274263079
Meth.ABRA	0.0889914611281398	0.0619494119275484	0.0848022664980396
Meth.ACAA1	0.36986183734171	0.254113932139579	0.35373027131105
Meth.ACADM	0.441837056791145	0.196198097119056	0.439080020583436
Meth.ACAT1	0.0958705678139571	0.0654524870660747	0.0913356196954069
Meth.ACAT2	0.18634972477103	0.110551336617791	0.170554881020987
Meth.ACE	0.308461940784548	0.185013387373374	0.273480887418776
Meth.ACE2	0.191276847087394	0.14591118388909	0.171957594398464
Meth.ACHE	0.377944630255246	0.223376988267717	0.363472294193345
Meth.ACLY	0.213762147746609	0.150651734329877	0.188380356982013
Meth.ACOX1	0.403141122136644	0.283889549123696	0.377245227814944
Meth.ACSL1	0.345383464064038	0.253605232605468	0.354247322611935
Meth.ACTA1	0.139095843521303	0.0741780270812424	0.12313099874273
Meth.ACTB	0.391705717794102	0.269759742493495	0.37828811459377
Meth.ACTG1	0.270303440551543	0.24607016998981	0.28347498281558
Meth.ADA	0.175860080503437	0.166565201266426	0.203660089655831
Meth.ADAM17	0.444152392203225	0.313266199821927	0.425373624061542
Meth.ADAMTS1	0.30050913544674	0.214846807801047	0.219848817508216
Meth.ADAR	0.351002554211086	0.226391521215326	0.323996401266825
Meth.ADCY3	0.0899317702526047	0.0627194184636768	0.0860361924965666
Meth.ADCY4	0.199291901073781	0.0861506529111128	0.155959613871657
Meth.ADCYAP1	0.168919076559945	0.0782726419180539	0.144308361932819
Meth.ADCYAP1R1	0.228088390307823	0.113140889379832	0.197389659651462
Meth.ADD1	0.19997184649071	0.126232535133597	0.187959694240472
Meth.ADH5	0.419514423723222	0.308727059397489	0.416082141974751
Meth.ADPRH	0.290459545239927	0.164005039981359	0.265175486788138
Meth.ADRA1B	0.0825916884635645	0.16461405386144	0.122991817388194
Meth.ADRA1D	0.0894114404398478	0.0619025256284855	0.0842463222693708
Meth.ADRA2B	0.0888193582947435	0.0630578105547396	0.0866543646085518
Meth.ADRB1	0.0923977325566989	0.0692172671097185	0.0913238675807097
Meth.ADRB2	0.421555252735529	0.235380448758063	0.433267976140711
Meth.ADRB3	0.114020412320332	0.0719123460239731	0.103544555359185
Meth.ADSL	0.435706073272613	0.307589800941793	0.422732773688415
Meth.AGGF1	0.463317343858254	0.333280713035904	0.447243511239837
Meth.AGTR1	0.13924994328704	0.0765172313181373	0.123537336197322
Meth.AGTRAP	0.392143917857838	0.274544850384824	0.378895676743912
Meth.AHRR	0.0893245646659828	0.0627679974344131	0.0854870749637235
Meth.AIM1	0.378333089645133	0.239727506927301	0.344062887555372
Meth.AIP	0.166713636828075	0.138155989792331	0.179979825686898
Meth.AKNA	0.115454727264379	0.0781010916987277	0.108963552065757
Meth.AKR1B1	0.371216533145661	0.256817366641929	0.347743846182763
Meth.AKT2	0.474801154689901	0.334681481381754	0.449893008858539
Meth.ALAS1	0.19216544332935	0.110389184789115	0.179638525320463
Meth.ALDH1A1	0.429408710460443	0.272038975729181	0.413901877686089
Meth.ALDOC	0.321470135280288	0.1594729023321	0.286421589024599
Meth.ALOX12	0.0919443823373109	0.0637126664370667	0.090494188848758
Meth.ALOX15	0.173964283245471	0.0896244126472125	0.150599570728743
Meth.ALOX5	0.13129188862257	0.0859928804017032	0.122537406279699
Meth.AMBP	0	0.0646557188429051	0.0659147361585554
Meth.ANGPT1	0.30969957616723	0.204332747152328	0.293368242254658
Meth.ANPEP	0.00401279710387166	0.0593742293342933	0.0637296246956268
Meth.APBB1	0.330343369476868	0.167021681180888	0.319711823012067
Meth.APC	0.0968961874467248	0.0702716532430406	0.0920317219936111
Meth.API5	0.355867236161459	0.238910131311339	0.338435998322497
Meth.APOB	0.108665794629172	0.0764576538985277	0.101337883856458
Meth.APOBEC3G	0.139394413052151	0.0801918527020903	0.130003593201079
Meth.APOH	0.142263039728651	0.113104700230293	0.128954571875792
Meth.APP	0.281642330994225	0.205756598777323	0.210485569241727
Meth.APRT	0.335791646634118	0.223373710172338	0.319976997723949
Meth.AQP5	0.107082515721548	0.0715942218731025	0.0978626496129298
Meth.AR	0.165940012724494	0.076777017868583	0.17377634892117
Meth.ARNTL	0.301643420662461	0.142128732710006	0.233626423355833
Meth.ASPH	0.350376218763678	0.220059845565208	0.33678995393069
Meth.ATF2	0.315536100469302	0.223764652566775	0.298176155883194
Meth.ATF3	0.00207708231999957	0.0631531662789101	0.0645096892820841
Meth.ATF5	0.0949597623894559	0.0640198885566039	0.0884103898342572
Meth.ATF6	0.482700559071845	0.332956615779796	0.455781033529721
Meth.ATOH1	0.221431112634391	0.142275061590337	0.166211881688144
Meth.ATP1A1	0.349656832316289	0.245102362032642	0.319061213528387
Meth.ATP1B1	0.342789943667694	0.235706126114751	0.290096871911627
Meth.ATP2A2	0.362889595853668	0.24577752580207	0.335290943194198
Meth.ATP2A3	0.31171719590942	0.143751913111387	0.316225655715284
Meth.ATP7B	0.22170026579953	0.114720359833349	0.209097362694346
Meth.ATXN1	0.379338496236317	0.266951901413841	0.358946079903339
Meth.AURKB	0.381295075341427	0.268448886003634	0.364357633864807
Meth.B2M	0.41285586394041	0.284258330117089	0.394463365028137
Meth.B3GAT1	0.180930134705793	0.0839550823775975	0.157936451542111
Meth.B4GALT1	0.107078729068225	0.0693119847704461	0.0993873261084439
Meth.B4GALT5	0.432677353743255	0.307478682691365	0.41463849507278
Meth.BACE1	0.109815324558042	0.142057377380827	0.00182482547475787
Meth.BARX2	0.281121969418619	0.200934006797949	0.204732992505638
Meth.BAX	0.334202760603336	0.246882889313762	0.315306587272564
Meth.BBC3	0.405069236612319	0.273530796581484	0.381687525113601
Meth.BCL2	0.43528861035355	0.274696372266679	0.41722304764713
Meth.BCL3	0.278067441960642	0.207321126455822	0.277568767732292
Meth.BCL6	0.433357362874773	0.310538104953024	0.413635360325785
Meth.BDKRB2	0.226247319122715	0.152070507535671	0.189091476025636
Meth.BDNF	0.301403400781784	0.152459592136386	0.245064391401266
Meth.BIK	0.249940233244971	0.153216386935583	0.243007577906341
Meth.BMF	0.367265981782525	0.245186259739506	0.345769351039115
Meth.BMP4	0.115907787091038	0.0774386023220811	0.105533621907774
Meth.BMP7	0.256507989094699	0.184568000545557	0.197552988850162
Meth.BOP1	0.477774870700081	0.338654087103685	0.46050169451165
Meth.BRCA1	0.0905066336107767	0.0634885695641473	0.0871550972744402
Meth.BRCA2	0.091357453512961	0.0655481906443087	0.087593093878508
Meth.BSG	0.308620947504349	0.151385502070941	0.294044446478623
Meth.CABP1	0.24616276269401	0.164635692245009	0.228650302393509
Meth.CALB1	0.223548849797516	0.104057833671553	0.200985028359471
Meth.CALCA	0.144157824593236	0.0746708040614195	0.127137787004288
Meth.CALCR	0.195833052776195	0.0844035218891387	0.166111787053143
Meth.CALR	0.39677899635991	0.274178892043954	0.372997809328173
Meth.CAMK2B	0.324981487840982	0.152920819585534	0.298665138119339
Meth.CAND1	0.188784371752464	0.133710377311594	0.181798887976906
Meth.CAPNS1	0.248974715720009	0.168190401177797	0.228039555074731
Meth.CASP6	0.203494148768008	0.127052139738556	0.171840965151361
Meth.CASP7	0.416352727666131	0.281635474992001	0.394617970912957
Meth.CASP8	0.389973807060631	0.252830216725541	0.32561312204296
Meth.CASP9	0.369826309855241	0.261093364960607	0.355560654580418
Meth.CAT	0.267900720975064	0.176528172221395	0.239757648817691
Meth.CAV1	0.247854441126901	0.165600344946815	0.230797217012057
Meth.CBS	0.187180000288939	0.0930693732625074	0.182930460539408
Meth.CCK	0.130592514966565	0.0841343570926138	0.113182655246027
Meth.CCNA1	0.136041057304015	0.0745760014323096	0.129143829054328
Meth.CCNA2	0.41837771185111	0.305750708885101	0.401853984113182
Meth.CCNB1	0.0896758667223306	0.062352578063016	0.086103356938993
Meth.CCND1	0.416543997027543	0.257284812588822	0.392725792019396
Meth.CCND2	0.297154899038718	0.17455270512564	0.265660899384388
Meth.CCNE1	0.38563553886681	0.268208328994153	0.364304898168263
Meth.CCNG1	0.309920523906184	0.199694936948832	0.288060747329582
Meth.CCNG2	0.482317159379388	0.328219736543014	0.457712223371534
Meth.CCNT2	0.25613444065557	0.167720649619521	0.246110189643868
Meth.CCRN4L	0.438175194761635	0.284867272235625	0.410156618650276
Meth.CCT2	0.456710100748941	0.307720068325412	0.427209958521085
Meth.CCT4	0.423428483850869	0.297794187076304	0.406959499904296
Meth.CCT5	0.463560492659214	0.315787591620751	0.433460476040027
Meth.CCT7	0.370372568904725	0.258140294695065	0.348368644351004
Meth.CCT8	0.332680953049358	0.26213118187424	0.326424344987956
Meth.CD226	0.107790074923054	0.0685335667409758	0.104891318343899
Meth.CD40	0.16343047105999	0.108492647368178	0.151482937746458
Meth.CD44	0.223047520343829	0.157874066566466	0.212796607365157
Meth.CD47	0.0884395419819325	0.062405099688207	0.0847948301815562
Meth.CD68	0.442544728025467	0.310781203019763	0.410584570354594
Meth.CD74	0.0969693639275932	0.0674071121337631	0.0942349132594186
Meth.CD79B	0.0994736368027351	0.064636426549778	0.0924424044909817
Meth.CD8A	0.178585397312295	0.0864816634268332	0.150257499789598
Meth.CDC25A	0.297147802983317	0.230626085490944	0.29708762544708
Meth.CDH1	0.0996584078619397	0.069397097832139	0.0905483864354514
Meth.CDK2	0.218497719723499	0.121574343231436	0.194764237033961
Meth.CDK4	0.294664062242477	0.204416758273607	0.287439856864606
Meth.CDK5	0.279956033570413	0.193183590207609	0.27199767168729
Meth.CDK6	0.43706073457767	0.30812354749407	0.422033776254789
Meth.CDKN1A	0.269035411819398	0.192325926669893	0.233589789343488
Meth.CDKN1B	0.282670060461966	0.195503859992106	0.269874829575012
Meth.CDKN1C	0.31285133704779	0.177887121211802	0.25736829253936
Meth.CDKN2A	0.40032471272409	0.296499642630537	0.396422537648371
Meth.CDKN2B	0.304529560995016	0.232105018322432	0.276399325199347
Meth.CDKN2C	0.408600769927356	0.285786150088465	0.378817663414259
Meth.CDX2	0.159846077952633	0.0805368524625535	0.138095476941792
Meth.CEBPA	0.243434410618593	0.169987549369857	0.181929536891529
Meth.CEBPB	0.373571954817685	0.254057579121711	0.360470368008728
Meth.CEBPD	0.340099598294418	0.236747057874734	0.318256350314028
Meth.CEBPZ	0.486058206811272	0.338896374497219	0.460464860239005
Meth.CERK	0.326392242911912	0.214103414836132	0.319731111234674
Meth.CES2	0.423669256335198	0.295075440847888	0.401009598292253
Meth.CETP	0.0924369430712932	0.062819013239339	0.0886437363226224
Meth.CFD	0.0960055735858565	0.0671603109523935	0.0935374322626354
Meth.CGB5	0.443191156114439	0.53334514542147	0.386077170660781
Meth.CHGA	0.19687833617336	0.0989945724419262	0.155213497373329
Meth.CIC	0.228857442615108	0.134355005106809	0.214666827386057
Meth.CISH	0.328790523485788	0.192478146305666	0.290863218000481
Meth.CKB	0.245428312045459	0.163594388691643	0.221841046755462
Meth.CKLF	0.340154676866984	0.237976025097881	0.32595802993153
Meth.CLCN7	0.0363676079067677	0.0653527686250491	0.0699004622674339
Meth.CLDN1	0.290553593517051	0.14960921942136	0.241098109323445
Meth.CLDN18	0.000617309022980983	0.0648577920868617	0.0649751034270138
Meth.CLDN19	0	0.0616523558949969	0.0633527617971025
Meth.CLDN7	0.407068477703623	0.273359871652722	0.375342187821214
Meth.CLGN	0.353835116243938	0.150028247791778	0.328283573595726
Meth.CMKLR1	0.092888441901826	0.0646955731028515	0.0895343771957581
Meth.CNN1	0.0973490279014444	0.0700897664696461	0.0933262558241108
Meth.CNTFR	0.203661011120071	0.161711707622666	0.209483148273194
Meth.COL11A2	0.198787253016985	0.0988285993175437	0.179292811626822
Meth.COL1A1	0.199605770963489	0.111661329228925	0.175120599790851
Meth.COL7A1	0.169982473615737	0.128097816521145	0.142601190297174
Meth.COL9A2	0.281860713489243	0.130524431950424	0.26903717636
Meth.COMP	0.106036523536005	0.0736117256276908	0.0980441888580783
Meth.COPS5	0.492868107190219	0.33886673681622	0.466434535642712
Meth.COX4NB	0.340634519745123	0.253538372361896	0.319144379638979
Meth.COX5A	0.424641858862122	0.293368938636658	0.401355223443236
Meth.COX6A1	0.413847490018022	0.278809980954426	0.397263131468332
Meth.COX6C	0.367008018571307	0.260657705271757	0.349481416962945
Meth.COX7A2	0.501046214685729	0.358886547575141	0.480555460751823
Meth.COX7C	0.113325692873813	0.0834875354326897	0.105001367310258
Meth.COX8A	0.422670760058171	0.285148439166337	0.406689658312329
Meth.CPEB2	0.166169710681216	0.112944463248106	0.153650738833089
Meth.CPT1A	0.181772216366969	0.14534928495643	0.187696247060672
Meth.CRABP1	0.183938651142564	0.0826813073140348	0.154191851424088
Meth.CRABP2	0.272061127344639	0.186637316187683	0.229076032947779
Meth.CREB1	0.290538568297533	0.242310490286897	0.294469507749075
Meth.CREM	0.379917221251476	0.249473308281908	0.365435466117151
Meth.CRH	0.116430420193245	0.0770781763840297	0.10627218742348
Meth.CRMP1	0.0951723088016375	0.0651426955080227	0.0901806793715053
Meth.CRY1	0.388337272171075	0.256769295108061	0.297667071141691
Meth.CRYAA	0.054586745786891	0.0618693952836087	0.0727791005456071
Meth.CSF1	0.35330077114781	0.243552535578386	0.339495813842351
Meth.CSNK1A1	0.421294286109394	0.302832141209051	0.412382986465704
Meth.CTDSP1	0.439594128319053	0.302041791759389	0.411015053811752
Meth.CTGF	0.313135424020321	0.220283383404677	0.251885303965425
Meth.CTH	0.299680560096992	0.19964266286911	0.290179801243739
Meth.CTNNB1	0.309542263549262	0.217095499100942	0.312781747673381
Meth.CTSD	0.368567076891488	0.243577446026933	0.34225461956541
Meth.CTSK	0.120901865636405	0.0760872159139705	0.105338020076485
Meth.CX3CL1	0.165252751120582	0.102121822395032	0.13924422374809
Meth.CXCL12	0.105655789237233	0.0685182881585719	0.0981578238837902
Meth.CXCL2	0.19355093624472	0.107589516234349	0.172568341430245
Meth.CXCL3	0.226837044109366	0.127691617560668	0.197754257112024
Meth.CXCL5	0.107658774817926	0.0686179474760617	0.0982044453663008
Meth.CYBA	0.326766822102939	0.214410964468681	0.328738421993552
Meth.CYC1	0.322883329872603	0.225710815157585	0.31379270496295
Meth.CYCS	0.477190869547497	0.328908056340792	0.46717361690841
Meth.CYGB	0.0938314379230255	0.0648762384005164	0.088474551423085
Meth.CYP17A1	0.021383730431398	0.0601581763405617	0.0643782410146831
Meth.CYP1A1	0.151428751686044	0.0989826206813674	0.137083681301944
Meth.CYP1B1	0.259528492996071	0.122592148722211	0.241777354888104
Meth.CYP21A2	0	0.0631154237024447	0.0669040522060037
Meth.CYP24A1	0.244311547584513	0.122787802317071	0.209406653887226
Meth.CYP2E1	0.0994097998285999	0.0791053960871963	0.0923713553615754
Meth.CYP51A1	0.410780233159571	0.276140875933735	0.387096376623964
Meth.CYP7B1	0.236403895897876	0.146141912751075	0.208172796433316
Meth.CYR61	0.304917439211044	0.239762635596141	0.213888197869411
Meth.DAG1	0.423883675598014	0.298967383784543	0.399058115496666
Meth.DAP	0.397915640032459	0.262087724796833	0.371643639266907
Meth.DBH	8.75944481804332e-06	0.0752776092428045	0.123208343119753
Meth.DDB2	0.335517565069182	0.238829945205007	0.296482287355041
Meth.DDIT3	0.314662293616224	0.205814708162794	0.304470805865981
Meth.DDX18	0.429456654677568	0.30448037427365	0.399675967856796
Meth.DEC1	0.0929587406647609	0.0642899181595015	0.0880644008811617
Meth.DEK	0.326821616369732	0.220759228590381	0.312839382614476
Meth.DES	0.120908768976222	0.0701791360425913	0.110952226628826
Meth.DFFB	0.346934416342959	0.237147587840117	0.330696953478551
Meth.DHFR	0.334844968339088	0.234756701398144	0.321264756885276
Meth.DIO2	0.112543224913553	0.0787520875969389	0.103492917816483
Meth.DIRAS3	0.0947164109944787	0.068512880561572	0.0909682668249618
Meth.DKK1	0.284808462256921	0.1296273280936	0.230439349077779
Meth.DLX3	0.229493230143032	0.163297533057265	0.19798525906127
Meth.DLX5	0.139751145425423	0.0995008933437881	0.119342585838265
Meth.DMD	0.215954281172946	0.173507913627551	0.188892060631799
Meth.DMRT1	0.162986539693672	0.121436003649949	0.00301976998892471
Meth.DMTF1	0.318612788571718	0.217926072638893	0.303442454089057
Meth.DNAJB1	0.104883381496061	0.074499717243157	0.0952205304826958
Meth.DNASE2	0.335342968632293	0.242651447555883	0.317088928759335
Meth.DND1	0.086937479560455	0.062114884201621	0.084256804152019
Meth.DNM1	0.262385445599041	0.16639191642537	0.236651744513618
Meth.DNMT1	0.257065540834932	0.181506525933527	0.239804486678151
Meth.DNMT3A	0.091688585247985	0.0632128232972718	0.0898097774685301
Meth.DNMT3B	0.0953383651040807	0.0653631781489544	0.0925500799312308
Meth.DRD1	0.146281206591944	0.0839389015294288	0.136330426255791
Meth.DRG1	0.421224677216994	0.287491788499901	0.397065427855643
Meth.DSC3	0.178108297734558	0.127159959360319	0.139491947237929
Meth.DUSP1	0.344893914779137	0.245870679861454	0.364376375279313
Meth.DUSP4	0.23618492728927	0.131525421144362	0.213610787179145
Meth.E2F1	0.240304374405032	0.166636630790463	0.220994787987511
Meth.E2F2	0.301716465601715	0.183738951133759	0.292899990546109
Meth.E2F3	0.432063947978272	0.304400951793199	0.411578927398141
Meth.E2F5	0.454944582445515	0.306057146379006	0.428433427721326
Meth.EBI3	0.00436615342498211	0.0931550538447583	0.0911262319902759
Meth.ECE1	0.149485565375143	0.090434343002208	0.145886170110117
Meth.ECEL1	0.0916473624894059	0.0641024799780845	0.0876768315274475
Meth.EDA	0.153361788805967	0.102204052103452	0.142217938796017
Meth.EDF1	0.215673725308124	0.139488051581766	0.196710392685866
Meth.EDN1	0.423764055640982	0.296321734822277	0.406478294208709
Meth.EDNRB	0.124166154206911	0.0783372160648422	0.118362720387258
Meth.EGFR	0.203582911292153	0.112573796281471	0.148997279916945
Meth.EGR1	0.361239538432598	0.249721090219598	0.344121571010979
Meth.EGR2	0.179331083683243	0.117788896555143	0.172165988797891
Meth.EIF2AK1	0.502181660091306	0.349689931675541	0.478701133804941
Meth.EIF2C1	0.0933258211631639	0.0636867184609511	0.0896037962149283
Meth.EIF4E	0.30172260559816	0.266577979718331	0.318935544333765
Meth.ELF4	0.137032102784254	0.0764642988324595	0.147986353212262
Meth.ELK1	0.15545910451005	0.10654273161373	0.143445239513863
Meth.ELN	0.122203995636671	0.0767270578701063	0.1086959902929
Meth.ELOVL5	0.435459196511437	0.293121592442792	0.417583943121844
Meth.EMX2	0.250729745518526	0.116609201726868	0.214342069213719
Meth.EN2	0.237622405096762	0.129771424965039	0.225368802795459
Meth.ENO1	0.321332754091136	0.219594543827477	0.310821349306426
Meth.EPAS1	0.133777325508395	0.0783035483081818	0.128105770497749
Meth.EPHA4	0.317673000247082	0.187175344690781	0.326461830727745
Meth.EPHA7	0.33834364238021	0	0.303354388471163
Meth.EPHA8	0.139898368022148	0.100350400667103	0.119461460524216
Meth.EPO	0.105857568005239	0.0701600914051825	0.0981783035557197
Meth.EPOR	0.091474891037063	0.0633540898535184	0.0882559527760435
Meth.ERBB2	0.430016974835745	0.311337050906569	0.397712142030077
Meth.ERBB3	0.116049942526496	0.0741027603494617	0.10234765077653
Meth.ESR1	0.27273307095506	0.131975094606904	0.274776355555444
Meth.ESX1	0.130501820260017	0.0794379080892692	0.115152949868104
Meth.ETS1	0.399131595821705	0.246807608222963	0.399189456999157
Meth.ETS2	0.243461690332489	0.234914705414151	0.264514455944444
Meth.ETV3	0.349122264422214	0.232443833776201	0.323611847997723
Meth.EXO1	0.431396620105467	0.31193489301157	0.418457842325374
Meth.EZH2	0.42330400581271	0.283222383051621	0.394661968723111
Meth.F2R	0.294142475538879	0.122328561790851	0.257194266693458
Meth.FAAH	0.154015924450919	0.110149050551494	0.13151662071768
Meth.FABP1	0.0974289999496099	0.0832304059109907	0.0949769366908844
Meth.FADS2	0.131332983490536	0.073505086334595	0.121207458905399
Meth.FAM3B	0.230709475733471	0.12304478422957	0.173315321291837
Meth.FANCC	0.0909285331632622	0.0651842607449937	0.0882994437356695
Meth.FAS	0.461562131167412	0.328122689009175	0.435175508829192
Meth.FASN	0.252338739873504	0.170734275587658	0.237823815736797
Meth.FBLN5	0.243109046320338	0.169208809982983	0.199839055970894
Meth.FBXO15	0.444451484602195	0.312596465532289	0.419498104388784
Meth.FBXO32	0.327878149824404	0.220677660728529	0.31756681388537
Meth.FCER1G	0.0902812893780772	0.0618814412269563	0.0861865348705338
Meth.FCER2	0.104494072513307	0.0805377006469507	0.100966049716005
Meth.FCGRT	0.105317760346751	0.0688901090607127	0.0986241332716396
Meth.FDFT1	0.354021086006122	0.263434203543727	0.330225885010616
Meth.FDPS	0.463701329398116	0.333109770784651	0.450757005035883
Meth.FDX1	0.38749853206857	0.282744257465696	0.370910347978553
Meth.FGF19	0.113723324106044	0.07046615656585	0.101717678418231
Meth.FGF2	0.320327085303125	0.170396956901191	0.29318006969194
Meth.FGF3	0.145846543202458	0.0771329278810256	0.119787955621901
Meth.FGF4	0.089436319339831	0.062993101900363	0.086012335275486
Meth.FGFR3	0.244885814175367	0.140166380234546	0.213228493236221
Meth.FGFR4	0.23836796579941	0.255471251937726	0.239559274918138
Meth.FH	0.360964231002494	0.250146431848699	0.344004767883396
Meth.FLI1	0.24508778806509	0.00286018722955789	0.16422736482526
Meth.FLOT1	0.257196704301561	0.177646580525055	0.245482498565229
Meth.FLT1	0.20477777844182	0.113223146601403	0.180868300718719
Meth.FN1	0.311609770509547	0.118354160495826	0.253023535973197
Meth.FOS	0.296185477462319	0.218537913459656	0.294904181959987
Meth.FOSB	0.351260036666421	0.25746312571742	0.340362987065669
Meth.FOSL1	0.194798219184937	0.163589036383523	0.195411227310915
Meth.FOSL2	0.411164863371711	0.296913269135926	0.390240269212608
Meth.FOXA1	0.175114611960522	0.127654034003021	0.135628130279546
Meth.FOXA3	0.315441879505679	0.15655007572784	0.319145502236396
Meth.FOXC1	0.283278381738058	0.189986513531919	0.235119044863268
Meth.FOXD1	0.12867956898814	0.0930178269729958	0.114395319118427
Meth.FOXF1	0.250175324133214	0.100929169745986	0.198708698620397
Meth.FOXG1	0.180624212264098	0.0797684344568864	0.146148763772634
Meth.FOXH1	0.0945746407246744	0.064392599370292	0.091738812714191
Meth.FOXJ1	0.129983589954678	0.0724968119075439	0.117850818843054
Meth.FOXP1	0.363199323572089	0.260037529792729	0.345679566890114
Meth.FOXP3	0.103889414122494	0.0799454738407178	0.0957790325755281
Meth.FPGS	0.432808595319055	0.296151797200228	0.41708997796186
Meth.FSTL1	0.0922164699615348	0.0629655957744815	0.0897029099683669
Meth.G0S2	0.134784302089083	0.0750251535089175	0.113613868173594
Meth.G6PD	0.150847617062411	0.102715382386722	0.143475233686624
Meth.GAA	0.41224875157691	0.302429313119747	0.391086243776727
Meth.GABBR1	0.36197108829386	0.248982615092133	0.345139873275519
Meth.GABPA	0.479574791324925	0.345973828106413	0.45298483349275
Meth.GABRG2	0.267623511502496	0.107487502742364	0.220974789834219
Meth.GAD1	0.338632314017755	0.243353779892377	0.310233044913579
Meth.GADD45A	0.415230137417567	0.280619461161877	0.396356584215701
Meth.GADD45B	0.410021405801208	0.280508716320157	0.389451602080985
Meth.GALT	0.403340533088286	0.274298156597033	0.384515537312975
Meth.GAPDH	0.41306207579456	0.29796421922579	0.395907670477555
Meth.GAS6	0.0915161141608586	0.0634166916319305	0.0876248485234824
Meth.GATA3	0.140047994313723	0.118860637721467	2.31158302660521e-05
Meth.GATA4	0.126591126794962	0.0729251995781367	0.120856096114489
Meth.GBX2	0.133373650537272	0.0723549553222948	0.112256546793307
Meth.GCH1	0.392505678363844	0.278538589159478	0.380456606359699
Meth.GFAP	0.0918781926056608	0.0644072348129131	0.0868408109172028
Meth.GFI1	0.184396917619669	0.129694189925218	0.179234758481077
Meth.GFI1B	0.339214285655912	0.222512641268446	0.334199952218806
Meth.GFPT1	0.120534899919358	0.0771910076380856	0.108582644788459
Meth.GGH	0.37214396285733	0.256281901805777	0.346604552160771
Meth.GHR	0.358662249669536	0.241680257431279	0.302372492485981
Meth.GIP	0	0.0695461418908037	0.0681022014082594
Meth.GK	0.153524917263362	0.109864765976427	0.142939851535814
Meth.GLI3	0.409953697090887	0.278117263254028	0.368305497925931
Meth.GNAI2	0.393897051026517	0.275275454411733	0.377568447553973
Meth.GNAL	0.115432540040728	0.083827119614535	0.106311701244458
Meth.GNAS	0.101227710467028	0.0681520629618905	0.0935655932963343
Meth.GOT1	0.426374355943284	0.311651980506758	0.400847627576621
Meth.GPAM	0.487894627097198	0.33561141416507	0.460924447240264
Meth.GPC3	0.139435672135319	0.0885890632513227	0.121304909474096
Meth.GPX1	0.104843550830971	0.0788839865055906	0.100037080485515
Meth.GPX4	0.329510720978854	0.238256942894677	0.319239798923104
Meth.GRB10	0.148387631029721	0.0955762650779435	0.119036023222703
Meth.GRIN1	0.100562864535577	0.066593869987167	0.0964186052894607
Meth.GRIN2A	0.256371857462209	0.116048141041271	0.229298409587662
Meth.GRIN2B	0.10499787497292	0.0758921497866607	0.0969861899345041
Meth.GRM6	0.0923319929452635	0.0651232229245791	0.0911013954081783
Meth.GSC	0.207206094378957	0.112812133922788	0.177385950548723
Meth.GSN	0.28015662461325	0.165325468897143	0.244928922717651
Meth.GSTP1	0.126506178070465	0.0973774191084062	0.117079830660963
Meth.GYPC	0.256394160248926	0.125076799818041	0.22475890737989
Meth.H19	0.00199447469697398	0.0598018640488829	0.0630464292908065
Meth.H2AFX	0.395322520131158	0.268166168983963	0.370868362616434
Meth.HAMP	0.108218803157152	0.083717108555085	0.100922238906505
Meth.HAND1	0.151578875603008	0.0860955095272191	0.126157683486687
Meth.HAND2	0.129155524969282	0.0691499867460257	0.115568526265106
Meth.HAP1	0.264881690939288	0.169463572451418	0.227383746939506
Meth.HBA1	0.115387653637852	0.0769799140291064	0.105908503748866
Meth.HBEGF	0.16742518228874	0.12104642099505	0.136565129953497
Meth.HCK	0.360077922116366	0.209881746483535	0.365409055100678
Meth.HCN2	0.150545814098836	0.0836208494859596	0.130830022129726
Meth.HCN4	0.105584962514662	0.0703817892946233	0.0972416915344609
Meth.HDAC4	0.33724047133587	0.239421782197723	0.33944115781951
Meth.HES1	0.419291204542985	0.272199251539493	0.375116309731329
Meth.HES6	0.196349726030185	0.102467182502087	0.170511945056499
Meth.HEY2	0.365740894732238	0.220925449216686	0.32652353493225
Meth.HHEX	0.164566084426255	0.0943148874977596	0.155227798333446
Meth.HIF3A	0.191243177625149	0.157569018249131	0.182047076146548
Meth.HIP1	0.19051833546454	0.12323942048651	0.17936319269595
Meth.HIPK3	0.0904109230651774	0.0662600959489466	0.0869887166405157
Meth.HIST1H1T	0.0891601228660369	0.0615264552111576	0.0852194223884866
Meth.HIST1H2AM	0.398807726140427	0.284731838104598	0.384270361355455
Meth.HLA-B	0.424253972585549	0.28772240096353	0.343513373150362
Meth.HLF	0.116410154955686	0.071542485263399	0.105880904046085
Meth.HMBS	0.336463113501115	0.238142335386242	0.31861097831523
Meth.HMGB1	0.366173753919312	0.252580987669047	0.351572189533962
Meth.HMGCR	0.48595231091385	0.350039675121147	0.461510410647809
Meth.HMGCS1	0.238020129121219	0.160003216771765	0.222837034248571
Meth.HMGN1	0.100820243743141	0.0739656677080769	0.0986476342339974
Meth.HMOX1	0.0956771255778294	0.0645308372329757	0.0914527289897643
Meth.HOXA1	0.370711843381525	0.200398213497404	0.377006545065348
Meth.HOXA10	0.177535705041498	0.117777515182207	0.171805833043398
Meth.HOXA11	0.110838342946191	0.067472566750678	0.102338116510307
Meth.HOXA13	0.184279686728574	0.126261211232198	0.142583075836437
Meth.HOXA2	0.107507958725595	0.0695713441603876	0.0993735959379712
Meth.HOXA4	0.0974908127160412	0.0694391765495345	0.092600244947485
Meth.HOXA5	0.138137074367704	0.084099350952217	0.116422674785942
Meth.HOXA7	0.171108824837868	0.0834070052894724	0.154652570200374
Meth.HOXB1	0.0663054549408563	0.0630200169830186	1.61737111500596e-05
Meth.HOXB2	0.137645068335742	0.0818537498405654	0.123231224644099
Meth.HOXB3	0.145147465129431	0.07567615899165	0.121727804974408
Meth.HOXB4	0.143963975227069	0	0.14821347459507
Meth.HOXB7	0.205360117833709	0.116537643659043	0.210411532411878
Meth.HOXB8	0.137134194916293	0.0751711524375981	0.12227924219255
Meth.HOXC8	0.307902670699866	0.00222793249667146	0.299577446079626
Meth.HOXD1	0.181228795925438	0.128316867685944	0.142585920944531
Meth.HOXD10	0.151157845009577	0.0710296351835582	0.125006795971735
Meth.HOXD11	0.157246109469546	0.106410277017337	0.127173481906647
Meth.HOXD13	0.168516494781787	0.0818676017468506	0.152345003299859
Meth.HOXD4	0.10703104824319	0	0.106618152641414
Meth.HOXD8	0.135122938096615	0.0755932513291855	0.11666569913983
Meth.HOXD9	0.144413982686166	0	0.127556011011486
Meth.HPGD	0.34729488049942	0.2215811577238	0.323610543571816
Meth.HPSE	0.450871668040564	0.291247386776773	0.42075486562578
Meth.HRAS	0.197945339122499	0.15624769631764	0.195152777566011
Meth.HRK	0.220859490701824	0.137050389672466	0.215696857729925
Meth.HSD17B8	0.451270463453217	0.203562055708191	0.386038382057579
Meth.HSF2	0.392147578283836	0.260879628900869	0.370363399027572
Meth.HSF4	0.163475742353294	0.0914940565324371	0.152632013575408
Meth.HSPA1A	0.285475226917747	0.172506955455114	0.247633700388421
Meth.HSPA1B	0.293022700133981	0.18963033468671	0.270996049197661
Meth.HSPA2	0.0884728414894144	0.0626056878264735	0.0851172174247328
Meth.HSPA5	0.34967073254841	0.249434081559973	0.33710814196457
Meth.HSPA8	0.395133786890262	0.28063562536606	0.378313478670739
Meth.HSPB1	0.420585307431907	0.299529015499412	0.403743686764405
Meth.HSPD1	0.466597172964917	0.328340313099896	0.433051519397323
Meth.HTR4	0.131389993001101	0.0777790015608897	0.11644307526291
Meth.ICAM1	0.40735955509579	0.289928552630552	0.389823788349825
Meth.ID2	0.174483825144042	0.14209656897636	0.172163883311437
Meth.ID3	0.371696825840371	0.270062886464685	0.355026642919185
Meth.ID4	0.143423584931038	0.0914713224504765	0.118737958807098
Meth.IDH1	0.350105721572013	0.258704500873385	0.2999006973568
Meth.IER3IP1	0.435762978676675	0.305944177353011	0.405879844786481
Meth.IFNB1	0.116917825236023	0.0945711402689157	0.108026343892563
Meth.IFNGR1	0.311979445697727	0.220449211005434	0.298892065195593
Meth.IFNGR2	0.124845809096248	0.0808915586195925	0.111968994781645
Meth.IGF1R	0.116576809282274	0.15903491180261	0
Meth.IGF2	0.095452852366492	0.0659675793246275	0.0889640371424445
Meth.IGF2R	0.353908797686659	0.247452320643183	0.339842539265324
Meth.IGFALS	0.0874675528768322	0.0636507260054426	0.0845073681838951
Meth.IGFBP2	0.159623880408288	0.106236206303815	0.128642327869379
Meth.IGFBP3	0.175288524774841	0.103472736154818	0.13249185060993
Meth.IGFBP4	0.292265882787421	0.197576383413365	0.254743660033893
Meth.IGFBP5	0.290155239697756	0.128189899478882	0.255588937702921
Meth.IGFBP6	0.359937804750631	0.251381447403665	0.333118219007498
Meth.IKBKB	0.360377098612324	0.249557968728513	0.342991404454433
Meth.IKBKE	0.126663344488086	0.104670812821321	0.118888138597447
Meth.IL11	0.205413904514797	0.140958046895826	0.18470922456367
Meth.IL12A	0.429602801152795	0.3081636299331	0.414678516687014
Meth.IL12RB2	0.135340515272992	0.107344833571359	0.140126288970721
Meth.IL4R	0.365383081433287	0.251888193926563	0.347290626178544
Meth.IL6R	0.328021120222595	0.240081134065357	0.324350195500048
Meth.IL6ST	0.230779598048073	0.15824642358948	0.22282560705098
Meth.IL7	0.396175064317126	0.269420902284801	0.352391626177455
Meth.ILF3	0.39325796026524	0.277023200938768	0.376701248426444
Meth.ILK	0.436661957312717	0.301726542673054	0.413581630673354
Meth.ING2	0.302593254694838	0.200023590260056	0.282689424058663
Meth.INHA	0.0969503337263156	0.0722086937215022	0.0926222562692977
Meth.INHBB	0.246964992184268	0.154728642046496	0.199412747915247
Meth.INPPL1	0.312540434225979	0.213847337599241	0.294758305031811
Meth.INSIG1	0.375943324610346	0.205896737641604	0.344340105184482
Meth.INSL3	0.0899534380869786	0.0621761164863859	0.0870423910865384
Meth.INSR	0.0940745816736101	0.0651360334102636	0.0889012130542042
Meth.IQGAP1	0.133712889832946	0.0926524505371456	0.126375305744357
Meth.IRAK1	0.15219906628496	0.103573110933062	0.143652279994067
Meth.IRF1	0.485195001506013	0.326513886169729	0.46462331771038
Meth.IRF4	0.244260618464114	0.10856332310849	0.20650746223835
Meth.IRF7	0.0944297562076694	0.0632009380252194	0.0888680929058189
Meth.IRF8	0.126364041675541	0.0716317261786517	0.118870855895029
Meth.IRS1	0.295106184589849	0.12229879345741	0.268661015418654
Meth.IRS2	0.190978781233094	0.14152402143697	0.150487677837575
Meth.ISG20	0.145145024506223	0.113831783993262	0.143653553091171
Meth.ITGA5	0.425339238176251	0.298769858597463	0.412011307348425
Meth.ITGA6	0.195626065700401	0.158132738416916	0.196036027084338
Meth.ITGAV	0.466678343306812	0.317947442854344	0.448320930099516
Meth.ITGB1	0.340419136670607	0.231557630556074	0.31700342282769
Meth.ITGB3	0.0978335335462356	0.0655100452396913	0.0907687852121249
Meth.ITGB5	0.310703762864903	0.215887174066195	0.250468875173331
Meth.IVL	0.0970409313245462	0.0774231924032517	0.0945357551672526
Meth.JAG1	0.382860336055611	0.263457658430393	0.348867953542107
Meth.JAK3	0.0911378283403502	0.0638986905009726	0.0864235283785165
Meth.JUN	0.273665961856381	0.187706558238312	0.261145077428549
Meth.JUNB	0.359808222748471	0.245030062413535	0.361483520731516
Meth.JUND	0.357651968771374	0.224444509920525	0.33677710114394
Meth.JUP	0.346003866846926	0.247870795873518	0.31439936184268
Meth.KCNF1	0.231012503306976	0.147729030173666	0.197315641969456
Meth.KCNJ11	0.153439757191859	0.101275827347673	0.146495560347992
Meth.KCNJ2	0.352988748361584	0.238047819791556	0.302305135500613
Meth.KCNK5	0.226935013277884	0.117531470850788	0.174347210415166
Meth.KCNQ4	0.101447045997939	0.0675851305532731	0.0947578725172051
Meth.KISS1R	0.190899742070742	0.10978305887776	0.193993279129693
Meth.KIT	0.329372522386162	0.174798514876908	0.296297289525092
Meth.KITLG	0.108669225549597	0.131301159317452	0
Meth.KLF1	0	0.0627119799175872	0.0641773759357047
Meth.KLF13	0.256714888736437	0.16948937592699	0.231922857096511
Meth.KLF3	0.217812349904442	0.105506602953572	0.19715649761182
Meth.KLF4	0.333918099271487	0.238349289372989	0.237856841483982
Meth.KLF5	0.37850893537032	0.299710077134336	0.373434714936433
Meth.KRAS	0.340655809804018	0.227093556388812	0.334771881479019
Meth.KRT18	0.348240081197524	0.251645581184365	0.277398673536645
Meth.L1CAM	0.190063898828155	0.142624920917852	0.172014333428333
Meth.LAMA1	0.0924486689302724	0.0925752665173234	0
Meth.LAT	0.115518285108347	0.0701603340762394	0.10572746477011
Meth.LATS2	0.270641878048997	0.200205713531882	0.211130530530606
Meth.LCK	0.130730389699983	0.0855566421252978	0.143963323957323
Meth.LDHA	0.320227429205925	0.220601567421252	0.299936276175289
Meth.LDLR	0.423839490802283	0.299904712128923	0.393369608386962
Meth.LEF1	0.414454454504621	0.236859681154521	0.387413613991022
Meth.LEP	0.073183002785775	0.0645612754875518	0.0395306070978816
Meth.LGALS3	0.364477435774926	0.254983045314838	0.332220882309364
Meth.LHX3	0.0920724319168016	0.0639857175648507	0.0875925758351378
Meth.LIPC	0.0943030517803254	0.0667480518601574	0.0908673016378259
Meth.LMNA	0.259880607549221	0.157372248892972	0.231565414595149
Meth.LOX	0.206986525634354	0.158238230531966	0.16467118772016
Meth.LPIN1	0.178759952892746	0.105144835538665	0.167868871070348
Meth.LPL	0.193213376631789	0.0787138508814	0.149414529828769
Meth.LRP2	0.404380909131612	0.189361406160181	0.373931751728923
Meth.LRP5	0.0974113587350938	0.0656463427193407	0.0947872181694451
Meth.LTA	0.117935899437104	0.078747370931143	0.102130686936475
Meth.LTF	0.109180361590408	0.0813534773397162	0.103987913147189
Meth.LY6E	0.383834519009696	0.268540376073036	0.361189424489885
Meth.LYN	0.213994009395372	0.154657807195584	0.204975509058849
Meth.M6PR	0.407506643252195	0.295623310070249	0.376536824959677
Meth.MAFB	0.152218323361823	0.109387830807001	0.120088962032973
Meth.MAGEA2	0.00143851765696981	0.0604914781625672	0.0626008549273977
Meth.MAGEA3	2.79939014472017e-05	0.0603798486207909	0.0639286780900421
Meth.MAGEA6	0	0.0605422396121532	0.0649683366650285
Meth.MAL	0.108538214912527	0.065965052650007	0.103049264021355
Meth.MAOA	0.156203604906998	0.117408657939903	0.144402762280995
Meth.MAP2K4	0.357151251172845	0.254741091240946	0.336403489366355
Meth.MAP3K5	0.338599872250742	0.247783589487386	0.306385194162101
Meth.MAPK8IP1	0.237701353063572	0.123820447706882	0.213567062252629
Meth.MAPT	0.405794574428033	0.263820405621264	0.321805553582468
Meth.MARCKS	0.404664881286183	0.284231942612799	0.3415001833716
Meth.MAZ	0.432597795170236	0.299739545225061	0.414454252478696
Meth.MBD1	0.0906548308081294	0.0618319732915629	0.0874213561872259
Meth.MBD2	0.454328125052191	0.31876812278348	0.427333934167596
Meth.MBP	0.0941720150625751	0.064539273847514	0.0899924765640178
Meth.MC1R	0.38778423342966	0.213499995202044	0.353169261966891
Meth.MC2R	0.0940022009895875	0.0714629630430309	0.0890805252938949
Meth.MCL1	0.309446224607601	0.198250789191669	0.289556838056532
Meth.MDM2	0.283303647003514	0.190634040964949	0.270756570788044
Meth.MEF2C	0.427457719307226	0.227818360725323	0.382346539639016
Meth.MERTK	0.09311244308173	0.0654955762346481	0.0879978288477942
Meth.MFN2	0.328636193521427	0.223041525081345	0.313457051064579
Meth.MGAT2	0.417582668971676	0.282495695628389	0.400388456660577
Meth.MIF	0.35292022941042	0.238692533566644	0.338639655405657
Meth.MITF	0.353667152418704	0.23974503101869	0.303963270276676
Meth.MIXL1	0.106551646494504	0.0741890448921432	0.0999562581930802
Meth.MLC1	0.196114263065956	0.115999356820163	0.2046021132091
Meth.MLH1	0.170158223634973	0.123986419217084	0.162472159640468
Meth.MME	0.225604013712269	0.10396334108741	0.204194866043839
Meth.MMP14	0.141913021039199	0.100781289817699	0.117432800940626
Meth.MMP2	0.175603764898665	0.108123605532358	0.145631974365413
Meth.MMP9	0.0900315694148463	0.0624514223744431	0.0866060333379054
Meth.MOG	0.0954502173166877	0.065877019164656	0.0926647484143845
Meth.MOS	0.199082839223375	0.0912774094402573	0.170580930738467
Meth.MOV10L1	0.00252120437988989	0.0593387421073025	0.0633950225418466
Meth.MRPS12	0.388427875976154	0.263012149920519	0.372875578602083
Meth.MSRA	0.373538556581754	0.239677996825441	0.342126015908555
Meth.MSX1	0.156484304847654	0.0763929313803539	0.138988573876504
Meth.MT1A	0.0903403403646183	0.0626871085792816	0.0860338838284043
Meth.MTA1	0.363974388198567	0.232133281826101	0.351714362588712
Meth.MTAP	0.255836436237062	0.175208689993883	0.211807399452184
Meth.MTHFR	0.107394194466481	0.0762294070793453	0.0999776428311919
Meth.MTIF2	0.479578104357934	0.331909247575575	0.446959094017839
Meth.MUC1	0.100877990743454	0.0706824767185875	0.0950186915051294
Meth.MXI1	0.0935703129110102	0.0684241764501462	0.0905139561671322
Meth.MYB	0.34848771877784	0.246807340230603	0.327468599924045
Meth.MYBL2	0.220072713966743	0.163239684297837	0.212550102016981
Meth.MYC	0.364319270156579	0.254361732685934	0.3478633972912
Meth.MYCN	0.283025741304436	0.160247820391521	0.232267806129886
Meth.MYD88	0.291346273634631	0.221783417455346	0.28836175049038
Meth.MYF6	0.163733449808311	0.122362627118957	0.160163909964195
Meth.MYH11	0.297651261292936	0.113249077545985	0.27395313019421
Meth.MYOD1	0.117604774098617	0.0705298015142867	0.104773042158577
Meth.MYOG	0.0902222716547881	0.0633623119443632	0.0879147444322031
Meth.MYOM2	0.268665067525682	0.18462387710539	0.260194142627464
Meth.NAB2	0.464984754334555	0.333734869612605	0.460874348059391
Meth.NCAM1	0.200641822459854	0.13280557741018	0.179783486254866
Meth.NCOA4	0.310406319900227	0.279153288223717	0.276196131459003
Meth.NDRG1	0.489656300176941	0.351233737743792	0.460888893816361
Meth.NDST2	0.0946818786706279	0.0638356916777373	0.0917816640487758
Meth.NES	0.224768066737945	0.118509625182538	0.173877648054189
Meth.NEUROD1	0.22972196609371	0.0979940699146675	0.200689358455338
Meth.NEUROD2	0.156258954880386	0.0782382667457384	0.141891849918515
Meth.NEUROG2	0.138042507456613	0.0962326946757805	0.130152554864185
Meth.NEUROG3	0.222988589813748	0.0884677418349632	0.192151804688653
Meth.NF1	0.37874224251559	0.239200753282466	0.332175639085668
Meth.NFAT5	0.238337605709076	0.189934284823661	0.273587090929847
Meth.NFATC1	0.365074705421958	0.251439128055861	0.352508050410656
Meth.NFE2L2	0.169653224648462	0.112813504672925	0.160331238852811
Meth.NFIL3	0.386235406132811	0.271160209289739	0.363716131156223
Meth.NFKB1	0.344034553952741	0.216406275520033	0.325982766172353
Meth.NFKB2	0.391968165190279	0.286039650872567	0.375202687654827
Meth.NFKBIA	0.312030255899564	0.232568908920045	0.320565033670102
Meth.NKX2-5	0.297475976268356	0.160264951228245	0.250490147044014
Meth.NKX6-1	0.253145564457151	0.124739922562576	0.214023066388909
Meth.NOS1	0.105630145493215	0.0681111482138944	0.0988422987345082
Meth.NOS3	0	0.0625649468764334	0.065291855940866
Meth.NOTCH2	0.187326354948806	0.125870373716593	0.170900798606538
Meth.NOV	0.30688042421624	0.212115928952114	0.279197519546516
Meth.NOX4	0.132144682026064	0.0770325975263977	0.128157185904183
Meth.NPM1	0.406631969798574	0.289159283769992	0.377365251838207
Meth.NPPB	0.108671037192563	0.0744799033223334	0.0980593888302316
Meth.NPR1	0.484797976603037	0.339297598772131	0.462464027665879
Meth.NPTX1	0.278534678483194	0.118479821703057	0.246393431129876
Meth.NPY	0.15327765116889	0.0667321435211215	0.138298316961307
Meth.NQO2	0.171946406228869	0.102901514206108	0.150796023735011
Meth.NR0B1	0.151804140982316	0.0797657414838647	0.133324557662067
Meth.NR0B2	0.00117181962700055	0.060320342060419	0.0636762919208459
Meth.NR1D1	0.48269952816367	0.339842448431709	0.45254547583589
Meth.NR1H2	0.47111730140047	0.342011686492509	0.453359513107034
Meth.NR1H4	0.167565423578721	0.130101943432538	0.150670132785605
Meth.NR2C1	0.449463309181073	0.314776131922217	0.41759388753436
Meth.NR2C2	0.395792685888188	0.270223038197812	0.37475454311325
Meth.NR4A2	0.353509514282822	0.234919218254189	0.326653576702904
Meth.NR5A1	2.00233434446211e-05	0.0598148363460251	0.0639817093816966
Meth.NRGN	0.363257153672356	0.255704352108817	0.343530075832032
Meth.NRL	0.417640496026902	0.287747804649754	0.399708383342814
Meth.NRP1	0.157254781719568	0.212439046222067	0.00498582047438049
Meth.NTRK2	0.194118478605057	0.10066350918448	0.179767804725652
Meth.NTRK3	0.140158808612771	0.0716212830783845	0.125209483735333
Meth.ODC1	0.286383574297873	0.214428565382181	0.284030183101403
Meth.ONECUT1	0.352433663889666	0.221645133462642	0.322020330380341
Meth.OPRD1	0.0895023502841267	0.0629297606957838	0.0891519779812668
Meth.OPRK1	0.122450044823492	0.0713715126187854	0.105208050623126
Meth.ORM2	0.0906169522864252	0.0632803205513743	0.0871637654195782
Meth.OSM	0.101841162185933	0.0680911161668112	0.0922139183719722
Meth.OSTM1	0.225698777674423	0.163279643989098	0.212141937736649
Meth.OVOL2	0.353413797034775	0.258180045015366	0.303427538968438
Meth.OXT	0.0914653725662108	0.0624476598493065	0.0883876142877883
Meth.PADI3	0	0.0605026416978663	0.0648398264661914
Meth.PAFAH1B1	0.28660038990421	0.202253828876513	0.260080411616391
Meth.PAK1	0.288657216319388	0.201607534800687	0.269678910586124
Meth.PAK7	0.204027799468249	0.0958578323898881	0.174363976480078
Meth.PAPSS2	0	0.0606721120566844	0.0634214687777043
Meth.PARP1	0.348242516748772	0.246695177098421	0.335945366537366
Meth.PAX2	0.217223287416799	0.139199705358586	0.178618861735582
Meth.PAX3	0.152545275872539	0.0779465378676569	0.135600320267695
Meth.PBK	0.423616126635751	0.299073411577662	0.416195168393202
Meth.PCNA	0.473454969278563	0.33977216006944	0.453059674821695
Meth.PCSK1	0.102777242328824	0.0645900820677311	0.100652519292716
Meth.PCSK2	0.370025928037376	0.195344219515136	0.331779067384249
Meth.PCSK6	0.0803508108518578	0.0864940530033391	0.0641081974730823
Meth.PCSK9	0.262807369756037	0.172838310079794	0.205921182110979
Meth.PDCD1	0.116399246859418	0.0789864909491502	0.103850939240442
Meth.PDCD4	0.375602146702086	0.242863990269619	0.362399940507995
Meth.PDF	0.0909810186595813	0.0607715826617083	0.0870911113323166
Meth.PDGFB	0.240151248189919	0.146962786148497	0.183078709851758
Meth.PDGFC	0.0923886853977273	0.112376312089442	0.00948442563792561
Meth.PDGFD	0.214673065936142	0.103691517302261	0.204231107456744
Meth.PDGFRA	0.161141864802374	0.0904665419341481	0.155942153217876
Meth.PDGFRB	0.155502692592399	0.0923948477484677	0.140609433211953
Meth.PDPN	0.252159372064582	0.184490694189731	0.204386388987021
Meth.PEG3	0.0901522819072417	0.0634969282250874	0.0857745106853653
Meth.PEMT	0.395168925854694	0.275970529079539	0.377835100877444
Meth.PENK	0.116934666551118	0.0678741130737888	0.107804156151725
Meth.PERP	0.439007534972783	0.30478608879423	0.377620020488028
Meth.PF4	0.0987079233939673	0.0698509440284085	0.0939509933943598
Meth.PFKFB3	0.338472406588626	0.261443687876826	0.28817292737061
Meth.PFKL	0.309086277863374	0.205150622184469	0.300569195598197
Meth.PGAM2	0.120275194850291	0.0846546570100796	0.111159933414277
Meth.PGK1	0.155639567047095	0.103352930254226	0.145083377417017
Meth.PHOX2A	0.166940664451516	0.0780183505699109	0.140933550894183
Meth.PIM1	0.376294870948273	0.184664859009994	0.373154422729657
Meth.PITX1	0.16677287656437	0.134985030381111	0.153702864150431
Meth.PITX2	0.107950570924225	0.0657418453280261	0.0997066398432905
Meth.PKD1	0.000569128502373345	0.0602800918399329	0.0628332472685326
Meth.PKHD1	0.120628612427717	0.100552041809325	0.113355297702328
Meth.PLA2G7	0.203502128855692	0.116364010113029	0.166331229203281
Meth.PLAGL1	0.088004627316974	0.0617941204318874	0.0860264757731265
Meth.PLAT	0.106903400058477	0.0721246582523441	0.100839965580561
Meth.PLAU	0.295987591791335	0.213054708274077	0.262833515089836
Meth.PLCB1	0.251359575279321	0.00147054992630646	0.228131937961155
Meth.PLCD1	0.0909154352408468	0.0637203190917306	0.0850153400042604
Meth.PLCG1	0.257967086551086	0.139317592277423	0.241502514308817
Meth.PLK1	0.218422735480171	0.153694456531637	0.20361976822717
Meth.PLOD2	0.201389117735014	0.159930354359636	0.15335095436157
Meth.PMAIP1	0.134785409544241	0.118592076210663	0.128814240018128
Meth.PNRC1	0.338977193707485	0.244283180692738	0.325914607278453
Meth.PNRC2	0.434809000192332	0.305799106209939	0.413575930295131
Meth.POLA2	0.455389570611489	0.310955394414257	0.436073490539042
Meth.POMC	0.0938385428993166	0.0654470443815703	0.090114628327107
Meth.POU2F1	0.357862817753862	0.261155435519676	0.348735132620899
Meth.POU3F1	0.114225917246449	0.0661535480548716	0.0993615539701334
Meth.POU3F2	0.217439510021875	0.145447554600446	0.164918213040809
Meth.POU4F1	0.205557280081213	0	0.215647018517704
Meth.POU4F3	0.159100303823079	0.0762289818523514	0.139584982982502
Meth.POU5F1	0.0891644897890876	0.0615585024047435	0.0846834915165112
Meth.PPARA	0.276880611719401	0.125211023455626	0.261857753454755
Meth.PPARG	0.292252288286296	0.141281272306126	0.257926195629336
Meth.PPAT	0.0924561837701029	0.0638830628949279	0.0867570643288136
Meth.PPP1R3C	0.259897286152082	0.152429204518608	0.220844489535839
Meth.PPP2CA	0.304008993832841	0.237957769578287	0.293314617179768
Meth.PPP3R1	0.390735545601667	0.275203434873238	0.374496632771355
Meth.PRDM1	0.357268983765936	0.251526619994758	0.339837574254483
Meth.PRDX1	0.448250674558439	0.315602308920724	0.417284278448712
Meth.PRDX3	0.393743458962791	0.279321950670963	0.378102145949844
Meth.PRG2	0.14504564535643	0.138793496562166	0.147693772726785
Meth.PRKAR2B	0.143867754266475	0.0905422148795111	0.124943469566169
Meth.PRKCA	0.394140142297903	0.272741513075993	0.36631595326785
Meth.PRKRA	0.40257061041311	0.270747917374891	0.376884191089298
Meth.PRNP	0.382551171474568	0.265980319070031	0.380720617828076
Meth.PRSS8	0.109946755060304	0.0721875309970227	0.0984554161242857
Meth.PSAP	0.426483012455344	0.285197705715951	0.40590783928678
Meth.PSEN1	0.419893728081793	0.286143964323042	0.40069926607861
Meth.PSMB1	0.472088096179996	0.325921685330499	0.443008159078545
Meth.PSMB9	0.424088930123471	0.297968007317188	0.411917006421975
Meth.PSRC1	0.428011428435759	0.297132601488256	0.39506435828675
Meth.PTBP1	0.468174878498909	0.338370279319462	0.443351030494663
Meth.PTBP2	0.489282201267132	0.334099309373513	0.464972269610989
Meth.PTEN	0.27743953444302	0.186291606393097	0.264034601582587
Meth.PTF1A	0.119515917497574	0.069928527557661	0.10796331292631
Meth.PTGES	0.0983230538461039	0.0737061481633666	0.0937857411663967
Meth.PTGS2	0.335874089016133	0.201779359188915	0.329025363743513
Meth.PTK2	0.304491785109137	0.207226162256891	0.276613479674359
Meth.PTMA	0.0937257095615232	0.0645188585179269	0.0895883878168598
Meth.PTPN1	0.156343743464196	0.102506200166731	0.148506256697849
Meth.PTPN6	0.101582710795682	0.0703999299960075	0.0962481077047438
Meth.PTPRO	0.183221884929802	0.0845054839568369	0.146655265493827
Meth.PTPRZ1	0.292932283441759	0.204030657509871	0.236593698725961
Meth.PTTG1	0.385320393091065	0.266109947533981	0.360530172413137
Meth.PYCARD	0.12706941907896	0.10492959242674	0.119919642973685
Meth.PYGO2	0.369584172120462	0.233426654458658	0.350109550031986
Meth.PYY	0.160396554401126	0.126852055689357	0.151330257284981
Meth.RAB11A	0.441934941860953	0.30368718456355	0.425889440235585
Meth.RAF1	0.412202308394257	0.292474816813083	0.384392541697768
Meth.RARA	0.182875307904995	0.096701060711864	0.156024670985923
Meth.RARB	0.302628032911494	0.125608015496615	0.215650682420818
Meth.RARG	0.190444274268067	0.129127513853028	0.179007764971382
Meth.RASA1	0.449375464617482	0.318915573109695	0.430565626934217
Meth.RASSF1	0.247594707655224	0.15730229891732	0.236803984892475
Meth.RAX	0.145194444234841	0.074289215858103	0.132408445186906
Meth.RB1	0.128461226056942	0.0897431488413541	0.114502556697254
Meth.RBL1	0.33893300697394	0.241834402983191	0.322109990097426
Meth.RBL2	0.460114725140201	0.326208515993231	0.4368766324384
Meth.RBMS1	0.402005416851518	0.287663379547605	0.340529548572891
Meth.RBP1	0.098187294395833	0.0675364717623227	0.0922693276163619
Meth.RBP4	0.158435971045783	0.0841176853285448	0.133029838389312
Meth.RCOR1	0.126217295684974	0.081899454852114	0.115612913995268
Meth.RCOR2	0.334998890354388	0.233017001763101	0.288833201859295
Meth.REL	0.407822934494238	0.283349895894932	0.389238237103732
Meth.RELA	0.0905152091325631	0.0628364609953843	0.0860699681054549
Meth.RELB	0.181050834379925	0.131688784430948	0.179136515542629
Meth.REST	0.408362969201529	0.281280083638712	0.386689692958451
Meth.RET	0.166835389115006	0.149110690678104	0.0034330456665657
Meth.RFC1	0.433007203383161	0.287334693502994	0.407058699675402
Meth.RFX1	0.409417750186851	0.277626004891167	0.39320735874706
Meth.RHOA	0.399194417521358	0.27785951423885	0.370269445681297
Meth.RLF	0.397845343008912	0.277741638380348	0.384779550093096
Meth.ROR1	0.242128277539521	0.175404886362578	0.177731906468642
Meth.ROR2	0.120912816224669	0.0866803698117224	0.106222048986214
Meth.RORA	0.221874290983263	0.106739733782386	0.19019074576125
Meth.RPA1	0.108556284642435	0.0728986780463581	0.103400177024757
Meth.RPA2	0.318058215398011	0.229200677616589	0.306813528797148
Meth.RPA3	0.232082021202536	0.184005536158832	0.226434210527301
Meth.RPF1	0.501277203109068	0.322589932334233	0.466383765687684
Meth.RPIA	0.375440377655857	0.269063370473613	0.357622083131441
Meth.RPL10	0.155047407541845	0.106569161843323	0.143430475414806
Meth.RPL32	0.501847380889045	0.330418182429373	0.473760496651126
Meth.RPL7A	0.29155996072923	0.204734665801966	0.284743948316808
Meth.RPSA	0.436965845613935	0.299938588753525	0.415375438390345
Meth.RRAS	0.397729596925267	0.276296083193517	0.381425796364456
Meth.RRAS2	0.20188797814133	0.147671117423856	0.190254766848653
Meth.RXRA	0.318784847607438	0.221718323140249	0.283924772708144
Meth.RXRG	0.204803030700543	0.109128198174646	0.172077583464253
Meth.S100A6	0.413808873710399	0.283738611547749	0.376253834121766
Meth.S100A9	0.0926435430586831	0.0638226056965123	0.0872269574882537
Meth.SCARB1	0.0917490396846454	0.0654902474568188	0.0877306595669695
Meth.SCD	0.368587269925943	0.242032883610257	0.325498582526951
Meth.SCG2	0.464756786260603	0.324764854145112	0.443740345961536
Meth.SCGB2A1	0.0974297984747264	0.0734005219720716	0.0950897128789454
Meth.SCN3B	0.148702222086679	0.104540732148798	0.125953164215362
Meth.SCN4A	0.110029535457595	0.0629461838754021	0.0955881529499517
Meth.SCNN1B	0.246493339954577	0.145990669338085	0.227215237460418
Meth.SCP2	0.188485127240115	0.117695038347702	0.162234223434154
Meth.SCTR	0.090779739232917	0.0644408732444099	0.0860642423229958
Meth.SDC4	0.134463501458596	0.107679411452264	0.125978398018056
Meth.SERPINB5	0.107281764214067	0.0834430500974683	0.102511930727985
Meth.SERPINB9	0.0970920880019611	0.0676483148066833	0.0902224322558566
Meth.SERPINE1	0.419570062039409	0.306516474365014	0.375007630069151
Meth.SESN1	0.471598450352724	0.329924150937223	0.443696213521412
Meth.SF1	0.41418026734237	0.30315520783082	0.393695573036062
Meth.SFN	0.0975145200040328	0.067383451964053	0.0933025927936079
Meth.SFRP4	0.171529351017199	0.0747536604766492	0.141880457234086
Meth.SHBG	0.0932143753292288	0.0652133434350946	0.0894586885617318
Meth.SIM2	0.13209535002637	0.0866588126676809	0.117000408717864
Meth.SIRT1	0.0909035058945952	0.0654931135465223	0.0888219457319021
Meth.SIX2	0.118401896340024	0.144087901167245	0
Meth.SIX5	0.411483245910781	0.27674217447053	0.385668916194354
Meth.SKIL	0.39459086826057	0.280947496246919	0.378841589265845
Meth.SKP2	0.499731366429705	0.335995484522059	0.468737793189195
Meth.SLC18A2	0.13380352259921	0.0771014141421394	0.118449004058091
Meth.SLC19A1	0.0999724014453256	0.0715333637175996	0.0953636823234544
Meth.SLC20A1	0.369789710093571	0.24939765442641	0.352868378366899
Meth.SLC25A1	0.104066019909828	0.0757480537471096	0.0989448113278008
Meth.SLC25A5	0.0922730123348023	0.0662389747841892	0.0892527677134478
Meth.SLC2A4	0.328903632095946	0.223349140163847	0.279704860768126
Meth.SLC30A1	0.433397578829405	0.273023841049047	0.393987726720593
Meth.SLC34A2	0.140917986241878	0.0863784132172977	0.122202093548104
Meth.SLC4A1	0.0114239799133661	0.102452032183724	0.0717917171550142
Meth.SLC5A5	0.204705112543563	0.107283115186323	0.169599224424201
Meth.SLC6A3	0.11104693248972	0.0676159716774729	0.102067407534605
Meth.SLC6A4	0.171151936990554	0.0882471018217742	0.151510224740821
Meth.SLC6A5	0.250892063262161	0.127508430756124	0.20873852832366
Meth.SLC7A1	0.380351577199616	0.271800895546332	0.36397973261472
Meth.SLC9A2	0.141624497645846	0.101947587439062	0.123931688303784
Meth.SLC9A3	0.148767501376917	0.0765511330811572	0.120576028969448
Meth.SLC9A3R1	0.256307982105927	0.186465753353641	0.231319291727951
Meth.SMAD6	0.380525882936306	0.262555201905436	0.358538529702357
Meth.SMAD7	0.371295264402718	0.271368867231071	0.354411651366182
Meth.SMARCA4	0.371538636060416	0.250538844831655	0.347739019780185
Meth.SMARCC1	0.281752860035841	0.182010507268044	0.273497184187067
Meth.SMARCD1	0.419615279754352	0.256484661877382	0.396076870487706
Meth.SNAI2	0.372583018799012	0.253941459880051	0.338040715344891
Meth.SNCA	0.35929656733853	0.214601337611236	0.33908345064407
Meth.SNCG	0.092264876266158	0.0646991600413907	0.0878384268075109
Meth.SND1	0.339399885712993	0.208311724954023	0.319018900510628
Meth.SOCS1	0.371405449152056	0.277977604529256	0.3807589634296
Meth.SOCS3	0.234457551219583	0.135919103874599	0.236677117599379
Meth.SOD2	0.412917322067669	0.286776362029828	0.394386189705448
Meth.SOST	0	0.0610354413187045	0.0647510487875451
Meth.SOX2	0.0961047870583315	0.0677796712547483	0.0927915906365218
Meth.SOX3	0.119291324554549	0.0654718923448419	0.104800447025461
Meth.SOX5	0.350757013146003	0.226666726585856	0.306864491620999
Meth.SOX9	0.158583519011524	0.108574978039393	0.125075769269178
Meth.SP1	0.222839805706407	0.156396830169336	0.214817102308859
Meth.SP3	0.215354566346181	0.148148476274867	0.192491148908436
Meth.SP4	0.378168958038911	0.251508397532093	0.337273377711541
Meth.SPARC	0.270982473623037	0.102897964119466	0.225069962645442
Meth.SPI1	0.102671752085154	0.0652349875353015	0.0937162205153443
Meth.SREBF1	0.0971123462141363	0.0647976919594412	0.0913076025876314
Meth.SREBF2	0.374001331901896	0.245058098881176	0.350317612537543
Meth.SRF	0.200843845132059	0.128401789091843	0.194560849115392
Meth.SSRP1	0.230303856732302	0.150348187436103	0.210710650558782
Meth.SST	0.173304446128162	0	0.139853046695662
Meth.SSTR2	0.292137945340498	0.110926768468627	0.263245144837686
Meth.ST14	0	0.0606158689730485	0.0637997976565713
Meth.STAT1	0.418132260044782	0.285926414136547	0.392620522990431
Meth.STAT2	0.454752674021727	0.317645648262201	0.425077678844497
Meth.STAT3	0.345523017411412	0.137040079722815	0.337160685490318
Meth.STAT4	0.14907932691309	0.0656905902377271	0.117345522872089
Meth.STAT5A	0.145205137669661	0.0872326757365658	0.146283158088281
Meth.STAT5B	0.324141351830698	0.141783608345703	0.304883504930573
Meth.STAT6	0.401598083585413	0.28874141224295	0.386285334862728
Meth.STK3	0.221790643899325	0.170600523456464	0.193550992914293
Meth.STMN1	0.153676370306993	0.123365575743504	0.132082434242301
Meth.STRA13	0.40639128860399	0.235590731563193	0.359637931537198
Meth.SUB1	0.483882614879442	0.347798469473656	0.473319735774191
Meth.SULT1A1	0.279079989642356	0.167310900716148	0.2285836584712
Meth.SULT1A3	0.155422553051113	0.0831636074265901	0.150733162288165
Meth.SURF1	0.0911349358613931	0.0628803350352349	0.0889292436597655
Meth.SYVN1	0.43225135824889	0.306440637838546	0.421665246095721
Meth.T	0.16111070441644	0	0.135622967041873
Meth.TAC1	0.146783783268976	0.0727610642293451	0.130539913276635
Meth.TACR1	0.169824404186615	0.0828281596063728	0.143053938824314
Meth.TAF7	0.394976582886764	0.183263665711826	0.37658437104291
Meth.TALDO1	0.382752622915749	0.24820478836308	0.37324950303408
Meth.TAPBP	0.389741759201055	0.269379466016305	0.380920922746149
Meth.TARBP2	0.488131973064976	0.340584738211327	0.453638766354543
Meth.TBP	0.226672393257389	0.182889428901535	0.201838845471426
Meth.TBX2	0.106332399350401	0.0709923691907062	0.0980089703479674
Meth.TBXA2R	0.312434837080152	0.182952132721017	0.308578892876816
Meth.TCF4	0.349199350278719	0.248102966793512	0.332094237011994
Meth.TCF7L1	0.23402844849128	0.138026440305556	0.194207409736677
Meth.TCIRG1	0	0.0604765333232802	0.0639580418044483
Meth.TCL1A	0.096761395630925	0.0635149992665086	0.0900314757562667
Meth.TCP1	0.431865190847536	0.31045463311422	0.420879482906597
Meth.TDGF1	0.105426125214232	0.0852264701206451	0.100252112859102
Meth.TEP1	0.160191675249553	0.105432079140787	0.152329086834282
Meth.TERT	0.0895082491886776	0.0619502725997919	0.0859363278344982
Meth.TF	0.0995972608215541	0.0659176592475036	0.0944083238223308
Meth.TFAM	0.335828687268913	0.232006051016597	0.301243648411548
Meth.TFAP2A	0.202728853362928	0.149040220810717	0.166866567560627
Meth.TFAP2C	0.124786460565829	0.105310925640052	0.118208047705657
Meth.TFAP4	0.401209540523239	0.298656752790715	0.403562153361794
Meth.TFF2	0.00994066636371582	0.0623369153902035	0.0651313124462915
Meth.TFF3	0.00113383425634658	0.0617018312308002	0.0638742111519617
Meth.TFPI2	0.190295094751377	0.101046909439558	0.173808093143969
Meth.TFRC	0.397518351850553	0.268029715885123	0.383169750356969
Meth.TGFA	0.31152271515565	0.230915518318341	0.279266889521442
Meth.TGFB1	0.0923371846675071	0.0623185727076918	0.0878863815153955
Meth.TGFBR2	0.333436443063919	0.246513957412697	0.297933095418195
Meth.TGFBR3	0.197664468604455	0.105244823921184	0.180639405631976
Meth.TH	0.0911896632137312	0.0627302910020101	0.0873979005738547
Meth.THBD	0.145843355672743	0.103294595728897	0.125685357782603
Meth.THBS1	0.346678671429895	0.245034791642631	0.322902554822022
Meth.THRB	0.203166979844043	0.14998301937998	0.203466267741595
Meth.THY1	0	0.0621718215500955	0.0641803411114459
Meth.TIMP3	0.111663615149724	0.0749636109596013	0.0991103638457053
Meth.TLR10	0.139774173569751	0.108574994056846	0.130270744343556
Meth.TLR2	0.272653604195217	0.175633878990513	0.22694745564727
Meth.TM7SF2	0.0934458193000198	0.0639470727348841	0.0888502852096162
Meth.TMOD3	0.107807120251972	0.0905808761238763	0.104638607894828
Meth.TNC	0.393122177821201	0.276122133051214	0.366056330760709
Meth.TNF	0.137470656162758	0.1032172043237	0.140657587423561
Meth.TNFAIP3	0.493431938859047	0.327906115177829	0.487466175753585
Meth.TNFRSF10B	0.374958605678085	0.251397745020419	0.35085635214736
Meth.TNFRSF10C	0.176703941351176	0.0891815050694206	0.156170907817014
Meth.TNFRSF11B	0.198259662466998	0.0928140255699544	0.169418029121786
Meth.TNFRSF1B	0.206112004972142	0.107923602896475	0.23531456403252
Meth.TNNI3	0.0917107078602869	0.0664532998229282	0.0888808734717526
Meth.TOMM20	0.380279619806603	0.230427866185096	0.3522952742731
Meth.TOMM70A	0.415808280141698	0.320827661821153	0.484491863515952
Meth.TOP2B	0.465864833119487	0.33029973769239	0.430588623360647
Meth.TP53	0.42370779321841	0.285920428148882	0.400892283630456
Meth.TP53INP1	0.214390971156736	0.16865914341717	0.201201324656672
Meth.TP73	0.105714751678689	0.0732192368105055	0.0989688989134062
Meth.TPI1	0.357292216712003	0.240333115639124	0.345578071613683
Meth.TPM1	0.0920254819243605	0.0637066101011466	0.0873830475129334
Meth.TPT1	0.498258694177661	0.321202655681042	0.444424101131588
Meth.TRAF4	0.328529200652816	0.2203968437523	0.313347980121747
Meth.TRAF6	0.263085104601987	0.183367047833793	0.251845242279374
Meth.TRH	0.0101388689525167	0.0608761709798344	0.0641650017632751
Meth.TRIM25	0.387535793880546	0.260998180442106	0.350100648687932
Meth.TRPC1	0.193221235231552	0.0949140477247081	0.168461000446332
Meth.TRPS1	0.322184307995412	0.196481972710405	0.331724625286998
Meth.TSC22D3	0.119034331930592	0.0729784254597383	0.108016197304374
Meth.TSHR	0.102438015573985	0.0768613249486769	0.0963163866851114
Meth.TTF1	0.109501741420216	0.0720209615179078	0.103069950393496
Meth.TWIST1	0.162659803153123	0.0892719009632805	0.151349458424554
Meth.TYMS	0.375108505598718	0.254084277649249	0.371275968809783
Meth.UBTF	0.418245420819252	0.168608646097869	0.383959592878811
Meth.UCP1	0.189155131927055	0.0923691307381287	0.160959324766471
Meth.UCP2	0.400624159257138	0.199646717998609	0.367623850789694
Meth.UGDH	0.163494546595416	0.0789933282528812	0.13930637379881
Meth.ULBP1	0.242819556369232	0.165038677732338	0.243075719710187
Meth.USF2	0.433909657698537	0.302232804096024	0.423586782908576
Meth.USP18	0.260499215049279	0.196892549338735	0.224591537405111
Meth.UTF1	0.115084905661672	0.0701213792050275	0.105726061354175
Meth.VAMP2	0.271063352360995	0.185288310858547	0.253650836192922
Meth.VDR	0.405379013796046	0.275218758142477	0.388433477344282
Meth.VHL	0.367995842532352	0.262408874085198	0.354639257189516
Meth.VIM	0.286973307009331	0.13362780029432	0.23196073150041
Meth.VIPR1	0.166925667012393	0.106001420024211	0.153393652094893
Meth.VSNL1	0.376458739026975	0.267694113150813	0.322986369832711
Meth.WARS2	0.407447851463576	0.277315737282789	0.38800828306264
Meth.WEE1	0.464021340410896	0.300503814227178	0.438773103635295
Meth.WNT4	0.107223852534774	0.0721855056850515	0.0984690375098597
Meth.WNT7B	0.18251044262368	0.135779304585213	0.16289804040529
Meth.WRN	0.17247173518568	0.0906633915578625	0.148860638469569
Meth.WT1	0.156756850063167	0.0785217779489069	0.132361253778808
Meth.YBX1	0.0972348945814525	0.0658299030388032	0.0925990625433091
Meth.YY1	0.359933243398656	0.270931658386238	0.363176393243718
Meth.ZBTB16	0.0924455508308878	0.0649169633407094	0.0883974016365527
Meth.ZEB1	0.210790526214034	0.187300183187935	0.226228456126056
Meth.ZHX1	0.255843067311357	0.172076813778387	0.240717094780882
Meth.ZNF202	0.409847332123348	0.287837768477126	0.39593288277943
Meth.ZNF267	0.378452949637601	0.19886656091326	0.343719691723795
Meth.ZNF76	0.262246829339967	0.17067051887283	0.23321295057534
Meth.ZP3	0.271281112023423	0.221677413569105	0.246840268324803
