# Supplementary material for: Preferential Activation of the Hedgehog Pathway by Epigenetic Modulations in HPV Negative HNSCC Identified with Meta-Pathway Analysis
Source: PLoS One. 2013 Nov 4;8(11):e78127. doi: 10.1371/journal.pone.0078127 (PMC3817178; doi:10.1371/journal.pone.0078127)
Supplement: Methods S1 — R code. ZIP archive containing R code used to for the analysis in this manuscript. The README file in the archive describes each of the files contained therein. To fully reproduce the results, the scripts should be run in the following order (1) Preprocessing.R, (2) RunMEGAPSReplicateThreshold.R, and (3) Postprocessing.R. Note that the CoGAPS analysis and associated gene set statistics are stochastic algorithms, so results may differ slightly from values reported here though qualitative results will remain unchanged. (ZIP) [file pone.0078127.s009.zip › CodeArchive_S1/GAPS/ExprsFALSE.MethTRUE/NormalTRUE.HPVPosTRUE.HPVNegTRUE/nP3.nIter50000000.SigE0.10/PResults0.7182214959.Diagnostics.txt]

Diagnostics for P created at Mon Jun 11 17:31:11 2012


number of genes: 972
number of samples: 69
number of patterns: 3
number of burn in steps: 1e+08

Initial chi^2: 5.66088e+08

Iter	Burn In	T	chi^2	number of atoms
0	1	2e-08	5.66088e+08	1
1000000	1	0.02	2.78513e+07	354
2000000	1	0.04	2.72668e+07	340
3000000	1	0.06	2.67387e+07	364
4000000	1	0.08	2.63889e+07	389
5000000	1	0.1	2.62684e+07	383
6000000	1	0.12	2.62488e+07	388
7000000	1	0.14	2.62338e+07	381
8000000	1	0.16	2.6231e+07	390
9000000	1	0.18	2.62298e+07	386
10000000	1	0.2	2.6227e+07	392
11000000	1	0.22	2.62261e+07	422
12000000	1	0.24	2.62251e+07	425
13000000	1	0.26	2.62236e+07	415
14000000	1	0.28	2.62231e+07	426
15000000	1	0.3	2.62224e+07	426
16000000	1	0.32	2.62212e+07	405
17000000	1	0.34	2.62208e+07	441
18000000	1	0.36	2.62205e+07	426
19000000	1	0.38	2.62197e+07	441
20000000	1	0.4	2.62196e+07	442
21000000	1	0.42	2.62196e+07	455
22000000	1	0.44	2.62192e+07	423
23000000	1	0.46	2.62186e+07	420
24000000	1	0.48	2.62184e+07	440
25000000	1	0.5	2.62181e+07	450
26000000	1	0.52	2.62179e+07	480
27000000	1	0.54	2.62177e+07	445
28000000	1	0.56	2.62173e+07	467
29000000	1	0.58	2.62172e+07	436
30000000	1	0.6	2.62172e+07	437
31000000	1	0.62	2.62172e+07	486
32000000	1	0.64	2.6217e+07	486
33000000	1	0.66	2.62164e+07	476
34000000	1	0.68	2.62166e+07	469
35000000	1	0.7	2.62166e+07	478
36000000	1	0.72	2.62163e+07	486
37000000	1	0.74	2.62163e+07	467
38000000	1	0.76	2.62161e+07	501
39000000	1	0.78	2.62159e+07	464
40000000	1	0.8	2.6216e+07	480
41000000	1	0.82	2.62158e+07	500
42000000	1	0.84	2.62157e+07	479
43000000	1	0.86	2.62156e+07	491
44000000	1	0.88	2.62155e+07	509
45000000	1	0.9	2.62153e+07	511
46000000	1	0.92	2.62155e+07	492
47000000	1	0.94	2.62153e+07	472
48000000	1	0.96	2.62152e+07	495
49000000	1	0.98	2.62152e+07	516
50000000	1	1	2.62151e+07	512
51000000	1	1	2.62151e+07	504
52000000	1	1	2.62152e+07	501
53000000	1	1	2.62152e+07	532
54000000	1	1	2.62151e+07	509
55000000	1	1	2.6215e+07	539
56000000	1	1	2.6215e+07	502
57000000	1	1	2.62151e+07	496
58000000	1	1	2.62151e+07	507
59000000	1	1	2.62151e+07	515
60000000	1	1	2.62151e+07	534
61000000	1	1	2.62151e+07	520
62000000	1	1	2.62151e+07	508
63000000	1	1	2.62153e+07	527
64000000	1	1	2.62151e+07	519
65000000	1	1	2.62151e+07	516
66000000	1	1	2.62151e+07	480
67000000	1	1	2.62151e+07	513
68000000	1	1	2.62151e+07	505
69000000	1	1	2.62151e+07	508
70000000	1	1	2.62151e+07	530
71000000	1	1	2.62152e+07	518
72000000	1	1	2.62152e+07	516
73000000	1	1	2.62152e+07	511
74000000	1	1	2.62151e+07	522
75000000	1	1	2.62151e+07	508
76000000	1	1	2.62152e+07	511
77000000	1	1	2.6215e+07	498
78000000	1	1	2.6215e+07	537
79000000	1	1	2.62152e+07	523
80000000	1	1	2.62151e+07	508
81000000	1	1	2.62152e+07	516
82000000	1	1	2.62151e+07	492
83000000	1	1	2.62151e+07	507
84000000	1	1	2.62151e+07	526
85000000	1	1	2.62153e+07	518
86000000	1	1	2.6215e+07	535
87000000	1	1	2.62152e+07	516
88000000	1	1	2.6215e+07	507
89000000	1	1	2.62151e+07	538
90000000	1	1	2.62149e+07	503
91000000	1	1	2.62151e+07	532
92000000	1	1	2.62151e+07	518
93000000	1	1	2.62151e+07	489
94000000	1	1	2.62152e+07	526
95000000	1	1	2.62151e+07	525
96000000	1	1	2.62152e+07	522
97000000	1	1	2.62151e+07	509
98000000	1	1	2.62151e+07	532
99000000	1	1	2.62151e+07	494
100000000	0	1	2.62153e+07	505
101000000	0	1	2.62151e+07	504
102000000	0	1	2.6215e+07	520
103000000	0	1	2.6215e+07	503
104000000	0	1	2.62151e+07	531
105000000	0	1	2.6215e+07	519
106000000	0	1	2.62151e+07	518
107000000	0	1	2.62152e+07	497
108000000	0	1	2.62151e+07	521
109000000	0	1	2.62151e+07	534
110000000	0	1	2.62151e+07	535
111000000	0	1	2.62152e+07	525
112000000	0	1	2.62152e+07	504
113000000	0	1	2.62152e+07	512
114000000	0	1	2.62151e+07	528
115000000	0	1	2.62151e+07	515
116000000	0	1	2.62151e+07	501
117000000	0	1	2.62152e+07	524
118000000	0	1	2.62152e+07	504
119000000	0	1	2.6215e+07	508
120000000	0	1	2.62151e+07	508
121000000	0	1	2.62152e+07	495
122000000	0	1	2.62152e+07	490
123000000	0	1	2.6215e+07	502
124000000	0	1	2.62151e+07	521
125000000	0	1	2.62152e+07	489
126000000	0	1	2.62151e+07	554
127000000	0	1	2.6215e+07	512
128000000	0	1	2.62151e+07	533
129000000	0	1	2.62152e+07	521
130000000	0	1	2.62151e+07	497
131000000	0	1	2.6215e+07	522
132000000	0	1	2.62152e+07	512
133000000	0	1	2.62151e+07	540
134000000	0	1	2.62151e+07	521
135000000	0	1	2.62152e+07	524
136000000	0	1	2.62152e+07	524
137000000	0	1	2.62151e+07	512
138000000	0	1	2.62152e+07	510
139000000	0	1	2.62151e+07	524
140000000	0	1	2.62151e+07	487
141000000	0	1	2.62152e+07	512
142000000	0	1	2.62151e+07	509
143000000	0	1	2.62151e+07	494
144000000	0	1	2.62151e+07	515
145000000	0	1	2.62152e+07	500
146000000	0	1	2.62152e+07	523
147000000	0	1	2.6215e+07	529
148000000	0	1	2.62151e+07	526
149000000	0	1	2.6215e+07	516


Summary
<number of atoms> 514.6 <chi^2>: 26215120 ; chi^2 of mean: 26212061.4255419
