# Supplementary material for: Preferential Activation of the Hedgehog Pathway by Epigenetic Modulations in HPV Negative HNSCC Identified with Meta-Pathway Analysis
Source: PLoS One. 2013 Nov 4;8(11):e78127. doi: 10.1371/journal.pone.0078127 (PMC3817178; doi:10.1371/journal.pone.0078127)
Supplement: Methods S1 — R code. ZIP archive containing R code used to for the analysis in this manuscript. The README file in the archive describes each of the files contained therein. To fully reproduce the results, the scripts should be run in the following order (1) Preprocessing.R, (2) RunMEGAPSReplicateThreshold.R, and (3) Postprocessing.R. Note that the CoGAPS analysis and associated gene set statistics are stochastic algorithms, so results may differ slightly from values reported here though qualitative results will remain unchanged. (ZIP) [file pone.0078127.s009.zip › CodeArchive_S1/GAPS/ExprsFALSE.MethTRUE/NormalTRUE.HPVPosTRUE.HPVNegTRUE/nP4.nIter50000000.SigE0.10/Amean.0.3706017553.txt]

p1	p2	p3	p4
Meth.AANAT	1.11083118577962	0.909480047707246	2.76423194046022	11.7364097408478
Meth.ABCA1	58.0004428794695	61.3286964326975	38.7254349454797	24.1701107504083
Meth.ABCA2	49.9696026602109	56.5537759309561	30.8037771734075	21.3882181002338
Meth.ABCC3	64.7458505220501	12.0247166044122	49.6344106836476	12.4562817878825
Meth.ABCG2	55.6009675443113	62.7232484142713	14.2728849690123	25.5739643729445
Meth.ABL1	29.6561587712123	41.0534850104996	17.6148201381133	11.1420272684214
Meth.ABRA	2.80884533055687	1.5894340576597	1.23433646319157	0.995998006150525
Meth.ACAA1	54.7543065637606	67.7031982634013	36.4564919506491	22.3499678501032
Meth.ACADM	23.5905863406869	65.8053228122374	65.0533127746474	12.4223186413042
Meth.ACAT1	19.6784404921072	24.2166747459466	13.5592837358917	7.73357419361659
Meth.ACAT2	10.877801338028	18.7908111176387	10.827148479126	5.62883566277851
Meth.ACE	45.1021754037922	62.182319369024	38.6254781062868	29.289497814348
Meth.ACE2	10.6182702463414	10.2827017690903	5.34342533197299	8.85728793522118
Meth.ACHE	53.223253549474	68.9698437592278	47.1948872113429	29.3632879871907
Meth.ACLY	49.5671321244896	32.3176539202031	34.4720258009626	26.7224044946116
Meth.ACOX1	55.8186327173128	70.2652176867387	33.2092923729893	25.0302798908258
Meth.ACSL1	43.6122425879969	61.3890217176702	24.2109335654237	21.8279007594047
Meth.ACTA1	2.37413951768563	19.2051286186929	45.3488214040239	0.643256992285491
Meth.ACTB	64.9893136771888	77.9752728034033	39.3276509900282	28.6419453833687
Meth.ACTG1	75.9691012072724	78.0856897377468	43.7147079635043	8.04371396177913
Meth.ADA	37.4437934920613	63.5217391357765	0.00329762424466323	19.4482906129943
Meth.ADAM17	39.5872050679881	55.4025322264579	22.9040312726732	15.9480877047918
Meth.ADAMTS1	53.6514849682245	19.7643639291428	51.3403599625464	19.8681326759482
Meth.ADAR	55.1381813997909	68.9456299125701	38.7365614402728	22.1393252057951
Meth.ADCY3	2.07397304081354	0.700015755958318	3.43444402603799	6.80123401892007
Meth.ADCY4	3.72521304124996	38.1602735799415	37.1313795952807	12.9833651726717
Meth.ADCYAP1	7.26369841891217	31.9633300337282	43.316400028294	0.36073799555653
Meth.ADCYAP1R1	21.2072412208123	37.9452501907715	72.7848006091993	3.67163641826917
Meth.ADD1	43.5799658350134	55.9179134053746	28.4090044178381	19.3323579748556
Meth.ADH5	59.7792836453765	74.1411665040885	31.6042764750922	22.3518484072815
Meth.ADPRH	22.7878413383139	27.8896590210308	27.9653582649419	27.1762457372643
Meth.ADRA1B	3.28915011638197	2.94489952785153	5.63177140331789e-05	3.69926816127967
Meth.ADRA1D	2.06023322311832	2.80562463703572	3.39118756710131	0.474938072678988
Meth.ADRA2B	4.30083400780626	5.02066017946336	2.88539975483509	1.94856315655805
Meth.ADRB1	11.4485658399069	11.3260896211257	25.9140895349914	1.63149216393107
Meth.ADRB2	32.7678519750577	49.2852883347637	25.5448296770943	2.61567055611484
Meth.ADRB3	11.7734984671475	13.511651495438	21.2728021681606	4.70469622217726
Meth.ADSL	72.5977432031278	84.1761867303129	43.0154035053976	29.4582736155736
Meth.AGGF1	44.494339226963	62.0620008972785	25.5046981572435	14.9696295127875
Meth.AGTR1	10.4595128353734	15.0119119033187	42.5221359237466	3.50063063871369
Meth.AGTRAP	59.1390140378526	68.7809199671133	32.9290955282488	23.2968533948466
Meth.AHRR	2.6357013783984	1.52107963621042	0.703461761716967	1.74340602141192
Meth.AIM1	64.1622450437465	70.7780876761108	42.000503259898	22.5123206006532
Meth.AIP	32.3840584246635	52.8655149625089	0.55035290046258	26.7641528631514
Meth.AKNA	5.63878281496144	7.15640965701565	4.38930531276294	2.21641313038416
Meth.AKR1B1	69.8850335690963	79.4615388007611	43.2487739500437	26.518457990787
Meth.AKT2	39.3909525586293	49.4665679550864	22.8823691040776	16.8291210810387
Meth.ALAS1	8.66054168722577	45.4933735644222	17.1165992582759	21.8681800655335
Meth.ALDH1A1	20.2872646579281	47.1345989221851	20.1072388632474	16.0188934501911
Meth.ALDOC	0.000282642458344999	68.388478270099	36.4372722271151	44.0151830462979
Meth.ALOX12	1.6882996349966	0.275011053857966	4.71396411068933	11.0966236628779
Meth.ALOX15	6.95810898212132	33.0206415545681	41.1556619244451	18.6740320193555
Meth.ALOX5	31.6584558862037	38.4582991857545	27.4404338863137	15.1809696677414
Meth.AMBP	5.98523035241345	4.32123024625661	0.000580359008091894	12.130067647657
Meth.ANGPT1	17.0164964907917	35.9776362323463	16.5757779014652	5.38075233712963
Meth.ANPEP	0.442137229209484	2.9777049895339	0.885837889460862	8.25955826121887
Meth.APBB1	31.8655058608611	78.8738038369683	60.1489562427212	27.8561847258816
Meth.APC	18.7821252155023	14.6977854075632	15.4651870539335	4.54877464062529
Meth.API5	20.9347298985555	35.4377467013725	13.6170637210225	10.0550880650275
Meth.APOB	15.5718363583541	19.6817584127955	16.8157137571577	8.02207087678874
Meth.APOBEC3G	10.4759837294404	39.1327053273668	18.600112170021	16.0972547418369
Meth.APOH	6.85489443656324	4.82845988820613	3.46935495607711	6.86642640850565
Meth.APP	62.1338576408233	27.7694193765268	46.0319033554316	13.8182705201885
Meth.APRT	60.4068834061915	70.5511849939337	44.2201833216123	26.6710688858329
Meth.AQP5	7.20364757591748	17.2156002552136	20.9339415220075	16.7085246600362
Meth.AR	13.033678120238	0.000454434965173306	12.6387257821313	6.88469642956823
Meth.ARNTL	26.5991211369778	42.1815350047015	34.2149291134098	12.4704949878919
Meth.ASPH	51.8750818222403	72.1218006265039	35.1725262491709	25.6079014422354
Meth.ATF2	49.7920851976178	60.9447645875702	30.4679723645823	22.3358007064403
Meth.ATF3	6.33555983597259	11.1667382856792	0.527482185920395	11.6569171495032
Meth.ATF5	6.3283468498359	14.8108047443249	1.36594389005515	5.3873268636549
Meth.ATF6	32.7852842564925	51.6012125785193	21.5767611308335	14.5109274098373
Meth.ATOH1	40.0862316789957	22.9261152258285	40.0608626585642	20.8495481731531
Meth.ATP1A1	35.1524639516492	35.2088104011073	21.980059276884	18.1841804830975
Meth.ATP1B1	60.3941936971294	64.8308891949132	37.6509432176319	26.2641906786842
Meth.ATP2A2	62.8085557779894	69.4568403184604	36.4299898072279	23.7848807106486
Meth.ATP2A3	13.8142005983039	67.6068092246588	48.5596576600279	32.1428560198434
Meth.ATP7B	21.1956854654297	52.8584736107941	36.9068542957505	10.0764119647428
Meth.ATXN1	69.372885572832	83.3622292636955	40.0934928769064	27.9973597113316
Meth.AURKB	58.6060437805928	72.2001453646411	35.3604839992929	22.9159712916486
Meth.B2M	71.5770357415033	83.6863813354217	46.3886279169795	28.8919676411175
Meth.B3GAT1	5.74211014339329	32.1733427000332	40.8418562461858	12.4093737476571
Meth.B4GALT1	8.06372997419598	25.6702079393307	11.4612778302356	18.2510442759854
Meth.B4GALT5	77.7813002130504	89.4631447233716	45.8006375218008	31.1124181016198
Meth.BACE1	53.6244159660224	2.44756530814275	57.1734219050556	21.2318308369982
Meth.BARX2	63.6369848526096	28.606736714536	48.2727852879925	21.4650224217133
Meth.BAX	56.365157292931	55.9725756624969	30.9570159402033	26.6828194925233
Meth.BBC3	47.4224569912492	59.6718081473933	30.8064446093648	21.0368195462786
Meth.BCL2	27.0337586709563	58.8318745397257	32.8290308241123	19.2849367169216
Meth.BCL3	52.2713049274882	63.6863255722285	31.9294125927748	23.1102921178377
Meth.BCL6	66.8448728554867	76.7821699018924	35.8341396011544	27.6216256974493
Meth.BDKRB2	37.2106287244946	16.7859759027552	28.4529428424558	20.1588789876295
Meth.BDNF	13.4370848324307	31.1190144170098	38.7450075542577	5.54757867721224
Meth.BIK	22.6018329620963	36.9893097382532	21.3543052574338	26.9198607081102
Meth.BMF	73.4039223688446	85.1759517347061	44.4844114084963	29.3301784488708
Meth.BMP4	8.75175148199018	12.3635711605893	10.3470381818926	11.416280811774
Meth.BMP7	64.1672474700843	19.8582139778218	55.8708815762035	21.0544881438579
Meth.BOP1	60.4104146257062	69.900017165462	30.5359058228194	23.0125221932734
Meth.BRCA1	5.77068521905804	5.90138541216696	1.29186950168051	5.54038111449717
Meth.BRCA2	6.28778500388683	7.84880847260269	2.13961428746659	3.31510817383265
Meth.BSG	4.53479154725816	93.3870744834066	35.0673683019308	47.858407170358
Meth.CABP1	43.6671024314977	52.1927774324194	26.1693000330472	18.7874795799588
Meth.CALB1	8.90751363367073	52.1374038742889	50.8199504215936	7.87833365954654
Meth.CALCA	8.63837043259376	20.2816358280337	38.4512175260803	4.71287514878365
Meth.CALCR	6.68576716282823	30.5225161793382	43.4403082941128	7.08969154452487
Meth.CALR	73.3897582706217	87.015902432561	45.877427950834	31.579748170932
Meth.CAMK2B	26.1145427670931	61.9344872309096	76.0634490798465	7.59850315081936
Meth.CAND1	33.4317142534754	38.8226758893837	19.2616632012773	13.3400093004584
Meth.CAPNS1	57.8251841112697	68.3452323628311	35.9344915417767	24.3790501815409
Meth.CASP6	15.6939570149982	8.4844587086515	22.9948601393274	18.3873537322753
Meth.CASP7	80.4585272354831	93.3270480892064	49.6969122789204	31.6919313694133
Meth.CASP8	26.6567332690003	37.9944690764705	0	10.1682052187004
Meth.CASP9	33.2271899859924	42.5968185381643	20.5272599893017	13.777933273753
Meth.CAT	38.0711226742174	40.5906866980078	31.0892211075557	26.3391592785799
Meth.CAV1	41.7905921948413	45.9375919790308	29.1016183599755	16.5822963970491
Meth.CBS	7.48504740038693	54.5493345049506	46.3715788983729	15.7111864862281
Meth.CCK	20.8688397480849	17.5682987518842	36.4224265409598	8.12269053452933
Meth.CCNA1	6.65833183752428	31.3312448611582	30.1376845178572	1.87647142684754
Meth.CCNA2	53.3509840041589	72.1479628014028	31.0798676974895	19.6682826322845
Meth.CCNB1	2.1175864455836	1.99623108120439	1.1861058282512	1.04457027250718
Meth.CCND1	62.8246280999389	55.1577124326258	28.9598608235326	18.7750726085815
Meth.CCND2	19.1365998213104	30.6201272066796	30.7224631196727	14.4686765562628
Meth.CCNE1	66.089646125211	73.0426803229418	38.9851658181656	27.4887017943002
Meth.CCNG1	50.5788575253508	66.666720268096	40.8155848129849	17.3753333356885
Meth.CCNG2	61.0182892880767	76.3356042363626	39.547782360908	24.1470005854011
Meth.CCNT2	40.0348240357205	53.2063495487485	25.8039781933494	15.6876388121977
Meth.CCRN4L	66.9406068527485	77.9263544573704	41.6265461436338	26.9223488213298
Meth.CCT2	71.1713308541586	84.0180176365719	43.5523610239243	27.6630831555713
Meth.CCT4	72.3738056919285	82.3288649829975	45.0136125853663	28.3467745469158
Meth.CCT5	66.952684400659	79.2157687029543	40.8272247899023	27.560674796732
Meth.CCT7	73.8481320881434	83.7839676356563	43.1348877250193	29.1814405992407
Meth.CCT8	55.4445457429849	69.9818528932621	35.2035310679231	24.029180030522
Meth.CD226	2.04109502414148	22.7143459915694	5.11811643613298	3.27357371851349
Meth.CD40	15.6258263415186	48.6840951626901	15.5466944521827	28.0971289047808
Meth.CD44	50.6425761217468	49.2808357245637	30.8558595008462	21.16680927158
Meth.CD47	2.15032482717718	2.3860226652396	2.81045003843299	0.682715252088078
Meth.CD68	67.7844310225708	77.1012817649418	42.7964387285302	25.5217740212062
Meth.CD74	2.37558126259364	11.6942604695937	0.910795713437896	5.2864529946483
Meth.CD79B	2.90748558602518	6.25406468916619	1.12760874070559	7.04010065085643
Meth.CD8A	0.000169099450718587	28.9117886951578	49.9708255947471	8.05853965305052
Meth.CDC25A	62.513653319748	71.1202406417724	35.7853694060574	30.0590411658525
Meth.CDH1	26.6316468365838	11.1541296756469	19.8393453244763	14.1757862433149
Meth.CDK2	14.5591973385641	30.7475376655935	18.9042231530186	28.3773148986557
Meth.CDK4	46.7089881836896	53.6526779056585	27.080254831343	18.9904301561362
Meth.CDK5	68.915759316055	65.3034520794331	27.8577194184642	27.5143782945785
Meth.CDK6	62.4384255869338	76.530354977782	39.4756627059139	25.1981048296402
Meth.CDKN1A	51.2739869209282	37.306550551875	35.4241985006262	22.2509402103151
Meth.CDKN1B	61.4904025517564	71.3288883065307	34.7222180425897	23.9085507256368
Meth.CDKN1C	35.5183535731341	48.9447251619597	41.8919232616495	32.4329837876274
Meth.CDKN2A	32.8258623275872	53.6420474578726	27.3432859816302	11.4473769830538
Meth.CDKN2B	50.6582658210039	52.5974722718274	37.2690345429469	21.4654787073895
Meth.CDKN2C	55.5233694383032	68.0979586001765	34.8762937912556	22.9877597087834
Meth.CDX2	10.8948291874453	27.0150391459596	45.6036416901044	0.398882156438807
Meth.CEBPA	62.6713085734017	24.0337150482118	53.7202033321902	16.2783781906308
Meth.CEBPB	71.4261822529458	87.8930801406768	45.0530222093369	30.6235706598988
Meth.CEBPD	66.4565803538954	64.6508168540412	49.6197031663134	28.3754492899397
Meth.CEBPZ	63.6555230124234	78.5415601570273	40.2891465067205	24.7069579203049
Meth.CERK	36.1113206040866	58.939196430304	33.0581797005896	25.8131381292622
Meth.CES2	72.2321537388659	80.8992697148653	43.2079765564957	27.630403198201
Meth.CETP	1.98086979655251	3.30850462360079	2.62656672437888	8.61467865332238
Meth.CFD	7.93773535270895	13.1308262564004	2.39482990394803	7.75628777663754
Meth.CGB5	4.6379657141613	2.32618217464128	1.53257425540183	8.46762244247362
Meth.CHGA	13.054026898596	15.9445906868619	56.8035142169387	11.803587351198
Meth.CIC	27.6261953539408	50.6415442758397	26.4323844935633	15.7881656473111
Meth.CISH	43.1968709881792	56.3493747991849	36.1626023381093	34.680584896982
Meth.CKB	52.3633180495888	48.7810944000444	39.3190316363858	22.0021131515154
Meth.CKLF	67.0776415277561	77.7334154352749	38.9096702537408	26.4300795155967
Meth.CLCN7	13.2820945360081	5.9644502997082	1.86756120514086	13.9312392330543
Meth.CLDN1	19.9888070869407	40.2382538322786	46.4471204491143	33.7078828971168
Meth.CLDN18	4.82461794043029	2.29149909368481	0.389204796689263	11.7334341971234
Meth.CLDN19	3.7129857438992e-05	2.12099237034832	0.343272553947947	11.6586192819477
Meth.CLDN7	85.6065624302441	91.6779248823794	52.7342221869886	34.8414177022276
Meth.CLGN	12.6142864505427	53.4458644487137	54.0492039710289	4.80456483527418
Meth.CMKLR1	12.0755414412539	4.71568787553613	7.10608457519731	9.40063382385374
Meth.CNN1	3.14531724844947	6.70245215486883	1.43530513310515	10.9020795723007
Meth.CNTFR	46.9965775511938	67.0391109686406	12.9186868197805	20.6292053978736
Meth.COL11A2	14.2016611524734	23.965782625609	33.577435650526	13.3335887671761
Meth.COL1A1	19.5130271889137	36.3421786546154	37.9581507104945	36.9987313445758
Meth.COL7A1	46.37198828853	22.757943214532	35.6744899961018	20.6903391695554
Meth.COL9A2	20.6365469831774	63.6416268540288	46.9883542530308	29.8983789105025
Meth.COMP	19.640623220168	29.8637564180818	13.2086233623418	11.9469517458713
Meth.COPS5	62.034163387695	76.6057001057112	35.0396189138898	23.2283339460886
Meth.COX4NB	62.6046855642066	72.2429911477032	42.5373678673918	22.2801387739649
Meth.COX5A	57.0258887819573	70.1494265825466	36.6375675646799	22.0908128313018
Meth.COX6A1	41.5818844955721	54.3914852311916	27.6368821921526	16.6222695716691
Meth.COX6C	65.7403673189463	77.0410163574676	38.7597326368252	26.3571289171977
Meth.COX7A2	48.2840467317906	63.9582309958582	29.0993308847578	16.5743573282645
Meth.COX7C	23.3832009770491	21.5939751727592	14.864645232982	8.45486800248735
Meth.COX8A	63.8712510605222	79.4690297129192	41.7171730986685	28.3919687503325
Meth.CPEB2	41.4755640825853	45.7117473404775	28.9470069011406	17.0365431505092
Meth.CPT1A	41.3360307877794	60.9454302882619	12.6165901974493	25.2897893966098
Meth.CRABP1	4.40256372920538	29.5791705656941	55.9419543648551	5.46873101594266
Meth.CRABP2	54.8979328662295	34.4182242555378	39.9163412173024	25.0827482941822
Meth.CREB1	67.5284877327842	78.6670897401845	22.9058944990555	26.2673993370516
Meth.CREM	64.4365874131863	81.934903556351	43.6657273896428	28.4782360028266
Meth.CRH	5.02410381691775	7.42422741006093	5.64637847291046	3.14939458980066
Meth.CRMP1	8.82510021359219	4.2773470765643	18.1730932495254	6.98687105540659
Meth.CRY1	74.3715816264097	39.7756107646102	54.3162217420882	22.908298701294
Meth.CRYAA	3.41777365834705	2.55928550348467	2.25359754255186	7.52641343589593
Meth.CSF1	51.5903567373162	60.4307375347896	31.8093194924358	21.6277502272318
Meth.CSNK1A1	74.334313921456	92.8234493970584	39.7069963463374	27.7686413605023
Meth.CTDSP1	61.865632656934	68.2674627772233	37.1512346212833	23.5509799018266
Meth.CTGF	49.1878848645584	26.1440848848086	42.5716328246591	19.934805664312
Meth.CTH	49.8186004361661	67.4181908617555	31.5667743478853	23.2558844464468
Meth.CTNNB1	52.6506023221081	70.4989135136318	34.8149230404336	30.7383535207129
Meth.CTSD	72.377579159623	82.8664444549363	47.8916456665389	28.0225998327564
Meth.CTSK	5.65682863599692	3.54856746574676	6.12865040348232	1.96158536371522
Meth.CX3CL1	14.020551409754	7.92273646294674e-05	21.4749751643793	24.4408450348525
Meth.CXCL12	12.8426270122545	29.6020704706825	11.8072042139356	6.4535352026142
Meth.CXCL2	26.7295871519102	46.7334370958322	37.4719437500945	8.41495675369283
Meth.CXCL3	32.8118139153083	48.6960228973905	41.3146769069527	10.0868556753035
Meth.CXCL5	5.38320130810795	7.68210212489107	8.02061442524652	2.27582217656865
Meth.CYBA	40.7588365264271	105.784706966631	18.9843285538922	22.5663486241771
Meth.CYC1	60.4710914916897	67.4156552194062	41.5790752979439	18.8784927516089
Meth.CYCS	44.8324737886499	65.6795208037985	27.6247661466884	17.0937761164685
Meth.CYGB	4.74424307395882	12.1869789444887	13.8872476924451	13.4540604560091
Meth.CYP17A1	1.40734497584542	1.88518243699704	0.494998805765831	2.1783480538767
Meth.CYP1A1	29.9561815749868	30.8308767793553	28.4363482498152	15.5127800189964
Meth.CYP1B1	20.2547498521324	56.7179328296982	51.2665227433643	10.4218909513567
Meth.CYP21A2	10.6742829178002	3.40753304102933	0	13.7722736894575
Meth.CYP24A1	21.9042580794246	46.1145876404349	28.6602489315047	3.64460204370054
Meth.CYP2E1	17.9685282896326	8.29342095447934	7.92466074498903	9.76954471957258
Meth.CYP51A1	64.8121497721072	82.6225297290961	46.8664732390066	30.8651219914615
Meth.CYP7B1	18.5678125183951	13.9883731388448	8.47802918677916	19.4226080374289
Meth.CYR61	78.9715751685442	12.4099769781414	56.1699161287179	17.18098042583
Meth.DAG1	55.8562268992566	73.97254499444	38.6077727067914	23.7574660604145
Meth.DAP	55.5678807222882	75.9206498191765	37.2750180376604	28.1416048615087
Meth.DBH	8.71482783829653	7.37238154747986e-05	1.0004521343388e-06	2.69110649234664
Meth.DDB2	52.4139016259576	42.4144587678535	33.0332060649994	20.8870483019986
Meth.DDIT3	65.458196602193	77.9769695523836	40.6960153056582	26.9199363872997
Meth.DDX18	59.0104950769844	72.3747851893442	37.0490403465419	24.1597157911048
Meth.DEC1	3.42143352059972	3.00691100436278	2.84274812254135	2.1598043527536
Meth.DEK	52.0676433067036	63.3978652455771	32.3151904338577	21.9906587459227
Meth.DES	2.85475221377331	11.0808301860947	7.71242123509758	13.5176040633032
Meth.DFFB	67.9022155959171	81.8854366550932	38.3119762636157	25.5987939689058
Meth.DHFR	68.9717385131314	79.2216521258529	39.2194153320477	26.4579225344116
Meth.DIO2	12.7281931227705	15.5119304402675	11.7557014595743	4.96749636976591
Meth.DIRAS3	13.2888850763183	11.3663663978826	4.71800669476673	4.15651618412254
Meth.DKK1	7.28562789028721	40.4733586033954	33.8567029132426	5.18254297719658
Meth.DLX3	54.5071800359913	41.8617418254509	39.6214588640244	25.4990486024761
Meth.DLX5	25.3439335252244	17.5704378696303	23.3608124247634	10.5456538669187
Meth.DMD	17.185057765415	3.83407315352072	11.0559473924903	14.2082962400648
Meth.DMRT1	30.6367725142212	17.7736986105159	81.6767168461905	1.98151735840464
Meth.DMTF1	48.7635585862326	67.2079877621157	30.2610482874669	20.2918894659577
Meth.DNAJB1	5.33144324100033	6.08080103368334	5.4098954409094	17.7571315122624
Meth.DNASE2	61.9485814330261	71.9094443541517	38.2981952653676	24.5797859724253
Meth.DND1	1.03458710617993	1.10224852813484	0.82022451144589	0.681311567921204
Meth.DNM1	46.0334316362581	58.1056436008466	37.5920216362276	23.7989029061531
Meth.DNMT1	58.5223110545937	61.7877923839534	34.9388062367187	25.2786626111241
Meth.DNMT3A	11.0424208459496	10.2468865363923	3.87034655645884	8.62949806835474
Meth.DNMT3B	8.10294791617472	12.0899267657127	11.7456027347864	17.082907013048
Meth.DRD1	7.47530016446367	43.2624856861357	17.360426312292	6.8604593886539
Meth.DRG1	76.8218774087912	89.3377964031389	46.9424099801818	31.3770601419299
Meth.DSC3	46.0410846517791	8.0239499931003	37.4505582332027	13.5085023974317
Meth.DUSP1	45.2236341431679	71.0664840532746	21.4417297384727	20.2895338676968
Meth.DUSP4	15.2968958754864	48.3051338281981	47.9998078545109	0
Meth.E2F1	25.9177078736344	22.9688581367337	14.8823829578304	14.5342064994942
Meth.E2F2	42.0514920365923	71.9281296013017	29.5603978142202	25.9964613290338
Meth.E2F3	58.4288744698061	75.1264196026192	38.0534862109654	24.8269620107488
Meth.E2F5	57.4580992003371	71.3583427593668	35.686562207378	26.5117833872423
Meth.EBI3	24.2824849592717	32.6157026100635	0	18.0283812045391
Meth.ECE1	4.66292516649544	36.8666985165637	12.962544981362	13.9412260560093
Meth.ECEL1	3.84666036051757	9.67031347688086	7.78552866149427	9.23975451162563
Meth.EDA	17.8210687682702	14.7360134647694	9.14888973380679	5.63224642214691
Meth.EDF1	31.4931525327644	34.8534723030828	29.2486373647625	14.6861540472152
Meth.EDN1	45.9125689821826	60.0091843174948	28.3751355041548	18.4905436174408
Meth.EDNRB	15.4123739202223	7.26681490779385	3.70680738430815	7.87798124418313
Meth.EGFR	30.5188188249762	6.72565272930389	50.4215453408631	19.2705222509189
Meth.EGR1	67.4066489370255	85.5631358534541	37.6367241259871	28.6930026649917
Meth.EGR2	34.0026359112995	49.7632585659427	29.4118873980523	21.2971386466621
Meth.EIF2AK1	46.9711969753482	57.3569389917687	27.5362055965038	19.6344907211304
Meth.EIF2C1	3.36629716189831	3.19784679559586	2.43356046917223	2.08980220696273
Meth.EIF4E	40.071947834513	51.4314717151223	5.69061515743386	15.1953780349536
Meth.ELF4	20.9353946853616	4.13037783337547e-05	5.84888905815521	7.43958225177339
Meth.ELK1	22.4962262499952	14.2372352038203	8.0867900522162	6.11898882692336
Meth.ELN	17.3892253924774	6.27465615077358	25.829397888473	26.931577379309
Meth.ELOVL5	57.2233063763237	71.560184476603	36.3952875952149	25.4248622368048
Meth.EMX2	4.35192732773763	33.7662454699464	52.642574027685	9.03950768632653
Meth.EN2	15.7729899845683	42.8786339211931	28.1799237719265	5.98690243944256
Meth.ENO1	63.1240046135265	82.5976223606003	36.1978122245274	25.9101465770385
Meth.EPAS1	3.99584325277365	15.0239505157816	8.7981567143078	12.1287775334748
Meth.EPHA4	49.1199529537457	83.3337079608402	48.4063292732113	7.62068766994575
Meth.EPHA7	1.06263408349176e-06	53.6772973930784	42.7717118488971	6.45105184452028
Meth.EPHA8	27.0156991158141	19.7493910547839	34.7651755120606	15.4861726438663
Meth.EPO	8.36308610152061	5.80883260336984	26.6755220568967	6.53786298800665
Meth.EPOR	3.71624032678467	5.57720658409848	9.99020922282636	11.6265602283509
Meth.ERBB2	56.2635132771218	68.3309660252915	36.5555017852854	25.579276049023
Meth.ERBB3	26.3115017722197	6.03538889111109e-07	20.504195822999	17.027630675112
Meth.ESR1	4.37142048802961	43.2553012251264	27.5268374477214	15.0191412376141
Meth.ESX1	11.1075772082968	8.46636885748244	24.8251666558025	0.767249370020235
Meth.ETS1	36.5133743121373	67.3815257449058	58.1716896994748	25.7880786182727
Meth.ETS2	56.9297905057851	66.4539206497982	7.56850073007693	22.1694667766256
Meth.ETV3	56.7618166208958	65.1050261995799	36.8017008756528	25.1324940960643
Meth.EXO1	61.5672301252157	74.3957712248495	36.7677060356985	23.9472735552436
Meth.EZH2	65.5337222440915	74.7702795236333	47.1368634298375	28.5997447715892
Meth.F2R	2.95081606265948	35.7067601683062	82.3851653235334	7.05609814599703
Meth.FAAH	21.0579450702049	3.3340446513524	21.9648682153922	17.2298463786729
Meth.FABP1	9.258848415496	3.6413977048	3.30249112592604	5.41523594490522
Meth.FADS2	3.40794291098916	33.2804882202343	32.0317496058393	17.5894308132744
Meth.FAM3B	25.0802999644962	16.358437819036	63.433820176552	22.1125779122752
Meth.FANCC	3.97163839000137	3.21008057532131	2.54062095934779	2.60461760257592
Meth.FAS	76.2044749876855	90.8740608292544	46.8834859108	32.0584028875273
Meth.FASN	51.9421521510312	65.7345259814516	35.7727469511812	25.3620391040199
Meth.FBLN5	42.2910240713477	8.24091264429419	31.3651735411087	19.3972814349134
Meth.FBXO15	56.6047200522172	67.2263727945335	35.7333326739334	20.5865968620638
Meth.FBXO32	68.6306992559158	80.2477400954265	39.3476763611322	27.7688627254736
Meth.FCER1G	2.56516553456014	2.73066641608592	1.85386892510771	1.00695047857633
Meth.FCER2	15.486325066852	22.3548103457975	8.77180715991721	13.3131635491723
Meth.FCGRT	17.792656069427	13.8891996611064	24.9351825433052	18.5056379862356
Meth.FDFT1	65.536096498887	72.2964685858024	39.0256002254257	24.5650107301501
Meth.FDPS	59.8445154724667	72.0862177249815	33.6261628953699	25.4802766882942
Meth.FDX1	49.674962844677	67.0547042421818	31.3712895972177	20.261461923767
Meth.FGF19	5.77752269930139	31.1933532195037	12.7074843500248	10.6622050990817
Meth.FGF2	12.3820783612413	29.2365152830508	31.9628007649651	13.9409223415769
Meth.FGF3	13.2715460519667	11.4651457814532	51.1167982354465	7.60086285126395
Meth.FGF4	7.72885749304368	7.046282569941	3.0116469075456	3.188539762562
Meth.FGFR3	31.9102961327622	47.9076082179121	39.6940382464719	26.3347369500709
Meth.FGFR4	39.7754510088356	53.7502903159945	23.6630761713739	15.5084171054016
Meth.FH	58.5579268302889	74.0145694133645	34.7620914059751	24.3070571165885
Meth.FLI1	2.79937031280291	24.1627916839811	52.7497545137049	0
Meth.FLOT1	57.2511885777462	68.9027953767296	35.0689025842685	23.8964500741395
Meth.FLT1	13.4119345894404	14.2317178866834	26.4543017913317	9.52986394954831
Meth.FN1	16.4224289743811	44.5943624696599	39.2274114657928	5.89979525683537
Meth.FOS	67.1982162295174	88.6619712642996	27.2192604342498	27.4090061664057
Meth.FOSB	37.2731145209399	45.1632256910076	23.0475940721357	16.8841892847642
Meth.FOSL1	30.3581744615066	38.8056562244343	5.88192566019251	26.5446359784407
Meth.FOSL2	65.904616105564	75.1985871453038	40.9154174961433	26.8333918767661
Meth.FOXA1	54.4546423985408	15.2374849490745	40.0190229025457	15.8030457605904
Meth.FOXA3	22.2913370381631	59.9931157825604	48.8180263281525	15.4132468407479
Meth.FOXC1	64.1802592962203	43.7643036783434	55.4614385308633	21.4260332923091
Meth.FOXD1	38.9564188813354	17.0707050857672	30.5084501527237	14.8556121472542
Meth.FOXF1	13.4560307600745	26.4725301490535	69.056564169215	15.188445206358
Meth.FOXG1	3.3536631585045	26.1151292983403	35.2683240506611	1.60991712207052
Meth.FOXH1	0.928925398141644	4.033722111425	1.62921109878479	7.86752273562442
Meth.FOXJ1	10.2014116973955	32.1768941907722	24.628735684349	12.8837418466431
Meth.FOXP1	68.7167196477944	78.8069009359173	42.0918495541555	27.4963374883833
Meth.FOXP3	7.58570424212024	7.30560637486835	2.51023385434472	2.42649026434643
Meth.FPGS	64.3646041371349	72.1686118140521	37.6311150058682	26.0639271069175
Meth.FSTL1	1.41651472661974	0.000506749824683362	12.6196366074972	13.8907283981651
Meth.G0S2	1.84661219298689	13.5221599335957	40.5029835341136	21.1998266718004
Meth.G6PD	32.0940195387144	24.367010951686	11.8291666993899	9.42386633077172
Meth.GAA	54.0511488665758	60.3139854558843	33.8685642070392	24.0326779168568
Meth.GABBR1	66.6549980365503	77.7080549227913	42.4159997425493	26.9103012636598
Meth.GABPA	56.3900332468325	73.6041794620264	36.7261362485527	22.8577342940837
Meth.GABRG2	7.95641977095233	28.6910101200547	37.6536954591385	0.637917007739773
Meth.GAD1	54.4908440182942	52.682237932265	48.0989514324013	26.7077120261855
Meth.GADD45A	51.0475200948367	60.7522938563184	34.2447070606918	22.3461353982708
Meth.GADD45B	74.5875832632455	81.6986733554632	44.3771739666584	27.5131691617685
Meth.GALT	33.2401108151819	41.6743201141702	21.9816035809283	12.5490852214831
Meth.GAPDH	60.4323546118766	68.1717147613123	35.3709817663819	26.540723654877
Meth.GAS6	2.11275596599936	2.34041141263986	1.47892588671291	5.14495731633136
Meth.GATA3	29.3692797487087	15.1355843263149	57.6591230803363	0
Meth.GATA4	2.52475661882677	31.65173484049	36.232858437965	4.79993441932592
Meth.GBX2	9.78580970611739	6.12143242305448	39.2845677489151	6.34340027950767
Meth.GCH1	60.368591904281	69.417213194593	35.7805209371738	22.2068579766352
Meth.GFAP	1.95238063146564	5.53210854963284	4.002313539831	12.6740152961883
Meth.GFI1	21.8140133678509	42.6532829021915	23.4990720843218	19.2447059637315
Meth.GFI1B	12.9596331872829	36.6667969282376	15.9494474163505	11.1055774583353
Meth.GFPT1	3.71174551526852	7.74113924066276	10.6362356799585	13.5749725988915
Meth.GGH	70.2479804041047	78.3582544542929	42.8835977401342	28.6017935551759
Meth.GHR	49.8602320267313	37.753523432284	53.6179928712663	21.2502226458163
Meth.GIP	7.85822207334047	4.19143048632219	0.00345705073802676	12.6635153166012
Meth.GK	26.3558162049698	18.3514991340659	13.8071414373462	9.65072971928511
Meth.GLI3	62.744986236723	60.5762502299399	41.2512707145654	24.6783561379739
Meth.GNAI2	44.0258789381354	61.8959418236478	30.4108937437172	22.1608136626734
Meth.GNAL	5.54985120605401	5.04504142569723	3.00816913354706	5.37326444579566
Meth.GNAS	10.5257793055294	13.6455334056599	11.8091973102563	3.47077538278792
Meth.GOT1	65.2202017285164	77.2693676323653	39.8525675805894	26.2228523258487
Meth.GPAM	45.0534003439752	66.7432672605815	29.6604855997236	18.5906876415925
Meth.GPC3	38.0143697112492	20.2071235714745	13.356402724699	5.76144188243999
Meth.GPX1	25.4940796846834	24.6615650829302	12.9915919650786	12.6354399154616
Meth.GPX4	67.793543459653	75.165264398164	39.2758504262711	27.1709192316268
Meth.GRB10	27.5876778287043	16.8000158707508	40.5509000204152	14.3719691106086
Meth.GRIN1	11.718310014746	23.1392411559602	24.5231517355498	4.85318357504501
Meth.GRIN2A	13.7380979096383	52.0585488255819	58.3535013464794	2.97437995495944
Meth.GRIN2B	4.97167643668662	8.85251472006747	4.7277870845762	2.3674040830803
Meth.GRM6	8.85368962703418	11.0022125030923	24.6005083004033	1.85288148851918
Meth.GSC	20.0641688226624	29.7523457294538	63.5792321531518	0.533784796041177
Meth.GSN	15.3159101769832	12.1949354110133	22.6475645901352	28.5434417994907
Meth.GSTP1	7.05298181353815	0.676421399114785	6.35461154752439	17.7867492720808
Meth.GYPC	11.424388635528	30.9367910082379	33.9810589699982	13.7652693480064
Meth.H19	5.62627623549536	1.29442542319863	1.87039608435656	7.47817585201491
Meth.H2AFX	64.7816921950019	76.4385720748311	44.1808712994852	28.9191471116394
Meth.HAMP	21.6312648253952	8.19388323055308	9.95329351304526	21.2148017203192
Meth.HAND1	16.2438585761868	14.6595087627701	51.8369540850039	15.4338696389243
Meth.HAND2	6.03660105640378	18.6394753912232	34.9913977223505	1.56887837876422
Meth.HAP1	59.6471036788675	50.8435655637506	45.1551217048212	25.7074205023123
Meth.HBA1	18.2446428191704	18.1091179784834	36.4420802904455	15.1361087928727
Meth.HBEGF	37.5875654560559	7.81728032290059	30.9063163484639	16.6107114884744
Meth.HCK	24.7886373421749	49.0989966943519	35.5527797862523	16.8224945900494
Meth.HCN2	26.9325877126392	36.1909524094806	37.5076014461444	8.19715469928376
Meth.HCN4	14.0839493278119	9.7130042561077	31.4910988502751	5.36644355345025
Meth.HDAC4	70.7637376492671	92.6162434278714	31.8398812076448	29.5191568213195
Meth.HES1	65.080045993336	72.455536614118	36.1596366959549	24.068211063728
Meth.HES6	9.88225322315173	22.2632649297751	33.7123902387302	16.6503416869954
Meth.HEY2	38.4231556603083	53.178578232091	42.7771344265861	28.5646563997689
Meth.HHEX	3.70318444425642	44.6637770561909	17.4239978604895	15.6131935931829
Meth.HIF3A	24.6247016707566	14.4295668605415	6.63401757073519	11.9256171299113
Meth.HIP1	48.7947572639744	57.6672469191226	32.0784606494624	21.4931150605786
Meth.HIPK3	5.49684844185818	2.71030143529801	2.98973417908831	1.68053670139969
Meth.HIST1H1T	2.85824395261393	1.96334301687742	1.03808316381116	1.24951665295386
Meth.HIST1H2AM	53.6038582519281	66.670259239294	33.3639182525871	22.1027749578508
Meth.HLA-B	76.7024227390137	46.1823080073919	34.8743631125974	30.7060449366995
Meth.HLF	4.9993044406735	33.762817027705	8.98311298176717	8.68624682622323
Meth.HMBS	58.5879336465202	64.1518664399566	36.9415888252283	24.2202726406818
Meth.HMGB1	61.7475625892044	78.1419188223282	44.2943883173025	30.1203924734861
Meth.HMGCR	73.6878440617511	87.2903297786688	45.3627883747851	27.5134529895031
Meth.HMGCS1	55.8667033394257	65.1251489222706	33.7923368384574	23.7967864823422
Meth.HMGN1	23.3965387910692	21.0492281905171	10.7889854566276	10.2936729771665
Meth.HMOX1	2.23161917444618	2.60590223114298	3.54764263013707	7.47957309440532
Meth.HOXA1	25.0859338557813	72.2750456458704	40.8028470607457	26.5011688778345
Meth.HOXA10	6.04162180586109	14.0284474683675	4.68194710925726	12.2289872233775
Meth.HOXA11	0.000760924768755101	26.7561083103415	24.3931285984702	17.8826074776826
Meth.HOXA13	29.9822310019622	11.1166751167697	46.1703442246778	19.2585592407207
Meth.HOXA2	6.30441674730455	25.007974200047	15.0722186065689	3.87087532346517
Meth.HOXA4	13.9656016262337	8.95320855332895	16.0905607459737	9.78597831205554
Meth.HOXA5	13.5720922589463	0.716617879674843	18.8043303267309	16.5706436932507
Meth.HOXA7	2.49045975017248	38.0355735852651	21.6666547494459	4.15338762766138
Meth.HOXB1	0.000577030329510915	0	10.757580539618	3.40251113945965
Meth.HOXB2	5.76501811978723	9.38171002096433	17.1999791936595	11.5144512896517
Meth.HOXB3	1.85980144281246	0	12.8494491775754	13.4961131640911
Meth.HOXB4	0	28.2330316536528	35.1555635887607	0.0188391136446139
Meth.HOXB7	27.5731433976169	66.2504113982035	26.4738222628886	4.82164785210101
Meth.HOXB8	5.05513156607164	23.2141177598075	28.1546155862945	4.88673608116671
Meth.HOXC8	0	76.465505213392	37.1042006746662	13.3908614110976
Meth.HOXD1	40.2354035683867	6.85709497961492	56.8145981301984	18.1547036446416
Meth.HOXD10	3.23130995082012	24.6416538376405	25.4536913677185	1.06368500050616
Meth.HOXD11	39.3823404252126	7.94036343710093	38.8869996188081	12.4921017122941
Meth.HOXD13	4.53607210486263	39.0144149112628	24.0667477338904	6.08502441517858
Meth.HOXD4	1.60182242149995	27.4093167742946	13.2756461030806	9.94152859905209e-05
Meth.HOXD8	13.1331105718516	16.3980464301738	36.6748304315373	2.4941881047084
Meth.HOXD9	0	21.9934892215565	28.2335543757632	0
Meth.HPGD	45.2513714891864	67.0671988704853	40.3740396920687	25.1720933131617
Meth.HPSE	50.7032624655653	65.5183255697493	33.7915026501801	19.8097734629446
Meth.HRAS	42.3453518348532	44.9464564516919	15.6680350050394	28.0792356915343
Meth.HRK	46.5645193012784	67.1026105075689	24.2374747853843	27.3972637335439
Meth.HSD17B8	6.38078950747172	92.4477228247324	44.3446443045715	44.2105435514631
Meth.HSF2	64.2846295756482	81.4478121669115	41.4695320104441	29.4364627509023
Meth.HSF4	8.08096156688375	57.6799255027164	21.295860028206	15.9176058359928
Meth.HSPA1A	30.2162271975105	80.4114412453666	5.59255428090616	27.6174241872721
Meth.HSPA1B	56.3081236124582	66.0825417413319	41.4002300696043	26.9710152590781
Meth.HSPA2	1.84009434769987	2.07008748269719	1.54965644312346	2.72488040492227
Meth.HSPA5	66.3556998846291	80.2985471009574	38.4955718477204	27.2933861406937
Meth.HSPA8	67.2889114874549	76.918089706555	40.635475878918	28.541440661169
Meth.HSPB1	52.4603829236353	59.5281781049737	30.3519699190917	21.2357288382817
Meth.HSPD1	61.6945496479389	75.556012528983	36.3260818874732	23.1309764972654
Meth.HTR4	15.9338977573915	11.6659390092825	45.1526549446846	5.07945774907612
Meth.ICAM1	72.1216639419814	83.5711587967926	39.4606401242648	30.3568777677864
Meth.ID2	38.0056479961587	28.0897385626229	16.6623937804337	18.0046689581823
Meth.ID3	47.5302530927396	55.8655279826011	29.333364333319	21.8048459205166
Meth.ID4	25.7328853888195	6.44341457947313	44.4294434523959	11.9493165879542
Meth.IDH1	50.8093782284536	54.1495464268392	33.8670654592825	23.7835836528992
Meth.IER3IP1	64.1209331208679	78.4738922752952	39.2179493361341	24.0890234274843
Meth.IFNB1	5.16985706858563	4.52156094713017	1.78596860730138	8.02751505558129
Meth.IFNGR1	46.6448459584527	56.1708264302846	28.1638288394918	18.2273444867556
Meth.IFNGR2	10.3237063485562	1.34964086582741	9.57956471555125	10.7681736237392
Meth.IGF1R	59.7933089179261	4.25849673488577	47.8554762096044	11.8322630517981
Meth.IGF2	23.6503649804082	10.0483650528318	25.7815700942169	11.1823044664695
Meth.IGF2R	62.1280366028935	74.4982443322027	38.4525090369022	27.5859491647023
Meth.IGFALS	5.80991831574958	3.12397428942321	4.25797697287031	7.06027583987591
Meth.IGFBP2	33.8559340129511	18.6172619491847	41.7581733280887	16.7688506646109
Meth.IGFBP3	27.0379726385572	15.5363799394091	32.382033711325	5.84402837664
Meth.IGFBP4	65.2447678872567	61.7902119678533	43.8600668981013	24.3617098720434
Meth.IGFBP5	7.26725176009408	32.4476460253866	42.1278395572947	30.382314739366
Meth.IGFBP6	53.493623910111	57.9641368473334	34.1819211063683	22.1075557003618
Meth.IKBKB	59.1417239167847	76.0172858238681	37.741745801646	26.3073966063791
Meth.IKBKE	26.987599707804	20.1620497293209	6.23896155320565	23.2600090257089
Meth.IL11	20.82625872749	17.5328614539631	26.4439478464256	16.7783587863795
Meth.IL12A	74.1038021075386	88.5302686709798	40.1884238362132	30.0832682363809
Meth.IL12RB2	12.567215672424	29.7810422339674	3.38991419137232	5.43709708387072
Meth.IL4R	53.5948352271712	65.200055508149	32.8134776104459	23.28488563998
Meth.IL6R	64.3219620123574	81.0975355842521	35.2252657130621	27.4576401642142
Meth.IL6ST	44.8805196089219	53.2836543795933	25.9141604783648	6.30483668144895
Meth.IL7	54.5624416095175	64.0161543242727	33.8259956527846	19.8482762441333
Meth.ILF3	65.5804484390411	77.9428354465523	40.7768587043729	26.5839071122312
Meth.ILK	63.4481636397987	78.314307044358	39.8260487378309	26.4838827445233
Meth.ING2	64.9626500906203	75.7413981727256	38.6905150523292	25.3675923850097
Meth.INHA	11.0707115182973	11.9596801904791	2.03614294992727	11.7353277324558
Meth.INHBB	44.0075366451664	40.8398098982484	35.8147786161659	22.4158315183462
Meth.INPPL1	60.1181059001244	63.7157923842724	35.8202254843295	24.1391842986119
Meth.INSIG1	44.8326861860623	63.588965171209	51.0782994639387	40.4812177643424
Meth.INSL3	4.29617849160646	2.0835109496202	3.67160243146972	3.02956930819793
Meth.INSR	10.9282858360885	6.20347232885155	16.9046370329524	11.0830014203575
Meth.IQGAP1	37.4221854423075	42.739201021647	21.4656787791835	15.4034295169095
Meth.IRAK1	22.9722734872835	12.5101894491538	9.21661322244025	7.17797648281554
Meth.IRF1	52.1998421216694	63.306142839031	32.4648444317057	17.0886059682913
Meth.IRF4	4.81793479721046	31.7355110855615	55.3224991907078	6.69314630941056
Meth.IRF7	8.29732368344466	15.5146469426907	2.62920450437738	4.22817932721093
Meth.IRF8	8.08859922153941	25.7921562379959	11.2960136353816	2.20488404410665
Meth.IRS1	2.38520163067026	65.5971397609373	40.8152473945174	30.6912893571511
Meth.IRS2	51.7758110947044	16.3521025756981	40.9034102087231	13.8533160049711
Meth.ISG20	21.5315006860662	30.7272109645322	9.53998159935304	25.2689494860546
Meth.ITGA5	47.6798127123367	61.7749290842713	33.5879861486609	22.3069325187215
Meth.ITGA6	34.162505191224	43.3350395204523	13.1589477238391	18.5241588187649
Meth.ITGAV	45.7938943703339	63.402709920596	27.3312503434649	17.1725914826211
Meth.ITGB1	52.8283909632354	63.4691439699035	33.5656132479518	21.0124151699681
Meth.ITGB3	5.97574067910938	5.08144644180045	6.98029219169446	6.10786856872932
Meth.ITGB5	57.9780275176347	25.0994652936456	48.5873435159037	25.8707737802252
Meth.IVL	6.38039301350329	5.18061013672779	2.14510573085708	4.93452340864937
Meth.JAG1	74.0877405416396	79.5220104191269	46.0777162633081	30.2026545416866
Meth.JAK3	5.56100311465013	5.42412088458795	5.3495846367017	6.44638848558061
Meth.JUN	59.9149689166739	69.8111358183323	36.7869066671225	24.7714611066536
Meth.JUNB	53.5895713080077	65.8305074183591	34.9378650310721	17.7338056566162
Meth.JUND	63.308551303029	81.2470603105029	46.4135898021811	30.3079329859454
Meth.JUP	56.2021372732492	56.6363844449115	39.3818816853361	24.8032568160882
Meth.KCNF1	41.4191623603303	27.0964277578323	70.2969383219973	11.5669453847989
Meth.KCNJ11	5.64763188492805	8.62594827889354	6.07764158684021	11.6050235037222
Meth.KCNJ2	51.080390406303	45.7115509781506	38.7812351876771	9.63226081887823
Meth.KCNK5	30.4015290007285	22.110313649999	55.3410369970483	3.30207101327922
Meth.KCNQ4	15.9754545054367	5.82406241548718	16.2256437921496	17.6530887206723
Meth.KISS1R	24.2858623761383	46.4103059442034	44.6070400016071	24.6203791885357
Meth.KIT	33.0039132948084	52.3566547803627	61.9411484202149	27.2466508099686
Meth.KITLG	57.7128954254202	6.02055737499743	49.47709130936	11.0084363176238
Meth.KLF1	4.7500945661897	0.00231633263187948	1.44477656240353	8.28243293013535
Meth.KLF13	58.1034145299156	62.3351561129116	36.8475604881793	28.0949338389578
Meth.KLF3	6.02172427029722	34.1143370224736	29.6739304295305	14.9232548162928
Meth.KLF4	69.4757640371116	14.2562663856881	63.1712677473497	15.3950104033818
Meth.KLF5	73.9600880219014	85.8332064960482	38.4625575503331	29.161114292103
Meth.KRAS	62.4193365859112	75.0711057385998	31.3162877080054	24.4272223282252
Meth.KRT18	80.887885991893	47.9023374748813	55.9875347568879	23.5470456138368
Meth.L1CAM	41.6564647073059	40.1366209612792	22.8841775236624	19.2907639343559
Meth.LAMA1	24.4791447065039	1.42842441689106	49.3194845324263	4.19667154458808
Meth.LAT	6.2220283960586	35.2938705947352	4.75019320699336	1.08406855740534
Meth.LATS2	71.4420229995673	28.2219990064245	55.1477912650701	14.6795104008315
Meth.LCK	0.000189022826140601	34.3329006591931	1.14050697848289e-06	7.23181147405813
Meth.LDHA	60.5817501132813	69.7364375796196	36.5230874865108	23.7849520323887
Meth.LDLR	46.938095277305	58.1136782791156	29.9966207910725	19.1798126530097
Meth.LEF1	45.0993620101214	71.065630490788	46.2310499112795	29.0340419727198
Meth.LEP	6.52161463122737	2.44574539802465	20.6174162618846	4.16631359041639
Meth.LGALS3	63.7101741132714	75.3231066386523	38.3503801605605	25.7962593799762
Meth.LHX3	4.34957350902813	3.81249616104908	2.51370924726061	1.72995927745948
Meth.LIPC	2.47085182359253	3.74549665666612	2.46344102787407	5.90673645301733
Meth.LMNA	18.2392024874772	24.3122391344991	22.1671363723573	20.1658240366736
Meth.LOX	53.6939461505866	21.2973781697328	42.3552958404488	13.3319395876527
Meth.LPIN1	21.1375898328337	52.3977707988638	21.7413104872846	28.8970169286561
Meth.LPL	3.79759748342929	25.988821844798	38.8310930050931	9.82499510405268
Meth.LRP2	11.1870585348712	55.6254547875158	41.0247730922622	25.9889518076812
Meth.LRP5	2.20705233836706	4.78858432881724	4.88431041082217	13.2100562980069
Meth.LTA	3.09558839005144	31.9932212775107	2.59517830052482e-05	12.3453379735019
Meth.LTF	24.1125674644142	25.3100221484599	15.6929521273698	11.3578617510857
Meth.LY6E	69.4775967879926	68.2444456374062	39.9522648208087	29.1703680030786
Meth.LYN	17.3995531418654	31.4369448568919	17.3334357204601	19.6878380759552
Meth.M6PR	61.0518274665698	75.3890131712663	38.3873781150737	25.1306376387227
Meth.MAFB	41.3318469385804	8.89367267604776	35.5986912887621	10.9824954246589
Meth.MAGEA2	7.99926065621383	4.44068235369421	0.0544900549243084	5.56122561041219
Meth.MAGEA3	10.0129132316902	4.45239853011447	7.35141464240033e-05	7.35362342657481
Meth.MAGEA6	10.194603169512	4.29448725223882	5.05154505464429e-05	6.88632424016053
Meth.MAL	9.32167923155492	31.5343805297749	18.1546582997537	4.82684242926495
Meth.MAOA	31.4492964573558	17.5055062343882	9.46634275137196	8.05798088958467
Meth.MAP2K4	59.9763087654854	71.8847546059555	37.5467584795214	25.4354139105677
Meth.MAP3K5	36.6722368794648	29.7893985856206	18.8305882543213	19.5316193528949
Meth.MAPK8IP1	24.1512642753301	37.9876756592908	34.1991078752656	10.0788235887689
Meth.MAPT	64.1508350405764	56.8394193403412	55.4802854430061	26.9479283933775
Meth.MARCKS	57.5567938939279	67.7402975740198	37.9041790720422	22.4722443533318
Meth.MAZ	76.2042278286304	88.4524160361335	46.4742134187072	30.8063078464173
Meth.MBD1	1.80990330025284	1.80198246002982	1.17067925816354	0.708479397545195
Meth.MBD2	63.5862167003758	77.6465789069287	40.0215298543304	23.8249075690095
Meth.MBP	8.33044831802484	9.14365502083353	4.87363618483422	8.77329050919571
Meth.MC1R	25.1600464473681	65.4151425940558	38.6422783388469	29.9426177917527
Meth.MC2R	6.2834396444874	4.61995304151412	2.24225319039469	2.42175939021903
Meth.MCL1	59.4040899807767	77.6988322877895	39.3488074993848	25.7233220000508
Meth.MDM2	51.2324849490803	64.0044390755589	32.6538295736983	21.7934468831843
Meth.MEF2C	27.7964827504368	31.7762201297468	63.2157064099261	11.3000770748294
Meth.MERTK	0.000128764871837291	3.53256366233675	5.21226128236802	9.65174698447736
Meth.MFN2	69.4465255677484	81.1129070819289	40.0903826465198	28.2386758920748
Meth.MGAT2	72.3313496870237	83.8508196128052	45.2155237284218	25.0427036650391
Meth.MIF	67.0909600998796	80.464765952402	40.4559386597595	29.4163186868315
Meth.MITF	58.419703729439	55.4729049637239	47.278494857362	24.4518491327218
Meth.MIXL1	8.34141545336343	23.0538619656004	7.73123464765408	19.3809968129797
Meth.MLC1	6.12411524293819	40.3315706680364	1.9440787531909	13.7968905669891
Meth.MLH1	11.257979554876	15.2732621928913	11.5033787756874	11.3596043747792
Meth.MME	7.0988263745041	38.0306073445836	43.3889482337564	0.000266575659755123
Meth.MMP14	32.5794969098377	3.2764439373214	29.259835501552	13.9445396451761
Meth.MMP2	26.8977632118649	28.5101460576139	38.5438645204639	8.72630390217466
Meth.MMP9	3.42277630248952	3.7245945191977	9.8351356265938	8.54590013810824
Meth.MOG	2.01682326008157	1.70356958365786	3.1547984548005	9.53950525191589
Meth.MOS	11.0964555185449	37.763732551235	46.3822781697299	11.4021426826363
Meth.MOV10L1	0.596900501762585	0.851523662351132	0.439457020704238	2.53326221058868
Meth.MRPS12	75.2684444681255	88.0483138401878	44.7684090096822	31.0847093582677
Meth.MSRA	43.1969167717917	61.6089374216813	34.565344196073	21.4228281288485
Meth.MSX1	3.45251114639787	28.6339435320613	26.1958040484022	4.19896889720969
Meth.MT1A	2.60900941266987	7.44918213412685	3.44818194254501	1.63655280191684
Meth.MTA1	57.6305435002013	68.5403828598389	39.0836367615772	24.5015910581722
Meth.MTAP	22.0840360224661	9.2230657681266	22.2589505699811	13.9090431299046
Meth.MTHFR	5.66029246854195	6.64513758014917	4.03638751115533	3.93454832836153
Meth.MTIF2	57.3582723016035	76.7313872623996	36.909865742244	23.4482073031906
Meth.MUC1	2.63189288512214	3.46934569041982	2.47017938093366	6.35307697307251
Meth.MXI1	3.52234305755565	4.88842830329201	4.31622396722637	8.93952101510137
Meth.MYB	52.5001647212761	63.3974381713154	33.3652471188443	21.0261882592575
Meth.MYBL2	45.0425176182129	47.0173851453756	26.2430279375304	24.4068176398707
Meth.MYC	63.4677153570979	70.9012274488338	36.0889163496336	24.7975576207283
Meth.MYCN	35.6291499577142	36.2510200151717	61.081504760466	30.9509411622188
Meth.MYD88	45.9051848862006	59.8790136101588	22.114949902342	18.8703082239253
Meth.MYF6	17.7423779888191	36.2690056296201	8.90793074524026	9.52583378728807
Meth.MYH11	1.13813954594222	61.603247330921	68.7532099276177	21.5575092433702
Meth.MYOD1	5.69325456508736	12.690204232956	38.7305150214022	1.13098536823182
Meth.MYOG	1.22478269759557	1.5168256467316	0.569306903223861	0.785534901515229
Meth.MYOM2	13.6484990017566	33.2739438948584	15.5045082455819	11.2396739100718
Meth.NAB2	64.4211661215436	81.1062743543232	38.5431256197242	25.5337969277562
Meth.NCAM1	40.8761764115108	37.8548308379883	53.078328576935	9.23395151422249
Meth.NCOA4	49.6131617380199	45.3891986862045	33.3597086661901	1.70126440065109e-06
Meth.NDRG1	51.1476509660722	57.8452354503084	25.4153171185049	17.748742094749
Meth.NDST2	4.43010275001708	4.90474396253583	3.68104546832423	4.00115248519918
Meth.NES	26.0637597061133	28.4584839760476	37.9538773994761	25.654067726937
Meth.NEUROD1	5.54667530959668	37.4455297426057	40.7563033601134	1.05235089650023
Meth.NEUROD2	10.9109589441748	36.7109827312001	28.1162815719936	7.43433395304582
Meth.NEUROG2	40.812431929707	45.8869760304744	26.0780339054284	21.1659126373239
Meth.NEUROG3	2.6987745378678	41.7244840881506	58.9487149510352	7.04551749596262
Meth.NF1	38.3010654601589	48.0547792501589	32.7553880400536	22.8615899161615
Meth.NFAT5	10.9957407108716	34.3208173511527	2.47511096205953	5.76384548016403
Meth.NFATC1	65.1738237637342	78.0871715063002	39.60660125334	26.5542412358523
Meth.NFE2L2	38.9958928439502	44.8600930924531	31.3524272325008	13.8864806458553
Meth.NFIL3	69.9259042289667	79.4756833553566	40.7429519774471	28.2557297393485
Meth.NFKB1	52.2493097178479	62.7995013832932	37.0768051047197	20.6415451474331
Meth.NFKB2	55.6620836850822	70.2595766505904	34.8894098745549	20.949359207333
Meth.NFKBIA	65.3221668186268	76.5412805999407	27.1106089339106	27.8423601202324
Meth.NKX2-5	19.9531985617608	42.3736747183593	37.4612916093184	24.0797927984283
Meth.NKX6-1	15.2853395128331	19.3780442894858	54.8091317283111	9.6670684789935
Meth.NOS1	6.04587292096981	17.7083374716289	9.49796480867393	11.4494739923342
Meth.NOS3	11.3542083736974	1.53334960682033	0	9.39640556627643
Meth.NOTCH2	37.442264845698	44.26750843436	33.2491595700412	35.3920075635799
Meth.NOV	50.627777922923	50.1503517547336	33.0260315555762	20.8921447372453
Meth.NOX4	11.1341659458995	37.3126520559849	18.2108787783433	7.31547718240651
Meth.NPM1	45.0069162068206	58.2652756525665	31.0388978019005	19.1691378628794
Meth.NPPB	17.1519379750986	4.90244582965049	25.6936628381004	9.23790967263076
Meth.NPR1	61.7563638678837	73.0908229770659	37.2595637275269	25.4668848139777
Meth.NPTX1	13.9821221802829	49.3853691575209	55.1175944292272	15.799716958424
Meth.NPY	3.8218623854824	32.6140822987771	34.5940562602649	9.08922213104434e-07
Meth.NQO2	27.2033351705864	26.3795463359717	30.5716901343184	27.9025023014533
Meth.NR0B1	13.5035798222906	23.3442497009823	19.0877770485946	4.31142127344902
Meth.NR0B2	4.27488574722211e-05	0.401865266942581	0.40326538574696	3.5924087917094
Meth.NR1D1	49.6007998690191	58.837246143179	31.7835736635333	21.8411589101151
Meth.NR1H2	59.421836989327	74.6709160786639	35.1233323955063	24.8429107891003
Meth.NR1H4	12.4531781611144	7.0286927473099	4.33556298043184	7.6447277985594
Meth.NR2C1	73.3323295716521	84.7640817479841	47.6046081155896	29.5387812768959
Meth.NR2C2	38.4422472010686	51.8224970748833	27.8717020801797	16.8003054371308
Meth.NR4A2	62.8417155497918	69.6694361402182	42.0596537951461	25.9912704217613
Meth.NR5A1	0	0.00128181799513167	4.27756290032873e-05	5.5358354264733
Meth.NRGN	67.4576418711793	80.3497454251615	44.5402214838962	31.3525603837448
Meth.NRL	61.3114736632477	71.215675621359	35.6280838584061	23.7591292776732
Meth.NRP1	69.1756680657649	7.89485620323253	52.5177599965193	15.4665867071034
Meth.NTRK2	9.59801861104837	48.6768544971509	17.277248955663	11.2794395958994
Meth.NTRK3	2.29648098168876	25.2503566266417	45.371297236085	4.21039941606946
Meth.ODC1	64.8063217650769	78.8687703746127	31.3219932030148	26.5422008944838
Meth.ONECUT1	53.6859196270794	66.1108785989235	40.9034487660914	24.3487368671233
Meth.OPRD1	2.62799332637219	4.06784235793539	1.49596775125549	4.78724337635595
Meth.OPRK1	6.52834390004855	10.400060728511	11.8620145928802	3.70458660602241
Meth.ORM2	2.79475359116957	2.94927003225799	1.60817836420346	1.69853570275853
Meth.OSM	4.18999305770568	25.7806227675057	3.11234201086858	8.23864875029944
Meth.OSTM1	32.4363207810693	44.2220776812572	23.057357041785	31.6526598404637
Meth.OVOL2	58.6584434661555	43.3895196960673	37.7469189537503	21.6495330930879
Meth.OXT	1.75116055271957	2.95704787836079	1.81481451547566	6.30544463815816
Meth.PADI3	1.09178152463059	2.74079105567784	1.31538459118417	12.3321744702223
Meth.PAFAH1B1	48.6178903437444	51.3453890997521	34.2138454945399	27.764754105859
Meth.PAK1	53.7118944132458	61.4189890001214	34.7875500540636	22.2926119907575
Meth.PAK7	9.64516799568389	13.2750956682715	68.7333205448768	12.0312481910314
Meth.PAPSS2	8.57472535513855e-05	1.31457068789787	2.50690016112524	15.4816411397037
Meth.PARP1	69.2262219481855	78.3371565701038	41.5607522534675	26.1923702027456
Meth.PAX2	40.6242693207128	29.51974092797	53.9912684646286	25.1603855507665
Meth.PAX3	2.87811250226376	25.9979629571536	19.3446667528292	7.12970885313421
Meth.PBK	48.8165164207643	63.9839199562277	17.4590840102898	25.4732992821051
Meth.PCNA	54.6510272489821	66.4906182724112	32.8683049690234	21.0191724141577
Meth.PCSK1	4.35553003858467	19.3024711243159	24.2311160224689	2.03702058871979
Meth.PCSK2	31.2081868991644	51.6918526946245	49.1996294431003	10.2575857410163
Meth.PCSK6	8.82453264276862	1.87779152420504	0.879170318375484	10.332778847166
Meth.PCSK9	65.1089217961343	28.0959074608266	52.4957118802473	20.9056238042037
Meth.PDCD1	17.439629483771	33.2084794035774	9.11616647664388	18.542980897868
Meth.PDCD4	65.512484776304	84.0278483786892	47.4852923671909	29.1011817042065
Meth.PDF	3.05884909188063	3.78409313026221	2.06359626424052	2.1532228227964
Meth.PDGFB	46.410713447626	26.152041026097	51.6462605616682	13.1528297759025
Meth.PDGFC	39.7441396160327	4.26715395912758	38.7878695660718	11.25329347576
Meth.PDGFD	4.18202874283999	44.5935231259557	48.0342308431094	0.484506628897948
Meth.PDGFRA	7.72803466283924	37.6606235659603	17.5380956653726	5.65211396080437
Meth.PDGFRB	10.6320751946968	18.9180691757875	15.2071152955054	23.3335652693205
Meth.PDPN	59.3310378080096	32.5056849625424	43.3870420036128	23.484136934448
Meth.PEG3	3.28146582432739	6.81217833102552	7.04413919102878	0.700584678725546
Meth.PEMT	63.1306359943128	72.1158882953118	39.1312593769112	24.5769810623451
Meth.PENK	4.06082897164862	15.3682171084328	35.4016408026025	2.37130733795455
Meth.PERP	59.4067731117152	68.2282037846931	34.3543702491199	22.1957336139796
Meth.PF4	12.2613889398072	12.1526875205391	11.913105519913	1.98770644927075
Meth.PFKFB3	73.8215120300829	59.3448427175733	62.606647701053	11.6345998546886
Meth.PFKL	57.9331976635291	76.2932517069304	36.1623084366831	32.0580706339815
Meth.PGAM2	17.6226949277816	18.1300966229526	16.2959587410123	19.1056846134518
Meth.PGK1	20.4997292804594	15.5317603892576	9.53431150804738	5.76799764649111
Meth.PHOX2A	1.57156088851544	30.6703407577006	48.4666371794367	7.19393989957304
Meth.PIM1	22.1571514503231	64.87564397235	39.4681408228099	25.4732776889959
Meth.PITX1	30.4250671857188	30.7503776179886	16.5547777471787	20.6992831897875
Meth.PITX2	3.83297029992555	27.1702939326825	15.6235447925712	5.84991385883018
Meth.PKD1	1.82901439937232e-06	0.739493712038137	0.00037257459518811	3.58887713256951
Meth.PKHD1	9.89104326325758	6.72071899860407	2.3627350543081	13.4960247284767
Meth.PLA2G7	19.3934726994859	21.2866971031904	59.822343782114	2.01267221039649
Meth.PLAGL1	7.18120027486337	8.2104893033862	4.81051486275705	1.99938709967303
Meth.PLAT	19.643415932729	2.12672170977215	16.1392001782705	18.3583625727949
Meth.PLAU	59.4959536170136	47.8866068139431	35.7399352094177	26.0107886054006
Meth.PLCB1	1.20509652781698e-06	40.9527249979297	41.1388895786085	5.80604988377728
Meth.PLCD1	11.2949061053799	6.46448436768145	13.6369532360701	10.5191076488513
Meth.PLCG1	21.3722510468432	53.1572886485203	35.9131796426848	32.6994995970146
Meth.PLK1	44.2563995192639	57.3805808206975	32.1886791411324	31.4312492549584
Meth.PLOD2	36.8307008411703	15.4393849447955	25.9685079104629	11.9214011896282
Meth.PMAIP1	22.2738016602829	22.2889311910475	3.97759044585052	14.8420699974824
Meth.PNRC1	68.7156290523572	82.1126150475871	40.6009429318348	28.9491258490273
Meth.PNRC2	66.3250754359162	80.5466430386419	38.9521689644844	24.4423421986735
Meth.POLA2	68.521011126718	79.9288491169652	44.0558843503056	28.3990145031447
Meth.POMC	19.654323245585	13.3615117468687	9.86279606650227	12.0976496869175
Meth.POU2F1	52.229243320799	62.5078804606802	27.4885876787743	19.9404255251869
Meth.POU3F1	15.4229595797842	7.66886677063011	28.2485480430807	7.41132519670644
Meth.POU3F2	42.6944976817156	26.9820686629645	41.6187840370188	18.6883356010464
Meth.POU4F1	0	56.1706775614345	30.3854264619997	9.47571995714436
Meth.POU4F3	8.02520797945366	27.9513612058568	39.6480907033376	2.24935729218159
Meth.POU5F1	2.32522143112706	2.57305519388797	1.61633609784708	2.77011679495525
Meth.PPARA	4.18924489600609	66.1525405879566	28.0469673574916	32.3121976542902
Meth.PPARG	7.57511351016007	45.626653637377	70.0741780593701	2.6520322092099e-06
Meth.PPAT	13.761652365172	17.4490735648955	10.6807444638081	7.40795383062965
Meth.PPP1R3C	13.0156967127602	32.3856488717337	57.5673600033859	25.2048665090261
Meth.PPP2CA	60.4574929164783	66.6101395542841	32.7345922574744	27.8407104821103
Meth.PPP3R1	65.1920202668402	80.8473123862813	37.4713423371538	27.7734764235209
Meth.PRDM1	61.6446649115811	66.0133090097235	38.6433744674527	24.3605864118057
Meth.PRDX1	49.5538080393637	54.7014327898576	29.2068160542729	21.0668741510856
Meth.PRDX3	54.2104896176633	66.5385641003646	34.6037481464597	22.4816638503601
Meth.PRG2	26.9804133094091	18.4165404644038	2.10654425430372	21.4793433409915
Meth.PRKAR2B	9.81458394507678	0	11.570742542829	17.7951358372499
Meth.PRKCA	68.9524909983283	83.1531587950218	45.9361654613451	31.4130723984878
Meth.PRKRA	60.1018161755906	71.1280166860397	40.0959067957255	26.5646639326053
Meth.PRNP	58.1891287619828	69.2221165381313	31.5555911063066	22.753593615545
Meth.PRSS8	18.0842806401985	0	11.2808777237744	13.2645770806151
Meth.PSAP	74.4156614211195	88.0084185389504	43.9773536346501	29.968344241055
Meth.PSEN1	58.1262200575593	76.4071275210772	42.6320604021177	28.574926051644
Meth.PSMB1	73.4200702409545	87.5461002558202	46.2528096076687	29.4785328768871
Meth.PSMB9	42.7432634018439	53.847997252814	26.937323558876	16.1534170618677
Meth.PSRC1	63.5088015644783	69.9456938798195	38.9531025021668	25.9577716457235
Meth.PTBP1	70.2750948844856	84.3460566427253	43.4971565761433	27.6238833899774
Meth.PTBP2	62.9006873303256	82.1252647318786	39.0837967713036	25.3175525310935
Meth.PTEN	58.3032117163446	73.588152388563	38.9768744834305	25.5587835571198
Meth.PTF1A	6.91954700339813	11.025254715305	36.7787898003925	2.45956631891655
Meth.PTGES	6.62639084643502	11.5831206378955	1.97650533691851	16.7330429559622
Meth.PTGS2	18.0611617484898	37.3860541817248	16.1282993004227	28.5140674095723
Meth.PTK2	55.4474962527151	58.3511444937182	36.67525903924	24.2921274741608
Meth.PTMA	19.2448603433807	16.1985196585344	11.4787937180298	8.17891508977056
Meth.PTPN1	34.2889972589983	40.4556740827314	21.263837253997	13.4049946254853
Meth.PTPN6	6.29636109122362	18.8982063840662	7.31339124966725	14.2289876872098
Meth.PTPRO	6.97333310164561	19.358703354358	46.8385706598895	10.4582573123675
Meth.PTPRZ1	59.5320221925742	24.4744236819511	50.2881077296005	24.9239699032362
Meth.PTTG1	34.306667726229	46.8577713603791	20.6151314892666	11.7109985256102
Meth.PYCARD	30.9453856876535	35.7971801102866	11.8590217178534	20.3134903727462
Meth.PYGO2	53.8939961696454	73.391205527627	40.1638784971169	27.295225730568
Meth.PYY	27.249536073759	43.1249534057433	18.7712390730138	27.5384827541271
Meth.RAB11A	46.5418703867352	65.4064033019861	32.2436979983718	20.1815537834739
Meth.RAF1	66.1198549695427	77.3639733808186	44.4664452025337	25.6498818888719
Meth.RARA	7.58714755652491	16.8629137422417	30.6332599317001	25.6866533964282
Meth.RARB	15.8006805269549	34.0367437158543	33.0358541525607	0.802050178769396
Meth.RARG	49.9138993876544	58.7880479820715	29.9514527246112	20.9560521514015
Meth.RASA1	49.6140007594665	66.6523922658795	30.6492099497929	17.7480923122028
Meth.RASSF1	28.7838182129952	77.1473645585693	22.0787622500321	32.5703144441359
Meth.RAX	4.73614790486813	29.838711008384	49.4315820161047	6.45469319606773
Meth.RB1	6.14470319402917	1.89856838467971	8.06603253396152	12.8015640518558
Meth.RBL1	71.2677654085191	82.568583349466	42.024199518769	29.027969736099
Meth.RBL2	43.7148386740239	56.0395158865243	25.4755069611415	16.1370143028513
Meth.RBMS1	49.8402392099112	55.5734059069979	36.11216629866	22.0063789245583
Meth.RBP1	11.8827597241402	19.7423104483091	7.39004760198321	4.70996550065058
Meth.RBP4	9.71757809433309	16.8433558927618	42.946002825247	15.3093186121469
Meth.RCOR1	19.8428301880863	23.683769377391	17.774775268474	7.38102037727183
Meth.RCOR2	71.5485468011131	62.1549688705238	53.0074996359582	29.9263099964045
Meth.REL	34.2220452859968	54.8502625978561	23.6077538123946	15.7768254711279
Meth.RELA	8.4329958703511	7.92954873220533	9.28303324924365	8.721001634249
Meth.RELB	15.1391922446653	27.6937954132709	11.9787287994887	26.3949025925361
Meth.REST	52.3976729704845	66.2183747666233	31.9881205038533	21.8953474916805
Meth.RET	34.8792597022729	9.57743036056575	78.9420625587509	12.5497893005428
Meth.RFC1	48.4210054755074	60.2130358267394	35.4067209383648	16.9218135629879
Meth.RFX1	76.0995219340451	85.8550379508653	46.5954142109096	30.7444645205807
Meth.RHOA	72.2448711943104	85.7665872671421	43.1538239973874	29.9908354647078
Meth.RLF	54.3738997887926	68.5903534859491	34.2857770704884	23.4287989803678
Meth.ROR1	54.6764108347938	20.5338339668904	45.3871617754961	13.3515971226481
Meth.ROR2	30.2673403965821	14.8977644112845	36.0471467538851	8.05775363941815
Meth.RORA	16.1851206915641	36.3859528103253	51.6694181808079	9.56540522280978
Meth.RPA1	3.99233094612676	12.9038946824882	4.57436692409996	2.80929183321616
Meth.RPA2	53.2984999120762	69.9537433103916	39.7785617291064	24.6644799367957
Meth.RPA3	15.8935746483079	19.0012120530358	5.4778643105091	8.96301317496672
Meth.RPF1	38.9245722909548	59.3768254052201	25.9831780155088	17.1266770799644
Meth.RPIA	55.8195503911272	70.4588318906616	31.9970705137692	22.5570683789717
Meth.RPL10	19.5234250011485	16.5257641507483	7.94539776134006	7.72109188124936
Meth.RPL32	51.0171958087352	70.8068728022606	36.3242150043177	21.9559242736043
Meth.RPL7A	66.6789654254147	77.1499820777233	34.3963343266306	27.9107883331588
Meth.RPSA	40.8980531128646	60.9280038292798	28.7939641986463	17.1966315885585
Meth.RRAS	60.9861011336724	72.390442079341	38.2473502713543	24.6844880046755
Meth.RRAS2	45.5702507191857	50.4784455982826	23.4597271488667	24.2526009640967
Meth.RXRA	67.9507322254215	63.9122501699914	39.0769007140788	25.7858904354184
Meth.RXRG	11.2670335228727	22.7936280490773	46.6628511875516	2.84331809170107
Meth.S100A6	65.3943616652707	74.9755292984651	37.6159999072094	25.1800488742243
Meth.S100A9	3.57945210317955	9.86772342829441	2.88826104322879	2.32573515921967
Meth.SCARB1	14.1009598412122	17.2584765360607	4.52520975195485	6.34448614190195
Meth.SCD	61.4155529250369	72.9288141693758	46.0636030183613	33.3121543956553
Meth.SCG2	27.3931942508863	45.3226700905179	17.4312206408442	12.6741644671673
Meth.SCGB2A1	14.5432562657649	13.7931795871841	0.901342739071385	9.48769775126945
Meth.SCN3B	38.5271860892317	25.5003306990754	38.9787168727478	18.3583820190948
Meth.SCN4A	2.02758977522039	2.63225950842032	0.346877533201206	1.831203813327
Meth.SCNN1B	10.4160685393978	33.0635146503914	38.0567691549143	15.9974671425915
Meth.SCP2	29.6541836998574	36.5635036313408	30.1510347399016	28.0736378009932
Meth.SCTR	7.83784632493676	2.40540919873534	2.84877583288602	1.86722293971293
Meth.SDC4	27.0707152116193	17.1906717532099	11.2046814288096	26.3795795326291
Meth.SERPINB5	20.4198913129737	2.07183694238796	7.53943974618771	13.920273170739
Meth.SERPINB9	12.7053662030383	18.3198006153763	6.60153467732616	13.3403617133123
Meth.SERPINE1	48.0069862217316	42.6663415059353	30.59318523482	20.470381544006
Meth.SESN1	45.9588339535128	63.653288906377	27.3494164337071	15.4187837635416
Meth.SF1	59.9858457299366	73.631044879721	36.1463289394685	23.026494126794
Meth.SFN	17.3831578752218	8.15560446404347e-06	4.87065713372002	11.1119456136673
Meth.SFRP4	6.00002049654068	24.0002414977827	49.3669954636532	7.24184441765005
Meth.SHBG	1.68710414209499	4.91739528181246	1.50178748908905	8.67647177011715
Meth.SIM2	20.679707856882	32.516510693439	20.5900865787864	12.7045436600729
Meth.SIRT1	3.01468249312752	2.68771442500479	1.75383639370994	2.90253743815568
Meth.SIX2	62.5627167584189	7.33135961191956	59.2237276696861	8.14711089328162
Meth.SIX5	61.3977449599148	71.7026982524105	38.3800743810758	27.2096357612073
Meth.SKIL	73.3691495493324	83.8176887180198	40.9322108425855	32.3120821119903
Meth.SKP2	47.5934500844818	62.7718579220315	27.9828100689263	19.1870519969647
Meth.SLC18A2	10.9618902265802	10.3422621447823	25.0860607081867	23.3620741404521
Meth.SLC19A1	14.0344711680907	13.6953700030099	10.3664270334209	20.5628159597666
Meth.SLC20A1	69.0255874648676	86.0213177103827	44.4727190886244	30.0658660184999
Meth.SLC25A1	30.7762161010459	24.9970652256544	15.0589947674895	16.8785360997793
Meth.SLC25A5	15.4437137191477	15.51427338871	3.27802401544522	6.45477946017805
Meth.SLC2A4	64.9161219019195	62.1885251758034	48.2677772182107	29.1461227211171
Meth.SLC30A1	65.7385641605951	78.8335597894158	48.4671665734424	34.7045139884186
Meth.SLC34A2	20.8147674504271	20.410841051488	23.0592733543015	2.72747283595196
Meth.SLC4A1	13.6297400630319	4.30453303236687	1.42952714479654	17.8771665596526
Meth.SLC5A5	18.9015328782202	26.342768404322	67.8004800258595	22.0153169084865
Meth.SLC6A3	8.59562869653497	16.4502283219535	32.8260370822425	6.21944907283246
Meth.SLC6A4	1.44654976992843	25.4585222999148	17.2538240843513	16.6002371095431
Meth.SLC6A5	19.9839061433117	37.6911313402862	51.1995343713954	18.0371236793971
Meth.SLC7A1	65.1768556560764	77.1345295754123	40.3637963683116	25.7931802164041
Meth.SLC9A2	19.8322608754542	5.68284855676176	18.7312341581323	28.2932758081116
Meth.SLC9A3	10.4242150178204	14.3480165965477	44.9974725842989	14.7550145962284
Meth.SLC9A3R1	53.0223692557146	43.6489082113563	33.1482621080944	33.2722590110483
Meth.SMAD6	61.6527947151559	72.8778075019237	36.1467381890164	23.4502009028138
Meth.SMAD7	45.6932709365119	52.9846046024857	26.1324738988398	17.611712318011
Meth.SMARCA4	67.1965054448047	75.6185902914122	43.8058575446458	29.6175531154595
Meth.SMARCC1	41.0698256718313	65.9937369897876	45.0137414587241	30.902099316002
Meth.SMARCD1	53.1245266042999	77.2025401861348	32.3466691471529	24.8660351165816
Meth.SNAI2	63.1034033752679	60.8926238698538	39.4455905122943	25.1723518025608
Meth.SNCA	20.935410509241	34.8406268203506	48.3305198524241	2.9538940507101
Meth.SNCG	6.28032001049162	6.37256802404607	8.37507946646428	11.3707756911908
Meth.SND1	27.6888275930403	49.2416257388077	20.8820222772246	15.1162993601212
Meth.SOCS1	55.9211435861657	65.9166305490407	24.5920799468975	20.550928586424
Meth.SOCS3	24.1380872252906	64.3695191180513	37.1812729960593	17.5696129345541
Meth.SOD2	62.1880431199853	73.7043640241224	39.4427983788468	24.1326301047231
Meth.SOST	1.06946388024682	2.27030381672401	0.469735338990742	14.856500885634
Meth.SOX2	16.9513114839226	15.9206565820755	25.135848074268	6.3299386070933
Meth.SOX3	8.56078588866028	14.6381038460372	19.70443731994	1.26685833127138
Meth.SOX5	35.7063531818668	27.8273065826147	85.8259486894838	18.0051979218871
Meth.SOX9	42.9721549959898	9.75124136607619	42.3719719346408	11.1192900617805
Meth.SP1	52.7162084936872	62.8914783630264	32.1520456640856	22.6639326936269
Meth.SP3	11.6440782883183	8.67263123665806	8.37197156178104	10.0981448182545
Meth.SP4	42.5093346110414	64.7786612575332	31.9780728609145	25.6085026533352
Meth.SPARC	6.51032026294183	46.8571117353884	45.6614540362396	5.11604969915054
Meth.SPI1	1.76207282106382	18.7273424290939	1.97807030927226	6.61115373370113
Meth.SREBF1	3.73748381835822	0.0898540410431293	8.9498803935196	10.6815649180919
Meth.SREBF2	63.4553731626827	74.8366933761049	41.1054674366102	27.801438091104
Meth.SRF	28.3996245482938	38.5641966719713	27.5328987900519	16.9523577637482
Meth.SSRP1	39.3864665311908	39.2090878779866	34.0309794045756	27.6982448714621
Meth.SST	0.000115843979818062	24.9834893831866	31.5671453834061	3.69871544818113e-05
Meth.SSTR2	0.536488555860401	46.0942791230411	70.4528436486268	24.9755770871233
Meth.ST14	3.32837509924021	7.256172368688	6.65069140893468e-05	10.1359306523284
Meth.STAT1	67.3539051379241	79.3554967176282	42.7224016814699	27.9347757994338
Meth.STAT2	60.1452406925767	73.1359971295913	38.6927107055685	24.3512766995194
Meth.STAT3	1.15392739502782	77.3823032346629	31.2674485444789	14.3093700651102
Meth.STAT4	1.54957131431854	2.54246647096903	0.538669415335243	2.18841717753233
Meth.STAT5A	5.73527990252827	42.6342709620069	4.79993111865064	12.467194552355
Meth.STAT5B	8.3118738291139	61.1841359878005	39.9894817831709	20.6397530212369
Meth.STAT6	40.0707289352384	52.1556057523525	23.9731051898323	16.681949377457
Meth.STK3	45.7739449268626	20.8882628666685	21.9408138725329	25.0211127217897
Meth.STMN1	19.3527742539971	6.92443749238521	14.4704095695956	23.290321726362
Meth.STRA13	56.9990614268766	69.6290800191852	39.3851244313345	25.3447498022937
Meth.SUB1	47.7771422620497	58.5668348554	27.233057283004	18.6402402485212
Meth.SULT1A1	50.8088460791482	26.3836183511907	50.814373147929	13.7141093478621
Meth.SULT1A3	15.7990056664669	48.4659061430864	34.0703344271965	10.9918505896711
Meth.SURF1	9.26852408938678	2.56759756321992	7.21918774872766	6.71749474557006
Meth.SYVN1	61.4180939092458	69.8355807150046	34.6774713794637	24.5054090433415
Meth.T	0	25.1038623400603	44.5975381102851	1.33061936044745
Meth.TAC1	8.34824252693544	29.6341613390366	31.2840370794091	2.9751901842903
Meth.TACR1	12.1626703870289	18.7933986312003	29.1176974543543	3.24685977451853
Meth.TAF7	18.2810370701178	54.0977908971468	37.0847547780155	20.5326613404095
Meth.TALDO1	59.4264069395694	70.1992277626636	40.4083458476542	27.5446670069195
Meth.TAPBP	33.8318743694879	39.5192139254022	19.2365648240559	12.0336876017656
Meth.TARBP2	71.701188911659	85.8161439113636	42.8859842409638	28.372642830349
Meth.TBP	27.2299005934891	14.2047120328854	10.0275749396439	17.0437418768407
Meth.TBX2	11.6701664805086	14.7437755690615	23.4942768365913	15.0674822461125
Meth.TBXA2R	29.9830908888744	62.3828218492821	51.3048214847648	30.846905178584
Meth.TCF4	30.5626388612579	38.2461633000779	21.0035473857253	10.1747301638094
Meth.TCF7L1	49.3819690605594	43.4287827619143	53.2291031882524	9.37926904487835
Meth.TCIRG1	1.27262147670623	1.69608645464493	2.05767556220107	10.5251791841555
Meth.TCL1A	6.206173752291	16.8901044646007	0.886189525733379	1.98771058869232
Meth.TCP1	54.5981301377796	66.8645498240093	31.0280791518966	21.612180869989
Meth.TDGF1	7.29239385581979	4.85691883209872	3.28493598153051	7.54751889169921
Meth.TEP1	39.0295241511815	51.4350698358789	25.0626566967849	16.529566949741
Meth.TERT	2.3014885584968	6.34816953234898	5.89747962935651	6.44883903474449
Meth.TF	6.74262183518083	18.321769388684	13.7821237069445	9.72343177779081
Meth.TFAM	60.4606501088348	61.027781702679	42.2924193105718	24.7685618112384
Meth.TFAP2A	53.170077370404	22.2581796734129	39.4637036599374	22.7320521270882
Meth.TFAP2C	36.6942378771623	40.7070535478448	4.94091253476351	16.1943857773269
Meth.TFAP4	74.0214636864301	89.9568459175116	36.3671406730293	28.4183942987225
Meth.TFF2	8.42616920378632	7.13321011252928	0.948531716625579	11.5175892489599
Meth.TFF3	5.96032417818878	3.72395816127003	0.350004898421664	9.33793298810908
Meth.TFPI2	9.49555003733671	27.640961588915	12.7344605442638	4.50425176180048
Meth.TFRC	50.234204361727	69.3208029900889	31.0222238852401	25.8617553716895
Meth.TGFA	61.7171647875228	52.9289913053107	38.8689610514472	23.9542258099087
Meth.TGFB1	0.92066627268159	1.62119816398339	0.706902730608682	0.78629995009704
Meth.TGFBR2	45.9437185184539	36.3282035776288	60.2431904915166	22.596402778883
Meth.TGFBR3	4.23469408555607	22.9887050546695	24.2693961520211	21.9299990207113
Meth.TH	6.24126185388872	0	3.20874921655711	11.4275057736961
Meth.THBD	50.6737361461295	25.9461864872405	29.1513234436302	0
Meth.THBS1	40.1710538976809	37.9634727302595	24.6697526585586	12.0004912469154
Meth.THRB	21.8739055126675	32.8991854017925	8.55539730937337	15.784335614168
Meth.THY1	5.15578423684557	8.23265523178402	0.000797757677931384	10.7586485312792
Meth.TIMP3	11.9988638443721	6.95016990628175	18.1168714326538	15.5395534639776
Meth.TLR10	9.23443859590542	8.33399137748777	4.66297673385877	5.53707734529718
Meth.TLR2	41.4549463668496	34.4771194335795	37.4389604522058	26.3475267554464
Meth.TM7SF2	2.94111779997458	9.73230275346535	3.63209685650483	8.82174513461028
Meth.TMOD3	26.3081510439375	18.9883142826437	6.66546089340718	20.3273856858975
Meth.TNC	43.0287985165038	47.8738758940293	27.4451338907796	16.006281818262
Meth.TNF	11.8437053032511	40.0652552127649	0	18.8836958403544
Meth.TNFAIP3	65.9187517391329	76.5508896403838	39.3935484283747	26.7496849689037
Meth.TNFRSF10B	56.6134955724098	80.1417619485367	40.24970585954	27.1986302444697
Meth.TNFRSF10C	4.57490387025201	40.6779232233951	23.8545249772331	17.6089855413567
Meth.TNFRSF11B	6.17355985930042	22.2685967354508	25.4134974969088	14.1245605519639
Meth.TNFRSF1B	9.63011596804054	65.4118086485578	30.0892414343072	16.3311377488109
Meth.TNNI3	16.6133167679381	15.4762148032531	9.85942217928739	6.11980897119631
Meth.TOMM20	47.3576130269583	69.8377415103627	44.4438533142078	29.8507197161946
Meth.TOMM70A	68.3539204885311	65.2864384838644	1.87468928841852	25.9691228915703
Meth.TOP2B	63.8755347755606	81.8236883885237	42.2794242270177	25.5042777383403
Meth.TP53	56.0562963277433	72.4197727267225	37.5873149986223	22.4262257970161
Meth.TP53INP1	42.3665410773905	37.2337613513466	23.1235313258923	23.5863711249384
Meth.TP73	18.8793675083736	22.6040954997574	22.3401348785365	14.1785087157736
Meth.TPI1	63.6715012823511	83.7127890704465	37.2341685744643	29.8470754928269
Meth.TPM1	0.707053301779244	3.43263265385504	3.39458865374241	10.0768939732591
Meth.TPT1	50.6877204699126	63.2894871431193	39.1668709314248	20.7683465542824
Meth.TRAF4	60.58057612598	71.2386610955694	39.5234411132529	27.770799308397
Meth.TRAF6	45.9765551737006	58.5665778107887	29.1755144279055	19.0434999103288
Meth.TRH	6.1031218900364	4.6038605165177	0.00023591421249778	3.54382308464068
Meth.TRIM25	65.2644172108483	69.3852843536907	47.2333621598726	30.3627416875184
Meth.TRPC1	11.6254126899742	33.6750552961184	37.3991752265125	8.60489376673453
Meth.TRPS1	64.2327604522284	60.525059518798	30.2080971107752	1.89207365321769
Meth.TSC22D3	13.8228276154742	22.1152668705491	16.7583072205515	7.33941538201361
Meth.TSHR	20.5586851462171	23.7317003854307	13.8166166887756	13.4223096842905
Meth.TTF1	3.42139834266815	7.716587705711	3.65647041211471	6.05260529444097
Meth.TWIST1	13.3215636521815	36.6244236672619	43.1707891444409	2.04887007867962
Meth.TYMS	50.3395067144696	56.4230627543572	27.4134815971799	17.3215964537265
Meth.UBTF	22.9659605609034	90.6331826957309	29.2894513583594	31.3951727381241
Meth.UCP1	9.98482252162051	27.9261492666488	41.7190642485746	25.1263975011992
Meth.UCP2	23.776374960347	80.1785589979305	41.301842726141	17.8920584530725
Meth.UGDH	21.7707733404844	33.4740139161285	29.6830428662144	7.04730460076285
Meth.ULBP1	35.9065307885795	76.3822940657054	30.1277108435307	19.7352901172679
Meth.USF2	62.6679648060159	72.2458624610194	36.723469005241	28.344621127981
Meth.USP18	50.7597508983801	32.0995196805257	28.2381587678066	28.0496850380231
Meth.UTF1	1.34146112618529	11.0083697627073	38.0644652125645	9.4637049798818
Meth.VAMP2	58.0568070616996	66.184105278316	41.5607706532412	24.9987012050964
Meth.VDR	36.9348249532861	45.7738195945527	25.6082621846529	15.10261285112
Meth.VHL	69.5871330431921	83.0776397138775	39.871808567157	28.42899408771
Meth.VIM	5.57767506623457	39.4169695389437	89.0296681805579	0
Meth.VIPR1	28.0630068340911	53.9974051623878	22.4220556434513	22.2326377910451
Meth.VSNL1	67.3339159008198	55.9846986476649	43.9623743151323	27.2998814476697
Meth.WARS2	67.2569099402896	87.3751230001703	42.9115724947819	31.4304239032606
Meth.WEE1	42.8688660082144	77.2652712019586	31.46890539248	27.5459341848305
Meth.WNT4	28.4028977564801	27.9174504727482	19.2914654194096	13.6826645750565
Meth.WNT7B	48.516180939751	48.2814049867348	27.7574169760648	25.0388717998265
Meth.WRN	9.50536331631218	12.5206412568474	27.9865160117764	10.8730415210049
Meth.WT1	10.444446439775	11.9484520526256	38.6277505369327	5.49488690379875
Meth.YBX1	21.0066516273969	21.3265436717285	12.7371292597161	9.08808730841793
Meth.YY1	64.4826327789592	78.7048883557398	25.4751881302637	24.8102041305725
Meth.ZBTB16	16.370497227757	4.51205322413891	9.967518318159	6.38416122301468
Meth.ZEB1	43.0213812408308	62.8225688222094	16.1066739932026	21.0920969648326
Meth.ZHX1	54.3518253713763	63.7641044581051	31.7306550211098	23.149628026294
Meth.ZNF202	54.7774128181239	71.9471103556748	35.5033222507426	21.9180863410577
Meth.ZNF267	30.798520183936	57.0936948125976	43.6585455519578	12.9252963149428
Meth.ZNF76	16.4976751737661	16.7475450318831	16.180854321579	14.6061818293461
Meth.ZP3	56.5058740812439	73.9140353325956	12.1276748502755	21.2586540583941
