# Supplementary material for: Preferential Activation of the Hedgehog Pathway by Epigenetic Modulations in HPV Negative HNSCC Identified with Meta-Pathway Analysis
Source: PLoS One. 2013 Nov 4;8(11):e78127. doi: 10.1371/journal.pone.0078127 (PMC3817178; doi:10.1371/journal.pone.0078127)
Supplement: Methods S1 — R code. ZIP archive containing R code used to for the analysis in this manuscript. The README file in the archive describes each of the files contained therein. To fully reproduce the results, the scripts should be run in the following order (1) Preprocessing.R, (2) RunMEGAPSReplicateThreshold.R, and (3) Postprocessing.R. Note that the CoGAPS analysis and associated gene set statistics are stochastic algorithms, so results may differ slightly from values reported here though qualitative results will remain unchanged. (ZIP) [file pone.0078127.s009.zip › CodeArchive_S1/GAPS/ExprsFALSE.MethTRUE/NormalTRUE.HPVPosTRUE.HPVNegTRUE/nP4.nIter50000000.SigE0.10/AResults0.3706017553.Diagnostics.txt]

Diagnostics for A created at Tue Jun 12 00:05:44 2012


number of genes: 972
number of samples: 69
number of patterns: 4
number of burn in steps: 1e+08

Initial chi^2: 5.66088e+08

Iter	Burn In	T	chi^2	number of atoms
0	1	2e-08	5.66088e+08	1
1000000	1	0.02	2.76568e+07	2447
2000000	1	0.04	2.67794e+07	3172
3000000	1	0.06	2.47834e+07	3615
4000000	1	0.08	2.39883e+07	3944
5000000	1	0.1	2.38202e+07	4289
6000000	1	0.12	2.36263e+07	4509
7000000	1	0.14	2.35491e+07	4667
8000000	1	0.16	2.34933e+07	4817
9000000	1	0.18	2.34583e+07	4960
10000000	1	0.2	2.34348e+07	5007
11000000	1	0.22	2.34226e+07	5134
12000000	1	0.24	2.34206e+07	5116
13000000	1	0.26	2.34188e+07	5110
14000000	1	0.28	2.34178e+07	5209
15000000	1	0.3	2.34162e+07	5276
16000000	1	0.32	2.34153e+07	5218
17000000	1	0.34	2.34148e+07	5260
18000000	1	0.36	2.34142e+07	5305
19000000	1	0.38	2.34138e+07	5306
20000000	1	0.4	2.34133e+07	5307
21000000	1	0.42	2.34127e+07	5395
22000000	1	0.44	2.34121e+07	5385
23000000	1	0.46	2.34115e+07	5399
24000000	1	0.48	2.34113e+07	5451
25000000	1	0.5	2.34106e+07	5412
26000000	1	0.52	2.34104e+07	5455
27000000	1	0.54	2.34103e+07	5481
28000000	1	0.56	2.34098e+07	5521
29000000	1	0.58	2.34098e+07	5517
30000000	1	0.6	2.34095e+07	5598
31000000	1	0.62	2.34089e+07	5583
32000000	1	0.64	2.34091e+07	5612
33000000	1	0.66	2.34087e+07	5727
34000000	1	0.68	2.34087e+07	5653
35000000	1	0.7	2.34085e+07	5686
36000000	1	0.72	2.34081e+07	5708
37000000	1	0.74	2.3408e+07	5768
38000000	1	0.76	2.34078e+07	5785
39000000	1	0.78	2.34079e+07	5787
40000000	1	0.8	2.34076e+07	5761
41000000	1	0.82	2.34078e+07	5741
42000000	1	0.84	2.34074e+07	5779
43000000	1	0.86	2.34074e+07	5799
44000000	1	0.88	2.34071e+07	5802
45000000	1	0.9	2.34071e+07	5898
46000000	1	0.92	2.34071e+07	5901
47000000	1	0.94	2.34069e+07	5878
48000000	1	0.96	2.34068e+07	5847
49000000	1	0.98	2.34065e+07	5868
50000000	1	1	2.34065e+07	5849
51000000	1	1	2.34065e+07	5924
52000000	1	1	2.34066e+07	6010
53000000	1	1	2.34066e+07	6038
54000000	1	1	2.34066e+07	6066
55000000	1	1	2.34065e+07	5984
56000000	1	1	2.34066e+07	5964
57000000	1	1	2.34065e+07	6020
58000000	1	1	2.34065e+07	6015
59000000	1	1	2.34066e+07	6078
60000000	1	1	2.34067e+07	6005
61000000	1	1	2.34066e+07	6025
62000000	1	1	2.34065e+07	6035
63000000	1	1	2.34067e+07	6083
64000000	1	1	2.34065e+07	6070
65000000	1	1	2.34066e+07	6006
66000000	1	1	2.34068e+07	5949
67000000	1	1	2.34067e+07	5977
68000000	1	1	2.34067e+07	5996
69000000	1	1	2.34066e+07	5942
70000000	1	1	2.34068e+07	6045
71000000	1	1	2.34067e+07	6081
72000000	1	1	2.34066e+07	6035
73000000	1	1	2.34065e+07	6038
74000000	1	1	2.34067e+07	6062
75000000	1	1	2.34067e+07	5999
76000000	1	1	2.34068e+07	5923
77000000	1	1	2.34066e+07	6017
78000000	1	1	2.34066e+07	6033
79000000	1	1	2.34066e+07	6033
80000000	1	1	2.34066e+07	6025
81000000	1	1	2.34065e+07	5982
82000000	1	1	2.34066e+07	6011
83000000	1	1	2.34066e+07	6033
84000000	1	1	2.34066e+07	6072
85000000	1	1	2.34065e+07	6083
86000000	1	1	2.34065e+07	6050
87000000	1	1	2.34065e+07	6037
88000000	1	1	2.34067e+07	6050
89000000	1	1	2.34066e+07	6037
90000000	1	1	2.34067e+07	6003
91000000	1	1	2.34066e+07	5912
92000000	1	1	2.34067e+07	5979
93000000	1	1	2.34066e+07	5947
94000000	1	1	2.34067e+07	6009
95000000	1	1	2.34066e+07	5994
96000000	1	1	2.34068e+07	5974
97000000	1	1	2.34067e+07	6001
98000000	1	1	2.34066e+07	6009
99000000	1	1	2.34066e+07	5946
100000000	0	1	2.34066e+07	6083
101000000	0	1	2.34068e+07	5994
102000000	0	1	2.34066e+07	5968
103000000	0	1	2.34067e+07	5991
104000000	0	1	2.34066e+07	5991
105000000	0	1	2.34065e+07	5965
106000000	0	1	2.34065e+07	5985
107000000	0	1	2.34065e+07	5955
108000000	0	1	2.34065e+07	6012
109000000	0	1	2.34066e+07	6005
110000000	0	1	2.34065e+07	6050
111000000	0	1	2.34067e+07	6008
112000000	0	1	2.34066e+07	6005
113000000	0	1	2.34065e+07	6029
114000000	0	1	2.34065e+07	6045
115000000	0	1	2.34067e+07	5988
116000000	0	1	2.34066e+07	5987
117000000	0	1	2.34067e+07	6036
118000000	0	1	2.34067e+07	6017
119000000	0	1	2.34066e+07	6041
120000000	0	1	2.34068e+07	6023
121000000	0	1	2.34066e+07	6023
122000000	0	1	2.34066e+07	5986
123000000	0	1	2.34067e+07	6031
124000000	0	1	2.34067e+07	5973
125000000	0	1	2.34067e+07	5924
126000000	0	1	2.34065e+07	5958
127000000	0	1	2.34068e+07	5917
128000000	0	1	2.34066e+07	5955
129000000	0	1	2.34066e+07	6015
130000000	0	1	2.34065e+07	6063
131000000	0	1	2.34066e+07	6027
132000000	0	1	2.34066e+07	6012
133000000	0	1	2.34067e+07	6094
134000000	0	1	2.34067e+07	6084
135000000	0	1	2.34067e+07	6062
136000000	0	1	2.34067e+07	6080
137000000	0	1	2.34067e+07	6089
138000000	0	1	2.34065e+07	6054
139000000	0	1	2.34066e+07	6012
140000000	0	1	2.34067e+07	6086
141000000	0	1	2.34064e+07	6001
142000000	0	1	2.34067e+07	5930
143000000	0	1	2.34065e+07	5941
144000000	0	1	2.34067e+07	6033
145000000	0	1	2.34065e+07	6020
146000000	0	1	2.34068e+07	6064
147000000	0	1	2.34067e+07	6053
148000000	0	1	2.34068e+07	6000
149000000	0	1	2.34067e+07	6007


Summary
<number of atoms> 6013.44 <chi^2>: 23406628 ; chi^2 of mean: 23402543.9255091
