# Supplementary material for: Preferential Activation of the Hedgehog Pathway by Epigenetic Modulations in HPV Negative HNSCC Identified with Meta-Pathway Analysis
Source: PLoS One. 2013 Nov 4;8(11):e78127. doi: 10.1371/journal.pone.0078127 (PMC3817178; doi:10.1371/journal.pone.0078127)
Supplement: Methods S1 — R code. ZIP archive containing R code used to for the analysis in this manuscript. The README file in the archive describes each of the files contained therein. To fully reproduce the results, the scripts should be run in the following order (1) Preprocessing.R, (2) RunMEGAPSReplicateThreshold.R, and (3) Postprocessing.R. Note that the CoGAPS analysis and associated gene set statistics are stochastic algorithms, so results may differ slightly from values reported here though qualitative results will remain unchanged. (ZIP) [file pone.0078127.s009.zip › CodeArchive_S1/GAPS/ExprsFALSE.MethTRUE/NormalTRUE.HPVPosTRUE.HPVNegTRUE/nP4.nIter50000000.SigE0.10/Asd.0.3706017553.txt]

V1	V2	V3	V4
Meth.AANAT	0.0686610716457941	0.084494905850062	0.087303987384701	0.0557140053250216
Meth.ABCA1	0.294091055782293	0.344725101272633	0.384483654816167	0.228769135722575
Meth.ABCA2	0.188481877028805	0.234251176438372	0.255597875099599	0.148866452535029
Meth.ABCC3	0.178310604208889	0.214576387554402	0.269859253175246	0.0786553416654637
Meth.ABCG2	0.266300340569498	0.267449942333813	0.256076287983202	0.242080388878271
Meth.ABL1	0.256476770216432	0.317072572672708	0.322312200208688	0.204003369420967
Meth.ABRA	0.0623038517791725	0.0791454659744709	0.0825082463782511	0.048015064783234
Meth.ACAA1	0.269610565069123	0.334249053840093	0.362937563464177	0.219375270786797
Meth.ACADM	0.20411737027318	0.461377118953711	0.460009721306658	0.164887340504722
Meth.ACAT1	0.0724008592449658	0.0929292934091875	0.101495946240656	0.0535069481426103
Meth.ACAT2	0.113881697457228	0.156919137097486	0.168287251002149	0.0973542448992554
Meth.ACE	0.21009031225177	0.267865830857646	0.312159043032195	0.16452293916989
Meth.ACE2	0.156613933505806	0.153381498549069	0.172855235139593	0.159456939119667
Meth.ACHE	0.24335313888411	0.340007178540102	0.361795870080543	0.219618466429066
Meth.ACLY	0.171071104918907	0.175504195088296	0.212978693647283	0.150785461590815
Meth.ACOX1	0.296452068675142	0.344040379251447	0.373928302762376	0.24248750785828
Meth.ACSL1	0.264097741864683	0.329366720957239	0.323077879891735	0.229600115227806
Meth.ACTA1	0.0707845159021834	0.182960690186049	0.188738006574986	0.0515093515232879
Meth.ACTB	0.279990533636172	0.353803832826934	0.368768664394132	0.234255669751424
Meth.ACTG1	0.261687690371536	0.381403851827697	0.369737837855885	0.125675669057395
Meth.ADA	0.159656916903149	0.162193216726921	0.321254628524338	0.185739803754363
Meth.ADAM17	0.329043048144113	0.393608973225997	0.418438992116617	0.269027712507301
Meth.ADAMTS1	0.238087629276547	0.238357922373262	0.311921494691694	0.190221458382539
Meth.ADAR	0.247573712018217	0.323017558169319	0.348001811817421	0.183965981041427
Meth.ADCY3	0.0645350337898954	0.0824298378586669	0.084840551426753	0.0503124503061866
Meth.ADCY4	0.091995878499485	0.172337955645046	0.201371418436469	0.090307692888228
Meth.ADCYAP1	0.0766000110668078	0.198887509079291	0.218886703168161	0.0531891682013076
Meth.ADCYAP1R1	0.10069726434447	0.31099388417529	0.328012001727978	0.0621904765221173
Meth.ADD1	0.137923798363174	0.181791550627924	0.197282315608477	0.109869674779033
Meth.ADH5	0.325096945999291	0.392484997567402	0.403525762676062	0.24615040919757
Meth.ADPRH	0.171190661382989	0.223726029991548	0.251321398748399	0.209446947476012
Meth.ADRA1B	0.0602798584133513	0.0607666212866022	0.000901908362632859	0.0499319171933073
Meth.ADRA1D	0.0636453117697577	0.0808219367405928	0.0839653208557515	0.0506406095499766
Meth.ADRA2B	0.062474414453876	0.0788235799454583	0.0808702852568435	0.048296507952179
Meth.ADRB1	0.0697954955698045	0.121067103465184	0.120337089538032	0.0512745968660274
Meth.ADRB2	0.335323628687469	0.421358847290157	0.430364660417166	0.176897270539438
Meth.ADRB3	0.0726320644663442	0.115930391748826	0.125268207554456	0.0521465251249304
Meth.ADSL	0.330989414528492	0.4054004105897	0.414647765430037	0.254235011804146
Meth.AGGF1	0.344678985598227	0.412694609816779	0.431665479010852	0.276016151533126
Meth.AGTR1	0.07591507819643	0.183924623839145	0.192804131691717	0.0583110226009433
Meth.AGTRAP	0.287340562074068	0.345315989353643	0.366749838571231	0.220952989614064
Meth.AHRR	0.0638723545663163	0.0802640751868812	0.0835176091163709	0.0487515587429192
Meth.AIM1	0.262466178611909	0.347207760246769	0.399613918540389	0.166600510435355
Meth.AIP	0.141675951756124	0.191299314341276	0.170576465552914	0.163019907207482
Meth.AKNA	0.0771360492192064	0.096081167862041	0.105145678922369	0.05780896822088
Meth.AKR1B1	0.271070061451406	0.349926775098896	0.380447718004914	0.191944616490345
Meth.AKT2	0.331405057458104	0.433737148434179	0.437005426696863	0.273535255570693
Meth.ALAS1	0.113610879370615	0.162085326258855	0.158257522430367	0.15564222356644
Meth.ALDH1A1	0.264714754627384	0.379919248573915	0.392869514934956	0.25745656701811
Meth.ALDOC	0.00431922350636093	0.261819385613168	0.266691234128185	0.198531053037944
Meth.ALOX12	0.067648360731842	0.110061734085967	0.101011831016976	0.0648316514427085
Meth.ALOX15	0.0977576911321197	0.167738952599395	0.183605559751672	0.104490528277872
Meth.ALOX5	0.0973790156149471	0.130765529950459	0.144907583022206	0.0808941959356042
Meth.AMBP	0.067607701574911	0.064236644972524	0.00711699535176986	0.0649244781154162
Meth.ANGPT1	0.212473100249414	0.281423005329999	0.293302246653616	0.176954023995312
Meth.ANPEP	0.0697139832071665	0.0819491020752336	0.083533185940343	0.0718069490551407
Meth.APBB1	0.180839134260672	0.331825009709788	0.336246559505232	0.194001616555288
Meth.APC	0.0754381041453763	0.097638123644178	0.104057244413535	0.0703456699604315
Meth.API5	0.247502503959463	0.312753542041165	0.322396636373112	0.199786131984468
Meth.APOB	0.078207662481862	0.10656878979254	0.114316965033131	0.0598260080134154
Meth.APOBEC3G	0.08658585273783	0.123829233791266	0.12330918647129	0.0901932924918619
Meth.APOH	0.114052611580553	0.110043271625344	0.127750734485752	0.124084638910658
Meth.APP	0.233511796383225	0.243450292078553	0.321853370385909	0.145592976713681
Meth.APRT	0.243160161329136	0.313219065364994	0.333881236802109	0.204399246257918
Meth.AQP5	0.0757994839035539	0.102124415326652	0.108622904153645	0.076224658558532
Meth.AR	0.0755076555231874	0.0058075450883548	0.0748114619090545	0.0586153740476224
Meth.ARNTL	0.146516883144267	0.246252259086115	0.318907534136855	0.109226973107648
Meth.ASPH	0.239210662959844	0.317651834408542	0.339117946646648	0.202580681096196
Meth.ATF2	0.241523072008716	0.279381470076465	0.3023706907364	0.199308426798603
Meth.ATF3	0.0718123758470442	0.0837947186523051	0.0839660077094894	0.066364461488796
Meth.ATF5	0.066126153200107	0.0810504194949092	0.0834856451591888	0.0512592206381796
Meth.ATF6	0.3557296745642	0.421590123604793	0.450973434416816	0.294934454156129
Meth.ATOH1	0.156358155427135	0.177107591297705	0.236327801518109	0.141506040996418
Meth.ATP1A1	0.252408188605366	0.289163913846051	0.322509361203943	0.220761716898732
Meth.ATP1B1	0.259370102400398	0.277402608326208	0.339251426493768	0.218832352808226
Meth.ATP2A2	0.273410908259228	0.312083639395908	0.356553158114752	0.225694990078181
Meth.ATP2A3	0.146093851621254	0.313963983493003	0.290373447978098	0.225362543827179
Meth.ATP7B	0.134204502359139	0.217810543479451	0.225464911603984	0.127315467928621
Meth.ATXN1	0.285930036243176	0.344606197543746	0.371965015422537	0.218490057131182
Meth.AURKB	0.281370312034654	0.340084221736132	0.358976108827318	0.222901492621169
Meth.B2M	0.313638264935042	0.38773507093896	0.416146689123746	0.241860563190467
Meth.B3GAT1	0.0878061616944399	0.178214994373166	0.194692729553363	0.0873088022371502
Meth.B4GALT1	0.0783776178393835	0.090733114925523	0.0920356422925175	0.084687077962485
Meth.B4GALT5	0.324111757964883	0.408102582166463	0.435723379342415	0.247949918794175
Meth.BACE1	0.160266056842149	0.214868085372484	0.244459664058835	0.115693203621051
Meth.BARX2	0.228563449892995	0.233136974933343	0.310148628325368	0.164616147558699
Meth.BAX	0.264143797206769	0.289262030602937	0.322585886484864	0.21206210897799
Meth.BBC3	0.275778031773052	0.345635951087615	0.365470438195891	0.224001340940619
Meth.BCL2	0.254050207187463	0.404338582411197	0.406264817387493	0.246219051517675
Meth.BCL3	0.215216585957361	0.266241465783677	0.270411669539392	0.16211702775317
Meth.BCL6	0.328488973893787	0.398277831728699	0.420171040106308	0.256210345605892
Meth.BDKRB2	0.168524460716069	0.173575775865227	0.213018191115689	0.157984788551371
Meth.BDNF	0.136216334714285	0.305198069373989	0.331862901327132	0.121342064071173
Meth.BIK	0.151464857202608	0.221606587066722	0.231663668880499	0.199420954204578
Meth.BMF	0.272234049242245	0.334698246528131	0.359966826659883	0.207344194718258
Meth.BMP4	0.0836723098244996	0.0958045502520431	0.105578998781396	0.0933183282109061
Meth.BMP7	0.20264693481222	0.246963731501812	0.304715462990535	0.142848755534133
Meth.BOP1	0.360473959830014	0.438917100529412	0.45701493444321	0.263674778693317
Meth.BRCA1	0.0671166641148166	0.081111533186296	0.0844232352593512	0.0568357835602623
Meth.BRCA2	0.0647474601168455	0.0798337164616551	0.0834646521390546	0.0522525766302945
Meth.BSG	0.355941330398773	0.270754891449572	0.30536062803627	0.253182624148503
Meth.CABP1	0.177901149478887	0.215838340954369	0.238533777101598	0.142842950541685
Meth.CALB1	0.0986843524428152	0.254413311907309	0.264823126780643	0.0669310330120286
Meth.CALCA	0.0757356534858605	0.167486568129401	0.177795499197658	0.0564650780918221
Meth.CALCR	0.0840648009115612	0.196620151733834	0.21719899323369	0.0795551883744874
Meth.CALR	0.297677219932405	0.36407793630698	0.393074170412018	0.243309522618121
Meth.CAMK2B	0.157730460062195	0.382193921935507	0.404087002401106	0.111136503776694
Meth.CAND1	0.141650384573097	0.177337257154727	0.189574427289355	0.115626559260421
Meth.CAPNS1	0.183059757533963	0.231904517330198	0.255833577386172	0.141745273101036
Meth.CASP6	0.124766979518963	0.161089048696235	0.197301211288017	0.145069307805149
Meth.CASP7	0.311178498574995	0.387236892526724	0.414029479973412	0.230229274235952
Meth.CASP8	0.21363267528994	0.1824644903176	0	0.187010429510453
Meth.CASP9	0.274510011578331	0.322824189254657	0.338699469942077	0.210294879479691
Meth.CAT	0.187364862887213	0.218677750600753	0.259267351034203	0.174625485569736
Meth.CAV1	0.178323784313079	0.227401633320382	0.257394675510805	0.135689896972633
Meth.CBS	0.10232327857284	0.207137953293555	0.207118350840269	0.0967019260112396
Meth.CCK	0.0854777189308254	0.149868222894699	0.163781392114553	0.060612320708763
Meth.CCNA1	0.0751092138911789	0.15019920892349	0.154735040407394	0.058171402031325
Meth.CCNA2	0.323930455959852	0.391820022395766	0.408106732491256	0.247337407407507
Meth.CCNB1	0.0628639946687104	0.0783518384693794	0.0801699517611775	0.0484547450576399
Meth.CCND1	0.270608452884573	0.374374033395897	0.405859600063628	0.236337606137347
Meth.CCND2	0.181023157734848	0.256579335892888	0.279581014855466	0.195498880891963
Meth.CCNE1	0.291916114184954	0.348473680634961	0.369944450810535	0.223104443409036
Meth.CCNG1	0.21401343754201	0.294121786533532	0.314773074823001	0.16887999921477
Meth.CCNG2	0.341940172140498	0.420054141467965	0.448343720063002	0.260276352699724
Meth.CCNT2	0.181324140284091	0.233911128243656	0.254135693684683	0.134588130197712
Meth.CCRN4L	0.303278888203747	0.385590991803513	0.41289866832186	0.248294312268472
Meth.CCT2	0.333664110543065	0.406569974304596	0.433440602058827	0.261147175470001
Meth.CCT4	0.314671993723038	0.401252681165846	0.433295091248789	0.242764062349128
Meth.CCT5	0.327945195766024	0.401523920158974	0.429515553473797	0.256538098917733
Meth.CCT7	0.282278571573687	0.347557416275818	0.36877924733427	0.21621481186489
Meth.CCT8	0.308113190210301	0.300150156016355	0.313376430430919	0.248266284794427
Meth.CD226	0.0709192625516865	0.0926546657165518	0.088944568238894	0.0751232587024933
Meth.CD40	0.121093326820046	0.133083365817932	0.135509851047331	0.140263652207458
Meth.CD44	0.17460893846036	0.208599577399855	0.232185119671753	0.140202532951032
Meth.CD47	0.0639718987606702	0.0829302929875608	0.0835946662390979	0.0501309908484392
Meth.CD68	0.327674633745323	0.410392496037759	0.446745221820814	0.249766315899078
Meth.CD74	0.0723681833759015	0.0846504040143201	0.0842698202798089	0.0823774159551897
Meth.CD79B	0.0658878671613796	0.0808309657336514	0.0860505993219685	0.0568195595015436
Meth.CD8A	0.00274043026921148	0.211761954028208	0.216757116077831	0.0703448408855543
Meth.CDC25A	0.246819501890185	0.287534685293718	0.300263367939871	0.206941457438087
Meth.CDH1	0.0800266412364075	0.0973240326586544	0.10707603579104	0.0667572751597775
Meth.CDK2	0.1265340348037	0.162916677485189	0.182650868421033	0.152607698705399
Meth.CDK4	0.21972056224224	0.272799872243418	0.288257296925275	0.178246659968698
Meth.CDK5	0.220843625053421	0.257557552559108	0.273852851276003	0.161407139735674
Meth.CDK6	0.326175342168671	0.406151999112688	0.431905881281226	0.249992414132892
Meth.CDKN1A	0.217914906750759	0.224734109486486	0.2640430248403	0.194532855999932
Meth.CDKN1B	0.214057248100482	0.262665744759963	0.285824354211202	0.163555655186279
Meth.CDKN1C	0.17899199362901	0.245036714916219	0.300052753476344	0.177868183016305
Meth.CDKN2A	0.298503069360565	0.375276232581414	0.374178240397866	0.220022484293556
Meth.CDKN2B	0.254467913017512	0.263126813541993	0.299397503129799	0.210647012441849
Meth.CDKN2C	0.298093419565031	0.36458992463671	0.392345867027198	0.227762697813967
Meth.CDX2	0.0740907575586122	0.205787824261622	0.223938145819973	0.0522259538836365
Meth.CEBPA	0.195614566984468	0.236445567860185	0.298131091797326	0.133568258529975
Meth.CEBPB	0.271848663861458	0.355791662035001	0.377771307776198	0.216444485639829
Meth.CEBPD	0.264971407513874	0.315121254747959	0.344671068219419	0.215833276578511
Meth.CEBPZ	0.348184904390758	0.437283993530997	0.472687978975592	0.259419336839461
Meth.CERK	0.215460657255319	0.309454426224303	0.306895139423078	0.21132288289867
Meth.CES2	0.321939980762322	0.380359000981579	0.40850102244884	0.250446715041492
Meth.CETP	0.0672849852059698	0.0815413237939106	0.0835645761941231	0.0591930326994232
Meth.CFD	0.0727835575056247	0.0825630127825382	0.0840204256770928	0.0632336240575521
Meth.CGB5	0.0655895501930399	0.0808248466909204	0.0825132881842131	0.0516537514775096
Meth.CHGA	0.106516084559815	0.214646937200574	0.236087758915117	0.109899271608142
Meth.CIC	0.140768393903103	0.209336938678114	0.218532750703933	0.117751451271029
Meth.CISH	0.207167502985208	0.265018852824822	0.30648411244373	0.216994432164554
Meth.CKB	0.177181169792468	0.22931244321332	0.267338987398453	0.141771055793012
Meth.CKLF	0.260585915737045	0.31945497766179	0.341115753279343	0.196830921037445
Meth.CLCN7	0.0720836377358251	0.0832909968397375	0.0858844554895947	0.0708906950364945
Meth.CLDN1	0.15387207365096	0.227791752797852	0.273647598807882	0.170306955153698
Meth.CLDN18	0.0736364828525582	0.0906808847220992	0.0927279118416705	0.0879508952905646
Meth.CLDN19	0.000900356587581902	0.0870010474850111	0.0848246814286871	0.0517987744311199
Meth.CLDN7	0.296987199996788	0.363334862169	0.406709689122863	0.222901477638083
Meth.CLGN	0.139736226459308	0.400498408252384	0.435409253360595	0.0691198361555355
Meth.CMKLR1	0.0675268204867268	0.0818453369083454	0.0854581449914291	0.0554225652616345
Meth.CNN1	0.0721170601911858	0.0850254872978698	0.0842374868751488	0.0813389024806423
Meth.CNTFR	0.165626362829412	0.189063664914762	0.182616056329236	0.131835545490404
Meth.COL11A2	0.108810204309363	0.179516944869082	0.200624849297495	0.118979261987386
Meth.COL1A1	0.130636110579988	0.174699169687561	0.204440582223247	0.149858656569845
Meth.COL7A1	0.14298095918152	0.158348571633284	0.192114917711302	0.114657324282627
Meth.COL9A2	0.140093948018713	0.252745024469757	0.264788587785784	0.176802113428787
Meth.COMP	0.0781655937729429	0.0916260560293834	0.100983435754685	0.0603020230872144
Meth.COPS5	0.358726393410011	0.442252629118421	0.4689564204968	0.271537884987571
Meth.COX4NB	0.262650688116395	0.333504509098281	0.35741472850555	0.182664255034399
Meth.COX5A	0.312397565518909	0.386692426521818	0.407525646216314	0.244947365439353
Meth.COX6A1	0.287044596310946	0.368943046355307	0.395021211923136	0.225649160169022
Meth.COX6C	0.276916475274427	0.347395827533835	0.367670112097019	0.219606208474242
Meth.COX7A2	0.375774878536335	0.456523379021416	0.483179220642513	0.294129317707853
Meth.COX7C	0.0912670191487816	0.104648432406104	0.117590856703437	0.073209625855067
Meth.COX8A	0.307369670211646	0.392992082590244	0.409189280858106	0.239766728704026
Meth.CPEB2	0.124031983538462	0.161904963238798	0.181536657126536	0.0965227116623423
Meth.CPT1A	0.16129149433268	0.177271675889158	0.1606341040183	0.151145470811011
Meth.CRABP1	0.0793166626481483	0.229276225707292	0.247348364258819	0.0562467802948236
Meth.CRABP2	0.207918846305293	0.228091201908439	0.279119679235869	0.176391338986284
Meth.CREB1	0.260108050698193	0.282467310589127	0.270032239775843	0.208750810769126
Meth.CREM	0.270325181269561	0.34687256758014	0.36843826117206	0.219207470003692
Meth.CRH	0.0801367070796537	0.0974342857142119	0.108851967926255	0.0726547544458487
Meth.CRMP1	0.0679327055108826	0.100172784045926	0.103758049136267	0.0521512445362957
Meth.CRY1	0.298486595444418	0.319336355745531	0.410968915702233	0.208316699615756
Meth.CRYAA	0.0650473224311083	0.0813383443798556	0.0818598332598577	0.0512022689743771
Meth.CSF1	0.256717138823676	0.321340723850434	0.335906897769593	0.191406375906907
Meth.CSNK1A1	0.325368074978527	0.382297617826367	0.398979031616292	0.252905016206254
Meth.CTDSP1	0.320344066496675	0.405090430001668	0.432462044493596	0.253873503772908
Meth.CTGF	0.237476560881116	0.255493608010699	0.318786513615538	0.1954483746787
Meth.CTH	0.216445784679364	0.275292224900196	0.295241715434284	0.186222820558877
Meth.CTNNB1	0.237264370302068	0.281739724056395	0.284080017740682	0.228858392446866
Meth.CTSD	0.266125180406974	0.351858721992486	0.378964845141819	0.203986306961139
Meth.CTSK	0.0738596409701315	0.0951580601431005	0.111752885555792	0.0561121534411157
Meth.CX3CL1	0.106027826896439	0.00120979416941691	0.0902965778303227	0.12559135172592
Meth.CXCL12	0.0705554014787833	0.0957613712451155	0.100450047361151	0.0539702538948909
Meth.CXCL2	0.116121143780499	0.1935661073038	0.222871800733844	0.0660318839780785
Meth.CXCL3	0.134552545925441	0.228597668795844	0.25890375701954	0.07765483218687
Meth.CXCL5	0.0699580775127199	0.0907486400707196	0.104377451028909	0.0509539684645173
Meth.CYBA	0.236822661276539	0.310325750355434	0.272730658748767	0.214699867593506
Meth.CYC1	0.272074735454267	0.314289541643981	0.340009876240751	0.177250674405615
Meth.CYCS	0.347341123136664	0.446875733776288	0.454537556843277	0.26078322899176
Meth.CYGB	0.0690038224230222	0.0897995796251759	0.0930759940523671	0.0622667074112209
Meth.CYP17A1	0.0629585727071617	0.0799306829103121	0.0824682396946881	0.0514594575861445
Meth.CYP1A1	0.107962192291947	0.14081180461022	0.1606712684875	0.0896976983943924
Meth.CYP1B1	0.135015258625711	0.275256795973357	0.292381126906424	0.11794908548847
Meth.CYP21A2	0.0679969900201943	0.0647107238433021	0	0.0616076036804193
Meth.CYP24A1	0.133513697178362	0.220590252250911	0.268823631657333	0.067620991130051
Meth.CYP2E1	0.0837437462151973	0.0872533302907265	0.0950514289388505	0.0790862085655266
Meth.CYP51A1	0.28629963802645	0.378482397784288	0.41189818205459	0.229674631999875
Meth.CYP7B1	0.130291322183912	0.177296482172001	0.205257908934285	0.183818751553834
Meth.CYR61	0.279657391843456	0.263910550810405	0.353237268312426	0.18487818075454
Meth.DAG1	0.320766487233457	0.378773966083187	0.414900686209265	0.262137420054094
Meth.DAP	0.26809953138963	0.357423624178999	0.379255317008521	0.228870538321822
Meth.DBH	0.0593895400241677	0.00115490911520558	3.92780841044068e-05	0.0491221634584471
Meth.DDB2	0.263545168799419	0.273512825217311	0.326155179190778	0.209928899416068
Meth.DDIT3	0.224682844120352	0.29688137964085	0.318800487461538	0.169549087070307
Meth.DDX18	0.318541930416777	0.372141010809972	0.40203445647227	0.256190259764728
Meth.DEC1	0.0647906878301428	0.0828597769358143	0.0857042266916798	0.0556492771713615
Meth.DEK	0.237091160092014	0.290124721889933	0.313696176892294	0.182329559633774
Meth.DES	0.0752699208966071	0.104367329350471	0.1136933880214	0.0796163821024744
Meth.DFFB	0.257464349351089	0.33004344642976	0.344713908091419	0.196349992128236
Meth.DHFR	0.258006171248282	0.314051253236085	0.338983065355242	0.195583340082086
Meth.DIO2	0.0797045666153549	0.0983232699631109	0.109263055959703	0.0630296647958438
Meth.DIRAS3	0.0721437257588042	0.0848249938556092	0.0898114067280405	0.0562899369103994
Meth.DKK1	0.154988948794265	0.229221929285825	0.288381245428551	0.142962289673093
Meth.DLX3	0.183288943636104	0.205838469564914	0.245494578075779	0.156368942213432
Meth.DLX5	0.104105527246004	0.12691043417951	0.15545362119108	0.0783541032910313
Meth.DMD	0.190094215330797	0.15934987201333	0.199221192557286	0.197067683912871
Meth.DMRT1	0.137343617220233	0.330588491297127	0.353885578225214	0.0942723145597583
Meth.DMTF1	0.227722409687935	0.287537066267195	0.30529988326402	0.176151459490172
Meth.DNAJB1	0.0831452376090363	0.0925281386132102	0.098093530912803	0.101880449271458
Meth.DNASE2	0.266381991927107	0.321424991063498	0.34537691076939	0.200020873048411
Meth.DND1	0.0636649117631155	0.0810157887732606	0.0846023517810169	0.0494832661317267
Meth.DNM1	0.179004874779948	0.2354302794453	0.258398257438781	0.151111566449621
Meth.DNMT1	0.19985059445834	0.237730127514828	0.26256602228447	0.161141633097783
Meth.DNMT3A	0.0674726870781151	0.0822492653849506	0.0856859690770524	0.0549489457455018
Meth.DNMT3B	0.0723211447352633	0.0851585581190461	0.0894043521687433	0.0711959203278785
Meth.DRD1	0.0811234365353136	0.131782817900924	0.130765903723775	0.0635350522895964
Meth.DRG1	0.307927705278955	0.387629253280375	0.415849557683102	0.237642177446201
Meth.DSC3	0.141168230092806	0.163017859993303	0.193449685698899	0.0984364040984822
Meth.DUSP1	0.263389599637823	0.331013206975917	0.307296558400029	0.233147207858464
Meth.DUSP4	0.12389180436996	0.267538632839488	0.28643190274863	0
Meth.E2F1	0.178270251994334	0.193252892295676	0.22200599970555	0.15256254157178
Meth.E2F2	0.193542001010533	0.287147939468682	0.290146710838782	0.189551109662179
Meth.E2F3	0.310934665767502	0.37917993333358	0.415117912526369	0.246890624064743
Meth.E2F5	0.311838565203797	0.402531382213365	0.428319492770159	0.280246811211051
Meth.EBI3	0.104464080022277	0.0876298453433974	0	0.102791193726642
Meth.ECE1	0.0885774038772366	0.133610595736555	0.122572013030844	0.098508796298408
Meth.ECEL1	0.0650651622665256	0.0824226026795694	0.0848293410822181	0.0525315334320809
Meth.EDA	0.109747827266168	0.125429950528489	0.146135397236859	0.0665392622228076
Meth.EDF1	0.147706628737139	0.198416993422494	0.222573809823451	0.126604589963015
Meth.EDN1	0.306568385427974	0.379879750505849	0.402547181641648	0.244132722744246
Meth.EDNRB	0.0803744373200923	0.105517239737818	0.111781497536338	0.0765298586102146
Meth.EGFR	0.119707522687736	0.192902297962726	0.23047700419409	0.112690513776931
Meth.EGR1	0.269788535745032	0.31955499707532	0.344502342403882	0.220981574430114
Meth.EGR2	0.127226064071974	0.169833033415259	0.179055894054385	0.115804879719805
Meth.EIF2AK1	0.380088578832503	0.450072700328755	0.475804957803826	0.302972295675812
Meth.EIF2C1	0.0637450646072749	0.0813561633887397	0.0842401418898535	0.0539333551409276
Meth.EIF4E	0.276364876297716	0.28990977968647	0.270116955574516	0.230154530884054
Meth.ELF4	0.0826148308193088	0.000766353817016074	0.0705729901577754	0.0592727652546829
Meth.ELK1	0.112977220319579	0.128451199827525	0.152365078027203	0.0666529780776365
Meth.ELN	0.0875703498570498	0.108556213312347	0.119290664559934	0.102299163486346
Meth.ELOVL5	0.301212150170515	0.382133124697928	0.410573142970846	0.248303236915564
Meth.EMX2	0.114119130699461	0.258042769017999	0.277478124407573	0.107620543386718
Meth.EN2	0.134969223631101	0.236327896888962	0.242271879215401	0.0917777975311901
Meth.ENO1	0.230832135252285	0.308982720479728	0.314339992749771	0.169500339617522
Meth.EPAS1	0.0810442179488839	0.117782618997858	0.120450227765873	0.103764623042407
Meth.EPHA4	0.231148555186374	0.324001240728851	0.340178626217533	0.146153424226901
Meth.EPHA7	6.134507458759e-05	0.284703339535244	0.331140773471104	0.125243405216406
Meth.EPHA8	0.115451502242425	0.142759871938707	0.162048833935609	0.0980539507596625
Meth.EPO	0.0759027469000755	0.115252548822958	0.116562974772147	0.0699120863246333
Meth.EPOR	0.0678365827445751	0.0853263764615197	0.0882718756664312	0.0626560806317348
Meth.ERBB2	0.328571975350925	0.373637776058834	0.413170572049568	0.252830968296839
Meth.ERBB3	0.0857927731206387	6.03538889111201e-05	0.0752974687921077	0.0767365963537929
Meth.ESR1	0.122107889017395	0.265133855696404	0.237222807839914	0.182154299302449
Meth.ESX1	0.079507860629091	0.137168406156023	0.150852044542774	0.0523136187816456
Meth.ETS1	0.257186272719661	0.408381582939077	0.416479372080889	0.248364461357576
Meth.ETS2	0.252159562947454	0.250711342688048	0.228479916164469	0.199836136992539
Meth.ETV3	0.247802706828913	0.298907768879205	0.333934524264133	0.207012167562624
Meth.EXO1	0.328757926291143	0.398263909151568	0.429063668206421	0.255036881674811
Meth.EZH2	0.302447218232891	0.381968026098925	0.427508254663003	0.245922398293796
Meth.F2R	0.120675947705804	0.351545258000244	0.368084248980416	0.12135946033289
Meth.FAAH	0.120333980734321	0.129566111228651	0.155730495730134	0.12272560865077
Meth.FABP1	0.0891979931284899	0.0862036437600155	0.0886479596959798	0.0892929499791348
Meth.FADS2	0.0789077863598432	0.127807709767605	0.135661223247251	0.0738675234091053
Meth.FAM3B	0.130493865312256	0.232094221813647	0.265723577788152	0.123699123152257
Meth.FANCC	0.0654009165731643	0.0837980861523583	0.0864982430857926	0.0550327713313677
Meth.FAS	0.343148938768282	0.422350283094838	0.451321782284927	0.278785941279129
Meth.FASN	0.184587869468922	0.238156990610188	0.24979488585501	0.143128676026441
Meth.FBLN5	0.196414783098353	0.181210161912723	0.235241507318504	0.174146169973693
Meth.FBXO15	0.328199824648562	0.397935002636784	0.429930397662574	0.257456854481423
Meth.FBXO32	0.243138694461558	0.299100122493475	0.322929351270676	0.197861020393424
Meth.FCER1G	0.061259506969409	0.0793213694561578	0.0828260169595967	0.0502630125583467
Meth.FCER2	0.0892399946726342	0.0922374983299882	0.0944838484710453	0.0884000628372202
Meth.FCGRT	0.0822265043472469	0.101781665121225	0.10728972611773	0.077876103603384
Meth.FDFT1	0.276309148662574	0.333918384166092	0.363378377115006	0.201079328377557
Meth.FDPS	0.347400048411718	0.42514378958591	0.451434885016092	0.274456622155888
Meth.FDX1	0.295597992427131	0.352148548326162	0.372125679249738	0.227197185456147
Meth.FGF19	0.0761476621966582	0.0934043496551302	0.0971215858475998	0.0744490981581975
Meth.FGF2	0.172163959331178	0.280329359650722	0.30805437341844	0.185251904372636
Meth.FGF3	0.0777313558434192	0.189868052745698	0.203699958107289	0.0566878197483769
Meth.FGF4	0.0645753020964683	0.0810365142189803	0.0847973585830406	0.0503575513631443
Meth.FGFR3	0.15288885826161	0.207669189964401	0.231411607716579	0.167602644847819
Meth.FGFR4	0.270738441851098	0.224841702614708	0.22810978324587	0.223644172518066
Meth.FH	0.266552814543197	0.329890071130012	0.341885136787788	0.21208798246116
Meth.FLI1	0.103902046655988	0.278952655409512	0.312884191947088	0
Meth.FLOT1	0.191552129191449	0.252243634522363	0.269668294364347	0.157924709516296
Meth.FLT1	0.124116738244602	0.179743652811979	0.212690743410311	0.107748713149427
Meth.FN1	0.133984388294341	0.269839235422859	0.323594063399057	0.137722012958562
Meth.FOS	0.231198001851265	0.280316813577047	0.285582994613071	0.191909785502679
Meth.FOSB	0.26000987018215	0.325728674114257	0.341863428742261	0.21736727088871
Meth.FOSL1	0.170280935167192	0.175239630035725	0.168183742127875	0.173477349187165
Meth.FOSL2	0.314814802000092	0.382510888868818	0.399153312955048	0.250534563157568
Meth.FOXA1	0.145823166657414	0.176080765208641	0.217795044340215	0.107276085318204
Meth.FOXA3	0.165848482008004	0.340879417080832	0.334422383822611	0.161199272227319
Meth.FOXC1	0.22922916153867	0.268921882285507	0.32717631038923	0.161787548374007
Meth.FOXD1	0.107281836876068	0.136740894084739	0.153969398407841	0.0789085197614632
Meth.FOXF1	0.105773489617731	0.274807274489285	0.304931228102514	0.118701188890734
Meth.FOXG1	0.0784708320252824	0.180266953623854	0.208083914526438	0.0733371436991746
Meth.FOXH1	0.0664344113508602	0.080946966861257	0.0843043158514275	0.0680199598105715
Meth.FOXJ1	0.0779412125392784	0.118927118677597	0.126880122690904	0.0798649571767922
Meth.FOXP1	0.280602515574271	0.336572327504811	0.375221203898012	0.218783199757781
Meth.FOXP3	0.081525293390236	0.0881391665644387	0.0957957988304168	0.0598132225698282
Meth.FPGS	0.313383349835929	0.389263598972077	0.412213332755582	0.255560488319081
Meth.FSTL1	0.0717176324582935	0.00618327566401564	0.0658820293311487	0.0673319080833236
Meth.G0S2	0.0843274999555722	0.152922507492172	0.162877494368552	0.0953282704714994
Meth.G6PD	0.11209608828357	0.126989165969049	0.149519642602241	0.0702071737141309
Meth.GAA	0.311769938526908	0.370103082716343	0.397047752059981	0.243409564746509
Meth.GABBR1	0.275399643499877	0.343327603833713	0.364779116915733	0.205817395994167
Meth.GABPA	0.360021344158703	0.427832004230544	0.447007844065265	0.283196557526608
Meth.GABRG2	0.10325050842068	0.238064138863739	0.287950877501058	0.0755122500840949
Meth.GAD1	0.260160177845308	0.30286456979159	0.345720054335865	0.208936515019745
Meth.GADD45A	0.293706147464278	0.366746906642116	0.393545775541785	0.252542767229799
Meth.GADD45B	0.300898750248507	0.373736159082446	0.403562150022555	0.225914604275334
Meth.GALT	0.283179199649939	0.352279208844036	0.3714366837997	0.215736378960504
Meth.GAPDH	0.313419282500014	0.3791524697152	0.397034938537237	0.250739245747592
Meth.GAS6	0.0687853366306856	0.0812689121425997	0.0837396171951545	0.0708053919924397
Meth.GATA3	0.129392670585477	0.251271209095635	0.276806802858866	0
Meth.GATA4	0.0705089612960673	0.15639556379981	0.156521227368483	0.0564397333712022
Meth.GBX2	0.0726576694802787	0.155749365907856	0.166750916899252	0.0575282726565745
Meth.GCH1	0.293933858030159	0.379756489000232	0.387860066909178	0.241253109474553
Meth.GFAP	0.0686790128900212	0.0866158533468091	0.089011926222924	0.0623965429331162
Meth.GFI1	0.139549361225482	0.168196650566958	0.172434178047721	0.14754250153803
Meth.GFI1B	0.216633182129263	0.317835963488845	0.317250668239117	0.208244380425912
Meth.GFPT1	0.0839784997884523	0.100146424915358	0.112260677347024	0.112164118447792
Meth.GGH	0.276185306622246	0.337617266321519	0.365714958591437	0.221202694143771
Meth.GHR	0.256361253919604	0.312024442108185	0.370470919158163	0.208170177671888
Meth.GIP	0.0743697111102468	0.066014640835852	0.0237711427735151	0.0785347903066596
Meth.GK	0.113241467037504	0.129613129289799	0.153727420558495	0.0742098388450589
Meth.GLI3	0.3034249498909	0.356400065070306	0.411361926948521	0.241934524725586
Meth.GNAI2	0.285688989025256	0.349840113830304	0.363810853441281	0.239221456636867
Meth.GNAL	0.0879095621576012	0.0922131478966046	0.103666052353238	0.0983009996463441
Meth.GNAS	0.0696911601987726	0.0945631517721418	0.102394960989437	0.0517592834748901
Meth.GOT1	0.323294840009971	0.390577088604071	0.413614250391226	0.253498957817314
Meth.GPAM	0.350251557832316	0.423176770026103	0.451926472589952	0.273444726913753
Meth.GPC3	0.104386574863949	0.121450191745897	0.154092047865212	0.0574734878415286
Meth.GPX1	0.0879052966055214	0.0939276717810615	0.10412879346998	0.0799549545154423
Meth.GPX4	0.256372377312259	0.318363080556181	0.328841855482868	0.207143455147913
Meth.GRB10	0.102468783650405	0.166070163574649	0.186557712413263	0.0969862953021108
Meth.GRIN1	0.0678775442539201	0.113461397099735	0.117523698094176	0.0516865923768719
Meth.GRIN2A	0.104987073215612	0.302245355649406	0.329124321664469	0.0624172198355875
Meth.GRIN2B	0.0776343657678841	0.0917269812095929	0.0952280555471712	0.0649891860741428
Meth.GRM6	0.0660013547899662	0.116539837675222	0.116000987315928	0.0507786482939316
Meth.GSC	0.108041324946183	0.280127887289233	0.300763007542319	0.0599433765352164
Meth.GSN	0.165101267610445	0.216710833961927	0.259848142453286	0.164323290888728
Meth.GSTP1	0.0979219473529496	0.103405636176657	0.118226918452893	0.127001716808962
Meth.GYPC	0.124980982395413	0.225031238762714	0.250783694072208	0.129936700077913
Meth.H19	0.0654049386279208	0.080061062916721	0.0830178941769972	0.0503337273961719
Meth.H2AFX	0.287262496587316	0.36476786439248	0.396409622974302	0.227588955800225
Meth.HAMP	0.0940770335971727	0.0920212370604282	0.0996655893098744	0.0980885202629523
Meth.HAND1	0.0939597460839292	0.187808663304219	0.200445422465154	0.0870169819622816
Meth.HAND2	0.0702696429511537	0.154834156615206	0.16688787464886	0.0514697714567113
Meth.HAP1	0.190721894826827	0.236521194730239	0.278919540839455	0.152885901463698
Meth.HBA1	0.0835816318935055	0.138978861966854	0.144306778882922	0.0759189401635006
Meth.HBEGF	0.135247521586067	0.144767173892579	0.176294144413577	0.112374966812347
Meth.HCK	0.209448293953084	0.362017368141857	0.355101228959242	0.223736564511913
Meth.HCN2	0.0881926651567078	0.171357503370197	0.187099972944964	0.0572765349292395
Meth.HCN4	0.070601376972377	0.129575495672648	0.133385732725393	0.0545454109933659
Meth.HDAC4	0.259728984160869	0.321786969547168	0.329180394031116	0.205113721428341
Meth.HES1	0.291002224386277	0.358702957685017	0.411489605458458	0.208664834777063
Meth.HES6	0.107937508764657	0.169797395804366	0.194238134519612	0.118207095506836
Meth.HEY2	0.221467583243558	0.30720752838882	0.345392109878114	0.214133683925334
Meth.HHEX	0.102229780447095	0.141092668591066	0.13283712383198	0.116040379004247
Meth.HIF3A	0.184670332219613	0.156870316998814	0.175337181730132	0.157546195442628
Meth.HIP1	0.141774512506614	0.182341790505179	0.203185630614624	0.107537726533783
Meth.HIPK3	0.0650250463131562	0.0826221608221329	0.0844939185395346	0.0492461295486044
Meth.HIST1H1T	0.0631545311414452	0.0795633116579746	0.0837276371852784	0.0494510626802427
Meth.HIST1H2AM	0.290421834964248	0.370446726588462	0.379115949317507	0.234672821847266
Meth.HLA-B	0.327213512529416	0.301299838033814	0.401257754633837	0.250994597847536
Meth.HLF	0.0733913090207845	0.091156316516918	0.0951944265119831	0.0683978579734574
Meth.HMBS	0.253970098444768	0.308249680324251	0.335289576734961	0.202752754067182
Meth.HMGB1	0.26234168291376	0.331993768991447	0.355966933644377	0.23968663278973
Meth.HMGCR	0.362707633877841	0.448394719736657	0.478115986010182	0.279952481904244
Meth.HMGCS1	0.178686913651182	0.218527325926745	0.247460447023405	0.132680035719191
Meth.HMGN1	0.0814720586360038	0.0988110296991367	0.103157525431587	0.0542757845512318
Meth.HMOX1	0.0693375906715898	0.0821879920307461	0.0857263333544863	0.0780970220374373
Meth.HOXA1	0.1930472489354	0.355752071929706	0.351896631010783	0.218331771003623
Meth.HOXA10	0.12711693213978	0.154066401589124	0.156879179587277	0.147477366831646
Meth.HOXA11	0.00914991996332647	0.110372838207235	0.11290744883441	0.0675112355788428
Meth.HOXA13	0.143804856124586	0.176627318070271	0.209109737333928	0.117067476387512
Meth.HOXA2	0.0723928757821969	0.102281366192045	0.107941597403414	0.053550493656552
Meth.HOXA4	0.0761337342418753	0.0936688659177318	0.0995194205959644	0.0560821531648687
Meth.HOXA5	0.0902058481370853	0.109064671495766	0.129562276005566	0.0972974126977483
Meth.HOXA7	0.0789623308546815	0.150494676929928	0.155698573947536	0.0618110421653292
Meth.HOXB1	0.00679654293659863	0	0.0577699527777237	0.0465336912105773
Meth.HOXB2	0.0827131863654408	0.125939580024142	0.138401237424769	0.0652449185386359
Meth.HOXB3	0.0819384020156314	0	0.0824263378337649	0.103890418675115
Meth.HOXB4	0	0.180536902367441	0.169218659975527	0.0511735658441938
Meth.HOXB7	0.135171522507966	0.21559319498747	0.209283344861168	0.111551800745374
Meth.HOXB8	0.0804038619526593	0.137821817397209	0.146818604837074	0.0756928008763791
Meth.HOXC8	0	0.272405225371369	0.292145034271757	0.125331027827298
Meth.HOXD1	0.135577061036095	0.216680211364959	0.242590057070225	0.103274350680976
Meth.HOXD10	0.0716739744938302	0.143506753768528	0.173010722016692	0.0523695324752794
Meth.HOXD11	0.12049348867344	0.161535894716953	0.187093306339931	0.0916438734989366
Meth.HOXD13	0.0856816101285222	0.155713999493072	0.163166589961638	0.0612620357354319
Meth.HOXD4	0.0638940113146051	0.104295160747784	0.106682219038139	0.00163341874066285
Meth.HOXD8	0.0747680179503963	0.161116230277215	0.180365440377329	0.053612970078831
Meth.HOXD9	0	0.148562135676564	0.161863174901277	0
Meth.HPGD	0.223964169471742	0.302149336746803	0.327646403453135	0.195567267419822
Meth.HPSE	0.308171442718183	0.377073495828494	0.413544157057805	0.252641600477738
Meth.HRAS	0.172359656038275	0.171001209232101	0.174425008401467	0.161086960900489
Meth.HRK	0.160254273111537	0.200222069442912	0.211108455683976	0.142158086900308
Meth.HSD17B8	0.208302199544426	0.344134082966149	0.39045661213473	0.256641775805479
Meth.HSF2	0.281380433923749	0.35060587047429	0.381053939680324	0.239431106777694
Meth.HSF4	0.102298889685901	0.138884034643414	0.132745849158232	0.102640778953844
Meth.HSPA1A	0.203669166064765	0.222998331629673	0.243331170617164	0.171002356850294
Meth.HSPA1B	0.211882928726377	0.275205712876817	0.304342547288606	0.178276098658255
Meth.HSPA2	0.0653334488327727	0.0813508788651591	0.0832737127745712	0.0582401418120597
Meth.HSPA5	0.264344011587341	0.330231580604511	0.350003335361398	0.205763779599342
Meth.HSPA8	0.293711161956101	0.366071934224128	0.387201039011937	0.232749789971509
Meth.HSPB1	0.316559681864411	0.389895685217058	0.394475868227891	0.247889994559991
Meth.HSPD1	0.345459990488693	0.412938018933072	0.463554063726642	0.262575300128923
Meth.HTR4	0.0760478271947871	0.176117405156974	0.187353335089502	0.0559966150725301
Meth.ICAM1	0.303536073518159	0.362331408451545	0.386861741180827	0.242106304887921
Meth.ID2	0.158265827786375	0.157162096766121	0.168161074481201	0.14795664148849
Meth.ID3	0.282553906053764	0.336052509951617	0.365807487806941	0.229094899027613
Meth.ID4	0.102693995785168	0.171005411288645	0.186056386538031	0.0826119130293858
Meth.IDH1	0.275134970681582	0.281088679046414	0.349093912374568	0.252870401109527
Meth.IER3IP1	0.321344096349893	0.403817512118982	0.433874428534866	0.25756541914878
Meth.IFNB1	0.100494333053257	0.0952598574733386	0.102882981069691	0.122987032813963
Meth.IFNGR1	0.228015936531786	0.281709453704962	0.301205028749457	0.182833002200809
Meth.IFNGR2	0.0848860208330351	0.0972250298949943	0.109321086926985	0.0934862067590931
Meth.IGF1R	0.175741950056863	0.207567213186921	0.250545952367674	0.112631588540323
Meth.IGF2	0.0723471002945867	0.108549302778969	0.115747293148961	0.054862599032259
Meth.IGF2R	0.260097495974829	0.32446825756958	0.345984547287457	0.212616350751365
Meth.IGFALS	0.0644499370114788	0.0799415267515871	0.0814481481812002	0.0501866031431862
Meth.IGFBP2	0.111219756419768	0.173315418520044	0.197742462903088	0.0987575366051636
Meth.IGFBP3	0.107087997825769	0.156793700523406	0.208763468265659	0.0622128324687469
Meth.IGFBP4	0.217742686241744	0.270647722989757	0.308692625390166	0.17630608184244
Meth.IGFBP5	0.127739746374384	0.237396308763531	0.276637033572936	0.182653840151506
Meth.IGFBP6	0.263031213677481	0.311054339426808	0.339561753620941	0.20945478912127
Meth.IKBKB	0.26893749231712	0.32918286246388	0.357102292841793	0.209188897270035
Meth.IKBKE	0.122355521127453	0.106142459984424	0.114503222180574	0.122960826618432
Meth.IL11	0.16003553232772	0.173065061516813	0.197306376790602	0.160565347718532
Meth.IL12A	0.321741796818503	0.408462801474039	0.437362009297051	0.257574169107082
Meth.IL12RB2	0.103518186243604	0.137200594248646	0.119325457206826	0.0783209422216163
Meth.IL4R	0.26966867160648	0.333169712529645	0.357699233240111	0.208814218844356
Meth.IL6R	0.258538135905188	0.311148595235057	0.322531608656996	0.206662969680083
Meth.IL6ST	0.174054566647022	0.229449060957072	0.265968650113474	0.0731562863579361
Meth.IL7	0.276395955916998	0.339934151829414	0.381142090182748	0.206953212016009
Meth.ILF3	0.294245848165148	0.373368216636918	0.396418326803133	0.227100048240789
Meth.ILK	0.313471277637821	0.395483101361168	0.419113886397529	0.244384014978078
Meth.ING2	0.223708606665012	0.283425180666547	0.308722519014863	0.171811053380207
Meth.INHA	0.0777123174493009	0.0859067216296192	0.0876899058996652	0.0807605418209321
Meth.INHBB	0.167760243563109	0.204221049384955	0.25415814839277	0.163431060131857
Meth.INPPL1	0.225791344876965	0.275436031285888	0.301824575397988	0.178798282503555
Meth.INSIG1	0.221333181959659	0.331195845171462	0.368910189958209	0.226769959501646
Meth.INSL3	0.0645665957875644	0.0805917295787357	0.0823985348217745	0.0491876900326493
Meth.INSR	0.0713104402263259	0.0921662396136857	0.0926642349361862	0.0663619930808404
Meth.IQGAP1	0.103319994309798	0.131370876447599	0.145781908311848	0.0799732179069405
Meth.IRAK1	0.111749716526123	0.123866180585595	0.142514287985746	0.0659654039361599
Meth.IRF1	0.339906473585287	0.431225163007215	0.443605181254176	0.267007835866908
Meth.IRF4	0.0976818897427406	0.28602265215832	0.306539053283804	0.0886608887365685
Meth.IRF7	0.0666874344777838	0.0794443855766667	0.0829334619335853	0.0506654040750651
Meth.IRF8	0.0712033385224421	0.123051592366465	0.124269604089166	0.0510497065762229
Meth.IRS1	0.126038382399739	0.256328086975114	0.264554924319508	0.180121479648422
Meth.IRS2	0.174948699534117	0.187877290234093	0.229498667590274	0.136947207757554
Meth.ISG20	0.129129366610638	0.126901878186427	0.129611435499439	0.136719899679179
Meth.ITGA5	0.301413636706412	0.399977357468535	0.403663508327217	0.253426707829765
Meth.ITGA6	0.169801335576298	0.183379454299497	0.184693967460155	0.152403221476056
Meth.ITGAV	0.341266962534371	0.414851888839453	0.432697795495185	0.264563218572413
Meth.ITGB1	0.247263283093919	0.298243040083038	0.327614178645507	0.191103383734816
Meth.ITGB3	0.0647638678613918	0.0848700029256097	0.0897267667438909	0.0592079701138204
Meth.ITGB5	0.234039497402583	0.254883344604612	0.322319915096045	0.20963487672804
Meth.IVL	0.0857080455860665	0.0850598894354156	0.0888463282858175	0.0793970586865871
Meth.JAG1	0.281563766347532	0.352791259586379	0.390607128324978	0.220890581271387
Meth.JAK3	0.0650571554945772	0.0820284506985192	0.0848079930284327	0.062272931135044
Meth.JUN	0.200005332848536	0.260886252390411	0.279407173166797	0.15927740298377
Meth.JUNB	0.274949649386257	0.339932546692226	0.355503873373323	0.202261335238611
Meth.JUND	0.25480990453791	0.322033387417899	0.361464149450563	0.210649556208243
Meth.JUP	0.257622383506566	0.307856481173197	0.337124197366216	0.201829329668404
Meth.KCNF1	0.167427126459077	0.291946430349866	0.314946986164569	0.122940730485771
Meth.KCNJ11	0.109462622590232	0.130883828744194	0.140169258767063	0.139658434275318
Meth.KCNJ2	0.250429000648756	0.310074646984372	0.376347941356544	0.128715932301908
Meth.KCNK5	0.116900102704453	0.237374158295392	0.281176903724771	0.0669342551269131
Meth.KCNQ4	0.076400625014169	0.089469144955965	0.096685798918182	0.0777399123605636
Meth.KISS1R	0.117431038827866	0.21052213820969	0.209846114512521	0.113234531961184
Meth.KIT	0.172351388085417	0.304764633790276	0.333986085468306	0.173002447067954
Meth.KITLG	0.150323950872654	0.207416969360894	0.242234439630059	0.100469177772444
Meth.KLF1	0.0677583426460338	0.0187775699937701	0.0649029582202318	0.0524774821207922
Meth.KLF13	0.184700006655526	0.234691762329683	0.266173722837468	0.151696861616634
Meth.KLF3	0.108092109005722	0.196088389716435	0.209351089003941	0.131235827515219
Meth.KLF4	0.265759302640648	0.282390376075904	0.363696327745369	0.197028261180246
Meth.KLF5	0.310220996316159	0.367164378719963	0.382212618828367	0.27400354241561
Meth.KRAS	0.247339109590561	0.319867226710456	0.328863295940784	0.222778772660845
Meth.KRT18	0.281085809189545	0.306103605925017	0.382434321171636	0.192963271592351
Meth.L1CAM	0.162247127226337	0.159079512889051	0.190266197056996	0.155052754052762
Meth.LAMA1	0.105574716252004	0.193824546126995	0.203336738368299	0.0775887031017045
Meth.LAT	0.0703869703716097	0.0954697671398408	0.0972276612428575	0.0511881995038284
Meth.LATS2	0.223962892357687	0.27703473148091	0.336383027821403	0.150556263560779
Meth.LCK	0.0026768375412439	0.114824955458768	0.000114050697848285	0.0898894378245418
Meth.LDHA	0.232898088874759	0.290403399153003	0.320502511373281	0.186639559942623
Meth.LDLR	0.312351821023905	0.383326174601659	0.409791633439043	0.254145848099229
Meth.LEF1	0.231879619040099	0.390355554332179	0.413621915468109	0.229030008299891
Meth.LEP	0.0655054963683918	0.0996997875922309	0.0993255104082111	0.0515687243051984
Meth.LGALS3	0.262802051946168	0.330080582797312	0.352904231245844	0.208479569212909
Meth.LHX3	0.0653739516095056	0.0820460322089548	0.0843572389454946	0.0497132756817366
Meth.LIPC	0.0718548253684371	0.0820519599715065	0.0838909965927654	0.0845434779213647
Meth.LMNA	0.165710551057985	0.209961339573218	0.24278176715254	0.167170474000386
Meth.LOX	0.172478920836381	0.205974641304893	0.251352275987935	0.121462913047579
Meth.LPIN1	0.113798665676828	0.148961941326653	0.1523769188407	0.131239250964078
Meth.LPL	0.0823259671764603	0.180472189688069	0.220731477555374	0.0886498493722058
Meth.LRP2	0.174747166356554	0.372465756292605	0.378798497838509	0.226825733211838
Meth.LRP5	0.0720765554871005	0.0854542321025327	0.0898914802836002	0.0872946533424754
Meth.LTA	0.0765953667284413	0.0681817555360211	0.000512523727265933	0.0690904457015964
Meth.LTF	0.0914905923119989	0.099431996519531	0.107687218146591	0.0796616476470113
Meth.LY6E	0.284023641717472	0.361340103456871	0.385998463336095	0.225756214658534
Meth.LYN	0.156122524703423	0.187784616976515	0.192093240515863	0.174880060376958
Meth.M6PR	0.322979335466993	0.364816851765562	0.39852561155134	0.25869527652935
Meth.MAFB	0.126951450066734	0.159217764959737	0.18710909978484	0.0759280815619891
Meth.MAGEA2	0.0641056328011511	0.0897183255801632	0.104329120376987	0.0500251710820642
Meth.MAGEA3	0.0633997744335616	0.0623031284740582	0.00147432966212531	0.0515352265853835
Meth.MAGEA6	0.0648857334501694	0.0605238018968243	0.000855358577586224	0.0520601336881702
Meth.MAL	0.0682911241966686	0.105685483892027	0.112487655294031	0.0517516001855775
Meth.MAOA	0.13113519636393	0.127280842692893	0.15295707899748	0.0701288537343308
Meth.MAP2K4	0.269794573898455	0.34188618225463	0.362546045183936	0.206459702045058
Meth.MAP3K5	0.263800649424626	0.278990224508491	0.319803676750466	0.231020885027604
Meth.MAPK8IP1	0.135166128760193	0.209651509397124	0.238141054186298	0.104805249232805
Meth.MAPT	0.277309544381781	0.321057881943513	0.411120959930497	0.229769884036793
Meth.MARCKS	0.297420792525573	0.331672098423799	0.402439351907386	0.238599744823495
Meth.MAZ	0.323759492705351	0.394707613796566	0.419407575798308	0.255498416747688
Meth.MBD1	0.0613963829938997	0.0797209622191988	0.0824645488535322	0.0479346797729894
Meth.MBD2	0.336705166492129	0.406880044581299	0.434421417073497	0.264988849030546
Meth.MBP	0.0671411307520417	0.080680157817206	0.083453509991766	0.0590426745217838
Meth.MC1R	0.20150221542792	0.338218789621008	0.357093260957263	0.205412585132736
Meth.MC2R	0.074145975090633	0.080579601576285	0.0857971044765754	0.0601651204717304
Meth.MCL1	0.217162969088207	0.286068913885575	0.305723891898739	0.173551470495521
Meth.MDM2	0.206900816901918	0.263486194720231	0.283271394262453	0.16329979202747
Meth.MEF2C	0.215653933892567	0.443663571096061	0.464186358653463	0.274964974958416
Meth.MERTK	0.00207184314260507	0.0834693344585808	0.0825649159641816	0.0687846658074318
Meth.MFN2	0.247292795356558	0.309710031033599	0.330969212981122	0.188410593453002
Meth.MGAT2	0.301870432900173	0.388265376802744	0.419703933978032	0.221740417240538
Meth.MIF	0.26640044445508	0.320920071608446	0.347180573378055	0.211641716957173
Meth.MITF	0.264022192701832	0.295724185086617	0.358247263534618	0.225008212990112
Meth.MIXL1	0.0820734828670014	0.093228385935828	0.0939560528623176	0.0961507054541822
Meth.MLC1	0.122818033409591	0.199068750984592	0.161556400674505	0.131652110673267
Meth.MLH1	0.132004011661781	0.150276266492868	0.16251905530687	0.134898836406964
Meth.MME	0.0895639482901168	0.261502750443948	0.269361985230381	0.00401198358644259
Meth.MMP14	0.112286948898569	0.134217547227865	0.156314655656532	0.0849366897662888
Meth.MMP2	0.104995547519573	0.192615905244032	0.215403723290495	0.0968333888828541
Meth.MMP9	0.0659843445380333	0.0819263478921453	0.0840878839681347	0.0532234007887342
Meth.MOG	0.0727417232019789	0.0842035786572834	0.0883596051216821	0.0918492174131044
Meth.MOS	0.0954657979246624	0.207148741289583	0.2262630107944	0.0856658564673746
Meth.MOV10L1	0.0634411723675131	0.0790915791073705	0.0815051390495608	0.0496167418142922
Meth.MRPS12	0.285579926100656	0.360096454287889	0.382949217621193	0.219395101012355
Meth.MSRA	0.241631374394654	0.318100891797513	0.346965020462817	0.197918980935733
Meth.MSX1	0.075014335337509	0.153339776438398	0.164163601853193	0.0597165967970182
Meth.MT1A	0.0638751078368607	0.0797360060638346	0.0812344900908952	0.0496325024116339
Meth.MTA1	0.25074421503733	0.337184418782664	0.359200213101216	0.205829369427037
Meth.MTAP	0.185734874412206	0.19643678397784	0.241394656191618	0.164834277657824
Meth.MTHFR	0.0737832494586789	0.0903352132262735	0.098773594748099	0.0643147471248819
Meth.MTIF2	0.350988762253482	0.421955698374857	0.448134522496983	0.279832755650268
Meth.MUC1	0.0777878468451654	0.0851378629812721	0.088914023948943	0.0960095603172593
Meth.MXI1	0.0760091215482922	0.0813355456362725	0.0836719235153563	0.0895274116795548
Meth.MYB	0.26850462709017	0.314169953198993	0.338207270257097	0.193860107633285
Meth.MYBL2	0.177918454998747	0.190037683203714	0.203709545290772	0.155694705885749
Meth.MYC	0.274503445663941	0.343559658930484	0.369481752195119	0.207670419660758
Meth.MYCN	0.161697529546369	0.256569127579162	0.306794177408182	0.159087869858736
Meth.MYD88	0.23274508936006	0.263406466190769	0.264458468706704	0.195979630112965
Meth.MYF6	0.127823562419986	0.148618889515462	0.139856543292889	0.126891045067714
Meth.MYH11	0.127235990415978	0.317749917873175	0.333310026698219	0.15018597290183
Meth.MYOD1	0.0689698497274418	0.158866211178936	0.163184610849767	0.0524397326257574
Meth.MYOG	0.0633233684042334	0.080428686083906	0.0818274606760357	0.0487692199777394
Meth.MYOM2	0.19596753952275	0.237843875726075	0.239073041230241	0.179960859404109
Meth.NAB2	0.357392563682639	0.442752049683714	0.456372239232646	0.282698070450304
Meth.NCAM1	0.160618682086814	0.242875024353696	0.271142085718222	0.115134082687976
Meth.NCOA4	0.279182657879094	0.340849655881161	0.396228204599773	0.000170126440065112
Meth.NDRG1	0.355682980313863	0.437526415315876	0.455625158146968	0.262626176042528
Meth.NDST2	0.0640286861176716	0.0797374229739187	0.0852851558425971	0.0526055306477281
Meth.NES	0.126785578483297	0.174054177342366	0.223929726761063	0.131341734534114
Meth.NEUROD1	0.096633984271407	0.232086740093714	0.246222059713978	0.0709460277093847
Meth.NEUROD2	0.0830895224556099	0.153991348156855	0.163818063608509	0.0768594639190102
Meth.NEUROG2	0.110131211941638	0.133183573192794	0.146248434288057	0.091111686145288
Meth.NEUROG3	0.0865765725115872	0.254829699711995	0.264088845288527	0.0867587815629241
Meth.NF1	0.251641559344039	0.31265067886453	0.361763180621304	0.213079534535971
Meth.NFAT5	0.188379486406705	0.254850184558824	0.204675202327398	0.183010681964498
Meth.NFATC1	0.278223873648019	0.345119313339914	0.364959973006647	0.213665618735999
Meth.NFE2L2	0.126574613388637	0.175550241490269	0.192512583486353	0.0928162832511862
Meth.NFIL3	0.279992613751945	0.356754426920229	0.371981443825017	0.223022047568612
Meth.NFKB1	0.24048007791679	0.303853601675708	0.333245133236998	0.187706852304877
Meth.NFKB2	0.30372791907328	0.364042759699607	0.382667354184139	0.234567096788557
Meth.NFKBIA	0.24729972449467	0.310894427834661	0.31249782763161	0.21543200959746
Meth.NKX2-5	0.163915177417785	0.237682441212398	0.285865449309855	0.251728392989272
Meth.NKX6-1	0.142167053400555	0.247198547132306	0.279114684787707	0.133811049862879
Meth.NOS1	0.0734905077749093	0.087305087908209	0.0912843640459625	0.0743522802215595
Meth.NOS3	0.0654898293047613	0.063213628625179	0	0.0571389031857115
Meth.NOTCH2	0.13769373679796	0.164472402977677	0.182530447222313	0.1537583170394
Meth.NOV	0.221980307740596	0.281824822755616	0.319522172474409	0.17794938170908
Meth.NOX4	0.0797284890850266	0.12736128784635	0.127619646966731	0.0627415797791955
Meth.NPM1	0.289597215657611	0.35342468630084	0.383042750188349	0.230901593276034
Meth.NPPB	0.0770466231143349	0.115701587842589	0.121358360676032	0.0708586676414074
Meth.NPR1	0.35742122533751	0.448993426230472	0.474015025495365	0.284385431895479
Meth.NPTX1	0.135381768905741	0.269179000249291	0.295250841942196	0.138918239671461
Meth.NPY	0.0691349178772626	0.171071053821926	0.18003535812956	7.85411412790089e-05
Meth.NQO2	0.117344273490574	0.146203154455833	0.17290807128919	0.130559355608696
Meth.NR0B1	0.0804549799500698	0.131416387906928	0.154640857112529	0.0547607093348728
Meth.NR0B2	0.000983916601332388	0.0794665888874894	0.078554927848263	0.0537717118201564
Meth.NR1D1	0.356042447764033	0.427136718611991	0.45581928345909	0.292100719536857
Meth.NR1H2	0.351237891777384	0.419471804872756	0.441996591815306	0.275098591250924
Meth.NR1H4	0.144776536094807	0.124989789637898	0.14513090857389	0.137637013711303
Meth.NR2C1	0.337218795438671	0.411466415227602	0.451301789746087	0.265831931339969
Meth.NR2C2	0.284936302163424	0.347263276802553	0.369292746440527	0.240246539051203
Meth.NR4A2	0.260795375957743	0.323668200765625	0.355835042203109	0.208014101463787
Meth.NR5A1	0	0.0116048134809754	0.000836834623099496	0.0419739522052326
Meth.NRGN	0.272539939542748	0.332712846085831	0.352316647426987	0.229345343677844
Meth.NRL	0.315442737679204	0.377789186384898	0.398052676076959	0.248292705289731
Meth.NRP1	0.230376146807863	0.258367623913958	0.326620920135269	0.145639981720564
Meth.NTRK2	0.0987354639170433	0.165002932887654	0.16948800100014	0.0934035766217447
Meth.NTRK3	0.0720151158382969	0.181297995297624	0.186812156158749	0.0539747105493117
Meth.ODC1	0.232823558873517	0.273502924694387	0.280768479055873	0.183720456823092
Meth.ONECUT1	0.231901648502711	0.316145412484033	0.347498351984876	0.190728471803319
Meth.OPRD1	0.0642126032542914	0.0791510259059889	0.0835828272225644	0.0506298577499758
Meth.OPRK1	0.0713244632640625	0.104812607364207	0.121071025709812	0.0564930442167881
Meth.ORM2	0.0642667534125568	0.0809677388665426	0.0814478349478289	0.0509489333679169
Meth.OSM	0.0688344121444925	0.0826740662006838	0.0842581122303939	0.0524628754363655
Meth.OSTM1	0.163377326593951	0.185714387511972	0.199178700892187	0.183288163474179
Meth.OVOL2	0.276551680650858	0.294729353243496	0.348757674421827	0.219876056214689
Meth.OXT	0.066309671858717	0.0806980349426432	0.0842798476168415	0.0637944096093307
Meth.PADI3	0.0702362424359708	0.0845724461983084	0.0875956668615519	0.0620938264279274
Meth.PAFAH1B1	0.219680522397888	0.256241687054844	0.286051173122128	0.20337919003364
Meth.PAK1	0.221692999126343	0.265362629247524	0.295256017203612	0.17164843831411
Meth.PAK7	0.103938662864699	0.258289708484694	0.271481356408022	0.102744750929691
Meth.PAPSS2	0.00122263787470587	0.0875041022668236	0.0902260051487856	0.0575714015779566
Meth.PARP1	0.262395645354909	0.321748095444559	0.342392257705862	0.196727341204927
Meth.PAX2	0.151663716654756	0.22159618708412	0.253680713507691	0.138262522359839
Meth.PAX3	0.0807154738602261	0.132150867989435	0.140633233312496	0.0847014423326856
Meth.PBK	0.312959162038608	0.378023339286646	0.393954002776325	0.270966414518058
Meth.PCNA	0.357207225196123	0.429128148384865	0.454017488641528	0.272796161148429
Meth.PCSK1	0.067946278853008	0.120109241977151	0.121370416363004	0.0514205128366217
Meth.PCSK2	0.191915228284985	0.336217624703295	0.371535039673529	0.138087433977674
Meth.PCSK6	0.0711797882952797	0.0839340940424686	0.0855259793660754	0.069220846027417
Meth.PCSK9	0.199671008023648	0.241494899721743	0.298908731880087	0.143779933168559
Meth.PDCD1	0.0842890083685174	0.0945102928044041	0.0969459723730315	0.0830542545222565
Meth.PDCD4	0.256204797277513	0.351040313085146	0.369478164141734	0.207370980111322
Meth.PDF	0.0623074266694603	0.0790064712651573	0.0823550316427436	0.0497293829097706
Meth.PDGFB	0.179045138830256	0.22116363761507	0.278941360826657	0.121549069824186
Meth.PDGFC	0.130274635532321	0.165058926085388	0.188293639823575	0.0911733018120479
Meth.PDGFD	0.099738670618038	0.263021067840497	0.260426377748916	0.0746059940173356
Meth.PDGFRA	0.08326693982148	0.151358827543935	0.151967484581658	0.0679395526545229
Meth.PDGFRB	0.101138345339624	0.125583605147186	0.142805432718447	0.129868263018261
Meth.PDPN	0.210631468151124	0.225807416739722	0.288396107116753	0.169054251275123
Meth.PEG3	0.0631387686395331	0.0846870956891232	0.0869666111024637	0.0486713188305065
Meth.PEMT	0.29007505036673	0.353229185018735	0.383488339226598	0.223818577682443
Meth.PENK	0.0685705120902622	0.149618967387213	0.155481544446666	0.0518498156114099
Meth.PERP	0.325100042235331	0.335050842173823	0.418345520647269	0.270175214564849
Meth.PF4	0.0718876137602743	0.0938661484387572	0.10116813179938	0.0523923749202548
Meth.PFKFB3	0.275529675226097	0.37570476663914	0.414833120763266	0.195152581211007
Meth.PFKL	0.213135311498644	0.292884066019262	0.293103060907345	0.19734142721129
Meth.PGAM2	0.0932799120588394	0.0997545036540809	0.111589681052771	0.0992104652485253
Meth.PGK1	0.108187915660151	0.126008868678356	0.147552545116581	0.0671904335815004
Meth.PHOX2A	0.0797622930018006	0.203478659279116	0.219328435595157	0.0663851940268495
Meth.PIM1	0.200449498274405	0.347628519187378	0.34399247067523	0.233673620672776
Meth.PITX1	0.137194858104183	0.138238472079466	0.151037867712449	0.135042995380852
Meth.PITX2	0.0681737265787398	0.0988487775945185	0.103016454190245	0.0604075406363767
Meth.PKD1	9.18568109931288e-05	0.0592892285069853	0.00536957069352191	0.0492562754364815
Meth.PKHD1	0.110131251489659	0.0979938109768525	0.106786348586314	0.126183702902515
Meth.PLA2G7	0.112544193202914	0.241731847861018	0.268639482307417	0.0598740804878557
Meth.PLAGL1	0.0642361869240936	0.0801663120158818	0.084565517329925	0.0497823944601691
Meth.PLAT	0.0871450444098061	0.0907569023315558	0.0976493080528335	0.0850226536132194
Meth.PLAU	0.246498614957677	0.250648194476062	0.299240709676206	0.204902576868553
Meth.PLCB1	4.55005464592405e-05	0.246360495693648	0.262209178492328	0.0919391389339147
Meth.PLCD1	0.0672895078874922	0.0887374992868985	0.0913697022577144	0.0553683281657407
Meth.PLCG1	0.13603247142877	0.221032855727457	0.234536902181646	0.175178391999148
Meth.PLK1	0.166756114809557	0.198109746321614	0.220812826986991	0.165485191901095
Meth.PLOD2	0.180002559068508	0.162131413763726	0.230956400998076	0.105935235194597
Meth.PMAIP1	0.134696352607267	0.112611938684641	0.123616927281114	0.13240884862791
Meth.PNRC1	0.259514352335399	0.330138580908538	0.351429219185669	0.20229350427493
Meth.PNRC2	0.318410873189386	0.399062146680788	0.417291446581134	0.236678550281369
Meth.POLA2	0.330471027040781	0.413355289536069	0.437275249274563	0.261577962087841
Meth.POMC	0.073216487644267	0.0833279292831252	0.0882245809976849	0.061354681699877
Meth.POU2F1	0.274551342250272	0.315958713967005	0.333520207669545	0.212411039474678
Meth.POU3F1	0.0692702952314081	0.124478597438328	0.136242794329623	0.053418743814333
Meth.POU3F2	0.148192620447489	0.187918628759971	0.23136610987094	0.128748448883971
Meth.POU4F1	0	0.195557919223173	0.191447630529212	0.105194189258214
Meth.POU4F3	0.0754997930345595	0.188604903006	0.208552378215753	0.055235271755123
Meth.POU5F1	0.063136777817353	0.0807172656501842	0.0823015688891595	0.0501582808740475
Meth.PPARA	0.129404305633277	0.241377240367987	0.224889181622175	0.174435250110441
Meth.PPARG	0.121909557362052	0.34584374242641	0.378209616885389	0.000108243112475197
Meth.PPAT	0.0668825414906777	0.0856590940361832	0.0896658260247888	0.0531143023463539
Meth.PPP1R3C	0.152766355263292	0.255141588038038	0.277252144864036	0.169625539618859
Meth.PPP2CA	0.255485699134415	0.276219035713081	0.297572776511687	0.216925514446007
Meth.PPP3R1	0.290057179895013	0.355292081606151	0.388556981136236	0.229533940876111
Meth.PRDM1	0.272500598434799	0.322992378010651	0.35531405149252	0.205735367261805
Meth.PRDX1	0.332717362617887	0.388005790698348	0.424178888654755	0.264953426590187
Meth.PRDX3	0.290134855132862	0.357802800752743	0.377874403763939	0.233749192810648
Meth.PRG2	0.15043273695478	0.134342578286202	0.138166328069865	0.153480524408446
Meth.PRKAR2B	0.100384525555566	0	0.0831940752599256	0.107770360058026
Meth.PRKCA	0.28126705490012	0.363012961277315	0.39306753759196	0.232711130118022
Meth.PRKRA	0.284557783314854	0.348846268368474	0.382513059720539	0.227308750089672
Meth.PRNP	0.29773127964045	0.35776238750297	0.378147178171548	0.208544372429874
Meth.PRSS8	0.0810945034345173	0	0.070764412869145	0.0734776751669093
Meth.PSAP	0.306687333445745	0.391024507461253	0.417908169218229	0.230691888977983
Meth.PSEN1	0.292872606855068	0.382603956866031	0.401992379875055	0.260680950412918
Meth.PSMB1	0.342063167158059	0.429032855539103	0.463705875319165	0.27226455985991
Meth.PSMB9	0.316814429589065	0.387012907952004	0.410338950480623	0.245554596690335
Meth.PSRC1	0.313757432330447	0.371757350820754	0.407990355848155	0.243923014210405
Meth.PTBP1	0.348432797483137	0.434207718068832	0.462299795998229	0.279833152898819
Meth.PTBP2	0.351526655158984	0.430246370372833	0.456824596922461	0.281388311900644
Meth.PTEN	0.206198139241244	0.266310741777619	0.285201742571124	0.159539561849476
Meth.PTF1A	0.0699375834858904	0.151878190536714	0.156829380739932	0.0519780202648192
Meth.PTGES	0.0791182035681447	0.0885754858500776	0.089911172618847	0.0945335722026036
Meth.PTGS2	0.194306032568051	0.298143915307247	0.316174968727376	0.230442803104037
Meth.PTK2	0.223811487419511	0.27435745850259	0.307083772163205	0.181958531038556
Meth.PTMA	0.0688533087798788	0.0870924248059292	0.0934930972289868	0.053331475754392
Meth.PTPN1	0.113744444677212	0.146886163414398	0.159392433410023	0.0845142478956174
Meth.PTPN6	0.0743025475075617	0.0883831144889869	0.0895218677506336	0.0716402150345666
Meth.PTPRO	0.0873665458641956	0.190108964000583	0.214894728920132	0.0774938384157883
Meth.PTPRZ1	0.218344170172733	0.257851981240851	0.314347037071694	0.167947294321864
Meth.PTTG1	0.285471955319097	0.337779568000616	0.369514284517048	0.21574831072678
Meth.PYCARD	0.115625272203344	0.112571621017246	0.117746145056107	0.104183632850701
Meth.PYGO2	0.245004317976911	0.338546972187104	0.360567165342258	0.213700914213752
Meth.PYY	0.139072178130552	0.135295151120912	0.142386101613725	0.145577534888508
Meth.RAB11A	0.31550301886474	0.397728175240052	0.404281737136778	0.253010794390725
Meth.RAF1	0.310815088184065	0.372548143332165	0.41758780218452	0.244169974647121
Meth.RARA	0.103110667243539	0.151328740471086	0.17546809489821	0.13834349647622
Meth.RARB	0.127884483353562	0.196813628665223	0.280182900860753	0.127919653753021
Meth.RARG	0.141112934001898	0.182294578290394	0.200942604235194	0.106664218014234
Meth.RASA1	0.33231496814675	0.393009166233547	0.427285746490536	0.268306350034127
Meth.RASSF1	0.1607620240873	0.216457019797156	0.203316404551928	0.157098523292327
Meth.RAX	0.0750916978036055	0.197787209676218	0.204312985257399	0.0561775445977754
Meth.RB1	0.0956583967482373	0.0984867488572501	0.111610685831851	0.117131049998093
Meth.RBL1	0.261343174305431	0.32322453342898	0.349457526044763	0.209254108167639
Meth.RBL2	0.322599102571744	0.415514799529518	0.442326668087338	0.24268906622985
Meth.RBMS1	0.312660582336015	0.315077597430954	0.382980103480577	0.244043609320373
Meth.RBP1	0.0741290690044806	0.085803797939064	0.0907752977311184	0.067884713976514
Meth.RBP4	0.0924303002802094	0.162778237640666	0.176996569804565	0.0942055887638044
Meth.RCOR1	0.0852766343146291	0.124598085537514	0.132160131197625	0.0668051579088989
Meth.RCOR2	0.261010818262304	0.303845682789638	0.357844772222577	0.217484308713016
Meth.REL	0.284213035456069	0.373802016157551	0.378914701753026	0.231397577072059
Meth.RELA	0.0679675581988655	0.0830012047794206	0.0866131263349289	0.0572950351895901
Meth.RELB	0.138211797819926	0.159307817748762	0.163367811508702	0.17435252180904
Meth.REST	0.301447174970515	0.366006578385174	0.392868496637377	0.235054226532341
Meth.RET	0.162799527045274	0.309663560262681	0.336616215189614	0.129893884728267
Meth.RFC1	0.317284233307084	0.382094356631101	0.416649456166513	0.250228006896944
Meth.RFX1	0.301052391958808	0.369662590290101	0.400393923239696	0.240149819236045
Meth.RHOA	0.29506142990735	0.361285887956683	0.391065318325556	0.227821398159127
Meth.RLF	0.291879147406776	0.355612625543962	0.381310731143253	0.240010955170562
Meth.ROR1	0.19344973713064	0.228212021625505	0.29510115695131	0.118971930459222
Meth.ROR2	0.0971096892879182	0.151406381286188	0.163302617162486	0.0756861431996526
Meth.RORA	0.106493049153288	0.241186382321768	0.270444041039701	0.0841440360817013
Meth.RPA1	0.0734844383623343	0.0952161592724523	0.0949239408931758	0.0678160891927684
Meth.RPA2	0.236631105503973	0.297409514131748	0.319516813452998	0.180083053491725
Meth.RPA3	0.186264778380659	0.206785074919666	0.210791101303731	0.172636862685539
Meth.RPF1	0.340690069219484	0.434246812606284	0.461911508243173	0.278691828941496
Meth.RPIA	0.286349734768097	0.350172963939549	0.363670436061026	0.222141369559059
Meth.RPL10	0.111310838186747	0.128151811897149	0.149202370449666	0.0695862095607292
Meth.RPL32	0.356032425524634	0.429320655950111	0.460153487824656	0.286715421813816
Meth.RPL7A	0.225355465401513	0.280367623002134	0.29765935547721	0.167244185415004
Meth.RPSA	0.318912022548268	0.384072123482714	0.408978368059892	0.251636802249693
Meth.RRAS	0.287185254094877	0.359855776491908	0.377580212918624	0.237504658095967
Meth.RRAS2	0.166027924213533	0.178300131654091	0.193765321130542	0.147811209616972
Meth.RXRA	0.245657507666059	0.280926967447191	0.319110737015955	0.192663882147384
Meth.RXRG	0.0968896428418687	0.240433519940476	0.260641320397931	0.0590810800149721
Meth.S100A6	0.304258851686177	0.361966706500787	0.404974338411805	0.239588632983043
Meth.S100A9	0.0659766753926013	0.0803593360010849	0.083392730385662	0.0550918033184907
Meth.SCARB1	0.0676179332964635	0.083292949373697	0.0879329739987541	0.0516847246165472
Meth.SCD	0.250207490635395	0.323446834304853	0.36523007672788	0.216555794359623
Meth.SCG2	0.325320194585007	0.402633249087071	0.417464756511065	0.279008673286194
Meth.SCGB2A1	0.0767241646934093	0.0881196870278985	0.0898058089376697	0.061014374099661
Meth.SCN3B	0.115559975871168	0.161025371687645	0.186485814970936	0.0955008763958097
Meth.SCN4A	0.0628217185812745	0.0817225364812227	0.0869294760101445	0.0498107696965095
Meth.SCNN1B	0.140849639670897	0.244827121134858	0.25549821069276	0.17109076153621
Meth.SCP2	0.12855325711099	0.154189809119417	0.181383158966567	0.137016948961257
Meth.SCTR	0.0675336765091333	0.0811327206191298	0.0868142244127224	0.0502531446528686
Meth.SDC4	0.123696478610226	0.112875243914417	0.125587408125409	0.128913957932448
Meth.SERPINB5	0.0963818584847848	0.0896952609270192	0.0947193043035254	0.0904764885054609
Meth.SERPINB9	0.0723965571101829	0.0836445248201533	0.08797538713697	0.067186419628347
Meth.SERPINE1	0.325863922552032	0.343090142892172	0.39840454995333	0.249313829526294
Meth.SESN1	0.352123969126361	0.423828116203443	0.451324792030096	0.261240744569413
Meth.SF1	0.319020817467863	0.382953519936096	0.400049224019676	0.238593570549857
Meth.SFN	0.0723949552211026	0.000347008442341178	0.0649652236723671	0.062372988421767
Meth.SFRP4	0.0794245248525057	0.204760582679339	0.225155689416012	0.0762947061994859
Meth.SHBG	0.0704969884235951	0.0820020223752704	0.0855064792845085	0.0728639988200035
Meth.SIM2	0.0907562288927349	0.11627258424972	0.128689431822229	0.0907689609036781
Meth.SIRT1	0.0692438341273069	0.0822808078442399	0.0839596201994471	0.0654078740488609
Meth.SIX2	0.170453377024306	0.236311688677903	0.271863779252615	0.0937779915122122
Meth.SIX5	0.294290056057278	0.386357409699566	0.410061343805868	0.254583141659125
Meth.SKIL	0.304196610702562	0.353300147376606	0.382603018899939	0.232102458793956
Meth.SKP2	0.354116611534288	0.429270852204715	0.466153537294575	0.272192469548659
Meth.SLC18A2	0.090042945089459	0.112232841967212	0.128280095138071	0.109031665565881
Meth.SLC19A1	0.0821403935004204	0.086859248672588	0.0917014597170091	0.0948064177738434
Meth.SLC20A1	0.26762359848523	0.352849233042564	0.376410559915856	0.213725238325138
Meth.SLC25A1	0.0893890854051047	0.0929745998356911	0.102348198735011	0.0781480691248922
Meth.SLC25A5	0.0709150120875857	0.0828636145865086	0.0860370918648598	0.0528064206648747
Meth.SLC2A4	0.244628434052847	0.290332936448143	0.350102727806336	0.194029245045263
Meth.SLC30A1	0.293132121177068	0.373745712488199	0.416665950661986	0.267085379415901
Meth.SLC34A2	0.0918054368529049	0.133949537920462	0.160780090106998	0.0559853303849134
Meth.SLC4A1	0.12337305553665	0.104589143520332	0.114536362813714	0.14000582764579
Meth.SLC5A5	0.109882911121396	0.257883146308777	0.268514720090866	0.139390613069277
Meth.SLC6A3	0.0671257693786001	0.136011370895643	0.141610734747014	0.0520084547651817
Meth.SLC6A4	0.0912891627236214	0.136797354812917	0.149361585781797	0.129773427689675
Meth.SLC6A5	0.145775148753582	0.240133160788266	0.279489627128081	0.145903178625414
Meth.SLC7A1	0.277051212278993	0.359368901785062	0.381073894193375	0.217565720997505
Meth.SLC9A2	0.110311446845303	0.111542819760468	0.130208552049521	0.128282749742563
Meth.SLC9A3	0.0844443093289338	0.166710682801838	0.183255480542845	0.0791369246423104
Meth.SLC9A3R1	0.206164567217065	0.210344803478715	0.24745075089317	0.19391215685394
Meth.SMAD6	0.287394225531552	0.339066691725569	0.378273150645083	0.226910973350793
Meth.SMAD7	0.281928846549691	0.333056989394046	0.34950988186823	0.219364794287573
Meth.SMARCA4	0.265254697818861	0.337497848113227	0.364257009096872	0.229404922313071
Meth.SMARCC1	0.188572048247693	0.267143709904169	0.272184125860109	0.199350701430358
Meth.SMARCD1	0.26282784869036	0.388859078834596	0.407704300907537	0.251148184224452
Meth.SNAI2	0.277490816684332	0.316685494283897	0.360070996030301	0.21641037722321
Meth.SNCA	0.201079543938259	0.372495156103231	0.407051407425881	0.0751856098538644
Meth.SNCG	0.0676391527935468	0.0823176159729946	0.0853003137289363	0.0600026248783687
Meth.SND1	0.201339259234941	0.299939003720526	0.316339757683312	0.19190959762468
Meth.SOCS1	0.291029015530798	0.35853338013558	0.359529735011743	0.245111652635105
Meth.SOCS3	0.152510205813995	0.251314155379131	0.237229172288605	0.14281648646305
Meth.SOD2	0.301889388600088	0.379010359713635	0.403985985148357	0.232525865509675
Meth.SOST	0.0709848497837499	0.0918278657665406	0.0921750820705627	0.0636331560295565
Meth.SOX2	0.0703891691223015	0.113638483801476	0.119554076705758	0.0521806679525395
Meth.SOX3	0.0679470444502529	0.11595720402789	0.131204022851811	0.0523321451908505
Meth.SOX5	0.235085137980799	0.382286953953059	0.397230419238796	0.222954850962577
Meth.SOX9	0.119117150307474	0.176040485830067	0.202086563711896	0.0889200708365853
Meth.SP1	0.171196991208432	0.211633119667569	0.230249763859944	0.132273530614502
Meth.SP3	0.151661549162993	0.165007017214642	0.196165557341331	0.144952532059916
Meth.SP4	0.245001192149681	0.334886230849462	0.375539388135847	0.238069154575454
Meth.SPARC	0.105466369671043	0.263780597092893	0.290857539164425	0.128485304519113
Meth.SPI1	0.0692658132391679	0.0831561061451466	0.0860137887660333	0.0616661070904155
Meth.SREBF1	0.0700088854737634	0.1276887838504	0.11042521590603	0.0799200972823454
Meth.SREBF2	0.267745522908056	0.330307460739779	0.357715288645033	0.208110171368543
Meth.SRF	0.139979019754971	0.197524877673736	0.199963309396119	0.114567267457196
Meth.SSRP1	0.164505750102133	0.20025621929022	0.226964565176963	0.166860777368713
Meth.SST	0.00161703513475602	0.166086835874579	0.190234042043893	0.000831344728047691
Meth.SSTR2	0.145022752757383	0.307810812128557	0.321905175229776	0.178566392005439
Meth.ST14	0.0658821036962733	0.06347410698622	0.000961740216492167	0.0652005515506011
Meth.STAT1	0.2986991891297	0.382826981474173	0.416382697374873	0.244293084681954
Meth.STAT2	0.329719184975559	0.409352001819676	0.437930392539673	0.261443545214787
Meth.STAT3	0.134998852853254	0.306692828871617	0.296894403237247	0.169480592375293
Meth.STAT4	0.0628835191220434	0.0799873027224036	0.0815890511619681	0.0484758680711042
Meth.STAT5A	0.0903709165857395	0.139481155919698	0.105409851286278	0.11695106858921
Meth.STAT5B	0.138883292837996	0.297693641911697	0.310258859382006	0.170796971363574
Meth.STAT6	0.304456803325245	0.362353897197519	0.372232377347029	0.241946452461458
Meth.STK3	0.19116182682318	0.182487314185908	0.223487486327027	0.17762157161451
Meth.STMN1	0.127284263838055	0.120106191604714	0.140309084331296	0.139921967251003
Meth.STRA13	0.261896565861323	0.336697846948258	0.390335353339416	0.209362461629721
Meth.SUB1	0.361626373574109	0.440181223362694	0.448282689664708	0.288607012870768
Meth.SULT1A1	0.177661871218998	0.250842473588267	0.307970630942664	0.110018120607545
Meth.SULT1A3	0.093808604938692	0.163510217679789	0.171472361965099	0.0827232945154089
Meth.SURF1	0.0657806305962307	0.0811465529415063	0.084461746982633	0.0521364534349454
Meth.SYVN1	0.331123640928789	0.391140178764279	0.404140765212995	0.248308878618304
Meth.T	0	0.19547402507916	0.204373675322299	0.0493248323718882
Meth.TAC1	0.0741731585140533	0.157137545508247	0.172382459904938	0.0525986109903311
Meth.TACR1	0.0836987428362496	0.163536225033908	0.188331235578638	0.0580279695192329
Meth.TAF7	0.17289079523385	0.360012016790374	0.356356297899623	0.220821801396419
Meth.TALDO1	0.265870474317546	0.344293615432895	0.365747679202594	0.223090222377295
Meth.TAPBP	0.27533430317255	0.345906140026671	0.364651208905801	0.210353549016276
Meth.TARBP2	0.359752862009391	0.42841724987514	0.460139811272995	0.272417811817466
Meth.TBP	0.194587149226401	0.181164367546089	0.210230237868596	0.189981897055765
Meth.TBX2	0.0792401240124008	0.104397491952333	0.110402284143773	0.0842534018972634
Meth.TBXA2R	0.192959925723671	0.310598560804614	0.311562161674461	0.201755881499033
Meth.TCF4	0.260012793670308	0.313102221283334	0.336072220829726	0.202248091485443
Meth.TCF7L1	0.160267849903639	0.245042563413657	0.284262567734051	0.113473471266961
Meth.TCIRG1	0.0662216057400584	0.0818775578544017	0.0847416117752352	0.0527747870160119
Meth.TCL1A	0.065546153944612	0.083196925100964	0.0855074174041085	0.0497306165637121
Meth.TCP1	0.322558116806597	0.393796269702865	0.4135036323389	0.25675549757928
Meth.TDGF1	0.0943016158538284	0.0873979793123602	0.0926953307271535	0.106997282303483
Meth.TEP1	0.117337959458776	0.152758519986218	0.165990168784359	0.0890651386528108
Meth.TERT	0.0638950287556538	0.0806738227486631	0.0826619129311766	0.049638703864732
Meth.TF	0.0700580173922558	0.0877191250469855	0.0910312308412456	0.0655561146537294
Meth.TFAM	0.248644662842216	0.306626318440312	0.34845270771	0.211060373267316
Meth.TFAP2A	0.169427985013766	0.178907730199874	0.222469377459624	0.135939607703477
Meth.TFAP2C	0.117687051537366	0.111666109670119	0.118171866403139	0.105034960182064
Meth.TFAP4	0.318749363677452	0.382110706907274	0.381141985293829	0.24284716778201
Meth.TFF2	0.0722664218568256	0.0865272212848876	0.0861285019100804	0.072511366520378
Meth.TFF3	0.0721076283665408	0.086977909018893	0.094197188794805	0.069737337996726
Meth.TFPI2	0.103130896685009	0.17335620791275	0.184893203065511	0.0626282284731969
Meth.TFRC	0.278076233159764	0.361855796444826	0.381127535498493	0.244198024750525
Meth.TGFA	0.250146291004306	0.272694276954369	0.314656642517828	0.202102517377041
Meth.TGFB1	0.0623405156401803	0.0791031381694323	0.0825091401735062	0.0489534391652969
Meth.TGFBR2	0.259911085815331	0.317177569538051	0.353745528722024	0.234862838218384
Meth.TGFBR3	0.105125020774885	0.170884966303014	0.186249378234068	0.153879711205421
Meth.TH	0.0671945876457282	0	0.0627787503400962	0.0558312705870754
Meth.THBD	0.113515223616808	0.169755313507118	0.206352425279259	0
Meth.THBS1	0.277635211947028	0.30637100861992	0.341848368267806	0.203284892944416
Meth.THRB	0.160744511938005	0.187868485115362	0.184527884191572	0.156165011153514
Meth.THY1	0.0654263573563358	0.0633442880059086	0.00928485181759557	0.0579731114530506
Meth.TIMP3	0.0806030723349396	0.10093462382315	0.112387696981738	0.0779949090122709
Meth.TLR10	0.110345160621401	0.116463528680845	0.124789665234525	0.0995765555625309
Meth.TLR2	0.190133838726279	0.217283270198657	0.267992619104883	0.181768002160614
Meth.TM7SF2	0.0667075963004605	0.0821114716721562	0.0837350894114291	0.0531292149661618
Meth.TMOD3	0.104003165951475	0.0944276643375768	0.0986984024804801	0.103887357363631
Meth.TNC	0.290448197056886	0.345953593606823	0.381974171249521	0.227505969044754
Meth.TNF	0.0980804175386397	0.107490821764264	0	0.11283492439716
Meth.TNFAIP3	0.351732609651434	0.459976969353711	0.484602158745725	0.288159946612198
Meth.TNFRSF10B	0.263942560494171	0.343201288312073	0.364342427471025	0.210623735286078
Meth.TNFRSF10C	0.0926428248099533	0.149397716058437	0.160233857632654	0.113952145517063
Meth.TNFRSF11B	0.0964813973906823	0.169555201665444	0.195932570066479	0.117439730569232
Meth.TNFRSF1B	0.115715091192699	0.227565189182732	0.183757468079977	0.138781209781845
Meth.TNNI3	0.0709015129517816	0.090062843121	0.0973872959587807	0.0545351720096582
Meth.TOMM20	0.227178926990625	0.345528733318164	0.365864349407769	0.212374980599651
Meth.TOMM70A	0.363427936913747	0.460871501932716	0.410626258496141	0.263185374445537
Meth.TOP2B	0.346935042666561	0.411717587893845	0.444054396087008	0.258332164800748
Meth.TP53	0.300118686847742	0.383134960585724	0.400587590506651	0.238600698948427
Meth.TP53INP1	0.178148816624325	0.189042844288786	0.207569707902085	0.13886668934574
Meth.TP73	0.0809474982596154	0.101859873059623	0.110111271929144	0.0754904743937034
Meth.TPI1	0.25787362419297	0.330192141213078	0.341710786262702	0.212975629122049
Meth.TPM1	0.0675800123550892	0.0829374397062994	0.0857002015240931	0.061080743614376
Meth.TPT1	0.360506773736836	0.413990415303771	0.481927206437549	0.268324650991396
Meth.TRAF4	0.230722577248785	0.312550522855577	0.332311518189132	0.194909744784742
Meth.TRAF6	0.196404020986763	0.244939465094707	0.258284722607599	0.157258519769852
Meth.TRH	0.0618164505730888	0.0611899680549184	0.00366485337471011	0.0497501470463211
Meth.TRIM25	0.284174545510854	0.332095535837343	0.36954973843321	0.23679214305838
Meth.TRPC1	0.0872070356867738	0.188315159414221	0.207460049855397	0.0798281267805009
Meth.TRPS1	0.263437276566527	0.335342649735233	0.358740090140293	0.142174673723476
Meth.TSC22D3	0.0746131296034327	0.103709569382108	0.11598672382861	0.0590177558290987
Meth.TSHR	0.0879764725170751	0.0919922991620373	0.098652112051379	0.087767030632417
Meth.TTF1	0.077278270067338	0.0890321705676382	0.0946595966678749	0.0963916822666339
Meth.TWIST1	0.0875135331096997	0.199381576756046	0.215024892457423	0.0557590817199197
Meth.TYMS	0.266169940155061	0.347294531921514	0.358915965728702	0.22442463264084
Meth.UBTF	0.169640441289856	0.344868259362914	0.353443123092321	0.220253820139612
Meth.UCP1	0.0952859138651519	0.169009752320073	0.189766254019827	0.128528847014031
Meth.UCP2	0.237692338600461	0.349282073526731	0.370489540061677	0.222638416271355
Meth.UGDH	0.0838330788064414	0.156864847154331	0.185346463833898	0.0563722249274517
Meth.ULBP1	0.187804501882768	0.232385725573049	0.221748880558366	0.160017657718495
Meth.USF2	0.319518965921029	0.405334560893297	0.412801915184409	0.305960651790935
Meth.USP18	0.214828050410619	0.203961438142649	0.250235772371008	0.220922046888889
Meth.UTF1	0.0737475271256876	0.146439632658236	0.146505336372365	0.0626802690343799
Meth.VAMP2	0.200163166007314	0.267941451080639	0.293541368408618	0.157118868376405
Meth.VDR	0.286360155765872	0.348540647119023	0.371080995612913	0.237420254397798
Meth.VHL	0.286118082113737	0.340095975641817	0.35754277564464	0.229081022681505
Meth.VIM	0.11364127657003	0.383831647489614	0.41966976523679	0
Meth.VIPR1	0.120022356893984	0.140203413187573	0.149478255794707	0.111232386161263
Meth.VSNL1	0.291565719427676	0.311593828880983	0.376610108953087	0.228425381934819
Meth.WARS2	0.290055559759988	0.373675574404956	0.391046909899174	0.244099518365927
Meth.WEE1	0.300651006540181	0.4108909519942	0.42980621916541	0.274450370578662
Meth.WNT4	0.0817100165509744	0.100673259583699	0.112608210254819	0.0675377193029684
Meth.WNT7B	0.148829982138692	0.162948825602973	0.187658376406641	0.129974780382301
Meth.WRN	0.098693172380854	0.149236276302646	0.171033977672528	0.106227530711628
Meth.WT1	0.0824509998388216	0.169468569211324	0.192506331912127	0.0822806070718399
Meth.YBX1	0.0721780589625888	0.0912832496658655	0.0987621475945047	0.054486567316882
Meth.YY1	0.284887083294917	0.338336434653401	0.344195090955722	0.222787658656853
Meth.ZBTB16	0.0697557764241203	0.088474888204875	0.0936268056554689	0.0579522906644549
Meth.ZEB1	0.196428598499504	0.205314398069993	0.191702051903592	0.156593675630594
Meth.ZHX1	0.191122931752577	0.233496789579606	0.25397455755177	0.151957384162747
Meth.ZNF202	0.305685502902312	0.367126421013335	0.390789596631618	0.235082008212516
Meth.ZNF267	0.203557172465128	0.352081512821983	0.380848767749515	0.160204721504811
Meth.ZNF76	0.174341220006503	0.211109275533165	0.246456739834716	0.176559535369714
Meth.ZP3	0.254000870260224	0.225898577143688	0.237831055322878	0.206229513377643
