# Supplementary material for: Preferential Activation of the Hedgehog Pathway by Epigenetic Modulations in HPV Negative HNSCC Identified with Meta-Pathway Analysis
Source: PLoS One. 2013 Nov 4;8(11):e78127. doi: 10.1371/journal.pone.0078127 (PMC3817178; doi:10.1371/journal.pone.0078127)
Supplement: Methods S1 — R code. ZIP archive containing R code used to for the analysis in this manuscript. The README file in the archive describes each of the files contained therein. To fully reproduce the results, the scripts should be run in the following order (1) Preprocessing.R, (2) RunMEGAPSReplicateThreshold.R, and (3) Postprocessing.R. Note that the CoGAPS analysis and associated gene set statistics are stochastic algorithms, so results may differ slightly from values reported here though qualitative results will remain unchanged. (ZIP) [file pone.0078127.s009.zip › CodeArchive_S1/GAPS/ExprsFALSE.MethTRUE/NormalTRUE.HPVPosTRUE.HPVNegTRUE/nP4.nIter50000000.SigE0.10/Pmean.0.3706017553.txt]

"1"	"4"	"11"	"14"	"15"	"16"	"18"	"22"	"25"	"30"	"31"	"37"	"50"	"2"	"3"	"5"	"6"	"7"	"8"	"9"	"10"	"12"	"13"	"17"	"19"	"20"	"21"	"23"	"24"	"26"	"28"	"29"	"32"	"34"	"36"	"39"	"40"	"42"	"43"	"44"	"45"	"46"	"48"	"49"	"114"	"115"	"116"	"117"	"101"	"102"	"103"	"104"	"105"	"106"	"107"	"108"	"118"	"109"	"110"	"111"	"112"	"113"	"119"	"120"	"121"	"122"	"123"	"124"	"125"
"p1"	0.0136169638028922	0.012931398738435	0.0183424613947382	0.0205710065909127	0.0217724654815472	0.0302212301480454	1.43658791118537e-09	0.0105472270403299	0.00634135653364981	0.0258752530795911	0.0167971359252671	0.0370074696782035	0.0134029123737326	0.0343540019023817	0.0386213209100436	0.0202408280389755	0.0132806136049119	0.0232135372332491	0.0197352248739248	0.0116382650572461	0.0185948303842179	0.0333741226587504	0.015688804645632	0.00713985481967913	0.0276824085265904	0.0339302560154349	0.0215490779651669	0.0235559369581491	0.0115395588576365	0.027526180124319	0.0189690271580304	0.0364854473888653	0.0160825405453898	0.0032895086426653	0.0281964901504502	0.0243265738798869	0.00785127819640194	0.0346896448111895	0.00666473917441568	0.0321072096157085	0.0210760011368983	0.0342254740305652	0.0188980007248471	0.0250805128226645	0.00922015562301251	0.00788351151053096	0.00978454810310707	2.34386051756447e-10	0.00107923190844557	0.00210047418979315	0.00237282943425448	0.00208999981811271	0.00171291880681325	0.00179674439620187	0.00952956218501166	0.000605789238136825	0.00191007690363907	0.00383444945553274	0.000586831387021171	0.000253762559491468	0.00173842755817942	4.70867643055351e-08	0.00102560723374953	0.00111208133035866	0.00248523484523729	0.0038387893473829	0.00768247305591128	0.00839926970953707	0.00192303100116952
"p2"	0.0174884790455391	0.0201779297968812	0.0156005049564594	0.00345372713986776	0.0145423619642502	0.0067991813826513	7.49174971159707e-09	0.0101570179866106	0.0238418214493859	0.00547711079542549	0.0178470462258889	0.00374804254049683	0.0195250273788655	0.00322838585111716	0.0024353384513389	0.0143906203476164	0.0203278272415885	0.00286039048489617	3.49116780781658e-09	0.00437375689435198	0.0103676913577497	0.00828518118915771	0.0175378076772102	0.0251999703495576	0.000319127942823495	0	0.0129629297371118	0.0043820946820346	0.0194518621014158	0.00819672550413248	0.0136822213290502	0.00462277636029771	0.0139382062550399	0.0123380860515358	0.00510333418733067	0.0106361417779984	0.0162250167823519	8.50255688329672e-10	0.0181515347133202	0.00625941180926542	0.00370865914409758	0.00303157030455847	0.00150675025860957	0.0110898031359179	0.00689928057093984	0.0104932515162526	0.00692135035488274	0.0232240942583144	0.0287013372645571	0.0286612853261205	0.0254699431970079	0.0256175160179716	0.0240315516494126	0.0259881461032884	0.00551843229612693	0.0302759200560131	0.027903638717641	0.0219698369928272	0.0273366915739719	0.0283280615407526	0.0274441088233666	0.0288735053571447	0.030713062689794	0.027468495762804	0.0287044196460449	0.0267298410025224	0.0130101499565043	0.0122262525486731	0.0242183423600945
"p3"	0.0123280389647892	0.0072568117561748	0.00439262585736169	0.00788559378959457	0.000587281253074521	0	0.0048676649264257	0.014844803748206	0.00995630936676978	0.0167392606301217	0.0128327257473442	0.00627849305146881	0.0103525295706107	0.0110286205037706	0.00132712678134434	0.00374731380226054	0.00773625710290432	0.0114946431060092	0.0333746100886037	0.0142100109394935	0.0123571998091607	0.00259225007494579	0.0120333704879843	0.00990925739690002	0.0163599432851599	0.00585299588359893	0.0196364093738192	0.0170426882360709	0.00716035859961028	0.00824583784730085	0.0117815775349948	0.000375606752182646	0.00914524620095391	0	0.0021652456797999	0.0106806212511296	0.0278844072386942	0.0133030970225113	0.00448314110189205	0.00730503333763348	0.0235903058358165	0.00747419152886035	0	0.00524076016572675	0.0427962539813587	0.0375480194114651	0.0391021571438014	0.0276612599857454	0.015083291495016	0.0165744986461047	0.0190831553101612	0.0244231547705578	0.0224352543701529	0.014335390643768	0.039389005176046	0.013445295999906	0.0141882031247709	0.0259949639019264	0.0213121626813535	0.0169482734841793	0.01316875287895	0.0163875807014132	0.0150682613985627	0.022639339709845	0.00923494364922845	0.0206573634730593	0.0283856506419233	0.0315326874879437	0.0267448143016873
"p4"	0.0125725439187496	0.011714711488317	0.0182557835072136	0.0458358913054886	0.02265918035903	0.0137926192721022	0.108055426467592	0.041008511305053	0.0138589827068278	0.0124979396947588	0.00655319746770099	0.00759189453949181	0.0129675883825968	0.00172431501356819	2.49267649398234e-06	0.0142243919661755	0.00746104814998325	0.0238272125440585	0.0154502882053145	0.0503239678095276	0.023837550206651	0.00707018979749796	0.00973236412215915	0.00284204534853034	0.0137723651611485	0.0251138329063217	1.10254135359944e-10	0.0157487791184119	0.017422433310624	0.0132021733266192	0.0142959181224518	0.0106790089099547	0.0257290321700545	0.0712728736971962	0.0273642093524971	0.00476896472250414	0.00537395629635217	0.0118629992619199	0.0300605458249264	0.00725987800588794	0.0120687737203608	0.0106229829384626	0.052550652992209	0.0113967129245587	0.00899628409543202	0.00782268148022777	0.0141509614520621	0	0.00493070209897283	0.00433508236464043	0.00535311303551031	2.62794658799031e-07	0.00623162466352753	0.00808727938420881	0.0131857307483929	0.00518523545454686	0.00591917579558998	0.000666609463072554	0.00243830817532314	0.00338224605044628	0.00652730001319958	0.005331638203442	0.00355014793035804	8.72898482032129e-11	0.00679327194994556	1.32840004704159e-06	0.0104352600784341	0.0105287999267478	0.00172072722632669
