# Supplementary material for: Preferential Activation of the Hedgehog Pathway by Epigenetic Modulations in HPV Negative HNSCC Identified with Meta-Pathway Analysis
Source: PLoS One. 2013 Nov 4;8(11):e78127. doi: 10.1371/journal.pone.0078127 (PMC3817178; doi:10.1371/journal.pone.0078127)
Supplement: Methods S1 — R code. ZIP archive containing R code used to for the analysis in this manuscript. The README file in the archive describes each of the files contained therein. To fully reproduce the results, the scripts should be run in the following order (1) Preprocessing.R, (2) RunMEGAPSReplicateThreshold.R, and (3) Postprocessing.R. Note that the CoGAPS analysis and associated gene set statistics are stochastic algorithms, so results may differ slightly from values reported here though qualitative results will remain unchanged. (ZIP) [file pone.0078127.s009.zip › CodeArchive_S1/GAPS/ExprsFALSE.MethTRUE/NormalTRUE.HPVPosTRUE.HPVNegTRUE/nP4.nIter50000000.SigE0.10/PResults0.3706017553.Diagnostics.txt]

Diagnostics for P created at Tue Jun 12 00:05:44 2012


number of genes: 972
number of samples: 69
number of patterns: 4
number of burn in steps: 1e+08

Initial chi^2: 5.66088e+08

Iter	Burn In	T	chi^2	number of atoms
0	1	2e-08	5.66088e+08	1
1000000	1	0.02	2.76568e+07	433
2000000	1	0.04	2.67794e+07	447
3000000	1	0.06	2.47834e+07	470
4000000	1	0.08	2.39883e+07	460
5000000	1	0.1	2.38202e+07	463
6000000	1	0.12	2.36262e+07	464
7000000	1	0.14	2.35491e+07	463
8000000	1	0.16	2.34933e+07	472
9000000	1	0.18	2.34583e+07	489
10000000	1	0.2	2.34347e+07	469
11000000	1	0.22	2.34226e+07	498
12000000	1	0.24	2.34206e+07	484
13000000	1	0.26	2.34188e+07	501
14000000	1	0.28	2.34178e+07	486
15000000	1	0.3	2.34162e+07	520
16000000	1	0.32	2.34153e+07	498
17000000	1	0.34	2.34148e+07	511
18000000	1	0.36	2.34142e+07	503
19000000	1	0.38	2.34138e+07	507
20000000	1	0.4	2.34133e+07	514
21000000	1	0.42	2.34127e+07	496
22000000	1	0.44	2.34121e+07	529
23000000	1	0.46	2.34115e+07	497
24000000	1	0.48	2.34113e+07	551
25000000	1	0.5	2.34106e+07	515
26000000	1	0.52	2.34104e+07	524
27000000	1	0.54	2.34103e+07	548
28000000	1	0.56	2.34098e+07	529
29000000	1	0.58	2.34098e+07	538
30000000	1	0.6	2.34095e+07	545
31000000	1	0.62	2.34089e+07	529
32000000	1	0.64	2.34091e+07	550
33000000	1	0.66	2.34087e+07	569
34000000	1	0.68	2.34087e+07	545
35000000	1	0.7	2.34085e+07	553
36000000	1	0.72	2.34081e+07	565
37000000	1	0.74	2.3408e+07	526
38000000	1	0.76	2.34078e+07	556
39000000	1	0.78	2.34079e+07	572
40000000	1	0.8	2.34076e+07	589
41000000	1	0.82	2.34078e+07	579
42000000	1	0.84	2.34074e+07	605
43000000	1	0.86	2.34074e+07	587
44000000	1	0.88	2.34071e+07	610
45000000	1	0.9	2.34071e+07	584
46000000	1	0.92	2.34071e+07	603
47000000	1	0.94	2.34069e+07	614
48000000	1	0.96	2.34068e+07	598
49000000	1	0.98	2.34065e+07	609
50000000	1	1	2.34065e+07	561
51000000	1	1	2.34065e+07	618
52000000	1	1	2.34066e+07	615
53000000	1	1	2.34066e+07	580
54000000	1	1	2.34066e+07	583
55000000	1	1	2.34065e+07	569
56000000	1	1	2.34066e+07	576
57000000	1	1	2.34065e+07	555
58000000	1	1	2.34065e+07	608
59000000	1	1	2.34066e+07	594
60000000	1	1	2.34067e+07	594
61000000	1	1	2.34066e+07	615
62000000	1	1	2.34065e+07	603
63000000	1	1	2.34067e+07	591
64000000	1	1	2.34065e+07	600
65000000	1	1	2.34066e+07	590
66000000	1	1	2.34068e+07	597
67000000	1	1	2.34067e+07	606
68000000	1	1	2.34067e+07	621
69000000	1	1	2.34066e+07	590
70000000	1	1	2.34068e+07	608
71000000	1	1	2.34067e+07	588
72000000	1	1	2.34066e+07	584
73000000	1	1	2.34065e+07	609
74000000	1	1	2.34067e+07	590
75000000	1	1	2.34067e+07	611
76000000	1	1	2.34068e+07	604
77000000	1	1	2.34066e+07	563
78000000	1	1	2.34066e+07	606
79000000	1	1	2.34066e+07	584
80000000	1	1	2.34066e+07	582
81000000	1	1	2.34065e+07	575
82000000	1	1	2.34066e+07	612
83000000	1	1	2.34066e+07	573
84000000	1	1	2.34066e+07	605
85000000	1	1	2.34065e+07	608
86000000	1	1	2.34065e+07	589
87000000	1	1	2.34065e+07	620
88000000	1	1	2.34067e+07	602
89000000	1	1	2.34066e+07	588
90000000	1	1	2.34067e+07	599
91000000	1	1	2.34066e+07	598
92000000	1	1	2.34067e+07	597
93000000	1	1	2.34066e+07	576
94000000	1	1	2.34067e+07	606
95000000	1	1	2.34066e+07	609
96000000	1	1	2.34068e+07	584
97000000	1	1	2.34067e+07	616
98000000	1	1	2.34066e+07	602
99000000	1	1	2.34066e+07	622
100000000	0	1	2.34066e+07	615
101000000	0	1	2.34068e+07	611
102000000	0	1	2.34066e+07	626
103000000	0	1	2.34067e+07	591
104000000	0	1	2.34066e+07	603
105000000	0	1	2.34065e+07	571
106000000	0	1	2.34065e+07	591
107000000	0	1	2.34065e+07	595
108000000	0	1	2.34065e+07	591
109000000	0	1	2.34066e+07	602
110000000	0	1	2.34065e+07	590
111000000	0	1	2.34067e+07	601
112000000	0	1	2.34066e+07	586
113000000	0	1	2.34065e+07	578
114000000	0	1	2.34065e+07	606
115000000	0	1	2.34067e+07	606
116000000	0	1	2.34066e+07	582
117000000	0	1	2.34067e+07	623
118000000	0	1	2.34067e+07	584
119000000	0	1	2.34066e+07	610
120000000	0	1	2.34068e+07	611
121000000	0	1	2.34066e+07	568
122000000	0	1	2.34066e+07	591
123000000	0	1	2.34067e+07	584
124000000	0	1	2.34067e+07	600
125000000	0	1	2.34067e+07	599
126000000	0	1	2.34065e+07	593
127000000	0	1	2.34068e+07	603
128000000	0	1	2.34066e+07	589
129000000	0	1	2.34066e+07	588
130000000	0	1	2.34065e+07	591
131000000	0	1	2.34066e+07	596
132000000	0	1	2.34066e+07	562
133000000	0	1	2.34067e+07	601
134000000	0	1	2.34067e+07	580
135000000	0	1	2.34067e+07	603
136000000	0	1	2.34067e+07	601
137000000	0	1	2.34067e+07	592
138000000	0	1	2.34065e+07	628
139000000	0	1	2.34066e+07	592
140000000	0	1	2.34067e+07	615
141000000	0	1	2.34064e+07	630
142000000	0	1	2.34067e+07	613
143000000	0	1	2.34065e+07	584
144000000	0	1	2.34067e+07	614
145000000	0	1	2.34065e+07	590
146000000	0	1	2.34068e+07	596
147000000	0	1	2.34067e+07	607
148000000	0	1	2.34068e+07	581
149000000	0	1	2.34067e+07	613


Summary
<number of atoms> 597.54 <chi^2>: 23406628 ; chi^2 of mean: 23402543.9255091
