# Supplementary material for: Preferential Activation of the Hedgehog Pathway by Epigenetic Modulations in HPV Negative HNSCC Identified with Meta-Pathway Analysis
Source: PLoS One. 2013 Nov 4;8(11):e78127. doi: 10.1371/journal.pone.0078127 (PMC3817178; doi:10.1371/journal.pone.0078127)
Supplement: Methods S1 — R code. ZIP archive containing R code used to for the analysis in this manuscript. The README file in the archive describes each of the files contained therein. To fully reproduce the results, the scripts should be run in the following order (1) Preprocessing.R, (2) RunMEGAPSReplicateThreshold.R, and (3) Postprocessing.R. Note that the CoGAPS analysis and associated gene set statistics are stochastic algorithms, so results may differ slightly from values reported here though qualitative results will remain unchanged. (ZIP) [file pone.0078127.s009.zip › CodeArchive_S1/GAPS/ExprsFALSE.MethTRUE/NormalTRUE.HPVPosTRUE.HPVNegTRUE/nP4.nIter50000000.SigE0.10/Psd.0.3706017553.txt]

"1"	"4"	"11"	"14"	"15"	"16"	"18"	"22"	"25"	"30"	"31"	"37"	"50"	"2"	"3"	"5"	"6"	"7"	"8"	"9"	"10"	"12"	"13"	"17"	"19"	"20"	"21"	"23"	"24"	"26"	"28"	"29"	"32"	"34"	"36"	"39"	"40"	"42"	"43"	"44"	"45"	"46"	"48"	"49"	"114"	"115"	"116"	"117"	"101"	"102"	"103"	"104"	"105"	"106"	"107"	"108"	"118"	"109"	"110"	"111"	"112"	"113"	"119"	"120"	"121"	"122"	"123"	"124"	"125"
"p1"	3.87321414781554e-05	4.28936848034557e-05	5.28780415136102e-05	5.62509124721653e-05	5.70228348229745e-05	5.50984672369231e-05	6.44430876573131e-08	5.00584306333616e-05	4.22604261028428e-05	5.06709191169265e-05	3.94237747042149e-05	5.9536388267709e-05	4.18689945229955e-05	5.09048171293679e-05	7.58058025393623e-05	5.06846378560234e-05	4.23553993955466e-05	4.54558371704416e-05	7.81241658350383e-05	5.35764587462461e-05	4.54063323773343e-05	5.23100335678824e-05	4.02845247584306e-05	4.08290693424304e-05	5.14499337008653e-05	5.76051912791896e-05	4.4851365365434e-05	5.1253850047048e-05	4.10519573140577e-05	4.73698450290625e-05	4.38513883194651e-05	5.74800568391549e-05	4.2275892627977e-05	6.02050874708179e-05	5.66874896653222e-05	3.98248806315193e-05	5.31513889560025e-05	5.30953161511122e-05	4.45016862057231e-05	4.8014219466281e-05	5.57745171103699e-05	5.15534725509124e-05	5.78717953830277e-05	4.59502585337468e-05	9.45667306935431e-05	7.68838285987798e-05	8.74801869383545e-05	2.3438605175648e-08	4.42549946589739e-05	4.28520089611153e-05	4.27419108950582e-05	4.59294667563515e-05	4.47459561308921e-05	4.3157829963775e-05	8.70387283891749e-05	4.59608141741091e-05	4.35008352656266e-05	4.95742859560182e-05	4.68763379173718e-05	4.47051202359339e-05	4.2550883686482e-05	7.07524591094186e-07	4.53680715705356e-05	4.32803148574278e-05	4.6722482897213e-05	4.11736081937736e-05	5.64821793537918e-05	6.44168793418831e-05	5.07314843810192e-05
"p2"	3.2041165026595e-05	3.18532316302061e-05	4.02619933602256e-05	4.80941373387798e-05	4.18144580275347e-05	4.387595602786e-05	1.72818926100734e-07	4.03312891479116e-05	3.30437598331115e-05	4.15054616695338e-05	3.30028620062282e-05	4.86193261578527e-05	3.33091210749524e-05	4.35876938033082e-05	9.11999397410104e-05	4.04705927670269e-05	3.06475391949089e-05	3.75674122646599e-05	1.10975247506847e-07	4.34475134748109e-05	3.81998932261992e-05	4.05392547063666e-05	3.20884475084385e-05	3.11668813506242e-05	4.46558874772983e-05	0	3.98847064048221e-05	4.14812912378162e-05	3.13205820779625e-05	3.94410199456546e-05	3.65949703361746e-05	4.40525970234724e-05	3.68030419261632e-05	5.77405982042907e-05	4.66290552148381e-05	3.38288752951381e-05	4.00877125389961e-05	5.54040837735636e-08	3.50739116328642e-05	3.9142687434854e-05	4.22458167397335e-05	4.19936314486312e-05	3.86962808240053e-05	3.65290839352892e-05	5.39553007993132e-05	4.54673198648875e-05	5.23551714228777e-05	4.18711190300048e-05	3.53992741927988e-05	3.55820193076231e-05	3.50757863793098e-05	3.89871330171939e-05	3.59142142892504e-05	3.4855004032409e-05	5.14802232691779e-05	3.65142478628314e-05	3.4858206552385e-05	3.84579426219852e-05	3.90993888359216e-05	3.71820221727468e-05	3.32632315102658e-05	3.62592901169765e-05	3.68184509397864e-05	3.78944670450163e-05	3.4157649405702e-05	3.52102486628221e-05	3.69788974533042e-05	4.07128704752018e-05	4.08767356706251e-05
"p3"	3.32116729525905e-05	5.02661243418569e-05	4.17201932865677e-05	5.10111479648879e-05	4.59305274427503e-05	0	5.15930601505394e-05	4.46362365238745e-05	5.39584586625528e-05	5.96287133693448e-05	3.37051897516066e-05	4.47884169443719e-05	4.08165318726636e-05	4.75784898397845e-05	5.33180722858741e-05	4.1353930208281e-05	4.95224055392962e-05	4.85998297967729e-05	0.000125131379335472	5.62381881252101e-05	3.54761826266741e-05	3.70719974505607e-05	3.47889334417085e-05	6.25469264122334e-05	6.71834693295379e-05	4.15714864484962e-05	3.97125712018053e-05	5.92916803528818e-05	4.54595636332588e-05	3.328357188371e-05	3.07782423566231e-05	3.48543504733697e-05	3.11719273448514e-05	0	3.50118308838723e-05	2.96823027808849e-05	4.51520849003141e-05	5.86644366574437e-05	4.67638448410427e-05	3.35476674411366e-05	7.2343560655341e-05	4.19153068948178e-05	0	3.40595561271486e-05	0.000119412942706546	8.93468968491476e-05	0.000111675209041917	4.16278719163404e-05	6.15558038989139e-05	5.76140064686218e-05	4.42302897795591e-05	3.96048044814332e-05	3.68154411646509e-05	5.45019725665147e-05	0.00011430689684869	7.02853843341508e-05	6.04380446123868e-05	3.60559455091767e-05	4.76901969325521e-05	5.73589182775051e-05	6.13047734450443e-05	5.78663243400369e-05	6.82458512286927e-05	4.40566472613088e-05	7.55228043368258e-05	4.39655478300633e-05	5.65159472806235e-05	6.87108487700925e-05	3.70619027559113e-05
"p4"	6.58753954355991e-05	7.22853606001728e-05	8.32905333090094e-05	0.000105099470820154	8.88352290901563e-05	8.94439482687459e-05	0.00022124822038809	9.32815601209183e-05	7.29797106107696e-05	8.3547178013973e-05	6.57278027261872e-05	9.40371822998763e-05	7.1011494238478e-05	8.70528446921984e-05	0.00010437241254436	8.82652033255828e-05	6.99523220785423e-05	8.23906341924876e-05	0.000112953150190609	0.000107457484925393	7.83041474104091e-05	7.74769557348891e-05	6.60878955676051e-05	7.16749660940302e-05	9.34143338168718e-05	9.36131312714113e-05	1.10254135359957e-08	8.13933330067897e-05	7.17597000748354e-05	7.74308314211201e-05	7.14084502861292e-05	8.35032778173956e-05	7.62558848271681e-05	0.000151865035110875	8.84207648840512e-05	7.22313876543763e-05	7.678626458206e-05	8.5571439623882e-05	8.76723932559011e-05	7.43775605897122e-05	9.6465824554904e-05	7.66840460074151e-05	0.00011758290631613	7.26889498155692e-05	0.000129150295476177	0.000105791580226759	0.000121215587324761	0	7.20761310821205e-05	6.95840032697787e-05	6.65935986420018e-05	3.62540974598656e-06	6.45644274243313e-05	7.26924837359758e-05	0.000123587040839147	7.64978697890707e-05	7.13025518140944e-05	6.83952915898774e-05	6.76632909393588e-05	6.91225191748006e-05	7.05196271912308e-05	7.0112624530659e-05	7.54325360359659e-05	8.72898482032037e-09	7.94788267355026e-05	1.16633900018427e-05	8.11538245604193e-05	9.01379392830514e-05	6.70171091846181e-05
