# Supplementary material for: Preferential Activation of the Hedgehog Pathway by Epigenetic Modulations in HPV Negative HNSCC Identified with Meta-Pathway Analysis
Source: PLoS One. 2013 Nov 4;8(11):e78127. doi: 10.1371/journal.pone.0078127 (PMC3817178; doi:10.1371/journal.pone.0078127)
Supplement: Methods S1 — R code. ZIP archive containing R code used to for the analysis in this manuscript. The README file in the archive describes each of the files contained therein. To fully reproduce the results, the scripts should be run in the following order (1) Preprocessing.R, (2) RunMEGAPSReplicateThreshold.R, and (3) Postprocessing.R. Note that the CoGAPS analysis and associated gene set statistics are stochastic algorithms, so results may differ slightly from values reported here though qualitative results will remain unchanged. (ZIP) [file pone.0078127.s009.zip › CodeArchive_S1/GAPS/ExprsFALSE.MethTRUE/NormalTRUE.HPVPosTRUE.HPVNegTRUE/nP5.nIter50000000.SigE0.10/Amean.0.4583876766.txt]

p1	p2	p3	p4	p5
Meth.AANAT	9.70122200741641	1.4800462497239	1.34522791463837	1.97558614939251	2.07718796850072
Meth.ABCA1	19.3740965558577	56.7286842550096	27.7186891553395	40.6984500627646	37.7925944605912
Meth.ABCA2	17.1080996173784	52.5873765916544	23.866113208126	35.1615293485262	30.0439338575751
Meth.ABCC3	9.86767059771158	6.38275344719672	30.9802937047783	41.5680024576323	50.3352676086639
Meth.ABCG2	20.2285553566352	58.6194674681833	27.028810388907	39.2604002190473	13.1254503615081
Meth.ABL1	9.18433027144609	38.7155045872079	12.4791805192183	22.1020444835958	17.2253587116561
Meth.ABRA	0.920136801215862	1.46453326438575	0.418869671341741	2.47992523129469	1.37109059173558
Meth.ACAA1	17.8127550896066	63.1668067704009	26.2029992478642	38.6561047480484	35.5152491827256
Meth.ACADM	10.5022530748695	62.1996605310927	22.3643175556353	12.7998411414654	60.9806194021162
Meth.ACAT1	6.2557385289021	22.5934210810532	8.63703769134918	14.3962265862868	13.3600238570341
Meth.ACAT2	4.23379289227769	17.6430342927521	7.27742424871777	6.74437698813081	10.2517463409372
Meth.ACE	21.4969763382134	59.4895570024376	29.8191818179058	29.8391339043174	35.2292133121763
Meth.ACE2	7.4944816858402	9.70943526529515	5.38434338869612	7.77645774523615	4.80945434992225
Meth.ACHE	23.0665400993367	64.6053568935063	31.2014797802146	35.1588049225396	44.9071156320542
Meth.ACLY	22.2516134413922	28.9593339033138	23.3860025057459	35.2862686306167	33.5634314908326
Meth.ACOX1	20.0461931227431	65.8604850105854	27.0030291885078	39.4874698109692	31.952626916907
Meth.ACSL1	16.9250955309235	57.8917221275005	23.8953991879411	29.8485725720155	22.5980999582195
Meth.ACTA1	0.405230118261142	17.7817113939859	3.96001581578405	0.435609714123344	45.046930079787
Meth.ACTB	23.2542055940754	72.9228200429243	28.3195802055179	48.780336606	38.5982626900156
Meth.ACTG1	6.09306988619451	71.9083284660043	34.7806928707369	50.665288559233	42.8895223930141
Meth.ADA	14.3731851439906	59.6336354584245	20.0466469379973	26.1642674023154	0
Meth.ADAM17	12.9057617578975	52.1406420888625	18.4518346099026	28.1910739870658	22.2164830997395
Meth.ADAMTS1	15.4255544762366	15.2957813967113	29.1740383453669	33.8131356705877	51.0412591252162
Meth.ADAR	17.6804552353086	64.3416888379791	26.3250118635831	38.8010901880137	37.8454450706665
Meth.ADCY3	5.57772746990031	0.808546855683391	2.12104943163002	1.55325292031134	2.94724613084747
Meth.ADCY4	10.4097646450175	37.6993712386157	2.89572906719925	4.86235302045282	36.0966292829456
Meth.ADCYAP1	0.378082732986124	30.9048198563417	2.82494330410615	6.05817368284063	42.7814282002262
Meth.ADCYAP1R1	2.5513776430505	34.1096063845263	20.2932493979241	9.69359356176966	70.6042169619211
Meth.ADD1	15.3125932394994	52.3257141431995	21.899524301081	30.259569551369	27.4869397611581
Meth.ADH5	18.196900933567	69.2844932970249	25.8870852347887	43.7077695394413	31.1126145727674
Meth.ADPRH	21.5824351812825	26.6784418631131	17.1626196529854	14.5840539365438	25.7193653182206
Meth.ADRA1B	2.43817301187663	2.35323032809333	4.18523056427289	0.997293887472809	2.29422648855919e-05
Meth.ADRA1D	0.302667055700384	2.5375853624598	1.50137859649561	1.11067037105096	3.26821595422568
Meth.ADRA2B	1.57871479880293	4.71846818091453	1.94000550637603	3.13314358286067	2.79488277790219
Meth.ADRB1	0.484353960378574	9.13184044591351	11.9211358372614	3.96400332141472	25.0757643110603
Meth.ADRB2	2.40227935828185	44.8466794696915	20.8306517609749	18.6264061196201	24.3180085076821
Meth.ADRB3	3.85992349466598	12.6536316478004	4.21029824188562	9.66394891012346	21.0564734388951
Meth.ADSL	23.6803385958791	78.4560525638474	33.6011689373823	51.6781756230717	42.1168524750383
Meth.AGGF1	11.2960747059523	58.116752773567	23.0871761699272	30.1805752928123	24.4016870407378
Meth.AGTR1	3.28119164590447	14.1436280935688	3.47016836773494	8.68071489290131	41.921036104044
Meth.AGTRAP	18.5855450153724	64.1076108686387	27.5675197776321	42.0404284506838	32.024115211358
Meth.AHRR	1.4014555961897	1.38012868521208	1.45858288506147	1.74956099454666	0.6111384529
Meth.AIM1	17.6237633198157	65.2389543986905	33.419136083649	42.5917126453684	40.7114346252227
Meth.AIP	19.3543793188681	49.0921822359074	23.0166938048389	21.420571905358	0
Meth.AKNA	1.83352305628965	6.74363988662838	2.24559951149302	4.30733721000744	4.33353710116454
Meth.AKR1B1	21.4225163073845	73.9133351092039	31.2230257057571	50.091285815973	42.6491888373589
Meth.AKT2	13.1760757243853	46.4000030993577	20.3883904001612	26.8594100277697	21.7754218662217
Meth.ALAS1	17.7442590859845	45.2562538338262	8.94511497243664	6.89017968970596	14.6447624019292
Meth.ALDH1A1	12.5217420253793	45.4544937438208	4.93643589261755	23.1870806505353	19.2765873013679
Meth.ALDOC	30.0270199292895	66.0661696726693	25.4112618833673	3.83051481079636e-08	31.1271279044857
Meth.ALOX12	8.61870400941847	0.464945663135221	5.23159006401819	7.25370758048044e-05	3.49017366816826
Meth.ALOX15	13.2343759119339	29.6187486744597	16.8853849435362	1.79805534061512	39.6449435567996
Meth.ALOX5	11.6286369639707	35.0901955119031	20.0417039094713	19.7747911237182	26.4344941091235
Meth.AMBP	9.77995646299003	4.09589237285904	3.67302230882285	5.02771780160555	7.56225779519218e-05
Meth.ANGPT1	6.65467917398191	35.0706669113992	1.97041763889249	16.5404221727544	16.4305515911983
Meth.ANPEP	7.4196871638591	3.35720693198183	0.449380780772118	1.14755519809753	0.38035278264094
Meth.APBB1	19.8211761047197	75.51180919194	45.6121534614767	17.4836536177755	47.0237334930585
Meth.APC	4.42565382420469	13.0063522234933	7.04600738510487	13.4070917251674	15.7424401550831
Meth.API5	7.95820294860209	33.6149007486334	10.7719069628335	14.7794184521064	12.9358886535895
Meth.APOB	6.22372489779029	18.438672745691	9.82517098968828	9.78602124590405	15.9308633051949
Meth.APOBEC3G	13.4003878137363	38.4786369014768	7.13273857587242	8.39820921819147	16.9903569572947
Meth.APOH	6.16078219201683	4.6633799311542	2.5910936555898	5.8078102840723	3.11489180720268
Meth.APP	11.0769191515436	22.2404156543076	28.9919453642808	41.2984896515941	46.4899120128103
Meth.APRT	21.6366127714197	65.5860466207399	28.4582169725506	42.7486942377318	43.6027616665723
Meth.AQP5	12.7063222437406	16.830420528381	8.97596969115557	4.16115632669844	19.2731638039728
Meth.AR	5.54749736732966	7.31840976651593e-05	5.69151287186246	9.31287545141061	11.8171498847068
Meth.ARNTL	9.97409068866834	39.8033894491094	13.6268647995493	18.6259263461072	33.2561856830784
Meth.ASPH	19.3467901583704	67.3463218078156	31.5313868190642	34.168769475356	32.9783570573048
Meth.ATF2	18.1240853473344	56.9745024591677	22.8000178837165	36.1197223238446	29.655071027142
Meth.ATF3	10.8707408396757	11.3905307895143	2.46031407881672e-06	8.08698524149987	0.0125091570243076
Meth.ATF5	3.70334146308882	14.2960510473837	6.41413905359617	3.10873956839488	0.317168428564427
Meth.ATF6	11.7052178097925	48.7875907437377	15.6088114538453	23.6330205638556	20.830273244211
Meth.ATOH1	15.1722640373838	19.1004184367538	27.4349100657913	24.0976504249172	39.2562717449
Meth.ATP1A1	14.2292257928538	32.5418713076136	19.0103649887365	23.7847085196722	20.9823839391008
Meth.ATP1B1	21.3200854752592	59.8717045949799	28.2658915295138	43.1184580139189	36.9321225401301
Meth.ATP2A2	19.1631381473234	64.570160032291	27.8502156904995	45.3498928347543	35.603576201507
Meth.ATP2A3	29.2977510252504	68.4222678238614	7.93098980524389	13.5697949346798	44.2276803358364
Meth.ATP7B	8.72844090707545	50.0722413301732	10.3445396697851	15.6413529826839	36.6158525475997
Meth.ATXN1	22.239127841938	77.6540894321693	33.1964937487473	48.7168990570692	39.0379609477238
Meth.AURKB	18.6193480034625	67.5728862378835	25.4714860010606	43.1302946509175	34.679796610725
Meth.B2M	23.2608349243781	78.1186086073131	32.1445325025437	51.77118040223	45.4203972049203
Meth.B3GAT1	10.552411041168	30.5283532900391	6.44027169972957	3.9198394798395	40.2006465974997
Meth.B4GALT1	14.5766424073417	25.2768201951679	9.08381892800213	4.92605316165029	9.63190902556713
Meth.B4GALT5	25.0370398048963	83.4076066200844	35.2016356203603	55.9924278743854	44.6942807653224
Meth.BACE1	16.1380766396486	4.71097850552782e-05	30.5302069970128	32.2610660966524	54.8540722437561
Meth.BARX2	17.8826560066275	23.0547343090191	28.5872243141694	43.6609804773568	49.024598617826
Meth.BAX	21.4602073330572	51.5743888763498	27.777420622553	39.3135457821777	30.0209538423598
Meth.BBC3	16.5827045904685	55.7810787733079	24.2966546157621	32.7386631752259	29.5688680716325
Meth.BCL2	13.2021656911398	56.2012992940607	24.1730817445184	16.0614395361241	28.7523810509783
Meth.BCL3	18.5621372567468	59.7040908343196	24.4048571939264	37.3045302836246	31.0575582292615
Meth.BCL6	21.8302074242774	71.3054235707959	33.0560922529386	46.3243974034708	34.600324372402
Meth.BDKRB2	16.7670982523154	14.1982446567041	18.44941129312	25.4413252947041	27.865992486067
Meth.BDNF	4.19633840784288	28.9280937878618	9.27190882034032	8.7309325337784	38.0649174209276
Meth.BIK	20.1377092366	35.7000980526663	20.84481914327	12.6625603400249	18.407244706071
Meth.BMF	23.4371056250493	79.1468043885103	34.7064616436029	51.7085642590575	43.4782658359364
Meth.BMP4	9.40651110776244	11.9599387506667	5.2179185616373	6.76527754812163	9.57414050077186
Meth.BMP7	16.7141886169568	14.4804782434029	32.0050319618787	41.4350285047005	56.2714888707554
Meth.BOP1	18.18527203481	65.1286521370466	28.3069076304652	42.7632932714621	29.5927445591951
Meth.BRCA1	4.07963164509815	5.40251694475221	6.14335982918814	2.42978255933002	0.51568435957131
Meth.BRCA2	2.52802814975406	7.34572178265868	4.1768991143021	3.78730449873857	1.74113875899475
Meth.BSG	33.6082146150347	92.0708471947394	25.683004943142	2.31254032398086	27.3138833846843
Meth.CABP1	15.3873470821366	48.6238559674046	19.5207280084187	31.5788896955292	25.7716228618201
Meth.CALB1	6.25116065801466	51.2116359479906	5.69185411748331	7.37394990058422	48.9647003884438
Meth.CALCA	3.95470766959827	19.1911535878067	4.45056764260514	6.64210991977178	37.8800138238113
Meth.CALCR	7.18892860704217	30.3173440853212	1.83746712489384	6.20656592064524	42.6162396890756
Meth.CALR	25.4870609891242	81.1831019496704	34.108865538362	52.538603590407	44.7529124280373
Meth.CAMK2B	5.89389936233533	52.188264636211	43.5858805762478	11.6895227089979	66.0738890618604
Meth.CAND1	10.8730055137228	36.1624687798356	14.6929984079503	24.252199561139	19.0442543810104
Meth.CAPNS1	19.6258507507893	63.7502054607294	26.783199622647	41.4024397825265	35.1145924429818
Meth.CASP6	13.622093808561	7.48506130502662	13.7091231272013	9.15919695315303	21.6120264030365
Meth.CASP7	25.5646353771528	86.8881065985359	36.2645548458435	58.004124269644	48.762317859123
Meth.CASP8	8.17753835079847	35.981382621606	10.6800302284935	19.9718368614698	0
Meth.CASP9	10.9354204159907	39.9474155711887	15.9354953998798	23.5946166429045	19.7852078755926
Meth.CAT	21.0781500911182	38.0331406322116	22.1088629342715	25.7579801881702	29.2327886838447
Meth.CAV1	12.8611754829566	42.2245282496283	23.8414763886978	26.8329839550295	27.8783074244703
Meth.CBS	12.0979266990362	52.7861087618791	16.0786681876499	2.01558058873502	42.1342443224548
Meth.CCK	6.06175480906571	15.6501981181176	14.7678690889304	11.5700714551027	34.9199267852298
Meth.CCNA1	1.84079425159087	30.7899571750045	0.722841671271193	6.96130643317482	29.9490376869172
Meth.CCNA2	16.0435163638011	67.546556390809	23.2777297204425	39.1119610314918	30.4668339650462
Meth.CCNB1	0.842699885540985	1.84606910058104	0.995102020060032	1.50946744061995	1.15450128713952
Meth.CCND1	15.7239658746693	50.483204448526	25.0133124774747	44.8671817980176	29.3631763525688
Meth.CCND2	12.3869241696733	30.8418100420676	8.97183747239623	14.7290995750508	27.7040997810889
Meth.CCNE1	21.7427266618965	67.841091461508	32.1872395318146	46.0918446220303	37.8043643872908
Meth.CCNG1	13.6723766600191	61.9760413938343	25.8999599668308	34.0224649755903	39.901892893152
Meth.CCNG2	19.5024648630805	71.5339506922931	27.7615828268334	43.7719093864481	38.4540652994143
Meth.CCNT2	12.5913243447317	49.8101951251906	18.6698567614291	28.5760256668601	25.1267256507067
Meth.CCRN4L	21.8579981379938	72.5160309374106	30.2996417016856	48.3564323432596	40.800852848512
Meth.CCT2	22.2073056455943	78.1155996544499	33.0452556464095	50.4936498550044	42.683797924241
Meth.CCT4	23.1141574632069	76.5375829248908	32.2666391827448	52.1402374147849	44.3526235910337
Meth.CCT5	22.7038903626352	73.9947892636426	28.8673570566742	49.1536240908586	40.1720343018841
Meth.CCT7	23.3503351291478	77.8542671980188	34.6461553932924	52.1976904887223	42.0323724723034
Meth.CCT8	19.3196936797645	65.2914443977039	27.3685114066788	39.0275658264558	33.8804024654511
Meth.CD226	2.95637179693132	22.6186148265777	0.00393746953651506	2.93028850014515	4.81294102961327
Meth.CD40	20.7923446587386	47.3532223627731	18.6710375065992	9.51084067966055	12.5695572422875
Meth.CD44	17.6763724966935	45.5084413871868	21.171264832486	37.7743145138929	30.4810784687109
Meth.CD47	0.634085980318528	2.22775617643121	0.592261890043674	1.73347992361973	2.85285780227951
Meth.CD68	20.4861891631668	71.7081344104829	30.6626064092723	48.6650452645359	41.9495126837178
Meth.CD74	5.31074955075592	11.7549927375161	0.168037064756296	2.882383234821	0.521916575930132
Meth.CD79B	6.23771719615425	6.46905711946481	0.211997484308654	3.68659759362223	0.857813229733022
Meth.CD8A	5.82435052634219	28.276178584327	5.1420924100783	0	47.8703169734559
Meth.CDC25A	23.8578583306059	66.4364613941132	31.8561909409082	43.4124070634145	34.1036211686806
Meth.CDH1	11.3290621208527	9.27126387693162	14.0454122051506	17.8195994702381	19.4027916792072
Meth.CDK2	22.7550209031621	30.3570431618647	12.49967886949	10.3320505883069	16.5307200793608
Meth.CDK4	15.2158789462594	49.9238716224194	21.9472787787994	33.0945197613495	26.3575679050621
Meth.CDK5	21.7162260141544	59.8519259030123	34.4838839739173	47.2172988401796	26.5295265060113
Meth.CDK6	20.5664525757661	71.5738323930924	27.7327973333205	45.3268716378993	38.6124084402978
Meth.CDKN1A	18.3637418574933	33.2713187274472	24.5504284724226	35.4415032703875	34.9341742932095
Meth.CDKN1B	19.5237021056237	66.3324179031196	27.7376219454334	43.7226071605511	34.2292689592864
Meth.CDKN1C	23.2908952516805	45.1027052438663	33.634363304444	18.9029338907059	39.6083904772461
Meth.CDKN2A	8.7083075556491	50.5785892387759	16.8774739889673	22.7928719661852	26.3959841532791
Meth.CDKN2B	17.1706720527535	48.3915242692046	25.0423896051713	35.0519931332385	36.4185203329328
Meth.CDKN2C	18.4732926826016	63.5384012332879	25.8685148938675	39.6538695530347	34.0923784760363
Meth.CDX2	0.507441872313515	25.8438071934452	4.24249772666523	8.25589862124686	45.0550866584761
Meth.CEBPA	11.5963521040059	17.8370383349165	38.0777140110789	36.8400071233601	53.7621651484698
Meth.CEBPB	24.9222630351181	82.3488699518857	32.1773383115232	51.9552378211981	43.9936049389386
Meth.CEBPD	24.1332981679085	60.2623367414305	26.8156231386307	50.0784447637919	48.7730610006377
Meth.CEBPZ	19.5956407402569	73.1495914192937	30.7080021213148	44.6553054076953	39.1793076591405
Meth.CERK	21.1383458337859	56.3305717084743	19.297857998113	26.1935032170183	31.2677728061049
Meth.CES2	22.3740139719575	75.2408769517024	32.5104945310069	51.8568733226805	42.2736644911398
Meth.CETP	7.4505859310862	3.6476089859121	0.648266762933169	2.63243519315607	2.24221680238119
Meth.CFD	6.58603692056643	12.847077347868	3.33111384838374	6.62230936228717	1.95786163205317
Meth.CGB5	6.55491463499301	2.29977758705009	4.76846359262356	2.57627276129754	0.738415723325108
Meth.CHGA	10.597061781272	13.8128880515801	9.14090506123781	8.24134904650463	56.119087078771
Meth.CIC	11.4402973938986	46.8643224885173	22.4396089532517	16.328626938068	24.2382589561267
Meth.CISH	27.1459457005567	52.411243343422	27.8013429118242	28.9382234518156	34.2495443072254
Meth.CKB	17.7294236018919	44.6030314027021	25.5695546697838	36.1233782636823	38.4814260297669
Meth.CKLF	21.1923059230504	72.3123526360389	30.7912720212766	47.8962879376134	38.1368495937942
Meth.CLCN7	11.3756919303017	5.50207040184324	8.34077033499878	8.77936291704951	1.0668278749625
Meth.CLDN1	23.6447324256539	36.9176990518925	34.9331388350184	7.84767030954391	41.9798232391373
Meth.CLDN18	12.2011615488703	2.45027678244264	0.393032566204806	5.23733371061123	0.000292577980546641
Meth.CLDN19	10.1555358201535	2.81962444694448	0.00011423129557306	1.05960155997178	0.000345692120178351
Meth.CLDN7	27.7654065778795	84.7607940073103	41.2469254842449	59.5354073086032	51.5438387866312
Meth.CLGN	3.52463477199685	51.6460583541702	26.4124011438651	6.52876724975778	43.7766753435599
Meth.CMKLR1	8.30596692127038	4.46220146946825	3.0868281632312	10.6743235136291	7.01721291377369
Meth.CNN1	9.06956302759843	7.07326416406247	2.61858462325149	2.87720965416658	0.598020749744924
Meth.CNTFR	15.5614794910973	63.3518733429085	29.7063881745337	30.4193093006092	10.121986372874
Meth.COL11A2	10.6695316176475	21.5917604155274	14.8325453156835	6.5160522916732	32.3256429167973
Meth.COL1A1	25.6137773940879	35.4481086312823	29.2018889913699	9.56263681851899	32.2140098106599
Meth.COL7A1	16.8708099203023	19.2446007754543	22.7983440279017	31.6172911048832	35.14440916532
Meth.COL9A2	27.0087325284744	61.2043470874686	12.7727543162547	16.4760144551093	44.6258382457893
Meth.COMP	8.8994689938254	28.1300367254071	14.9680131966876	11.6686106331155	11.482686777548
Meth.COPS5	18.955912222489	71.7040174751617	26.035103444078	46.1855858913609	34.3492714339173
Meth.COX4NB	17.6367694127385	67.0438569102038	30.4211317006578	43.1636865400665	41.4387331786275
Meth.COX5A	17.7678975984858	65.683332957064	26.1635083453262	41.0429514617257	35.5307855090171
Meth.COX6A1	13.4068110997827	50.9980353305227	19.3551105228345	29.6510067251042	26.9140944324824
Meth.COX6C	21.4226563382763	71.8066127731278	29.5369693334209	47.0968435548954	38.1848970444273
Meth.COX7A2	13.1481070064085	59.7520377202565	22.7083982980111	34.0164614679085	28.368894419406
Meth.COX7C	6.98740519087671	19.744975386474	10.3603396177092	16.6039418857512	14.7130880917243
Meth.COX8A	23.6447318299405	74.5979969171617	25.860983242893	48.7784436360631	41.4488710239276
Meth.CPEB2	13.8169918676292	42.4033840150199	18.8830225771983	29.6166929449248	28.5736603982617
Meth.CPT1A	20.0210622409292	58.019918326322	23.398062928817	28.0343550762573	10.6945984116413
Meth.CRABP1	3.95247373834012	26.4318421952946	12.5368173359629	0	54.8045773356839
Meth.CRABP2	19.9886217380876	30.1297678961809	28.3456436616435	36.7000775904448	39.2218504468208
Meth.CREB1	21.0014986772841	73.4424441471508	30.3480034310863	48.3898305830247	22.3158632605648
Meth.CREM	23.3104488839926	76.5597383403727	29.4881111385413	46.8084628999237	42.725754493254
Meth.CRH	2.62420421368648	6.97647323702637	3.03918673383198	3.2606112738996	5.37353829932792
Meth.CRMP1	6.05581416945683	3.79791034699944	3.29797620994512	7.08327143809033	18.0095629284789
Meth.CRY1	17.9474228288631	33.3177365849129	37.4949392096853	48.3942943622882	54.3047022258905
Meth.CRYAA	6.15609707943108	2.69877124224969	1.95760444962093	3.13308142626307	1.84314870892194
Meth.CSF1	17.2547325100209	56.4251671058739	24.0344662587979	37.3210416846726	30.8830759640383
Meth.CSNK1A1	22.1961943296056	86.6466005608788	34.3998450822221	52.5666982622096	38.9540064028238
Meth.CTDSP1	19.1460740575555	63.3251015126981	27.2803567854799	44.7215119412089	36.578301623721
Meth.CTGF	15.1136624026307	22.0102401805078	28.8283108742896	30.4045247402221	41.7890433155136
Meth.CTH	18.6193952964824	63.1497575173094	24.6232852698351	35.1789450408909	30.4840589248193
Meth.CTNNB1	24.6847988562296	66.435456629603	26.6744902440671	37.7505937809579	33.2704637985567
Meth.CTSD	22.8636073167611	76.8950788205937	32.5965226031143	51.8339896927532	47.2170497969798
Meth.CTSK	1.63790234715947	3.13897308473396	2.42263365623991	4.07443467100451	6.06279338327789
Meth.CX3CL1	18.7067353112813	4.65209230745125e-05	14.0150803268963	7.66497851292297	19.3761312659235
Meth.CXCL12	4.9704454225485	28.5945411490553	6.19511553395934	9.85663472921537	11.1147399713019
Meth.CXCL2	6.47716102790023	40.7811479503072	28.0173813955332	12.2759299297518	36.3297828806043
Meth.CXCL3	7.68733087366573	42.4971060287697	29.9967327935561	16.4753271042553	40.2562010323122
Meth.CXCL5	1.84365317527655	7.13932726785862	2.71492210524733	3.76655456374382	7.88346259700365
Meth.CYBA	14.0124455374047	93.8050575670562	46.3376829839117	24.3396193309902	14.8360874113405
Meth.CYC1	14.7712493320662	61.9491703790755	29.5371461144943	40.7723627595242	41.1492300190025
Meth.CYCS	13.6871618557728	62.1013216525368	20.3671297896495	32.5080548439655	26.7540427895906
Meth.CYGB	10.9193871655171	12.0467272023776	4.98009863352471	3.58695840089044	12.7547506595254
Meth.CYP17A1	1.87106589828515	1.87993642689847	0.537186139325526	1.27844336694359	0.414062909055725
Meth.CYP1A1	12.4102995513557	28.5537554348673	16.3286691417875	20.1291563341437	27.3789505224488
Meth.CYP1B1	7.92384657225317	51.2765739936162	23.4874121435347	10.0353838868617	48.6996397188873
Meth.CYP21A2	10.8868569210229	2.71341253549495	7.24376878235517	7.0672274852627	0
Meth.CYP24A1	2.19931269484467	39.1355641728528	33.1435396323657	9.66819485859598	25.643751100192
Meth.CYP2E1	7.46741698233922	7.26952038833296	9.16300179542347	12.4952972475913	7.49357782222921
Meth.CYP51A1	24.5379340936751	77.7024300603089	32.4021248762666	45.7489734593304	45.0074409210588
Meth.CYP7B1	14.7718150202611	13.252356483995	12.8893007068472	12.2277926084426	7.21118905586265
Meth.CYR61	13.5922555795791	5.56552636870364	37.6305844960674	50.6888627642638	57.3834008463004
Meth.DAG1	19.0563644637847	69.2778496434554	26.48298310958	40.0265244963933	37.5529907805119
Meth.DAP	22.3760922924474	71.8549180948276	27.3809045876139	39.7011533267619	35.7484050553064
Meth.DBH	2.65499534448481	8.66389577536049e-05	0.666476976159673	8.14771167587637	0
Meth.DDB2	16.3466448209879	38.2021202519196	27.8239996337906	34.4290153988499	32.0322299073398
Meth.DDIT3	21.6462942653476	72.7795585598603	30.5454434936477	46.7398452736105	39.6163136371421
Meth.DDX18	19.5467949756135	67.4863342290199	27.2295403387557	42.2605660508172	36.2649949983577
Meth.DEC1	1.73306250951852	2.77007537489428	1.80705958048961	2.38835167070476	2.73585307444649
Meth.DEK	17.5566746699352	59.2332498325898	24.6957202195161	36.9550606834052	31.4153174966343
Meth.DES	10.9728981533059	11.0834399848054	4.56157123685426	2.00983781058454	6.56575181257184
Meth.DFFB	21.1157212987766	76.45315945766	28.200735078123	50.1693928616193	38.3014956177634
Meth.DHFR	21.5143274280599	73.7652489147294	30.8582008301552	49.7176930628916	38.3393837549159
Meth.DIO2	4.09550453699353	14.6458528731071	4.66713405303581	10.4599245675698	11.3660521355003
Meth.DIRAS3	3.2433334489011	10.3522364763001	6.40304857323137	8.89813235317547	4.6200178175057
Meth.DKK1	4.34977104191483	39.3277558998581	2.57725334368988	7.52360740005934	33.1450320575803
Meth.DLX3	20.8816707163323	37.6627882160931	26.0240726265809	38.2543667604799	38.9389655273679
Meth.DLX5	8.28688622945508	15.4683852856958	13.744414088317	16.2993930530877	22.9577929702847
Meth.DMD	11.4745062778964	3.15396491048362	10.4553505361598	11.3280289884704	10.1310190068832
Meth.DMRT1	4.51928450782446	15.7921877058756	3.76195832874397	31.5891577365887	80.9167103989127
Meth.DMTF1	16.3051025728401	63.2121900493783	22.2127811973544	35.3872755944771	29.5148511906031
Meth.DNAJB1	15.001839732515	6.39021798966101	4.90347047125079	4.37170649200635	4.11196505750812
Meth.DNASE2	19.4976215452429	66.8103899950563	29.7976614714888	43.4506205919873	37.2978507660118
Meth.DND1	0.559759680189018	1.03966237262695	0.475481109785489	0.77321526959957	0.793839655267519
Meth.DNM1	19.3668251387	54.6086974899274	20.9948224261211	34.2990610732418	36.5987519051973
Meth.DNMT1	20.0602114045581	57.1021947074082	29.2963366077476	40.2275293517734	33.874638415397
Meth.DNMT3A	6.81208980251449	9.73528354015731	6.44775140661849	7.59808366196941	3.18750791696674
Meth.DNMT3B	15.1476618429843	12.2812347308448	2.68438044159616	8.37100766710069	10.8892867585024
Meth.DRD1	5.52145947716701	42.8823313953647	2.62725565889258	7.92476672060174	16.3007536738319
Meth.DRG1	25.3308965968021	83.2582493333099	35.3559397350775	54.7018700035594	45.9223170287693
Meth.DSC3	10.7183532340943	4.24543802372765	22.7365632103238	29.6299135191283	37.7335555788597
Meth.DUSP1	15.7059089632126	67.4904776787753	24.137056487193	30.9522316572719	19.6462965428835
Meth.DUSP4	0	44.0536513143622	15.7997314109078	7.08305371598018	46.3991854975637
Meth.E2F1	12.0677256838709	21.3021839340255	12.2386467751295	18.6887660218483	14.1831173342966
Meth.E2F2	20.1809635399925	67.1655901742958	25.230393636599	28.862865453349	28.1567666283095
Meth.E2F3	19.6428013524669	70.243256057375	28.8959483221217	40.9302428796149	36.7965155052237
Meth.E2F5	21.8534931942184	67.1453668646668	25.0147906560913	42.1320473983973	35.1069329217896
Meth.EBI3	13.5821243921469	30.5506973032306	13.4459402707482	17.2008244928025	0
Meth.ECE1	10.9037822016654	36.2584296134933	8.24824128469903	2.87645782958133	10.5528399960036
Meth.ECEL1	6.90126452358583	9.48643004388799	6.10130490191186	1.47000399342728	6.54231114119222
Meth.EDA	3.81872062510817	13.9442084522126	41.4319373148341	8.39056727460646	7.21383547716369
Meth.EDF1	11.6614184113964	32.1841723741934	16.7706145363191	21.2285358872445	28.4355631160546
Meth.EDN1	14.9037616556661	56.2810828020082	21.2231925999032	32.9153456128478	27.6304319612423
Meth.EDNRB	6.9526412085242	6.57559191833335	4.80552797475399	12.048312265974	3.75387507067919
Meth.EGFR	12.2020902006777	3.8418371756425	28.3562331903503	16.0336458527384	48.3789777926414
Meth.EGR1	22.1838982377234	79.8177320274953	35.4681113989638	45.7587574159341	36.0423802838089
Meth.EGR2	18.0725820984362	47.8268298219546	16.2291894447172	24.357401918648	28.1466074540649
Meth.EIF2AK1	15.4920307221589	53.4960850162531	23.6154160482492	32.4334207933798	26.4806685280263
Meth.EIF2C1	1.74292109307432	2.97658651159942	1.46391094669676	2.54976367967635	2.37887749151207
Meth.EIF4E	11.7565013822746	48.4856454548767	19.3605612816358	28.0606351011261	4.81441204753852
Meth.ELF4	5.38334707964087	0	13.7398147892144	11.159556918852	4.11211065083849
Meth.ELK1	3.47396313254768	13.9641547918755	71.2226601888518	8.11376776551025	4.22277073359072
Meth.ELN	22.1367624083572	5.78136594883963	12.4757645625022	11.9137838886422	24.1544450018805
Meth.ELOVL5	20.3427081525285	66.9252137118283	27.9199748266318	40.3069163484464	35.1850950073354
Meth.EMX2	8.6249230868876	33.8763236135134	0	7.57295978652118	51.2709116180289
Meth.EN2	6.02226039862045	43.2155342243057	1.72298127430716	15.0052680852207	27.9491673162611
Meth.ENO1	20.3716846184025	77.4418021918928	31.5927416904432	43.7851949876261	34.7883689000872
Meth.EPAS1	9.98209861952034	14.8247969095098	5.70709305212014	2.20725179015401	7.43669805575003
Meth.EPHA4	5.4815741828868	76.0537076613666	38.2576739469017	27.2131007296972	43.4808379301696
Meth.EPHA7	7.04944351254807	53.1159933705273	1.80766632401935	3.74448858463119e-07	41.8705650922634
Meth.EPHA8	12.6451005767671	17.5328774623851	14.6608257679114	18.1008006395975	34.0844644560223
Meth.EPO	5.06708867750015	4.46010001598276	8.06517230240816	3.51668796815294	26.2867092558582
Meth.EPOR	9.90729607071501	5.77688517265311	2.17907347088477	3.81407852022642	9.35239161088866
Meth.ERBB2	20.7507421228544	63.9881717870088	26.4686520247413	40.2772554805283	35.3711967425277
Meth.ERBB3	13.8040989027978	0	14.7020854445096	16.8340011431894	18.7259861626536
Meth.ESR1	13.2477920968094	42.7923830245553	2.22385333677955	5.77991138420329	26.5651687725403
Meth.ESX1	9.73757553520191e-05	4.63040027592647	15.0276144946441	2.13140875472769	26.7446471355514
Meth.ETS1	22.7407621461407	66.6070661664203	11.9107009608205	33.7798200651144	54.6740327630965
Meth.ETS2	17.4348669406259	62.2457209487801	26.2153858926251	40.4027663050208	6.89404209440235
Meth.ETV3	20.0119122370256	60.5201062899548	28.4484513652759	39.2836878256893	35.5692394214746
Meth.EXO1	19.0171943308914	69.3183982149663	29.4853129036662	43.1662700565962	35.7709853626423
Meth.EZH2	23.1924543008503	69.3471997493843	30.6448490752533	46.5193692297523	46.4576090484033
Meth.F2R	7.9048243604434	34.3916866626842	0	6.47685262222869	82.8830716095435
Meth.FAAH	14.6408261501014	2.30866015011971	10.9738240887915	14.881756397854	21.0465535585602
Meth.FABP1	4.93427307820629	3.0678282923199	2.42952460924932	8.56486180691614	3.42106354370325
Meth.FADS2	12.8285972601327	32.5458305715575	14.3942813286143	2.659725561257e-08	28.0204038017919
Meth.FAM3B	14.5844134176982	14.2533122767766	37.2597525294135	10.0580551390946	56.6795945060243
Meth.FANCC	2.05179870037816	2.94891618979202	2.3846404232054	2.57545004736148	2.36227531730704
Meth.FAS	25.880550522487	84.7535010962903	35.2363822497101	54.5861972953289	45.7379748020144
Meth.FASN	19.4668111480494	61.1797708836907	30.6294012697605	33.8367262533327	33.7109814604993
Meth.FBLN5	17.3700724668448	5.03352926611965	18.0504067559257	30.47660401154	31.3180966942979
Meth.FBXO15	16.2104624996833	62.3067862983695	27.9947815098794	38.8598457881128	34.7763003307889
Meth.FBXO32	22.1272838570766	74.5898614105953	32.4381399871908	48.4028394318388	38.5171521622712
Meth.FCER1G	0.78537785410552	2.52061224547355	1.27438504912664	1.77198693095075	1.80678146807384
Meth.FCER2	11.2527856084373	21.5845673353303	6.39610245441189	13.0297114810568	8.02914621180895
Meth.FCGRT	15.4617518330679	12.7450815169396	11.0487427854971	12.1167143405761	23.8465396096661
Meth.FDFT1	19.8233393412232	67.1127866290627	28.7161562673195	47.5803056170257	38.6819729643605
Meth.FDPS	20.3643155623431	67.4363605745299	28.7945763623436	42.1614378228572	32.3471526157879
Meth.FDX1	16.4388807252277	63.0594082159606	21.7085873980531	36.5172596121524	30.7958083388408
Meth.FGF19	8.6840713739132	30.7518024312226	4.05079844996046	5.19066058083166	11.7047278887007
Meth.FGF2	10.8255673540427	27.7385832208953	12.205536948703	7.11032816571045	30.1771888577851
Meth.FGF3	5.89564978242613	8.99715539977434	12.1971956858914	6.20238236174613	51.0166108479589
Meth.FGF4	2.69808068131765	6.63099115952867	2.44187340072934	6.19190377067557	3.04568484064377
Meth.FGFR3	18.6078152491843	44.0087089382193	29.7377469172639	18.2298053004157	36.9732398483309
Meth.FGFR4	11.6548144593955	50.5049725668888	22.2798465119966	26.2252342377904	21.8452409340199
Meth.FH	19.6550040936179	69.2853587367594	26.1994291007822	42.636947342162	34.0644717749369
Meth.FLI1	0	23.9801543030405	9.83052796979566e-05	4.09844497477702	52.4642308835416
Meth.FLOT1	19.336876523801	64.5766860139675	25.5909081492941	41.9004790631091	34.142567469155
Meth.FLT1	7.67597353621646	12.7264906813279	11.0492247983006	7.32228176420351	25.3108800886372
Meth.FN1	4.79556578698757	42.2950741741839	10.2268685763997	10.5363926448365	38.0493608002478
Meth.FOS	22.7859137471287	83.339587644111	26.8995920197991	50.5441473672439	27.55597456415
Meth.FOSB	13.3767517239034	42.1603730894242	18.9631774755716	25.6099676632131	22.2494394638383
Meth.FOSL1	20.4677941751427	36.9354001162624	20.2077963711065	20.2484454413467	3.92875614033272
Meth.FOSL2	21.7909530775666	70.0145028522248	30.1945039250607	47.1266706217098	39.9769029837581
Meth.FOXA1	12.7541702848432	10.6518527518619	26.1185966533029	35.3066071585665	40.6096917516763
Meth.FOXA3	12.8820349627665	56.4597433466599	19.3226868416486	12.5095901416597	46.352737333101
Meth.FOXC1	16.99866966136	37.9275552342917	32.9049744943127	41.3991159700126	55.6053724164574
Meth.FOXD1	12.0859911342559	14.0669397776716	18.2812064532588	26.3869779480452	30.596172838514
Meth.FOXF1	12.64694176219	24.3283599492862	13.481602555075	6.69049252276063	67.5755199189205
Meth.FOXG1	1.13832076312149	25.0345235527412	3.39908107360958	2.08823911587522	34.793611006445
Meth.FOXH1	7.06869905531265	4.36370744927158	0.5561011401614	1.54002047351893	1.10968516602908
Meth.FOXJ1	11.1727760242115	31.3910063134918	4.92484864440609	8.83708180591975	23.7429907015417
Meth.FOXP1	22.1477579255479	73.1662480237346	32.097453866875	48.7094421153288	41.1736716051672
Meth.FOXP3	1.89804606874744	6.70530911605352	3.46554460651152	5.35470507668468	2.43400268328268
Meth.FPGS	20.8230152000795	67.0984721887752	30.4702773367661	45.4114080104914	36.5755678282501
Meth.FSTL1	11.8886281602774	0.351501922799684	2.77979728504267	1.38309993881781	11.627481635889
Meth.G0S2	16.2942785500862	13.8238622406201	7.45601191461466	0.954232005198285	38.2653036329732
Meth.G6PD	5.51715206623713	23.0301590531998	64.3028079151628	11.0159504366771	7.84765624722097
Meth.GAA	19.3156397046942	56.1258236415026	25.5442806744641	38.3978672230048	32.9841819144536
Meth.GABBR1	21.5302689565137	72.3111540460327	30.9896919153731	47.4945828341645	41.5532764862563
Meth.GABPA	18.2123801319108	68.8396201122595	25.9544027023927	40.7174710152722	36.0062264799401
Meth.GABRG2	1.57021854248379	27.6493876127947	3.96838414626293e-07	10.5696290647224	36.9830502415307
Meth.GAD1	21.3165299954426	48.1418916111739	28.3171367936991	37.10263028579	47.250470074757
Meth.GADD45A	17.884365377008	56.5745582140084	24.7864939450971	35.9386690535812	33.3061834200295
Meth.GADD45B	22.0911496902035	75.6526157138894	34.3563375413936	52.8264952536551	43.46602792585
Meth.GALT	9.91826930248225	38.9214252592568	16.1558592904855	23.1947495665629	21.3203506909812
Meth.GAPDH	21.2547747681693	63.4662625590486	29.1236166070177	42.5056475500354	34.283847849815
Meth.GAS6	4.54969135840591	2.37135348535775	1.17382545541579	1.88966352942132	1.19929406474745
Meth.GATA3	0	12.2019440997816	13.3803547564029	18.1803528494721	57.9248977130277
Meth.GATA4	3.76639406432237	30.7982097133379	3.21462525720774	2.09645899873306	35.4538557300623
Meth.GBX2	4.51145159619283	3.64158596145179	10.9392468406717	3.29231264698388	39.4866711926389
Meth.GCH1	17.6225128524065	64.4194912890805	28.4905554988827	42.3629073264123	34.9612959562228
Meth.GFAP	10.7554954005363	5.99409119397774	1.79138458322408	2.53158305551527	3.19722738322196
Meth.GFI1	15.6355973608842	41.4911047919902	10.7793543318828	17.6382296770559	22.1530829171444
Meth.GFI1B	9.07560626123069	35.7194217576544	6.45438992634738	10.4477923600012	15.149515336806
Meth.GFPT1	12.3668227852791	7.9990390389527	2.51413689980222	3.70622877572254	9.55768005474272
Meth.GGH	23.0683863368639	72.6479980463287	32.8534761234852	49.4935048981911	42.0794463783266
Meth.GHR	16.861606319828	33.5496041072314	25.5036824480307	33.9443805707118	52.918232700611
Meth.GIP	9.04488668458174	3.09011064332721	9.11320727673568	3.6379100509389	1.50836522359203e-05
Meth.GK	6.22728011593389	16.2313839084067	69.055744091508	10.3187087998519	11.8116656293793
Meth.GLI3	19.998048178713	55.4642209791206	29.0777366878276	44.255371524059	40.6305212211737
Meth.GNAI2	17.5297738175872	58.4257382817105	22.6188237923529	30.920109587309	29.0837455065921
Meth.GNAL	4.89317257325096	4.78091835779949	2.4898707852878	4.2234856383082	2.74970792674631
Meth.GNAS	3.06901007575971	12.7690088068214	3.98478165056325	7.82717893019964	11.8312254868121
Meth.GOT1	20.9248983797441	71.892126172183	31.0501006794532	45.9511984705416	38.812444214267
Meth.GPAM	14.8297454061359	62.8957451041869	20.8722307793656	32.7605080298354	28.7103835815026
Meth.GPC3	1.90221233956398	9.13559213502624	64.1728222929491	10.6332716876981	16.4673581245801
Meth.GPX1	10.5418447408369	22.8460190417542	11.6971678608834	18.3639128507143	12.5436834396869
Meth.GPX4	22.2136579244348	70.2088967561864	29.8971304495957	49.4217536571125	38.2103035023824
Meth.GRB10	8.36208707805248	13.7520162023279	26.4223794721865	13.3396355453417	38.6359069432633
Meth.GRIN1	3.82280700403486	21.7203185755947	6.77225834076967	7.86840060711132	24.0681378771017
Meth.GRIN2A	2.12468503550364	49.7173300149182	9.7224893363001	9.1151231501605	57.1798124879123
Meth.GRIN2B	2.05932543982661	8.48230130145269	1.48557596849815	4.4960485954418	4.60716933047971
Meth.GRM6	1.57133158009501	9.91174358228421	3.75711078506509	6.47538596519599	24.6348016450413
Meth.GSC	0.136498661884523	23.9759981179413	19.5193828861283	8.40854864429655	64.0277899713764
Meth.GSN	21.8055443171824	11.6258662468928	18.7160997654221	7.53887703160913	19.7309860954769
Meth.GSTP1	13.6525026878864	1.02704381746098	8.35302761426867	3.97871881872207	4.81420884744252
Meth.GYPC	11.2627642030703	30.0108045964919	5.98108319296081	10.5085452621764	32.5189072601028
Meth.H19	6.16587360579936	1.23684073892039	2.73648379951225	4.49015560306526	1.65698650401578
Meth.H2AFX	23.396287519219	71.4079395344347	30.8032078805821	45.9169797907379	42.9187012505849
Meth.HAMP	17.1276435116715	7.40894532455803	12.7468189473749	14.8250068793453	8.81517204338222
Meth.HAND1	11.1220085057808	11.9536655658511	21.1260337050821	5.11714550019787	50.081985360549
Meth.HAND2	1.5686716044301	18.1556461203648	0.925504941190821	6.09190844173613	34.5467202174846
Meth.HAP1	20.871442727512	46.0544777956144	28.442157732901	41.5603876508687	44.5919816577327
Meth.HBA1	10.7823824918001	15.6733817927861	20.390298715422	7.46170586542129	34.6470831202391
Meth.HBEGF	14.1117126302	4.97454079780889	17.4432953597076	26.0452441377055	30.8678728424545
Meth.HCK	14.5758536158799	48.0821308911996	11.7301043549424	19.5427850765484	33.0185858611049
Meth.HCN2	6.44934269002771	33.3255762535106	14.3001831489735	17.7502675439193	37.0214999923166
Meth.HCN4	3.6278448949136	7.3615470594984	13.648875899362	5.74951204852007	30.8405612753427
Meth.HDAC4	23.9462604871661	86.9520168463914	29.895429643821	52.1483614333712	32.0981009722941
Meth.HES1	18.9685503533057	67.016311871176	30.937947112892	45.7832536397051	35.2811114445131
Meth.HES6	12.1329860882131	19.600040224443	19.2947168742657	3.46197460568097	30.436252470648
Meth.HEY2	21.7956972933346	50.1853072214503	26.0522763489054	25.0194366209129	40.227456443473
Meth.HHEX	12.0805217927516	43.7047535113829	14.5747778367904	0.442238292592771	13.1074464298651
Meth.HIF3A	9.26074428616678	12.715049220573	10.5736886897804	19.0990197998447	6.50602044599879
Meth.HIP1	17.471798363003	53.9685150598202	22.5936927692749	35.0756188362306	31.0851453415124
Meth.HIPK3	1.41367296600899	2.26242802317296	2.27590543898904	3.83749131587812	3.08499727907892
Meth.HIST1H1T	1.03886390227051	1.78728466753571	1.23033050356802	2.02987360551904	1.02590723197182
Meth.HIST1H2AM	17.300316731894	62.3078814055512	26.692850415254	37.3644432885414	32.1168373574056
Meth.HLA-B	21.088997940133	38.9565768194171	56.4118098570512	41.1147080347879	34.5506905948947
Meth.HLF	7.84930430552031	33.5697650970892	3.47141462729216e-05	6.81999893542753	8.48302732619605
Meth.HMBS	19.6654385552142	59.6672631527641	26.5067946724773	42.1251579457247	36.1182852304621
Meth.HMGB1	24.2317712514231	73.2543232682122	30.3654146607553	43.7299446078448	42.9483845210354
Meth.HMGCR	21.5587637988802	81.0221639946328	37.0510428198304	50.2780921665186	43.953832701426
Meth.HMGCS1	19.1184083388546	60.5986037355698	26.1643909994906	39.8049298782596	33.0056247767832
Meth.HMGN1	7.95148621859596	18.9377111020898	13.6444711119434	14.4351703431718	10.1760373653898
Meth.HMOX1	6.96174583080717	2.79749394237736	0.866413556359535	2.40440679546166	3.10616384792982
Meth.HOXA1	16.9557872323729	67.7831298057071	34.5982922156332	14.0709454529206	35.129363399199
Meth.HOXA10	10.6862307597395	14.2906090194109	3.17813225649676	5.71737166541805	3.37111962356518
Meth.HOXA11	14.2327141299915	26.6555167707119	5.89825246454703	0.00013919827017682	22.349547043825
Meth.HOXA13	14.3104454894164	8.40905918304478	23.8276900449548	15.6732088934475	44.8311705567547
Meth.HOXA2	3.69930126094731	24.2698119649347	0.489522141267514	6.59948504670819	15.4452636569941
Meth.HOXA4	7.53357817261073	7.86221715831654	10.9280123424702	7.44105633957668	15.0075004004756
Meth.HOXA5	13.4795921028687	0.000814422829916633	10.1927424079099	8.23611279208347	17.8222188956593
Meth.HOXA7	3.1647029576586	36.7111833500471	3.93898450309699	1.76606845476395	20.7769955508591
Meth.HOXB1	2.46760710413009	0	2.12713170676518	2.14925948965797e-07	9.86816601517958
Meth.HOXB2	9.29427035182726	8.9941994285228	5.34909646964277	3.84379013704075	16.3207464740082
Meth.HOXB3	11.816912220389	2.93467887553689e-07	3.96443168023638	0.727432345000268	11.9996580634265
Meth.HOXB4	0.799933465179056	27.4659822579134	9.68446598400684e-08	0.00128709852774405	34.9361108728507
Meth.HOXB7	8.37614885201139	64.5462657533124	3.65621994879919	24.17357029993	25.8583095286095
Meth.HOXB8	4.39210891355045	22.153162333226	4.13702626052091	3.08573401806106	27.7370336440763
Meth.HOXC8	8.15834552339467	73.4892072329142	30.3294560918204	0	26.2710635387635
Meth.HOXD1	15.3501023322847	4.20683467838925	10.710612468616	40.4531561548737	55.9435914046888
Meth.HOXD10	0.822139807240691	23.9212420209225	1.66113320874263	2.95750038924007	24.9922680932293
Meth.HOXD11	10.8765027621837	4.66448815513155	16.8522632231425	27.0626348377681	39.4814648601809
Meth.HOXD13	5.12329725638494	38.7526495193597	1.36957240716596	5.46428076351855	23.1826873462991
Meth.HOXD4	0.000183579663884193	26.9469499149996	0.000198660880906713	2.42811279667668	13.0149940899018
Meth.HOXD8	1.56614249858872	14.3339484376108	9.29100339284126	7.44235498157165	36.30497182412
Meth.HOXD9	6.03387531703407e-08	21.3723474863023	2.50416350811152e-06	0	28.7623738899428
Meth.HPGD	19.3832700699829	63.2396868824063	26.9788372915934	30.1035003090441	38.2090604549747
Meth.HPSE	15.3809742989292	61.0776705912072	26.0646559509475	34.6781970942093	32.6994494929534
Meth.HRAS	21.9699910074843	42.3687320908565	23.0290115752286	29.6203801214536	14.0607891193075
Meth.HRK	19.9112213170562	62.2398814427121	32.5244101881028	29.8519435720559	21.5069284019705
Meth.HSD17B8	27.6938392981638	83.2884257094747	48.0567863824647	0.000134368797552077	40.2096747239898
Meth.HSF2	24.3439683348848	76.4829456531157	28.3999872064044	47.4380348635834	40.464811726496
Meth.HSF4	10.392156264566	55.1079029874661	25.2736359950755	1.19006505283982	15.5540558674946
Meth.HSPA1A	16.464078785429	69.2961542332802	53.4757018136163	8.5276831825509	10.2715192894984
Meth.HSPA1B	21.8257454239841	61.853594859364	27.6510612870367	39.8615083577304	39.7213054739919
Meth.HSPA2	2.29791721806792	2.04870042366042	0.880901161855063	1.55640917064138	1.422386915853
Meth.HSPA5	21.945599309373	75.0539990287269	30.1854027038517	47.854783555714	37.6234936723015
Meth.HSPA8	22.9989362410064	71.637067079287	30.9728854820733	48.2740224752873	39.6963999448052
Meth.HSPB1	17.2160001109637	55.4988406862333	23.835129430888	37.542936362219	29.581500709618
Meth.HSPD1	18.3328749994061	70.4305966533235	29.7560371316705	43.3680136946099	34.9480585171362
Meth.HTR4	4.42318290346683	10.2010569121054	6.12456024578015	12.2072566716622	44.5975051988752
Meth.ICAM1	24.0736517429559	77.7999971654055	34.5581282142083	50.7959206075018	38.3665863365943
Meth.ID2	15.2124089729861	25.2524393864305	17.2912331708633	26.7194667673489	16.2548612895555
Meth.ID3	17.4597803142125	52.1434000963513	23.2983878999708	33.3894175562028	28.3049786768885
Meth.ID4	10.8463130517071	4.51255134183908	10.786993048	18.1760570217447	44.0686859042315
Meth.IDH1	19.2128478831227	50.1602246891411	24.9022716698936	35.7099683405457	32.7595041610404
Meth.IER3IP1	18.9653013971826	73.1308897025209	31.1148322514301	44.7099115077769	38.0506468115039
Meth.IFNB1	7.51331715213204	4.46669167833867	2.06416823562571	4.72573912088842	1.3159266058307
Meth.IFNGR1	14.4636354480611	52.3525039412462	22.1023209033936	33.0089800195983	27.3984087922621
Meth.IFNGR2	7.87364020935148	0.325761385349043	10.3299747832409	4.96031567335186	8.90289122813577
Meth.IGF1R	10.0461066355092	7.73744321148128e-05	25.4558090564424	40.3421305813374	48.1130659032899
Meth.IGF2	8.57748257529379	7.98478318668808	15.6223825878121	13.3612423751726	25.0187879132206
Meth.IGF2R	22.0984454325562	69.6139692158988	29.3579423082115	44.3932221354405	37.3571578614716
Meth.IGFALS	5.61290435769512	2.90074916930208	4.23044281615053	3.72593952920967	3.77815967299941
Meth.IGFBP2	11.5257829575343	16.2233836912416	26.4984743517439	18.670060865524	38.9878079457295
Meth.IGFBP3	3.58226623231407	9.54461645687809	26.468165743447	10.5712907781002	34.8844207715744
Meth.IGFBP4	17.9745574011939	56.2251913082085	37.205771128325	41.8905991046374	42.1708457862115
Meth.IGFBP5	23.3078383454745	31.5038159045656	15.2798247281366	3.47255947981303	39.0871025296144
Meth.IGFBP6	18.045209984211	53.6272079183354	23.9918605207835	38.776455062207	33.7107604906327
Meth.IKBKB	20.9093551871628	71.1528673201211	29.4614147989531	41.4948011584814	36.2701828153738
Meth.IKBKE	19.0686226851317	19.0449220484158	14.1045556571163	19.5724142707324	5.01554564324472
Meth.IL11	16.0534679343199	16.7972073989362	8.08206628892683	17.7299757946767	24.4989145721299
Meth.IL12A	24.0628665000037	82.5985512056314	34.5336626006387	53.0181081719302	38.9639851321808
Meth.IL12RB2	3.98034171631783	28.7796138133318	7.80531416362808	8.56042780679003	2.35269528017716
Meth.IL4R	18.5169089472151	60.7792113735907	26.6090128074708	37.2350115189475	31.7712327868787
Meth.IL6R	22.1640905031548	75.9594133215969	29.4302326444051	46.463904729481	34.413799872809
Meth.IL6ST	4.63656760253748	48.1495560615628	24.5274626038458	27.7967234761045	25.8593776444063
Meth.IL7	16.0943151000535	59.4833689508691	23.303996214909	39.7279221575442	33.7243120850815
Meth.ILF3	21.2677427737292	72.6069583611704	30.9382656058151	46.5094358951396	39.7574559991557
Meth.ILK	21.1305570751176	73.0942238504028	30.6446289895823	44.5620445695219	38.672626163347
Meth.ING2	20.3446916267241	70.4471150842556	29.6395684597201	46.2224282269671	38.2103140091031
Meth.INHA	10.2628813978021	11.7293338158792	4.12281727370445	9.56263332317872	1.51294593152906
Meth.INHBB	17.4022473590281	37.2973046065178	24.1608405946445	29.5150722322895	34.8206964291973
Meth.INPPL1	19.4873002409466	58.9718367822679	27.4719904680615	42.7637927214818	35.1933776561767
Meth.INSIG1	32.0771979460957	60.5863597455383	27.7746981770478	30.8065343503151	49.1043496011947
Meth.INSL3	2.67958871716938	1.87672813405096	0.991079846052483	3.77847754711864	3.80195161869226
Meth.INSR	9.11341622765969	5.58862761148183	6.65429414467265	7.58969411174156	16.2185224404671
Meth.IQGAP1	12.397384217964	39.8337857086957	17.0086561192002	26.8987995693025	21.001441309433
Meth.IRAK1	3.57857276636492	14.4850940703485	74.0377338970424	6.73597860503875	2.65368147179371
Meth.IRF1	13.0730951577026	58.7003197794108	26.9729922375032	34.9748408297802	31.3339574120487
Meth.IRF4	5.20111488371796	29.4956034489972	6.65967535806139	2.61087470390623	55.1841834005608
Meth.IRF7	3.1562135290379	14.7678502129849	5.14891731935937	5.40542992633704	2.15683488606203
Meth.IRF8	1.7466542753021	25.1822572601776	2.84824093661027	6.79068817715507	10.9198132087063
Meth.IRS1	23.8396222654233	63.864820157608	11.0903657925097	2.84622185454543	37.6246240874893
Meth.IRS2	12.4562151349543	11.2930906650776	20.9747647212694	35.6541167878254	42.9185433397848
Meth.ISG20	20.9165563829222	30.5161299385483	11.9551927108476	16.8342037660797	7.18109903888828
Meth.ITGA5	18.0321888450462	58.1446917313496	22.0881498033608	34.7399920138702	32.610410604166
Meth.ITGA6	14.3366161624051	40.6152438230955	19.861939060106	22.6815576697003	11.8361359184646
Meth.ITGAV	13.9043598563586	59.6047535947401	20.4884692248024	33.2125300500644	26.5752400861572
Meth.ITGB1	16.7297732074415	59.0262527834638	25.5403921980996	37.0366355115063	32.6019469029223
Meth.ITGB3	4.52212971537784	4.69654532667239	5.44683222326829	3.20396339344249	6.28549862154505
Meth.ITGB5	21.4681903801204	20.5493272888515	27.8400581678563	39.91153042811	48.2387227145895
Meth.IVL	4.14162667428502	4.86561215161064	3.22063431374714	4.57267074096064	1.89724833355762
Meth.JAG1	24.2380471406265	73.6202523781999	34.8132253154441	52.1776749692274	45.0838450738041
Meth.JAK3	5.71475944971971	5.25303550596281	1.8794265522268	4.93555447952469	5.14024964189632
Meth.JUN	20.0962555210498	65.106621102578	26.9925304596759	43.2225872110715	36.1191694290547
Meth.JUNB	13.8552874541272	60.8946730796197	26.7432684988789	36.1782332987585	34.2854648285456
Meth.JUND	23.2490599708285	74.8870876479484	38.1061970126283	41.1352711784074	44.3713110638942
Meth.JUP	20.0050625133849	52.2307956260345	27.0176495994979	39.4251027021546	38.5240860680285
Meth.KCNF1	10.1523319106539	25.6021610519883	13.6709124762334	33.7701449927802	68.2543709834496
Meth.KCNJ11	9.74804867113896	8.67184558291619	4.42669187753675	4.12647693741658	5.07426556360233
Meth.KCNJ2	6.96971347338746	40.9567741959671	29.5722290884958	30.8014397699139	37.377284356518
Meth.KCNK5	1.98133593387273	17.6571552446168	30.9542653560068	12.5822335238256	52.700486399184
Meth.KCNQ4	14.105096795231	5.1150699988871	10.7333650169543	10.4869863304871	15.1896979500286
Meth.KISS1R	19.288804489627	44.4268263825166	20.3626067452798	14.7123239387038	41.4549115244751
Meth.KIT	20.2712958936038	48.9802163441422	34.0853946760406	18.143927978898	55.8627219076513
Meth.KITLG	7.65868620551944	1.01039517825831	32.8474590191981	33.6544716518127	49.4352837998815
Meth.KLF1	7.15591617102987	0.414301334777087	0.00230919458395413	5.81240847778209	1.33850828188931
Meth.KLF13	21.957405120577	57.9478677456535	34.0462400068641	37.5090017112484	34.3083142909529
Meth.KLF3	11.9663132028939	33.2169585257673	9.43325252418524	3.24000878936136	27.3230508053169
Meth.KLF4	13.110611212028	8.00149174555714	29.9223631667858	47.1890851574122	64.7055945388555
Meth.KLF5	24.1593009025202	79.7993336583079	31.2349474049581	54.1218518715918	38.5627367747882
Meth.KRAS	20.4564882791174	69.652809072514	27.2898556117801	44.9406189123414	31.1560920301628
Meth.KRT18	18.8232879027289	41.0577980146601	37.5223428452975	54.8396096873797	56.2977696997865
Meth.L1CAM	14.2120146041478	39.0227210249078	60.5408638199517	19.7968924980064	18.8984363826264
Meth.LAMA1	3.46881540765117	3.00550372659008e-05	15.2103634293446	12.5759876478728	47.939805559129
Meth.LAT	0.723037467491229	34.5323226515177	2.85198262857957	5.07530247490682	4.20686405516977
Meth.LATS2	11.6044839952072	21.9547150259476	34.2358107256924	46.1213417709956	55.6655572954741
Meth.LCK	6.06126475491333	33.8439682389869	0	2.11647939493219	0
Meth.LDHA	19.0453600045219	64.8571805474848	28.0855827832064	43.102019641044	35.6968233085788
Meth.LDLR	15.3192200525972	54.4061080241882	22.0656852594007	33.4866632566081	29.118940030757
Meth.LEF1	21.1365675251581	66.7226855573174	33.3671783896165	28.2543694301268	42.3218259762746
Meth.LEP	2.99769293697293	1.48495703298587	6.10999378593114	2.96821519810904	20.1527723804022
Meth.LGALS3	21.2087094221269	70.36433732851	27.5455397044502	46.4006393348427	38.0242923244587
Meth.LHX3	1.34805909802692	3.4904451332111	2.28196287874315	2.8737930498926	2.41042532588964
Meth.LIPC	5.60241367223498	3.79367090403716	0.920008681288078	2.39185001843404	2.13721344533852
Meth.LMNA	16.6932442400125	23.7509388028647	9.9064307374463	14.3798141090251	20.36391746516
Meth.LOX	10.2127586775227	16.8954335285078	27.2468125666282	33.9135587675956	42.2090038378747
Meth.LPIN1	22.8630185959779	51.2356815751196	15.3785795454542	15.3168617316047	19.2006149975623
Meth.LPL	7.49816057199803	25.1874290676551	7.03644533292174	1.97428904986635	37.0685360340345
Meth.LRP2	17.3428661236969	53.5014039456662	23.2255132011984	6.10956404737953	35.2645486054456
Meth.LRP5	12.5483040229044	5.23140298538422	1.23584495864947	2.73311222181345	3.94059155869847
Meth.LTA	10.4478270780845	31.7439431837609	0.000402999271942597	5.46821386841355	2.76776945743984e-06
Meth.LTF	10.5751699371108	23.5233912006693	7.67388966386198	19.8575193545249	15.6015244950535
Meth.LY6E	23.4552676717973	62.9130860522401	32.7558439661064	48.7039860022596	39.0319576600394
Meth.LYN	17.610224548188	31.2825136050625	6.93107999365618	14.5008220235507	16.0371411343991
Meth.M6PR	20.3711804161855	70.4501280567797	28.3106676167665	43.6200953283634	37.5603096089703
Meth.MAFB	8.12542765763033	4.76309526359567	24.5869767740175	24.0257824752929	35.9171941905475
Meth.MAGEA2	5.20771924136532	4.17147800485505	2.98399661231401e-07	8.32957526482237	0.618196390034481
Meth.MAGEA3	6.8412675496938	4.43798084106874	3.27133338523381e-07	11.0739811382627	9.73717012021812e-05
Meth.MAGEA6	6.4578936973279	4.3194514391845	0	11.0371146096069	0.000105909481662679
Meth.MAL	3.79729369851369	30.5444936204586	4.20621164820827	7.63610453585259	17.6991338631948
Meth.MAOA	5.04506246942312	15.3232539751367	74.8533201706538	11.2405079193903	7.01521652221894
Meth.MAP2K4	20.5008266807687	67.0906376760153	27.3566035914994	43.355445541207	36.7345819467637
Meth.MAP3K5	15.3667064215345	27.2708954592057	19.6481014180141	24.7678260372402	17.7665131041201
Meth.MAPK8IP1	7.87690800963174	34.5807592298534	19.5695112207465	13.3731497046818	32.5993067308667
Meth.MAPT	21.1014757282665	51.4672039748978	34.8299348977686	41.6659444484408	54.1908475324849
Meth.MARCKS	18.3348120430441	62.8851815301866	25.0098331311217	42.0449913446286	37.7185966028494
Meth.MAZ	24.9715214248382	82.4030701662966	34.9189058675736	54.4581062252914	45.4086703679584
Meth.MBD1	0.540665495413623	1.64821224768976	0.904509820946409	1.25207187831642	1.14798660413972
Meth.MBD2	18.879242692124	72.2534350248915	30.6527458647349	44.3957409855027	38.9783354450546
Meth.MBP	7.39913511783242	8.99982802718898	3.01435165623779	7.25461807362649	4.55083670665538
Meth.MC1R	21.8872125855654	62.5938961982037	26.139852222552	15.3407648001517	34.5351014216382
Meth.MC2R	2.14291312475719	4.31376623968248	1.77039086608917	5.27151009539675	2.22733874534392
Meth.MCL1	21.8193345144709	72.758238277856	24.3258838878528	45.1294222541009	38.9913094293817
Meth.MDM2	17.4930206356876	59.8717114127318	23.8126860475819	36.5575205008197	31.9454112004486
Meth.MEF2C	18.9967141087333	45.2434914856677	0.000286860942760219	28.4762693733111	52.7032095971494
Meth.MERTK	8.93181883283424	3.95716266377214	0.391707551791041	0.797358389394272	4.56581672788654
Meth.MFN2	22.7470364111467	75.6204735073969	31.4922813126284	50.0257971925544	39.2103046087487
Meth.MGAT2	20.2080489789028	77.9180306739114	32.3575886600862	51.6517405675319	44.5105300181427
Meth.MIF	23.9073156575374	75.413006894164	30.3118372943544	48.7094057587012	39.4801915147411
Meth.MITF	19.4816280147088	50.5409490530696	29.3431678293706	39.9121444741252	46.480680850955
Meth.MIXL1	15.9364953922902	22.9820461162913	7.96006233380226	5.96012143450881	5.89047842030815
Meth.MLC1	11.5024578010486	40.4965920696761	2.81704215116998	7.2480303844698	1.07759220014446
Meth.MLH1	10.4518790460644	15.3573107186568	3.80183954027585	10.8034421589916	9.98170100507017
Meth.MME	0.923876337777261	37.1699370477807	0	8.28125924863835	43.8896059805997
Meth.MMP14	11.9229249169181	0.877276538690916	14.5587237221215	22.6614074991156	29.3978149467545
Meth.MMP2	5.18595934723799	26.2129079751174	21.3292258526506	14.9541378466701	35.9481110051998
Meth.MMP9	7.21555796243303	3.7563253827704	1.44587890274341	3.69404308966206	9.48173482521663
Meth.MOG	8.71610519082373	2.03266380582289	1.49978416114635	2.06016429205758	2.43365079090693
Meth.MOS	9.8709143023547	36.7751225210382	4.03169773607457	11.3416488287101	45.6069470645045
Meth.MOV10L1	1.89119491164406	0.886391426054335	1.62836397518773	0.00020973071034461	0.00085664332639529
Meth.MRPS12	24.9630135277441	82.0942154664869	35.0051017319217	53.6900624502991	43.6812194012346
Meth.MSRA	16.920906425475	57.6511838253859	22.79021289252	30.1319820327037	33.3837728937049
Meth.MSX1	3.41177367315052	28.00015841822	2.24184084457614	3.38452134508073	25.4430330833309
Meth.MT1A	1.29754863963523	7.19746794967091	1.51953934257056	1.88784749150383	3.23870277677633
Meth.MTA1	19.8214688614448	64.0915087346863	27.4699999837966	40.6985003576941	37.7179063379508
Meth.MTAP	10.8783416777586	7.58226661937246	14.1861292660187	13.3331482652278	21.5638001129574
Meth.MTHFR	2.97798955729513	6.22500279130548	3.84431064041639	3.54288225717562	3.68348316506576
Meth.MTIF2	19.2172802609185	71.8680617028097	25.1530176353519	42.070864398555	36.4532165218151
Meth.MUC1	6.53537468698988	3.55742184547308	0.64623042483062	2.76524393463885	2.0163691655268
Meth.MXI1	9.64754707197147	4.76034037981265	0	4.86672023562688	3.77752267883836
Meth.MYB	16.5465035051643	58.9765521583391	25.8039418255906	36.5966237388554	32.4453692576461
Meth.MYBL2	18.3863356135482	43.0838755192712	32.1619243400102	26.8107285423083	23.8320933699427
Meth.MYC	20.0096225951849	65.8977961389488	28.2262486573766	45.6626061091586	35.6016229251572
Meth.MYCN	21.1634112688489	33.7386110276588	38.2762371338708	18.6309151988263	54.7232446779221
Meth.MYD88	14.883662495103	56.1013409075239	22.162517952557	32.3556800532436	21.2835488391409
Meth.MYF6	10.7995084835371	35.0663481138223	1.38649311234	19.5043356185036	9.10278408770888
Meth.MYH11	18.2900412741534	59.6163570758942	11.6714873389812	0.000192608093205743	64.6131708646731
Meth.MYOD1	0.691991231980346	11.1479090343774	5.22100434119052	2.68693655166874	38.4939541660221
Meth.MYOG	0.653529324298218	1.4494303975045	0.48969399894564	0.962632373797219	0.545052657461675
Meth.MYOM2	10.1317939950794	32.0508982249206	1.61216096674815	18.9846823515731	15.2041058005225
Meth.NAB2	20.5105759716555	75.9589680399025	29.3967249888376	46.4189943530501	37.5890216915348
Meth.NCAM1	8.66247959752041	33.8014731154906	13.7853285745882	31.1193272196368	54.4618584873811
Meth.NCOA4	3.90934445060508e-06	41.1383686465835	20.8119852443646	33.6556369739537	33.3139458715483
Meth.NDRG1	14.1497819932293	53.8452800503785	22.9719434710948	36.3968166393381	24.8916945678609
Meth.NDST2	3.04368966157173	4.56329546649968	3.55759993432516	2.56976783835752	3.27952141929773
Meth.NES	17.2037964542174	24.2320110943007	30.1392737965257	12.7871830930648	37.135356765018
Meth.NEUROD1	1.39835291122239	37.173073083713	0.000425314773938676	6.24895155201028	40.7187108785688
Meth.NEUROD2	5.43383278390873	34.9893634086015	9.26225408691777	6.82790587725259	27.0818822637488
Meth.NEUROG2	16.7845248065445	42.7336559380555	21.8119718774543	27.6963897629036	24.8643743898446
Meth.NEUROG3	6.69930348306147	40.3652596034818	2.28966402804484	2.92018316995185	59.227932264253
Meth.NF1	18.3866455574232	45.2040451396916	19.6963030819169	27.1839665199416	31.5082096871946
Meth.NFAT5	4.77201596413635	33.6653181895035	2.75653228062021	10.3768812150526	2.34065434835358
Meth.NFATC1	21.0103110355371	72.7756339979422	31.2831275756575	45.8432017030897	38.5586147919772
Meth.NFE2L2	10.8511009636362	41.2659948123234	20.7343162986883	25.6550736791091	30.6317023611716
Meth.NFIL3	22.6997039984953	73.9396529922392	32.3556572417507	49.7002439610952	39.8863299691883
Meth.NFKB1	16.3111997014028	58.1117758194804	26.5844530695319	35.4935535353062	36.2599949314238
Meth.NFKB2	16.9105540087727	65.8025884876229	25.1097465556758	40.1518741884732	34.0189138874834
Meth.NFKBIA	23.3831318772108	71.3550673615046	25.3335769877185	49.7725310033719	27.8867772444681
Meth.NKX2-5	23.691033750999	42.4157059692402	7.19390491347286	17.9235502860535	33.9597715823745
Meth.NKX6-1	9.22122043219807	17.2370529588395	14.7828502062308	5.66893573657389	53.1674126139102
Meth.NOS1	9.12525287717478	17.4206943024527	5.79560809902731	4.04821863230289	8.32943969428809
Meth.NOS3	7.79338148894347	1.38691311951024	3.65392841138449	9.5553748862943	0
Meth.NOTCH2	27.8372425867928	42.1971574332841	24.9454719312843	24.8070831742057	30.4154409241586
Meth.NOV	16.781251863183	46.1047812296055	24.3394802917738	35.180578370197	32.3031084097517
Meth.NOX4	6.69355059316784	36.3434595778704	1.51237577570001	11.3931666382139	18.9196301811742
Meth.NPM1	15.5106042283047	54.4698692531728	21.5730888749071	31.6270697646984	30.4518663120233
Meth.NPPB	8.51839358692473	3.52178015947772	6.85692680682259	12.6572779457744	25.7666816304868
Meth.NPR1	20.3451290188086	68.1812004783469	28.9521807771937	44.0171275179232	36.2230499910695
Meth.NPTX1	14.0898777376033	46.0918745664486	11.1970635835546	9.02817545552586	55.1867966683629
Meth.NPY	3.03581480117713e-05	32.0888071352957	0.377037884938127	4.3508188827714	34.4489127505095
Meth.NQO2	22.1534933098201	24.7662320571248	18.971890242537	17.6438744253555	28.5150856042626
Meth.NR0B1	3.28087326302856	21.9250289508086	7.21535957461398	9.37904236943386	18.2361527369625
Meth.NR0B2	3.29441801664341	0.575821577467617	8.81939779026086e-05	0.203528757621932	0.300882723478009
Meth.NR1D1	17.8123361301897	54.9822396960697	22.7018279012455	35.8256018302794	30.930304473383
Meth.NR1H2	19.7375404456805	69.7464558093293	29.2716780026808	41.369921233139	33.9728275787407
Meth.NR1H4	9.12618809316352	6.37994785882633	1.59798813807309	13.9719490974254	3.70365503557769
Meth.NR2C1	23.7640787281389	78.8775002678728	33.6019992738412	52.5647098727828	46.7065714109804
Meth.NR2C2	13.5789150336469	48.4884210361887	18.1516546256567	27.5291520654638	27.2954038749526
Meth.NR4A2	20.8437276461538	64.511569497057	30.7126425234709	43.4506476684288	41.0235376534513
Meth.NR5A1	4.97034683534819	0.387485947132972	1.35950528639036e-06	0.000180085044753874	5.23536009377368e-05
Meth.NRGN	25.3903262560754	75.0527030891442	32.1842522346911	47.8115566425028	43.3453345144923
Meth.NRL	19.3851150011792	66.3504472261243	26.6254858546403	44.8452066228486	35.0990423785414
Meth.NRP1	12.3036787996441	1.8675455428397	32.806762648929	44.5052008149492	53.7880494489389
Meth.NTRK2	9.89804913783391	48.2321084704615	2.26969787013473	10.6446711297088	16.1729671731528
Meth.NTRK3	2.93715954100584	23.5528261143066	6.31851149951159	0.000243566072808411	44.6099295552975
Meth.ODC1	21.1428935434308	73.8168432146196	30.9985034480119	45.2131224780412	30.2717205300752
Meth.ONECUT1	19.3870917320793	61.5853846679794	27.5061547415983	36.825026012148	39.6259578976029
Meth.OPRD1	3.93917405372807	4.09132488147757	1.40614149289031	2.3412234134912	1.21691439457828
Meth.OPRK1	2.80527421114198	9.79022034987433	3.97606949007674	4.52064049656295	11.3763650245159
Meth.ORM2	1.37389401799581	2.76621316981917	1.39241376639785	1.98733268269092	1.53382117310481
Meth.OSM	6.98377909299568	25.7063483395983	0.843794866725717	5.20817455688321	2.62555239108086
Meth.OSTM1	24.217454005436	42.4795740748744	23.2145137669535	21.2027439945174	20.2063680010347
Meth.OVOL2	17.1056288979712	38.6141099056784	28.9763907615742	39.6874065743983	37.1491525065434
Meth.OXT	5.12316846699105	3.03356081772088	2.28034888746098	1.1340686691788	1.26563230362924
Meth.PADI3	10.717621676167	3.36491321386919	0.518534399741914	2.36497273793485	0.646626250902745
Meth.PAFAH1B1	22.5057597992768	48.1777032712824	22.9874970621578	35.5875692253828	32.8546851112283
Meth.PAK1	18.1333816966578	57.1586880608801	24.2820067739696	38.6928590469658	34.0968269014475
Meth.PAK7	12.4449228805726	11.8061284600843	3.76755185593171	8.37566653343282	68.1815280658076
Meth.PAPSS2	12.8230821316416	2.0836912384741	2.92881349220982	0.000241510021281415	1.38779195546426
Meth.PARP1	20.7221739550362	72.7619381045232	33.156911078855	48.3296461879175	40.4390635187723
Meth.PAX2	21.0410524035632	26.7978416176988	22.8380489079693	26.7131996923445	51.8374180769897
Meth.PAX3	6.26580216614651	25.5861264926122	1.57697694225598	3.38423849018067	18.6962856853275
Meth.PBK	19.6276340619173	60.0583777479409	27.8697636401285	33.1002710272687	15.3004027010737
Meth.PCNA	17.1774318637302	62.2445023993647	23.4378690004835	40.1305580377577	32.3236695343239
Meth.PCSK1	1.913595480958	18.4665167340667	1.32775336006536	4.14722962314724	24.1312933394311
Meth.PCSK2	8.69233615107036	49.2194179628304	10.5368359957452	26.0599819897313	48.7420604891842
Meth.PCSK6	8.68254160201674	1.89366812834643	3.68663784766492	7.43979576018709	0.424842421767068
Meth.PCSK9	16.8674030327355	22.5288756108082	30.895891989182	43.3933473993407	53.0056243595292
Meth.PDCD1	14.6144829313856	32.4571686380715	9.07053783091667	14.3503149565097	7.82351601638655
Meth.PDCD4	23.0312831219713	78.5392780965438	33.5493457381938	45.1318565866697	45.9439754595116
Meth.PDF	1.75014931503478	3.57785673023343	1.54363502439779	2.23012059826662	1.96205162241272
Meth.PDGFB	10.4559778411329	21.6579644830879	29.3134467483258	25.424874492054	50.7797819285146
Meth.PDGFC	8.35495711469031	0.773735325769092	23.4393324439039	23.0871271457	38.6617910661797
Meth.PDGFD	0.885646372252743	43.2580599020795	0.000174231628697954	5.39248026633686	48.5672210340927
Meth.PDGFRA	4.28957564412071	36.882521583085	4.4285111979739	6.44861373731722	16.5316346311859
Meth.PDGFRB	18.6305886966879	18.8082023539341	9.67878297396834	7.42444429967469	13.3102108412289
Meth.PDPN	19.561335042007	27.345990109364	25.6732168711203	43.2680395514171	43.7935228763018
Meth.PEG3	0.67409772143428	6.52543514868377	0.744150592658372	2.86583572286828	7.05400635344228
Meth.PEMT	19.9228812866165	67.1702832142589	27.9085070821469	45.7844084468906	38.4272463146598
Meth.PENK	1.61382734981573	14.0503924692785	5.22374920154765	1.35398181239534	34.9809923435814
Meth.PERP	17.3009916159019	63.236505501361	29.4990572263144	40.8030174194883	33.3280191215249
Meth.PF4	1.48145717040585	11.0430481068526	5.61700462159083	8.47307239846063	11.7280565970361
Meth.PFKFB3	8.92651225810091	53.1066894446292	32.1664838836858	50.350857172232	63.3498785235846
Meth.PFKL	24.9589135657034	71.7995392060674	33.0071018121376	38.9336570383993	33.7655901570163
Meth.PGAM2	16.1311847332752	17.2214112496297	10.2890969204463	12.5104504017263	15.1745447016447
Meth.PGK1	3.28161888650609	14.9757509487266	54.3814042349862	7.08828580849485	6.43215347731573
Meth.PHOX2A	5.44799942057496	29.4056649509863	6.3620943657457	0.000237540628438995	47.1007474954657
Meth.PIM1	21.890032069927	62.9858131539846	11.1500471762187	19.4691385820581	37.5150949456364
Meth.PITX1	14.9150544950268	28.4812189994792	22.2127013438035	18.6235744869798	14.6373413639224
Meth.PITX2	5.51982745789432	26.4789608356354	0	5.49853002006305	15.4265939504864
Meth.PKD1	3.32147319778771	0.90477473262589	7.48423957590436e-05	0.000247971839041589	0.000666123457828235
Meth.PKHD1	12.2882269356352	6.69249803104023	3.77275206537886	8.97026716104596	1.5235370630387
Meth.PLA2G7	1.46080677701448	17.8964079960087	22.4387255612461	6.43148891584863	57.9015118019244
Meth.PLAGL1	1.48046150849792	7.57410843806627	3.69179354022619	4.78199917390207	4.66703106849488
Meth.PLAT	14.5192644023122	1.03039459779887	13.4739303526182	12.0929186608822	15.0635828327252
Meth.PLAU	21.7042584783057	43.3074188327316	26.8556475699087	42.3129109961243	35.2817511822934
Meth.PLCB1	5.84397505411591	40.3775666130443	0.891540167658255	0.466968554982244	40.5708752039226
Meth.PLCD1	8.56343102607605	5.83104850977653	6.41221846145562	8.02893047859519	13.0951591624817
Meth.PLCG1	22.581737959651	50.2256271647676	28.2268079396656	12.3182961797736	31.9778699564744
Meth.PLK1	24.8068978286559	54.2348870895463	25.8919899910495	30.3017768882654	30.0716469859123
Meth.PLOD2	9.0961126759247	12.7154458094548	20.6767795934341	22.1410465182765	25.2067823024514
Meth.PMAIP1	12.433027373766	20.93972492046	10.4763617418032	16.4809357985267	3.28461710542362
Meth.PNRC1	23.2892252261034	76.7412340015563	31.3833776299922	49.5498113967055	39.6797621948467
Meth.PNRC2	19.4269677338067	74.9951379923105	31.320784652083	46.6109798897518	37.9900977847365
Meth.POLA2	22.9057463778563	74.5818753771294	31.6222037463249	48.8981867115672	42.981819989527
Meth.POMC	9.62427284366024	12.0520480014801	11.0651320384311	12.9502680590151	9.28074808891459
Meth.POU2F1	16.0527426682851	58.2591434276307	23.6802349364512	37.5157657770621	26.8793675873912
Meth.POU3F1	5.61571855452878	5.94170746354599	10.2739196955762	9.05956018776155	27.9052652950498
Meth.POU3F2	13.6923397743693	23.9028435367851	26.9306606117815	25.7707402589385	39.7363449545345
Meth.POU4F1	8.75311821362923	56.3984954791345	4.26563747103814	0	28.0781252200707
Meth.POU4F3	2.45086823003323	27.9498870417146	1.08146701583091	8.28957632923748	38.2583815718427
Meth.POU5F1	2.27000498123947	2.50689912270033	1.25376488725881	1.81375592649965	1.44540017958775
Meth.PPARA	22.2254994221466	63.6616477659435	18.3308057242001	1.96660974253844	24.5452457098736
Meth.PPARG	0	40.7009860667996	10.706174750525	3.458695054163	68.5597851143146
Meth.PPAT	5.94246569308219	16.2945604679669	6.85816231435448	9.830429026008	10.3967721960961
Meth.PPP1R3C	22.3401803493417	32.2562782632663	0.000227388026122568	23.227970937367	56.2984043870064
Meth.PPP2CA	21.8424123847934	61.9071910830793	30.5114493138754	42.0207541850795	31.4626622992091
Meth.PPP3R1	22.5719661354691	75.4340675942053	28.6673323842866	48.1238107097494	37.0384284820485
Meth.PRDM1	19.6188145512722	61.0301565987471	28.3414081943457	43.8299947922579	38.0303250744182
Meth.PRDX1	16.809390562082	50.8085208738016	23.9808465305782	34.7907018939423	28.2298059926968
Meth.PRDX3	18.4821083456598	62.3819354274508	23.5729971961745	39.7948597680734	33.9903912311183
Meth.PRG2	18.8435207662492	17.2630899964928	10.6195305724461	21.8897764774438	1.43827443947103
Meth.PRKAR2B	15.3635125672978	0	5.98896443195595	7.27135400207408	10.5944146534593
Meth.PRKCA	25.3130977669111	77.7508262439691	32.7364326814288	49.0486581700439	44.8105397136457
Meth.PRKRA	21.3797787348893	66.3248743629408	28.7510178008872	42.5233298924187	38.9726819613552
Meth.PRNP	18.0432273890742	64.5541271961709	26.158029493415	41.6104363054642	31.2023134159298
Meth.PRSS8	10.8152002463897	0	10.0405201464622	11.842960596467	10.0820356355746
Meth.PSAP	24.0834360056796	82.1901060948407	34.2057310630213	53.2075741203107	42.7922435450625
Meth.PSEN1	23.6035451240947	72.2256483883282	24.8146655466601	44.556904413204	41.3334895695047
Meth.PSMB1	23.6695790020836	81.6741957905554	33.7543830177976	52.6216166703097	45.2652868536912
Meth.PSMB9	12.6300680925422	50.1354057825522	21.4047423937332	29.4424806380124	26.1294953120593
Meth.PSRC1	20.4054971722258	64.6726270040132	32.6770133720009	43.0640369331426	37.5429736091489
Meth.PTBP1	21.5760830003679	78.6293766696233	35.5707382570447	48.2860322864382	41.7360709247332
Meth.PTBP2	20.5570245287537	76.8493902755609	28.2701712353116	45.7597164268814	38.2129344015337
Meth.PTEN	20.8457554314107	69.0605976488601	26.1127923993028	42.3868268526885	38.3466733945783
Meth.PTF1A	1.87812997889793	9.3330570824114	6.28172447955427	3.12313236018786	36.7663272690332
Meth.PTGES	14.7417437500564	11.8555529200361	3.53716573582361	6.3081078196255	0.890545624367563
Meth.PTGS2	21.8724777683822	35.1835740004889	3.76194776991078	32.9497296102009	13.92350198424
Meth.PTK2	19.890053121559	54.082739869521	25.1373755906796	39.826787452645	36.0591009796851
Meth.PTMA	6.53526404160665	14.7414685892841	9.19231863236489	13.3845075389176	11.2636594130345
Meth.PTPN1	10.8195791351303	37.774855456855	15.0487861105094	24.9303577679404	20.9799986565251
Meth.PTPN6	10.8680997818206	18.3844110636256	9.55606948419153	2.83393268715352	5.49005623533969
Meth.PTPRO	9.05331704409558	18.3482212060684	5.39756248921776	4.97139874799404	45.945179676
Meth.PTPRZ1	20.2846606232905	19.5257109642377	29.2784528463051	39.9768167068806	50.2810065473766
Meth.PTTG1	9.14267470111116	43.7510138005219	17.2763912704854	23.4198381392905	19.9056859238739
Meth.PYCARD	15.7595454102894	33.621556740903	17.9086221600099	20.9516495835075	10.6415629088581
Meth.PYGO2	21.0424285310144	68.4804037578628	31.9190665493323	35.4849573321246	38.0374076179642
Meth.PYY	17.1419559758784	40.5030299866154	33.9086323542572	14.3287850648926	14.2774909532283
Meth.RAB11A	16.2258526660778	61.7219625174165	21.2229673803694	34.2009683733938	31.2313900693965
Meth.RAF1	20.5662415606275	71.8775053636423	30.8996428848683	46.9175553142888	43.5931410580777
Meth.RARA	21.233313552198	17.1939285525636	7.17284107153177	6.34965667734347	28.5168252748376
Meth.RARB	0.000458140082106376	30.623340616275	13.3535335555067	8.9400762677092	33.4628502606061
Meth.RARG	16.8931667877289	54.8777328949053	22.6927027286951	36.077954594951	29.24243140575
Meth.RASA1	14.0280360845029	62.2409345997119	23.4702568612949	35.0248988944646	29.9733497458341
Meth.RASSF1	24.1056730255007	72.7056011286011	27.7602902551461	17.4834370256416	19.6609276498483
Meth.RAX	5.17561157229907	28.8694676280067	4.47799612470198	3.45418957246325	48.5674265934945
Meth.RB1	10.7111963235009	1.9302076514281	4.92820874219386	4.23002288544468	7.17683078290454
Meth.RBL1	23.2798160661495	76.8359213756717	33.169638007499	50.6626175833058	41.0725216071978
Meth.RBL2	12.7242549640975	52.5164751903079	20.2680066795804	31.2698409970003	24.6941868514663
Meth.RBMS1	17.7178849662155	51.2002124656427	23.9284238497853	35.3198146637885	35.4846531334902
Meth.RBP1	5.37316545903616	18.7859615048087	1.78431652785821	10.1673831110693	7.86335914149493
Meth.RBP4	12.5732985792114	15.7999781585712	10.403367993259	4.86370066992339	41.2284708885676
Meth.RCOR1	6.0047503419645	22.0687295675942	8.97241229844958	14.1111854974076	17.5749202510723
Meth.RCOR2	23.5302581353425	56.2959607796241	36.560898676107	48.3737656858846	51.963453227355
Meth.REL	12.3898970369597	51.9019636335302	17.8728517613882	23.7946887535792	22.4629517524214
Meth.RELA	6.6448256624991	7.33298412467752	7.47662618053799	4.55509675004973	8.29694480586287
Meth.RELB	22.5662247638203	27.5887704597756	9.94403582502971	11.692932479986	9.84452739665158
Meth.REST	17.7128556734964	61.9848104327783	23.7439545190262	38.0291721176937	31.1963134108772
Meth.RET	11.3047083629459	7.15869791481603	10.9903663471403	28.9549855224158	78.7318491956404
Meth.RFC1	13.0142832364804	55.5405191931036	26.4664164531027	31.5984913834875	34.3882547047902
Meth.RFX1	24.5314992242083	79.8033147727246	36.2666657097603	53.4819918984427	45.3082175392085
Meth.RHOA	24.0033955182563	80.0173303891746	33.6750821630072	51.8478366556837	41.901227148319
Meth.RLF	19.1342031111929	64.1988327674397	24.5297034902352	39.478304611372	33.5951960385803
Meth.ROR1	10.5036681652692	15.6721620099104	26.5169227779124	35.1648350288483	46.0694736785396
Meth.ROR2	6.29770061603047	11.6374862988682	18.3758979018095	17.3191921514832	35.833754055727
Meth.RORA	9.86647005891929	35.5455727427515	0.523004046952611	19.560304025037	51.9469468212614
Meth.RPA1	2.20982379562066	12.5054824876658	2.04883737566978	3.20171831949881	4.33132547594625
Meth.RPA2	19.7748280116802	65.6625665856031	26.9421347054659	37.5481358359111	38.0847137964693
Meth.RPA3	7.23056738132932	17.9486252093457	7.46345481681673	11.6021525532508	5.12411876291408
Meth.RPF1	13.6591362376236	56.0284587768474	18.522701785817	28.1952802850451	25.0902120310813
Meth.RPIA	18.0273367394888	65.8794769306015	26.418338663302	39.6922647928674	30.9782290720581
Meth.RPL10	5.08402144109354	16.3811035538276	63.1044443118855	8.18271551821072	4.52533455577139
Meth.RPL32	17.4975708642154	66.5049148878923	24.971778960907	36.1205714129784	35.1137287829302
Meth.RPL7A	22.2647380933771	71.8294261609916	32.0462845529677	47.015965093566	33.0058630295112
Meth.RPSA	13.6134932502495	57.3609418508122	20.0664925169183	28.9830432074008	27.8372044307146
Meth.RRAS	20.0818212546166	67.6187580774886	27.9111270684053	44.1127236703817	37.1543340878681
Meth.RRAS2	20.289929347747	47.3400189167297	19.9537151025662	34.1269813292199	22.5992236060188
Meth.RXRA	20.7442868556292	58.6273627045007	31.1336690253787	47.7130496183294	38.5303160170589
Meth.RXRG	2.97834757916192	21.4222423326565	2.81155984255473e-06	16.5452350137553	46.2689024884564
Meth.S100A6	19.6668223945996	69.5528666667291	33.0171978402062	44.6492013875287	36.3128018924894
Meth.S100A9	1.92633424584085	9.55825265017159	1.72470125259791	2.78798204360862	2.66588796573845
Meth.SCARB1	5.05927822812083	16.1324975448158	7.01657037100207	9.78676745325421	4.24306698756162
Meth.SCD	25.6650306431492	68.3611373208095	35.6553542688969	41.1203614309698	43.2970392661843
Meth.SCG2	10.2404601075293	43.0991969210491	12.5756696702751	20.4302672762757	16.6346436414528
Meth.SCGB2A1	7.79109605275159	13.1707773869949	4.52854200418016	12.687706892394	0.812766336831759
Meth.SCN3B	15.8424413881116	22.9459199488476	15.9973773853388	28.8090455658017	38.32747881807
Meth.SCN4A	1.48743878569884	2.62897844447252	0.999819442312358	1.59479667583707	0.117540402482001
Meth.SCNN1B	15.4704186873786	32.5831808367844	2.17470187378008	11.514615250975	36.4781137319201
Meth.SCP2	22.6709511110746	34.7030439214116	17.7733845606703	20.8242126983328	28.4805880727967
Meth.SCTR	1.72764736771635	2.05454199446145	1.78729107756636	6.44129524561097	3.03071698663286
Meth.SDC4	21.8090192975361	16.2481870509993	14.7304702774094	19.592347882159	9.62031140888183
Meth.SERPINB5	10.4365727288935	0.661718657184521	14.0313384640738	11.9378877511706	6.82381009934846
Meth.SERPINB9	10.9068187351856	17.690162011315	7.64178572179366	9.1430000565925	5.63488506670386
Meth.SERPINE1	16.7558656908952	38.9201493692691	21.2378171361161	34.7093053528571	30.3031633419846
Meth.SESN1	12.3082486695226	59.6205070380305	20.70868186802	32.9948011066265	26.8665689527975
Meth.SF1	18.7840968163486	69.1565209778254	25.8042551694931	43.8638346275318	35.4083173111554
Meth.SFN	8.59016976353712	0	10.6334945410913	10.6533988348645	3.68629157803883
Meth.SFRP4	7.13565274398636	22.6059548085873	1.70965230137572	6.31460734613562	49.6893859434624
Meth.SHBG	7.83782703632779	5.19110368195449	0.906198547700017	2.05685788203177	1.00067174983771
Meth.SIM2	8.20238841515652	30.8324226725179	18.031878407743	11.8165059746255	18.2797724382437
Meth.SIRT1	2.47977193713303	2.52788409961609	1.57035676388892	2.17788130860201	1.63408128851893
Meth.SIX2	6.38663845710682	0.702689186858826	35.3525913010642	34.6190824813145	60.5898343795999
Meth.SIX5	21.8563995718887	66.8259143803752	29.740396612282	43.098787073255	37.2960914059058
Meth.SKIL	25.6473231938411	78.0313763097776	35.6225841600229	51.733646539859	39.5624847189904
Meth.SKP2	15.7456044207364	59.0248017126883	20.6772871660483	34.9086997510707	27.3020331342779
Meth.SLC18A2	18.7565319413638	10.1283949525011	11.9450443922704	6.29282134729047	22.7865729834551
Meth.SLC19A1	17.5479436587508	13.3116542330813	7.88476968141569	11.0226265475663	9.20093877860388
Meth.SLC20A1	24.2162822984817	80.4338520815805	32.1600797696448	49.4310773069435	43.5112287566074
Meth.SLC25A1	13.1871535760384	22.835037636136	17.451592582815	20.069596522407	14.1178608209395
Meth.SLC25A5	4.66949458179266	14.1319820289533	10.6982049938059	8.73977017878203	2.49645514874449
Meth.SLC2A4	22.7330659939963	55.8873375023706	35.7607938679396	42.9929982860313	47.5828356785938
Meth.SLC30A1	27.6180139219841	73.8981063203756	32.0774641844581	48.0881544937372	46.278507624067
Meth.SLC34A2	1.424531043981	17.3007322839499	18.2185974313753	10.4340514401008	21.8293717262156
Meth.SLC4A1	15.5111689308649	3.97515363035278	5.87353865470039	11.9026625857355	0.731902976289827
Meth.SLC5A5	23.700160895468	26.4351534533576	6.02218891857978	15.7962077743467	65.9091829908899
Meth.SLC6A3	4.80776133501708	15.065572341899	6.97474941536715	4.93655208424456	32.3557440553899
Meth.SLC6A4	12.1707990818412	25.4341422578032	6.5442767794149	1.01747738643232	15.4043854914744
Meth.SLC6A5	18.0331340484918	34.730786771077	4.52224671244815	24.7039654678036	50.9913835968146
Meth.SLC7A1	20.4366739848882	71.7718487389291	31.37243014662	45.7154082938895	39.2925997830904
Meth.SLC9A2	21.3783929998847	5.0408019114382	18.25524043984	11.1942431965045	16.7882981480984
Meth.SLC9A3	11.4519259899492	12.1884424535563	15.7159637934592	3.00447956268171	43.6793415800557
Meth.SLC9A3R1	27.0064074975005	40.3583079475247	26.5181034129861	37.7261604910127	31.6125946560797
Meth.SMAD6	19.0339573376854	67.9769502093119	27.5843187388985	44.2474169137961	35.4263617939009
Meth.SMAD7	13.9385082201163	49.2805950293014	21.3304151735147	32.4118159548945	25.5606573001054
Meth.SMARCA4	23.6243794848811	70.135132707276	32.8992682188235	47.0472225525437	42.6208399185612
Meth.SMARCC1	24.1366162643367	62.9954422129237	25.5101526750828	28.1163593870729	42.4490372978154
Meth.SMARCD1	19.6661722880221	72.12877143375	27.2005544490227	37.3066558110412	31.2295006445728
Meth.SNAI2	20.3407541965509	55.8237835317793	29.0278234555543	44.5250018593867	38.9721400984541
Meth.SNCA	2.37965131693402	33.6172969192975	7.84369518500164	16.1304510551723	46.6356830896432
Meth.SNCG	9.33310890750869	6.11213411001954	4.97243359419573	4.34645383686808	7.65278980247249
Meth.SND1	11.8578495924296	47.1941040530465	13.8417348782555	20.5107362638111	19.7079067234296
Meth.SOCS1	16.412186288867	61.3230263831324	24.1587769800574	40.2757848530993	25.032605327322
Meth.SOCS3	15.7841199971477	62.7325898007271	3.97432174705908	23.6419150742098	38.0771142613047
Meth.SOD2	19.3081365704777	68.630078795404	29.3098317758673	43.8990926641932	38.4316381877834
Meth.SOST	12.0535244532877	2.56649878827867	2.49675934822745	1.65390777819767	6.3913327745367e-05
Meth.SOX2	5.01339691249	14.2361443990155	9.70236183957577	10.5582674908101	24.7943199933872
Meth.SOX3	0.94775554138433	13.6247097233599	4.79994688336806	5.80534158553066	18.88503725428
Meth.SOX5	18.8127762165682	27.064698745657	11.6124132214961	27.5983039763086	82.505712114485
Meth.SOX9	8.45930864409423	6.11009377640976	22.3588449550669	26.6506812153315	42.4408185919139
Meth.SP1	18.1403741641088	58.7223191549502	24.7598124024784	37.8829623994401	31.1987016272727
Meth.SP3	7.82201139095141	7.9643778250712	7.95882191299151	7.35531149116254	7.69873702874956
Meth.SP4	19.934410547056	61.4764750516937	23.9143989026491	29.6313861942377	30.0638522353843
Meth.SPARC	8.54378377608503	45.0973030879284	0	9.6431195782496	43.7900230734767
Meth.SPI1	5.94712628264445	18.6632990624949	0	3.34013844277757	1.48058146744861
Meth.SREBF1	9.24322416125194	0.280187318505237	2.87654195083238	3.03052154344909	8.23334932295323
Meth.SREBF2	22.305388883695	69.6975238188635	30.3899791669757	44.907439103664	40.0255659922614
Meth.SRF	13.4021488370879	36.3809617891648	15.9231692955599	19.5785462639632	26.278597341822
Meth.SSRP1	22.4004857732156	36.5677707002794	21.3700350853662	27.7378040582006	32.2380428697847
Meth.SST	4.59503592783097e-05	24.5102724249118	5.20061054663089e-07	1.28204508241325	31.04196622928
Meth.SSTR2	23.9006341256656	46.7761609344688	4.09440843724346	2.16704270947483	65.9858997716586
Meth.ST14	9.30794328287406	7.15531184271321	0	4.87571825968099	4.70938379450798e-06
Meth.STAT1	22.4701613968664	73.9757191601001	31.1315924491553	48.35621976329	41.6041615577664
Meth.STAT2	19.6978175652972	68.2138166481353	27.745687641143	43.0825586628763	37.851256743566
Meth.STAT3	9.51501387486936	74.0665309827232	16.8636098202176	0.000103933055436273	26.4422401220772
Meth.STAT4	1.85455855457746	2.49067236163115	0.679991609774861	1.33501880404815	0.464682507298059
Meth.STAT5A	10.7457215747177	43.0245552015018	2.71725196995186	6.32644680418776	3.36888739416735
Meth.STAT5B	18.5022949810784	60.6339914482746	4.05819760634082	8.78869741950437	38.6731025621782
Meth.STAT6	13.0844619769719	48.8163104550851	20.7270495296487	27.4144462375957	22.8852534413123
Meth.STK3	20.4687826826786	18.2147794806494	21.8274293149812	32.4337013434228	20.9105049495603
Meth.STMN1	17.6034280539392	6.51436317089606	15.9944480482616	11.4549658648353	12.4913649436745
Meth.STRA13	20.5804826265032	64.6839394882064	27.140384730676	39.7061617751783	38.9554554516334
Meth.SUB1	15.3212594500297	54.8500504477153	20.0622861450111	35.5969026525464	26.7733832268649
Meth.SULT1A1	11.1454586247935	22.0574850219722	24.2686157300258	33.7664882145501	50.2115602635745
Meth.SULT1A3	6.45469976114371	46.7285880319251	25.028097616242	5.89304438870111	28.6554853879563
Meth.SURF1	4.61775880004688	1.77467067465114	9.37971108035856	3.73009928487125	6.18972247849647
Meth.SYVN1	19.8617753828428	65.1514299130433	27.4462194044411	44.3801099044316	33.8989969039297
Meth.T	1.39661966170999	24.7017917378406	6.48912698449741e-05	0.360596640260623	44.5942540544898
Meth.TAC1	2.66226033946584	28.767657580217	2.55640827155019	7.6155026414811	30.7644534726204
Meth.TACR1	2.28611356331074	17.0298930440896	8.43370777652631	7.13794209303626	28.5548052945635
Meth.TAF7	12.8920479103171	53.2569300660202	26.980967199604	11.1163166744125	29.5542561606154
Meth.TALDO1	21.4718404051913	65.2493394161957	32.3971461201641	39.9421469384265	38.5998774160847
Meth.TAPBP	9.32301541645726	36.6712482557319	17.3124477474195	22.7716855108133	18.5255612840882
Meth.TARBP2	22.9243206016463	80.3017100279571	31.8489279235639	52.1306666531653	41.9183797537875
Meth.TBP	13.3175423989537	12.5056489515035	15.3252454375907	18.0197099320577	9.34709774584479
Meth.TBX2	12.6750292568056	13.90055856965	9.44313572813781	6.91546841595003	22.1774140403203
Meth.TBXA2R	23.0304853280358	60.8371707438125	6.11892566910798	42.4447322039348	49.2696456904455
Meth.TCF4	8.08445707073192	35.5838096370522	14.3962303318681	21.4095837996375	20.5557558413527
Meth.TCF7L1	6.10653297281253	37.9054834797567	33.512151624131	27.9358495930818	51.2086017056041
Meth.TCIRG1	8.84403800991852	2.2814021042519	0.373427337153751	2.52519094648251	1.58419533331391
Meth.TCL1A	1.89360121803346	16.6325408311873	6.22398096576704e-05	6.67454662612916	0.951812533021754
Meth.TCP1	17.3307629557791	62.404773630078	25.5439721885192	38.7507888711195	30.1875546446707
Meth.TDGF1	8.46961295650245	4.47560734793126	0.689382600083042	8.1356294283839	3.00750145821843
Meth.TEP1	13.3408143839189	48.3199088387115	17.7796118442369	28.3048730626764	24.4366411099391
Meth.TERT	5.53645557692202	6.30345039267202	1.17136748124511	2.3664365403373	5.63305680133312
Meth.TF	8.07934494916102	17.8523728619685	3.97294968091818	5.69435580894862	13.0166529117244
Meth.TFAM	19.6879732624451	56.2379994333611	28.78441853775	42.4877080348068	41.4533474631007
Meth.TFAP2A	18.1027555679456	18.087709400371	27.4672110155694	35.0171318418424	39.0872237420564
Meth.TFAP2C	11.0525873964459	38.2042584653005	23.384270595825	23.3922014153509	3.12450393969229
Meth.TFAP4	22.4897626991858	83.8770515564867	36.1639404929864	51.2248806024099	34.9954657075821
Meth.TFF2	11.2333937152241	7.28105299937086	0.959543248605958	8.59511669309514	0.608755172173949
Meth.TFF3	8.97916728488622	4.05485221204305	0.235627523088925	6.52545156081931	0.00514641603607773
Meth.TFPI2	3.53170078470802	26.1351127820668	6.37617110770864	5.84345775540144	12.3465778897284
Meth.TFRC	19.4843309964666	64.8645316870458	31.2481436627981	31.8215534699464	28.6453894214602
Meth.TGFA	19.3928853641021	47.8471197443855	28.7871019458677	42.917131223097	38.5626937274709
Meth.TGFB1	0.639593971852783	1.56644164116163	0.44978307909454	0.716365003322996	0.665201777131938
Meth.TGFBR2	17.0533582212154	33.5040311359469	33.8324674541853	24.9075867160153	56.6212248961053
Meth.TGFBR3	18.5347121878924	23.8278351411835	4.97453156597	4.32789032731486	21.6797295251063
Meth.TH	9.41305594118709	0	3.5536672912473	5.06383690604909	2.80677268169237
Meth.THBD	0	20.0088768154943	31.9201757769235	26.3199361118928	29.1328140635446
Meth.THBS1	9.42417858696839	34.3746601345948	20.4748379853119	26.1630473116852	24.1885880289121
Meth.THRB	11.4657482222962	31.3371715626677	15.4130518053989	13.5218635120842	6.94033281520047
Meth.THY1	8.96368657926262	8.1058743408855	2.12354335419968	5.13742955717141	0.000102294782865737
Meth.TIMP3	13.0508290627193	6.82040091626402	5.27370618862641	10.461837924156	17.2556262197867
Meth.TLR10	5.16311046268373	7.75162728448933	2.85994466933693	7.79529068894461	4.6620137296022
Meth.TLR2	20.0663463901131	31.1396342368527	27.0008932459376	26.0415238678062	35.7810365253361
Meth.TM7SF2	7.1191611156896	9.73516594507154	3.51664465999759	1.92443073376302	2.82380611873614
Meth.TMOD3	15.9386068116481	17.6874698411077	15.3726249286569	17.8210845214939	5.43485514938182
Meth.TNC	12.6433614691072	44.3831766961818	20.7599404251252	29.9252960016623	26.6644800216745
Meth.TNF	14.9953518249786	39.601004108601	3.39042845751555	12.8230760901197	0
Meth.TNFAIP3	21.4842809349773	71.3718506081887	30.5027338431755	46.8625956570315	38.430189553945
Meth.TNFRSF10B	21.9173864417792	75.4777319972238	27.7250362498965	40.4062417469766	38.8298471599502
Meth.TNFRSF10C	13.5422589289387	40.542399444883	7.32135951629891	3.77219142269493	21.7451547448314
Meth.TNFRSF11B	13.7084239796682	22.0714213677226	1.17864626192559	8.10873753212902	23.7787379484968
Meth.TNFRSF1B	13.1904396874619	63.6806751029232	16.1926934819554	5.06338155100258	25.737959455996
Meth.TNNI3	4.37347085686825	14.2201063366299	10.6261948033866	9.75994133495679	9.06663632982188
Meth.TOMM20	22.1326221936303	65.8173895179628	32.9306056253498	29.9676137252913	40.7513590771126
Meth.TOMM70A	19.4838152568496	60.3961540063036	39.2038820455702	43.5451563291101	0.289182345714035
Meth.TOP2B	20.5630577649175	76.4606327623925	28.4315690124891	46.8122840256002	41.5382095408062
Meth.TP53	18.0658527985732	67.8745992159521	25.7666716363145	40.2643215046338	36.654069608581
Meth.TP53INP1	19.0056713349258	34.6785585673285	19.6788573142194	30.9418063184057	22.1759060070481
Meth.TP73	9.89836747579964	20.3274382589414	18.4720480344347	9.22873636897451	20.5820772210288
Meth.TPI1	23.6813788727605	78.8413206093679	31.3181088413393	45.1823236442378	35.6101315047583
Meth.TPM1	8.72072045735808	3.86345072339172	0.488637943067937	1.77947409109379	2.87252170317295
Meth.TPT1	16.1911061315674	58.8942300612642	25.981423450581	34.7736881129663	37.993530927754
Meth.TRAF4	21.7985345783077	66.2895337182254	32.2432973327995	40.7124000632175	37.9459300456283
Meth.TRAF6	15.3380311242289	54.8182209030086	20.9037725197112	33.2869217190107	28.5656047968236
Meth.TRH	2.793087947011	4.22031333732659	2.7922233610225	4.4759094725005	0.000188448788958304
Meth.TRIM25	24.230644378838	63.9151892714279	33.4935885111683	44.4150169597856	46.0755259631318
Meth.TRPC1	8.34203444542645	33.2220271223076	0.000104034534487821	13.0024955470922	38.5832258063212
Meth.TRPS1	2.17004870561828	50.8833291116965	41.6455023581647	33.5176255351094	30.6470097967888
Meth.TSC22D3	5.22638510813259	20.3162366310531	11.5103984395174	7.61345974383154	15.9848523846314
Meth.TSHR	13.0160991271889	22.3719825011798	5.925549290784	17.941583134372	13.5919862876977
Meth.TTF1	6.20596276751751	7.64797744749444	1.08789264600018	3.24754236255905	3.20305304768084
Meth.TWIST1	1.24799145901548	34.2160375925737	10.0570938429572	7.69512558322379	42.4386703934877
Meth.TYMS	14.4883078717937	52.1982692693174	21.0019792455464	36.001573890578	27.6422000013998
Meth.UBTF	21.9842005807202	86.5531194853368	27.7299875400542	15.5715362515945	23.4352961957576
Meth.UCP1	19.3465838298481	27.3240189060562	12.9047429756307	5.93245200189335	39.2177823544277
Meth.UCP2	20.0291745610539	74.243547709609	0	32.8308244093865	42.11489724492
Meth.UGDH	5.25860659411695	30.7324656679964	13.4841314723547	13.542580909064	29.1155106032771
Meth.ULBP1	17.828865723418	72.40148240926	11.5998614118534	30.2533300354063	30.1675677112221
Meth.USF2	22.3591260709502	67.2688706671045	31.6621880260499	43.5190740425431	35.4013354315428
Meth.USP18	21.71643231209	28.5622336351495	28.6369130704133	33.0440063359394	27.0889008988195
Meth.UTF1	6.44090742964251	10.2747233001306	8.45450176526447	0	35.6769168413684
Meth.VAMP2	19.8761050495716	61.527448615462	29.349428498372	39.913760737476	40.1477812658213
Meth.VDR	11.9509045286074	42.7266038437139	18.9506368648205	25.1898366299348	24.612652201672
Meth.VHL	22.4877241802805	77.3770403556496	34.2789126801044	48.3566996933229	38.5088277921307
Meth.VIM	0	39.3731117434183	9.57315685541936e-05	7.16525313404736	91.9356300488926
Meth.VIPR1	15.9083411177131	50.5554316389417	23.8796283798924	15.8991542252695	20.8641931509292
Meth.VSNL1	21.8947053345159	50.4422023961014	33.1553166700601	45.9627702019033	43.1985320758659
Meth.WARS2	24.9239117049286	82.0003349732033	34.1369096708521	46.5590591085556	41.2184962020329
Meth.WEE1	21.0626066548016	73.8268190545344	25.5785532609538	29.7975939063475	29.0702899429524
Meth.WNT4	11.0216639504439	25.7649694655876	14.0671377120237	19.7681751350245	18.7179185024198
Meth.WNT7B	19.0706714828123	44.4241669668958	28.2756002032003	31.8248622406033	26.2163935673401
Meth.WRN	8.51684476661193	10.958881811687	10.6082299013709	4.23792995555778	27.150958621676
Meth.WT1	4.70567009262456	10.7208647029757	5.64814662845599	7.32958258814892	38.1524365051285
Meth.YBX1	7.36434542681376	19.7813989032824	9.36710694116013	15.2195368280206	12.4964924067103
Meth.YY1	19.9247831228822	73.7140502037065	29.1465963595712	46.2987638260876	24.5264212479019
Meth.ZBTB16	5.73787932673153	3.56620425500604	6.08516604778186	11.8257030397556	10.1279226470959
Meth.ZEB1	17.5336361195006	59.5142686157082	16.8972930202738	33.4144396276355	16.1870203883647
Meth.ZHX1	18.8650618573162	59.47924402825	24.5516183221736	39.0772334497837	31.1531080249657
Meth.ZNF202	17.670903136009	67.4519814598057	24.8282323444198	39.6915685141904	34.6455410053951
Meth.ZNF267	11.955488420575	56.2536241604749	8.94261266635912	28.0824677052635	41.5133644781928
Meth.ZNF76	11.1838669894362	15.3779579695388	12.4493955890277	9.99550093571141	15.1253262687563
Meth.ZP3	16.410281165607	69.3441889273475	27.5729101805636	39.1039925817163	11.1504470094351
