# Supplementary material for: Preferential Activation of the Hedgehog Pathway by Epigenetic Modulations in HPV Negative HNSCC Identified with Meta-Pathway Analysis
Source: PLoS One. 2013 Nov 4;8(11):e78127. doi: 10.1371/journal.pone.0078127 (PMC3817178; doi:10.1371/journal.pone.0078127)
Supplement: Methods S1 — R code. ZIP archive containing R code used to for the analysis in this manuscript. The README file in the archive describes each of the files contained therein. To fully reproduce the results, the scripts should be run in the following order (1) Preprocessing.R, (2) RunMEGAPSReplicateThreshold.R, and (3) Postprocessing.R. Note that the CoGAPS analysis and associated gene set statistics are stochastic algorithms, so results may differ slightly from values reported here though qualitative results will remain unchanged. (ZIP) [file pone.0078127.s009.zip › CodeArchive_S1/GAPS/ExprsFALSE.MethTRUE/NormalTRUE.HPVPosTRUE.HPVNegTRUE/nP5.nIter50000000.SigE0.10/AResults0.4583876766.Diagnostics.txt]

Diagnostics for A created at Tue Jun 12 08:21:23 2012


number of genes: 972
number of samples: 69
number of patterns: 5
number of burn in steps: 1e+08

Initial chi^2: 5.66088e+08

Iter	Burn In	T	chi^2	number of atoms
0	1	2e-08	5.66088e+08	1
1000000	1	0.02	2.45004e+07	2700
2000000	1	0.04	2.22378e+07	3482
3000000	1	0.06	2.16804e+07	3980
4000000	1	0.08	2.14188e+07	4342
5000000	1	0.1	2.1234e+07	4638
6000000	1	0.12	2.10783e+07	4957
7000000	1	0.14	2.09841e+07	5235
8000000	1	0.16	2.0896e+07	5407
9000000	1	0.18	2.0799e+07	5640
10000000	1	0.2	2.07272e+07	5795
11000000	1	0.22	2.06571e+07	5939
12000000	1	0.24	2.05864e+07	6044
13000000	1	0.26	2.05628e+07	6026
14000000	1	0.28	2.05468e+07	6093
15000000	1	0.3	2.05385e+07	6192
16000000	1	0.32	2.0534e+07	6264
17000000	1	0.34	2.05319e+07	6276
18000000	1	0.36	2.0531e+07	6303
19000000	1	0.38	2.053e+07	6374
20000000	1	0.4	2.05293e+07	6378
21000000	1	0.42	2.05314e+07	6445
22000000	1	0.44	2.05279e+07	6444
23000000	1	0.46	2.0527e+07	6483
24000000	1	0.48	2.0527e+07	6464
25000000	1	0.5	2.05264e+07	6553
26000000	1	0.52	2.05323e+07	6501
27000000	1	0.54	2.05279e+07	6546
28000000	1	0.56	2.05258e+07	6600
29000000	1	0.58	2.0525e+07	6598
30000000	1	0.6	2.05249e+07	6661
31000000	1	0.62	2.05245e+07	6644
32000000	1	0.64	2.05244e+07	6737
33000000	1	0.66	2.05244e+07	6775
34000000	1	0.68	2.05238e+07	6787
35000000	1	0.7	2.05237e+07	6768
36000000	1	0.72	2.05236e+07	6766
37000000	1	0.74	2.05232e+07	6780
38000000	1	0.76	2.05229e+07	6860
39000000	1	0.78	2.05232e+07	6824
40000000	1	0.8	2.05227e+07	6844
41000000	1	0.82	2.05227e+07	6854
42000000	1	0.84	2.05222e+07	6921
43000000	1	0.86	2.05223e+07	6924
44000000	1	0.88	2.05222e+07	6947
45000000	1	0.9	2.0522e+07	6948
46000000	1	0.92	2.05221e+07	6978
47000000	1	0.94	2.05218e+07	6993
48000000	1	0.96	2.05216e+07	7048
49000000	1	0.98	2.05214e+07	7089
50000000	1	1	2.05214e+07	7112
51000000	1	1	2.05213e+07	7115
52000000	1	1	2.05214e+07	7129
53000000	1	1	2.05215e+07	7149
54000000	1	1	2.05214e+07	7176
55000000	1	1	2.05214e+07	7134
56000000	1	1	2.05214e+07	7139
57000000	1	1	2.05213e+07	7161
58000000	1	1	2.05213e+07	7091
59000000	1	1	2.05213e+07	7081
60000000	1	1	2.05215e+07	7149
61000000	1	1	2.05215e+07	7084
62000000	1	1	2.05216e+07	7144
63000000	1	1	2.05217e+07	7121
64000000	1	1	2.05214e+07	7169
65000000	1	1	2.05215e+07	7137
66000000	1	1	2.05216e+07	7141
67000000	1	1	2.05213e+07	7090
68000000	1	1	2.05215e+07	7081
69000000	1	1	2.05214e+07	7137
70000000	1	1	2.05216e+07	7185
71000000	1	1	2.05217e+07	7096
72000000	1	1	2.05215e+07	7147
73000000	1	1	2.05213e+07	7191
74000000	1	1	2.05215e+07	7162
75000000	1	1	2.05213e+07	7172
76000000	1	1	2.05216e+07	7185
77000000	1	1	2.05215e+07	7142
78000000	1	1	2.05214e+07	7143
79000000	1	1	2.05215e+07	7160
80000000	1	1	2.05215e+07	7137
81000000	1	1	2.05214e+07	7098
82000000	1	1	2.05214e+07	7043
83000000	1	1	2.05214e+07	7061
84000000	1	1	2.05214e+07	7089
85000000	1	1	2.05214e+07	7119
86000000	1	1	2.05213e+07	7147
87000000	1	1	2.05214e+07	7104
88000000	1	1	2.05216e+07	7138
89000000	1	1	2.05215e+07	7102
90000000	1	1	2.0522e+07	7155
91000000	1	1	2.05219e+07	7134
92000000	1	1	2.05216e+07	7038
93000000	1	1	2.05215e+07	7077
94000000	1	1	2.05214e+07	7109
95000000	1	1	2.05214e+07	7058
96000000	1	1	2.05215e+07	7066
97000000	1	1	2.05215e+07	7063
98000000	1	1	2.05216e+07	7112
99000000	1	1	2.05215e+07	7155
100000000	0	1	2.05215e+07	7110
101000000	0	1	2.05214e+07	7109
102000000	0	1	2.05215e+07	7137
103000000	0	1	2.05214e+07	7093
104000000	0	1	2.05214e+07	7064
105000000	0	1	2.05212e+07	7083
106000000	0	1	2.05214e+07	7034
107000000	0	1	2.05216e+07	7068
108000000	0	1	2.05215e+07	7103
109000000	0	1	2.05215e+07	7084
110000000	0	1	2.05214e+07	7009
111000000	0	1	2.05215e+07	7024
112000000	0	1	2.05214e+07	7062
113000000	0	1	2.05213e+07	7091
114000000	0	1	2.05215e+07	7178
115000000	0	1	2.05214e+07	7175
116000000	0	1	2.05214e+07	7144
117000000	0	1	2.05214e+07	7112
118000000	0	1	2.05215e+07	7178
119000000	0	1	2.05214e+07	7096
120000000	0	1	2.05215e+07	7099
121000000	0	1	2.05215e+07	7061
122000000	0	1	2.05214e+07	7065
123000000	0	1	2.05212e+07	7089
124000000	0	1	2.05214e+07	7105
125000000	0	1	2.05213e+07	7095
126000000	0	1	2.05213e+07	7180
127000000	0	1	2.05217e+07	7158
128000000	0	1	2.05215e+07	7132
129000000	0	1	2.05218e+07	7134
130000000	0	1	2.05215e+07	7120
131000000	0	1	2.05214e+07	7144
132000000	0	1	2.05216e+07	7078
133000000	0	1	2.05215e+07	7058
134000000	0	1	2.05214e+07	7109
135000000	0	1	2.05215e+07	7158
136000000	0	1	2.05216e+07	7196
137000000	0	1	2.05215e+07	7145
138000000	0	1	2.05217e+07	7217
139000000	0	1	2.05214e+07	7181
140000000	0	1	2.05215e+07	7161
141000000	0	1	2.05214e+07	7171
142000000	0	1	2.05215e+07	7178
143000000	0	1	2.05215e+07	7158
144000000	0	1	2.05215e+07	7197
145000000	0	1	2.05215e+07	7166
146000000	0	1	2.05215e+07	7157
147000000	0	1	2.05215e+07	7099
148000000	0	1	2.05216e+07	7144
149000000	0	1	2.05214e+07	7073


Summary
<number of atoms> 7119.64 <chi^2>: 20521464 ; chi^2 of mean: 20516377.1951677
