# Supplementary material for: Preferential Activation of the Hedgehog Pathway by Epigenetic Modulations in HPV Negative HNSCC Identified with Meta-Pathway Analysis
Source: PLoS One. 2013 Nov 4;8(11):e78127. doi: 10.1371/journal.pone.0078127 (PMC3817178; doi:10.1371/journal.pone.0078127)
Supplement: Methods S1 — R code. ZIP archive containing R code used to for the analysis in this manuscript. The README file in the archive describes each of the files contained therein. To fully reproduce the results, the scripts should be run in the following order (1) Preprocessing.R, (2) RunMEGAPSReplicateThreshold.R, and (3) Postprocessing.R. Note that the CoGAPS analysis and associated gene set statistics are stochastic algorithms, so results may differ slightly from values reported here though qualitative results will remain unchanged. (ZIP) [file pone.0078127.s009.zip › CodeArchive_S1/GAPS/ExprsFALSE.MethTRUE/NormalTRUE.HPVPosTRUE.HPVNegTRUE/nP5.nIter50000000.SigE0.10/Asd.0.4583876766.txt]

V1	V2	V3	V4	V5
Meth.AANAT	0.0508234583096426	0.0860869287700889	0.0551463623696188	0.0534807885700046	0.0883274143895873
Meth.ABCA1	0.200025757011918	0.335140371210196	0.241734563834001	0.243082835761814	0.377349358142526
Meth.ABCA2	0.131220015479152	0.224081319883735	0.153029247033389	0.152649486031622	0.237328896948127
Meth.ABCC3	0.0676429819593269	0.147960246213898	0.138754325028413	0.15321132905916	0.21142764804266
Meth.ABCG2	0.210965358619726	0.261696872720306	0.2215124142189	0.210183308577395	0.258414357027016
Meth.ABL1	0.172956486356878	0.317529116288663	0.214254117689351	0.212920453682901	0.325490611500036
Meth.ABRA	0.0395590489265531	0.0788673414018353	0.0536558785326784	0.052085145102405	0.0808236852255663
Meth.ACAA1	0.183074438206717	0.324692633333476	0.21955331195971	0.218235342729423	0.352916343375258
Meth.ACADM	0.143311489187106	0.433037725032937	0.256056885312316	0.170426106486976	0.442417945417173
Meth.ACAT1	0.0456973901267135	0.0853331938173045	0.0573130981660947	0.0577712490736546	0.0880341633634417
Meth.ACAT2	0.0838126746804641	0.158712315494064	0.101419051895234	0.0888374336217915	0.17384546868411
Meth.ACE	0.145152297061063	0.258895896940542	0.225130927681986	0.17966659987368	0.304849221546312
Meth.ACE2	0.13911387105077	0.156443933033198	0.125570083786228	0.119159884610898	0.176415254572034
Meth.ACHE	0.184418141208518	0.321622502229368	0.224090845600654	0.182980192125689	0.34065365169565
Meth.ACLY	0.133869538954467	0.166109156107692	0.134637871563539	0.137469526870066	0.19576368066583
Meth.ACOX1	0.208489086552621	0.344416607692453	0.244163381169342	0.237834657626114	0.364649943074738
Meth.ACSL1	0.196885993136185	0.332254634932238	0.237033458572212	0.209362815332064	0.320623055260075
Meth.ACTA1	0.0425965248797618	0.133372092285146	0.0650178107360797	0.0582651920960771	0.159125800869529
Meth.ACTB	0.200025522717652	0.347595331165846	0.218516124043523	0.236620563530864	0.357460190732971
Meth.ACTG1	0.102265648398717	0.334911712257034	0.225465280057901	0.216333748768724	0.305245225864862
Meth.ADA	0.122248489554875	0.162063163308079	0.150435641654252	0.123203597654556	0
Meth.ADAM17	0.234803408244089	0.403861903036474	0.276675520990656	0.265884732487661	0.41665770193094
Meth.ADAMTS1	0.162391024421885	0.200181985477386	0.196291517690298	0.187122475864321	0.289102887613772
Meth.ADAR	0.163212754436794	0.307469243704179	0.204098656201518	0.195756127581884	0.330062670168366
Meth.ADCY3	0.0422243211180044	0.0802996972434821	0.0557001596649895	0.0522645543935813	0.0841971540562252
Meth.ADCY4	0.0788627141046757	0.146056160692846	0.0783652951602582	0.0729707882326311	0.188059409204693
Meth.ADCYAP1	0.0439875165636281	0.150087496517908	0.0621571051336139	0.0603182793957232	0.180383639738395
Meth.ADCYAP1R1	0.0503369624843775	0.225893513007517	0.122654700945797	0.0834094419475099	0.265920482261072
Meth.ADD1	0.0949088987563002	0.167452538460242	0.11547207370153	0.111386470879551	0.173162583200299
Meth.ADH5	0.206315468522214	0.37776026380203	0.263791741242787	0.269040370759639	0.394532405929632
Meth.ADPRH	0.180162046744204	0.227434236867095	0.149434978560861	0.133915413929991	0.264160404152157
Meth.ADRA1B	0.0415626749432273	0.0618318440237363	0.0529483999904874	0.0509215767594048	0.000506439820195087
Meth.ADRA1D	0.0406567973742538	0.0793653846259224	0.0533335183179321	0.0517782469233452	0.0842741221054721
Meth.ADRA2B	0.0406702368337614	0.0788933906695902	0.0547071151085464	0.0517473673671604	0.0840306461484247
Meth.ADRB1	0.0428019304476263	0.0952532342220427	0.067529175672811	0.0560418930232751	0.100631292313913
Meth.ADRB2	0.169564491722027	0.424105925285243	0.282589935572694	0.272905089482806	0.435307744685943
Meth.ADRB3	0.0442600200681435	0.0992211206703899	0.0605604745382785	0.0595182151289137	0.116144792778033
Meth.ADSL	0.218094164595911	0.395935987629673	0.261338158816421	0.270104624529021	0.413898077150636
Meth.AGGF1	0.234056397938696	0.404457907493071	0.296440385359008	0.283080950028539	0.429595743950133
Meth.AGTR1	0.0467403754808902	0.127684316740706	0.0633797581568511	0.062609832359262	0.155204787374138
Meth.AGTRAP	0.192900101454847	0.333904370244922	0.240224116127285	0.243202077836091	0.352401499303338
Meth.AHRR	0.0422487457614927	0.0792237626307788	0.0553895220253332	0.0521234855843012	0.0826266656994305
Meth.AIM1	0.138916272573239	0.329922656984797	0.231934820582723	0.215018766594743	0.374118263321789
Meth.AIP	0.136513320752125	0.139895647059268	0.145451859677627	0.0983292800759239	0
Meth.AKNA	0.0487657266186724	0.0959783432182649	0.0651546706086799	0.0644897015952309	0.10458412666408
Meth.AKR1B1	0.170228293707351	0.332302460557087	0.22285765878893	0.222951670018359	0.351469835568954
Meth.AKT2	0.225521065161025	0.423272104219337	0.302008664779602	0.276482242415491	0.442985918048165
Meth.ALAS1	0.135305718764955	0.156502036043068	0.104070262479012	0.0862891013142403	0.154882398564232
Meth.ALDH1A1	0.214356270319157	0.377189368138194	0.190402689689189	0.254771755248781	0.395943400639413
Meth.ALDOC	0.201978676065712	0.254738429883156	0.189244353919127	2.7084475753197e-06	0.259085358799704
Meth.ALOX12	0.0556533458347448	0.0856389213541177	0.054370193399564	0.00113322203263343	0.0898191701937897
Meth.ALOX15	0.0928581823294597	0.142877191207873	0.0994917862940835	0.0680972176062125	0.166725211031926
Meth.ALOX5	0.0727980027927255	0.114677271158347	0.0819004671355334	0.0720138897938423	0.124550340444899
Meth.AMBP	0.0609707867200848	0.0647190536831049	0.0585700263148894	0.0536711314929737	0.00105555942246474
Meth.ANGPT1	0.164247675312781	0.276628832732661	0.162314225880623	0.173725581646923	0.288376385017835
Meth.ANPEP	0.0650562202946837	0.0847013919379718	0.0558299835841807	0.0525770377395395	0.0891625340339415
Meth.APBB1	0.157809066504822	0.290110412110265	0.202186456526283	0.11159728960928	0.294240442154938
Meth.APC	0.0613273427223459	0.0878945079619147	0.0614105656747225	0.0607835199959226	0.0914445376885933
Meth.API5	0.168875349688438	0.307539027440081	0.214396725846247	0.202794869151771	0.324501474999921
Meth.APOB	0.049471661722323	0.0958147595146196	0.0722970911425092	0.0636077040602822	0.10407466788279
Meth.APOBEC3G	0.0798692739931283	0.118779973464478	0.0715877833323384	0.0619654619125656	0.121136983152537
Meth.APOH	0.107215738089737	0.112985431316042	0.0912868046057451	0.0930659852096481	0.130001118573114
Meth.APP	0.122124280194131	0.200347456494792	0.178849605489805	0.206797717752274	0.285722048385318
Meth.APRT	0.17342161027352	0.288832037022789	0.199261615630918	0.202327697611152	0.310776026069302
Meth.AQP5	0.0686540311521932	0.093116033985265	0.0659932095115537	0.0579515037631742	0.105023855754979
Meth.AR	0.0510574102479437	0.00128979894347677	0.0652727426231073	0.0614641792173625	0.0745858169096088
Meth.ARNTL	0.0902925701948207	0.234286093002231	0.142926117737879	0.119361246934443	0.305507056957821
Meth.ASPH	0.177759372284662	0.310207075388524	0.212632785184927	0.180018972040967	0.315594691933987
Meth.ATF2	0.162796270469514	0.274339752299413	0.19624091019136	0.188454975662217	0.289991813270146
Meth.ATF3	0.0585727366530717	0.0692470531812334	0.000113912594577659	0.0528870810546989	0.0488174988060682
Meth.ATF5	0.0436975914539028	0.089439291812908	0.0551385331126322	0.0551093435090767	0.101803709359873
Meth.ATF6	0.25002216439079	0.422989823958071	0.288965588938405	0.278629005259967	0.4421102868517
Meth.ATOH1	0.122752124652743	0.149975606310325	0.145638481502238	0.121247006540234	0.218022129669632
Meth.ATP1A1	0.194186464312347	0.281000030335618	0.21563856438475	0.203255498831371	0.319265082807509
Meth.ATP1B1	0.180562682838036	0.25976353731658	0.202098918033509	0.206394693690992	0.314166477510756
Meth.ATP2A2	0.196187064945904	0.302162255002092	0.218322976798176	0.221827710114602	0.334198997844964
Meth.ATP2A3	0.197759522703524	0.28325265594575	0.164861221042439	0.113004935159299	0.281699592463737
Meth.ATP7B	0.106930848001207	0.191975771004045	0.108546775193281	0.11022735112646	0.207045559889998
Meth.ATXN1	0.191249638168747	0.332239983209289	0.242026650552773	0.230249334881464	0.346244139387458
Meth.AURKB	0.186631929924214	0.324938775854909	0.230837260612168	0.234196956329916	0.346345949519717
Meth.B2M	0.209194168584868	0.365574007684799	0.256481404403015	0.250402477783448	0.390559208112313
Meth.B3GAT1	0.072242700031625	0.146857912079623	0.0827603897006016	0.0688860428298531	0.1726461080226
Meth.B4GALT1	0.0829608694528924	0.0916569217239082	0.0625174766121279	0.0585819391056943	0.0943896596158169
Meth.B4GALT5	0.215898287867524	0.387643032247599	0.264128424132124	0.263886574752847	0.400658858853663
Meth.BACE1	0.0954629694219418	0.000853070767759833	0.126096930049442	0.129543182626198	0.127581730236577
Meth.BARX2	0.141549137498848	0.187058622717324	0.185498663856968	0.18927509090181	0.266823020368392
Meth.BAX	0.188516158196827	0.279023529357312	0.212285577298724	0.211598425852413	0.307773548908542
Meth.BBC3	0.188938255337241	0.335477808530074	0.242126450081876	0.229164315733851	0.357415050390119
Meth.BCL2	0.210390985630315	0.408433708480548	0.274998292181119	0.188124364987744	0.429520241941858
Meth.BCL3	0.140061006855888	0.257539896964522	0.19042941091916	0.174870770446241	0.259078904757948
Meth.BCL6	0.222795088646067	0.3955421623522	0.272522845160517	0.264187949166637	0.408635360085294
Meth.BDKRB2	0.141387064649532	0.166805255505667	0.138367166493178	0.135156940583423	0.21150236873781
Meth.BDNF	0.0959406886523212	0.289438902799938	0.171227400188253	0.124038012102781	0.32535354065378
Meth.BIK	0.167324944464508	0.224467047411151	0.138532868340947	0.114299863570822	0.2300764556976
Meth.BMF	0.177729674880549	0.313857308890143	0.226113817946615	0.221003310640642	0.334963457181744
Meth.BMP4	0.0862126139611384	0.0957797036258387	0.0661050863436474	0.0662118281100379	0.104957058953203
Meth.BMP7	0.118534726594181	0.187608450987229	0.167827123735031	0.165964311738066	0.255113551440099
Meth.BOP1	0.224889196307501	0.432732138764822	0.303996101493175	0.29397680440836	0.454772936081917
Meth.BRCA1	0.0482621855542888	0.0822115704787685	0.0615091904751988	0.0534178827060522	0.0853643058836197
Meth.BRCA2	0.0432915348562138	0.0817566757425058	0.0550831001233121	0.0517820724815642	0.0849161992366171
Meth.BSG	0.18080658791705	0.283249031806816	0.247171089630148	0.275295026547732	0.294391289566466
Meth.CABP1	0.126485770599632	0.21573497903648	0.147107364454932	0.146246917877232	0.232616659345548
Meth.CALB1	0.0585316696882904	0.219488109308686	0.092432066356567	0.0767457388951641	0.241609431729642
Meth.CALCA	0.0476252663129589	0.1324549632535	0.0645895523507317	0.0612201384597155	0.15449335312715
Meth.CALCR	0.0690621192841333	0.157960592048355	0.0717415700497624	0.0649959449736126	0.187957408750173
Meth.CALR	0.205299720531336	0.352896730066255	0.240581617775986	0.240155938336457	0.374374940242814
Meth.CAMK2B	0.0904664522177547	0.315530102483212	0.198507981841999	0.10247518014156	0.347594745776024
Meth.CAND1	0.0980151279015014	0.165865967982958	0.119594115952611	0.115282298531458	0.17505117339748
Meth.CAPNS1	0.12215765617564	0.213762191124648	0.146104771932351	0.149228726164462	0.224027081224317
Meth.CASP6	0.130107519640119	0.158959276593203	0.127671587131935	0.0899204205960602	0.199827881554556
Meth.CASP7	0.193968843658688	0.37248618892312	0.250969289083359	0.251800028305089	0.396660583881502
Meth.CASP8	0.161896304935722	0.185668308579353	0.174333676154731	0.177899612975645	0
Meth.CASP9	0.177741679879416	0.327319562889168	0.225543557888316	0.221975528921377	0.336743551237396
Meth.CAT	0.149735849604368	0.21196356275571	0.184325444460033	0.146661824208042	0.256489711309598
Meth.CAV1	0.114299202777649	0.205913328031394	0.15402704891306	0.136689580766978	0.236381747179541
Meth.CBS	0.0807967548570722	0.172906103968102	0.0944880546026581	0.0703845175846085	0.176208914850356
Meth.CCK	0.0505824844577287	0.11307218462071	0.0840999865080437	0.0783770073509363	0.140726042205371
Meth.CCNA1	0.0484542631246289	0.123969039538408	0.0650655432085334	0.0621019545773978	0.136949312302841
Meth.CCNA2	0.206755407755988	0.378858689300618	0.259031256761118	0.266819808053342	0.39640055123317
Meth.CCNB1	0.0407365391248173	0.0796660094070112	0.053029422519442	0.0511559986779206	0.0845506548438699
Meth.CCND1	0.199265843093697	0.356643799571269	0.247445025890026	0.208170567007137	0.383575945518311
Meth.CCND2	0.166124205990669	0.254648589734848	0.180131954072981	0.156662016665785	0.280551181067247
Meth.CCNE1	0.18864232894792	0.332678871389619	0.238481775134862	0.231010787353153	0.350433155240406
Meth.CCNG1	0.143452569799089	0.273956291317462	0.177665423725959	0.169035470253029	0.298682878958516
Meth.CCNG2	0.228371542330185	0.399773664720876	0.285199730285663	0.274414886265341	0.428837962742975
Meth.CCNT2	0.111160573260555	0.229745254816844	0.147311457069497	0.146627656146204	0.23891888979986
Meth.CCRN4L	0.211761681548433	0.367342385426576	0.245872253510982	0.257458114887087	0.385765651465846
Meth.CCT2	0.222169469294008	0.38548201196498	0.273539264789393	0.273512137974986	0.409211982362187
Meth.CCT4	0.207495854098164	0.375265904064892	0.26310997048843	0.261168367682722	0.403763641559113
Meth.CCT5	0.223016724772899	0.392512390219123	0.269247048817192	0.268737909889628	0.413011381760214
Meth.CCT7	0.181047828474046	0.328451848913684	0.224618861629286	0.230587820781324	0.34749386979243
Meth.CCT8	0.225327039231971	0.29091809266426	0.225615216002174	0.227967282722515	0.294991937288947
Meth.CD226	0.0655381823657508	0.0913956512224508	0.0212226990988356	0.0538383619705658	0.0892663003742106
Meth.CD40	0.124739836113725	0.130838782820564	0.112562907169622	0.0827778397224214	0.130819716090144
Meth.CD44	0.124002053854941	0.194861349363416	0.137241422873342	0.145918383443929	0.2131240120423
Meth.CD47	0.0426822569468575	0.0797434361500829	0.0524562066373159	0.0512216486161275	0.084425806182448
Meth.CD68	0.20675688654282	0.389555764797001	0.271193258163537	0.268389590533408	0.420436080493162
Meth.CD74	0.0834103110376455	0.0864178858054341	0.0927103901167079	0.0555933625778846	0.086490511978805
Meth.CD79B	0.0487898340141096	0.0818848639214533	0.0560681257591268	0.053373043380604	0.0849160526080145
Meth.CD8A	0.0668952289095582	0.158592653833923	0.0782941152651153	0	0.179911306583539
Meth.CDC25A	0.183076675090599	0.278120218984294	0.197565864644912	0.202660980408173	0.279999967903415
Meth.CDH1	0.0625076390263659	0.087123095437152	0.065079555424141	0.0652461507883551	0.0925859448790503
Meth.CDK2	0.144560213885173	0.168265721320331	0.118039669300413	0.0923399217809423	0.187477049837713
Meth.CDK4	0.155527352911889	0.260322395427045	0.1787842488239	0.182792916149327	0.267487834875917
Meth.CDK5	0.14331373698849	0.250155370151329	0.179603834797271	0.180484701303429	0.263011453301014
Meth.CDK6	0.214120937371231	0.407944865997141	0.276674181627319	0.268694636992137	0.422404701808747
Meth.CDKN1A	0.17126954283915	0.204924604475829	0.161404971282227	0.17481869163463	0.245321628999475
Meth.CDKN1B	0.144261014413788	0.241403184069371	0.173171273468644	0.172818024939939	0.253281828652441
Meth.CDKN1C	0.157345332866916	0.230988616400034	0.196325531065343	0.15645863920103	0.294853633472384
Meth.CDKN2A	0.185268566716453	0.373612625523153	0.251070991786103	0.250541007768581	0.37313510321442
Meth.CDKN2B	0.180802842396338	0.244908159684797	0.202600694430652	0.202827195257985	0.287272530031126
Meth.CDKN2C	0.191328645308511	0.360084108065547	0.244061726519216	0.238181952963014	0.377616705322272
Meth.CDX2	0.0437429672860102	0.1491058421772	0.066099500494052	0.0620449098599342	0.18394787298987
Meth.CEBPA	0.109674343291404	0.177085201923727	0.162982375400099	0.15649130294367	0.247603876353589
Meth.CEBPB	0.191082819248944	0.324236836189584	0.219809164227562	0.217205868221539	0.344747701283792
Meth.CEBPD	0.189818976739552	0.300615544896179	0.208926960982088	0.214618870160333	0.332226482235751
Meth.CEBPZ	0.22901605368596	0.429109918754836	0.299906774150514	0.289847618841128	0.453197414012881
Meth.CERK	0.184019056990405	0.292364978945669	0.192840548157379	0.176629918256912	0.290348306281806
Meth.CES2	0.207102518791491	0.368477472945259	0.257335519672935	0.262297269345625	0.393925214848239
Meth.CETP	0.0529486641989698	0.0806575827573665	0.0554028288673004	0.0538234218645707	0.0836721860430318
Meth.CFD	0.0567120480881978	0.0844818859424886	0.0579802579535096	0.0575533766160888	0.0871128590391191
Meth.CGB5	0.0448821830976956	0.0814853003670755	0.055497835291211	0.0523899640469401	0.0819501441443377
Meth.CHGA	0.0968365843459382	0.163211096621493	0.0878464703073423	0.0876762511934023	0.202895710606473
Meth.CIC	0.0982644488247507	0.203352707461773	0.132438470701193	0.106562887442174	0.204982745003611
Meth.CISH	0.197387287931395	0.259052719452511	0.18496004380231	0.16624371021806	0.301023471290314
Meth.CKB	0.129924954340613	0.205871101788557	0.149938156534722	0.14692659424208	0.235608745746764
Meth.CKLF	0.169264980151855	0.299733822984288	0.215086987299073	0.214927968384532	0.313175582084628
Meth.CLCN7	0.0652083526320435	0.0886412520888469	0.059910776256075	0.0582431470298722	0.0915680295851291
Meth.CLDN1	0.155393926927655	0.212813599220556	0.18081490380398	0.116339493363206	0.276217002577998
Meth.CLDN18	0.0861624119670641	0.0665543484263023	0.0616964225448462	0.0566959051155713	0.00446679094948748
Meth.CLDN19	0.051830257088932	0.061484490560904	0.00208353213400145	0.0505860936945019	0.0049900021107603
Meth.CLDN7	0.198230294471685	0.336080288375858	0.246542304348913	0.240738166721176	0.367177438935688
Meth.CLGN	0.0567078921527037	0.372441628587275	0.225816091621279	0.0907394708915454	0.434177832421966
Meth.CMKLR1	0.0477169548083274	0.0824123069220415	0.05765392654414	0.0569327485265947	0.0851236731475897
Meth.CNN1	0.0711178601329382	0.0872039610550389	0.0610266309319748	0.0562682614954456	0.0895658471913297
Meth.CNTFR	0.115909384979963	0.183874409319565	0.16456884183865	0.131932651903494	0.173762874838605
Meth.COL11A2	0.106700966673842	0.16822437409674	0.103800432452748	0.0865921633344656	0.194088956074223
Meth.COL1A1	0.135228593551498	0.157021285213447	0.130225301035161	0.0872839906317038	0.186762266853112
Meth.COL7A1	0.103111844784444	0.133692198712977	0.108961030069931	0.120128821325933	0.170259666014488
Meth.COL9A2	0.161287734773302	0.239926300008473	0.136181055955918	0.111214678562799	0.255454560498392
Meth.COMP	0.0523273186761262	0.0907589616339595	0.0688191771018274	0.0599177711246829	0.0965565937324135
Meth.COPS5	0.228429457535848	0.422941385926186	0.295789222108163	0.293509892234821	0.446497712001525
Meth.COX4NB	0.156113489378189	0.317796546211468	0.231836126140477	0.212164568107511	0.337027485125859
Meth.COX5A	0.207152408543311	0.377372366951651	0.256013335120555	0.257918860181912	0.390165308460295
Meth.COX6A1	0.192450356867211	0.355332306991927	0.245458162060897	0.238392392424764	0.37497918222624
Meth.COX6C	0.188709392197663	0.330185750458011	0.223863539081101	0.218959191585526	0.339840338741734
Meth.COX7A2	0.238601892745297	0.456025365666164	0.306691416182817	0.308115638325554	0.472100128270358
Meth.COX7C	0.0634613344716032	0.0983830459326834	0.0732145780641212	0.0717273582406794	0.112239756242686
Meth.COX8A	0.204247284686128	0.367840013161672	0.253663233170044	0.256076345773252	0.392311775080188
Meth.CPEB2	0.0874348961294293	0.145818118432144	0.10152422035492	0.101442790085029	0.158551600302772
Meth.CPT1A	0.129193615961334	0.171783249290242	0.137514533027382	0.117904269218653	0.155111668500501
Meth.CRABP1	0.0466592166039472	0.161296967613572	0.0888757832753569	0	0.195213152393501
Meth.CRABP2	0.150966996406459	0.213888775850907	0.168605484105661	0.173316266587635	0.268567539435492
Meth.CREB1	0.179666055476871	0.275938161649603	0.211971644261276	0.206431090846309	0.263144955765042
Meth.CREM	0.187386914865312	0.331573576406699	0.214584992709519	0.232713084185677	0.34802878269748
Meth.CRH	0.0619350659993404	0.0947067051403056	0.0683688772490663	0.0622719521223035	0.107333792908913
Meth.CRMP1	0.0457334621381251	0.0889309860116648	0.0606551870565907	0.0541977062465812	0.095210734427354
Meth.CRY1	0.182515741871107	0.262887368134813	0.244126700011163	0.246170524287087	0.35433948754059
Meth.CRYAA	0.0450714706246394	0.0826514959372049	0.0554050282217577	0.0539617381024439	0.0844788264273675
Meth.CSF1	0.161788676788955	0.311974886787741	0.196793839249206	0.214376998223656	0.323367397989336
Meth.CSNK1A1	0.221672418634132	0.381635450838456	0.265636307774861	0.253723982504699	0.394566552789685
Meth.CTDSP1	0.21233110511904	0.375963387326389	0.263030009062323	0.267473302476259	0.408680719461432
Meth.CTGF	0.16095220921047	0.232603089977548	0.209009402557773	0.195682228503176	0.299916225035363
Meth.CTH	0.158277121870665	0.263549601093886	0.17905867296337	0.172910295366943	0.275242124611008
Meth.CTNNB1	0.200211287057022	0.28146986186697	0.201594044444593	0.188652201639166	0.28751350362126
Meth.CTSD	0.180801572168877	0.328530570425737	0.219778306961222	0.215396950283845	0.347776901378696
Meth.CTSK	0.0477677766815011	0.0910808192037908	0.0638059183158157	0.064106731729694	0.109537534948889
Meth.CX3CL1	0.124782885045905	0.000759492066027139	0.102187418117761	0.0795029066239875	0.0986687726117841
Meth.CXCL12	0.0444907539767677	0.0898067683246807	0.0611426041053267	0.0559379020109502	0.0953857938378595
Meth.CXCL2	0.0544369622396666	0.172819752926975	0.126894774304766	0.0876357530656949	0.208198971669595
Meth.CXCL3	0.0655269764364485	0.197206893826382	0.148608076802572	0.104664877128393	0.236401927539279
Meth.CXCL5	0.0430374228628269	0.0901707277254346	0.057579364513442	0.0561863303130933	0.102001971233087
Meth.CYBA	0.17838998825361	0.324320471227932	0.239593722223332	0.164665682098399	0.276543668669296
Meth.CYC1	0.150797897738139	0.299928565767814	0.212382523082356	0.210097349841571	0.320358927707486
Meth.CYCS	0.214965835909695	0.43932306693663	0.287480711716859	0.287585976566256	0.438769528604855
Meth.CYGB	0.0571448027983005	0.0845293291155739	0.0577074165232671	0.0541785258454539	0.0903109982995174
Meth.CYP17A1	0.0414320094841377	0.0800950524584084	0.0526906173528094	0.0523405591026957	0.081327825495269
Meth.CYP1A1	0.0780891812110759	0.121498681137882	0.0925861260486674	0.0881673596487426	0.140165459882429
Meth.CYP1B1	0.0997478242781572	0.236162200701463	0.156545675500794	0.0953073633657217	0.25676953216027
Meth.CYP21A2	0.0536610007566923	0.0638939992504065	0.0564181953342828	0.0547685312904787	0
Meth.CYP24A1	0.0550195153912447	0.21598784663609	0.175786272636684	0.0947266767554464	0.268395896605353
Meth.CYP2E1	0.0699292928872933	0.0860493231661768	0.0703323055918914	0.0667127481285285	0.0916526848367246
Meth.CYP51A1	0.196657749034071	0.363436335179367	0.251523598920181	0.236163638060701	0.382761878431629
Meth.CYP7B1	0.172823071042276	0.177912287466439	0.158402608400156	0.0954010479771002	0.212662881093932
Meth.CYR61	0.156986200918008	0.197929621783822	0.216291845796822	0.228986017458919	0.297288773569496
Meth.DAG1	0.220797145132544	0.365211221299301	0.254368573311906	0.265452250641815	0.398077510899412
Meth.DAP	0.196160708680193	0.353897714512868	0.246776581456426	0.217626128622105	0.374060473891321
Meth.DBH	0.0423821178150052	0.00133542766580631	0.0533228770538487	0.0543486316983522	0
Meth.DDB2	0.179880248034319	0.266780171642103	0.207967492537519	0.213724184982559	0.320232632476927
Meth.DDIT3	0.148482922842428	0.277332639489044	0.18688679856913	0.185211471788138	0.287970790737656
Meth.DDX18	0.219365664038444	0.367583848937222	0.263355260504991	0.260099852189465	0.393422895117392
Meth.DEC1	0.0461290081752917	0.0814385270784188	0.0545922277833978	0.0524586612371623	0.0843111411388238
Meth.DEK	0.158210865917584	0.274544346311009	0.1942911309483	0.190951033156217	0.282762469764326
Meth.DES	0.0701815819408816	0.103220547777014	0.066723502458583	0.0569161937124188	0.11385211427293
Meth.DFFB	0.171893448881613	0.310302138082322	0.207554234453749	0.212956666246347	0.322573947342455
Meth.DHFR	0.172983043046143	0.298571851004369	0.202372042321631	0.204754576713122	0.318474418131455
Meth.DIO2	0.0531525367029313	0.0919636126689289	0.0655208418708562	0.069084379099159	0.10321163557625
Meth.DIRAS3	0.0488705876828291	0.0849447497483837	0.0585004544804812	0.0579145909520518	0.0870036293130821
Meth.DKK1	0.121274598925661	0.205877908297673	0.095671457835138	0.115945159880024	0.270691210321809
Meth.DLX3	0.136158174480914	0.184605246742495	0.144256540252997	0.150803837143566	0.219912446144207
Meth.DLX5	0.0657132981697128	0.109822501212046	0.0900154478802314	0.0836433222447592	0.135376203485881
Meth.DMD	0.165227414181957	0.161244010462763	0.146069882057558	0.154078817374479	0.202811925294045
Meth.DMRT1	0.0778519369070825	0.222583402345773	0.104241023093385	0.128188191689759	0.283406318312199
Meth.DMTF1	0.14862629608305	0.275357379816593	0.188233812558403	0.182034907385087	0.283918150627184
Meth.DNAJB1	0.0981107456930183	0.0959504472399809	0.0671817282970402	0.0664282213353235	0.107120102257911
Meth.DNASE2	0.169129817144955	0.300527944492098	0.217404675221281	0.214502417084893	0.320848641734969
Meth.DND1	0.0411432271933316	0.079761794348065	0.0541298944835006	0.0522986137868736	0.0838066570859984
Meth.DNM1	0.133897822281073	0.223900662798142	0.139472492987695	0.144891604194552	0.24130734705952
Meth.DNMT1	0.144254333213058	0.219099222757541	0.163967941633716	0.160887725472611	0.242907243854694
Meth.DNMT3A	0.0471639252151055	0.0828575657236487	0.0571841826560551	0.0550797182510947	0.0867928460918507
Meth.DNMT3B	0.0705605819687969	0.0882039567073614	0.0600471936902625	0.0569037763842033	0.095634176958968
Meth.DRD1	0.0550304350892759	0.128098172775938	0.0689003729250584	0.0725677124382711	0.12750793251299
Meth.DRG1	0.202348910037252	0.368472148867745	0.249701999753249	0.246458867736389	0.40024985019845
Meth.DSC3	0.0830831086203703	0.128381173861172	0.109775554252002	0.118415860522079	0.165766038590494
Meth.DUSP1	0.201873605167044	0.334344184279558	0.203349557715374	0.203860597930442	0.303487469656796
Meth.DUSP4	0	0.217520632511523	0.173599552136022	0.102227323102458	0.25304983261032
Meth.E2F1	0.13463944218112	0.198907240041117	0.139351514824539	0.141836322844492	0.22207948976156
Meth.E2F2	0.161378848540537	0.267230433861376	0.190377602940765	0.152830074692954	0.264737464588808
Meth.E2F3	0.207565154501403	0.380699643966297	0.257360697318514	0.257770854577535	0.410401174615671
Meth.E2F5	0.235302857458041	0.407544770779826	0.280555256689791	0.24454660630902	0.430253733301821
Meth.EBI3	0.0860774425023915	0.0892003181663612	0.106540440313728	0.0856605565917943	0
Meth.ECE1	0.0827303792210005	0.131825195888683	0.0864677175803179	0.0628530573317742	0.123020429937875
Meth.ECEL1	0.0453359684531703	0.0831286287021708	0.0578019282506924	0.0526738836351205	0.0877790711461582
Meth.EDA	0.0550572512004008	0.131112977649021	0.221307911728231	0.0755531358626179	0.152890703234684
Meth.EDF1	0.105266513187088	0.18782183348589	0.126079951294678	0.118392262201584	0.206925720686664
Meth.EDN1	0.208675997404799	0.365385952044277	0.255552155605033	0.252575853146708	0.376684757238343
Meth.EDNRB	0.0645773300554718	0.106832398744126	0.0748845505797479	0.0640543430150068	0.112729358965789
Meth.EGFR	0.0960675824767033	0.143794993881403	0.11906822891289	0.0866120117411804	0.200629871562759
Meth.EGR1	0.186230823164097	0.315917603670825	0.215889858314859	0.213787952032454	0.32367226841777
Meth.EGR2	0.106645861308423	0.151901454015906	0.113923330084513	0.0963588036668927	0.162670195651681
Meth.EIF2AK1	0.242897069656168	0.431481782138484	0.313284359703904	0.294779258911647	0.451520514132224
Meth.EIF2C1	0.0463713304382445	0.0811501167702041	0.0537397378692581	0.0537120239578639	0.0855941029773851
Meth.EIF4E	0.189968013754171	0.282971750150127	0.221154915957829	0.215972240648881	0.2691939301418
Meth.ELF4	0.0497832300732158	0	0.0664765941598801	0.0667961960720679	0.0691123444140774
Meth.ELK1	0.0553084637703414	0.151224475656476	0.215346387968344	0.0825040348278888	0.178009015630582
Meth.ELN	0.0995712544893962	0.110500540372726	0.0758595270268054	0.0685485739762379	0.133500751130158
Meth.ELOVL5	0.216794251273586	0.375614128177934	0.257260749887468	0.243004890540622	0.400351431703896
Meth.EMX2	0.091095920333632	0.199949769209216	0	0.0893334105740099	0.249262177792318
Meth.EN2	0.0789933428606084	0.225713035071062	0.112390017926517	0.102209422798199	0.2311697323476
Meth.ENO1	0.148554234227748	0.286230049519861	0.207948446631209	0.192701153379866	0.288570362281902
Meth.EPAS1	0.0925228160693279	0.117417317608379	0.0734677940054206	0.0644267001284466	0.12250357004175
Meth.EPHA4	0.121853751322968	0.299366089577312	0.19932406213826	0.15698537617896	0.312558970677064
Meth.EPHA7	0.132821688896925	0.271966779092331	0.11837366706341	3.74448858463087e-05	0.322037454323013
Meth.EPHA8	0.0804216431281111	0.1154877424047	0.0976098906131084	0.091299652954425	0.143231835317588
Meth.EPO	0.0591225814443549	0.0975630854873078	0.0669137105927521	0.0586810788603743	0.10991035745336
Meth.EPOR	0.05743376033653	0.0852005543932406	0.0580046668044847	0.0527470979463032	0.0908492212589737
Meth.ERBB2	0.217376047780394	0.369798702430176	0.264240678291509	0.264216978153873	0.407238593527161
Meth.ERBB3	0.0768812658059989	0	0.0727722561890422	0.0662063684648067	0.0812179450162269
Meth.ESR1	0.164240952968284	0.261755645034415	0.108736837187351	0.0955910048949857	0.24180277506506
Meth.ESX1	0.00176591039714181	0.119974701605577	0.0864737994972926	0.0636342704201932	0.138392902786318
Meth.ETS1	0.201166443992507	0.380442829991594	0.231350042007909	0.2538176634227	0.395007068988986
Meth.ETS2	0.163073159005084	0.239428122985385	0.204731252965407	0.199635785127308	0.218245350222195
Meth.ETV3	0.177970232579904	0.288448298504936	0.212162632444587	0.201774031532915	0.318958959083882
Meth.EXO1	0.216609897121065	0.391373646491264	0.271123207623983	0.262876186032652	0.403336828540985
Meth.EZH2	0.211603814139438	0.357224509382533	0.250309467207675	0.241775613946168	0.394203804448123
Meth.F2R	0.104954367930398	0.241637318937286	0	0.092359961440301	0.304263408319953
Meth.FAAH	0.113260380417619	0.120965838152985	0.103505204663131	0.100678784537102	0.150374977969165
Meth.FABP1	0.0775602784894676	0.0840349555095824	0.0664394342487995	0.0798580301676841	0.0892939888965483
Meth.FADS2	0.06296033194035	0.104867635925928	0.0709709578872897	2.65972556125689e-06	0.115150914466292
Meth.FAM3B	0.101149165977629	0.174482691087758	0.154925194197676	0.0916069487453161	0.238112158236764
Meth.FANCC	0.0461911662992166	0.0826237634766864	0.0568900732150472	0.0526664002001214	0.088228452373687
Meth.FAS	0.232446196379746	0.391802370362146	0.283217970272604	0.278614797953523	0.415860007834788
Meth.FASN	0.121322741030813	0.221336963659782	0.151318867128058	0.135022482208133	0.231152780338708
Meth.FBLN5	0.158240218875281	0.164543597713654	0.141381329237425	0.15929225036822	0.219463766574717
Meth.FBXO15	0.224844679015998	0.38878836580614	0.275315402315351	0.265300025887768	0.408755011509281
Meth.FBXO32	0.169107425553399	0.283748228836822	0.20113044799391	0.200447407425688	0.303901002909953
Meth.FCER1G	0.0405162911149337	0.0799084566084254	0.0541873604420055	0.050929649510222	0.0848615062439074
Meth.FCER2	0.0792709542965125	0.0922279257558478	0.0676952901564233	0.0722656791341734	0.093373181858017
Meth.FCGRT	0.0765346050640542	0.0936046539201577	0.064559412683178	0.0608717970638366	0.108323575957571
Meth.FDFT1	0.164463382313583	0.321031691820307	0.221677312167069	0.235289724942663	0.336232947368854
Meth.FDPS	0.227534483379618	0.40479444463496	0.289814291923482	0.285211683321259	0.419414606737346
Meth.FDX1	0.188921966092874	0.347257164738134	0.242280033825347	0.233890727896134	0.358441804778886
Meth.FGF19	0.0619151216993839	0.0867985540070392	0.0624348289874962	0.0573240391129995	0.0909978980240294
Meth.FGF2	0.15679963777147	0.273077618719876	0.161634347772602	0.120925857532665	0.308231744509932
Meth.FGF3	0.047658099356547	0.132643813979628	0.0820032542812248	0.0641474439975438	0.165624409007419
Meth.FGF4	0.0421010126055332	0.0801005794872486	0.0546738436598001	0.0532212504847796	0.0824157880542162
Meth.FGFR3	0.141889567320897	0.185242585323327	0.141880540876206	0.109665540427425	0.213660342333349
Meth.FGFR4	0.189117465206605	0.22074882472444	0.222620744357411	0.193533436846359	0.237820212288025
Meth.FH	0.179496318978548	0.315132595607714	0.218879240001155	0.223461535842774	0.329224693454003
Meth.FLI1	0	0.210011559599107	0.00149774198242793	0.0832298855926468	0.268314889493339
Meth.FLOT1	0.136460808502569	0.224741452492332	0.150408851254509	0.15728298887771	0.233222450435809
Meth.FLT1	0.0900751325852029	0.165929937920085	0.110759566716514	0.0942279790888938	0.201367570198717
Meth.FN1	0.111825511667142	0.246609515091113	0.110740992475479	0.102251613293262	0.317417560890977
Meth.FOS	0.1709276529062	0.288071285153825	0.217456816613612	0.224868705274431	0.306735849571272
Meth.FOSB	0.191374029722486	0.320996089607042	0.222650351667816	0.210096380296926	0.330136333670202
Meth.FOSL1	0.148521759605717	0.178035558361601	0.157493784509942	0.132749632780127	0.17033951930003
Meth.FOSL2	0.213992146096655	0.367807227289918	0.260077351547125	0.259815842520159	0.388453723180148
Meth.FOXA1	0.0965807461518075	0.126477173337998	0.120745793195936	0.11786937552883	0.175289413196949
Meth.FOXA3	0.134832809864792	0.313168702541954	0.186939989099432	0.146120192998895	0.298662449066097
Meth.FOXC1	0.136976772398156	0.21806829299778	0.180463081535507	0.180105324754929	0.284528092662975
Meth.FOXD1	0.0693456620007552	0.104999091075732	0.0920002524892663	0.091371987542326	0.124555479288085
Meth.FOXF1	0.100700395258817	0.203732388403227	0.101098026996887	0.0813223746727074	0.268223431551676
Meth.FOXG1	0.0634334601253558	0.151873506824394	0.0713898429735019	0.0617465736796577	0.192039529600604
Meth.FOXH1	0.063473224403577	0.083582832765828	0.0563599004222093	0.0533138090749117	0.0895724967277026
Meth.FOXJ1	0.0744633140339963	0.105735795248061	0.0639172862224184	0.0589257627024408	0.12226673381991
Meth.FOXP1	0.184245779830194	0.325166404744301	0.231320410058385	0.226112025596773	0.349654536830262
Meth.FOXP3	0.0499022767801959	0.0873775864532191	0.0682290291022343	0.0690409557469186	0.097791583528678
Meth.FPGS	0.212532175098862	0.383078528789862	0.266397050504599	0.26059935218462	0.396657081908574
Meth.FSTL1	0.0630112157075162	0.127806849003053	0.0604411705301547	0.0560326902654962	0.115818018256807
Meth.G0S2	0.0851156424348153	0.121867918285586	0.0740259230527775	0.06217148266357	0.152396257767923
Meth.G6PD	0.0559971904320643	0.136729759494626	0.153571433375202	0.0805528822565379	0.166095140671486
Meth.GAA	0.208112093890884	0.368636445378802	0.256831225623583	0.25131739857638	0.401809424014362
Meth.GABBR1	0.17838608957218	0.331559365279908	0.223935243514275	0.218356558494641	0.346556343829808
Meth.GABPA	0.239237344316841	0.423441121894286	0.292309381262916	0.285191512686777	0.446026634429872
Meth.GABRG2	0.0607385822174446	0.208934966828823	3.96838414626336e-05	0.0900082372917539	0.278928903154186
Meth.GAD1	0.178215159101605	0.284049822494117	0.217278145362405	0.212762188672107	0.319002318955812
Meth.GADD45A	0.20870750825848	0.363067251649126	0.245127334510204	0.245131297036316	0.387288663949971
Meth.GADD45B	0.193596732555287	0.35656263658161	0.252067687386493	0.250457410537071	0.379751904371114
Meth.GALT	0.180623657788247	0.34502497780381	0.23581428482858	0.23585794050554	0.364855949274106
Meth.GAPDH	0.20706238817666	0.366047612445654	0.259439267101671	0.259629154691319	0.390323963552618
Meth.GAS6	0.0651126563977421	0.0824731650253438	0.0558760907629366	0.0550661508312705	0.086652101366534
Meth.GATA3	0	0.179650438213994	0.128407262446323	0.107982989043878	0.216526225852778
Meth.GATA4	0.0458992897622596	0.11900279246669	0.069377356884636	0.0581911747322175	0.131521864028036
Meth.GBX2	0.0499649590533741	0.115781041152589	0.0666444407213749	0.0603185239810023	0.140011558948229
Meth.GCH1	0.202671734724317	0.35770773706915	0.250056522014781	0.242126354465949	0.37151849103993
Meth.GFAP	0.0574454684752597	0.0870123395159018	0.0580039659867891	0.0535479545231172	0.0916464152198885
Meth.GFI1	0.123822149340528	0.1619177340193	0.119644345785764	0.121568270444801	0.165983474348271
Meth.GFI1B	0.175285108833362	0.311590100417408	0.200645137885518	0.177828887111714	0.315849773209005
Meth.GFPT1	0.10247092154904	0.103547165236215	0.0672536583047752	0.0649979344805901	0.119776386883899
Meth.GGH	0.186893304807009	0.318356785293746	0.22903368248099	0.219821455164339	0.349228520351475
Meth.GHR	0.176459366205564	0.284937981432199	0.220968349126769	0.208923545370879	0.346564168809419
Meth.GIP	0.0681698323632366	0.0665016273028275	0.0703179631451393	0.0573478199165654	0.000408033723921084
Meth.GK	0.0593830677233601	0.137038868550711	0.217848676407241	0.0824579277758172	0.167086478948896
Meth.GLI3	0.207504970746329	0.340792020271653	0.2458886165017	0.246337652063543	0.388210310078125
Meth.GNAI2	0.209689297202037	0.341371763765546	0.258005334285243	0.228066389083555	0.36423516081511
Meth.GNAL	0.0909875920319614	0.0906021614997101	0.074930240175898	0.0651365795238876	0.102135610861267
Meth.GNAS	0.0442381504087106	0.0891583696260723	0.0634239954625834	0.0586821061836851	0.0984529492749803
Meth.GOT1	0.22432176237606	0.368828549394348	0.267965031182522	0.264446811519532	0.397826860274296
Meth.GPAM	0.221256136581448	0.42095972693491	0.294379516303517	0.28279679633861	0.455765104627091
Meth.GPC3	0.0485222010088239	0.11670460703315	0.12885152910805	0.0782855469979699	0.146741530580766
Meth.GPX1	0.0694993793031235	0.091368874482632	0.0680420144178408	0.0707653600645171	0.0955591048233477
Meth.GPX4	0.175706102280156	0.296907370895757	0.206072897829065	0.212235054983653	0.310374224480424
Meth.GRB10	0.079753884759173	0.127769923786575	0.099375564745243	0.0776142359991923	0.165885056217817
Meth.GRIN1	0.0442623143250841	0.0937952534305796	0.0616674093054193	0.054977058329989	0.101099806878971
Meth.GRIN2A	0.0521807955511571	0.259259569355052	0.128653077020273	0.0906734393624916	0.284243221173259
Meth.GRIN2B	0.0540158550975479	0.0909335149510209	0.0610250336345753	0.0671535956697397	0.0963758095312604
Meth.GRM6	0.0427121410929385	0.0892895095440294	0.0572712809177518	0.0557233338778119	0.0943493261391184
Meth.GSC	0.0807895427783055	0.217149763348247	0.125837043530339	0.0816376843213481	0.247847966112115
Meth.GSN	0.146427895946749	0.210750885590136	0.165904930891361	0.127986722860581	0.258483656524323
Meth.GSTP1	0.117410300410902	0.104859962958809	0.0985149887281479	0.0732165638315984	0.124742038825337
Meth.GYPC	0.113852922961856	0.208142891632827	0.111538235266724	0.11519430089092	0.241159320908901
Meth.H19	0.0452694111997318	0.0814051862825353	0.0552779537811434	0.0529441302967056	0.083839819877459
Meth.H2AFX	0.201238428204414	0.343659391410218	0.240047114864155	0.23331302440623	0.370505321643799
Meth.HAMP	0.0943009818913077	0.100788958633178	0.076051422194576	0.0719281206031307	0.107611920838011
Meth.HAND1	0.074672070239832	0.133205350229134	0.0909636014401031	0.0722076510614057	0.165725345565339
Meth.HAND2	0.0430895020898452	0.121639780823312	0.059599593116941	0.0596721188429504	0.147368907619659
Meth.HAP1	0.130466362910785	0.204148379405748	0.152161933040403	0.160436466120248	0.246551049439512
Meth.HBA1	0.0648589581627348	0.105154666854579	0.0794225052476872	0.0630974573525633	0.118423450754063
Meth.HBEGF	0.100052709894108	0.121260616711957	0.101393402047373	0.11304323859218	0.15402046289331
Meth.HCK	0.189417957326902	0.342780342010633	0.204979235872607	0.197041706034542	0.337506163731604
Meth.HCN2	0.0493781704199091	0.138297862661308	0.0763406273761435	0.0693633848210947	0.159175214881051
Meth.HCN4	0.0452015915459455	0.099242727584407	0.072446633840664	0.0567791848081696	0.114603062731773
Meth.HDAC4	0.177000544227613	0.318084914444399	0.215295736188965	0.210154282802679	0.316803553826426
Meth.HES1	0.169843243003057	0.343532427367591	0.231841518794643	0.251893004093945	0.395280641657728
Meth.HES6	0.100394021792508	0.155166826672052	0.114317508856869	0.0746434028600396	0.189178241875388
Meth.HEY2	0.1905007465222	0.298436687585249	0.223355801195362	0.175061645138588	0.336636285115181
Meth.HHEX	0.0976764510835855	0.138204991529667	0.103322890098767	0.0696226554041609	0.13150953987967
Meth.HIF3A	0.135840825059771	0.158422906286849	0.120606892681239	0.158479559047652	0.176003753548004
Meth.HIP1	0.0935485325082838	0.161877854056376	0.112542486623645	0.112344114314238	0.165312870668287
Meth.HIPK3	0.0428253474846634	0.0805258375832373	0.0567109243160994	0.0538954917188149	0.0841981112011313
Meth.HIST1H1T	0.0407239012948094	0.0801501125586793	0.0546090439981508	0.0518698665869589	0.0840987456739608
Meth.HIST1H2AM	0.199576079302215	0.350337164571791	0.249257957974332	0.24371301592399	0.366512464808403
Meth.HLA-B	0.212680449505445	0.278457585310714	0.269191157831983	0.260573652395718	0.373894814692532
Meth.HLF	0.056766354038186	0.0895908181619145	0.000653738240019927	0.0535538923144801	0.0934436372827225
Meth.HMBS	0.167515960160783	0.289900222455715	0.207669827801795	0.206516502304392	0.311228962067008
Meth.HMGB1	0.205564609957826	0.317518082011272	0.232556659329535	0.213750115236051	0.330922979130332
Meth.HMGCR	0.230242075906177	0.429861099204407	0.301859736372938	0.297154192574225	0.452717117667402
Meth.HMGCS1	0.118192664926748	0.200946938810957	0.143651447383724	0.140417287363946	0.216180327893187
Meth.HMGN1	0.0481765602584235	0.0933725808727319	0.0630655228072303	0.0710144646230697	0.0931422966474582
Meth.HMOX1	0.0706519419055092	0.0812363278231577	0.0569065866906384	0.0528423779868682	0.0856868441164307
Meth.HOXA1	0.170036977763501	0.350083495925011	0.224375430572894	0.123266101852707	0.337853749130657
Meth.HOXA10	0.133116720700694	0.158813436518682	0.0995960621556742	0.102601745234605	0.162387303326962
Meth.HOXA11	0.0702821172823638	0.0970162012916114	0.0658617000696608	0.0024658170259447	0.106392322322651
Meth.HOXA13	0.0962546992240801	0.137734661461158	0.119396227313232	0.112149918323071	0.184723035835416
Meth.HOXA2	0.0443693413790921	0.0928514315162094	0.0581671328500802	0.0572610481882292	0.100178785807274
Meth.HOXA4	0.0487209748308717	0.0872746637466002	0.064281671617622	0.0587023794081708	0.0962646448527916
Meth.HOXA5	0.0900598434859012	0.0107325539863855	0.0764784084395251	0.0687176912089251	0.0843267205993539
Meth.HOXA7	0.0511209243288446	0.143507014264822	0.0730520269866305	0.0623289375808598	0.147365093201489
Meth.HOXB1	0.0422195426215608	0	0.0550086045783561	2.14925948965822e-05	0.0643540590946999
Meth.HOXB2	0.0558514200872657	0.125893212704207	0.0777417734496103	0.0601141859026951	0.139168692195928
Meth.HOXB3	0.0981152349185459	2.07502757703508e-05	0.0671610456913859	0.0609958989625788	0.0873727490011365
Meth.HOXB4	0.0492805470939167	0.142172684345818	9.68446598400686e-06	0.0120458854362478	0.1387763887792
Meth.HOXB7	0.105861037385332	0.199088072605146	0.0972310303088936	0.107238209584778	0.18877627094813
Meth.HOXB8	0.0672127306587678	0.119394223776073	0.0682837906565299	0.0579969057137057	0.13696716188232
Meth.HOXC8	0.110224054301111	0.250704243039967	0.215345540090814	0	0.284626316068667
Meth.HOXD1	0.0923388859036648	0.144202544285915	0.101966840926855	0.127341551271659	0.191147194717858
Meth.HOXD10	0.0435027970640503	0.122301832229358	0.0621472981934693	0.0603375928603493	0.159285532606865
Meth.HOXD11	0.0777937027191537	0.118200532169259	0.0920990951061605	0.0966234261809593	0.150116671470776
Meth.HOXD13	0.0517735152222981	0.142412405086302	0.0691716554587819	0.0668805820855949	0.151882852985674
Meth.HOXD4	0.00249825911312157	0.0970727865719039	0.00331310587572992	0.0511246476283853	0.0986986783356221
Meth.HOXD8	0.0438409379955822	0.123773992719057	0.0710268982520684	0.0657706435395111	0.155006083259974
Meth.HOXD9	3.01648689641143e-06	0.119790086901886	0.000125189402673582	0	0.137156660432429
Meth.HPGD	0.172206377350548	0.296368125298041	0.201710192976073	0.171059464096619	0.325053215377758
Meth.HPSE	0.211138009510271	0.369921303822301	0.260013921660405	0.24838883023848	0.401053549505913
Meth.HRAS	0.149646658811967	0.171437537852122	0.146147534374239	0.14264928011386	0.175582924168675
Meth.HRK	0.127502566441308	0.202842168277148	0.138350654188155	0.114228969453836	0.195913798879831
Meth.HSD17B8	0.206198851079856	0.351411160014879	0.255269555410094	0.00225433078989012	0.338456184372603
Meth.HSF2	0.211324226883904	0.33533866192456	0.232750576837249	0.230736310670938	0.351579465990698
Meth.HSF4	0.0854399767390111	0.139505752989311	0.100165546736124	0.0688214510220582	0.131571227640646
Meth.HSPA1A	0.134580015928588	0.21594026263613	0.17227438235395	0.137887132205419	0.24091498100011
Meth.HSPA1B	0.151264972205273	0.253101276093612	0.168189984322705	0.172243056873789	0.281936525999699
Meth.HSPA2	0.0494721998662679	0.0788936086091686	0.053778472452772	0.0520489681713988	0.0813608065603419
Meth.HSPA5	0.176609916717693	0.314587151791923	0.217362759524713	0.212639806252094	0.317816061113785
Meth.HSPA8	0.207214531143327	0.359627026381232	0.243289222549763	0.244100809601868	0.37686572278763
Meth.HSPB1	0.212682076451225	0.38791857725553	0.260657368433158	0.250155094484584	0.404390626288979
Meth.HSPD1	0.224000508735369	0.402784228813817	0.279031426516269	0.288727162914809	0.433556546409479
Meth.HTR4	0.0464293750909892	0.127520306138085	0.0686212422989167	0.065977462111077	0.156331060298873
Meth.ICAM1	0.210813157021779	0.352365790733102	0.25871559478231	0.261309994294504	0.369973784492874
Meth.ID2	0.137141671994263	0.151787550910811	0.143136323126181	0.127735531631828	0.158449221745153
Meth.ID3	0.190451366675463	0.328660584684669	0.233643846063315	0.226080845614285	0.354041710086218
Meth.ID4	0.0722657772679903	0.123462711182435	0.0838510397725684	0.0801501397789978	0.150045395190847
Meth.IDH1	0.219303821161499	0.274799678227004	0.220374043193762	0.21865146878074	0.33613633554825
Meth.IER3IP1	0.213207144450682	0.390784974362072	0.268422869402889	0.260523004248855	0.4074912435047
Meth.IFNB1	0.115697327976165	0.0952732537805399	0.0759044426882662	0.0859297634477015	0.10882338415297
Meth.IFNGR1	0.160817555324838	0.278432285387062	0.19344663962018	0.189797023471889	0.299995553092823
Meth.IFNGR2	0.0806834787691758	0.159390386214289	0.0781773634799399	0.0631181792538753	0.154530283188459
Meth.IGF1R	0.0906172509469911	0.00139026757220053	0.135759490173871	0.149417674329598	0.134872636448321
Meth.IGF2	0.0483077952644412	0.0881805816374083	0.0638511346392162	0.0602043505190372	0.0957864931583882
Meth.IGF2R	0.18438909775297	0.309764903621243	0.215881656717055	0.214439460239563	0.321162517954419
Meth.IGFALS	0.0435572662925865	0.0793828925150894	0.0561640937133629	0.0525277805286948	0.0812970055427443
Meth.IGFBP2	0.0815381076667497	0.124006158298114	0.113070567576429	0.0858153674102412	0.158427525406195
Meth.IGFBP3	0.0499507696945151	0.136221380300743	0.109913020463871	0.0868670630947876	0.194585141716198
Meth.IGFBP4	0.145845516191304	0.233861943417711	0.183218212409105	0.16517397849602	0.266857848456105
Meth.IGFBP5	0.163355132419468	0.236260829638561	0.144405392574914	0.0950567808039087	0.283644161163817
Meth.IGFBP6	0.175734786853667	0.300620144710936	0.217897141114681	0.221627629033195	0.328667099088804
Meth.IKBKB	0.180805154592525	0.324519242732038	0.215776997546249	0.215576673233883	0.337213972784168
Meth.IKBKE	0.120002621094348	0.108432651147997	0.0950823279352242	0.0967181384678689	0.11343740797511
Meth.IL11	0.147507730020794	0.17115300934378	0.119498176348547	0.132981694119009	0.199313119717518
Meth.IL12A	0.216924148503376	0.403110747948381	0.269911881810856	0.278045984015152	0.416157896109697
Meth.IL12RB2	0.064175962114506	0.133815433292765	0.103149350413852	0.0817636194315114	0.119003978009771
Meth.IL4R	0.179373690858292	0.313192716718287	0.227217379472978	0.216144214758588	0.334323116756963
Meth.IL6R	0.175272803042722	0.308908599159876	0.215239312700347	0.210903058835944	0.31027477792937
Meth.IL6ST	0.0576087127465848	0.21142852877335	0.149946605827327	0.147066747149539	0.241897198495353
Meth.IL7	0.171916641497938	0.333891412127933	0.234654567407965	0.222826011791887	0.381118094893326
Meth.ILF3	0.18924492391738	0.351592935384852	0.242197225299347	0.239610379866124	0.381893767165445
Meth.ILK	0.205269562973714	0.378045510871613	0.261944478728284	0.244287438254214	0.391620748732706
Meth.ING2	0.143275220202185	0.260176901173492	0.18313892169257	0.183825888652997	0.276149293875427
Meth.INHA	0.0718236356309766	0.0850474436495127	0.0635769490683105	0.0624095824591848	0.0906617637719226
Meth.INHBB	0.146695227613527	0.187626908895454	0.154900314959009	0.135102791574376	0.240066133139778
Meth.INPPL1	0.152814579116717	0.267591603686326	0.18909286827266	0.18295905265788	0.276116794856161
Meth.INSIG1	0.200926247203488	0.308764223386459	0.229469071717264	0.183210092703655	0.356651576157309
Meth.INSL3	0.0427046970506926	0.0814214501148671	0.0549126454117978	0.0523263186510295	0.0868718204537486
Meth.INSR	0.0599850608020044	0.0857932750638985	0.0573883997460475	0.0563467661404792	0.0920881550411054
Meth.IQGAP1	0.0704865165237914	0.119865377529663	0.0846655052835195	0.0873555603387268	0.129275094000961
Meth.IRAK1	0.0532191029554603	0.137860576903449	0.250533632010034	0.084224038997166	0.169924564133718
Meth.IRF1	0.226160201393043	0.416658594658193	0.29427473888814	0.277578905810111	0.437286856188185
Meth.IRF4	0.0727513671727114	0.264275161203587	0.11886327628826	0.0756622179788745	0.274765478664199
Meth.IRF7	0.0423816134050693	0.0812571259639153	0.0542702755600633	0.0530141785431546	0.0865774145034415
Meth.IRF8	0.042979668628523	0.120019522301112	0.0656967644656	0.059376742834777	0.118476666633449
Meth.IRS1	0.169003986314406	0.242542097760346	0.142801034720045	0.0823440823452811	0.250661475217334
Meth.IRS2	0.111290733312628	0.142599302254844	0.128098679708636	0.140136824743724	0.189750886267804
Meth.ISG20	0.129347907264785	0.130327048007068	0.105956535151931	0.0983644584451268	0.135714729483306
Meth.ITGA5	0.213205584329233	0.37802128099096	0.260536972709243	0.257711523959003	0.387976036386578
Meth.ITGA6	0.128383978302046	0.176950355362788	0.15232175993545	0.128179629891195	0.176043796274658
Meth.ITGAV	0.226054290090906	0.421827481534881	0.282393063474915	0.274629876369307	0.431227382484635
Meth.ITGB1	0.162965644136074	0.299690637908442	0.201538258938954	0.199873911951536	0.320726010942534
Meth.ITGB3	0.0510962766191841	0.0845414416727916	0.0599332342595293	0.0546122762466614	0.0897387917212271
Meth.ITGB5	0.178698761388951	0.227126899797063	0.18509991139912	0.196186628308595	0.292765219549708
Meth.IVL	0.0714999105007523	0.0876322300091271	0.0647275845588729	0.0664495704051268	0.0916819842089707
Meth.JAG1	0.189137444268191	0.327848900295654	0.244085732541115	0.228542465838573	0.358689234158074
Meth.JAK3	0.0538628717294173	0.082702804859299	0.0552946022252305	0.0535964676881395	0.0860836228395728
Meth.JUN	0.139128516582908	0.241852271378588	0.163523718904662	0.162090743837618	0.258928314950164
Meth.JUNB	0.173024398214972	0.327426025694496	0.218735980873198	0.219321023358545	0.339911148036039
Meth.JUND	0.18293979420238	0.300411241732935	0.215792110542844	0.196784456944353	0.323191016128534
Meth.JUP	0.178449402053168	0.285748515130357	0.212520408883589	0.212815819534748	0.312280030455084
Meth.KCNF1	0.101855511918641	0.215951086418765	0.123063942843397	0.147078469076897	0.261175795541223
Meth.KCNJ11	0.120388333324926	0.130903341355631	0.0908730429027393	0.0822106643453812	0.142378438325786
Meth.KCNJ2	0.106321595438476	0.293724557771899	0.222265598242484	0.202955657111993	0.363664492707038
Meth.KCNK5	0.0521797603682875	0.176377929910375	0.141446772871699	0.0910348572245517	0.245631564068696
Meth.KCNQ4	0.0721559145124093	0.09126217991103	0.0636260419171147	0.0598533069712377	0.0987579329421402
Meth.KISS1R	0.100188204028871	0.180269496100899	0.11205411834484	0.0883093228044636	0.182131242817232
Meth.KIT	0.15154289911479	0.274555044735856	0.216332110300394	0.125980809820561	0.321224710342424
Meth.KITLG	0.0817250253292406	0.135531929518721	0.124706921439983	0.120315278292019	0.175597205547695
Meth.KLF1	0.0456361737156259	0.0832763374261985	0.0157238607613024	0.0556386037995705	0.0890417917454136
Meth.KLF13	0.132187878693689	0.213034910226691	0.153468925229361	0.14924547622194	0.235972276525602
Meth.KLF3	0.120100693233872	0.182749162179308	0.107710758682665	0.0806607791915584	0.200328275551856
Meth.KLF4	0.173029099371293	0.225641861426632	0.210276466468639	0.236929336417571	0.331317437463508
Meth.KLF5	0.23744541813179	0.346399712842964	0.268878331302592	0.252094524625028	0.3542494957981
Meth.KRAS	0.193622798460522	0.311255898808284	0.205587198767797	0.197587611564492	0.31537678619042
Meth.KRT18	0.164642675937972	0.261772829704599	0.224872046557779	0.235446731059823	0.346338472424602
Meth.L1CAM	0.137526959922987	0.162503110784934	0.21856142743195	0.115224778676866	0.18970243909108
Meth.LAMA1	0.0659278877566378	0.000564990444507004	0.0914408456192078	0.0835016462752537	0.0962766625322806
Meth.LAT	0.0421800018800443	0.0968051339514276	0.0599357756867751	0.056029737104149	0.0998270349139267
Meth.LATS2	0.122649313472581	0.210082590255139	0.178653476366847	0.186994344122263	0.279270565356566
Meth.LCK	0.090295854879174	0.109129883232893	0	0.0564822127063629	0
Meth.LDHA	0.160615225677796	0.27983212151411	0.193035224228458	0.195699122882622	0.302905298415594
Meth.LDLR	0.209089266717756	0.374383899519427	0.262729242289959	0.255431978436557	0.389002646439164
Meth.LEF1	0.190034587737152	0.375334896419473	0.23360523473816	0.165128161757102	0.390793181600085
Meth.LEP	0.0421556744935364	0.0884169312610348	0.0586381702877507	0.0528945656928677	0.0909012434462922
Meth.LGALS3	0.181185275744813	0.311465419217226	0.216996489746312	0.217416781419781	0.33253328364168
Meth.LHX3	0.041738709957655	0.0818125739301193	0.0569701924362037	0.0536259735462407	0.0833072379890299
Meth.LIPC	0.0759412807933394	0.0816900302091777	0.0577016859609756	0.0525522363363595	0.0861357744745921
Meth.LMNA	0.143432937490166	0.209414020942038	0.132443963650391	0.136159751671556	0.244642186442016
Meth.LOX	0.104799433975594	0.163417046643686	0.142545593001933	0.141255723467791	0.21757639720847
Meth.LPIN1	0.124350228659387	0.146984155710329	0.095070570628662	0.0775073278359935	0.155746334935322
Meth.LPL	0.0751942990115228	0.151562529655551	0.087398697952085	0.0678202994619623	0.209731440439982
Meth.LRP2	0.194576312403094	0.35030810124281	0.230932101586076	0.119150754523902	0.36683056623748
Meth.LRP5	0.0850413089490071	0.09108925822188	0.0590572854658113	0.0556296562012947	0.0974296969777957
Meth.LTA	0.0602685619041046	0.0642190498427129	0.00495908616469864	0.0575871347907826	0.00013375335270509
Meth.LTF	0.0713791886758747	0.0945796844849296	0.0717018088915868	0.0751742258522637	0.101653836895318
Meth.LY6E	0.192186114178947	0.338439683763192	0.243927406848874	0.235417008741325	0.355643150958048
Meth.LYN	0.157030762297677	0.185293145358668	0.139002975014132	0.112709580316748	0.186295569709064
Meth.M6PR	0.21965249695661	0.351824058767283	0.247133832478861	0.248682398043405	0.370310865119685
Meth.MAFB	0.0634994722782325	0.115050171754097	0.103478764310525	0.101299920025951	0.144615709940747
Meth.MAGEA2	0.0431720864530779	0.0822564530525042	2.98399661231405e-05	0.0523539052745463	0.0880383725957172
Meth.MAGEA3	0.0433187039979339	0.0602107173946444	1.76209310276231e-05	0.0531544975673949	0.00192930238942589
Meth.MAGEA6	0.0431814761464	0.0593130146642077	0	0.0529435804548927	0.00174732320215431
Meth.MAL	0.0436558462511669	0.0923297395047264	0.0566627790643535	0.0551993509976945	0.0981057032007895
Meth.MAOA	0.0572213178043227	0.139503205628298	0.203226188032119	0.09718706959101	0.171182809677472
Meth.MAP2K4	0.177121722630128	0.318472039139485	0.228782809409842	0.223810164392651	0.335420193087548
Meth.MAP3K5	0.193798659964329	0.273416674738095	0.219072931993192	0.221981513370533	0.311938703919858
Meth.MAPK8IP1	0.0870368109004046	0.194205451792604	0.134954592134208	0.102477383859858	0.224263464711142
Meth.MAPT	0.198786245965675	0.293016595972848	0.252054314417117	0.218456855573012	0.39146597273834
Meth.MARCKS	0.200545543247546	0.307356222210426	0.243108117500825	0.245331877643024	0.365706137200858
Meth.MAZ	0.227310230100823	0.376223447627794	0.264255475503891	0.258654580509775	0.391996833337987
Meth.MBD1	0.0406049425760086	0.0794887719833027	0.0529572308755305	0.0515011628442788	0.0830047250423613
Meth.MBD2	0.224434116649915	0.397719000259844	0.278269567830129	0.272465572870093	0.418672800317921
Meth.MBP	0.0522838725698097	0.0817505588220479	0.0567365639595035	0.0530821319090294	0.0861825506299573
Meth.MC1R	0.179026024385124	0.329987852101418	0.228430023987535	0.152617272614857	0.351507425522077
Meth.MC2R	0.0501440805033193	0.082689510629427	0.0581409675764798	0.061306614264394	0.0872239227675564
Meth.MCL1	0.153780412527182	0.267292430938689	0.17422368916484	0.188053439275179	0.28800875008686
Meth.MDM2	0.141736774864025	0.251914292254188	0.174943155835009	0.164101254732154	0.265537094221929
Meth.MEF2C	0.23101539775639	0.339812199886232	0.00420894915370476	0.169015922422136	0.417925831370912
Meth.MERTK	0.0734199330362768	0.0841158268856673	0.057402015310235	0.0551227357587166	0.0884514198368527
Meth.MFN2	0.164431351923205	0.285460445995894	0.201527649824849	0.202091428593565	0.296201478625229
Meth.MGAT2	0.194758725647082	0.383902178251474	0.2515483780554	0.252103868854794	0.410568027091495
Meth.MIF	0.179667980019399	0.306871611785166	0.211190195557246	0.208895889941992	0.321405395714101
Meth.MITF	0.201165754360303	0.267619779746016	0.217612795496957	0.208325233402425	0.32194678033188
Meth.MIXL1	0.0888833384342288	0.0951811618274185	0.0710136349914347	0.0591770628925926	0.0975248558660329
Meth.MLC1	0.120396774236556	0.201743719591831	0.0928273438764812	0.0986111535520098	0.167260247225101
Meth.MLH1	0.122667945904833	0.15330268829177	0.103731580824739	0.116964126593181	0.166493237230647
Meth.MME	0.0686489744353066	0.216654277467332	0	0.0757102187300118	0.235651546986926
Meth.MMP14	0.0755462985413915	0.108991486580824	0.0855964292715456	0.0910843562548455	0.131944223886076
Meth.MMP2	0.0789136609528718	0.149962221486274	0.103171928043786	0.0846487406045171	0.181179240851224
Meth.MMP9	0.0458708810447659	0.0831960614203198	0.0572540098067782	0.0547391513267944	0.0872150463126095
Meth.MOG	0.083234261791202	0.0840772034768134	0.0586338344851328	0.0554418650971423	0.0891437929393264
Meth.MOS	0.0732174191387116	0.168280896237242	0.0730193529199417	0.0792294261020412	0.199368005311
Meth.MOV10L1	0.0415710837267222	0.0620055052333422	0.0526262935006759	0.00314935348987798	0.0104732366339081
Meth.MRPS12	0.191791386313022	0.333319555548432	0.225870905751896	0.230108207852699	0.344105480916853
Meth.MSRA	0.163580419781908	0.293997311912814	0.206736436295467	0.197855954608396	0.332682284276755
Meth.MSX1	0.0492412384636831	0.135798663599948	0.0631193634448195	0.0605848773064425	0.154427766084867
Meth.MT1A	0.0408442976077165	0.0818706214202768	0.0554546322070379	0.0522029008979547	0.0855196117923201
Meth.MTA1	0.17479385519335	0.322632179684804	0.208080559887118	0.200559815955939	0.334352187750707
Meth.MTAP	0.139954828372914	0.194106874062479	0.158403327686523	0.157790841376673	0.248208477778444
Meth.MTHFR	0.0528457460333049	0.0925423617090685	0.0657245563797443	0.0620292476991907	0.102434373188299
Meth.MTIF2	0.246394320151771	0.406062820915272	0.2855919806368	0.285264231934613	0.4385689578052
Meth.MUC1	0.0905673968193398	0.0865324728435071	0.0614596280395993	0.0599664096641076	0.0936932850083755
Meth.MXI1	0.0773640594771455	0.0831383292407001	0	0.0586802698102618	0.0894158872206552
Meth.MYB	0.166837649111423	0.301181070260573	0.220361332695707	0.213836067752146	0.321222457628198
Meth.MYBL2	0.136156751464327	0.182219505137187	0.154758645589595	0.13258738968883	0.193903674278928
Meth.MYC	0.180451030847413	0.323424782852503	0.226835743916923	0.221790327348717	0.34382721192729
Meth.MYCN	0.138596031095045	0.220843669776088	0.177386600766731	0.124809729835307	0.281345981353351
Meth.MYD88	0.156830806724101	0.25863456955194	0.191935360482722	0.183433851502914	0.258567896658712
Meth.MYF6	0.115300729967732	0.146514048612589	0.0962777356112942	0.111187506783274	0.138722445059664
Meth.MYH11	0.127777843733105	0.269218371617179	0.131303217230835	0.00230494337384449	0.280332800487435
Meth.MYOD1	0.0428538759134241	0.117779150048319	0.0599086112997356	0.0596572685372438	0.138796925124401
Meth.MYOG	0.0408377008233885	0.0791078802532175	0.0545560206400323	0.0507106216201088	0.0832394268809331
Meth.MYOM2	0.152597611639835	0.237171848608924	0.120364926658764	0.179702164342312	0.246437508860286
Meth.NAB2	0.231172911895098	0.437242915138172	0.291932588196654	0.293531834342339	0.455336789433267
Meth.NCAM1	0.095564327245898	0.173943874074638	0.12440686151897	0.137406971074819	0.215878716586561
Meth.NCOA4	0.000178077483852182	0.309977772562641	0.239391871772473	0.246406621913807	0.344102272019061
Meth.NDRG1	0.220822989534292	0.441152936961761	0.300656121202292	0.285992145556394	0.460412303797306
Meth.NDST2	0.0448700385185903	0.0815040375007622	0.0563474570948629	0.0525321377970308	0.0861728860875681
Meth.NES	0.116507872687622	0.158889530027843	0.132998456735495	0.0951861434761596	0.219281894885105
Meth.NEUROD1	0.057888147945382	0.19884519746845	0.00571692529549555	0.074610466703435	0.23443114492834
Meth.NEUROD2	0.0665676036998968	0.135530553950735	0.0805214165538732	0.0656095627830328	0.152005774727128
Meth.NEUROG2	0.082698704833335	0.118656349605776	0.0875746290262625	0.0852673990574647	0.123747677508658
Meth.NEUROG3	0.0745745057044536	0.192679202248816	0.0762846031590164	0.067216522062683	0.227410389653425
Meth.NF1	0.188341001861893	0.313752523577695	0.216394195509434	0.200962078236819	0.361910557014874
Meth.NFAT5	0.155847151974161	0.261036781802364	0.151009898547032	0.149037342326971	0.207687457099576
Meth.NFATC1	0.174240275148393	0.328859846348508	0.225179249620618	0.216751836580646	0.336505392913063
Meth.NFE2L2	0.0809291843576729	0.151873488786607	0.105941482599053	0.0994092603573554	0.165413648289743
Meth.NFIL3	0.187056173843833	0.333396057265406	0.239719557099242	0.234380804518532	0.357353957868641
Meth.NFKB1	0.159402438497367	0.304104937143029	0.203120185475053	0.192640653192708	0.325336413944336
Meth.NFKB2	0.190315349325558	0.357597790212435	0.243483867384853	0.252532615972278	0.366117600829942
Meth.NFKBIA	0.198577064663589	0.304114049387052	0.217483364462292	0.203786929728214	0.303568123938922
Meth.NKX2-5	0.22185704543783	0.221586800087851	0.180689907261224	0.148362089574461	0.285399279996325
Meth.NKX6-1	0.115397359801142	0.204477452447835	0.13093743385438	0.119397988983322	0.256696251019369
Meth.NOS1	0.0641069548392584	0.0888675474129551	0.0598641633233877	0.0538390338000476	0.0935703911325076
Meth.NOS3	0.0513393730909704	0.062538884391249	0.0573110205847767	0.0535621116236956	0
Meth.NOTCH2	0.145897022213987	0.157129518130824	0.127892346493266	0.0995485340399434	0.179350459645863
Meth.NOV	0.154449205759383	0.254645378229289	0.184866479056745	0.177588734867982	0.290250241044438
Meth.NOX4	0.0527735649274849	0.114136435529982	0.0651888507687871	0.0630247110674361	0.117796085784604
Meth.NPM1	0.199993814709201	0.344171373230925	0.252623397226835	0.24896219062087	0.365953026574113
Meth.NPPB	0.0606823246258458	0.0944254662219848	0.0642172169024013	0.0652782937150332	0.109485662207094
Meth.NPR1	0.247303671797744	0.45296704252736	0.290604902966738	0.296609956703673	0.467941249682932
Meth.NPTX1	0.118281567617332	0.233121102251333	0.130570486649173	0.117544767225391	0.271003072849949
Meth.NPY	0.000573482758484001	0.137821412142356	0.0622419579182292	0.0572119522484389	0.153397801023438
Meth.NQO2	0.12029330505162	0.135060743452805	0.0996633567024572	0.0893353265915551	0.163825529669212
Meth.NR0B1	0.0470914956988362	0.130014627138149	0.0703339454862355	0.0662653852427317	0.155555899224458
Meth.NR0B2	0.053838261286282	0.102095560427583	0.00135720005010837	0.0836781855120867	0.129587449547052
Meth.NR1D1	0.247852186392307	0.4189365947686	0.286443018524187	0.286325511603337	0.447466639253237
Meth.NR1H2	0.231365731219196	0.41997143469375	0.301805084079106	0.282836644987673	0.422382869200114
Meth.NR1H4	0.132305825334844	0.129308874797625	0.0981144096688635	0.131055014096533	0.154585962405467
Meth.NR2C1	0.224144671354613	0.398703171415897	0.272884801929821	0.267573922232071	0.423008425723214
Meth.NR2C2	0.204700006867029	0.33844871579822	0.23440246383937	0.228382557416779	0.357443284634793
Meth.NR4A2	0.173123370720779	0.305566347460824	0.215363770805804	0.201577558090874	0.330256292877709
Meth.NR5A1	0.0401146822252696	0.0570834200841113	7.81826232749251e-05	0.00240973689374324	0.000848761919020866
Meth.NRGN	0.185587296853695	0.309039391262511	0.226391186811242	0.214681891221258	0.329059757821123
Meth.NRL	0.203330163663025	0.359065040008045	0.247434169136503	0.253716067296186	0.377188094195733
Meth.NRP1	0.121412306862646	0.195906304064377	0.195198438435967	0.197657683706653	0.278553497201401
Meth.NTRK2	0.0826572753240613	0.158728830270227	0.0876317003897169	0.0789312583096207	0.165889828224383
Meth.NTRK3	0.0439627568263832	0.136757507055491	0.0671882697097788	0.00333555539092833	0.154986693184925
Meth.ODC1	0.150005669454	0.269086272804314	0.222034822171349	0.183983870466752	0.286635033561352
Meth.ONECUT1	0.1644142071502	0.304204009526182	0.205957374458831	0.183516102124613	0.334324372057244
Meth.OPRD1	0.0420868998089683	0.0793697948905553	0.0544614488238288	0.0531144033399759	0.0845349529923108
Meth.OPRK1	0.0459563470940421	0.102328780867361	0.0643073237981039	0.0600304394655792	0.120829824772898
Meth.ORM2	0.0405225860889149	0.0816157118298932	0.054756727612422	0.0527166616874293	0.0832464539447612
Meth.OSM	0.0444786510142816	0.0845182952348316	0.0568037131024507	0.052921124801489	0.0876098238089018
Meth.OSTM1	0.163754511325905	0.187652374042212	0.156392151175835	0.12013306981821	0.202701994954418
Meth.OVOL2	0.195981952966138	0.264143536294842	0.227140862209805	0.22495125566071	0.318300814876109
Meth.OXT	0.0537680463410249	0.0817133880058466	0.054347026621163	0.05190155285682	0.084907263237284
Meth.PADI3	0.056587892766943	0.0860456135417501	0.0568840418220734	0.0554103144490436	0.0907221624014281
Meth.PAFAH1B1	0.184161903679862	0.243931813394841	0.177905418813022	0.1752047877758	0.267678902806345
Meth.PAK1	0.1467437302652	0.242614635032714	0.173541859427877	0.182762724194722	0.267827879154684
Meth.PAK7	0.0923104315133906	0.176817677385386	0.0814855728836544	0.0750847162836328	0.217080930100491
Meth.PAPSS2	0.0605623241913566	0.0921021319567073	0.0565602709497654	0.00300411876187573	0.0977401824597408
Meth.PARP1	0.167876121083297	0.311195065133084	0.21894026603051	0.217551076696743	0.32676205391824
Meth.PAX2	0.124826573860627	0.169003563180583	0.139269185393273	0.126688693125393	0.215858663956812
Meth.PAX3	0.075040135845866	0.124209502327884	0.0679759776238603	0.0644509395981695	0.135818366462843
Meth.PBK	0.225097064143656	0.365116738467834	0.267089179229603	0.260103553334645	0.377705549093051
Meth.PCNA	0.224941300668067	0.422155794057634	0.289963266241986	0.293653573653595	0.430457938048823
Meth.PCSK1	0.0433723347965501	0.0942328328983306	0.0596481986250585	0.0657463053820152	0.108904816168401
Meth.PCSK2	0.11498037324525	0.316518116606201	0.177583016117896	0.181115300176281	0.364880863248871
Meth.PCSK6	0.062003016293586	0.0858582749134965	0.0576604006330182	0.0582821471598684	0.0890086533266565
Meth.PCSK9	0.124100624238309	0.190425077738025	0.166375849044191	0.163024932728496	0.259302880637355
Meth.PDCD1	0.0781645739184519	0.0942278353648573	0.0683313915982372	0.0687866241623721	0.0974327359301339
Meth.PDCD4	0.177867851277533	0.33333112625793	0.229904088800793	0.208617593040756	0.350652964007331
Meth.PDF	0.0422688874501413	0.0809946181032716	0.054407353076818	0.0521258901170351	0.0840852890388531
Meth.PDGFB	0.101672801576788	0.173384084785643	0.14178657895072	0.149099807161668	0.249761161380032
Meth.PDGFC	0.0758303578009284	0.127529521444648	0.109696156191275	0.104329134116784	0.160459364474785
Meth.PDGFD	0.0611270996542247	0.220320012174671	0.00268267801218493	0.0746112367214355	0.230756244559947
Meth.PDGFRA	0.0577551810016472	0.14639736437951	0.0791076963272291	0.0697510576707682	0.142457865622834
Meth.PDGFRB	0.124033891546505	0.131084450318021	0.0823242953160217	0.0765703779124787	0.147633749123065
Meth.PDPN	0.145440777789655	0.187716665570227	0.157313212329444	0.173702875444781	0.253139012005554
Meth.PEG3	0.0406277274390525	0.0792722265354634	0.0546034411332141	0.0520621959644923	0.0836568967472995
Meth.PEMT	0.190806098247252	0.344831785531994	0.244745718019159	0.239936103454028	0.36581444800721
Meth.PENK	0.0426262343894807	0.114382639324104	0.0578799340932249	0.056723761202877	0.134844304933489
Meth.PERP	0.223502450992263	0.321026441746447	0.268410188190142	0.26113134201936	0.39376643522956
Meth.PF4	0.041997234984671	0.0866714259463062	0.0634613764816801	0.0599181386866653	0.0942217719746789
Meth.PFKFB3	0.161967734769137	0.310243989691542	0.235070172498739	0.224171314944678	0.340730824597448
Meth.PFKL	0.172882676453413	0.286720812809066	0.196722093117159	0.164061588088739	0.290793868684353
Meth.PGAM2	0.0983046598426994	0.0964362121352383	0.079131307631008	0.0705574973664994	0.109474609901175
Meth.PGK1	0.0530907652152275	0.13044407250512	0.181264643721533	0.0771853921912826	0.153219338153424
Meth.PHOX2A	0.0561534061514777	0.151855406539697	0.073402633621465	0.00324694202346604	0.176378910864115
Meth.PIM1	0.195895622412804	0.336108556848287	0.196934585348736	0.183289325091298	0.332043637717824
Meth.PITX1	0.116280414481296	0.135225080242943	0.13123889727005	0.10442951854227	0.143511034628564
Meth.PITX2	0.0507033224155166	0.0897023132189089	0	0.0525258145638388	0.0959283181450928
Meth.PKD1	0.0439741376640069	0.0568924800233971	0.00116271434590806	0.00364308017309815	0.00838404913091597
Meth.PKHD1	0.109833501510609	0.100671295070823	0.0814524158029924	0.0896553790380524	0.111503852993822
Meth.PLA2G7	0.0475650140787638	0.17704965215019	0.14557125728855	0.0881323500561981	0.238736585312854
Meth.PLAGL1	0.0408770968585541	0.0805424111504411	0.0544824133240957	0.051197089969482	0.0839019128966448
Meth.PLAT	0.0791872978841231	0.0896086102358715	0.067980592700817	0.0657007676425568	0.0960024142166105
Meth.PLAU	0.183712213875924	0.229646686201568	0.187924394190866	0.193144366480298	0.275303905557398
Meth.PLCB1	0.0938875691139656	0.216173881354611	0.0796583195781508	0.0764104373096604	0.248913359491864
Meth.PLCD1	0.0500640943512029	0.0819985793133838	0.0580750749291738	0.0545446046012434	0.0863210652215968
Meth.PLCG1	0.150781524572068	0.213393715694037	0.156918492708058	0.0947726513325952	0.220083360806585
Meth.PLK1	0.155663976185618	0.185380812707363	0.144577646296032	0.127167006124059	0.202220057632922
Meth.PLOD2	0.0843507482627282	0.143916895163447	0.14069299657588	0.157732893158436	0.212128051263698
Meth.PMAIP1	0.121024208575057	0.113768540893158	0.0969688842845795	0.102034795696804	0.123559073234281
Meth.PNRC1	0.172666239053134	0.296408662833348	0.215562049877818	0.210212257651352	0.313176737418349
Meth.PNRC2	0.20068017081552	0.392119002042449	0.267188319038173	0.26242750493141	0.410803992179315
Meth.POLA2	0.225312840212868	0.408297775815392	0.27964964597254	0.262897252238105	0.425843888264939
Meth.POMC	0.0544354484455955	0.084524666292647	0.059362581390888	0.0556975000705957	0.0880128020568121
Meth.POU2F1	0.180952109452953	0.312046113610962	0.223201552820379	0.220826445527696	0.323287157899363
Meth.POU3F1	0.0463176499624533	0.101311625809416	0.0611149067030213	0.0568398027771933	0.121979899315501
Meth.POU3F2	0.11010963911822	0.148785126796789	0.143125296270081	0.123250420425113	0.205575509262409
Meth.POU4F1	0.10013123058917	0.181840182878824	0.0980564739997638	0	0.180436754835189
Meth.POU4F3	0.045162757621862	0.149004396460647	0.0609362491633332	0.0647190127015554	0.183510616286235
Meth.POU5F1	0.0402974913954526	0.0811663052002254	0.0549524648988931	0.0515492078083778	0.0855105591116782
Meth.PPARA	0.155881356538388	0.243221160519266	0.139388487585427	0.0866655292773579	0.22494961329446
Meth.PPARG	0	0.309108071562498	0.155195908405438	0.0886250866521442	0.335023457629465
Meth.PPAT	0.0460701002301157	0.0810973167152601	0.0555950708609285	0.0554367182700394	0.0871534142025536
Meth.PPP1R3C	0.146736460181668	0.201256258247717	0.00373473984674434	0.141805542820732	0.246449361673127
Meth.PPP2CA	0.188623188502668	0.264560286301252	0.207661233646831	0.201879048456721	0.280772884016866
Meth.PPP3R1	0.200682063801271	0.340413162658303	0.229505372689794	0.239956483390608	0.36242445160606
Meth.PRDM1	0.178000381912748	0.313998985792787	0.220419157778164	0.223069658376303	0.339084903297239
Meth.PRDX1	0.232230467613977	0.381956684743381	0.27002204483792	0.274084686387557	0.420803681106728
Meth.PRDX3	0.201110619065964	0.349731258096187	0.240170265821828	0.243858896082043	0.365367567025397
Meth.PRG2	0.1380048576332	0.138587866488585	0.11567069175258	0.127401959630829	0.142406582179287
Meth.PRKAR2B	0.102119394186909	0	0.0773888995827224	0.0783798467690218	0.0858919667206027
Meth.PRKCA	0.202442493595405	0.344054656339517	0.243236303558901	0.222343757601339	0.377770358377376
Meth.PRKRA	0.195311286901692	0.33288354249992	0.243591101683686	0.230552667946874	0.36041154863346
Meth.PRNP	0.180606600605917	0.352592865335884	0.241308168757289	0.229746071336479	0.362245299689728
Meth.PRSS8	0.0701029871175688	0	0.0648690199806668	0.0646405651119132	0.0760898577148984
Meth.PSAP	0.205876254631291	0.369302673283447	0.250090887267792	0.257271907203754	0.384119262927082
Meth.PSEN1	0.220198178687434	0.366060396704452	0.241312266106897	0.249835234142087	0.391355349164332
Meth.PSMB1	0.228167332177788	0.398170839558601	0.290086774094086	0.283031244596258	0.438203785442799
Meth.PSMB9	0.200461456244562	0.377723398675974	0.262865531606849	0.252241687142829	0.393953037379712
Meth.PSRC1	0.203542055387528	0.35319782345187	0.256279937219091	0.251027611847055	0.392873730935378
Meth.PTBP1	0.232932762668284	0.423181165269526	0.299004020908963	0.288426313626798	0.43518013475887
Meth.PTBP2	0.240035402876903	0.420669715763147	0.283767790788467	0.279056143515976	0.439060819900984
Meth.PTEN	0.138625775813102	0.256342139976607	0.169423720119374	0.166152327230614	0.266504003638174
Meth.PTF1A	0.0427488169716367	0.112669700528531	0.0721633218647926	0.0559125599263513	0.132473272890488
Meth.PTGES	0.0849200566580069	0.0938967713778788	0.0637915229248509	0.0595370101247323	0.101730310627307
Meth.PTGS2	0.214255316914625	0.309114417841502	0.129424431999203	0.242329070824971	0.325497774081533
Meth.PTK2	0.159238144895357	0.251732773362871	0.177483065039365	0.175802237586586	0.27647238550421
Meth.PTMA	0.0460738459981686	0.084880787304932	0.0584362589802435	0.056973182558231	0.0904461573237161
Meth.PTPN1	0.073881431150884	0.134224806529505	0.090280912721954	0.0907072734420929	0.142151923360267
Meth.PTPN6	0.0631823033510627	0.0888059833869863	0.0684723337437144	0.0574799760435923	0.0906939079001108
Meth.PTPRO	0.0692857313379396	0.149189376793577	0.072911133657813	0.06813072244644	0.193833252406356
Meth.PTPRZ1	0.14969063870378	0.223941807983799	0.187180689744286	0.179175505392448	0.281130083854544
Meth.PTTG1	0.172779500426913	0.329316022875139	0.230376484395377	0.226824793106202	0.351351682625949
Meth.PYCARD	0.0948922617458314	0.111104199248841	0.0936344984104474	0.0861903552566933	0.110905435470978
Meth.PYGO2	0.172821700172258	0.321878731770207	0.220590963191407	0.186779465478411	0.334603505843954
Meth.PYY	0.117246207683869	0.133555925888909	0.130701239420831	0.0972225314758201	0.142983587510197
Meth.RAB11A	0.216982310233934	0.385966841108004	0.256926226189785	0.256590803410085	0.398317498242588
Meth.RAF1	0.204889452003515	0.348107285022537	0.246160683038533	0.253168119892423	0.382548862084538
Meth.RARA	0.136249576872391	0.149568762858344	0.0875990899941829	0.0807750218637124	0.180951695134097
Meth.RARB	0.00560626098702483	0.173520325396895	0.168084027685938	0.0983246380547578	0.249026704522473
Meth.RARG	0.0929262546417513	0.164067502241021	0.116187877380418	0.118677854497604	0.174403963940673
Meth.RASA1	0.223506976067062	0.387365045824373	0.272427189686238	0.271754883694941	0.40695990453152
Meth.RASSF1	0.146437057081774	0.2213423927254	0.168471047289576	0.123854082849815	0.204934032038221
Meth.RAX	0.0469672739712772	0.14393833904535	0.0680411304426093	0.0621975337682629	0.168316804376978
Meth.RB1	0.10881445669712	0.0979679939711926	0.0795628438017226	0.0717007125941964	0.118044512940204
Meth.RBL1	0.178975017562456	0.298023063410204	0.217450961270253	0.207893627043594	0.314366258558451
Meth.RBL2	0.201241008384138	0.393838674837226	0.287754331855369	0.272082605568357	0.420285375821785
Meth.RBMS1	0.208199636994595	0.306936427750994	0.240835381075264	0.249798943578893	0.375486781378296
Meth.RBP1	0.059902163916857	0.0839230465522387	0.0598579686332048	0.0579485531072635	0.0876505081853544
Meth.RBP4	0.0858002747498065	0.12823879250575	0.0788563155412873	0.0704918136908053	0.160918745960226
Meth.RCOR1	0.0576901575360777	0.113101997831684	0.0746984814942938	0.0682839046234126	0.122006591589188
Meth.RCOR2	0.180307648357615	0.270444090763677	0.212265073219489	0.209090237111581	0.31719463237323
Meth.REL	0.190405807207389	0.362909840677433	0.244042139332032	0.226817971908246	0.375532679401246
Meth.RELA	0.0497310560033781	0.0826014764523526	0.0557558477816982	0.0519068446439712	0.0845447193364155
Meth.RELB	0.149345119361666	0.166752477251917	0.117365825398607	0.105887337513911	0.171431319718066
Meth.REST	0.201610052994577	0.35776869229619	0.243264761922961	0.239535174788879	0.385919648104058
Meth.RET	0.103757133276806	0.222342087595317	0.139600682704876	0.153300884971778	0.283820553401158
Meth.RFC1	0.204356704243092	0.375269736083127	0.265206099398732	0.254263901754505	0.41247555387103
Meth.RFX1	0.199741467886425	0.348973744482706	0.250317357799434	0.24476095994955	0.377049800705881
Meth.RHOA	0.197755452892798	0.338729153536392	0.236756021581879	0.238161632990877	0.353730914852517
Meth.RLF	0.205937323576216	0.353509507072704	0.244957308543772	0.239258496078674	0.378946095768807
Meth.ROR1	0.0998208446591811	0.176301596474982	0.168992204795934	0.162139196302029	0.255542260276361
Meth.ROR2	0.0632258745860934	0.109423526010874	0.0826439766769848	0.0759262323408267	0.1313951884437
Meth.RORA	0.0732933221838113	0.184812169805669	0.083010799535387	0.0948234802739822	0.23126801110669
Meth.RPA1	0.0591003193730613	0.0939448464392626	0.0612434708141832	0.0603169923980116	0.0940912260712942
Meth.RPA2	0.155776584372365	0.282932756570521	0.206778719056796	0.201965177311784	0.298901140144897
Meth.RPA3	0.142514606021296	0.200439575204454	0.154545945452831	0.149596390185516	0.209046132566859
Meth.RPF1	0.231191907815668	0.427368472276719	0.283479894718781	0.278075428787728	0.448619726297397
Meth.RPIA	0.19010192622183	0.336537217353371	0.230195694712852	0.236929015417866	0.351469005529451
Meth.RPL10	0.0558770719502484	0.148612609230331	0.246588216553244	0.0826689367711168	0.179711365986093
Meth.RPL32	0.239559805544282	0.415357740860911	0.281521944032141	0.288131865329435	0.460707531980394
Meth.RPL7A	0.145772779981867	0.268903282122864	0.184688541833112	0.185084742095844	0.281435564692588
Meth.RPSA	0.216026765396021	0.379785216741799	0.258841793583009	0.26072441730144	0.396735999482846
Meth.RRAS	0.202525787235241	0.349256133198705	0.228992756774718	0.241054500506226	0.365858203215079
Meth.RRAS2	0.133488304205734	0.171983482645715	0.129987707500365	0.133020595522162	0.183772869899918
Meth.RXRA	0.166946233177541	0.261852226657987	0.196196833236731	0.196308301905786	0.294463560657278
Meth.RXRG	0.0475411577699063	0.185119055993092	0.000107636577878843	0.0949266036107192	0.231308041937248
Meth.S100A6	0.20062130505573	0.351358875021144	0.256770965050766	0.246097104531117	0.393099076280428
Meth.S100A9	0.0453967070409751	0.0811061916248759	0.0550454377306117	0.0521064146939515	0.085123627280473
Meth.SCARB1	0.0438387275536505	0.0822512270740211	0.0570405237076007	0.0549207961489634	0.08705036193509
Meth.SCD	0.190764550391666	0.302442134453273	0.23777888090886	0.205680941736368	0.35156953686528
Meth.SCG2	0.232165505036808	0.419534133037465	0.267629997381216	0.276804151692016	0.429620779960083
Meth.SCGB2A1	0.056611316906925	0.0891017417200755	0.0637493971995141	0.0647473504855247	0.0905150035257822
Meth.SCN3B	0.0844670881648607	0.118938027915889	0.0944007198817414	0.0973548599119428	0.145552349669328
Meth.SCN4A	0.0410557157087255	0.102268355516683	0.0541571939063101	0.0528441792551394	0.135328806848497
Meth.SCNN1B	0.155113007060862	0.216005732069424	0.136165455298512	0.121555144490263	0.24137589069212
Meth.SCP2	0.126545449615925	0.142813381500114	0.108308550907632	0.0987538239921753	0.170750671149912
Meth.SCTR	0.0417906359791023	0.0803688110704817	0.0549839414307508	0.0540728637879215	0.0863988317881589
Meth.SDC4	0.127728359359482	0.118180286896931	0.0971857030221888	0.100697691020317	0.131949806704556
Meth.SERPINB5	0.0819277784443559	0.0905365840883712	0.0768636044696651	0.0742926051255069	0.0948795696727789
Meth.SERPINB9	0.0625437712613651	0.0855571982846166	0.0581995695309075	0.0564410137011291	0.087843599311574
Meth.SERPINE1	0.209849749579721	0.333211586453655	0.257426211808044	0.26410413145981	0.386406834025638
Meth.SESN1	0.22051515242909	0.421766717919668	0.290785666169133	0.281277134574461	0.442897345079438
Meth.SF1	0.191599521765748	0.377004328764366	0.263015122539714	0.261864183349098	0.382416636404797
Meth.SFN	0.0572716321323924	0	0.0621099933422062	0.057650817925633	0.0680947775695405
Meth.SFRP4	0.0649049725537812	0.150752445270753	0.0667441870451315	0.0626541592017357	0.190686147849938
Meth.SHBG	0.0658301576066207	0.0824229171945446	0.058552195723054	0.0531980593634367	0.0867018776512666
Meth.SIM2	0.0754324866976396	0.105026794137038	0.085141792466257	0.0685781541626098	0.118410471698838
Meth.SIRT1	0.0540951912118151	0.0833802538442654	0.0553249299623457	0.0557460177980078	0.0852572557567353
Meth.SIX2	0.0775486457632808	0.159517537009396	0.136381138081141	0.136459203875145	0.208603690445683
Meth.SIX5	0.215046327323731	0.378682219246365	0.25954995107484	0.239657216388964	0.395966336655866
Meth.SKIL	0.192535517554386	0.341535058054401	0.243342472670936	0.242008923128567	0.357339613627155
Meth.SKP2	0.230631528346583	0.422951870304866	0.292401159917487	0.280919824413225	0.448608210930945
Meth.SLC18A2	0.103028690569511	0.109496185731023	0.0814190245934837	0.0670623247802613	0.131222464997747
Meth.SLC19A1	0.0900374930121396	0.0930284549429641	0.0658901148584216	0.0620929035856511	0.0990448604541292
Meth.SLC20A1	0.185275639552717	0.333180687896549	0.224221129514504	0.216972961229759	0.350896427334678
Meth.SLC25A1	0.0722462179750923	0.0899566503033303	0.071573644152058	0.0700135705800944	0.0943210847028485
Meth.SLC25A5	0.0430793962923837	0.0827059380264155	0.0609973890507589	0.0560904844326274	0.0864937098332939
Meth.SLC2A4	0.168122528477348	0.252129017713668	0.205856726399086	0.200005320725953	0.312580175566934
Meth.SLC30A1	0.232151902271216	0.361523190585832	0.229686874512387	0.238879904066874	0.402002217916751
Meth.SLC34A2	0.0456256056752947	0.115370516473413	0.0900980366267416	0.0685804060029381	0.14363491715055
Meth.SLC4A1	0.127766008566457	0.103816088317004	0.0870789541155845	0.10132797488793	0.117593930602355
Meth.SLC5A5	0.132796476279813	0.182592028863262	0.100921610176118	0.0807842352999623	0.221258780965071
Meth.SLC6A3	0.0441566400201276	0.106174702147115	0.0612643385025172	0.0557777613323223	0.122621097225445
Meth.SLC6A4	0.115585650913517	0.134277532610185	0.0847575000743432	0.0667788914390011	0.151915426167863
Meth.SLC6A5	0.133272780457412	0.185877429710221	0.0922558495106533	0.139083305711294	0.239688685610695
Meth.SLC7A1	0.194759297610488	0.340783006702322	0.236327045885592	0.23221290914683	0.370061781740537
Meth.SLC9A2	0.120789013871147	0.116582331930675	0.100068762245061	0.084713326633497	0.140202978418414
Meth.SLC9A3	0.0695227024174331	0.12467581286232	0.0889083819914976	0.0635866190183393	0.160806605510148
Meth.SLC9A3R1	0.171423589927938	0.206997385327544	0.172234997845687	0.167427113051064	0.23853803713049
Meth.SMAD6	0.189868642522261	0.336255248621167	0.22992874004533	0.226539937661813	0.364908934571895
Meth.SMAD7	0.187392427710139	0.336374092554868	0.246221751500779	0.225482383429764	0.348205573464528
Meth.SMARCA4	0.192593156575361	0.319589502385231	0.225072926387291	0.213619478594577	0.344903665146438
Meth.SMARCC1	0.179790767033672	0.248724278728411	0.181882573836475	0.148434927020808	0.262023616957666
Meth.SMARCD1	0.208162768130912	0.380024604297849	0.248167253065893	0.207224094756882	0.388868001445658
Meth.SNAI2	0.19083267824457	0.303654840388299	0.229657850089692	0.221215205873682	0.339315649937579
Meth.SNCA	0.0601827140466394	0.34080539542816	0.202058196617692	0.20237123786637	0.390283855632968
Meth.SNCG	0.0554164795491403	0.0838257428322843	0.0554945518239007	0.053187781887922	0.088478281733912
Meth.SND1	0.156994919804114	0.297524554920892	0.176914386377818	0.176410978171173	0.312558334316454
Meth.SOCS1	0.208297049645229	0.348477294280665	0.255347803734289	0.248874277470359	0.347675701584738
Meth.SOCS3	0.120509845157364	0.226691204449617	0.136304860695325	0.128939014824634	0.220918329243652
Meth.SOD2	0.197623493427524	0.363192075447947	0.247355943284776	0.24531027860067	0.383685464995282
Meth.SOST	0.0587503219351884	0.0661483804505797	0.0597664717514359	0.053536998814817	0.00147069889847715
Meth.SOX2	0.0439868194153483	0.0933830620146054	0.0590503969526478	0.057680382596361	0.100667045917344
Meth.SOX3	0.0438387307017697	0.0983384533818394	0.0580781584412604	0.0597650349645231	0.121817107592577
Meth.SOX5	0.200999306507406	0.310686474669891	0.190398623011567	0.182471221055178	0.354465947181804
Meth.SOX9	0.0756209984070373	0.127572172090003	0.101753666259587	0.0984004743060916	0.160819424569253
Meth.SP1	0.116181352968215	0.19690864525394	0.135152480309638	0.145485267725445	0.206487284691231
Meth.SP3	0.129545157572093	0.160655186707945	0.132045586773214	0.117886623306844	0.193213096766294
Meth.SP4	0.198007585393861	0.330130585865165	0.252742079442212	0.194551840641689	0.361056088762177
Meth.SPARC	0.115557212940963	0.206999413526133	0	0.080966922090765	0.249599885595737
Meth.SPI1	0.0508709641666529	0.0806881418430987	0	0.0529186171835845	0.0844119532080431
Meth.SREBF1	0.0740137207830146	0.116863047670563	0.0592541284243966	0.0549290631459648	0.10745485772106
Meth.SREBF2	0.179363375480059	0.313059934992956	0.220209250589838	0.211253091596316	0.337578391610662
Meth.SRF	0.0963950311782363	0.183023586885889	0.128553414564141	0.108740836868727	0.186638686022177
Meth.SSRP1	0.15161586577549	0.189224060346527	0.130162172341664	0.131136758124931	0.217641451626302
Meth.SST	0.000908475206577851	0.133232987468894	3.67741773120024e-05	0.0592751058889759	0.181734154785353
Meth.SSTR2	0.157108704498105	0.270870703667654	0.122043610367689	0.0912487641568395	0.301557628684894
Meth.ST14	0.0572980100034934	0.0622628437575917	0	0.0517310614288812	0.00012241499916469
Meth.STAT1	0.206888510515822	0.355546348511359	0.241033777248842	0.244029695490384	0.385220356051972
Meth.STAT2	0.225023770130632	0.390721508009248	0.271945168112978	0.276880878150145	0.425744047076799
Meth.STAT3	0.142716037940251	0.30801099642775	0.16631277989149	0.0016905993853873	0.28390657402001
Meth.STAT4	0.0415149709496571	0.0817837012736184	0.0533963774143154	0.0518840590080697	0.0842491533598678
Meth.STAT5A	0.103994177348025	0.137043918021403	0.0744323232415589	0.0622581604493323	0.106730585233153
Meth.STAT5B	0.155827716235769	0.29264023607102	0.123746829111797	0.101503949517625	0.308488567814432
Meth.STAT6	0.197942272537769	0.361664641684142	0.265242688901259	0.24504363163079	0.37055097595812
Meth.STK3	0.160230032500751	0.171492279485375	0.149629019732473	0.160134170530054	0.211703153906338
Meth.STMN1	0.133665586905128	0.116466590502872	0.11742872104404	0.0985636550308699	0.140035146057113
Meth.STRA13	0.186468302229975	0.32698938520573	0.234679835784658	0.205201395586847	0.383754262004335
Meth.SUB1	0.246274414626008	0.445475531723917	0.30224544326207	0.306876429660792	0.465941544055817
Meth.SULT1A1	0.0942119882159754	0.212849142314107	0.147824589145098	0.159234991301445	0.280845854563309
Meth.SULT1A3	0.0695081319221869	0.14089900907037	0.0945056456826599	0.0645692842522167	0.152920810564147
Meth.SURF1	0.0428560032904525	0.0819355153966523	0.056945475996672	0.053570673840471	0.0858761420049851
Meth.SYVN1	0.206656482902601	0.378500104304061	0.268139363301361	0.264208739084049	0.386281323001695
Meth.T	0.0430700416217734	0.142497102365875	0.00106619592949944	0.0572897741271087	0.175617611347129
Meth.TAC1	0.044458582898358	0.126473852241063	0.0606919867353625	0.0603514169415338	0.149778992731335
Meth.TACR1	0.0481022273130181	0.146235226843306	0.0786327180094348	0.0670012217605547	0.181719655363537
Meth.TAF7	0.192261017243495	0.355827393491169	0.227191486358794	0.109384251773503	0.364889304112307
Meth.TALDO1	0.192143495441023	0.32615454067126	0.23017567993557	0.205897909833093	0.345268306355382
Meth.TAPBP	0.183058875049468	0.356845914061613	0.244464512600584	0.226176623700429	0.371604390892452
Meth.TARBP2	0.23787680759116	0.416003810519181	0.288585910851225	0.294557019115799	0.449444536591183
Meth.TBP	0.167711229849574	0.168576954473014	0.160209582948843	0.154398275665005	0.201718466620206
Meth.TBX2	0.0763050563858736	0.0933863532101068	0.0649916315327497	0.0590027648516499	0.104070040612893
Meth.TBXA2R	0.181451454365596	0.275997075791144	0.128217475219793	0.19666672864681	0.290497306257477
Meth.TCF4	0.161793833750061	0.305119206280415	0.213258909313379	0.204955028697459	0.32441736564594
Meth.TCF7L1	0.0923881556844682	0.192170892596736	0.142996160874376	0.117113807823243	0.236165348185347
Meth.TCIRG1	0.0474157090013717	0.0817897097539545	0.05370845634116	0.0529182876901138	0.0858512130186087
Meth.TCL1A	0.041363469236206	0.0816793079982111	0.00112142316614757	0.0525942001903526	0.08565516450773
Meth.TCP1	0.219123236874463	0.385016160432043	0.273581375440376	0.26025581420442	0.401853085075987
Meth.TDGF1	0.0982923226803803	0.0873158390563883	0.0692739464200363	0.0795059289046173	0.0952119374245682
Meth.TEP1	0.0784324093562154	0.139876867542125	0.094654259726341	0.0940477619708586	0.148278123795741
Meth.TERT	0.0433261587767685	0.0814389762833069	0.0526502695547126	0.0524422667652586	0.0873574646794008
Meth.TF	0.0568292840615568	0.0854933628376917	0.0578083015084146	0.0543920931383329	0.0906297031762999
Meth.TFAM	0.175554807744321	0.277771644712592	0.213387172589978	0.203189744773069	0.320237843295648
Meth.TFAP2A	0.12237205288343	0.147614967463976	0.136060163503097	0.139421593987928	0.191489308219534
Meth.TFAP2C	0.093831940433212	0.105930310331955	0.13897419309858	0.0889713231199346	0.109851290276259
Meth.TFAP4	0.206726300781573	0.379292452239431	0.269026365606524	0.255706613840621	0.357770145233938
Meth.TFF2	0.0718741198521365	0.0858437225126114	0.0594245435898968	0.0577225997224126	0.0913386883851767
Meth.TFF3	0.0637957174659136	0.0651560206389603	0.0626322222866144	0.0564243173821291	0.0308036057768221
Meth.TFPI2	0.0507005026071525	0.175517491515749	0.0895581640801425	0.0972709288775954	0.187285427212667
Meth.TFRC	0.211258709697906	0.354860965051157	0.22200471535032	0.211816436550593	0.367911497636648
Meth.TGFA	0.17698765697252	0.253084769231181	0.211650378041933	0.199678525998681	0.299413851688681
Meth.TGFB1	0.041273118874865	0.0765696973378635	0.053842033273613	0.0517418538246768	0.0808679790782697
Meth.TGFBR2	0.204242877383881	0.272790162073614	0.212301949639208	0.199498936001549	0.31190125735939
Meth.TGFBR3	0.142644493069601	0.164637781528604	0.0917626113749961	0.0829352870544732	0.184646754111523
Meth.TH	0.050947469202823	0	0.0559577942794868	0.0539147852970759	0.0674632532709943
Meth.THBD	0	0.126265587245869	0.103214617617719	0.098902957209113	0.164048938436868
Meth.THBS1	0.17088410922576	0.305152841780158	0.203928545334236	0.2279625274315	0.342180504233628
Meth.THRB	0.134418983470276	0.183623908357672	0.136078596390572	0.13076277932571	0.182440012856524
Meth.THY1	0.0536221189773148	0.0642979210741349	0.0577137502123281	0.053652498810082	0.00174653625384068
Meth.TIMP3	0.0698702023399249	0.0991334110775422	0.0671690978004503	0.0675893830774642	0.115443754956354
Meth.TLR10	0.0866863383369464	0.116720162886373	0.0867916920233104	0.0906970810653509	0.127062706367652
Meth.TLR2	0.161793304726658	0.196664753595146	0.168968332219033	0.141344144619742	0.251136815026433
Meth.TM7SF2	0.045810654136978	0.0818172780415867	0.0563935805048048	0.0514804308035101	0.0854794880810403
Meth.TMOD3	0.0972534976143939	0.0972486912949797	0.0874072643961634	0.0812177621782296	0.102003372401258
Meth.TNC	0.196626568266799	0.33430428869553	0.239788786228897	0.234946346916867	0.374611878977514
Meth.TNF	0.10399041179973	0.107328008341097	0.0829228168632059	0.0800403910210996	0
Meth.TNFAIP3	0.245103108771575	0.441416782636176	0.298568118508214	0.281451221800922	0.449900948963133
Meth.TNFRSF10B	0.182152147943533	0.33030860205227	0.224009518739281	0.213214659651591	0.351623348826971
Meth.TNFRSF10C	0.102939574857836	0.139979955614016	0.0908885153546495	0.0683299674411306	0.149943875488203
Meth.TNFRSF11B	0.111924489173559	0.152611404685841	0.080334450330895	0.0822543013670838	0.189924604975195
Meth.TNFRSF1B	0.119538537330133	0.223769227896248	0.127131780333395	0.0801095047779591	0.178761106514483
Meth.TNNI3	0.0436403274369188	0.0852196023581915	0.0596569103476711	0.0566131203094923	0.090360901866135
Meth.TOMM20	0.184580828293133	0.327707487776704	0.22236628887225	0.166997890610094	0.350354550363851
Meth.TOMM70A	0.232746573565088	0.562518610265698	0.301178555782391	0.301401580232593	0.541717240334412
Meth.TOP2B	0.217200494135887	0.394071932574135	0.271193637971823	0.286940063749405	0.415594596215051
Meth.TP53	0.203916012628971	0.369597396920134	0.258654508625721	0.247292026978023	0.391778423856971
Meth.TP53INP1	0.119758564301936	0.179951363460093	0.153761828551909	0.144678627102363	0.190608979616486
Meth.TP73	0.063593917663977	0.0894552812380173	0.0701450743329989	0.0601603369347997	0.0965764595747135
Meth.TPI1	0.183386708399611	0.312853172065857	0.225555342006624	0.204736195639698	0.317538426410286
Meth.TPM1	0.0555268894028726	0.0846915756898536	0.0552253364781398	0.0526423654788629	0.0867261761421168
Meth.TPT1	0.238006385702886	0.393968029228229	0.268869734328463	0.277658844493718	0.461497365542928
Meth.TRAF4	0.166682552001194	0.293697502326484	0.200469818654275	0.181306721247672	0.3093115082705
Meth.TRAF6	0.132288064828044	0.240314282187305	0.160063984674442	0.162614750851469	0.256487074997062
Meth.TRH	0.0416682378766397	0.0614713765761287	0.0538605992074137	0.0527833768556238	0.0023788356428492
Meth.TRIM25	0.209283313456342	0.320419245217574	0.235318614307407	0.220523916981425	0.359042427243481
Meth.TRPC1	0.0669901214856107	0.150041425572084	0.0014773343863479	0.0702902682827699	0.188187089756579
Meth.TRPS1	0.122395234452969	0.322746616139552	0.201839716343772	0.206264706328214	0.331010942981727
Meth.TSC22D3	0.0512717500181426	0.0982415702373077	0.0695000451637081	0.0595649512707514	0.111030744043853
Meth.TSHR	0.0837397959115617	0.0881403497577347	0.0668859053893666	0.0713213961952609	0.0961001623129485
Meth.TTF1	0.0906046796269775	0.0913939656339979	0.0630968370665778	0.0595562459114864	0.0988266696156077
Meth.TWIST1	0.0463450680488934	0.155414277201057	0.0930329688862435	0.072028591753785	0.176689721962362
Meth.TYMS	0.191448760440012	0.339267214684348	0.224841387872137	0.202070433947123	0.356162879376064
Meth.UBTF	0.193411287521949	0.358135706839817	0.19754753819519	0.110896355273916	0.362168570489955
Meth.UCP1	0.121984252830673	0.146547944660283	0.0955676940670121	0.0724860302830103	0.181583953917241
Meth.UCP2	0.182602800122251	0.328939926778931	0	0.21526509162281	0.346921899596349
Meth.UGDH	0.0480537335373808	0.134030074714018	0.0712707911898104	0.0669992252223473	0.163386917763289
Meth.ULBP1	0.137840820322097	0.215473425667368	0.141751037901135	0.155252282382903	0.202242295484384
Meth.USF2	0.261564675164949	0.400402757493589	0.266460226944889	0.267411893864933	0.401035251606233
Meth.USP18	0.198438888340668	0.195654349677126	0.181539141728935	0.175236899052559	0.239324482054243
Meth.UTF1	0.0515571710588885	0.110343644181447	0.0667422211709299	0	0.126647873816807
Meth.VAMP2	0.136287225716391	0.23856959590448	0.171436394938529	0.160097538775281	0.255663915805044
Meth.VDR	0.194657210241323	0.349552972554668	0.239942918706846	0.228721191776235	0.37264386920461
Meth.VHL	0.198717545161751	0.326243051377976	0.235516788603863	0.23238781826494	0.341896626448383
Meth.VIM	0	0.264341230132117	0.00160652188359619	0.0927672667684725	0.346407330204649
Meth.VIPR1	0.0960773999864726	0.13200038129167	0.0991876285688358	0.092066904683897	0.138679463697869
Meth.VSNL1	0.199099032703918	0.290066767610497	0.242868025669893	0.243686378772899	0.355257108344694
Meth.WARS2	0.208002108638527	0.361851942956541	0.244812847724057	0.225467036515945	0.371268500096664
Meth.WEE1	0.230812007218173	0.40220348814326	0.28836681827877	0.240929022432292	0.425745599287996
Meth.WNT4	0.0602803450307081	0.0919305837188668	0.0650973244843884	0.0670236469510532	0.103774427161154
Meth.WNT7B	0.111571797142716	0.148597091733307	0.125063683202187	0.118583519413162	0.16598363135285
Meth.WRN	0.0964413594239665	0.142074151801403	0.0944808799049666	0.0762790816807233	0.170429945461498
Meth.WT1	0.0702471324694796	0.124824270328229	0.0673041160350189	0.0678826066362136	0.160327036237099
Meth.YBX1	0.0478563059428439	0.0860013322126988	0.0588082033078707	0.0579214274326791	0.0873879445559841
Meth.YY1	0.189321145428455	0.328337955409438	0.234117890003948	0.233272441546222	0.332991141235631
Meth.ZBTB16	0.0497400548088219	0.0817483828210367	0.057191217403033	0.0574592970996453	0.0856103299292787
Meth.ZEB1	0.135424240369715	0.210588221108224	0.170322013506374	0.158621214414787	0.196069632015375
Meth.ZHX1	0.133516032132915	0.224383087134367	0.156319419695612	0.151215925109163	0.245565638260321
Meth.ZNF202	0.204092857499634	0.35583708483315	0.261267007871374	0.252186800814567	0.381125128630999
Meth.ZNF267	0.140928893219397	0.334927754006054	0.160208185820058	0.187060263664607	0.37021944508558
Meth.ZNF76	0.151857236051094	0.212331401075839	0.160860293463429	0.143825947337825	0.253948654911585
Meth.ZP3	0.175083027704915	0.217905819913711	0.196958968072323	0.187116954790256	0.231713884586299
