# Supplementary material for: Preferential Activation of the Hedgehog Pathway by Epigenetic Modulations in HPV Negative HNSCC Identified with Meta-Pathway Analysis
Source: PLoS One. 2013 Nov 4;8(11):e78127. doi: 10.1371/journal.pone.0078127 (PMC3817178; doi:10.1371/journal.pone.0078127)
Supplement: Methods S1 — R code. ZIP archive containing R code used to for the analysis in this manuscript. The README file in the archive describes each of the files contained therein. To fully reproduce the results, the scripts should be run in the following order (1) Preprocessing.R, (2) RunMEGAPSReplicateThreshold.R, and (3) Postprocessing.R. Note that the CoGAPS analysis and associated gene set statistics are stochastic algorithms, so results may differ slightly from values reported here though qualitative results will remain unchanged. (ZIP) [file pone.0078127.s009.zip › CodeArchive_S1/GAPS/ExprsFALSE.MethTRUE/NormalTRUE.HPVPosTRUE.HPVNegTRUE/nP5.nIter50000000.SigE0.10/Pmean.0.4583876766.txt]

"1"	"4"	"11"	"14"	"15"	"16"	"18"	"22"	"25"	"30"	"31"	"37"	"50"	"2"	"3"	"5"	"6"	"7"	"8"	"9"	"10"	"12"	"13"	"17"	"19"	"20"	"21"	"23"	"24"	"26"	"28"	"29"	"32"	"34"	"36"	"39"	"40"	"42"	"43"	"44"	"45"	"46"	"48"	"49"	"114"	"115"	"116"	"117"	"101"	"102"	"103"	"104"	"105"	"106"	"107"	"108"	"118"	"109"	"110"	"111"	"112"	"113"	"119"	"120"	"121"	"122"	"123"	"124"	"125"
"p1"	0.0106417752556714	0.0113007446023683	0.0108280976168677	0.0434390531280989	0.0165573420943986	0.00621410865466472	0.136223476795492	0.0396220449637017	0.0131942022687411	0.00563458905551581	0.00255075882503835	8.64915768804004e-10	0.00783821055580999	4.01812194409904e-07	2.18548825851962e-08	0.0127972998833635	0.00578627745911883	0.0277315467917688	0.0150084016623301	0.0611951331385815	0.0218260642237158	0.00408254183772361	0.00604580940592571	0.00274987225665302	0.0181547442892696	0.0157496272137886	0	0.0187428737532324	0.0148555758134042	0.00754801697540921	0.0112512301886705	0.0043374972443936	0.0222446150731234	0.0887405147856523	0.0289060434319724	0.00451579351379737	0.00725498814397659	0.0108171285022702	0.034863044761169	0.00531193575673234	0.0167251381444042	0.0128018978418474	0.0608190557518401	0.0121127807944838	0.010037631771712	0.0082316312002241	0.014361114088693	5.41918487366879e-08	0.00539424799201342	0.00247379266106977	0.0040172101917603	0.000146975173591412	0.00775268220903947	0.0092621229238968	0.0175831213583678	0.00572132856188535	0.00509119209029156	0.0011485066696884	0.00269529422565622	0.00357497664570165	0.00723845897586215	0.00619023325150393	0.00220364064539515	7.38662947357387e-10	0.00713011029377377	0	0.00995956300718178	0.0103882390235028	0.00237759512169795
"p2"	0.0174987394804635	0.0198276436479581	0.0163813720659777	0.00506716457319541	0.014579588484734	0.00542450292977266	9.50141791649284e-09	0.0107842086270957	0.0242977481876205	0.00603771473561086	0.0177143103915159	0.00457601806781138	0.0202567224845327	0.00135043850795338	9.36514468554399e-07	0.0138797473664409	0.0200707571893736	0.00184907705357467	1.06245794271998e-10	0.00470471523932787	0.0103819997493647	0.00635126960327328	0.0175361967845127	0.0252927598622748	0.000273234447459498	0	0.0116606400452269	0.00351266085525736	0.0198904553694401	0.00780584247728205	0.0133192959639422	0.00300943859786746	0.0151417542359073	0.0122113746474855	0.00358916862824796	0.0100512314891157	0.0165077154823791	0	0.0181818990576858	0.00447849087935877	0.00314852370469094	0.00128106600012812	0.00102917111177981	0.00964834351968	0.00725688281363155	0.0109388368324919	0.00737747685036905	0.024819039819497	0.0292686966072877	0.0292005299444764	0.0259806935936056	0.0263627683836181	0.0246997867092173	0.0263711411135668	0.0061689086258854	0.0308170314295028	0.0284639029121166	0.0225531191611856	0.0279479426122328	0.0288888387335991	0.0278924292479569	0.0295250437490212	0.0312882786367048	0.0281759804404582	0.0290463454011627	0.027004988696036	0.0135920934332093	0.0128211839389209	0.0249341126467956
"p3"	0.0190491613817322	0.00377950096716942	0.046796874764132	0.0502959237021293	0.0410323446529985	0.0329901451607821	1.21043174074113e-09	0.0337991876204599	0.0154607926658826	0.0455362254690174	0.0198460878275964	0.0641843120153748	0.0310116455278083	0.013751357047859	1.89616304238598e-10	0.0181690688921164	0.0104619580701429	0.0101161076186787	0.0259213229995982	0.00337159755434229	0.0302545070086667	0.0166945417606003	0.0236768943952632	3.10768180828487e-06	0.000555171213942885	0.0469821624464679	0.0194265933118136	0.00493457374589498	0.0235402151673822	0.0343352437491216	0.0241473918916865	0.028508918687356	0.0379640388272349	0.0069353863819056	0.000251272239968715	0.000596496505131291	0.00208382422286555	0.0147154748090261	0.0104133674375735	0.0172004385421321	3.16340820198675e-06	0.00306797316123236	0.00133353413216413	0.000935051806136523	0.0213339633866893	0.0192249750104477	0.0256130237252632	1.48222040685168e-07	0.000202478003980361	0.0110546322376571	0.0112817764318215	2.79552245086654e-08	0.000730945667544514	0.000232755479273865	0.00250495986918291	3.93603532293822e-07	0.0089060270445192	0.000970504231875413	7.84999147950686e-08	3.944294773933e-08	0.000148663895449118	0.000235059431589141	0.00815513394507777	0.000544642750593081	1.74312608139263e-10	0.0112416475640989	0.0208139443638509	0.0215978745961119	0.00107334659555545
"p4"	0.0113272695358445	0.019814838277564	4.64494652592151e-05	1.12126290162799e-07	0.0091842009631261	0.0272236170067947	1.90111997256019e-07	0	0.00286405106609483	0.0109675232734129	0.0158785809000428	0.0118037481734574	0.00328353604007188	0.0437056572303863	0.0605976578508946	0.0206436089313968	0.0163242219187044	0.0298541660293163	0.0135824681843755	0.0160630899586684	0.0115866101735179	0.0419472381615963	0.0117010514284052	0.0131798688573954	0.0396729209362205	0.0246791383709405	0.0206144847444891	0.0319377988352296	0.00571784659317813	0.0221523830729729	0.016437861168867	0.0393007446815876	0.00183433895466419	0.00166521149340499	0.0464218884987102	0.0380323345081881	0.0109395896071852	0.0420117681261874	0.00597978603620623	0.0388660157269868	0.0321999043108892	0.0502263984678033	0.0311344333798624	0.0393057627202808	0.000521924000937084	0.000415484067663529	5.9556527442214e-06	7.48804588030674e-08	0.00423664715934188	3.59013499645042e-08	2.36087412837045e-08	0.00499935308339376	0.0037051009995754	0.00522232280294521	0.0113785239288904	0.00366878697462467	0.000409099477858438	0.00626721305001029	0.0032587341531119	0.00309152578882968	0.00518326353560901	0.00225326230376984	6.40955111365454e-08	0.00301441638068905	0.00716432641173423	0.000746163264523961	1.22725494260898e-07	0.00019235227036232	0.00355485758336332
"p5"	0.0116054696740795	0.00814593622745804	0.00362465112195485	0.00615714946672675	3.02637852464441e-10	0	0.0049381735984432	0.0125302988253534	0.00932699576832683	0.0150280514097292	0.0122519309392175	0.00472687421908906	0.00921418456467873	0.0115110189481036	0.00348430332203975	0.00347318710382744	0.00777731010169881	0.0114362142530462	0.0323806134781869	0.0145303353686742	0.0109591439331385	0.00283998364664089	0.0110842604487656	0.011021432846231	0.0175026817199524	0.00399378807381399	0.0193775287526293	0.0183367356423374	0.00605848746476967	0.00687251777622439	0.0109100130559852	2.73447748307157e-08	0.00761524330815368	0	0.00382309785137057	0.0119407954695364	0.0288706553394876	0.0129815202539369	0.00409713014509809	0.00740718408487913	0.0242420330574337	0.00864658315535724	7.11293891576055e-11	0.00706930933669238	0.0420033869749012	0.0367736877424891	0.0375444949729852	0.0290563672402028	0.0159246407175742	0.0161794920058216	0.0185356716056864	0.0253533008275859	0.023392930920975	0.0152294190803312	0.0404718580482753	0.014420556853838	0.0140748361423095	0.0270924632541214	0.022315811579165	0.0178555214577309	0.0140699631485517	0.0173417334634663	0.0150009451232957	0.0237713866144769	0.00998101991269682	0.020363538475295	0.0272449485932776	0.0304313955458366	0.0277777782275001
