# Supplementary material for: Preferential Activation of the Hedgehog Pathway by Epigenetic Modulations in HPV Negative HNSCC Identified with Meta-Pathway Analysis
Source: PLoS One. 2013 Nov 4;8(11):e78127. doi: 10.1371/journal.pone.0078127 (PMC3817178; doi:10.1371/journal.pone.0078127)
Supplement: Methods S1 — R code. ZIP archive containing R code used to for the analysis in this manuscript. The README file in the archive describes each of the files contained therein. To fully reproduce the results, the scripts should be run in the following order (1) Preprocessing.R, (2) RunMEGAPSReplicateThreshold.R, and (3) Postprocessing.R. Note that the CoGAPS analysis and associated gene set statistics are stochastic algorithms, so results may differ slightly from values reported here though qualitative results will remain unchanged. (ZIP) [file pone.0078127.s009.zip › CodeArchive_S1/GAPS/ExprsFALSE.MethTRUE/NormalTRUE.HPVPosTRUE.HPVNegTRUE/nP5.nIter50000000.SigE0.10/PResults0.4583876766.Diagnostics.txt]

Diagnostics for P created at Tue Jun 12 08:21:23 2012


number of genes: 972
number of samples: 69
number of patterns: 5
number of burn in steps: 1e+08

Initial chi^2: 5.66088e+08

Iter	Burn In	T	chi^2	number of atoms
0	1	2e-08	5.66088e+08	1
1000000	1	0.02	2.45004e+07	523
2000000	1	0.04	2.22378e+07	494
3000000	1	0.06	2.16804e+07	486
4000000	1	0.08	2.14188e+07	503
5000000	1	0.1	2.12341e+07	508
6000000	1	0.12	2.10783e+07	527
7000000	1	0.14	2.09841e+07	539
8000000	1	0.16	2.0896e+07	551
9000000	1	0.18	2.0799e+07	517
10000000	1	0.2	2.07272e+07	532
11000000	1	0.22	2.06571e+07	543
12000000	1	0.24	2.05864e+07	545
13000000	1	0.26	2.05628e+07	556
14000000	1	0.28	2.05468e+07	565
15000000	1	0.3	2.05385e+07	558
16000000	1	0.32	2.0534e+07	579
17000000	1	0.34	2.05319e+07	548
18000000	1	0.36	2.0531e+07	550
19000000	1	0.38	2.053e+07	565
20000000	1	0.4	2.05293e+07	534
21000000	1	0.42	2.05314e+07	587
22000000	1	0.44	2.05279e+07	564
23000000	1	0.46	2.0527e+07	584
24000000	1	0.48	2.0527e+07	582
25000000	1	0.5	2.05264e+07	583
26000000	1	0.52	2.05323e+07	588
27000000	1	0.54	2.05279e+07	581
28000000	1	0.56	2.05258e+07	586
29000000	1	0.58	2.0525e+07	601
30000000	1	0.6	2.05249e+07	585
31000000	1	0.62	2.05245e+07	602
32000000	1	0.64	2.05244e+07	622
33000000	1	0.66	2.05244e+07	626
34000000	1	0.68	2.05238e+07	594
35000000	1	0.7	2.05237e+07	583
36000000	1	0.72	2.05236e+07	599
37000000	1	0.74	2.05232e+07	612
38000000	1	0.76	2.05229e+07	621
39000000	1	0.78	2.05232e+07	623
40000000	1	0.8	2.05227e+07	644
41000000	1	0.82	2.05227e+07	652
42000000	1	0.84	2.05222e+07	632
43000000	1	0.86	2.05223e+07	609
44000000	1	0.88	2.05222e+07	614
45000000	1	0.9	2.0522e+07	631
46000000	1	0.92	2.05221e+07	619
47000000	1	0.94	2.05218e+07	646
48000000	1	0.96	2.05216e+07	651
49000000	1	0.98	2.05214e+07	677
50000000	1	1	2.05214e+07	658
51000000	1	1	2.05213e+07	646
52000000	1	1	2.05214e+07	644
53000000	1	1	2.05215e+07	653
54000000	1	1	2.05214e+07	664
55000000	1	1	2.05214e+07	683
56000000	1	1	2.05214e+07	648
57000000	1	1	2.05213e+07	639
58000000	1	1	2.05213e+07	658
59000000	1	1	2.05213e+07	686
60000000	1	1	2.05215e+07	644
61000000	1	1	2.05215e+07	647
62000000	1	1	2.05216e+07	662
63000000	1	1	2.05217e+07	664
64000000	1	1	2.05214e+07	658
65000000	1	1	2.05215e+07	642
66000000	1	1	2.05216e+07	624
67000000	1	1	2.05213e+07	657
68000000	1	1	2.05215e+07	663
69000000	1	1	2.05214e+07	660
70000000	1	1	2.05216e+07	666
71000000	1	1	2.05217e+07	640
72000000	1	1	2.05215e+07	670
73000000	1	1	2.05213e+07	681
74000000	1	1	2.05215e+07	661
75000000	1	1	2.05213e+07	675
76000000	1	1	2.05216e+07	650
77000000	1	1	2.05215e+07	676
78000000	1	1	2.05214e+07	668
79000000	1	1	2.05215e+07	645
80000000	1	1	2.05215e+07	651
81000000	1	1	2.05214e+07	680
82000000	1	1	2.05214e+07	685
83000000	1	1	2.05214e+07	658
84000000	1	1	2.05214e+07	665
85000000	1	1	2.05214e+07	656
86000000	1	1	2.05213e+07	649
87000000	1	1	2.05214e+07	652
88000000	1	1	2.05216e+07	636
89000000	1	1	2.05215e+07	646
90000000	1	1	2.0522e+07	630
91000000	1	1	2.05219e+07	672
92000000	1	1	2.05216e+07	689
93000000	1	1	2.05215e+07	648
94000000	1	1	2.05214e+07	682
95000000	1	1	2.05214e+07	653
96000000	1	1	2.05215e+07	651
97000000	1	1	2.05215e+07	665
98000000	1	1	2.05216e+07	657
99000000	1	1	2.05215e+07	661
100000000	0	1	2.05215e+07	661
101000000	0	1	2.05214e+07	654
102000000	0	1	2.05215e+07	677
103000000	0	1	2.05214e+07	686
104000000	0	1	2.05214e+07	650
105000000	0	1	2.05212e+07	666
106000000	0	1	2.05214e+07	695
107000000	0	1	2.05216e+07	681
108000000	0	1	2.05215e+07	649
109000000	0	1	2.05215e+07	651
110000000	0	1	2.05214e+07	648
111000000	0	1	2.05215e+07	648
112000000	0	1	2.05214e+07	659
113000000	0	1	2.05213e+07	664
114000000	0	1	2.05215e+07	665
115000000	0	1	2.05214e+07	641
116000000	0	1	2.05214e+07	678
117000000	0	1	2.05214e+07	686
118000000	0	1	2.05215e+07	693
119000000	0	1	2.05214e+07	659
120000000	0	1	2.05215e+07	660
121000000	0	1	2.05215e+07	691
122000000	0	1	2.05214e+07	656
123000000	0	1	2.05212e+07	651
124000000	0	1	2.05214e+07	643
125000000	0	1	2.05213e+07	671
126000000	0	1	2.05213e+07	686
127000000	0	1	2.05217e+07	706
128000000	0	1	2.05215e+07	666
129000000	0	1	2.05218e+07	652
130000000	0	1	2.05215e+07	684
131000000	0	1	2.05214e+07	668
132000000	0	1	2.05216e+07	663
133000000	0	1	2.05215e+07	667
134000000	0	1	2.05214e+07	665
135000000	0	1	2.05215e+07	636
136000000	0	1	2.05216e+07	644
137000000	0	1	2.05215e+07	652
138000000	0	1	2.05217e+07	680
139000000	0	1	2.05214e+07	682
140000000	0	1	2.05215e+07	667
141000000	0	1	2.05214e+07	670
142000000	0	1	2.05215e+07	634
143000000	0	1	2.05215e+07	620
144000000	0	1	2.05215e+07	637
145000000	0	1	2.05215e+07	657
146000000	0	1	2.05215e+07	664
147000000	0	1	2.05215e+07	649
148000000	0	1	2.05216e+07	645
149000000	0	1	2.05214e+07	656


Summary
<number of atoms> 662.66 <chi^2>: 20521464 ; chi^2 of mean: 20516377.1951677
