# Supplementary material for: Preferential Activation of the Hedgehog Pathway by Epigenetic Modulations in HPV Negative HNSCC Identified with Meta-Pathway Analysis
Source: PLoS One. 2013 Nov 4;8(11):e78127. doi: 10.1371/journal.pone.0078127 (PMC3817178; doi:10.1371/journal.pone.0078127)
Supplement: Methods S1 — R code. ZIP archive containing R code used to for the analysis in this manuscript. The README file in the archive describes each of the files contained therein. To fully reproduce the results, the scripts should be run in the following order (1) Preprocessing.R, (2) RunMEGAPSReplicateThreshold.R, and (3) Postprocessing.R. Note that the CoGAPS analysis and associated gene set statistics are stochastic algorithms, so results may differ slightly from values reported here though qualitative results will remain unchanged. (ZIP) [file pone.0078127.s009.zip › CodeArchive_S1/GAPS/ExprsFALSE.MethTRUE/NormalTRUE.HPVPosTRUE.HPVNegTRUE/nP5.nIter50000000.SigE0.10/Psd.0.4583876766.txt]

"1"	"4"	"11"	"14"	"15"	"16"	"18"	"22"	"25"	"30"	"31"	"37"	"50"	"2"	"3"	"5"	"6"	"7"	"8"	"9"	"10"	"12"	"13"	"17"	"19"	"20"	"21"	"23"	"24"	"26"	"28"	"29"	"32"	"34"	"36"	"39"	"40"	"42"	"43"	"44"	"45"	"46"	"48"	"49"	"114"	"115"	"116"	"117"	"101"	"102"	"103"	"104"	"105"	"106"	"107"	"108"	"118"	"109"	"110"	"111"	"112"	"113"	"119"	"120"	"121"	"122"	"123"	"124"	"125"
"p1"	8.43500970034375e-05	9.55154950244236e-05	0.00010342584422	0.000138283218395934	0.000106738185534408	0.00011279427026463	0.000399522933276027	0.000119948844177132	8.8638034968994e-05	0.000117575534937714	8.65514949620413e-05	7.5714482510947e-08	9.32117605649762e-05	1.86405007482159e-05	5.92143064366607e-07	9.74898264326129e-05	8.97493589771286e-05	0.000114764783824765	0.000144333211741376	0.000185848048712561	0.000103335468610713	9.53976444482556e-05	8.95134412030152e-05	0.000133534210349476	0.000108893944298078	0.000114054670494536	0	0.000105165723016215	8.66176478311656e-05	9.56084071928705e-05	9.40378018832883e-05	9.59395474184251e-05	9.60309611439668e-05	0.000266047383443973	0.000132107338310393	8.93411832562628e-05	9.745777472438e-05	9.59132161507826e-05	0.000118264309954726	9.37337449142062e-05	0.000108666540947637	9.65894887011477e-05	0.000207055513116733	9.59878964290778e-05	0.0001790219638159	0.000153174880497019	0.000487634727176842	8.47698435322812e-07	9.17506273874933e-05	9.03422359439096e-05	8.85666819182667e-05	0.000145360823125023	8.43232914195392e-05	8.98182903716749e-05	0.000152770001980685	9.56693590223353e-05	9.02194934347171e-05	9.61602262979058e-05	8.90587903344877e-05	8.97449043380925e-05	8.98093633037582e-05	9.13603111996717e-05	9.54412597122428e-05	4.48518453823357e-08	0.000100827696163366	0	0.000111189353025807	0.00013365542520784	9.3026604409102e-05
"p2"	3.30666328605678e-05	3.45197891380444e-05	5.0060574208234e-05	5.47857871020028e-05	4.76036219147216e-05	4.01355174438587e-05	2.40203513257578e-07	4.22532063639247e-05	3.33015421910685e-05	4.67242664533891e-05	3.50227139951471e-05	5.43610115351366e-05	3.79831633474289e-05	5.08769947105358e-05	7.10955625957114e-05	3.59560001620348e-05	3.29968880780164e-05	3.76568693169579e-05	1.06245794272022e-08	4.52055544764333e-05	4.12367814973281e-05	3.70004442053039e-05	3.49146103445977e-05	4.89530806311243e-05	4.37922008172212e-05	0	4.08294314666495e-05	4.42944340933779e-05	3.50329171201898e-05	4.0541267832342e-05	3.86684141142757e-05	3.56629496030931e-05	4.19116711970138e-05	5.29779495824049e-05	4.65673231189845e-05	3.61593890858198e-05	4.26220354286399e-05	0	3.59798846308701e-05	3.70005449491882e-05	4.40032698668702e-05	3.88207926683041e-05	4.06957234873837e-05	3.67860381094739e-05	5.97795258560721e-05	5.03893993263649e-05	0.00014413330966679	4.00995145248722e-05	3.55161497419322e-05	3.35060350690839e-05	3.32068075007287e-05	4.15846376514887e-05	3.60690120086089e-05	3.45806045925729e-05	5.77596988479626e-05	3.71890722931664e-05	3.40061572776921e-05	3.97167478068597e-05	3.87033166116258e-05	3.68134442523087e-05	3.42004343169489e-05	3.68182862432545e-05	3.56373158412898e-05	3.75397748443724e-05	3.56830593096043e-05	3.45219014157605e-05	3.88542627315825e-05	4.60505175444749e-05	4.08870529163987e-05
"p3"	7.91737414434168e-05	4.5054697366007e-05	9.95849090493514e-05	9.95411729512687e-05	9.57145616060289e-05	0.000123013936362901	8.55880820473613e-08	8.68647916292591e-05	6.91351021234146e-05	9.80131290277611e-05	8.92228509303117e-05	0.000114756153151528	7.99978134501927e-05	9.42490990210647e-05	1.89616304238595e-08	7.64172964687178e-05	6.9972617713137e-05	8.82720954800202e-05	0.000109986892170113	5.03041406379957e-05	0.000103576660344916	8.46481888824184e-05	8.98663217183841e-05	0.000157061926983109	8.87274328134819e-05	0.000107337286871431	0.000126865478425922	5.01603158770117e-05	7.4749186890131e-05	9.5234879752877e-05	9.7032324308351e-05	8.86602638899496e-05	8.59600054579835e-05	8.86143362809573e-05	5.13904676500483e-05	4.61182633154863e-05	4.93272774635657e-05	8.77040235596038e-05	7.43458968136847e-05	9.00416632030166e-05	1.95599018865336e-05	4.93770256334769e-05	8.71020883814997e-05	4.75820946242085e-05	0.000112573102635263	9.96771129844081e-05	0.000390956724648127	2.34991401273489e-06	4.27843229593152e-05	6.57357029143584e-05	6.96608030965238e-05	4.28447126538447e-07	4.30284374941957e-05	4.29443564863998e-05	6.83026948871857e-05	4.44462660866424e-06	6.82025453526411e-05	4.57865813977443e-05	1.19593901391949e-06	7.09395212882662e-07	5.88980941777688e-05	4.35087578466924e-05	6.46149482781793e-05	4.36127980075084e-05	1.74312608139242e-08	7.22072959037814e-05	8.0653995044116e-05	0.000102517132923012	4.65595521930202e-05
"p4"	6.86878625873415e-05	6.63823004015988e-05	9.60545821592541e-05	1.66480082783904e-06	9.49285502177099e-05	0.000110199818194612	3.77631986515995e-06	0	6.92229533904093e-05	9.38484261034411e-05	7.34469528106136e-05	0.000112872517062063	7.83897802959317e-05	9.25789685180078e-05	0.000189740970786914	7.39989279044319e-05	6.60554829538643e-05	8.41427139889524e-05	0.000104274994698902	8.6478089192506e-05	8.83946922547388e-05	8.35524564343107e-05	7.47491051688463e-05	0.000266103226009946	9.20763528072611e-05	0.000104990426092838	9.87682207638953e-05	8.62016902406055e-05	7.05093738521639e-05	8.59632048197336e-05	7.84726637096219e-05	8.85315004725241e-05	8.82095479950952e-05	0.000104453592397826	9.88275506177635e-05	7.35711534270642e-05	7.84624382625691e-05	9.0148411819903e-05	7.48741764577255e-05	7.99065180905216e-05	8.85869309891697e-05	9.40581543220463e-05	0.000111051883970834	7.86839216614515e-05	0.000113342206365571	9.66913020540646e-05	0.000445162136960592	1.2083995130742e-06	6.60944451335906e-05	5.42033699347484e-07	3.91318319906533e-07	8.02270269040989e-05	6.78136759071056e-05	6.60318775705513e-05	0.000103873677819449	6.50498647795834e-05	6.80957377736188e-05	7.23215821158861e-05	6.89445689877223e-05	6.53300110725335e-05	6.55681892269147e-05	6.75202477491961e-05	9.34267620549445e-07	6.47918349454077e-05	6.39458998131142e-05	6.96066594104801e-05	1.90110727567187e-06	0.000132848598192257	7.48164489006878e-05
"p5"	3.14203222543005e-05	3.53838683046312e-05	4.32378842849657e-05	5.46252902466127e-05	2.13995262951556e-08	0	5.02910619250162e-05	4.48056153598965e-05	3.77875798216677e-05	5.23446481602156e-05	3.15427144203258e-05	5.2802468879456e-05	3.70668550090921e-05	4.35667170838791e-05	4.21132549402267e-05	3.23069279576454e-05	3.45422950387298e-05	3.73913959227888e-05	8.37338440752848e-05	4.38528295632541e-05	3.88724502671734e-05	3.43599671383808e-05	3.34115249853398e-05	6.26845979170763e-05	4.87472778147703e-05	3.69119134090507e-05	4.22158626025834e-05	4.85831950957701e-05	3.56986337452568e-05	3.45867443355168e-05	3.29550677407779e-05	3.99750408385108e-07	3.82762017957723e-05	0	3.48874618556255e-05	3.3648037554666e-05	4.79266849783995e-05	4.21248984221466e-05	3.62917386164042e-05	3.13507044125641e-05	5.48339658742369e-05	3.65500331146273e-05	7.11293891576056e-09	3.29970200360711e-05	8.19990226098709e-05	6.38936063744274e-05	0.000589735240732088	4.85250801619165e-05	4.38008950409168e-05	4.07025186681896e-05	3.85487345874334e-05	4.47359545927344e-05	3.96653456464671e-05	4.03323121314115e-05	7.91633077767337e-05	4.57081859439187e-05	4.19802791015549e-05	4.33134237910621e-05	4.38868266816176e-05	4.30218886807294e-05	4.30482017743769e-05	4.39698400616766e-05	4.54270968435193e-05	4.30597532220994e-05	4.5587590882444e-05	3.88059001127883e-05	4.54280106563565e-05	5.29182984917836e-05	4.38429013112874e-05
