# Supplementary material for: Preferential Activation of the Hedgehog Pathway by Epigenetic Modulations in HPV Negative HNSCC Identified with Meta-Pathway Analysis
Source: PLoS One. 2013 Nov 4;8(11):e78127. doi: 10.1371/journal.pone.0078127 (PMC3817178; doi:10.1371/journal.pone.0078127)
Supplement: Methods S1 — R code. ZIP archive containing R code used to for the analysis in this manuscript. The README file in the archive describes each of the files contained therein. To fully reproduce the results, the scripts should be run in the following order (1) Preprocessing.R, (2) RunMEGAPSReplicateThreshold.R, and (3) Postprocessing.R. Note that the CoGAPS analysis and associated gene set statistics are stochastic algorithms, so results may differ slightly from values reported here though qualitative results will remain unchanged. (ZIP) [file pone.0078127.s009.zip › CodeArchive_S1/GAPS/ExprsFALSE.MethTRUE/NormalTRUE.HPVPosTRUE.HPVNegTRUE/nP6.nIter50000000.SigE0.10/Amean.0.9326912796.txt]

p1	p2	p3	p4	p5	p6
Meth.AANAT	6.99655341659623	6.82420061338526	0.000169335373832529	0	0.629324764108417	2.42496529746594
Meth.ABCA1	34.8641815096848	8.89684137775386	29.3630372707866	31.6061893205312	52.046201768719	25.5338475687941
Meth.ABCA2	29.8653827982751	8.17375725365705	25.2830964419136	27.2511639549812	48.2973704663391	19.8756523292728
Meth.ABCC3	24.860242408106	2.0936872511563	34.5710712258673	40.2109623285706	4.49610760284018	32.5037620214953
Meth.ABCG2	33.5572014262031	9.64281457154707	29.2048379179678	28.5865521848884	52.010899184802	5.31841577602513
Meth.ABL1	17.1132930221645	4.19068118649205	13.6804215437257	18.0002065085784	35.6495549795531	11.0545764671489
Meth.ABRA	2.38839835189645	0.152718354483181	0.474055134027088	1.7509956811486	1.12194007554808	0.770825545378869
Meth.ACAA1	35.2639781608806	7.32164464514544	27.5122506355497	28.5166556292098	58.4995295097925	24.3538001885707
Meth.ACADM	6.2208846020896	11.2718285241433	21.0691736838717	21.0264244327089	61.9456839707766	48.6550938625965
Meth.ACAT1	13.1480927896553	2.30526542990543	9.21999586031529	10.5185153068034	20.9285647301738	9.13720783634196
Meth.ACAT2	6.59224462520977	2.33114911885646	7.34731765066751	5.01426823079691	16.8831444415219	8.04869277118655
Meth.ACE	33.8210874656844	11.3119278353496	30.2444154842368	14.4413799107664	55.2920199927837	31.6292455404727
Meth.ACE2	10.9420629981896	3.77459543067864	4.94952724016918	3.56487413584136	8.47452932245945	3.73950539039976
Meth.ACHE	29.951127297618	14.1749560239541	31.7805896058396	29.330627785936	60.8403708352665	32.9305290145912
Meth.ACLY	37.2573046422719	9.89611518083663	23.9450582277923	23.800450945953	25.0697311477093	23.9903215383071
Meth.ACOX1	36.021823045413	9.16390398501099	28.2883460746908	28.9279034883751	60.6759689726689	21.3516904679127
Meth.ACSL1	25.9326930299917	9.08247182439009	25.0342653140668	22.6498770354902	53.5400048705464	14.9572775725988
Meth.ACTA1	0.99667438371225	0.86074506665183	3.30179942531296	3.4641215997595	19.657395763352	39.9580383937828
Meth.ACTB	44.1133936559552	9.95175069478231	29.8658605606842	36.0516137696697	66.6478261532717	25.3055886996813
Meth.ACTG1	25.5109503286807	0.000168888416286938	42.332876784211	47.0398202798528	67.4135343337478	24.7794301709771
Meth.ADA	16.4476266503339	10.25086319901	21.6470537603465	19.3450339111259	52.8437544653978	0
Meth.ADAM17	23.2430710466133	5.95220522074515	19.7769868211752	22.2416281845473	48.1776147100673	14.5189982362036
Meth.ADAMTS1	19.1991578929654	10.0456703760332	31.3847575843299	35.7002644864111	14.3408140854042	34.8671890579376
Meth.ADAR	33.0672463986131	7.97056075103272	27.7627490256531	30.3954204241885	59.7074626795856	26.1263747111033
Meth.ADCY3	2.99297430665571	4.62328560551744	1.50354621560064	0.467895197554035	0.725163912228127	2.67202644776444
Meth.ADCY4	13.3645322558831	4.41234473532801	3.40836645112586	0	36.6235284213847	34.6022008189277
Meth.ADCYAP1	6.19923987216013	0	3.10000362490106	5.19934331915443	30.8539044136055	38.8967700767972
Meth.ADCYAP1R1	2.3787633463435	2.8601708671866	20.353872810264	17.0532189228309	37.4496887796833	57.1284628606631
Meth.ADD1	23.3390110801177	8.40762197357759	22.969540619996	26.0077350716942	48.2288455569429	18.4984337875196
Meth.ADH5	36.2835035847683	7.43678266728858	27.7967374979465	33.9328165888588	63.2566445948047	19.4736781421435
Meth.ADPRH	17.644981094292	15.2391597341161	15.2712087329116	10.8049214334895	25.3392180343223	20.9059091073449
Meth.ADRA1B	7.26412139027884e-05	2.77711308959362	3.78453618869177	1.3184079110383	2.1244997833642	0
Meth.ADRA1D	1.39992265364889	6.27015933793807e-05	1.51866772020905	0.632095039558326	2.55406487072462	2.64740467159631
Meth.ADRA2B	2.84501068624903	0.70917602080206	2.02909319108308	2.37468044361417	4.32092650910198	1.89187812393795
Meth.ADRB1	0	0.739988400862071	12.6446970543868	7.47657530178438	10.4693118564875	19.485407557846
Meth.ADRB2	5.48434346706903	5.3458331132136	21.225277263502	22.8741007810725	42.1255818524226	15.5908075568447
Meth.ADRB3	13.0967287804798	0.00465518216010459	4.67008193361956	4.92274519818408	11.8706926780677	17.708038025385
Meth.ADSL	43.6230710529763	10.488928568611	35.791649468301	40.296981725066	71.8694995527134	27.4751862629084
Meth.AGGF1	24.8004897820732	4.2041738980906	24.757598921718	23.1702016741582	54.2568522128979	15.8755697548787
Meth.AGTR1	10.4852010930627	0.819501914670884	3.0327374856002	7.28466873485528	14.3169486461059	36.6877618822117
Meth.AGTRAP	35.3984415951827	7.89134756900848	29.5881236589215	32.3679618588089	58.6415027315874	20.4223662427619
Meth.AHRR	1.38978917032329	0.993531649528957	1.36508963706179	1.51098627959107	1.0152167209503	0.321526290002499
Meth.AIM1	30.9462146149808	8.37231303041464	35.931264645478	37.2000533197069	60.6485884732771	26.5528451650535
Meth.AIP	18.4559821262324	14.1477029270128	23.5320206667222	14.0575895270794	43.2439866809923	4.79892349190001e-07
Meth.AKNA	3.95470311156592	0.6859720721103	2.41048896341405	3.25227916710529	6.24373802816773	2.957405746503
Meth.AKR1B1	42.5262692525316	8.74758246775237	33.3706397703474	38.8544018158355	67.8311570578452	28.0132904203592
Meth.AKT2	21.138507060171	7.01438057981215	21.63100649851	21.8850799013004	42.8259099435867	14.1373399146587
Meth.ALAS1	8.58186524222206	16.2903411963689	6.85433189516971	5.63567834450817	42.1203832877597	14.5202671241653
Meth.ALDH1A1	22.5928596788315	6.32316315971678	4.99202447657531	15.7906578198435	42.0167929554636	13.6740903428171
Meth.ALDOC	2.2888940489525	28.7634655804238	22.9161033225726	1.1049888201528e-08	63.6875510166444	35.3435057243467
Meth.ALOX12	0.115447485796646	9.07036192625393	3.65040404918716	1.02082704336257	0.00360204880220835	3.92078237599925
Meth.ALOX15	2.33809543625753	15.523990229927	14.4100150155758	4.01612530280041	31.0648802220172	34.7284434328292
Meth.ALOX5	13.2205775589205	8.48876571601344	20.536738903309	18.7449461768951	32.8508148795913	19.3005272289169
Meth.AMBP	7.71046806923584	7.43204367790377	2.57986654629107	1.66659680857928	3.14093292048049	0.000113141204855442
Meth.ANGPT1	15.8010686238344	1.67055071923881	2.73026717871191	12.2704965969398	32.7503561293981	11.5411145017349
Meth.ANPEP	3.88907585074644	5.53978455114145	2.35854004362996e-05	5.9402206537059e-05	2.60652388430789	0.831390688140488
Meth.APBB1	18.5012102836342	14.9216160453409	45.7160629549432	14.0348245141835	74.677791754672	37.970213410136
Meth.APC	13.0167220841397	3.6032540879019e-05	8.06258920302384	9.86185314419449	12.1765655458539	10.6361060717331
Meth.API5	13.047373635106	4.26774360345895	10.8677034995787	11.405767519502	31.3196053715955	9.13172859374961
Meth.APOB	8.63010565369669	3.79978285026746	9.78274384177416	8.15678699637587	17.759193477005	12.0786463115705
Meth.APOBEC3G	10.02734802636	11.5268174738001	5.44439454094516	6.29963024058033	36.819703763577	14.6499486565876
Meth.APOH	8.10996066297029	3.41135051946668	2.08301831469203	2.84075224537653	3.76619437936341	2.20617777138086
Meth.APP	16.8317528297182	7.06551369887819	34.7904007334862	43.920257949701	20.9714363869327	27.6061302217164
Meth.APRT	33.7377044746403	11.8210445338105	29.8018500853962	36.4511646905311	60.0696809258431	30.2813428088835
Meth.AQP5	7.40105870083446	10.9680794891536	7.74891922642533	2.04727633711199	17.0791085052121	16.8836023261126
Meth.AR	16.5043509517576	0.724787128326826	4.84820184803609	1.84959163229803	0	9.93229625950522
Meth.ARNTL	14.6456934984998	6.16733767857871	14.5105420693983	16.5960667704422	38.1000926694812	25.4759707394665
Meth.ASPH	32.8587033753439	9.35321732743258	31.9580454778308	24.0453973523802	62.8354965529651	24.4555075899524
Meth.ATF2	33.2715462286565	8.05555294500957	23.8658222619401	26.3466025049681	52.2705507240296	19.9255629394529
Meth.ATF3	12.257702303567	5.98126250711142	0	3.10715480428772	9.13251029154745	0.000319780319412609
Meth.ATF5	0.763434519910926	3.93136723172691	6.22646915645332	3.32489560526751	13.5285934497938	0.00259789921746764
Meth.ATF6	19.6897835107571	6.0805406934656	16.4645218602931	18.5217464174592	45.5054280130866	14.3095540674508
Meth.ATOH1	12.4050817627721	13.2313145246863	28.9608380386957	27.3721833103865	17.2884349210922	28.5040781014871
Meth.ATP1A1	22.9941622057837	7.12018093420415	19.5579364212276	16.7050882346709	29.7817382427822	14.442582515426
Meth.ATP1B1	39.0074043052495	9.30767840014883	29.6467602047025	32.00698535122	54.654289624397	24.6438759565564
Meth.ATP2A2	38.8795066090666	7.1865404104835	29.9481990936218	34.5037740123394	58.983189883041	22.9872977562704
Meth.ATP2A3	15.3011021038759	25.7647815291954	6.77948873548936	11.8950211889747	65.3097349033703	39.3242458433843
Meth.ATP7B	6.2293987824003	12.1524376045573	10.5902063010535	20.0844348792775	47.5945384965517	27.4159893519593
Meth.ATXN1	40.5141621681479	10.1844054311407	35.1666520688399	38.2846687816429	71.2088967411051	25.4363621801724
Meth.AURKB	39.0817461291876	7.01123704217474	27.0013806720607	31.6717355856334	61.9064764228744	22.9689376565119
Meth.B2M	45.0892178378009	9.67214688020974	34.190592028595	39.3802536886467	71.9657743590208	30.4162657867395
Meth.B3GAT1	2.30635115155662	12.0406342660259	5.21799080887785	7.6855688979508	31.2760349865868	34.0330136542807
Meth.B4GALT1	8.03436787107205	12.4829211242243	7.21716741395465	2.77598630517296	23.9176395389537	9.18975820633184
Meth.B4GALT5	49.8469191281254	10.0055008838839	37.3743495945754	41.5980716435537	76.3622853438549	29.2655729060159
Meth.BACE1	13.4243441331292	12.8288523006172	33.0306388471249	39.4369119175376	4.52060706099738e-05	36.7507561663364
Meth.BARX2	23.2740529934404	11.7562301585492	32.5977611287469	44.5911350186399	20.6015931434255	30.9781270683936
Meth.BAX	36.7890917826889	10.1189041148147	28.6807419021982	28.4222420412943	46.5031433478781	19.8047489212357
Meth.BBC3	29.2365354308746	7.849868098848	25.3485976635558	24.6723318556161	51.5987434959387	20.3410018043095
Meth.BCL2	15.5184893607203	8.70653647431489	24.4385970028811	12.7286103731856	54.9772095344424	22.1306522247596
Meth.BCL3	32.6926122098519	8.74943524779731	25.5900052341327	28.4684445875544	54.7687794313559	20.7428717673242
Meth.BCL6	39.3722763064999	9.98244490482067	35.153945385447	35.2188930281171	65.2151155360791	22.1544524221602
Meth.BDKRB2	25.290114490925	8.1446406128443	18.5219465959303	18.7853625330428	11.9618321204418	19.987840843663
Meth.BDNF	4.26161629868796	3.71045125419275	10.2282212578039	10.927378758676	30.6299402654627	29.463005434305
Meth.BIK	16.8403861005242	14.1259435758961	19.6160707187516	7.54633737499071	33.9291353668634	15.4347073514583
Meth.BMF	43.9881838769447	10.1374945196993	36.8195906948949	40.0458848664795	72.5381604680078	28.9019184657329
Meth.BMP4	8.37791954805334	7.68885384649114	3.75436458400777	4.36142910524091	10.9321979000812	8.04698588822312
Meth.BMP7	23.3304435488911	9.52453665606382	35.6441097325866	41.6612275500533	13.5992640537031	36.917800680803
Meth.BOP1	35.3976630735798	7.55442263096202	30.4088277415378	33.1202502426019	59.4078773588178	18.1285841473803
Meth.BRCA1	1.31569201263281e-07	4.5985890702428	6.03313471248735	3.65066712402404	4.65731404318445	0.000104971678844722
Meth.BRCA2	2.43388466894284	1.76052412690378	4.27566157044276	3.66642308907876	6.54276532502327	0.904394400863623
Meth.BSG	12.7678385310783	27.9399022420439	20.9427543385641	4.07036214115982e-06	90.2603200529214	28.4186843294902
Meth.CABP1	26.9373689655183	7.25683257298466	20.5974863300221	24.7271079790096	44.3525674279904	17.0150157857477
Meth.CALB1	4.54294804601256	6.00349730930876	4.3655558464061	11.2163898333902	53.5909703696908	40.0386993641457
Meth.CALCA	7.33849711687665	2.42305054055729	4.00681746775047	6.26683747444556	19.7832025120978	32.9827208291412
Meth.CALCR	12.3978450135646	3.35561591994775	1.52424248841635	3.09858224646667	30.5632677780114	37.8377357750314
Meth.CALR	45.6804807043674	11.4959111879097	36.1255743934849	40.4737232954291	74.5204521869816	29.7546194906029
Meth.CAMK2B	6.33888368725601	5.03830655524323	45.3383456081072	14.3737142312226	52.6921515657158	57.2109316351666
Meth.CAND1	20.7709425368836	4.66286291736963	15.7137439071849	18.6185137062818	32.9916873389955	12.2986094973655
Meth.CAPNS1	35.9929758512014	8.8052320559089	28.2684187519986	31.7457635571213	58.5578076486644	23.3212995255912
Meth.CASP6	14.4240168487149	8.38075617239737	12.9344083242753	4.76778718576893	7.35649012768194	17.9202861327006
Meth.CASP7	51.4148918432922	10.1821953354158	38.5829673024391	43.3736242049347	79.6568518554197	32.4193408758429
Meth.CASP8	8.90243212275213	6.73064374191714	12.1501741606321	16.7267506204367	30.3520890609562	0
Meth.CASP9	19.7076264349476	5.16646619221584	16.9277391688314	18.3882452762152	36.8454847431905	13.1717179527504
Meth.CAT	26.0007062353241	12.6379668707132	21.5991155294673	19.1407038638837	35.0654233438918	21.5878780284305
Meth.CAV1	23.2832586440494	5.98428072640935	24.7102213993384	20.955382577471	38.9232430895665	19.8619504139473
Meth.CBS	0	14.5847354122322	13.893153183051	7.93473261343774	53.2802309127115	36.2939428216375
Meth.CCK	13.3148126891683	2.15357369403796	14.1551866143311	8.61739495539931	16.0412979644538	28.4564915537383
Meth.CCNA1	5.29118158656162	0.896949155867049	0.670133008888359	7.83693669430752	30.9493061191753	24.6426053362365
Meth.CCNA2	32.9591693387548	6.3321525505867	25.2010387726757	29.9910260094972	62.2206592957941	19.7536753044953
Meth.CCNB1	1.46449075889814	0.388351127649478	1.03161556282994	1.04702789642567	1.66603991753467	0.752449176730624
Meth.CCND1	33.5060656599615	5.59629134667978	28.2703506238005	36.8699674301878	44.6756717085067	16.593945597229
Meth.CCND2	9.35491875670512	9.16701224195654	9.5496664788037	19.2562499173796	28.5265659874203	20.1429060919284
Meth.CCNE1	41.0780607147423	9.28368710985333	33.9369654337889	34.417461295806	62.1174830581382	24.913943984792
Meth.CCNG1	28.0953624363059	5.62871690125723	27.0500377504882	27.9553853030558	58.0428270103871	28.7585923624978
Meth.CCNG2	37.7259233344883	8.26534440854437	29.5447303364435	33.6652770640375	65.9477437147321	25.9758263732331
Meth.CCNT2	24.4303546150336	5.47110749713086	19.687460928119	22.0624916667917	46.0101002485853	17.126324542834
Meth.CCRN4L	39.0022914957059	10.1742228269991	32.5694270104358	39.1609107745568	66.3515038009264	26.6466206864225
Meth.CCT2	40.1183675964086	10.3144747407545	35.3793056162272	41.0238972154902	71.7059464842169	27.9612961732278
Meth.CCT4	44.6963260082558	9.70530398972493	34.3085107018633	40.3752950870538	70.1385533016082	29.2336497967395
Meth.CCT5	42.6294014047662	9.7663811668647	30.9180942309684	37.6284167366957	67.6560177589724	26.3259243748811
Meth.CCT7	45.665191953024	9.65597625102631	36.776606837979	39.1936183880751	71.2606502236345	27.551716736428
Meth.CCT8	34.9434985020857	9.16157916590177	28.4002940787007	29.2822794258705	60.3572917478308	22.8807813219062
Meth.CD226	2.23046419033938	2.69877994638562	0.000116265841095166	2.6323843877178	21.8198768923786	4.0628525173111
Meth.CD40	3.07428513176269	19.5925097254347	19.0384976340382	13.4747741624011	43.1122720258276	12.0647415693875
Meth.CD44	33.8664813069726	7.23886072855551	22.432984692727	28.3647296430782	40.8906342389702	19.916739092791
Meth.CD47	1.41320398499913	0.22958996441784	0.676486696647677	1.50684213924466	2.12323612124561	2.0940735054776
Meth.CD68	43.4103683394782	7.44690971887811	32.8724054042094	36.1369727411446	65.9753179501045	27.7115333340156
Meth.CD74	4.86805152126901	3.45817463786361	0.000106460534764535	0.828042038091357	10.718519757176	0.73711518861097
Meth.CD79B	7.928176694345	3.42416092025508	1.702964008291e-06	0.000283536363407074	5.43896506707431	0.887506094099526
Meth.CD8A	3.75764241642049	4.45428995525109	5.06711109296176	6.5697554129626e-05	30.5052963768253	43.9313810415147
Meth.CDC25A	41.9855302545596	10.6587494876503	32.2467045288066	30.9819944882849	60.9206664232805	23.0131445672989
Meth.CDH1	18.2042046746345	5.12137570194704	14.5168994373165	12.2510863365307	7.92419635913161	13.7900115544043
Meth.CDK2	22.2126900995705	15.5047978133699	9.61262700614655	1.68645860927049	28.1039858594407	15.7284311154786
Meth.CDK4	28.4752878535947	6.56572853174748	23.4201567813145	25.2813188679218	45.7190999776366	17.0991777141622
Meth.CDK5	43.9079619933982	8.2702442463249	35.9640313451635	32.766471864654	52.906756705174	16.0808612378892
Meth.CDK6	39.3246369491925	8.77208941255484	29.5521996285802	34.6250711928618	65.7117796439205	25.8470703657613
Meth.CDKN1A	31.8716493613384	8.035918876173	25.6758319638125	27.6824688227863	29.6919577292895	23.7435071238656
Meth.CDKN1B	36.8857279761377	8.21174264918913	29.8241594862714	34.0948726809106	60.5907501721319	21.9967393492467
Meth.CDKN1C	26.0093682384258	14.5612928950299	33.3198522050369	10.30624742539	44.2562872928471	32.2432596923309
Meth.CDKN2A	18.9980289246634	3.50070278166994	17.9507660084077	17.800500818825	48.3169479196126	18.7789203364261
Meth.CDKN2B	30.1156361875824	8.0296231166355	26.2989370635883	27.67521672598	44.7414990718127	25.2368314809949
Meth.CDKN2C	34.0657102828332	8.27276711797765	27.4410991342983	30.6119127363649	58.5830801953069	22.7045244619106
Meth.CDX2	4.7931297485438	9.0589525141612e-05	4.53516893914493	10.5611339802243	26.7335833788836	37.6743972330793
Meth.CEBPA	7.64309528791228	12.5678552964255	42.7289350909266	47.590993119063	17.8852468601045	33.6723156073456
Meth.CEBPB	44.4471880542114	11.5670666242116	33.7911979905067	40.6740469315006	75.3520079624979	29.5158798752156
Meth.CEBPD	41.0578993809221	11.4669401491257	28.7858968649742	41.4389254330859	54.7504499442348	32.6331655713951
Meth.CEBPZ	37.8047530217464	8.45179485671095	32.5138672170272	34.6762714077686	67.5270904434892	26.3425286566945
Meth.CERK	24.5095788186487	13.5188967073951	19.0449369307851	21.1477186573462	52.6275058312153	23.434327476363
Meth.CES2	46.3112287522925	8.22416034756989	35.0911738081451	38.1951976305737	68.8896731169878	27.6540734370877
Meth.CETP	6.32750249589214	5.07702502689732	6.17679697971084e-05	0.000201051263367722	3.01024195171863	2.26968881854516
Meth.CFD	8.1870984777607	4.01391718701478	2.72578958894673	3.66757203278741	11.3619757527445	1.37352591750924
Meth.CGB5	4.71296186054792	5.01527981344245	3.95501283119049	0.633264648902023	1.72160947992919	0.8950265361267
Meth.CHGA	0.998072715431486	15.3499941644303	7.44316855992973	17.4045243953349	15.8775019418363	43.6369068261223
Meth.CIC	17.6805869268093	6.46783244365188	21.7830937423938	10.8956234944062	45.1293921236769	19.4189811360073
Meth.CISH	40.9528997468762	14.0397103275608	26.8284104795669	13.7747979863159	47.7744399498074	28.8339017527023
Meth.CKB	31.325633037872	7.97242976371261	26.8564773013674	28.5270720046408	40.8138106827712	27.041041168384
Meth.CKLF	39.5654153249523	9.40048724750868	32.8798176092348	37.5605148745276	66.1561073089311	24.6855195810452
Meth.CLCN7	9.81980876314671	8.14229082209581	7.74600592936637	5.4601358951157	3.70459654361619	0.219447363334364
Meth.CLDN1	10.6720029558286	21.2113773288102	33.9796770602699	6.79167851702501	37.8339594352167	35.7405761918144
Meth.CLDN18	11.0953504679269	6.851494046171	3.67689413373761e-05	0.580279316519475	1.22528914714354	0.195450620958818
Meth.CLDN19	5.22038489152074	7.3462891958425	0	0	1.71164477488216	0.322670074416121
Meth.CLDN7	52.2704972935971	11.914730268317	43.6711150673543	45.2587004370826	77.6076359535936	34.2206455251626
Meth.CLGN	0.566821163182304	3.45425961098967	27.7562824408588	11.6884502297935	50.6472298896321	37.9643824949661
Meth.CMKLR1	13.9370902526183	3.9319516413183	2.37798262139014	5.60943908889653	2.98011788584257	4.855439728325
Meth.CNN1	7.44374279953912	6.37874039265461	1.20324070753711	3.22494781397334e-05	6.0120542601196	1.2519741466221
Meth.CNTFR	23.8211535842032	8.19583683384926	32.1218042966204	22.9655283952376	58.2120486750829	4.25522742699754
Meth.COL11A2	3.04601688832377	14.0516534854669	12.3511888579466	10.7581560391983	22.2909841111392	24.9637589766416
Meth.COL1A1	26.2821422037559	15.6333369620889	25.9529999155979	0	34.7293612228866	30.1278210265872
Meth.COL7A1	28.2052609299909	7.76241949759949	23.5042389097885	25.0498223317818	16.356599857663	24.9247007837511
Meth.COL9A2	9.51483706209557	24.338045309205	14.6067532991428	21.9124807785792	57.5380119027477	36.1638468632304
Meth.COMP	8.6031000989355	6.84693818530326	15.0750992676494	9.90673936911174	26.5492325106107	8.23235439661747
Meth.COPS5	40.4292586397031	6.92080262116603	28.0742973787337	34.223394824641	65.5408291708999	22.1867505237027
Meth.COX4NB	34.5839871534621	7.32024992095082	33.2760411652079	34.730882308244	62.2807472391997	27.6434729670959
Meth.COX5A	35.9012624033648	6.95125593016876	28.0553101365475	30.9393617400637	60.7881041093916	23.5618893058738
Meth.COX6A1	25.1381229115766	5.86051623989366	20.6065004695242	23.3404518758267	47.32936236471	18.1270324393317
Meth.COX6C	41.0860146412571	8.96980836239956	31.6196506801735	35.566623895726	65.867092830214	24.9674705867261
Meth.COX7A2	25.8324344347003	5.71095544598085	24.6304913042318	28.0709455794433	55.2755488201288	18.449085812036
Meth.COX7C	14.5863067865861	2.58394770410264	11.0250325704014	12.6992530183853	17.895198383016	9.72366417043845
Meth.COX8A	42.8537129690817	10.8827123113687	27.1519207907577	37.3873723017526	68.139229714279	27.9158579966195
Meth.CPEB2	24.509542445597	6.43467730841044	20.2131896283321	23.7168867490138	39.0821086042519	19.3006710905688
Meth.CPT1A	20.2885981946747	13.7623144910034	25.9823250462101	23.3031898432711	52.1735079290861	5.76112826030336
Meth.CRABP1	0	5.50484839795134	10.1819358354185	4.5408398206556	29.9327825471416	47.1818719830121
Meth.CRABP2	31.3067757179893	10.0888091704259	29.5152945021472	29.3885998730341	26.8800306807955	27.051193027271
Meth.CREB1	38.7709248286896	9.1431882447705	33.1890676621537	37.2868471967672	65.9715173192956	11.1993284654707
Meth.CREM	40.2630251645075	11.2961575960609	30.712629605425	36.9701272608731	70.5474076440204	29.1126547375356
Meth.CRH	3.17537539167653	1.61618047813071	2.88815939845279	2.82994737744461	6.44122220490608	4.33249514522821
Meth.CRMP1	7.12631727614173	3.81292547061362	2.9476922796953	6.34339600921443	3.94196836905856	14.0793533017685
Meth.CRY1	25.0846726862592	11.1423413040908	41.552943061677	50.1963404661373	31.0737915889004	33.5981598640493
Meth.CRYAA	7.19959751793481	3.58613441873239	1.20915081802029	0.000115089088142052	2.09393112807254	1.80616338582346
Meth.CSF1	32.0737380444915	7.63034955108633	25.4766911593003	28.5786451228777	51.7762492695706	20.3233078379344
Meth.CSNK1A1	42.7116416394375	9.73675121231372	36.8592179456504	41.2548621197977	79.6298890916939	24.4945554771272
Meth.CTDSP1	37.9269611346159	7.6182686056659	29.4137870337379	34.4710065348094	57.8784909930907	23.693244807526
Meth.CTGF	16.3100522991464	10.6440953311497	31.4115338767586	31.6631589668687	21.4013197629197	27.2839990014736
Meth.CTH	31.5660084091572	9.21156147295332	25.609431577947	26.2685285427056	58.3848309934004	21.0031313310563
Meth.CTNNB1	30.0201715805768	15.8265404095825	27.932671489883	33.294687831812	60.2747396503034	22.5840154861829
Meth.CTSD	42.6925609770093	9.9855985340545	35.0474315757261	41.4869667883977	70.6061529417164	31.5861995443161
Meth.CTSK	3.9919448549379	0.507643145509617	2.49204527099654	3.08051503285061	2.84243244253206	4.55598560100827
Meth.CX3CL1	20.5718960214823	10.0929698087521	12.0356741512498	6.23477503140632e-05	0	17.9117436596928
Meth.CXCL12	6.29306124158798	3.46450005118626	6.81331875725789	9.28112238422434	27.1646989713516	7.89730701608234
Meth.CXCL2	5.91393921306836	4.94288953045076	28.5265253630997	15.1923466573474	40.5466941133252	28.6804067097032
Meth.CXCL3	7.81965694422366	5.52568589390774	31.301115755015	19.7454769116533	42.1025811591415	30.6325609499078
Meth.CXCL5	4.03868813461427	0.671412452761404	2.78370141857642	2.74916451872305	6.93067121168989	6.24071266946355
Meth.CYBA	8.56873231970666	13.6772544278515	49.0690640300035	25.6843027151256	88.7929161536867	9.66368887151146
Meth.CYC1	25.7255701498802	8.94285461614251	31.762561149106	38.2965600750056	56.8037582496422	27.619663657009
Meth.CYCS	26.3971497613928	6.03443293167863	21.8416135807009	25.8557716974421	57.6299069040173	17.6721868585707
Meth.CYGB	7.63886069603785	8.61526770089957	3.33690840031488	1.42288653622903	11.8163544047363	11.4600572574102
Meth.CYP17A1	1.9891619118706	1.24944405367533	0.281805360015599	0.520120996276481	1.55642737414303	0.384408728849408
Meth.CYP1A1	14.2080624380521	8.9271788970456	16.3519282410064	19.5341807887565	26.6818243327259	19.4537198075946
Meth.CYP1B1	8.76526013702113e-07	13.198543603731	20.4731983757902	20.2391955078672	52.471772121425	36.4452052215802
Meth.CYP21A2	9.75775359370139	7.92931739029396	6.43628860420445	2.25420390196229	1.45668729371344	0
Meth.CYP24A1	2.45346356601507	1.38742139634167	35.2732347889789	11.6888448967921	38.9896224596784	19.871472602484
Meth.CYP2E1	12.5893202871631	3.06468514419452	9.78303951155461	8.14075973392602	5.9923245426269	4.26419330141881
Meth.CYP51A1	39.5028059769752	12.6653803497454	33.2873142506715	36.6620064724583	71.7780595387185	31.5377673213082
Meth.CYP7B1	16.5059337235379	9.26879662679499	12.0489119221665	6.12078566265166	11.2559066816437	5.39854928911077
Meth.CYR61	18.8000867015771	9.16530476542208	43.8626070350665	55.7166265215795	4.54050216225858	34.0822086905948
Meth.DAG1	34.188087245623	9.10566493351116	27.5726350541276	31.3650182730855	64.2006259207048	25.9090027386752
Meth.DAP	40.7289847492218	9.70363485697584	28.7732000031135	26.5475763078694	66.8026902128121	24.8789100972262
Meth.DBH	6.94157300758054	0.539753434419022	0.51575216095363	4.32106921373655	0	0
Meth.DDB2	31.8707844079844	6.49554445184431	29.1980895177933	25.2065008917329	34.4153142520276	22.0436886322382
Meth.DDIT3	40.8171515853147	9.60890843322742	32.3146469780952	35.4168299609915	66.9619981771467	26.3747968333847
Meth.DDX18	35.1042170015999	9.18913217604441	28.8052969643234	33.4768676938197	61.960539050652	24.2275758387768
Meth.DEC1	3.60085292194479	0.701216731664958	1.60479042852291	1.03268396591883	2.51990715249639	2.08508670186709
Meth.DEK	32.1067247571078	8.00887285278752	25.9030304131787	28.2387392555139	54.5818073733577	20.9821053136891
Meth.DES	7.0677886851604	8.8193054726369	2.64180839224569	0	10.1883934388135	6.83333399037356
Meth.DFFB	38.2980076923711	9.95838815907572	30.9810625919773	40.9442867264208	70.1884497519421	23.8351474165111
Meth.DHFR	44.1163979962901	8.3656698986324	32.9877416074781	36.8719730877518	67.265108386606	24.7814535387773
Meth.DIO2	10.2376331929444	1.1360131729108	4.77652023454048	7.48113965834124	13.4879989608873	8.21557534856236
Meth.DIRAS3	4.46499244209466	1.98126246606683	7.01656004932861	9.05316930934887	9.07534431865134	1.98859464813929
Meth.DKK1	8.85014664663511	2.14043018506801	2.41838551340982	5.21589871724878	39.7966374682081	28.1543348080352
Meth.DLX3	34.392134098548	10.134350621814	27.0893019507844	29.3448495301541	33.7873314846515	26.9737611888142
Meth.DLX5	11.7968768743819	4.83681374248897	14.4776573136667	14.9723136954239	14.5812421375602	16.0874502652116
Meth.DMD	18.0027593055431	5.23115895495929	8.73389610220954	4.86169654924578	1.34342050731926	9.43143134883711
Meth.DMRT1	15.326702742622	5.92276909927333e-06	6.71944523718955	42.7518101676955	16.2392139342146	57.3739876803825
Meth.DMTF1	30.9740217252426	7.30825695059129	23.3175832091743	26.6892894930749	58.4155541308197	19.9182193711086
Meth.DNAJB1	11.3817115069453	10.0413962504323	3.11554946795459	6.88588830064615e-05	5.0906459192375	4.87927365955132
Meth.DNASE2	37.731139459521	8.19843853638181	31.7225323925259	32.8905550040822	61.403457859921	24.9813226124504
Meth.DND1	0.781867250421297	0.3211855458586	0.458951479738222	0.553744295361703	0.941986722865416	0.585548270323993
Meth.DNM1	30.9525722832123	10.0679424547117	21.3251312330472	26.8895467428125	50.5395251150369	26.089757200757
Meth.DNMT1	33.9595358849768	9.85428595571838	30.7146413861625	31.2451472447871	52.1803162122778	22.5140523376466
Meth.DNMT3A	9.38188569756891	3.91086435084945	6.08711370696532	3.83476609229744	8.42419623847987	2.16064629778036
Meth.DNMT3B	14.952355443127	9.72337302145739	1.01318881222666	3.08386373196754	11.0811193535351	9.43605712895368
Meth.DRD1	8.51970189866318	3.50356755933148	1.93455683999469	5.84067329450068	41.4258684783588	14.0895690835207
Meth.DRG1	48.1421074761341	10.8334093563733	37.5635091913702	41.45837914883	76.2733086885742	30.4518410109285
Meth.DSC3	19.1111940683071	4.2726832684766	25.1115992458095	28.8793361421352	2.72932024756025	25.1962499928421
Meth.DUSP1	23.2883784233682	9.25118632382028	25.3032518831716	25.515394940632	62.3755378748526	12.3586321016384
Meth.DUSP4	2.59829189497972e-06	0.283412713333508	16.6685744496446	12.9880458687982	47.1933151328754	36.8367630885169
Meth.E2F1	18.5332104029347	6.13914914204399	12.3853596556622	13.1142343857706	18.8211506702677	9.56826364497669
Meth.E2F2	34.1723787569732	9.99662983924086	25.1184038765012	16.2995364277657	62.8660809643773	21.4159667615398
Meth.E2F3	37.2338939736602	8.60783221882979	30.321239769485	30.0984357329982	65.1158358539133	25.2596610794322
Meth.E2F5	34.4813853866955	11.5165162876888	26.2212365340529	34.3056461681068	62.1518174040116	22.7900267751966
Meth.EBI3	19.2072900194129	8.19960399630781	12.6884580035932	7.8062764175844	26.6901656311867	0
Meth.ECE1	3.61348017775343	11.9610712656563	6.94021212118636	2.08263106249371	35.2243887668927	10.0392784145078
Meth.ECEL1	3.42571922267166	5.99964160421023	5.09727054035667	0.397093085798201	9.51943835684744	6.05488214257593
Meth.EDA	14.4610533656638	0.509961377110719	42.1365571594349	2.09634345141913	11.3722536171009	8.38479089700468
Meth.EDF1	17.7758781352061	6.38007051232648	17.4152399571443	17.7057461864737	30.3925554236651	20.6195116905352
Meth.EDN1	29.8013328400227	6.05972637828472	22.4090918025661	24.2410977235384	52.1162291496352	18.4303729751356
Meth.EDNRB	11.9191727214326	3.14819156503577	4.94946861950354	8.13705142328956	4.8013159672208	1.29102979326501
Meth.EGFR	12.7994798688285	8.45137933650795	28.5809494927928	15.7719069499883	6.37552181092583	35.8754070432881
Meth.EGR1	41.0453825881475	9.77450114138072	37.2702742916078	33.4826265684479	73.5671821713155	24.2697983997186
Meth.EGR2	20.86550895868	11.7655907381296	15.333902862259	21.5043631395264	44.2897388647099	20.8858195307848
Meth.EIF2AK1	27.3107298086659	7.46199285147307	24.7691216050665	25.0491454291678	49.1824111343662	17.6745792924152
Meth.EIF2C1	2.99540160693322	0.807244509817265	1.40547900912283	1.51457798811366	2.65999614894691	1.74614834568249
Meth.EIF4E	25.4037733358662	3.9355475661508	20.5464578512428	18.760056649253	43.7177047346149	0.00296520818927592
Meth.ELF4	14.7644725966098	0.895662250889051	14.0149647997442	4.30289604570307	0	1.43800483130578
Meth.ELK1	17.60956255218	0.000123514225246168	71.105942567663	2.26000418558207e-06	10.3524449601882	7.37264287674563
Meth.ELN	19.2299444481067	15.2625321427775	10.3123194210476	6.05497080773224	5.25378618648293	20.1447792534827
Meth.ELOVL5	36.5995132249992	9.39229228834386	29.2913451939101	29.8329414010751	61.5817883943929	24.0623245687702
Meth.EMX2	14.6081711970286	3.92148968211176	0	4.27271964303952	33.4422300847345	46.5563230993423
Meth.EN2	17.5864341849543	0.698303017127369	3.4925846316575	8.21915087288097	40.9477588251702	23.36575793532
Meth.ENO1	36.1886411035835	9.65127007072606	33.5182570588221	34.4636421252214	71.6609649554724	22.5646360800713
Meth.EPAS1	3.20376745454617	12.2562824427802	3.81351393670882	1.26802839659474	14.236350709385	6.84203959377923
Meth.EPHA4	3.20819088901324	13.7910991295575	37.2554094812503	37.2338006487285	70.8506982576951	31.0490623643278
Meth.EPHA7	2.4142815530559	7.36951158803028	0.000316159750510529	1.18005866947756	53.2779051550725	39.5869215437973
Meth.EPHA8	8.0604343442293	11.7014617101947	16.7454767841954	21.464635914857	16.0168576897344	25.2625293966476
Meth.EPO	0	5.73678344611019	7.43391884410857	8.53966394450361	5.62361716576532	20.5706907823569
Meth.EPOR	7.31013652578637	7.59781218796179	0.751947911060603	1.52579779880624	5.48727616864001	8.34091254357191
Meth.ERBB2	34.359630055917	10.5480124763211	27.6009255718982	31.6715370441956	58.6663045142132	24.0094861238295
Meth.ERBB3	20.3623636180915	6.25902263359806	14.4800016761412	9.85916545471122	0	13.3834334605169
Meth.ESR1	11.8714214720726	9.63948861300683	0.539401645236283	2.29413481713099	42.2714037308318	23.6227845021424
Meth.ESX1	1.44450584832762	5.86705317325993e-05	15.857302898886	2.48198078125609	4.97215950954057	25.5771372941474
Meth.ETS1	22.9788908815	15.1841370734125	13.8471533674752	39.5989647580164	61.8542370868488	39.0117616274212
Meth.ETS2	29.7554325839438	8.27042795675646	29.2143751457331	31.2360521111474	54.8744514980911	0.000657881626293357
Meth.ETV3	35.786027101808	9.44721727941777	29.4616502437797	29.2584406017148	55.7224940666065	24.3017044666597
Meth.EXO1	35.9512773374202	8.32392529695037	31.3701613212635	33.8172787366012	63.8295526895462	23.4794239229481
Meth.EZH2	38.468896947185	11.6754307772438	32.1854616945677	37.9166283629901	63.9547952014919	31.931440955949
Meth.F2R	9.06392524695467	3.82391448108332	0	9.08450159432287	37.9793890977964	70.9086219294954
Meth.FAAH	18.0028565367853	8.07620554919983	9.91984772613708	9.84237332322357	1.14487260309663	16.8270015595274
Meth.FABP1	7.94749628633018	2.34416170877538	2.41156534587606	6.60894197380934	1.75433294577754	1.47733229209577
Meth.FADS2	0	15.8244768127758	11.7058173928458	2.69526412740315	33.4895947089793	25.1432175198669
Meth.FAM3B	1.4510157277731	17.1901289192368	37.7006477948542	16.4909649031055	18.2561871141315	43.2740587459991
Meth.FANCC	3.1607967632097	1.05455779292479	2.32522080809583	1.45400842702953	2.63934756992105	1.71202488245626
Meth.FAS	49.3617688169667	10.9387107356999	37.2247905349642	40.389184265753	77.8420553566174	30.5620627702153
Meth.FASN	27.2540796401189	11.0560037304771	32.5813367913437	27.8866668627435	56.8815619375575	23.3148850305693
Meth.FBLN5	33.1728266948221	5.37918298547935	19.109950642179	21.0535482639294	2.09368741399156	22.7111845449371
Meth.FBXO15	31.5350532089691	6.95850435519125	29.9587664611263	30.9151393317417	57.5758041455059	23.1854726796415
Meth.FBXO32	38.2815063727593	10.9798034090241	34.402031969801	39.3653721480425	68.1161294483844	24.9453127399466
Meth.FCER1G	1.25713919831709	0.434083336204501	1.35861659389766	1.55984117834913	2.33553797813713	1.21102734625344
Meth.FCER2	13.9750395575849	7.44481117923163	5.5084772727432	8.51489209257441	19.1804464729245	5.81573100707565
Meth.FCGRT	16.248859005747	9.92143593186307	9.50266117858866	7.93710026469854	12.017555287604	19.5177588939315
Meth.FDFT1	37.9996155812025	8.60592098724294	30.8913066291608	38.310863319068	61.2638406101718	24.7755137573714
Meth.FDPS	36.4644351530318	9.21007447804386	30.6133717683272	32.0477131231819	61.7914482519362	20.9817926913674
Meth.FDX1	33.2757169245669	6.50948895414634	22.9807287158226	26.7474729543165	58.4570776082921	20.5226841061763
Meth.FGF19	1.6708793938389	11.0547585337395	3.28994648489325	6.18860247502433	29.4287126187884	9.93041522309091
Meth.FGF2	4.82425754014284	11.5288648077696	10.4529090162723	9.36975763577179	27.6534299798243	24.8886314704461
Meth.FGF3	0.591608929838644	6.67115283574955	11.4033998083045	12.6888496325196	12.1162514027078	40.6187175534114
Meth.FGF4	6.0617164897962	0.848965861298818	2.64651349279143	4.08329987364687	5.72887028719656	1.64876675514613
Meth.FGFR3	18.5342911132022	12.8667834973431	29.3955493192077	14.2854529676969	42.4449787516813	30.0713771418923
Meth.FGFR4	19.8328700168104	5.95120790757661	24.2536425074175	21.8376031274712	47.0583924235004	14.1668774083032
Meth.FH	36.8367180999127	8.73935285743316	27.624956450254	32.7340758799585	63.666270546127	22.2614104857603
Meth.FLI1	8.38531364828335e-05	8.49875097855441e-07	0.00282851661433384	10.3167811168302	26.7304229819704	44.9609194161098
Meth.FLOT1	36.0691975003189	8.45631648697063	27.2519053399278	32.0864191374781	59.2976435819797	22.3608523624872
Meth.FLT1	6.77493847308915	6.18652029839511	10.1341108923671	7.3043275934488	13.0463275031708	20.6981194570329
Meth.FN1	2.06075920978358	9.83604220128979	10.3424330961257	15.6886989608768	42.2249675852986	28.5390747426235
Meth.FOS	40.3109818091175	10.5872165791465	29.4119188293036	40.5131649000538	75.1230752646208	15.5160725078062
Meth.FOSB	20.4363705103574	7.33693731732972	19.9324354420783	21.0285087022418	38.9438056318539	14.7359951872555
Meth.FOSL1	26.3108326289354	11.9373159664088	19.3188526351687	9.43387142653876	32.8872070751609	2.14066359408934
Meth.FOSL2	40.1450581050264	9.70378964428072	31.9164078500498	36.7255979786689	64.0807183777119	26.4988624266629
Meth.FOXA1	18.9335755115374	6.72107715380554	29.1574058627347	38.5569499827688	8.36251179569817	25.1352323335463
Meth.FOXA3	3.84571872376143	18.1506711386878	19.0249617262676	18.7285312389529	56.3121189301146	33.9215960569719
Meth.FOXC1	23.5310488541782	11.7440033105874	34.9698502924813	43.9192561175449	35.0907588743084	37.2769381456784
Meth.FOXD1	8.43507536382882	9.84857232802139	22.2187677251416	32.5260396841199	11.9061182270025	18.4256751198478
Meth.FOXF1	0.000239783195980284	20.7763277876326	11.0358448742301	14.9458971438426	28.2289068734718	53.5065422254498
Meth.FOXG1	3.98740809320909	0.000176111179240938	3.73412677422992	1.96752138760451	25.6764044769911	31.8608486330679
Meth.FOXH1	4.74052535016243	4.86111580673755	7.47717637580441e-05	3.51712990870183e-05	3.63752758869408	1.4508818565122
Meth.FOXJ1	10.0707647286262	9.32219812735164	3.37406926606077	7.10492796467092	30.1740015065151	20.2336628672672
Meth.FOXP1	42.2293369235997	9.52169223791695	33.9878201020144	37.3128896278803	67.085258944111	27.2346056364218
Meth.FOXP3	4.76833545303821	0.533502077217161	3.70146646733088	3.7683989296798	5.94687231597821	1.18838590650772
Meth.FPGS	38.8061370668389	9.10853061746748	32.207281963132	35.0339968866614	61.3046673448277	23.8959489032211
Meth.FSTL1	6.43920447262912	9.85526397029577	0.379724198128432	0.000306764634147115	0.415071228146938	10.9650573990464
Meth.G0S2	6.96196118597823	14.8316168828916	4.8542660175236	0.492901196258357	15.9884124790024	33.6917821006552
Meth.G6PD	24.6696545130831	0	63.6682126016943	4.29654008359674e-08	18.8981133414088	10.5012362458072
Meth.GAA	34.1302799634222	8.90205652982922	26.9486454648543	29.0300872411221	51.3855780977787	21.9686214715472
Meth.GABBR1	40.0346298159947	9.56030390981582	32.8815196864122	36.9880099647576	66.4605091152448	27.8650241323341
Meth.GABPA	35.1493243459119	7.83960630540689	27.7408349857236	30.6678448448001	63.7613389343635	24.4868487177506
Meth.GABRG2	13.6442664257858	0	1.18269701981481e-06	6.16583513151852	25.2299613139867	34.7687755619709
Meth.GAD1	34.5195464777235	10.8284384999393	28.680494117114	29.1969992557606	44.856796592673	34.2512875898409
Meth.GADD45A	31.8949855021935	8.34978687723115	25.9006595837813	27.2267977891377	52.1532718330152	23.0083360149163
Meth.GADD45B	45.0756851632094	8.55280137651766	36.9448708644767	40.3410483975426	69.2144108281957	28.3129691519304
Meth.GALT	19.7633673587916	4.073652009517	17.2007629678182	17.8809169898557	36.1470680335567	14.4268269720368
Meth.GAPDH	37.0585590301338	10.0278213449484	30.3365746550591	32.7470516856169	57.817944637843	22.6300311193054
Meth.GAS6	3.436418341355	3.39318960754276	0.658109892741633	0.570824881625586	1.90171801590547	1.21514049689403
Meth.GATA3	1.80967737910643	0	17.6236948436826	25.8813153814531	12.8924850445445	44.5738591090775
Meth.GATA4	0.552335425724232	4.72625851183473	2.75978982753214	5.04716987237343	32.1313978669605	30.322386358808
Meth.GBX2	1.17211515598056	4.90655680475635	10.111862413988	6.94123688263379	5.93444844056183	32.8957860660144
Meth.GCH1	36.8535412264091	6.54167402695351	30.5201992811641	31.8171804770388	59.2685898463681	22.8676668560205
Meth.GFAP	8.47829120209395	7.39579640529148	0.00254072246555948	0	4.99716169913583	3.59284897869319
Meth.GFI1	8.3801027344271	15.8485624792552	10.299690129599	21.9366798401959	37.4634601813623	16.6138953920603
Meth.GFI1B	9.90387460129409	6.46078027532291	6.11760181706108	8.23447552142737	34.3595606416612	11.8358001743663
Meth.GFPT1	8.33950244576616	10.0524966283908	0.472292866970521	0.925598809218945	7.37188358974503	9.06708987681261
Meth.GGH	41.859413119164	10.4357282175186	34.9594663638536	38.6664662600905	66.580262013475	27.6804537824048
Meth.GHR	21.025381112337	11.2735051617895	27.1628754050822	34.0271471648662	31.8563127155897	37.7563554653543
Meth.GIP	8.16021367658031	5.91554280405329	8.38550574178872	7.03335087670947e-07	2.52297020896356	3.26914565822001e-05
Meth.GK	21.2089718398317	1.4920232028184	67.6343943223271	0.669864431384592	12.7644440304452	14.417430481114
Meth.GLI3	35.9035209879611	9.22934253212187	30.9991997046201	35.5991565544047	50.6568658998253	26.8984526829249
Meth.GNAI2	31.3480841285208	7.95601602342429	23.3767215843447	21.0505053229637	54.5360189249205	20.5070738301137
Meth.GNAL	6.1012205546965	2.60238943631015	2.37095635940322	1.88006931238942	4.17079232747456	2.00892918121503
Meth.GNAS	4.80893117645014	1.68377586663554	4.53115177738325	7.99173173547207	12.177617299797	8.35226931476172
Meth.GOT1	41.3284373755182	8.4420635145231	32.8271552111742	33.9170708555705	66.0779614595739	26.0441664780983
Meth.GPAM	28.7426461618132	6.40341674502627	22.1893420303254	24.6574877475526	58.5682874019376	19.6209138181901
Meth.GPC3	7.12308250642301	0.00318898668149028	64.8142101762391	7.56870533454849	7.84426335953655	15.0896143515841
Meth.GPX1	18.1487427625337	4.6249266918474	12.3677720603757	12.5205855556748	20.4903811929101	7.91352846172133
Meth.GPX4	43.821008254193	8.80033688714855	31.5706962929552	37.0331233733748	64.0953822841578	24.7075042616137
Meth.GRB10	11.6623675885083	5.03840725129153	27.2447334476622	11.7894754573666	15.1375463646366	29.5517533240709
Meth.GRIN1	7.80965222131128	1.85666867747659	6.56401204119495	6.74934118705437	21.6835605891625	19.6128116706451
Meth.GRIN2A	11.5900818290259	8.98609737197927e-05	7.74591059259138	7.61809047022037	48.95934680224	53.4212594958569
Meth.GRIN2B	4.89665587647497	0.544972457285988	1.75911323812122	2.68605466582586	7.93163422675509	3.34288981182331
Meth.GRM6	6.2564164907764	0.000109785288765612	3.81275129110977	5.97403767182728	10.6810018216808	19.677240593819
Meth.GSC	0	1.3754822598204	19.2571495187514	16.8141248018793	28.3841875346401	49.5311426344193
Meth.GSN	17.7219376068881	16.1644347887031	15.4238540433861	0.958770409837167	10.6212339970779	18.9371954771818
Meth.GSTP1	10.4336433816479	9.25669339083897	6.73879023442713	8.55646253711186e-05	0.38561446697941	4.83598707602191
Meth.GYPC	14.7177849969037	7.41481818089836	4.39053183788512	6.87963688590153	29.5443332489148	27.4838919585322
Meth.H19	6.79125481077474	3.87817318410225	2.17665266936652	1.6931353833026	0.501063502661589	1.25463690042446
Meth.H2AFX	41.729777799427	10.6818011289938	31.8844551071163	34.7375851868837	65.8115355736147	29.6254653987554
Meth.HAMP	18.5661151773228	10.6881409379967	11.8562298144914	8.46176750459119	5.28563482402665	6.0920058388861
Meth.HAND1	0	15.0856904021113	18.6546304944726	14.1637097421562	14.5768454533368	38.9939190989887
Meth.HAND2	8.20770731968614	0	0.768398266548211	4.06860532796524	18.0309007514067	31.0146757460562
Meth.HAP1	30.7946628358594	11.5852774562488	30.312120434908	37.2799387613599	42.0474824383248	29.8409293516507
Meth.HBA1	0.408637319357424	12.7118499563028	20.1427030172732	12.7799497652637	16.7969000456059	27.2118600334024
Meth.HBEGF	24.5850801178672	5.0594918156269	18.9934516065693	20.0005302053596	2.91304926070936	22.2871463619548
Meth.HCK	11.6357738116991	11.9093743852162	13.3653936821553	22.7609116548185	45.7746788330166	23.0948224582875
Meth.HCN2	13.1612354182047	2.82018959494582	15.2534977958837	16.7765580017317	32.4577705945733	28.5429236866933
Meth.HCN4	3.74595132621606e-07	4.38758140008459	13.7361118999851	11.2987946603436	8.99346725195971	23.2549964942106
Meth.HDAC4	39.9887422361039	12.7583678723952	32.3183815511709	41.9609194082856	79.3295248404614	18.9418760120221
Meth.HES1	39.2706692342302	7.40902487547145	33.1564128982754	34.5457788707093	61.0311885676906	22.8557447994339
Meth.HES6	6.8261349286536	11.0987593888597	16.9352285318156	2.52383413611006	20.4596882214951	27.34555867672
Meth.HEY2	22.1813325500806	15.0436215867464	25.6981662621527	21.6877871291694	47.7015783349913	30.9809326325616
Meth.HHEX	0	18.5138781678372	11.5831063228212	3.30521306740586	41.6060327398495	12.667242090523
Meth.HIF3A	14.4789277106026	6.66536093832725	9.94290731164786	14.5159223929254	9.60425445663147	2.89224718877847
Meth.HIP1	29.9118293497586	8.39510376031597	23.6139335755142	27.8243566297653	49.3441248692155	21.0784612899605
Meth.HIPK3	3.05439195270652	0.408159850862982	2.58259122047125	3.18229573210352	1.83556479799472	1.83801202954633
Meth.HIST1H1T	1.86774537923902	0.415444920127522	1.30866124124443	1.50989665481547	1.47477306275792	0.54153071657573
Meth.HIST1H2AM	33.1634629520182	7.41457528496378	28.1766340728578	27.7034140055422	57.6915058531225	21.6624080713716
Meth.HLA-B	37.8916614524594	8.98972080531933	58.4105394379995	29.7173622491055	34.4340812342523	23.137230680291
Meth.HLF	6.92872298962138	5.91851846187547	0	5.11736596996426	32.0047336911976	6.90338511518954
Meth.HMBS	36.2426002937745	8.68506376103406	27.9519809576697	32.5008183861574	54.5428695716517	24.0792167852472
Meth.HMGB1	38.2346768764185	12.4176312452704	31.5585185475563	34.609868564985	67.9032492867551	29.8045657611709
Meth.HMGCR	41.8420582161257	9.07666916645557	39.297455621074	39.5082213374802	74.9134036124803	29.2294029364941
Meth.HMGCS1	35.8262668464087	8.33802935842212	27.5784783188383	29.3954794695303	55.4670653199598	22.1276523328337
Meth.HMGN1	13.4445892240202	3.89294992949173	14.0656497596113	9.84363440384796	17.0571301184521	6.71598779737992
Meth.HMOX1	5.52535184350078	4.86179824365297	0.000281838235715598	0.327550004866695	2.33215496858143	3.03267606586129
Meth.HOXA1	22.9809596084157	9.96837928831544	33.6518961971562	6.38214247751555	67.3849743649486	29.7511318347441
Meth.HOXA10	10.9608627714016	6.58060742421515	2.03980514063135	1.02129040057578	12.8825189229411	3.65691266960847
Meth.HOXA11	4.16060310954517	14.5744657033144	2.99413995372535	0.000108977642003699	27.0062699624098	20.9096597587752
Meth.HOXA13	3.51918638402376	16.0199711031928	24.6618510886188	23.8983601723922	9.24310314452556	32.9027502231898
Meth.HOXA2	5.91962656743892	2.16968623980008	0.35073758046385	6.04863448644223	23.6649899184297	12.2831267866576
Meth.HOXA4	7.20086392642823	5.46130135003961	10.2274351875123	6.65856572277542	7.40134003949006	11.819344439907
Meth.HOXA5	12.2792087798992	9.0856121488845	8.3428347579451	5.1515563663009	9.36297423343841e-05	14.736030791201
Meth.HOXA7	3.0912199198261	2.78360505950051	3.22696018193142	1.76285295543865	36.7627243269696	18.7231613709317
Meth.HOXB1	1.80628131097125	1.69727141649565	1.28124963118644	0	0	9.74886671196499
Meth.HOXB2	6.58765220668211	7.54769019783067	3.76610075732212	2.58639238518899	9.17321350360106	14.0821568610725
Meth.HOXB3	6.16025773822553	9.08057900785208	2.00106445491287	0	0	11.4810319748422
Meth.HOXB4	1.36302136141944	0.751663519096856	0	2.24991589182481	28.3037363299344	30.4302100773844
Meth.HOXB7	26.816565255614	0.000124964637143949	5.88223754426133	14.851683303551	60.6571256779897	18.5450596138756
Meth.HOXB8	3.3575387557349	3.58473487756906	3.47508005631341	4.60206562318852	22.8883254417386	23.412074762913
Meth.HOXC8	0	10.695250639957	28.5443396129973	0	74.4850258035869	26.3552224518005
Meth.HOXD1	29.1739551146064	5.24122541504505	12.6302855749728	36.7479155527444	2.50786082270909	39.146330291128
Meth.HOXD10	3.64043213935986	0.297097178450377	1.41528578525519	2.89245809997414	24.0006430898379	22.6117917082235
Meth.HOXD11	18.2514921427561	4.94643410035268	18.4602211447453	26.539178745882	3.40099679054381	27.558158872208
Meth.HOXD13	8.40909424689404	3.20031344042496	0.525043353529095	3.30655805087975	38.3174200037783	20.3506953659362
Meth.HOXD4	2.47013535292813	6.14345674927098e-06	0.000140942606002986	1.94969029454136	26.8302867417696	11.2097663354338
Meth.HOXD8	7.04953933451263	0.00011421887263447	9.52784631570419	6.72821282978908	14.696616081714	31.4593091056269
Meth.HOXD9	0.000825646700393536	9.88129840078342e-07	4.0882405155186e-07	0.0212528068326845	22.3457522551256	27.9759454755866
Meth.HPGD	27.1919107843439	11.4051846396926	27.2262411378951	23.9222298772896	59.6722066332727	28.494144049298
Meth.HPSE	24.1208692980645	8.7292148239965	27.5565775112904	31.1676293863751	56.7770005766817	21.6770082552236
Meth.HRAS	35.3405253559114	10.6666219554638	22.1250672776855	16.0785909865957	37.9189855525003	9.11745449811318
Meth.HRK	27.4627130857531	11.8204232021613	31.899098759852	22.080082587934	58.3510604481234	14.1551765904982
Meth.HSD17B8	0.000201560250625436	28.4415448836809	43.399944227214	3.36543794782528	82.5602095422005	40.2585839014362
Meth.HSF2	41.5909114696497	11.8355692075929	29.7554225517468	36.4816187949368	70.3337449811125	27.1319047747547
Meth.HSF4	0	14.942496436375	22.8703683806904	2.84273113872905	54.6848673432008	14.2694541571467
Meth.HSPA1A	0	17.252085988994	53.6405021252598	16.8636085214836	67.0188346652365	4.1599499167245
Meth.HSPA1B	31.3019611590744	12.3277138993215	28.6898924376264	35.0010984771774	56.4951752224783	27.4179207844413
Meth.HSPA2	2.44536243023472	1.45618155103927	0.728286334872835	0.573219670809596	1.82935067123575	1.17096671283774
Meth.HSPA5	43.2195791268753	8.98089752269919	31.9871581909084	35.1408468814625	68.773313711271	24.6809354018392
Meth.HSPA8	43.0618467373723	9.92635351427819	32.6635046976134	35.9119294193193	65.568916896453	26.3691840826484
Meth.HSPB1	33.9328377923809	6.90129761632721	25.3028637639899	27.6515907620426	50.6654276767297	19.3212138288409
Meth.HSPD1	37.4668634428425	7.2945427140633	31.8219693168768	32.6859543067424	64.590799976314	23.1526461361579
Meth.HTR4	10.6365807423906	1.84482172642466	5.1461103375456	12.7902782129255	10.5057313106077	36.8798018692771
Meth.ICAM1	44.9508399477285	10.3599208429988	36.6228097639368	37.5015065977778	71.1841993516577	24.8291732028709
Meth.ID2	28.4306186046486	5.44034097503951	18.2543488677712	16.6751355041791	22.8080063015624	9.65394290102315
Meth.ID3	29.4896531665771	8.57947116219553	24.2474080357888	25.378989075167	47.8882577746221	19.0147264627205
Meth.ID4	18.5130551226257	3.26146997031659	12.2603442109242	14.6077887521891	4.45890664844605	35.387450357326
Meth.IDH1	33.0657968127871	9.15828870784148	25.7780514714691	26.6156500548991	45.8896561308283	22.4312484057228
Meth.IER3IP1	36.2294115977264	8.36609260155547	33.0441925657972	35.7804256642337	67.4429245274619	25.0730713590831
Meth.IFNB1	6.58633497823229	5.07218150405363	1.34054259079288	2.48923669370906	3.41333671201194	1.08667284341509
Meth.IFNGR1	28.2190377703315	6.03463775610011	23.6506331206264	25.1609660453143	48.2243541783552	18.067385133913
Meth.IFNGR2	6.15941746950408	5.81304946239426	9.59045821765514	3.42886884340444	0.307589350951946	6.98353432625792
Meth.IGF1R	15.4350326633012	5.32348614765642	30.9682877308737	45.3840506985761	0	27.9016222574562
Meth.IGF2	1.44061032257518	8.30294802200356	16.5039078033292	19.1371895975748	7.75055744409933	17.3673108906232
Meth.IGF2R	38.5552550384827	10.4817576545588	30.8269911029238	34.0661724570082	63.8998582456989	24.9549816992287
Meth.IGFALS	5.61303462729994	3.82392553025472	3.55419855222255	1.71761613202221	2.30649944365596	3.23792679339068
Meth.IGFBP2	5.15505332532255	11.5272506246216	29.6349590216899	22.0668698014651	18.0253751690174	26.5680016755621
Meth.IGFBP3	5.22022835618233	2.45847467215002	26.8357913665297	12.6026881349308	11.5138187123152	25.7351694615239
Meth.IGFBP4	25.6385506812156	10.998448185908	40.7924490997321	39.0586598826164	52.5866384208499	26.9867308037969
Meth.IGFBP5	10.0077345635925	20.2522954862764	11.6681076279521	2.36273492497566	32.7371305620516	35.0310677393372
Meth.IGFBP6	33.7770698379951	7.83512123567739	25.428652140391	29.7575545581604	48.9485855233044	22.433259719677
Meth.IKBKB	37.9917250606459	9.36448398038257	31.1416016081512	30.2225347787941	65.8163084163158	24.8916554870232
Meth.IKBKE	26.0095431177299	10.2597215001917	13.0329494738423	9.00331717455231	15.8370429376547	2.73401770506386
Meth.IL11	16.7323171675863	9.78323918318497	7.42371530508767	16.356065543634	14.8273111096301	18.0772770970899
Meth.IL12A	46.9179314106306	9.78136450692777	37.0247378086922	38.7214767275926	75.5332759898204	25.1736811139623
Meth.IL12RB2	2.77290434359924	3.7905490333251	9.4500299693795	8.18741758170535	27.4046370902436	0.735662823978379
Meth.IL4R	33.101150417827	8.53364745035817	27.6913380671961	28.177418408304	55.9518074723459	21.4487188258199
Meth.IL6R	39.8591937973446	10.1335283148591	31.2331781300331	35.516827739005	69.6385406945177	22.0502149863334
Meth.IL6ST	20.9276346896092	0	26.6112644331601	19.9471427071573	44.3895738842088	19.1729970800771
Meth.IL7	29.3923788266749	7.6811474121523	25.5864184904139	33.0522515088281	54.8290302111335	21.5515678250298
Meth.ILF3	42.4946034031582	8.52375657183185	32.7866349216885	33.835095743432	66.8695780218945	26.7422140082027
Meth.ILK	41.386942886364	8.79406892882927	32.1483111126572	32.1488802803798	67.3805796850827	26.3828915222813
Meth.ING2	36.1382395178943	9.7638876593499	31.5823707453329	38.0012242865616	64.6908001826843	24.6904318701776
Meth.INHA	11.7556914965673	6.39490528796723	3.41029460269458	5.13455606256024	9.78462428367157	0.68183818581831
Meth.INHBB	24.1742234368291	10.2931163018316	24.7301706490312	24.7435244623667	34.8409182059981	24.2943083410441
Meth.INPPL1	35.9671852448165	8.74078026109295	29.1595462299313	33.3047425955317	53.722375514992	22.9559669812933
Meth.INSIG1	20.4987761388264	25.8095619311071	25.2055971412707	37.0885826994423	58.4981575643251	36.0568520271401
Meth.INSL3	3.15671882203567	1.74523276374827	0.888025182548048	3.1913328887885	1.38185385702419	2.74546000080277
Meth.INSR	10.1582279609283	5.50520176662867	6.06701713467316	4.84444311123488	5.47200943016826	13.0496166359803
Meth.IQGAP1	22.3416068153377	5.67866040393242	18.0216613773901	21.2303384157561	36.2852669310301	13.5580738649387
Meth.IRAK1	17.2384118499836	2.82975790876013e-07	75.9150563314231	0	10.7553611795827	5.23844273538583
Meth.IRF1	26.642100860531	5.27866520665984	29.3322884116835	28.7185148843637	54.4486103279409	20.6493496036302
Meth.IRF4	7.44279548288132	2.40184205386083	4.88039690855982	1.84965604233084	33.043020274554	53.0112282039729
Meth.IRF7	1.62625735529199	2.88948090911206	5.64352915591385	5.89002392322353	13.8270124544783	0.712191047488523
Meth.IRF8	6.04917669985443	0.178117302894078	3.19103045126407	5.31980504927984	24.3835289419517	8.3416957502667
Meth.IRS1	12.1896110133115	19.3321732760895	7.90053455499657	0.000187222331478863	62.5642969942744	36.6428677447591
Meth.IRS2	7.04874487022588	12.967243855071	27.2530668292249	43.7580983352474	9.29581859839486	27.2424630091426
Meth.ISG20	27.5519456473915	10.9009246066928	9.26446740977208	5.63696702571354	27.4349768606775	6.44956427437664
Meth.ITGA5	29.9881593882249	9.01767163362845	22.9754300913611	27.582406132793	53.9351287425111	22.181209216001
Meth.ITGA6	19.0114476831707	9.32705777667433	20.340356462836	16.6049486408813	36.898734155439	7.22046459154988
Meth.ITGAV	29.242636863091	5.25671218673378	22.0349913292451	24.7503211567713	55.2006303236405	17.447338634961
Meth.ITGB1	33.056597681498	6.87418627027093	27.0168636735681	27.6163915359342	54.4097915011055	22.0681432567664
Meth.ITGB3	5.26089348611974	3.04456161396401	4.67858517652346	1.37475280347135	4.4626232612496	5.36856492229429
Meth.ITGB5	28.6503039020872	12.3074249490919	29.6786696325734	37.2255683459687	17.8737312031891	32.5337800648815
Meth.IVL	4.68636692747942	2.69195107377208	2.94410157950154	3.14759201051401	3.97799807410984	1.23949911535398
Meth.JAG1	44.5334464733724	10.8413106988979	36.8874266309094	40.4527847329394	67.3931919174954	29.7819702143187
Meth.JAK3	6.96362568177047	3.29010726566713	1.49125554306867	2.55547163725847	4.61937384524445	4.00202218831993
Meth.JUN	38.1611156870361	8.58146359847661	28.6814191102923	32.5253298782363	59.6020845209183	24.0183966364487
Meth.JUNB	22.7016449908589	8.88464764939217	28.0515764146708	33.967641578622	55.8620033029002	22.7238892199901
Meth.JUND	31.4293904057445	13.907316096035	39.6493317847774	36.4213769537587	69.5345523790971	31.1069710899266
Meth.JUP	33.0523125688076	9.94673487889343	28.4116160963675	31.8143501750683	47.6895331427	26.3226272437767
Meth.KCNF1	17.1000886768757	8.4259833584548	14.0582048038831	43.379680233735	24.5332544951179	46.8041162543739
Meth.KCNJ11	8.00430027529884	7.11394943100649	3.15169888217291	1.03988605830997	7.83088757192738	4.89524997925295
Meth.KCNJ2	23.7131601447194	0.444002296311841	32.2796533764023	25.8523863745209	38.3376988863304	25.4245359579256
Meth.KCNK5	5.75192304369883	0.712607987297231	31.0958583138207	16.39978206263	18.5195782261945	43.3320367322354
Meth.KCNQ4	14.769729410528	8.76717526030564	9.71991898811251	5.69078546351815	4.38055863806105	12.1991230157753
Meth.KISS1R	12.652811391681	15.748458428888	18.7963093178942	16.4257790739436	42.8492449770415	33.9991452580603
Meth.KIT	14.9018782721929	19.3488239761083	31.2099812100266	17.9653521407268	49.1571991799759	45.3741080721128
Meth.KITLG	7.26529297686393	6.84171827031595	37.9166351894508	44.5146070036967	0.806314174142088	29.9860273425271
Meth.KLF1	7.8849128153863	4.26138368983329	1.23336864124413e-05	2.69978534420708	4.88196360000449e-05	0.212759729228128
Meth.KLF13	36.0801038606375	10.7516753461683	33.8626451775865	27.0589871553917	52.504480612053	25.3325693017472
Meth.KLF3	2.59957309507567	16.2597679764705	7.02562462213022	4.63470987663874	33.7986562164595	23.1518612656144
Meth.KLF4	15.6575951741544	10.2755562470992	36.6072282280932	53.4348395373835	9.63440099577416	38.2159935742423
Meth.KLF5	45.1202597293954	10.3713878199249	33.8211314167979	42.3740092628005	72.4293216215074	23.8795147804311
Meth.KRAS	33.1719335154959	10.738989203207	30.363591900336	37.9903231287087	62.80966356866	18.9786308830419
Meth.KRT18	32.0058664116892	9.56505413801581	42.4242017405094	51.9256677685978	37.7022454460688	34.826473534288
Meth.L1CAM	26.087344638901	6.48695583480156	62.8523071710112	10.5090704566744	34.4851762239344	17.2689693940475
Meth.LAMA1	1.28616182838e-07	5.80880323146298	15.789412214834	25.3559764562416	0.000160717690667204	35.3765113408868
Meth.LAT	1.21362366492651	0.75875410892614	3.42733011459506	5.89700140128747	33.5723979059433	2.67096564015833
Meth.LATS2	18.9287242624493	6.84379080268221	40.0572858247026	48.9175681593898	20.4349317620579	35.2062466011599
Meth.LCK	4.77241826510846	4.05124711885397	1.95114114346788e-06	0.00118873256822788	33.378096897604	0
Meth.LDHA	37.2751884191132	7.76826724926847	30.0558652994332	32.7657832522067	59.5042728272691	23.4472159576302
Meth.LDLR	31.3524109764403	5.80190818125776	23.8091792593764	23.7929929650324	50.3488950865725	19.5097231580008
Meth.LEF1	30.6516453480794	11.7417486711171	33.2413302741584	19.7318739093852	64.5449786190188	32.1501543469853
Meth.LEP	5.72105873866955	1.28919099312068	5.68267779531747	1.68923160105817	2.31614006996434	17.1601201226916
Meth.LGALS3	44.0980659004366	7.74895843666474	29.3037134828246	32.7478068052401	64.5466286114394	25.3770403912709
Meth.LHX3	2.279720992027	0.650996345972857	2.39910464520886	2.3912668453849	3.12499007651505	1.56166112500652
Meth.LIPC	4.96054101724448	3.62241687829096	0.344421895212443	0.431607354202665	3.3418554684279	2.05161244607754
Meth.LMNA	22.743341022768	9.42030355927286	8.24041949854855	5.81030916507404	21.2737128496959	18.5705020839621
Meth.LOX	13.7547001527257	6.94987106707893	31.2982306188501	38.218369255173	15.4908681348539	26.1261962227913
Meth.LPIN1	26.3063691643474	13.4952747540403	13.9842137151189	4.97422626729426	48.7464252298414	16.5552722599555
Meth.LPL	1.83845834297738	9.26238455707831	5.56556436299777	4.43697442970249	26.888346211779	31.3034254368883
Meth.LRP2	10.4271536495685	14.3830448870369	20.9318786076781	4.27007096417208	53.884459478621	31.0700351802265
Meth.LRP5	8.2253044568715	8.90403608304673	4.76767118201092e-05	3.4063220924389e-05	4.16937623831055	4.35311996081419
Meth.LTA	11.2432548437288	6.46451575515798	4.09159943959832e-07	1.02192149621401e-05	30.1040854481413	1.540116141498e-05
Meth.LTF	20.5276891686449	3.27437112468465	8.97709798298911	12.8482630522149	21.2982685533558	10.0912886476751
Meth.LY6E	40.7410605946501	11.1028020229957	34.62001115186	38.2877638836783	56.7965599958034	25.2985420844378
Meth.LYN	20.4996743421069	10.1336020773916	6.12678153486396	7.25920066709936	29.0200131294036	13.024700122488
Meth.M6PR	37.5866114121529	9.13106628211887	30.0589631888498	33.7127061968934	64.7447913250539	25.140721498202
Meth.MAFB	12.1252037975849	4.50099166466155	26.617496782253	25.719063072527	4.68174398046312	23.6411015885583
Meth.MAGEA2	8.84644968452726	2.18202490597884	0	5.22081711601691	2.17635769749431	6.77755699142681e-05
Meth.MAGEA3	11.7070476398518	2.75959596647047	0	6.7286650761232	1.37607490385851	0
Meth.MAGEA6	11.2676442649945	2.5671025964583	0	6.91449674648812	1.26502261453223	0
Meth.MAL	6.50502520475561	2.27777208606231	4.24542108658577	6.78799482742646	30.1946912561985	13.896417225514
Meth.MAOA	23.3915888399567	0.000105157218891842	73.2319997368873	0.000344066118874929	11.3618183966007	10.2637284550495
Meth.MAP2K4	38.313407521183	9.07234595578726	28.7779670526341	32.7237488884736	61.5925657252811	24.588267092232
Meth.MAP3K5	24.3352924274456	7.69566575670634	19.7972061003901	17.2857763750752	24.1685125036989	11.6156280752436
Meth.MAPK8IP1	5.09524666587319	8.08641290970045	20.0698966116581	16.8644825041994	34.4457844341291	23.9360573172148
Meth.MAPT	34.6449028200872	10.2994946637895	37.2468471551042	34.5928449390528	48.2890864915081	38.1691705874425
Meth.MARCKS	36.8329873044611	7.23319535456724	26.9319675577921	32.0921955471146	57.7739471029668	25.3274773065174
Meth.MAZ	46.9930076974942	10.697108301994	37.3451047150152	41.6833698639521	75.5858434885193	29.8654325701985
Meth.MBD1	1.00204587218355	0.255589368626323	0.957798643960881	0.986126350216183	1.53100054105054	0.760325951409533
Meth.MBD2	36.6512587133969	8.14973323668914	32.5591561814886	35.094235180282	66.731941651233	25.9508630685356
Meth.MBP	8.46406113746046	4.553088504463	2.73911775046276	4.40560482663875	7.9178196173625	3.12718991084893
Meth.MC1R	29.0180502888549	11.4772187621281	25.8481624951044	5.08812837628255	59.3183376337028	30.993183689591
Meth.MC2R	5.69696646821942	0.527090903309409	1.79840069630021	3.2906236467451	3.58067488278274	0.989654838038051
Meth.MCL1	36.5390819508574	10.9957404431488	25.9571134403956	37.2853388272395	66.4136580641808	26.0078860477144
Meth.MDM2	33.146935756861	7.42387998456285	25.2642539433863	27.0961185633849	55.2824998012963	21.5661377696399
Meth.MEF2C	32.7182147589991	7.55738083153568	9.95871061891951e-05	19.6950751401178	42.5672541557236	43.3073510507879
Meth.MERTK	3.55187218656225	7.09101991550472	8.28190798625934e-07	8.98501000617159e-05	3.43846726477878	4.61460615772537
Meth.MFN2	45.1091156093958	9.19557432806392	33.4096423891906	36.8338393454326	69.0583754656503	25.6325639203437
Meth.MGAT2	43.1054219672817	7.37231558161947	34.6635236301892	40.6423499331538	71.4887793113535	29.448631284999
Meth.MIF	42.6406411856522	11.0729746097557	31.7806343615648	37.1437893803393	69.0638185602656	26.0828629452503
Meth.MITF	32.1984453664592	9.85001487258831	30.9460819801767	33.5903445755505	46.7075188979884	32.501172521989
Meth.MIXL1	7.91033600117131	13.5146654177099	6.50096190633886	3.96243432453582	21.0516788473044	5.97134091809148
Meth.MLC1	9.35969875418051	10.2461873011922	0.896426051806236	4.20906303159559	38.7769450297066	1.17983242957396
Meth.MLH1	13.8478387528918	5.62358076361944	2.82821915582286	6.07104666980095	13.7564536192009	8.18063383943316
Meth.MME	7.98199416463034	8.40833472816832e-07	3.48443899617226e-05	7.96061060949923	37.6992763531922	37.499577422033
Meth.MMP14	20.7693250431545	4.43353037242922	15.687330062051	18.0537341671277	5.72398674703907e-05	20.6973048712405
Meth.MMP2	16.4132515126889	0.126408158098203	22.2811826021333	10.8039474385159	26.1991955395122	27.7648909185625
Meth.MMP9	8.73926115771883	4.22763084269905	0.360957986939676	0.298879005090561	3.64528396975308	8.3542071608158
Meth.MOG	5.19944971440427	7.14321356288689	0.0175326495109495	0.0287524700430722	1.43368562750898	2.89454038934499
Meth.MOS	15.8821182368438	5.19638666149978	3.17857771804399	7.26936964224639	35.7542799024058	41.2993113563473
Meth.MOV10L1	0.000299809742092043	1.92877308970526	1.43707356194359	0.000449100259027476	0.78901010089704	0.229576260757596
Meth.MRPS12	46.3486441792878	11.081947276421	37.083524406691	41.0781325425125	75.1661931401986	28.6988263338578
Meth.MSRA	29.4366790575136	8.50675259376188	23.1458791448205	21.5544576548476	53.8587358602792	24.6587190057238
Meth.MSX1	4.78494660343276	2.61549093991934	1.57474883075498	3.04813137129151	28.355188972553	22.2607233374381
Meth.MT1A	1.91815287716041	0.800561601457657	1.45757121193047	1.43004004306683	6.92028362648391	2.61784142482829
Meth.MTA1	38.7355941850756	8.04313071253382	28.6971033244385	29.1811038569898	59.0222213200006	26.3330601658174
Meth.MTAP	12.0818192524422	7.18607728137585	13.7437805736534	11.4373286154743	6.7971815850175	16.3451559621593
Meth.MTHFR	4.43045654129696	1.64015051674502	3.66347079528091	1.974231742734	5.68518760634144	2.9694354674323
Meth.MTIF2	36.1200190782444	8.61279992999116	26.4538459299346	32.8720176499607	66.351202653318	24.4157905436269
Meth.MUC1	5.06757067134229	4.51967634100304	0.000183040527724313	0.980173196492325	2.8554875120778	2.00876070616863
Meth.MXI1	9.38392909453534	4.9168418205389	0	1.43880217181644	3.81717003716699	3.21028206578961
Meth.MYB	31.1430492021976	7.34682476700516	27.4153527291982	28.0454392353209	54.6498309967901	21.7413180618978
Meth.MYBL2	19.9838663096499	12.9773021879616	33.3315158224994	22.8516001782786	39.3625222750455	16.2158098181714
Meth.MYC	38.8802280438667	8.28698830697549	30.2340259510418	35.0860523329114	60.0805971426478	22.8825825055811
Meth.MYCN	16.5523751994979	16.3332611401482	38.2428534654976	17.5777554636216	35.3211075819534	42.3770542467224
Meth.MYD88	26.3242538232415	6.98620164128823	23.92688314043	25.1099849257283	51.3668162056569	13.0792332025683
Meth.MYF6	19.6913379111398	4.29823820113924	1.8603147596292	12.8833645478405	31.9222293443715	5.03917649813458
Meth.MYH11	0	24.9888555364907	8.88853196966456	7.06431070451779	60.8928746195305	55.0666869140743
Meth.MYOD1	4.40570990198399	0.000125861083045623	4.93478209290275	2.8808329564571	12.4567488597483	34.2773678019225
Meth.MYOG	1.2192832297608	0.28399113826313	0.431517142533471	0.493563249530667	1.27474549736044	0.400008572880188
Meth.MYOM2	18.3653803885202	5.0469561581139	1.3901046729708	13.2602550500332	29.2711430261901	10.5430478913316
Meth.NAB2	39.0217288921433	8.94351047908195	31.3432246909179	35.9955801179823	69.9830292967198	24.5743348477733
Meth.NCAM1	8.83604075058019	11.293346136164	15.0846697654012	46.1265618194808	29.9230572282615	36.6218093717245
Meth.NCOA4	6.5868861923303	0	27.7878631998562	34.5024080338804	39.7403019798559	19.9597748179432
Meth.NDRG1	28.212169058874	5.73883499515552	25.2980340059815	29.14623145774	49.1347835880244	14.7350405454844
Meth.NDST2	3.8343670294147	1.96268087652655	3.23140511574858	1.01666305067716	4.21065368291022	2.77943143224244
Meth.NES	12.1195569895015	14.1413542742495	29.4527476681487	11.2339434136064	24.8227702661139	29.7609016428941
Meth.NEUROD1	7.59284788445148	9.37423347915923e-05	0.393999961754538	4.31536316679313	36.4060190879392	38.5304257918534
Meth.NEUROD2	5.75050020738975	4.21164348495287	8.87805590761608	7.24046066344487	34.9792844797085	22.5736088476155
Meth.NEUROG2	24.960118307409	9.07363659835824	22.6142400792831	21.0649161311494	39.3408545146116	16.8869437451601
Meth.NEUROG3	6.13790321461545	5.66407849824779	0.74933034162522	4.25318100163243	42.1042246427561	53.1825763252557
Meth.NF1	28.6722302648063	9.16976315735729	19.9133735613655	18.3506296320734	42.0005903754348	23.8083026582965
Meth.NFAT5	8.53421253670475	2.66819180888998	3.08066761917409	7.41720489531052	31.6532696283066	0.924732549723409
Meth.NFATC1	39.3014178536418	9.33272210563694	33.035295549438	35.2095560676737	67.0592289357785	25.5127351378393
Meth.NFE2L2	16.7316344476249	6.90340267381303	22.4127913086598	23.5610405323703	38.8401444525074	21.0463870735118
Meth.NFIL3	43.7106025155478	9.48993311388921	34.2941395749594	37.3879033324621	67.706156759401	26.0928125568812
Meth.NFKB1	24.7892648086163	10.0081142760535	27.8226984930944	32.2518223637239	53.7576067539471	24.4143229279468
Meth.NFKB2	33.6506745372369	6.79784014317346	27.0888643026098	31.3384691945851	60.7350026969485	22.3826166114157
Meth.NFKBIA	35.4514871220984	13.2227497645034	28.5708594326568	43.3187379340707	64.3512898858086	14.2794841042469
Meth.NKX2-5	20.7791844629336	17.448290858409	5.57285350002131	12.8095765434323	40.9279533766011	27.8548171798141
Meth.NKX6-1	0	16.3605548087078	12.3895242154712	19.3625600817201	17.9561986010052	39.8170490070579
Meth.NOS1	4.73119239081354	7.65807448324151	4.75626008249935	3.58245442699005	16.6810742204355	7.22227606834584
Meth.NOS3	11.4195703621177	4.40095115668274	2.82729910637106	4.17903159743003	0	0
Meth.NOTCH2	30.6839773990123	17.6593597365756	23.1835617064647	15.2817236945744	39.3088394006869	23.9011718804382
Meth.NOV	30.3446275615079	7.48014410828443	25.7300698855608	27.4948935739944	42.0654527986885	21.6985352049917
Meth.NOX4	8.48360920420457	4.39216411997279	1.49072010934044	11.6045748913624	34.5558520300876	14.5768971075151
Meth.NPM1	27.8649049301331	7.31178619330087	22.8484924727352	23.8186861187558	50.6467832657283	21.2061787886078
Meth.NPPB	13.0452597894153	3.71208625527942	7.2135405476961	10.251482151335	3.3248435918537	19.8307147685478
Meth.NPR1	36.9423228835693	9.4316911856303	30.6722980008773	34.2416217174338	62.5969823301914	23.7848093027279
Meth.NPTX1	1.40557348925947	23.9505295134858	10.5630773423894	15.0429663809673	46.270296685768	43.5442098728434
Meth.NPY	3.60987278335034	4.3691563839126e-07	0.435609423666637	4.97971381107035	32.6584169747156	29.9013765091626
Meth.NQO2	24.4116379192057	13.9687935891923	17.0669849648862	9.82417578885419	22.8322772555575	24.1638121298692
Meth.NR0B1	12.0692177158275	0.0082274694835681	8.14570791403035	4.36086289030392	19.8935671311369	17.5732119084084
Meth.NR0B2	0.927252612762916	2.78673140366895	1.73438805847993e-05	0.000229754891246936	0.320463443842223	0.44150945329334
Meth.NR1D1	31.2352174583956	8.41941937270671	23.8056718352236	27.5585424939983	50.310136753783	20.9216096684849
Meth.NR1H2	33.3926328968799	9.93618997787152	30.8266439456648	33.2634560221967	64.2041849531543	22.4072999853575
Meth.NR1H4	17.9597958590213	2.99951365029899	1.82791671894773	6.94750490520467	4.38163586562184	1.35660197189768
Meth.NR2C1	43.3463899999001	10.8636334628047	35.7971598058012	41.8509708623345	72.5837604667539	31.0256617831842
Meth.NR2C2	23.2435992779933	6.86655426030524	18.8705622477464	22.0491053366585	45.0053141285004	19.0288107475949
Meth.NR4A2	38.779067920672	9.21080580254009	32.1539196171158	32.992535813069	59.275645026843	28.2755403372932
Meth.NR5A1	1.30987370289169	4.13604783520698	1.47170170566126e-07	2.64136555261035e-05	0.00430036496455682	5.83805233755091e-05
Meth.NRGN	46.0845733173253	11.3580249366198	33.1758278831295	34.3991373907638	69.0889080690589	29.9364816567562
Meth.NRL	38.8227978981736	7.5847251583764	28.5142996891964	34.2558408394707	60.4648629074306	22.6914261786061
Meth.NRP1	19.0533783786991	6.73893605099844	38.2779013920602	48.096150142984	1.49263479249099	31.9991781487007
Meth.NTRK2	18.8943859170153	5.31964337069031	0.0310262344955625	4.12785411514417	46.0970361746587	13.559610385113
Meth.NTRK3	3.07940282648219	2.96179360238011	5.20928333721741	0.626081343526788	25.4108813646511	40.7255534667418
Meth.ODC1	35.4764916897737	10.5927207088271	33.5027939115632	36.6467691764762	66.7790804493108	18.6002790156513
Meth.ONECUT1	34.1804441761076	8.97547154057439	28.5673208519032	27.6334853917862	57.3381412351262	28.3393311739797
Meth.OPRD1	3.97451717521926	2.55218415113636	1.08049896450425	0.699438024597644	3.69950473367955	1.00479378802621
Meth.OPRK1	6.24775503142425	1.15568063482922	3.75769627151182	2.44692510781036	9.40988418267094	9.89455889752213
Meth.ORM2	1.70903884746057	0.866159913803821	1.35586783466222	1.61430970826905	2.43929329630065	1.06240227519969
Meth.OSM	6.707731079009	4.94380991474354	0.351696740729401	2.86307039526767	24.3149729913279	2.18676801584944
Meth.OSTM1	26.8335054942824	15.5413721524738	22.3004533269367	11.8928371373021	39.4639760959324	15.4899553204875
Meth.OVOL2	28.2587639837328	8.65920887974682	31.5119201603118	34.3837261190373	34.7580594031139	23.9288952999284
Meth.OXT	0.013473510106173	5.60357957193782	1.6346388824844	1.92602555114713	2.59387470356835	1.20150033131018
Meth.PADI3	8.13831162831588	6.76875051763294	0	0	2.06447050501823	1.05340660139692
Meth.PAFAH1B1	37.698140319094	10.5035304646317	23.2163744597024	23.5408030563219	43.9768032260202	23.4178678398249
Meth.PAK1	31.8637960761707	8.55762088385353	25.9192348278241	30.7660032485243	52.4659263429404	22.7329360877064
Meth.PAK7	12.1852011116394	8.88362587467693	1.70147953860061	9.18257170723584	13.9051090736056	58.9382320008941
Meth.PAPSS2	3.41910650938864	11.454898764204	0.792259961648536	0	1.35667124540136	2.37467306403972
Meth.PARP1	39.8938525651452	8.64944911699298	35.4761329959059	38.102038889715	66.717985683431	26.5396082030802
Meth.PAX2	13.744422678543	17.1810135197776	23.9496761506462	33.5862467956526	25.6859991273813	37.0462955164646
Meth.PAX3	3.10006979926546	7.02889881850147	0.400918905950055	4.11248288681236	25.1712887435809	16.1816940265894
Meth.PBK	34.2135726624252	9.61936955972614	28.0029645198719	20.339957140044	54.0486445901658	9.95635079513263
Meth.PCNA	31.3491619062373	7.75166725304961	25.4985787845522	33.1273797338839	56.9910541565626	20.6540118915173
Meth.PCSK1	6.33479899093113	0.524149535143161	0.777620267650531	3.10239180087516	19.0958129904633	20.3336211575066
Meth.PCSK2	19.5517002681237	3.30061995307524	11.2378319723463	25.6192909616215	47.2076307551396	36.5886219129041
Meth.PCSK6	7.6091312468793	6.03874380348694	3.39365478353859	4.64861455101727	0.421764590081479	9.92884178885936e-05
Meth.PCSK9	23.6479405098155	10.5119732862095	34.1207063583019	44.1499246563609	20.8864711906451	33.7712085764733
Meth.PDCD1	19.9703500820321	8.80606140588144	7.73896400070396	5.30731024918752	29.8850168348663	6.5651484491617
Meth.PDCD4	36.9308280148549	12.1500137791489	35.0269426155519	37.1444996830637	73.0733404686263	31.900422440122
Meth.PDF	2.04740767398149	1.1533575930838	1.52390395636038	1.67385076823093	3.27709556677231	1.38587146119659
Meth.PDGFB	10.1127721707152	11.5971050628369	29.3917100075767	32.9991301500276	20.9685123768103	35.7646126153939
Meth.PDGFC	5.82018981016401	9.1848240593468	26.0498178377902	33.6614711127334	5.1767733224231e-05	24.1932664284385
Meth.PDGFD	4.81573421916864	0.000108969508773525	0.000353357136292209	6.72295973691383	46.1437136675624	40.0779544899795
Meth.PDGFRA	6.76350083666457	2.73969568621566	3.83460095784526	5.42131679705773	36.3341448896682	13.5540121255625
Meth.PDGFRB	18.9165685103064	11.2857887544838	7.7108836444334	5.12821965981194e-05	16.6214409233997	14.1343636831729
Meth.PDPN	33.7415910040071	8.83704915132759	28.0011433238263	35.5388127138065	23.6480858233142	29.3988597418445
Meth.PEG3	2.52614262109459	0.000352985656768215	0.815360304928189	2.5868987765172	6.47908100586199	5.46867725861032
Meth.PEMT	39.2982503736849	8.17686750050365	29.8271996340695	35.1016139580915	61.6405472462986	25.1853844999185
Meth.PENK	2.96012636707017	1.38830680453299	4.49659123813271	2.18526265132381	15.663805899622	30.8935917275441
Meth.PERP	35.1187847250955	6.93426585663899	31.5086080495573	30.7507792197936	58.1580313615703	21.8942630483629
Meth.PF4	5.37733313310063	0.00105265233475772	6.33139132536053	8.02309237445905	10.5068311536978	8.06625660479674
Meth.PFKFB3	16.198301517766	6.60870649897239	39.2486923792049	54.7856658211205	53.6534826595398	38.7532957217747
Meth.PFKL	35.8212632357252	14.0460232298888	33.7444534115364	29.0207241272387	66.3787580924648	23.4918520787167
Meth.PGAM2	17.6774170092997	10.0204675898378	8.95011752971347	6.39950972267702	15.725637914833	12.4454876957713
Meth.PGK1	16.3097135548523	2.54612796948133e-06	53.7416624893085	0	11.8002958550735	8.85742179730603
Meth.PHOX2A	2.72766376129753	5.80368205820918	4.57495021206599	1.70787987407416	31.5190703374406	42.2492655741267
Meth.PIM1	8.9132308373988	20.5970559746105	13.0061663709628	30.4277345237991	58.5610185666598	27.3842723436985
Meth.PITX1	17.9084670076609	9.16198554616984	22.9680220889427	13.1574008219355	26.2033417840457	9.68258000357956
Meth.PITX2	4.41439291729087	4.40867934014979	0	5.82346830695298	25.8218187803658	12.5084520510411
Meth.PKD1	1.07268306560417	2.62165042148038	1.33101764165587e-06	5.74075343770534e-05	0.646417153196834	0.0111313633749317
Meth.PKHD1	14.9080968057559	6.77299047520344	2.68211075033344	2.82253818753283	4.92517274345353	1.21956516837998
Meth.PLA2G7	3.461169294155	1.43104272802966	20.5661844257529	10.4026514187958	19.6106205750158	50.55703193038
Meth.PLAGL1	3.81339388868037	0.373250389067679	4.10310141944896	3.70005058585715	7.1506806348414	3.063457345084
Meth.PLAT	17.243838090913	8.39602936592072	12.462890039516	6.07348105645351	0.0325089658326889	11.9279515472901
Meth.PLAU	35.5235050055843	10.5431234264904	28.4655228038782	33.7466285164718	38.2447084480202	22.9690663738725
Meth.PLCB1	6.17915381537007	3.45216509099387	0.000101339185765269	9.815092166872e-06	38.5219120632234	41.6449965913255
Meth.PLCD1	12.1144646629758	4.46923749087448	5.85255559804281	3.57886146191973	5.34101586454301	10.6049340137274
Meth.PLCG1	19.6320217279301	16.6919569775909	25.2620397821574	6.71195920732948	49.7009587379467	27.1516480564583
Meth.PLK1	32.3340422492092	14.4985773944245	25.6426967287205	20.2803137456488	50.2760440180928	22.1577488406527
Meth.PLOD2	9.40471116542899	7.02485658959237	23.4560843960123	22.6416751950732	12.4238846305633	14.9062523394091
Meth.PMAIP1	18.5337641065268	5.96810570486421	10.876159746924	9.28756907761815	18.1869254764048	0.74217341611004
Meth.PNRC1	42.6461714393259	10.524363503448	33.2326044096335	37.9356521052672	70.3086036270741	25.9413511034347
Meth.PNRC2	39.5757374076889	7.6981457898499	33.5508683091371	35.5900602140439	68.9810626465022	24.9838388343156
Meth.POLA2	42.2360446137169	10.2507313122021	33.4736558888886	37.8139224060727	68.6652972307838	28.5849301482015
Meth.POMC	12.517565561633	5.45004420085633	11.3439189026234	9.18748789681906	10.4892330219669	5.98438198796204
Meth.POU2F1	32.156766688403	6.45505685512515	25.4352130170482	28.2841448833636	53.23617838801	16.8503312536092
Meth.POU3F1	10.2456196788785	2.68008620737019	10.0885941923934	6.69080454248577	5.87033962980527	23.7123522364183
Meth.POU3F2	3.87041663827049	15.8163412368334	30.6178602949327	34.722592949549	21.4284510343878	28.9959218316369
Meth.POU4F1	3.83078363941608e-06	16.0465079295327	2.55823720900734	0	53.8632425756295	27.8880036534744
Meth.POU4F3	9.81748981616746	0.0231806023561074	1.09919513541708	6.11820614352582	27.0917825186259	34.9921695716945
Meth.POU5F1	2.30343042052496	1.56421068443395	1.0270264675404	1.05621791978693	2.18320459630555	1.15551980834951
Meth.PPARA	8.19837104961133	20.318064865075	15.3475157333208	0.000667826284855095	63.1459196376491	23.9084284746429
Meth.PPARG	7.55716729742937e-05	3.47755994251245e-06	12.7464071268973	8.73539997608821	45.6904066636477	58.0485078537081
Meth.PPAT	9.677136966437	3.08434609028036	6.93186776604593	6.89362855847768	15.1856584145596	7.55871663657405
Meth.PPP1R3C	18.2960403490215	16.1230309148802	0	25.3148203261006	30.5928787468087	44.2478850706955
Meth.PPP2CA	36.8697545469248	10.7139009976849	31.8890401486407	31.4416499208282	56.4935964767047	20.2696116990351
Meth.PPP3R1	44.4568518365928	9.07773385198622	30.6874905684618	34.4089254542391	69.1146846055542	24.2803479626713
Meth.PRDM1	36.7629213218321	8.44631376897521	30.150826976553	34.7327742421601	55.696263321352	25.1085285533204
Meth.PRDX1	30.6975363375472	7.3821298548036	25.365124323783	26.0998958539972	46.4471834093088	18.6643952663811
Meth.PRDX3	35.363834757697	7.75232686977637	24.9215768628361	30.2790597609407	57.4201526603547	22.5664794753769
Meth.PRG2	23.4607645467022	10.565529840708	10.0426787572547	13.1958139340594	12.4939782886631	5.18128170600876e-05
Meth.PRKAR2B	13.7423386714506	10.1357161591962	4.2080881903384	1.77282781439316	0	9.28779196783163
Meth.PRKCA	43.0769066664252	12.2177662076172	34.348079623504	38.0201598518965	71.5896609073207	30.436076138767
Meth.PRKRA	37.9712161153086	9.94064517284099	29.9780006857608	32.273451805554	61.0499838195523	26.7576007455593
Meth.PRNP	34.0811998224895	7.49190125553886	28.3012882568941	32.4805572365757	58.9567181882331	20.0026062832547
Meth.PRSS8	15.3419985605828	5.26193269877605	9.5540056952498	5.64116183711185	0	7.15999263130064
Meth.PSAP	48.1192739882791	9.56087224230681	36.1913036327646	39.1639907225792	75.2065540652389	28.4328031691837
Meth.PSEN1	39.5050431673532	11.7051494757161	25.194347314706	35.1710702755103	66.2844744663469	28.6860778310504
Meth.PSMB1	44.4046334052356	10.3870942076719	35.9682805740376	41.0253974350864	75.2215752724181	29.9449279225543
Meth.PSMB9	24.1659874620423	5.5658266825612	22.8933719814569	23.1210191175155	46.6226165274124	17.3709561501339
Meth.PSRC1	37.4888750662512	9.13915191998504	34.4450098166221	32.8734927712295	59.3160495945163	25.21131023689
Meth.PTBP1	41.7713327082847	9.24072898436515	37.7542667008206	36.3153126153834	72.588096239977	28.1268295366169
Meth.PTBP2	39.7895883530949	8.93050695998775	29.970785843628	34.5896148556303	71.0119143569605	25.488541644052
Meth.PTEN	35.5777594987141	9.96919437189496	27.3833741390019	34.6588314905512	63.453889909622	25.8413616998479
Meth.PTF1A	3.18116762973091	1.44057989277228	5.93175532773308	4.45960028590299	10.9057892746876	31.7912640735469
Meth.PTGES	10.9163543425072	11.1357182912147	1.79607604164796	1.90492969572173	10.0607912383692	1.47687055862165
Meth.PTGS2	40.9992093000784	9.4106090265121	4.66433227296025	14.2811879895872	29.1533808589907	10.557705292564
Meth.PTK2	34.3603294397455	9.43620808767928	26.4544213476313	31.1649438390861	49.1738646555137	24.4362664807535
Meth.PTMA	12.6014272051852	2.61989346881263	9.74370665904167	9.48294038229672	13.232344098691	7.46453372185304
Meth.PTPN1	21.2658885996751	4.4912165916456	16.0945174049232	19.1786081229024	34.7597942587571	13.7686625024131
Meth.PTPN6	7.32258245832345	8.69335775822143	7.74443128098965	7.23876833163696e-05	17.4358212065747	5.91115821819331
Meth.PTPRO	10.7139414227989	6.06295649177717	3.87660316296934	2.53005113942452	18.9691133364235	42.5558243034605
Meth.PTPRZ1	28.863641662893	11.0022934854077	31.440313471835	36.9606046899267	17.0475986710275	34.2223089036457
Meth.PTTG1	19.382512176499	3.55881975053298	18.4169654149096	18.2815281242201	40.5535009357138	13.338160969691
Meth.PYCARD	22.0787273249874	8.41063148822015	18.5704845669005	13.0294222340083	30.427829911269	6.40090435446723
Meth.PYGO2	33.1331886016506	11.15083738045	32.2709912455578	26.4292808195848	64.2421933751408	27.6709273246411
Meth.PYY	11.3733389446242	14.344879285303	34.567594627753	11.4175385641649	39.0981812678623	10.1118208650841
Meth.RAB11A	31.6053510907701	6.78695285410083	22.3531835018441	24.8712751695089	57.4130824538766	21.6159223481674
Meth.RAF1	39.0569643661863	9.06062692793111	32.790058342718	37.1375902848105	66.3511493721766	29.436100165418
Meth.RARA	11.6012589342132	17.5827287166455	3.73361497237796	4.87651014416937	17.1182520757114	25.192393635462
Meth.RARB	0	1.7170900760083	14.2526090485243	15.8375204102201	31.5253509067415	24.0044827768242
Meth.RARG	32.1918447857439	7.20938440654212	23.919497742029	26.8768141581092	50.1946698345663	19.3955024666511
Meth.RASA1	29.2505121841801	5.53676076156412	25.1438331627602	27.2188519406172	57.7107266172205	19.9275969484199
Meth.RASSF1	35.5434631768081	10.1837059320248	28.0608081344087	0.80269222148648	68.2833801754183	19.8271332866973
Meth.RAX	6.10606846621069	4.10341749396473	3.63515573441739	3.72068862632572	30.5235038817594	42.9205327704706
Meth.RB1	10.2897585040612	7.03473457684601	3.59053452909843	0.0222619758400761	1.35975704822997	6.89162328328403
Meth.RBL1	43.4846228395725	10.1256910766272	35.2496619422004	38.7581159042559	70.3502464330147	27.001217139826
Meth.RBL2	28.243858161249	4.45488959998315	21.4861511270628	22.6284143582544	48.4134167018042	16.3451519385398
Meth.RBMS1	29.7469922930457	8.83587949961726	25.07433207297	28.2396966547769	47.0691115857665	24.568104501623
Meth.RBP1	4.56941723817406	4.77408678911735	1.97752282372739	11.3962032051847	16.8252243440471	4.86426056143465
Meth.RBP4	1.63760699779509	16.0367596260407	7.88650415445704	10.4537054680999	16.3333788104571	34.6602391143615
Meth.RCOR1	11.9508157572992	2.47865488391923	9.57620747999581	11.5068550756003	20.7459409348991	12.4910935092817
Meth.RCOR2	34.3585597387535	13.5742184831626	39.5539102874059	42.5837266512733	52.1020867980477	34.7776072674749
Meth.REL	20.8446999333909	6.43299026768377	18.3909692013391	18.4122640481182	48.6616183998934	15.7207411962503
Meth.RELA	4.37317302754198	5.49669486684493	6.9793114698166	3.71093564835702	7.06310048794449	6.67515379967534
Meth.RELB	12.3723803494267	20.0669614539793	7.76939331151257	9.30538738903328	23.9438455997878	9.1797545548456
Meth.REST	32.5380802370034	8.03119089940238	25.0752882915848	29.3597063802516	56.8348282481947	20.8180605728019
Meth.RET	7.50808096825209	11.9840035240042	14.7624478831983	46.479487483418	8.73184142942031	54.4674339487209
Meth.RFC1	22.0978892468285	7.17635370839212	27.8149961221893	28.2205194088931	51.7354676252284	23.942540935587
Meth.RFX1	46.0121033085624	10.6283507033854	38.3378541503967	41.1035444012828	73.1377248768286	30.1265260207388
Meth.RHOA	48.3030009610198	9.61020713333488	35.1549552047721	37.425514168242	73.3500162139291	27.879996025467
Meth.RLF	33.4833564402189	9.16017020002316	25.9073379271715	30.9227541225795	59.0344238368034	22.4341338489443
Meth.ROR1	9.43284871145787	8.98971013009202	31.6829249676825	42.6228314040764	17.0790898746889	26.0726243462143
Meth.ROR2	1.17262294181252	7.87061885164291	20.5194295014831	26.5848721855456	10.8738465289633	24.5841626312424
Meth.RORA	23.4266693451843	3.53464931926657	0.844274592129748	12.0541241291841	33.3498647071934	45.584683289083
Meth.RPA1	3.07305522705216	1.46552446639704	2.01753327404931	2.30106450040429	11.9757912576842	3.45242511955086
Meth.RPA2	30.4995836007208	10.5900965776931	28.2792962575118	31.756696206583	60.7988298307555	26.4636721307062
Meth.RPA3	12.2749539005063	3.48956966750519	7.43423779438016	7.07906123261128	16.137057964714	3.00930721171187
Meth.RPF1	23.2832743260486	7.05591798961605	19.322671213928	22.4736671304701	52.118509078109	17.2391184099321
Meth.RPIA	32.8792745558787	8.32772902708511	28.0763006135853	31.0657692825885	60.4824895108775	20.13938012671
Meth.RPL10	18.766631831523	0.726148808020523	62.998587147415	0.0035413730942146	12.7280858418523	7.56756749834223
Meth.RPL32	32.2698730233809	8.08916420906497	26.0402947905264	27.2987139201809	61.9598629447714	24.6569669453444
Meth.RPL7A	43.3102647644124	9.26970502775668	33.6582357128948	33.4391355324287	65.1926242792542	21.4541651783453
Meth.RPSA	24.5457383181214	6.55125906936201	20.9116651537425	22.9018959254781	53.526221202563	19.4086271024732
Meth.RRAS	38.7689647395961	8.62624300483589	29.3236200646609	33.6339126275495	61.8961186157182	24.817702203719
Meth.RRAS2	33.0892996059169	10.0689701861964	20.0875640166636	24.0423860045021	42.3031870803818	14.7298104330962
Meth.RXRA	36.6968947803412	9.605716070414	34.0554500889726	38.9296852328793	53.3662086917182	23.9681485338696
Meth.RXRG	11.3791318142777	6.23695665023916e-05	2.19353720865819e-06	19.2366503857531	22.0051332622131	34.9878606929273
Meth.S100A6	34.3479947071612	9.58037422177176	34.832196997698	37.4250837655741	63.6237267318364	23.3866270349132
Meth.S100A9	3.3936092409725	0.891890940427583	1.61566143494612	1.63959319751584	8.97392485487779	2.15620160095397
Meth.SCARB1	7.17056047495847	3.02433945050058	7.29529187442629	8.19606299780835	14.3817431816145	2.14191117963445
Meth.SCD	44.7587575661034	11.2067302015843	35.8303836251777	26.7453471389173	63.890388697259	31.6682965257424
Meth.SCG2	19.0433495400765	4.72976160761711	13.0963530283745	14.6103749758033	39.9632283781749	11.5586288314764
Meth.SCGB2A1	14.8529828503824	3.33834073245713	4.34549041666084	6.09057765255584	10.5145260596956	6.03639228998045e-05
Meth.SCN3B	18.6548955694179	10.3233583478655	16.8436578304314	29.7471538283599	20.8338409088201	26.206705050005
Meth.SCN4A	2.08161860692047	0.837499736606185	0.918092251619534	0.715647111784692	2.2571918543256	0.0202747719413933
Meth.SCNN1B	13.7316659870521	10.885140882016	0.00928707644840199	10.9592171086677	32.6284281233248	29.8423137110435
Meth.SCP2	27.3090587659705	13.7840686150526	16.6682173550325	11.8907490708627	32.3230969490031	22.6974114613475
Meth.SCTR	6.66717823645086	1.07912665297513e-06	1.87547062577846	3.79140697512964	1.17064974365372	1.63954328395969
Meth.SDC4	29.3697079516101	10.9394271040962	13.4831904381104	7.98840313609978	13.2167553358535	7.28505641650052
Meth.SERPINB5	13.722274457577	5.70922992025274	13.8294132238148	6.88003442570957	7.97297495487478e-05	3.85499156607076
Meth.SERPINB9	11.8645687418543	6.96345863787938	6.88454881152219	4.89310463279906	15.950925510451	4.44014966417527
Meth.SERPINE1	30.0434056764121	7.59492347422448	22.4578482100869	26.9245149110714	34.8958961431198	20.0729708417508
Meth.SESN1	25.6318960108036	4.96069000665278	22.6601279300884	26.5980358888596	55.397426011448	17.2463698918479
Meth.SF1	37.524251591197	7.67782796927706	27.5598502797096	33.797208971611	63.4929850995521	22.8910830604409
Meth.SFN	11.2852306420496	4.53998324420043	10.6634956396308	6.17365905455237	0	1.16011548524547
Meth.SFRP4	14.1052458064417	1.66726470922492	1.77382185158569	2.18815196042046	21.6766628259404	48.1806267683193
Meth.SHBG	4.34543301049744	6.47268846971308	7.41282803996412e-05	0.544450984092617	4.32265964260928	1.39645124072363
Meth.SIM2	4.9776233277835	7.93977388075363	19.1506681071027	12.7174985826436	29.7046246881672	13.611479213555
Meth.SIRT1	3.12404667537672	1.43864339334267	1.40078115601685	0.998397589361858	2.16036197537934	1.28792423921977
Meth.SIX2	3.37008355360195	10.6557364312271	38.5430248196108	53.7855550097591	0.000267533950791079	37.5503532788396
Meth.SIX5	38.6165753629172	10.0211356139991	31.1328899365319	32.6353370071065	61.3527480145671	25.1395459493038
Meth.SKIL	43.7970278005475	12.4044832990051	37.6673010830717	40.1795778156367	71.2884329483168	25.2860958226904
Meth.SKP2	29.593731993719	6.87687851843611	22.0703982845639	27.0602501080673	54.1139584969641	17.9558294697427
Meth.SLC18A2	14.0810494183388	14.1068103851462	8.65435338048651	2.17934385989212	10.0472229337413	20.6639158542844
Meth.SLC19A1	12.9719915239907	13.8624288668979	6.24986158093272	7.39142047333632	11.1503213030678	7.63160472179124
Meth.SLC20A1	40.4282576270588	12.2601840161638	33.8926756526639	40.0779200348555	73.9390820827654	29.1895994444901
Meth.SLC25A1	20.0934467055581	6.42485732163064	17.9403960120381	13.691286516774	20.3887064441608	9.11224621140318
Meth.SLC25A5	8.12772666156792	2.27129675157301	10.992767704609	5.66913134396166	12.6527323020688	1.00644089049319
Meth.SLC2A4	34.9841594653555	12.4104697033188	38.0621575011141	34.3250568022013	51.9803756545547	33.0550549230976
Meth.SLC30A1	44.9381500531112	14.0492399606499	32.7142022308776	35.5499418324465	67.5940664538467	33.1500132096721
Meth.SLC34A2	4.37201540632773	0.466000763143468	19.5613563809779	11.6009037236609	17.1626746922218	16.1179837174664
Meth.SLC4A1	16.7299925433705	9.6893681264205	4.72238042060323	5.0653677557068	1.78530223607074	0.000419319259597071
Meth.SLC5A5	25.4275819765931	15.5674717156372	2.48940277363424	10.7104936170623	26.9090226399907	57.4369038670147
Meth.SLC6A3	5.31465904708569	3.68621899764894	6.35625265086932	5.37699774049603	16.1232061241973	27.4302747322468
Meth.SLC6A4	7.01622642422624	8.86186622367916	4.7355512838129	0	25.0841855094856	14.9984954000009
Meth.SLC6A5	26.3689095394707	10.0071960743707	3.42858070082146	20.7564098166719	32.5725488348736	40.7382391197737
Meth.SLC7A1	41.7765448706432	8.01699871907735	33.1348835086611	33.5113688939871	66.1522093107819	26.224189687849
Meth.SLC9A2	19.8864699702427	13.4649360053367	16.4447072674695	4.12063173558534	4.11467787016482	14.3951738002532
Meth.SLC9A3	7.24652832529675e-06	13.4171665476557	13.9571461226273	9.07665117989305	15.5644322053378	34.3226250013007
Meth.SLC9A3R1	43.1873392960084	12.4783577361511	26.3795095589464	23.2408911954976	35.7788914817116	22.6223368123916
Meth.SMAD6	38.2267497913436	7.46597540860551	29.5422333008697	33.7545066757638	62.2978955118674	23.0359497920651
Meth.SMAD7	27.4361930266619	5.92821285155386	22.7302003783446	24.9361756148913	45.1002718215496	16.4444064393778
Meth.SMARCA4	41.2570151363229	11.1796825753975	34.4000940629283	36.0018431742697	64.4651095949984	29.0030260572059
Meth.SMARCC1	23.2077507726606	16.6275336293898	25.5313444685018	25.6355708018517	59.85945125028	32.3838679804641
Meth.SMARCD1	37.606224149178	8.55027783278952	28.0921848084373	25.9152339523328	66.3493414561781	21.931594155679
Meth.SNAI2	36.501530318552	9.34821272265519	31.0405590632567	35.4655965098514	50.7225740443189	25.5826392415901
Meth.SNCA	10.4226155083622	7.28546601453723e-05	7.98033259915726	21.2924870951202	31.5595507034759	36.9762102517819
Meth.SNCG	6.43251301488026	7.47360107893318	3.67914576112361	2.61413850410883	5.51405409615232	6.70797009476244
Meth.SND1	23.4262647108968	4.90475838014355	14.0013382103588	12.2997666019239	44.0668757269453	14.780488567506
Meth.SOCS1	23.6477619782918	11.4623604660426	27.6704117258749	37.4073775020235	55.6002059077289	13.6316271693305
Meth.SOCS3	0	20.9890985461341	13.6622599167672	42.1227644773185	56.4534028126506	25.9027096638752
Meth.SOD2	36.9381085730071	8.18659712958193	31.3896740279027	34.3103606468859	63.4849450131786	25.3168670374855
Meth.SOST	7.50639714522805	8.58838246227298	0.994877246176858	0	1.79581871262924	0.221683642815447
Meth.SOX2	8.18751862618693	2.6535480042773	9.99152831705828	10.2270287956901	14.3083569381639	18.9506710194279
Meth.SOX3	10.5817323498378	0	4.64051826286432	3.34237347068475e-07	10.9004301117777	20.3316469876514
Meth.SOX5	33.016309464825	9.26005046699716	7.3623516969323	23.8334919428047	30.532327556163	64.2053248148048
Meth.SOX9	18.0630437928848	2.12391001632829	25.373231719304	25.1646855639641	5.76345485081965	29.5557489368504
Meth.SP1	33.5240911629994	8.05695560247541	26.0900161466627	28.3690841053235	53.8924677703063	20.7540096754659
Meth.SP3	9.48004544902605	4.73802600473884	7.47367930650056	4.07116749395242	7.15365091290031	5.94424335720471
Meth.SP4	33.7664762776162	9.00332183738949	24.0148447808633	19.2762428121529	56.8912584854125	22.7472653917901
Meth.SPARC	19.9270609403922	1.99971029535723	0	2.31143816613367	41.7143289925801	44.3824508054759
Meth.SPI1	4.018215202389	4.34584894349116	0	2.43962354040987	17.3880050812316	1.25720062452468
Meth.SREBF1	9.37284023668908	4.97464848025722	1.86111684371312	2.48807856118774e-07	0.000867214747105261	7.4772180517592
Meth.SREBF2	40.1336632352416	10.1995425015507	31.9252997526887	33.6019544698291	64.1519581233933	27.3185525953219
Meth.SRF	17.6630347750315	8.04152312951846	15.6947561588853	16.3134624048146	34.2656078342956	19.6223299706167
Meth.SSRP1	31.144223971185	12.3767511011611	20.6590770884858	18.2930565911365	33.6334154333751	24.3642040398212
Meth.SST	3.5603991216169	0	0	0.441471043738683	23.4574671954644	31.547112202328
Meth.SSTR2	6.91651041687175	23.6886167194073	0.857104921401285	5.9278414097633	47.2765815278552	58.6146766814913
Meth.ST14	9.58808954268537	5.25421460898255	0	0.663692993838164	5.86705326594162	4.78972747277716e-06
Meth.STAT1	42.9868010042827	9.50934773188507	33.0153900909902	36.2691063330306	67.9664956142443	27.8849536610966
Meth.STAT2	36.632959224529	8.80163771504796	29.5466290584023	33.3986828262094	62.9409388963377	25.2451182882853
Meth.STAT3	2.73481457559335	9.32042937397083	15.600117134351	0.000212874022541082	73.7112369395666	25.7188933318417
Meth.STAT4	2.36552643461082	1.10029404014317	0.364042389304984	0.397666755670389	2.11831498062327	0.482419417151271
Meth.STAT5A	6.50654009692158	9.56044997153469	1.71373320973535	4.18504632620432	42.021130320027	3.4523300981669
Meth.STAT5B	21.4928123038393	11.3976809083256	2.67587286268952	0.617482608508493	59.1339975584944	35.6551921232473
Meth.STAT6	22.077624891074	6.62870453356892	22.027165598307	21.8447139941542	45.0815317358036	15.2430561466471
Meth.STK3	35.6236139214001	8.86987828217292	21.4384398838137	20.2611521011527	14.1339409098767	14.0300055566685
Meth.STMN1	20.5974968786836	9.72469706983853	14.8581475972919	4.13703752043444	5.38800759497984	9.94746809056747
Meth.STRA13	30.1858940027992	11.9955769282046	28.7993740610546	34.8289952106262	59.8447379921541	26.1167776581588
Meth.SUB1	27.4846464751484	7.17315407589827	21.8388251517976	29.2937088917851	49.9132824760592	16.8572294687886
Meth.SULT1A1	23.4270510504263	4.03665259595054	26.4583259812425	33.0504233182631	20.2076037027234	34.7958701350869
Meth.SULT1A3	6.20680993756166e-05	9.24124833003116	25.2676397319476	8.92093304218861	46.5104039974778	23.4607374711125
Meth.SURF1	4.19853383443997	3.40668897102265	9.14760484486423	2.24912903641375	1.78818502575638	4.899427159378
Meth.SYVN1	38.6385564128888	8.20709521005576	29.2761796249841	33.3980723633465	59.4618045776004	21.7187952146276
Meth.T	4.88266473983393	0.432085453553	2.5228957593392e-06	7.08667801487056e-06	24.9959087609891	42.7053084144438
Meth.TAC1	7.8315649337719	0.986505484570921	2.40242630944308	6.50350699811722	29.0109006305296	25.8664727667533
Meth.TACR1	9.61756059011575	0.0116464925294294	8.20098282188619	4.47817920314492	16.5808779260026	25.856297614622
Meth.TAF7	13.6176430092406	9.14372102207124	26.5648789089158	7.68383771103948	51.7549510278663	25.4121467876983
Meth.TALDO1	35.477320152249	10.6935869643371	33.7525154843084	30.290750315081	60.5790463355402	26.784135292199
Meth.TAPBP	17.7844772967304	4.04813717021364	18.6518133434066	18.3880398948646	33.9208688179822	11.805448649352
Meth.TARBP2	44.3757627185369	9.26320875870094	34.359917590793	39.8070543273623	73.6183670438403	27.5086353850629
Meth.TBP	21.5508885364243	5.68307932451762	15.6858162128633	10.002566227707	10.139137718175	5.90893598712335
Meth.TBX2	6.02355775029748	12.0107883769941	7.82749283511158	8.09327199886475	13.4594035779142	18.1446680553524
Meth.TBXA2R	40.5872486257673	12.4595784807177	5.76642252568902	31.5877369041596	56.3159210692284	35.5723265222287
Meth.TCF4	17.0607934726612	3.22478707309127	15.5349688290422	17.2239426893493	33.1796448691565	13.8045534888098
Meth.TCF7L1	5.47228217912604	9.47080827993731	34.6565043619595	38.3934291200861	38.3126011898761	33.3951687853212
Meth.TCIRG1	7.00418514392591	5.96202994320129	1.54043315823733e-08	9.64510576524096e-07	1.33073754986515	1.66719608902367
Meth.TCL1A	7.59020430545543	1.29559761326481e-07	0.000157618529641335	3.08611242456732	15.2224351542967	0.293818257656216
Meth.TCP1	32.5512472187603	7.47888360196641	27.3677435843837	29.988667998982	57.2422511033683	19.5821760694144
Meth.TDGF1	9.91456504699114	4.97418259179239	0.000439903840106628	5.00326771054162	2.97899369380739	1.87466046677055
Meth.TEP1	25.1454009134321	5.78210256937918	18.7078086875193	21.3797270792209	44.6114625697855	16.5691934209315
Meth.TERT	4.30540629245254	4.23681360685641	0.216836625624203	1.27075166296339	5.81660825082475	5.15513246492525
Meth.TF	11.2409548686278	4.59946806663371	2.78029506509451	1.30901037705539	17.35242285687	11.4093984566218
Meth.TFAM	35.0320892203265	9.31624975062522	30.3072868768183	34.1097127356812	51.7169225864891	27.9834122876091
Meth.TFAP2A	28.3021567118641	8.88164285495776	29.0172238158727	29.4050043820712	15.4235046013193	26.6760544597491
Meth.TFAP2C	7.08085066333608	11.3874835761947	27.5573592896872	22.4436469259218	33.5234752098997	0
Meth.TFAP4	41.9978620346588	9.98538885043443	38.7447269454715	39.6206087979052	76.5859383812196	21.7496345445251
Meth.TFF2	12.9531166084097	6.61780199008108	0.000199868703879113	3.48772130120072	5.24114691587563	0.36555490468649
Meth.TFF3	10.1595527523567	5.1653619990047	0	2.29769245266212	2.27415400430625	0.000525359973059871
Meth.TFPI2	4.25507653696704	2.41052477404615	6.63801969411259	5.62357555424545	25.3826190933075	10.0295619529191
Meth.TFRC	25.9458469378509	11.6515248245124	32.458525951612	25.7876717038679	60.5711582593571	19.9001455448518
Meth.TGFA	32.1855995897445	9.54094903581688	31.2002604181195	36.8414114219276	43.0883190027927	24.8476070017193
Meth.TGFB1	0.862415716896378	0.389132199456432	0.389634715519596	0.431716630047969	1.44565660941556	0.520156070800662
Meth.TGFBR2	37.7851260286553	4.6764797136407	29.6586495614009	15.7167590278279	34.5805830778088	44.9968755552699
Meth.TGFBR3	12.9489858651374	14.628508809507	1.81084498125499	0.017614030979107	23.3215434569429	20.6065304701906
Meth.TH	10.9097108063143	5.54878078845364	2.37001662192631	0.000347213011752203	0	2.29784314451946
Meth.THBD	5.99036102764979e-07	0	38.9178202987405	39.8180791582185	18.1685181602208	14.5730890992231
Meth.THBS1	15.9689899075665	5.48780837820798	21.8975991734064	25.1637223473156	31.0716117224215	15.3788104785616
Meth.THRB	15.0674627451082	6.72206633297395	15.5255806745057	7.85611851462371	28.8900973797643	4.63035070004618
Meth.THY1	11.6327730325497	5.22701125035705	0.849200116640136	2.5732421449542e-05	6.87071095762557	0.00025355427308012
Meth.TIMP3	13.0609864250777	8.84640690739176	4.16521676754459	6.86519013667382	6.08631717625874	13.8118981908813
Meth.TLR10	9.47726477620817	2.01687836834799	2.92382726027069	4.30204307422968	6.66357889506721	3.00062773323145
Meth.TLR2	26.1630750791078	11.5616000266757	27.3511154757164	19.3142309468675	29.1262697486617	26.6092416661778
Meth.TM7SF2	3.1693190658149	6.30779707911331	2.12048698930036	1.56249519971421	8.85300664168978	3.07662640331337
Meth.TMOD3	22.1094808982532	8.39889948135913	15.0217267038657	9.13747184634501	14.9498036523374	2.69300406122048
Meth.TNC	23.1659091674901	5.83726811308891	22.4510512122554	24.5378337759799	40.8792114567313	17.4948229523888
Meth.TNF	19.209314773396	9.45554291585694	2.0338749212142	4.10239333650935	36.2989347586884	0
Meth.TNFAIP3	39.841450554169	9.3952719374953	32.6087512204021	36.319068360081	65.4488178794139	25.0698663802618
Meth.TNFRSF10B	32.5213571529724	12.2895249485014	28.8331816575653	34.2271842995629	69.876255860914	26.7968309405762
Meth.TNFRSF10C	4.44955276245064	14.3671921911143	6.03750120225882	3.57959156491064	40.0498209105884	19.7050072838032
Meth.TNFRSF11B	18.1980831663557	7.68174537857137	0.00551233792719505	0.637482953626596	19.8225982664935	24.0767184121172
Meth.TNFRSF1B	2.68693526317757e-06	22.4150951388727	15.9884320902752	6.74383940991931	64.0823955841334	21.4554411346769
Meth.TNNI3	6.36654121087809	2.61891430548454	11.1264964000615	8.995740815588	13.2773284831245	5.67114043291313
Meth.TOMM20	31.834802172132	12.1614386725419	33.3084518238532	21.0335699665406	63.045970662302	30.4794619462899
Meth.TOMM70A	41.2552546022801	7.13683157677898	40.5583681379907	25.5182781945188	47.7310839255347	0.000178543869853957
Meth.TOP2B	40.8332048443764	8.69064803434493	30.1037974173917	35.5697814450596	70.6445750710902	27.9780522084771
Meth.TP53	34.0197573333316	7.96698879110515	27.3232580738984	31.7188154353763	62.8753985954723	24.7493460591194
Meth.TP53INP1	33.4498664830156	8.46305154055858	19.3121797252973	19.3982235413133	30.9332037307583	14.9289164801148
Meth.TP73	8.39580921017425	7.26557875926593	18.884215397758	7.96209135304097	19.9686089791034	16.1870650713016
Meth.TPI1	42.3651230461915	10.867153358209	32.5028679304161	32.4005416114574	72.7977397141824	23.7632285098717
Meth.TPM1	4.98586539456156	6.62548164257905	3.00609719328229e-07	0.000535933796035579	3.28286152190383	2.92878255065821
Meth.TPT1	29.8524923849637	7.74018411560187	27.3342311144518	27.1425967853445	54.8393307440286	27.1370604784682
Meth.TRAF4	34.108498768176	11.3440171757634	33.6149936847243	32.9051156317908	61.3578976930834	25.6761015406299
Meth.TRAF6	28.900187198396	6.83021775633287	22.0179233375998	25.4198502170512	50.5307125264941	19.1845678079903
Meth.TRH	5.44907795297608	1.11357621810445	2.75693554556398	1.85540486904214	3.15838786712032	5.06181110869144e-05
Meth.TRIM25	37.3323814850652	13.0771237172186	35.1054105044349	35.5379337689846	58.7621134896823	32.3584285846117
Meth.TRPC1	6.77682479994309	6.34925286811157	8.44935378789636e-05	16.6383989775923	32.4289548169185	30.7232112488822
Meth.TRPS1	4.32134351185339	9.89561617116447	41.5737225820616	46.3569458783694	42.8566916247837	16.2992704071764
Meth.TSC22D3	14.2121017698193	1.42085637944234	12.0085349441734	1.26303865137017	19.11429969962	14.691243097282
Meth.TSHR	18.955222895628	6.74430439039873	5.70926197922073	12.1474960766442	19.7919974509936	9.39189069420006
Meth.TTF1	6.60569174861921	3.59001018995962	0.507116233181456	0.613067835846288	7.0100525319319	2.99109638254684
Meth.TWIST1	2.7145914579901	1.25273071816658	10.5050387171067	11.4157622804294	35.6122505629166	34.111018473971
Meth.TYMS	28.9752342820467	5.87984666863761	22.5192045447809	29.0772773612311	47.2928097701995	17.5938058726236
Meth.UBTF	30.3513415192466	11.8882458189695	23.806041096313	3.83056384566311	79.2158665939065	28.0049999692331
Meth.UCP1	9.71209374280586	18.3077914010326	10.3074431219597	4.78735162104904	28.0224311221647	34.3958545058091
Meth.UCP2	20.5723730965097	15.0836773146546	0.912130132704758	41.2005215885205	65.4679139723226	29.6359328627804
Meth.UGDH	14.6020281669006	1.35316036033504	14.1006722183415	8.90780093936567	28.6223239273413	26.1846699980835
Meth.ULBP1	19.2161832811703	12.3121662557442	14.9206208407945	29.5148749295618	66.2361051821292	21.4551384155803
Meth.USF2	40.9536294383517	9.74595866203496	32.6277650112106	31.6608693476256	62.027452952305	23.5075562367479
Meth.USP18	36.5782110484647	9.85744488999295	28.0357805029019	21.4674973654767	23.8954977685181	20.0496084653437
Meth.UTF1	0	8.64322040995513	6.47351509448732	1.67187411554622	13.1602825455798	30.8210649725253
Meth.VAMP2	34.6069536201706	9.33788411795244	30.7215572324557	31.4626442188808	56.9342662937564	27.8216340098246
Meth.VDR	19.7455397889901	6.16919527344741	20.0250483623321	21.1156183193866	39.6008448639537	16.7963626105296
Meth.VHL	39.3291675494932	10.5889118246649	36.3580061384009	38.7201072173103	70.9422105303641	25.0421582143381
Meth.VIM	0	2.27835396792338	6.54681454207541e-05	26.2166670940875	44.8360961480951	66.1423443022894
Meth.VIPR1	11.8458146444372	12.4909569865128	23.9438433112486	14.8437964571261	48.256690333124	15.9922763701767
Meth.VSNL1	37.5396982425923	10.5668866234422	35.0784339987434	37.2119228033901	45.5258512919772	28.6842140529891
Meth.WARS2	42.3857258572658	12.0971945115879	35.4982737720592	34.8563381473972	76.0961820853932	28.004128853521
Meth.WEE1	35.0383306977058	10.0803251460151	25.9207373687234	17.7809567452868	69.6579034014744	21.543184416357
Meth.WNT4	19.1708195656316	5.16575224465184	14.2601834070824	14.1333070701302	23.5571627663503	13.0894951772683
Meth.WNT7B	24.4974815317676	11.9470761482898	29.3272322604877	26.8532014321756	40.1704625919696	17.218325359922
Meth.WRN	4.46215013367911	8.64154141954591	8.38601723881603	5.45583323248082	11.9011588511986	22.7079263700363
Meth.WT1	7.09402330439309	2.95869644681456	5.30626801777973	7.44406064654518	11.6993282663276	32.2870572452715
Meth.YBX1	14.2686848709145	3.02311640384014	9.88527157235619	10.8733739284342	17.9546306453468	8.26857500288219
Meth.YY1	42.0663657559257	7.04476342944006	30.47171803853	33.0999565925255	66.7914902035409	13.9654457870188
Meth.ZBTB16	9.03329262176205	2.51302742089038	6.94868199717375	10.2475138912694	2.58533861211015	6.01310884578922
Meth.ZEB1	26.8762458722909	9.54424826996773	18.5802925852585	25.8928707107452	53.9993873975946	8.96535466937496
Meth.ZHX1	34.9498196543648	8.23702183085359	25.9366717093183	29.2005735340226	54.4621571694021	20.3877950398993
Meth.ZNF202	36.1142179023465	6.91105439899401	26.1707199131086	29.0977599216213	62.4730778441436	23.5617524262806
Meth.ZNF267	28.0567816216782	4.12694405142706	9.10376502408612	20.7682155955233	52.6221592008315	32.9405749042968
Meth.ZNF76	12.4773142504904	7.33367088264071	11.4123845762807	6.19718158265615	14.3536569017128	12.4121337242231
Meth.ZP3	21.419167560855	13.2486538484893	29.2800117522298	37.0305856491406	59.5724967801839	5.51073750934374
