# Supplementary material for: Preferential Activation of the Hedgehog Pathway by Epigenetic Modulations in HPV Negative HNSCC Identified with Meta-Pathway Analysis
Source: PLoS One. 2013 Nov 4;8(11):e78127. doi: 10.1371/journal.pone.0078127 (PMC3817178; doi:10.1371/journal.pone.0078127)
Supplement: Methods S1 — R code. ZIP archive containing R code used to for the analysis in this manuscript. The README file in the archive describes each of the files contained therein. To fully reproduce the results, the scripts should be run in the following order (1) Preprocessing.R, (2) RunMEGAPSReplicateThreshold.R, and (3) Postprocessing.R. Note that the CoGAPS analysis and associated gene set statistics are stochastic algorithms, so results may differ slightly from values reported here though qualitative results will remain unchanged. (ZIP) [file pone.0078127.s009.zip › CodeArchive_S1/GAPS/ExprsFALSE.MethTRUE/NormalTRUE.HPVPosTRUE.HPVNegTRUE/nP6.nIter50000000.SigE0.10/AResults0.9326912796.Diagnostics.txt]

Diagnostics for A created at Tue Jun 12 18:19:38 2012


number of genes: 972
number of samples: 69
number of patterns: 6
number of burn in steps: 1e+08

Initial chi^2: 5.66088e+08

Iter	Burn In	T	chi^2	number of atoms
0	1	2e-08	5.6926e+08	1
1000000	1	0.02	2.39405e+07	2999
2000000	1	0.04	2.14699e+07	3793
3000000	1	0.06	2.06591e+07	4383
4000000	1	0.08	2.02768e+07	4698
5000000	1	0.1	1.99815e+07	4930
6000000	1	0.12	1.98467e+07	5101
7000000	1	0.14	1.97776e+07	5381
8000000	1	0.16	1.97133e+07	5666
9000000	1	0.18	1.96088e+07	5973
10000000	1	0.2	1.94764e+07	6257
11000000	1	0.22	1.93416e+07	6463
12000000	1	0.24	1.92299e+07	6602
13000000	1	0.26	1.91465e+07	6779
14000000	1	0.28	1.90697e+07	6876
15000000	1	0.3	1.90177e+07	6994
16000000	1	0.32	1.89829e+07	7013
17000000	1	0.34	1.89766e+07	7103
18000000	1	0.36	1.8974e+07	7186
19000000	1	0.38	1.89718e+07	7188
20000000	1	0.4	1.89703e+07	7278
21000000	1	0.42	1.89695e+07	7240
22000000	1	0.44	1.89691e+07	7285
23000000	1	0.46	1.89682e+07	7351
24000000	1	0.48	1.89675e+07	7384
25000000	1	0.5	1.89672e+07	7361
26000000	1	0.52	1.90159e+07	7366
27000000	1	0.54	1.89664e+07	7384
28000000	1	0.56	1.89661e+07	7429
29000000	1	0.58	1.89655e+07	7399
30000000	1	0.6	1.89652e+07	7446
31000000	1	0.62	1.89646e+07	7480
32000000	1	0.64	1.89643e+07	7506
33000000	1	0.66	1.89642e+07	7570
34000000	1	0.68	1.89637e+07	7611
35000000	1	0.7	1.89635e+07	7627
36000000	1	0.72	1.89632e+07	7625
37000000	1	0.74	1.89629e+07	7662
38000000	1	0.76	1.89628e+07	7667
39000000	1	0.78	1.89624e+07	7660
40000000	1	0.8	1.89623e+07	7746
41000000	1	0.82	1.89621e+07	7764
42000000	1	0.84	1.89622e+07	7760
43000000	1	0.86	1.89619e+07	7756
44000000	1	0.88	1.89617e+07	7802
45000000	1	0.9	1.89616e+07	7810
46000000	1	0.92	1.89613e+07	7805
47000000	1	0.94	1.89613e+07	7874
48000000	1	0.96	1.89612e+07	7885
49000000	1	0.98	1.89612e+07	7956
50000000	1	1	1.89609e+07	7940
51000000	1	1	1.89608e+07	7935
52000000	1	1	1.89609e+07	7943
53000000	1	1	1.89607e+07	7986
54000000	1	1	1.8961e+07	8011
55000000	1	1	1.8961e+07	7962
56000000	1	1	1.89609e+07	7945
57000000	1	1	1.89609e+07	7974
58000000	1	1	1.8961e+07	7933
59000000	1	1	1.89609e+07	7974
60000000	1	1	1.8961e+07	7954
61000000	1	1	1.89607e+07	7962
62000000	1	1	1.8961e+07	7998
63000000	1	1	1.89607e+07	8003
64000000	1	1	1.8961e+07	7991
65000000	1	1	1.89607e+07	7977
66000000	1	1	1.89606e+07	7976
67000000	1	1	1.89611e+07	7988
68000000	1	1	1.89609e+07	7975
69000000	1	1	1.89609e+07	8017
70000000	1	1	1.89609e+07	7958
71000000	1	1	1.8961e+07	7958
72000000	1	1	1.89611e+07	7972
73000000	1	1	1.89609e+07	7972
74000000	1	1	1.89609e+07	7986
75000000	1	1	1.89611e+07	8003
76000000	1	1	1.89606e+07	8060
77000000	1	1	1.89609e+07	8055
78000000	1	1	1.89609e+07	8001
79000000	1	1	1.8961e+07	8077
80000000	1	1	1.89611e+07	8062
81000000	1	1	1.89609e+07	8016
82000000	1	1	1.89608e+07	7997
83000000	1	1	1.89609e+07	8059
84000000	1	1	1.8961e+07	8018
85000000	1	1	1.89608e+07	8067
86000000	1	1	1.8961e+07	8052
87000000	1	1	1.8983e+07	7989
88000000	1	1	1.8961e+07	7919
89000000	1	1	1.8961e+07	7908
90000000	1	1	1.89608e+07	7977
91000000	1	1	1.89609e+07	7940
92000000	1	1	1.8961e+07	7972
93000000	1	1	1.8961e+07	7936
94000000	1	1	1.89609e+07	7923
95000000	1	1	1.8961e+07	7997
96000000	1	1	1.89609e+07	7989
97000000	1	1	1.89608e+07	7958
98000000	1	1	1.89611e+07	8022
99000000	1	1	1.89609e+07	8020
100000000	0	1	1.89609e+07	8040
101000000	0	1	1.89612e+07	7985
102000000	0	1	1.89609e+07	8000
103000000	0	1	1.89607e+07	8047
104000000	0	1	1.8961e+07	8048
105000000	0	1	1.8961e+07	8025
106000000	0	1	1.89608e+07	8008
107000000	0	1	1.89608e+07	8036
108000000	0	1	1.89609e+07	7983
109000000	0	1	1.89617e+07	7981
110000000	0	1	1.89609e+07	7992
111000000	0	1	1.89608e+07	7997
112000000	0	1	1.89609e+07	8060
113000000	0	1	1.89607e+07	8032
114000000	0	1	1.89609e+07	8064
115000000	0	1	1.8961e+07	8059
116000000	0	1	1.8961e+07	7975
117000000	0	1	1.89607e+07	7988
118000000	0	1	1.89607e+07	7971
119000000	0	1	1.8961e+07	8047
120000000	0	1	1.89607e+07	8060
121000000	0	1	1.8961e+07	8022
122000000	0	1	1.89609e+07	8041
123000000	0	1	1.89611e+07	7983
124000000	0	1	1.8961e+07	7970
125000000	0	1	1.8961e+07	8008
126000000	0	1	1.8961e+07	7966
127000000	0	1	1.89607e+07	7942
128000000	0	1	1.89609e+07	7946
129000000	0	1	1.89608e+07	8001
130000000	0	1	1.89609e+07	8032
131000000	0	1	1.89608e+07	7992
132000000	0	1	1.89609e+07	7929
133000000	0	1	1.89607e+07	8014
134000000	0	1	1.89609e+07	7963
135000000	0	1	1.89607e+07	7963
136000000	0	1	1.89609e+07	7942
137000000	0	1	1.89609e+07	7918
138000000	0	1	1.89611e+07	7928
139000000	0	1	1.89611e+07	7966
140000000	0	1	1.89609e+07	7961
141000000	0	1	1.89611e+07	7957
142000000	0	1	1.89609e+07	8022
143000000	0	1	1.89609e+07	8009
144000000	0	1	1.89609e+07	7996
145000000	0	1	1.89609e+07	8018
146000000	0	1	1.8961e+07	7978
147000000	0	1	1.8961e+07	8072
148000000	0	1	1.89611e+07	8017
149000000	0	1	1.89609e+07	8014


Summary
<number of atoms> 7999.36 <chi^2>: 18960922 ; chi^2 of mean: 18954943.5859199
