# Supplementary material for: Preferential Activation of the Hedgehog Pathway by Epigenetic Modulations in HPV Negative HNSCC Identified with Meta-Pathway Analysis
Source: PLoS One. 2013 Nov 4;8(11):e78127. doi: 10.1371/journal.pone.0078127 (PMC3817178; doi:10.1371/journal.pone.0078127)
Supplement: Methods S1 — R code. ZIP archive containing R code used to for the analysis in this manuscript. The README file in the archive describes each of the files contained therein. To fully reproduce the results, the scripts should be run in the following order (1) Preprocessing.R, (2) RunMEGAPSReplicateThreshold.R, and (3) Postprocessing.R. Note that the CoGAPS analysis and associated gene set statistics are stochastic algorithms, so results may differ slightly from values reported here though qualitative results will remain unchanged. (ZIP) [file pone.0078127.s009.zip › CodeArchive_S1/GAPS/ExprsFALSE.MethTRUE/NormalTRUE.HPVPosTRUE.HPVNegTRUE/nP6.nIter50000000.SigE0.10/Asd.0.9326912796.txt]

V1	V2	V3	V4	V5	V6
Meth.AANAT	0.0655802123929412	0.0435822533340521	0.00283605057438108	0	0.0751519766510061	0.0720794807882442
Meth.ABCA1	0.323442920915079	0.191975205356689	0.262448072540725	0.29099076431357	0.311909452230812	0.321575559691748
Meth.ABCA2	0.205346296916853	0.125281048881019	0.165741415394696	0.176306725343317	0.20611849192683	0.201351489406124
Meth.ABCC3	0.18300963979771	0.0728328197753497	0.150194267381814	0.185647857589442	0.139356029881879	0.196519116010727
Meth.ABCG2	0.313070175297308	0.1872640392143	0.246583959326702	0.255419556494386	0.249462318641337	0.217738439160112
Meth.ABL1	0.299672291087251	0.170878839512837	0.225023196106866	0.254357236593636	0.287347501099378	0.278768751662025
Meth.ABRA	0.0720630935111762	0.0459713491025255	0.0578061518372722	0.063700342866495	0.07532582591933	0.0721274252439143
Meth.ACAA1	0.297323947023569	0.17100565703459	0.242753870708654	0.268217679387577	0.294895197159323	0.296600387302702
Meth.ACADM	0.189674246440305	0.180265248179787	0.262182924393521	0.25962570703628	0.395193750802397	0.380214666914876
Meth.ACAT1	0.0777373187345316	0.0430664776278033	0.0614459329228328	0.072012497595871	0.0765384749776564	0.0758337411558361
Meth.ACAT2	0.135283819516712	0.0792496707747818	0.10656766231414	0.117633231569832	0.14448433794125	0.148057960885466
Meth.ACE	0.197214545340024	0.146913278373978	0.215741474014594	0.197888127200916	0.233703309168129	0.266896662458091
Meth.ACE2	0.177007257139262	0.123117072920048	0.140798960894295	0.14313860338708	0.14096650856236	0.158246728370303
Meth.ACHE	0.266363200896066	0.178910622727763	0.239686925588079	0.240376148888979	0.296547010262921	0.294632419455164
Meth.ACLY	0.180508055885726	0.117175533189936	0.144834879988296	0.159981756557364	0.150242924538667	0.169266029314756
Meth.ACOX1	0.3305998579615	0.194921423433691	0.275069246958133	0.279131398415361	0.319096004794698	0.320382651520802
Meth.ACSL1	0.306734701907724	0.184853919890806	0.252898727372896	0.253061439951236	0.294646318240736	0.268765799180003
Meth.ACTA1	0.0797110480709404	0.0419026403760069	0.0638940712888521	0.0726288890840708	0.144810693574914	0.163986436542973
Meth.ACTB	0.310031939720759	0.191639265412457	0.227007638804174	0.279329412229042	0.312319828214975	0.298218677948897
Meth.ACTG1	0.206643007083807	0.00275549083936807	0.230064983318934	0.259827093992292	0.30137635977638	0.258962496802557
Meth.ADA	0.203530518669952	0.120484423442872	0.162548571735209	0.143084743808198	0.167301916768776	0
Meth.ADAM17	0.376946311565454	0.225900611569506	0.302132446997963	0.314738581890843	0.362691044050755	0.350394958631132
Meth.ADAMTS1	0.234170706676085	0.168337697020807	0.210808051796362	0.234453079773962	0.184247153258909	0.262517200578686
Meth.ADAR	0.268199129135824	0.152186154416159	0.21426613387024	0.239453028612638	0.272456989554749	0.27594773739454
Meth.ADCY3	0.0707894352825013	0.0412306344880063	0.0562524852492186	0.062325154693366	0.0741068375503217	0.0720160348413083
Meth.ADCY4	0.0857451362914239	0.0728687478187982	0.0840043779827377	0	0.150082480679217	0.17026872026982
Meth.ADCYAP1	0.0762438560815783	0	0.0657409024893401	0.0787674056510773	0.159443237391355	0.181442814760865
Meth.ADCYAP1R1	0.123707184864003	0.0544944720679525	0.120283341804262	0.12979292529288	0.22504946309445	0.266317698387549
Meth.ADD1	0.146469818891478	0.0907381246698827	0.123895036126965	0.138693858806199	0.152927031044481	0.147765517382478
Meth.ADH5	0.350667562673254	0.203408822418627	0.278633329863128	0.317736835123888	0.359945489996578	0.343985025063577
Meth.ADPRH	0.213832655869295	0.157277518856286	0.165864590492024	0.186396800806746	0.200922834935474	0.213769796605742
Meth.ADRA1B	0.00111242803536103	0.0388744629180286	0.0527578564162553	0.0569285893347717	0.0622853072935365	0
Meth.ADRA1D	0.0677397619389564	0.00101784954189512	0.0576714655366758	0.0618129695616439	0.0724588509101572	0.07135561016582
Meth.ADRA2B	0.0714333171243232	0.0402427036351961	0.0584694942854944	0.0628908615221866	0.0723799806422876	0.0716426893443938
Meth.ADRB1	0	0.0392179580914355	0.0641906434681043	0.0657222754926294	0.0904590199897507	0.0966904933793897
Meth.ADRB2	0.182068647435835	0.239924821543915	0.303405393995245	0.304675175657728	0.390493682963339	0.381365900988796
Meth.ADRB3	0.0807476271247441	0.0218358255631875	0.0631340052722669	0.0768040892998258	0.0951359079524222	0.102804749734757
Meth.ADSL	0.360614758140431	0.208641198998997	0.27672299929078	0.332616858342271	0.360093730407552	0.340859917501055
Meth.AGGF1	0.394007683353147	0.227195739964576	0.316718286636058	0.33991684774	0.376177016082112	0.362953238654082
Meth.AGTR1	0.0864259607591951	0.0457102618187312	0.064471271113399	0.0773312606485243	0.129138958061147	0.1435771789565
Meth.AGTRAP	0.3231057012947	0.178380851191823	0.257666871404582	0.291247467618783	0.313874894636303	0.310677321734706
Meth.AHRR	0.0705377485579483	0.0408456962263532	0.0583782612284289	0.0615492555212121	0.0752601311495142	0.0817540923423102
Meth.AIM1	0.288340199385052	0.140180474571472	0.246810764443499	0.26677425503465	0.298217856011537	0.32102189240738
Meth.AIP	0.188411091896663	0.127922098084637	0.148264705390645	0.120647874397515	0.141650352610446	2.77038274832202e-05
Meth.AKNA	0.0938216612566614	0.0469364765456006	0.069829436044481	0.0793835135717513	0.0886870591775383	0.0922534813923517
Meth.AKR1B1	0.293007188014927	0.159270096003084	0.237353284674463	0.265574914826446	0.301087801493668	0.296727544277375
Meth.AKT2	0.381751342439059	0.22055859156601	0.320018492351329	0.337678702107991	0.402427481093481	0.381473805585571
Meth.ALAS1	0.139403712493277	0.12817554300543	0.11299585832309	0.114380258017367	0.153567614854157	0.138380674016273
Meth.ALDH1A1	0.339163233620626	0.216843940981972	0.20683949869046	0.298088349140001	0.350205959070766	0.332911921634287
Meth.ALDOC	0.39815857663304	0.209952711899262	0.269162071359603	1.10498882015281e-06	0.259481804317167	0.278887222172308
Meth.ALOX12	0.127209926164207	0.0559772906448188	0.0678122719557139	0.0730484086168871	0.0228765637837611	0.0642683911075196
Meth.ALOX15	0.102178376232787	0.0979172989858794	0.104190940856027	0.082512480103585	0.148268291538694	0.163326743633389
Meth.ALOX5	0.0964122546314322	0.0694874283724216	0.0864652154617522	0.0880303748896656	0.102776094482366	0.107282491689878
Meth.AMBP	0.0768810887948414	0.0532097145015775	0.0591754724696967	0.0644400408827161	0.0659783228707342	0.00177301990032045
Meth.ANGPT1	0.222653316293612	0.143546235485714	0.188036158187454	0.217281816708189	0.257729008640938	0.250425568340709
Meth.ANPEP	0.0651740464227264	0.05646220428048	0.000399366105340339	0.000993557131016325	0.0757132225111487	0.0704057843745491
Meth.APBB1	0.233121160817802	0.163068508053302	0.219285219423982	0.176822453050448	0.278352831632962	0.277270815132353
Meth.APC	0.0863477717044216	0.000528903963397451	0.0658138002268337	0.073949925144559	0.0808293794642562	0.0791723540166133
Meth.API5	0.274438136067774	0.162806639699537	0.221551316770626	0.240425784681627	0.283977230460021	0.276088906015212
Meth.APOB	0.0974403657352127	0.050090661148857	0.0766546792106593	0.077472484057539	0.0863498242936651	0.0891957468832841
Meth.APOBEC3G	0.0847781713653391	0.0780199894269559	0.076661155383503	0.0746632730163204	0.113382134957594	0.106576164194765
Meth.APOH	0.14126161425945	0.0945209379502864	0.0998161626778286	0.10557583481704	0.0996667020661716	0.113251728898932
Meth.APP	0.245384141239211	0.143193559980838	0.182438083744171	0.242055249026247	0.185132866398356	0.254664963966143
Meth.APRT	0.242614202544307	0.171512419527125	0.204747548952228	0.244419706753677	0.266595347683477	0.258608975778055
Meth.AQP5	0.0892785376227226	0.0631030963769782	0.0677468923909519	0.0731651143408437	0.0898655257868806	0.0917830049741102
Meth.AR	0.0962367502318289	0.0484743071075379	0.0723530153346097	0.0807288535852605	0	0.0776233530378842
Meth.ARNTL	0.156613067835158	0.100817537739597	0.143317126145259	0.150500051804088	0.215009640980991	0.279979963939391
Meth.ASPH	0.241170784628658	0.183526190236607	0.229972918542553	0.200327435221407	0.285625123851613	0.288707887458463
Meth.ATF2	0.261187491966461	0.155623986512861	0.214974517634491	0.23125229086487	0.252955496493578	0.249214831827743
Meth.ATF3	0.0756775795746118	0.0504970713249148	0	0.0696611527393727	0.0656194346647869	0.00384434760461852
Meth.ATF5	0.073490057095023	0.0432992091057509	0.058275527654558	0.0637670692747023	0.0643589998364851	0.017951343960649
Meth.ATF6	0.393740656105222	0.246743325887263	0.314145494991418	0.341967304793087	0.391343535446782	0.39011078821347
Meth.ATOH1	0.172206100371034	0.131387958492094	0.152726259421017	0.163659028240071	0.135250175038753	0.197473131046902
Meth.ATP1A1	0.279401812695028	0.178889831950244	0.231696429556581	0.237896134946537	0.258518757748097	0.269085375269978
Meth.ATP1B1	0.279986432386028	0.175445679437385	0.21760890833395	0.25587155989805	0.248018611529067	0.270607904641684
Meth.ATP2A2	0.293500294135027	0.188756277895812	0.232218525060697	0.259002892782745	0.267255826648287	0.287332768281748
Meth.ATP2A3	0.256118567737407	0.175886697355453	0.190967419481929	0.167965035599331	0.29691184711661	0.248251560527625
Meth.ATP7B	0.128405541013461	0.127791053025775	0.121940796121534	0.135096171067822	0.179262352416148	0.18307958318517
Meth.ATXN1	0.307735773451877	0.183763508809138	0.25614366612454	0.277171622118367	0.296298482766086	0.292739533627565
Meth.AURKB	0.31096624188518	0.170036803419971	0.240337168999456	0.282747221280925	0.30442051906278	0.298635127826475
Meth.B2M	0.325335340595394	0.203105954140029	0.277816982814644	0.296303743778868	0.337948058818149	0.33238920368629
Meth.B3GAT1	0.0973745761647545	0.0748337830919998	0.0866114564454359	0.0919617019763828	0.153178641065185	0.170758697473139
Meth.B4GALT1	0.0815149166325665	0.0685629979179071	0.0652051322085617	0.0665023779086886	0.0830009457237446	0.0814959625018223
Meth.B4GALT5	0.360153014045085	0.197840690688834	0.28928302286098	0.313533107415765	0.343473081430471	0.337781037491568
Meth.BACE1	0.150747995068298	0.101124056664392	0.133108394115824	0.172137209324079	0.000773938548602529	0.141304774442174
Meth.BARX2	0.235986673831883	0.149660833720061	0.196140111262657	0.226997679650251	0.166455476948695	0.243616145961872
Meth.BAX	0.301545349420599	0.178257209794929	0.232195729713723	0.251348315213161	0.258419190410016	0.266099026667798
Meth.BBC3	0.317303334912417	0.180320515316234	0.251087041909234	0.268272394088861	0.312057835682942	0.321151710713098
Meth.BCL2	0.364207677127103	0.194982099282857	0.294543995480067	0.275635497957736	0.362435541677526	0.345512431044821
Meth.BCL3	0.236545893612139	0.134375050804628	0.198217728257018	0.200477594206237	0.238744610848261	0.21916258111512
Meth.BCL6	0.354843199017975	0.213355795770985	0.29258097397816	0.325178755714201	0.361186602358018	0.334510633691794
Meth.BDKRB2	0.184421086319095	0.124272122875456	0.145419050417026	0.16124279840398	0.151198588111706	0.179833460986208
Meth.BDNF	0.188982739481696	0.11208561151876	0.17202675654457	0.154063757608213	0.272381261709229	0.297524897663224
Meth.BIK	0.213847701351125	0.158487968544913	0.148737579708843	0.156184607644956	0.205589302926965	0.20020537699067
Meth.BMF	0.283964416534006	0.167602128047826	0.240657118453462	0.265195197590252	0.28948947426628	0.285264088438224
Meth.BMP4	0.0836378206838164	0.0837641906743674	0.0727298825055697	0.0772123294276156	0.0836086224785167	0.0909035785609368
Meth.BMP7	0.213249444016223	0.124746888370367	0.174672668346959	0.199580497049779	0.163911515675757	0.227157580294448
Meth.BOP1	0.400744943349131	0.218018831372549	0.316927727195789	0.356953978736109	0.406905129350653	0.387012174755145
Meth.BRCA1	1.3156920126328e-05	0.0477545467839947	0.0567609476183331	0.0581050834921095	0.0640330247121712	0.00176250403348659
Meth.BRCA2	0.0744854165880547	0.0407824594734658	0.058463059353956	0.065981124468979	0.0745956746262761	0.0710249062506524
Meth.BSG	0.152225587187451	0.150055496272433	0.182643303944577	0.000135624516325122	0.252742780689044	0.214924842913398
Meth.CABP1	0.194273577893226	0.114352693443156	0.159615837994082	0.173029018346115	0.192628075783594	0.189332698903775
Meth.CALB1	0.105735868175405	0.0556458920742475	0.093753293457975	0.111894669846026	0.212089715871191	0.2300405062198
Meth.CALCA	0.0810524125877817	0.0453764020881997	0.0660377949915429	0.0796678862743574	0.126452247590475	0.141295258850913
Meth.CALCR	0.0995040247192671	0.061342359374368	0.0789521724810757	0.0880587355917934	0.162961173850637	0.183839166016099
Meth.CALR	0.322008777262912	0.196359249653829	0.258996287798866	0.293759498769638	0.328401433312084	0.323663873914117
Meth.CAMK2B	0.16506386671586	0.114509052828497	0.199806432692576	0.153111008116443	0.309198191620359	0.327845724804557
Meth.CAND1	0.161241504859296	0.0917858678826705	0.126874984672125	0.143320204302943	0.159157446996572	0.150851189338378
Meth.CAPNS1	0.197698600722781	0.110317086218402	0.157153093650959	0.185942981282018	0.196089749131785	0.188082550867359
Meth.CASP6	0.168695196075439	0.121992180165067	0.138162722108044	0.118259881404495	0.136105432284236	0.167746927153091
Meth.CASP7	0.337600395100089	0.184217814487678	0.267602620318549	0.313057323355529	0.33324680614597	0.334485824789983
Meth.CASP8	0.245622532542608	0.150248483953383	0.195105060078566	0.203916044287212	0.190787872874089	0
Meth.CASP9	0.305197358781467	0.180441571191917	0.248107146572034	0.270132907301046	0.297122055961373	0.301418187323014
Meth.CAT	0.20511953496953	0.155579655489837	0.200661740132847	0.214659611610036	0.197303717792993	0.21681800555606
Meth.CAV1	0.192949293376373	0.110768781639903	0.163691454254916	0.172914200646277	0.198737413005246	0.206260632209258
Meth.CBS	0	0.0814184715843889	0.0928762979007039	0.0848238156040989	0.175278697191386	0.181894397916485
Meth.CCK	0.0954649031838622	0.0496332797231367	0.0821386526787884	0.0882566929264855	0.110055005779482	0.128853761646961
Meth.CCNA1	0.0836114566487834	0.0480836445587534	0.0665094404687579	0.0785221032573608	0.116897806834221	0.121481286428799
Meth.CCNA2	0.343062232607148	0.201347061054836	0.273920600955152	0.305790511168337	0.350820060483563	0.337521607181458
Meth.CCNB1	0.072131984930676	0.041047577539301	0.0583904586469692	0.0626143020009978	0.0735511036913772	0.0727278930355059
Meth.CCND1	0.313190155323132	0.199253003115412	0.268825921041386	0.256920848354043	0.328495165487616	0.337439304214275
Meth.CCND2	0.216386681328798	0.149721962674957	0.184517681607169	0.233233502148352	0.237987238369708	0.250019159247212
Meth.CCNE1	0.31017248998192	0.176840835752236	0.253297900192143	0.271433752498182	0.308277292808791	0.292570569648986
Meth.CCNG1	0.240346831780588	0.139737183159251	0.191312901819695	0.209437615729711	0.246878295314133	0.245095457637931
Meth.CCNG2	0.368062125610789	0.222184451765223	0.306780384828479	0.334614667983905	0.365641058354449	0.381845404779854
Meth.CCNT2	0.204877583241551	0.111774076374129	0.157989202768919	0.177162398409684	0.200248422949586	0.197372022683938
Meth.CCRN4L	0.352109761256066	0.206292373991473	0.260477192828148	0.321933186507385	0.353231612845558	0.343907327154898
Meth.CCT2	0.347547434651035	0.214041534607141	0.28894571102344	0.325951938917103	0.358139621220377	0.354182643834606
Meth.CCT4	0.345692017832754	0.202304980044975	0.27379214067164	0.315256121269849	0.341661862330971	0.345745636227295
Meth.CCT5	0.367220052944096	0.209739213208722	0.288798768700778	0.327358187107889	0.373439614886481	0.357687210549269
Meth.CCT7	0.294889944123804	0.172941173495875	0.248310118721744	0.271262727442816	0.301328568055548	0.296555004356123
Meth.CCT8	0.31499723292261	0.183797959061707	0.244846217125662	0.283491495128312	0.269191783873439	0.262890911913037
Meth.CD226	0.0706373295659406	0.0607373607624734	0.00189509533891598	0.0654600713420675	0.0845153991388318	0.07663089078763
Meth.CD40	0.157425223862814	0.108984366074554	0.124201583190571	0.1367242250068	0.130583195143696	0.126622328801971
Meth.CD44	0.189438907729092	0.112552425106781	0.150123682640101	0.179484399177547	0.185827093768481	0.179611854408005
Meth.CD47	0.0736752500453455	0.0409257574021328	0.0569123259145594	0.062824858408901	0.0734764003391507	0.072511754814216
Meth.CD68	0.358557889834635	0.197520295094269	0.291273178274849	0.324206917814557	0.358799311415716	0.359494050011952
Meth.CD74	0.0721535543561855	0.0625832990318708	0.00144864709727473	0.0669006449998718	0.0783906475383576	0.0740436386861686
Meth.CD79B	0.0708046139989617	0.0431377670263026	7.35530776965025e-05	0.00403643785781378	0.0720560073184695	0.0741666248315548
Meth.CD8A	0.0813593482359148	0.0675812176572172	0.0848021332276934	0.00114051490555934	0.184872368608196	0.194270668916341
Meth.CDC25A	0.276127784403282	0.16525041061257	0.220855337015696	0.241678908220475	0.253556676683911	0.232871083498505
Meth.CDH1	0.0810796837797846	0.0517258309398274	0.0680547817257705	0.0772567204010717	0.0822650006205638	0.0856180154149582
Meth.CDK2	0.170598739117575	0.113489234617175	0.124176542251981	0.116919623330319	0.156841700714471	0.162344527033167
Meth.CDK4	0.250529790809796	0.145362335707335	0.192383090549252	0.216388490494014	0.240006327389178	0.234882283203447
Meth.CDK5	0.237892723689404	0.132239826231726	0.188099372846069	0.22405798561294	0.234759037675127	0.225443678053901
Meth.CDK6	0.349569908641269	0.20117102916503	0.289291433501555	0.326394993492894	0.366854383041351	0.360195081603266
Meth.CDKN1A	0.226596845083427	0.149953690480577	0.178582268671468	0.215203788841981	0.185721772668645	0.207529008657025
Meth.CDKN1B	0.226105175013462	0.133728378376943	0.183606674177472	0.205488268522185	0.227227015747178	0.217054632081915
Meth.CDKN1C	0.224965621012826	0.152184963575342	0.19746437209122	0.15869463040799	0.209379185088755	0.260075720738502
Meth.CDKN2A	0.339921620989072	0.187376379211937	0.267761842730567	0.288486959229542	0.334136307517853	0.314825579673199
Meth.CDKN2B	0.267945469378555	0.167595987945875	0.221683083992296	0.246935718595587	0.220214864831328	0.245252430552206
Meth.CDKN2C	0.339240751057788	0.187114591523946	0.260060465066239	0.300845568857181	0.334172483777569	0.327154732651117
Meth.CDX2	0.0784628087391957	0.00135928819640467	0.0659128921713274	0.0826346750771959	0.153685555542161	0.184028920618478
Meth.CEBPA	0.196961573613162	0.134204278292027	0.177483227098412	0.214420510714571	0.154338460789125	0.233472685758519
Meth.CEBPB	0.291574632608848	0.18015039318649	0.240405206471522	0.268083687065953	0.300370733174856	0.288944271501783
Meth.CEBPD	0.269896296855394	0.180057700796283	0.214075095464024	0.259135041198723	0.273434787739316	0.275968665796025
Meth.CEBPZ	0.398931680152673	0.215489123813911	0.31533775629423	0.353399951346176	0.396608170178467	0.40586837753539
Meth.CERK	0.26183761016241	0.164797341405578	0.20164399600102	0.220323329729262	0.268638538202203	0.248828390628004
Meth.CES2	0.34468257610374	0.197346726861867	0.285239769733659	0.315327336327872	0.350149982206592	0.350985486664043
Meth.CETP	0.0652696222033495	0.0479573987175302	0.00102916284480965	0.00287464755122793	0.073238732324052	0.0706859503166784
Meth.CFD	0.0783818781399195	0.0502847962173894	0.0625439230958095	0.0697735417245093	0.0767014868073171	0.0733716582397703
Meth.CGB5	0.0705740613451597	0.0406863901410562	0.0582318702773143	0.0619570443484329	0.0740079534966939	0.0730723498347884
Meth.CHGA	0.107952325167112	0.112942154490173	0.0879040045521306	0.126260716354805	0.163346240567804	0.205331811335604
Meth.CIC	0.1484388356571	0.0956486539085508	0.139501114326017	0.124430680757556	0.182542598891492	0.182683463635706
Meth.CISH	0.253602182731748	0.174488042975935	0.188837679704048	0.189787367429026	0.232334008682447	0.253111867950279
Meth.CKB	0.183751236379049	0.120521520294605	0.153992533343133	0.171173605226401	0.189190611396717	0.206590452729965
Meth.CKLF	0.273517301379598	0.163078694931412	0.221506390389523	0.252943093524297	0.272908864705814	0.265339118848494
Meth.CLCN7	0.0787652781917427	0.0598338501604121	0.0653754201482894	0.069140687731585	0.104104142505572	0.13921533834303
Meth.CLDN1	0.209316592417028	0.153374941730012	0.228894540678565	0.169396654796567	0.210856740740051	0.252314479533938
Meth.CLDN18	0.0847247458705656	0.0663124508297999	0.00062009232824296	0.0735906084450682	0.102481588823837	0.140204595296507
Meth.CLDN19	0.0673018223359375	0.0463521446580461	0	0	0.0742370669179257	0.0715447134256165
Meth.CLDN7	0.320754757415907	0.180741487197578	0.26323610759921	0.289363086039224	0.310999719579541	0.328017615716242
Meth.CLGN	0.20025265061432	0.0643464243713501	0.256784161778114	0.183511614659721	0.340963651803064	0.372695171982015
Meth.CMKLR1	0.0802493578865871	0.0427611481536135	0.0610047374741159	0.069619938398152	0.0755996909955668	0.0777277301304953
Meth.CNN1	0.0804851765090887	0.062952130681847	0.0656804786951729	0.000684048006450069	0.0762234203161521	0.0729626484180735
Meth.CNTFR	0.195573630929668	0.106942091733925	0.182070206985964	0.153406102278176	0.172334389444406	0.143425451428093
Meth.COL11A2	0.111856577219091	0.121536866943084	0.10912194138362	0.114401954940174	0.155705922822209	0.183291896618525
Meth.COL1A1	0.133904743094556	0.112554096825016	0.130298644379285	0	0.15055366488177	0.166310104454965
Meth.COL7A1	0.150238744413998	0.0956297731982115	0.113133767648589	0.146968613720261	0.11917416041871	0.150032861668457
Meth.COL9A2	0.216213226174879	0.141629456863002	0.174530974727092	0.20675577130675	0.246545923089696	0.229400949969334
Meth.COMP	0.0827993102962499	0.0497464337665045	0.0713366372816963	0.0704629260285287	0.0826565410820996	0.0846705444745384
Meth.COPS5	0.392559786652479	0.222931859244719	0.319847754696181	0.352213152301986	0.406645630137724	0.406647819271353
Meth.COX4NB	0.290326755938082	0.16384517187609	0.23490114641118	0.256146531701532	0.292270469598969	0.279804237576284
Meth.COX5A	0.353457078388759	0.198126391962895	0.275333222442193	0.309545976552433	0.358356071734584	0.339402849065568
Meth.COX6A1	0.325688365909106	0.182819779725635	0.264577247466964	0.281514388058798	0.325719947583034	0.324913756375631
Meth.COX6C	0.292137901712218	0.187849876122496	0.249821304333752	0.259632661834844	0.301342434162971	0.297047571456832
Meth.COX7A2	0.409453232031188	0.241207431949817	0.330718189647981	0.371363151342009	0.413546469296069	0.396264558546117
Meth.COX7C	0.100626226929415	0.0598108663502497	0.0803422237090311	0.08810566074325	0.0856709437430188	0.092356762620626
Meth.COX8A	0.338446331576596	0.19485444685283	0.266942191520664	0.320553531897715	0.346017071984074	0.333181897689305
Meth.CPEB2	0.137547111873777	0.0779998107666627	0.109335852132812	0.125933812997447	0.133591848028663	0.135957301149131
Meth.CPT1A	0.188527621265649	0.120563270795269	0.152177579151334	0.148718595186385	0.167478125878312	0.132820984810897
Meth.CRABP1	0	0.0447714227229727	0.0806355691399912	0.0778236119646709	0.182460914341736	0.214265503810184
Meth.CRABP2	0.220480898487005	0.143433026064375	0.187023541707314	0.211456132023259	0.190611259043391	0.240646001310697
Meth.CREB1	0.277646346807267	0.165839313905533	0.222345120637926	0.244427191604104	0.265363797613272	0.213824140862128
Meth.CREM	0.307926634435019	0.177833557675555	0.234655622369259	0.270756564363779	0.297894532236087	0.286127980154557
Meth.CRH	0.0918971402141723	0.0599115760157349	0.0765724454300969	0.0810077855990681	0.0884448655171583	0.092803726700618
Meth.CRMP1	0.0790255798451919	0.0425093951890449	0.0623057701193046	0.0735688905690934	0.0832526184466463	0.0834148266844928
Meth.CRY1	0.291601052806404	0.183450869886499	0.253057579485517	0.29392416161683	0.251407840600588	0.338464243700234
Meth.CRYAA	0.0694956489753326	0.0413281823130377	0.0586566102208387	0.00139884395532628	0.0739072892793578	0.0718447375666249
Meth.CSF1	0.278739451857206	0.155577203452559	0.211920919731681	0.258390687549139	0.282694765547873	0.273749273820991
Meth.CSNK1A1	0.355088968136104	0.206864370142714	0.28993430175354	0.31091804251401	0.349886886169232	0.328290450472397
Meth.CTDSP1	0.348861818817585	0.205857845880938	0.285816757590933	0.328808787518003	0.356821007838354	0.356610697087971
Meth.CTGF	0.26000553547627	0.160315540374333	0.21847475291357	0.241842867953493	0.213197957418317	0.265004440959909
Meth.CTH	0.236164230552104	0.152649291476931	0.190026696596083	0.20456539401595	0.240259853928535	0.233885605049668
Meth.CTNNB1	0.255585171615554	0.19026736025424	0.224047696119806	0.24719704864496	0.258410627558792	0.233735764280023
Meth.CTSD	0.289033135669081	0.16993337362428	0.235448593634027	0.267724954938844	0.296181656358193	0.295430837719754
Meth.CTSK	0.0889238350513655	0.0447523409770935	0.0676096368427915	0.0775230967519463	0.0847935949460045	0.0961418626429823
Meth.CX3CL1	0.123463213451998	0.102964529403478	0.111937597077154	0.000970785689384158	0	0.0890927072176255
Meth.CXCL12	0.0796323116223887	0.0464892993028524	0.065486120758731	0.0692915797910955	0.0826836536034515	0.0818559874982887
Meth.CXCL2	0.126922901611933	0.0570495213159375	0.131770007525078	0.128556535041069	0.168276174683472	0.19220273742334
Meth.CXCL3	0.161246517848286	0.0690175034871466	0.155966066765518	0.15653094491842	0.187495062632166	0.222537534799192
Meth.CXCL5	0.0765171849674541	0.0433129344723359	0.0614981258934741	0.0716845210621225	0.0798333133206601	0.0893900549170836
Meth.CYBA	0.207816240794914	0.184463380221326	0.250358486491031	0.205379665058878	0.301315153671174	0.241039416108829
Meth.CYC1	0.210253265299629	0.169689790305133	0.226779093658314	0.253841146052506	0.273387977234294	0.27332870293716
Meth.CYCS	0.377631575780977	0.21219535192884	0.306166936467433	0.341646466478785	0.396302623691853	0.371768126582413
Meth.CYGB	0.0737238526233155	0.0501794663124563	0.0617608765325935	0.0654324094342972	0.08027095209856	0.0770316140747073
Meth.CYP17A1	0.0716452598769097	0.0417178745038414	0.0581352017921207	0.0640466757942517	0.0731010962360712	0.0715924673477174
Meth.CYP1A1	0.107479633615865	0.0785866641718945	0.0937475437066274	0.104958512927248	0.112943404769407	0.124649765866537
Meth.CYP1B1	6.33155086155743e-05	0.11079504490101	0.146949616878487	0.130683638246813	0.226164514163116	0.248819242428204
Meth.CYP21A2	0.0735329558066275	0.0481960452609881	0.0584167775565102	0.0659243510857146	0.0657464655513172	0
Meth.CYP24A1	0.143587448222849	0.0592158422352475	0.187603540068577	0.131592333857778	0.194279845899042	0.23764097183901
Meth.CYP2E1	0.0958639117295121	0.0670528829571709	0.0723870979553452	0.0813038387673076	0.0825097380894647	0.0820925294134567
Meth.CYP51A1	0.325367374980051	0.186855915565494	0.26830751484854	0.287514825640371	0.328788122795441	0.325484972491115
Meth.CYP7B1	0.206873680167929	0.15695969072179	0.173666240485505	0.131733939535568	0.159755236609043	0.184877632569565
Meth.CYR61	0.268921596289025	0.174562950728817	0.221853821166045	0.265501906977178	0.177096018639677	0.270756906470032
Meth.DAG1	0.345416361054099	0.213190569219425	0.281967843052033	0.306207357782298	0.331877123874362	0.350842719820251
Meth.DAP	0.311697134106451	0.187307800048107	0.258433959049554	0.239374562343001	0.316998332683345	0.318453608417183
Meth.DBH	0.0758561074031065	0.0430097401727455	0.0567919866091932	0.063751140118279	0	0
Meth.DDB2	0.282518289434061	0.166295519173815	0.226222307048334	0.252377202298277	0.236772964872773	0.271953232255857
Meth.DDIT3	0.266338117420434	0.133034399999965	0.198589337807617	0.22696723790251	0.2556290640401	0.246865052186222
Meth.DDX18	0.345222176630237	0.200134801239868	0.280291522936742	0.303346018985275	0.333896428153525	0.335825383109532
Meth.DEC1	0.0821537791236665	0.0436177868255317	0.0596805545441219	0.0640385142312669	0.0755068310827159	0.0758404657621807
Meth.DEK	0.26107229009872	0.149701834913807	0.211062766936684	0.229933612546251	0.264186432653529	0.248526506104626
Meth.DES	0.0792593382479675	0.0712706869884692	0.0711787336992234	0	0.0927321534619987	0.0972380216602232
Meth.DFFB	0.283366081916848	0.161020610754368	0.223602785130497	0.253830067248939	0.287218610473902	0.26749519850373
Meth.DHFR	0.285208514290008	0.162841362300187	0.215605900445204	0.251530401059126	0.278126071623815	0.270445570457369
Meth.DIO2	0.0909491812640172	0.0497581345047787	0.0685248235907354	0.084313909044364	0.085102573177196	0.0913256267628145
Meth.DIRAS3	0.0768055006848843	0.0473237228462024	0.0642532221419446	0.070284827425415	0.0762151100112495	0.0749826857997154
Meth.DKK1	0.16522245976308	0.11551751946664	0.116439551293797	0.186441232859338	0.194050535033733	0.23588527174611
Meth.DLX3	0.192672496404301	0.124129649463707	0.152945900187394	0.174580491521852	0.166612609427629	0.189621876814777
Meth.DLX5	0.113967854398344	0.0678740148280845	0.0942197562402137	0.104651161218487	0.0978438489007898	0.123854511862572
Meth.DMD	0.204357812082267	0.147524432567798	0.160397631891659	0.182507770679123	0.1462714331146	0.185065626034059
Meth.DMRT1	0.117807007936151	0.000291297698869546	0.108734665615986	0.190786941538716	0.188717013104718	0.25845975524778
Meth.DMTF1	0.254189385983697	0.140858459763642	0.204965500341056	0.224383760632056	0.253673091304583	0.246894434245053
Meth.DNAJB1	0.0897485652483448	0.0777750155062056	0.0710986660265201	0.00103496515977346	0.0803056529556586	0.0822431971717962
Meth.DNASE2	0.291416726597545	0.15943075329738	0.234851164751573	0.246028840832791	0.277184381403933	0.283104133913999
Meth.DND1	0.0728748785230566	0.0417573668562823	0.057197374377253	0.0622683620833384	0.0738799660264414	0.0726518164050909
Meth.DNM1	0.191461498992209	0.125457764586273	0.148043552050374	0.17735778790924	0.201764280258863	0.200578980226828
Meth.DNMT1	0.208972902667868	0.134292780338146	0.171127249311155	0.189266731501428	0.202962653562109	0.21027891357152
Meth.DNMT3A	0.0753184803054375	0.0422719227829331	0.0577068292871142	0.0655221001905589	0.0741781238500117	0.0723855687188596
Meth.DNMT3B	0.0823765508563482	0.0552979949663529	0.0630710396151608	0.067839517468402	0.0764874867328909	0.0761983364611434
Meth.DRD1	0.0879634576740823	0.0521026712526931	0.0715270411510158	0.084164883053364	0.117514446812388	0.110355333857901
Meth.DRG1	0.337542619100444	0.193440787637031	0.273659283379962	0.295817857096165	0.336100522692346	0.324805445083413
Meth.DSC3	0.145171423268019	0.0911528322487732	0.116566116709939	0.145916311404256	0.11174081722327	0.147598472537713
Meth.DUSP1	0.289622905180133	0.186792540548009	0.223625629592362	0.258286653704181	0.3072656984954	0.2507815590184
Meth.DUSP4	0.000164940277144987	0.0444051575081966	0.148931096374287	0.118392483194948	0.211771731133314	0.224427853707656
Meth.E2F1	0.19361806394464	0.121267094404195	0.152808230480016	0.168868286073086	0.178822844077354	0.191858896618364
Meth.E2F2	0.241732892228487	0.146161576977784	0.198021994699133	0.185027767796749	0.245826083478655	0.23117424091968
Meth.E2F3	0.357628399648686	0.201469681053002	0.282595150296902	0.301410358651754	0.343658917693792	0.342960295118699
Meth.E2F5	0.357910062189961	0.217750019194688	0.290805308850895	0.303134535708706	0.362082616312728	0.348811496545565
Meth.EBI3	0.120148535076316	0.0814048779890475	0.0954488101682999	0.0929184446802414	0.0911383923950862	0
Meth.ECE1	0.103204262076244	0.0877771070794822	0.0925671605434194	0.0783476591364322	0.129171414786692	0.11486973847716
Meth.ECEL1	0.0738763739919782	0.0426816273637639	0.0588774014061847	0.0635497190895561	0.0778258538213118	0.0760209234945867
Meth.EDA	0.224420968942836	0.0721329637459339	0.229749071435521	0.123580105151576	0.124817450209875	0.15329297576569
Meth.EDF1	0.1679850893092	0.101385064098151	0.133766009176313	0.146186751465286	0.171013604941031	0.183509201561696
Meth.EDN1	0.343348849942745	0.196632735640515	0.27379002980051	0.304931963780861	0.342340551778437	0.341090751093523
Meth.EDNRB	0.105417781481147	0.0564999321306947	0.0792362865815422	0.0859439079954808	0.0965757380709902	0.0980009053210122
Meth.EGFR	0.138490102558607	0.0957066831108009	0.127333761458041	0.111008370841334	0.133360462103807	0.182009626979323
Meth.EGR1	0.292348546113233	0.177622841943416	0.231217170723808	0.256940761577862	0.289575926319832	0.276353601494477
Meth.EGR2	0.134152287733332	0.0919578298068189	0.120299502772216	0.117782872647126	0.139310695616014	0.13696206670748
Meth.EIF2AK1	0.384979223502562	0.246176267931258	0.333101324263936	0.34656103595027	0.399139099468635	0.400927976884185
Meth.EIF2C1	0.0741426735332632	0.0455550253002907	0.0584564060995272	0.063684438074277	0.0760477638377776	0.0748085186405158
Meth.EIF4E	0.295306759970797	0.184131351963804	0.233166892599552	0.246711892090683	0.236415056326705	0.0329492801612155
Meth.ELF4	0.0950213128514649	0.0476333521698349	0.0715616090006413	0.0773357325001387	0	0.0732111856527283
Meth.ELK1	0.154749442883258	0.00739743598345013	0.228807791290206	0.000130468353933866	0.129386429154522	0.153573347749823
Meth.ELN	0.102126803715309	0.0790795478034273	0.077056660568281	0.0781724433004815	0.0930103134934274	0.100125697379505
Meth.ELOVL5	0.33876573814904	0.202627389292194	0.278926867007007	0.29516797724375	0.335439790490966	0.332297796363344
Meth.EMX2	0.11347880708884	0.0827470692788413	0	0.114795056513587	0.209798175040377	0.23332332224882
Meth.EN2	0.12532229635859	0.0733092828018341	0.124747862119299	0.131702098873593	0.210805589814476	0.202907817350579
Meth.ENO1	0.266508061584229	0.140347149654117	0.220236986930229	0.226087857662428	0.276720500368745	0.253413712780736
Meth.EPAS1	0.0912106193534592	0.100490950424012	0.0799523236175067	0.0747970740998726	0.110981022641226	0.105269623602839
Meth.EPHA4	0.157969663748517	0.166003202657419	0.215694863456455	0.210272231051586	0.274221171465851	0.271480674795993
Meth.EPHA7	0.124108609385262	0.115059067558156	0.00516366263432221	0.117216031700234	0.268707928566355	0.312526335170075
Meth.EPHA8	0.131214502300938	0.0888428847378662	0.10627352383428	0.12513398528881	0.10464349287918	0.129962385404899
Meth.EPO	0	0.0581336145521963	0.0647538407982193	0.0721578327575076	0.0905341502323082	0.0985287739335119
Meth.EPOR	0.0738363262340144	0.0507404847776161	0.0612270614434011	0.0658091651608708	0.0771078812682021	0.0759159985227694
Meth.ERBB2	0.346415010997243	0.2080405567399	0.280884306939599	0.321416766670307	0.33930395035748	0.348450211435319
Meth.ERBB3	0.0901976098311787	0.062867124010641	0.0749105319341698	0.0798409568460811	0	0.0768402163744799
Meth.ESR1	0.188461546705743	0.155697227026856	0.147732573452605	0.128884601919328	0.253985861182474	0.210555687773838
Meth.ESX1	0.0848714364576115	0.000868680195188215	0.0901921457291899	0.0894302915472297	0.121488474336738	0.141426003244097
Meth.ETS1	0.334827165041161	0.192315665465435	0.257431391138734	0.306250487989799	0.328277355912663	0.321034179224705
Meth.ETS2	0.265384140820165	0.150650324806446	0.202416368732128	0.2275557646846	0.217260426707386	0.00877261594327586
Meth.ETV3	0.298222658139671	0.163426229414706	0.225411904739269	0.244366235224677	0.272836009861316	0.280145760152351
Meth.EXO1	0.358243415321462	0.203004472500377	0.293252819517919	0.323544673337874	0.35917695878973	0.341697203370704
Meth.EZH2	0.313740334943396	0.203711750435824	0.266621959445578	0.293474205472763	0.32469866503056	0.3373243483094
Meth.F2R	0.107225903872498	0.104834087275129	0	0.12818713822694	0.262833482194797	0.298091968297782
Meth.FAAH	0.130111111449044	0.104308169418171	0.10760080882905	0.107386434205236	0.104662122142551	0.131345760090687
Meth.FABP1	0.109121204037207	0.0699636070400735	0.0718546634896253	0.0923513016086634	0.081623605420743	0.0761209638189924
Meth.FADS2	0	0.0641461215004857	0.0723269958917641	0.0687871824208891	0.121126358554358	0.131742099725416
Meth.FAM3B	0.149753835397498	0.119169746479234	0.160654485689647	0.14008108753084	0.178784836818383	0.235846471866511
Meth.FANCC	0.0785861540743716	0.0447422587768191	0.0613179837688251	0.0661127130542062	0.0744112058756224	0.0732196175804341
Meth.FAS	0.374586704853518	0.218705631842236	0.30062173076178	0.324235317366518	0.370695549051292	0.358120487406655
Meth.FASN	0.204016755266934	0.118100646065787	0.173573102045774	0.190588363263656	0.217813869582943	0.207955359019436
Meth.FBLN5	0.19503537817564	0.139007790621251	0.155487679898263	0.187714104345387	0.15721882568101	0.197553509958178
Meth.FBXO15	0.363876335853105	0.213845311627901	0.297007623585206	0.312963322113522	0.361402220886658	0.356414039311332
Meth.FBXO32	0.253640837300785	0.162203057781231	0.222109540847355	0.235103725718074	0.264798842277126	0.262596456459427
Meth.FCER1G	0.0714521920852575	0.0390930026030556	0.0578966626828144	0.0638883384620199	0.0740330269444153	0.0722231960722281
Meth.FCER2	0.0918626965761178	0.0713946994924637	0.0724211713802115	0.0816333266356721	0.0868173443075586	0.0815676985908247
Meth.FCGRT	0.0845111100481756	0.0620490943425162	0.0641438739917029	0.0734719909295894	0.0832663234053532	0.0859202142954647
Meth.FDFT1	0.309995571112034	0.16496560835757	0.246352244470437	0.275773794346533	0.28488574537989	0.284470151730252
Meth.FDPS	0.368783259920686	0.22703750321717	0.30844623950189	0.339187156712882	0.386496456013096	0.371220674107563
Meth.FDX1	0.337679022242814	0.185166795440535	0.271067633073822	0.293528414187631	0.319639734907149	0.313209857652903
Meth.FGF19	0.0810944772250227	0.0694253925136872	0.0657786980252036	0.0698220343949142	0.0884531124161136	0.0886273269258599
Meth.FGF2	0.190623254585767	0.164759568597292	0.176556787252949	0.176356975721368	0.245676836045064	0.262489287888111
Meth.FGF3	0.092044890211745	0.04978854635845	0.0835393101111432	0.084654096146929	0.135430437537792	0.169567257259821
Meth.FGF4	0.0734414513341409	0.0414853573612093	0.0593910636861225	0.0629005029817143	0.0725795300972816	0.0716696599588202
Meth.FGFR3	0.175833602460822	0.126684972599983	0.154361074394854	0.144792773351564	0.17303875516357	0.192270021300504
Meth.FGFR4	0.26679719306827	0.194077251708113	0.262182955310956	0.249308338005042	0.217291734424106	0.214799954385421
Meth.FH	0.286042375623354	0.171784482803047	0.234430804624879	0.26475911092963	0.29587214539307	0.279503808994975
Meth.FLI1	0.00178189426572242	4.10500867906915e-05	0.0218343377941697	0.127542898043037	0.208483201459318	0.258068422706416
Meth.FLOT1	0.211337480322146	0.125117105995774	0.162432554820957	0.192122105674548	0.204780602926256	0.194763450931772
Meth.FLT1	0.117143861932241	0.105992243725179	0.117136340679194	0.122309272208634	0.152670349785724	0.177271480661156
Meth.FN1	0.130688193789373	0.156429787241131	0.115020489567374	0.139245454379219	0.232192662345571	0.28623718988301
Meth.FOS	0.266106736062038	0.154255228495681	0.208760353387698	0.23000241982408	0.25575134697156	0.219603140441854
Meth.FOSB	0.294729791312392	0.176308709791082	0.237446010960686	0.261240189285266	0.294600719592509	0.284887990874406
Meth.FOSL1	0.196353990316757	0.135678410415099	0.162179273745956	0.144860736358982	0.162768352023634	0.142944857442321
Meth.FOSL2	0.340642072388171	0.200602782626174	0.275824405072064	0.311181446078877	0.33646006494514	0.329092544659082
Meth.FOXA1	0.158255307685351	0.0911874291652734	0.130871899926089	0.15111531136449	0.115105952292017	0.154151925080354
Meth.FOXA3	0.172030721496993	0.169201085727574	0.180948721047202	0.16597984593013	0.287915384319632	0.274106119711728
Meth.FOXC1	0.198409577803117	0.14327020597044	0.198560620936965	0.225721166818457	0.201184900355712	0.263832298444887
Meth.FOXD1	0.120582035133068	0.0722309408410076	0.10366442560984	0.129947611278711	0.0984499875951225	0.115967012004376
Meth.FOXF1	0.00348250570015285	0.120970615959909	0.096093050397152	0.110258889209931	0.20659137378435	0.253296025279497
Meth.FOXG1	0.0794732803129537	0.0026877810534178	0.0726960209179735	0.0753777074471772	0.150733273214256	0.177659159589876
Meth.FOXH1	0.0671729576520513	0.0515618606591925	0.00119323930089688	0.00057297575804453	0.0734758633755349	0.0705283323912377
Meth.FOXJ1	0.081102293597752	0.0659849481920056	0.0667237809300433	0.0739761011659445	0.103095596119612	0.110294536345153
Meth.FOXP1	0.309835048435474	0.177823929043855	0.250587085404011	0.274064130866327	0.292782408013914	0.285992788873783
Meth.FOXP3	0.0986561238939573	0.0494768254642654	0.071780062433623	0.0817087388673985	0.0817836527132752	0.0844401156143463
Meth.FPGS	0.336283261395274	0.203317492415533	0.27571339135063	0.309669601663945	0.349969228104598	0.34194109917377
Meth.FSTL1	0.0719997791438553	0.0548058923916402	0.0630023696218868	0.00437861802445032	0.0774237304119374	0.0740760440488026
Meth.G0S2	0.100633191882262	0.0805047594670974	0.0786665349134148	0.0763433705233701	0.128313322455219	0.137814596821121
Meth.G6PD	0.143796055154978	0	0.194636261388683	4.29654008359677e-06	0.12321826316164	0.144615083642627
Meth.GAA	0.346427344975671	0.203935434441465	0.276304273897655	0.295271436755684	0.345598934298204	0.342219073115398
Meth.GABBR1	0.281653949974103	0.169279043892022	0.238079780050225	0.265504045753167	0.297045376953001	0.292139671887066
Meth.GABPA	0.375070660366625	0.237682424159396	0.315658359424487	0.343875977265631	0.391901691909086	0.377376512797805
Meth.GABRG2	0.13511915016445	0	8.36251298574272e-05	0.135733837357317	0.200072330228265	0.259860419286642
Meth.GAD1	0.30619339340253	0.169042815293267	0.233612187436111	0.266984346276844	0.268271796338243	0.281458410858565
Meth.GADD45A	0.331893376620605	0.199585525779151	0.262894297443758	0.28911451503299	0.332598265844312	0.321938488523912
Meth.GADD45B	0.329795589746067	0.185221821446272	0.257495660614633	0.297504000776627	0.326034076434084	0.320570606256925
Meth.GALT	0.323529790609942	0.178223264736724	0.258885153891965	0.283682840064581	0.327220853967341	0.31878647279103
Meth.GAPDH	0.339152289250945	0.203152876399176	0.280877564485522	0.31220996855681	0.326581432181614	0.328506215815959
Meth.GAS6	0.0755549463000515	0.0588634151863355	0.0618413418173801	0.0662171372018086	0.0747043914738331	0.0728703180519632
Meth.GATA3	0.0981271990452714	0	0.123763145244715	0.146097850082116	0.163263272754659	0.199901355342558
Meth.GATA4	0.0833119234899183	0.0480446300512989	0.0671474980306299	0.0716285738816113	0.126193279627382	0.129771587102359
Meth.GBX2	0.0831191352734732	0.0476422916503679	0.0655400796861489	0.0812928491556527	0.117161449680069	0.139907508215128
Meth.GCH1	0.336369430011994	0.190289928646991	0.270157550941661	0.286985707034112	0.331213054703834	0.326702402813891
Meth.GFAP	0.068413740761237	0.0470834791564903	0.0172116593310809	0	0.073603319670238	0.0718833439958109
Meth.GFI1	0.159574100350571	0.11927671928308	0.132547154202392	0.147407485758541	0.149113853392739	0.14877636220198
Meth.GFI1B	0.27947873320805	0.175967542198288	0.21087164022822	0.222572797537801	0.295863965620672	0.268342888482216
Meth.GFPT1	0.0970081054597495	0.0937619042948694	0.0746060858956081	0.0794858876261121	0.0879404654540819	0.0960967331920154
Meth.GGH	0.304450431860626	0.179858540021857	0.2534965692078	0.274539164565484	0.297584046202317	0.287896750815528
Meth.GHR	0.287319386631733	0.171980005967264	0.236953719185769	0.266299030264001	0.252793734331908	0.311118652044331
Meth.GIP	0.0813226060647188	0.0592412553525491	0.0720011626916364	2.88501412197025e-05	0.0618600855296887	0.000854329753087375
Meth.GK	0.281632669452143	0.0766198607579972	0.236787913110977	0.151817421369222	0.132553548487217	0.168563369341197
Meth.GLI3	0.320343470336556	0.195783804376924	0.268806217046304	0.299922323592557	0.312387387559319	0.342647568179023
Meth.GNAI2	0.33352387161731	0.195734263412292	0.264224921831719	0.263622121308949	0.314149083357439	0.301766919183818
Meth.GNAL	0.106227484679073	0.076702718383455	0.0816757382702387	0.08322791571906	0.0838814363382632	0.0897837369373866
Meth.GNAS	0.0783146830502956	0.0432459166323907	0.0655666157239942	0.070057987286693	0.0819024705734569	0.0849787998853907
Meth.GOT1	0.366665701189215	0.206964607404786	0.288364563295803	0.321185497761908	0.350528896407815	0.351664134504845
Meth.GPAM	0.383104754572635	0.224311471071191	0.311310256209331	0.339109997933402	0.382562200341586	0.396701491357582
Meth.GPC3	0.110885277478387	0.0182309548892306	0.134139646929006	0.099102921440893	0.113141457363716	0.148473122861411
Meth.GPX1	0.0954595809853691	0.0638494927531496	0.0731373965610521	0.0851297958787927	0.0835455904705694	0.0802505695119315
Meth.GPX4	0.282683185105343	0.169193731133683	0.215372127891665	0.25578373734642	0.276070551007774	0.264154564755622
Meth.GRB10	0.128780992370735	0.0813283701511711	0.103657113642569	0.0999839029474933	0.11897983176412	0.152992125293205
Meth.GRIN1	0.0765721375541957	0.0419934844036352	0.0610712046169735	0.0670711789021075	0.0901345318160651	0.0925404203324636
Meth.GRIN2A	0.108704095165933	0.00133454899559646	0.124304424704016	0.108006346934561	0.259583585069835	0.280750345232828
Meth.GRIN2B	0.0934519396306501	0.0530064591627101	0.0666985584936162	0.0785142843235377	0.0846942439353261	0.0848249743450351
Meth.GRM6	0.0709475283650493	0.00162227178733334	0.0582839155686642	0.0668883118820077	0.0872279459101507	0.0867755995471164
Meth.GSC	0	0.0475531585359063	0.10949758174793	0.11217865332588	0.20794081847225	0.250046249329712
Meth.GSN	0.212769459815903	0.127994828497873	0.179124450890799	0.158127494443627	0.195139525386768	0.231707581183676
Meth.GSTP1	0.111712629591713	0.0991459749277667	0.10698299094867	0.00179642032770051	0.0967136012821666	0.101603850305416
Meth.GYPC	0.169557100608438	0.101923421289199	0.115827968182901	0.142658271465976	0.193503426545383	0.214659929029863
Meth.H19	0.0731223133606018	0.041355448794171	0.0582327715307813	0.0653604109160074	0.074832862570734	0.073836021002419
Meth.H2AFX	0.319301108692211	0.185110237846697	0.257154773584068	0.275877734388293	0.313833190288126	0.315815765008541
Meth.HAMP	0.0982373873321696	0.0780996641008692	0.0783052737615205	0.0842541937298842	0.0862586761911381	0.0859018866303738
Meth.HAND1	0	0.0809954807632303	0.0841986845973919	0.0995084950468328	0.135636642345963	0.168370654408636
Meth.HAND2	0.0742325623853398	0	0.0613057358965167	0.0720600892996322	0.11986713186637	0.136369504749023
Meth.HAP1	0.203873477658927	0.124172839297187	0.160120071431694	0.196489934922608	0.188655514262735	0.215978720988263
Meth.HBA1	0.0905220520292079	0.0681113080276667	0.0797036083985765	0.0946021706660316	0.104026335495334	0.125020640893876
Meth.HBEGF	0.134977224114364	0.0939757390124875	0.105892802110541	0.138821758904375	0.111771169346559	0.136864374214431
Meth.HCK	0.264648954355185	0.17663411254746	0.212232814089268	0.236476392176611	0.313973086122377	0.290097092244316
Meth.HCN2	0.0955723230106532	0.0479719660212719	0.0808591970245808	0.089080899438034	0.128840335195997	0.14396665179866
Meth.HCN4	2.16250971634259e-05	0.0458179283771773	0.0646665093802856	0.0741065138616161	0.0950453653370162	0.111912803338131
Meth.HDAC4	0.269910553588415	0.168160813882592	0.231858532915044	0.2475063193853	0.290466047889582	0.255610780525448
Meth.HES1	0.324974347984086	0.160534664077407	0.240123023301794	0.287014266078117	0.317662616822278	0.340056475391116
Meth.HES6	0.109612472662779	0.110964223780825	0.129738969431991	0.094366246544829	0.151598150843994	0.168334550610712
Meth.HEY2	0.276852641109803	0.173561587149154	0.235380094575889	0.238138959718581	0.271724366620388	0.296662868119763
Meth.HHEX	0	0.113171534195508	0.102846046790173	0.0851991713767656	0.139067289440456	0.126837454184197
Meth.HIF3A	0.159654008912138	0.143588010762548	0.134865815645423	0.177011040448333	0.150853354992034	0.158504762278752
Meth.HIP1	0.149253232638432	0.0849281359171705	0.114423829974175	0.136653430228645	0.149811291781882	0.144862650063317
Meth.HIPK3	0.0761566655529734	0.041353454238394	0.0611368981905088	0.0664407450938544	0.0738907903898258	0.0741862011946081
Meth.HIST1H1T	0.0720488993028316	0.0407641461505828	0.0602882223788879	0.0638297300150864	0.0740443271519719	0.0723190302508536
Meth.HIST1H2AM	0.326081653261109	0.192793099991286	0.260422484831878	0.285847175341845	0.328391551678038	0.309522159476187
Meth.HLA-B	0.368083986628651	0.209120515035151	0.297148367373566	0.319580119320671	0.25976051945838	0.366220019634481
Meth.HLF	0.0724384831730686	0.0543455168849384	0	0.0696822790343165	0.0832942713464771	0.0808352563269884
Meth.HMBS	0.267342527716684	0.166322811762191	0.222040454475289	0.250134726574196	0.269376002899546	0.273730761965348
Meth.HMGB1	0.308252192296531	0.186887011824737	0.245555737013581	0.273187554574164	0.291318590963869	0.287897441350262
Meth.HMGCR	0.394253770138099	0.233353600528818	0.334316004393061	0.348789309968214	0.388272807389872	0.373782542995263
Meth.HMGCS1	0.19092607974895	0.105200282835078	0.149124006586844	0.172677042139504	0.184357965947047	0.186951841482174
Meth.HMGN1	0.0810732535744654	0.043617644581756	0.0644187216520261	0.0841636434426619	0.0882498106112708	0.0799974904077771
Meth.HMOX1	0.0775570562490677	0.0574005405856321	0.00370225635589616	0.0708153823499567	0.0735152888660293	0.0697860665989613
Meth.HOXA1	0.304380848659329	0.154984611048555	0.244739285124355	0.203360771324128	0.319470815540404	0.286782234985568
Meth.HOXA10	0.144704185570711	0.118592775521535	0.111961512482442	0.124331519406299	0.142095482537214	0.141497427265821
Meth.HOXA11	0.0794159980972371	0.0676017829023079	0.0700954221033697	0.00177447265131762	0.10280742150101	0.101202907061323
Meth.HOXA13	0.137606066685234	0.111722156524019	0.130346018604604	0.159170856622463	0.128785605789427	0.176894354274553
Meth.HOXA2	0.0803685745546099	0.0437232909195282	0.0633429452270083	0.0701769273386837	0.0856227340360891	0.0886566362966114
Meth.HOXA4	0.0812689910648448	0.0444707032605414	0.0683378979472297	0.0695402280179616	0.0808651831008296	0.0842146082494118
Meth.HOXA5	0.10671111445843	0.0748037226844512	0.0844142922470509	0.0827685992185116	0.00185508558829831	0.0837341249112928
Meth.HOXA7	0.0904810976973022	0.0507857665108504	0.0760241297217426	0.0772736691592027	0.1415227042625	0.136486583063879
Meth.HOXB1	0.0686726655516813	0.0412086223607017	0.0597375820358122	0	0	0.0583385298586409
Meth.HOXB2	0.095433838881881	0.0558115225263797	0.0798269775004963	0.078430840240235	0.116476996232987	0.122287715788438
Meth.HOXB3	0.0847629036972554	0.0953365333920573	0.0783603438284615	0	0	0.079580461760775
Meth.HOXB4	0.0837454191701433	0.0457302593840637	0	0.0788561297582886	0.150933473960804	0.141504644505077
Meth.HOXB7	0.15185210999851	0.00214037963754665	0.0995727139297403	0.137606946041327	0.174670722320402	0.1465383375083
Meth.HOXB8	0.0843994374702377	0.0621797280557861	0.0742873747419227	0.0766644182538853	0.116129381387819	0.125652322950334
Meth.HOXC8	0	0.116487022838022	0.204261055095564	0	0.276282967218393	0.281052627047599
Meth.HOXD1	0.172729744307754	0.0963646964890356	0.105632905282151	0.167896190785555	0.130957534809116	0.16527422812323
Meth.HOXD10	0.0809124751245254	0.0423582399128887	0.0675960985879162	0.0767006477954686	0.122670338992685	0.156928115216246
Meth.HOXD11	0.11185422358042	0.0836906643254983	0.100100882588991	0.120788233222826	0.105404169884973	0.13107534357707
Meth.HOXD13	0.0952390067960002	0.0481197593641315	0.0744187273796853	0.0801436376404832	0.138618044423217	0.143920403409117
Meth.HOXD4	0.0671807649925416	0.000227988500096406	0.00196718801855557	0.0650037192358386	0.0927528471278676	0.0881407826762234
Meth.HOXD8	0.0786019354122219	0.00186378410980669	0.0742513513665466	0.0795422935838744	0.124860207415085	0.152389507062752
Meth.HOXD9	0.00899466923621263	5.07827870406687e-05	4.08824051551704e-05	0.0550801689866555	0.123007592018939	0.139803018252668
Meth.HPGD	0.264102904764659	0.161332789300146	0.225259625260955	0.221049228144739	0.277164318493032	0.2807703777896
Meth.HPSE	0.311774621583182	0.207122681462704	0.28426127016178	0.296857352507392	0.338614762464325	0.349872546880248
Meth.HRAS	0.189690275338424	0.129385394331009	0.148049798271165	0.156189668507878	0.160442654573236	0.155203876899826
Meth.HRK	0.165329138155666	0.116209927178558	0.148972421304886	0.135285339591014	0.180387518949791	0.169431641605346
Meth.HSD17B8	0.00345881139737395	0.188586956499432	0.251031425578104	0.158526456393275	0.34097611011574	0.36141003830631
Meth.HSF2	0.316035392697849	0.190153263167057	0.25130830461267	0.281355820626165	0.316003958756418	0.303155614181098
Meth.HSF4	0	0.091517437955741	0.0947907102828667	0.0728883230504326	0.141499050756284	0.126027136616896
Meth.HSPA1A	0	0.124635054332488	0.1726812378012	0.19642064104696	0.203945380745973	0.233754788376022
Meth.HSPA1B	0.21390140238966	0.142737534589348	0.178402359351565	0.206785078147461	0.227994808639896	0.231995362556806
Meth.HSPA2	0.0726877123877506	0.049710830151359	0.0585866668247327	0.0617628012945134	0.0734839770678445	0.0720120095924778
Meth.HSPA5	0.298745283259633	0.164359090977747	0.228755230193614	0.25919193598566	0.289526961218408	0.269181524809612
Meth.HSPA8	0.325967562720031	0.19255807012419	0.258740527955998	0.29982481045223	0.32774005693062	0.32399675482528
Meth.HSPB1	0.349001402805729	0.202675336313978	0.289860993600742	0.314687409486869	0.353207922803765	0.349195341698856
Meth.HSPD1	0.398244067592709	0.217903106094585	0.302354305904062	0.34736906164112	0.367271589977512	0.369165302953149
Meth.HTR4	0.0872229168012968	0.0455027994318305	0.0710442860794448	0.0822895511383511	0.116852379475065	0.142505943015837
Meth.ICAM1	0.333559595742459	0.196940620910351	0.267171269554234	0.30311751946505	0.316192235141012	0.299908751722531
Meth.ID2	0.174273511954165	0.113144896590354	0.155423930183973	0.153006695845313	0.143491017461588	0.137124034880578
Meth.ID3	0.312406795369023	0.185634324071014	0.252926198470069	0.268124943102206	0.304299656179302	0.300538782601283
Meth.ID4	0.0938481350271075	0.0703600715312761	0.0885033676618594	0.102260327080319	0.112933347376358	0.132906018809831
Meth.IDH1	0.30918452958313	0.202430645293175	0.232772606214135	0.263405046210676	0.243168746787806	0.283414842988552
Meth.IER3IP1	0.360431672154559	0.196591382073675	0.289909187197544	0.321595281274843	0.370120917435708	0.354114108342644
Meth.IFNB1	0.117489050483947	0.101262087260301	0.0873515271896319	0.103067990980107	0.0865295648419493	0.0901956152751876
Meth.IFNGR1	0.265372954076322	0.15357435820841	0.208127937308844	0.228975723729051	0.25651735005999	0.252673253702494
Meth.IFNGR2	0.0957060647841878	0.0819415223592383	0.0813761563749806	0.0778303893318336	0.131686560548056	0.115036420148701
Meth.IGF1R	0.180702425515722	0.102642805491483	0.150393321600328	0.179168470780864	0	0.159426536488779
Meth.IGF2	0.0820794402749688	0.0469679309584232	0.0666190301972991	0.0827971954580907	0.0802785230101466	0.0926367086471688
Meth.IGF2R	0.291690793774396	0.178688766828116	0.228913952437216	0.253813542144388	0.283601244332682	0.276737200097002
Meth.IGFALS	0.0724252690711516	0.0421515702525562	0.0581075790131023	0.0629344145606797	0.0744479627351381	0.0718840194730592
Meth.IGFBP2	0.154788827350303	0.0945829802752631	0.123304552213245	0.127758047627016	0.115373079846082	0.15724109497706
Meth.IGFBP3	0.13821848350471	0.056891498855117	0.116012467183368	0.123667534531629	0.126426483193628	0.191611269963061
Meth.IGFBP4	0.235838914901418	0.146102659749626	0.198140713843788	0.218583409646228	0.216953307054043	0.242267440832105
Meth.IGFBP5	0.213184546865287	0.144071150398347	0.163226286375058	0.153975381060749	0.221204746870665	0.247372345524478
Meth.IGFBP6	0.283127880094066	0.169313683461791	0.222868227574835	0.257445271593862	0.271593380595288	0.274419376139113
Meth.IKBKB	0.288402495203965	0.166747184844084	0.233227918672907	0.250539776021378	0.291143343024382	0.291283397642192
Meth.IKBKE	0.124000371233549	0.0966907543667177	0.09787485066034	0.106503653374395	0.102781094122832	0.104902903857204
Meth.IL11	0.168284514873918	0.12258883729124	0.127931588725429	0.164931853141451	0.151321546690288	0.171742765883718
Meth.IL12A	0.353342412613276	0.209125954995651	0.27818941491622	0.335069779233534	0.359441561684522	0.348599300503975
Meth.IL12RB2	0.133003016359897	0.0717183855557385	0.11055787145557	0.0944163277634606	0.129457446955646	0.108036947221401
Meth.IL4R	0.297765121270252	0.164001469453222	0.235141046461766	0.263840643445297	0.289141660808612	0.293602383879613
Meth.IL6R	0.287923306167333	0.166274474510238	0.233912631725754	0.247204195749249	0.282647701273187	0.257634032388046
Meth.IL6ST	0.173764589866456	0	0.15700271612525	0.169630597218625	0.192516014652401	0.210611957619796
Meth.IL7	0.298707776558794	0.168242402631373	0.254282375006903	0.265855232473992	0.302692864877283	0.331909852348171
Meth.ILF3	0.326174192402026	0.179502710883361	0.253339950875433	0.283663663665186	0.320845744614439	0.32030293588587
Meth.ILK	0.358674287088284	0.198611070938818	0.279151809180138	0.305797460128869	0.347026243987822	0.337274116473854
Meth.ING2	0.229174031111218	0.139537296931406	0.192272386220749	0.222086130912379	0.239540460574775	0.240353347511224
Meth.INHA	0.0841148929466006	0.0628990785821429	0.0653985966665878	0.0733030947573251	0.0796840766201723	0.0791592710166249
Meth.INHBB	0.187219385067946	0.139570723104381	0.169696974044132	0.162550080803403	0.16497380379136	0.206861529232366
Meth.INPPL1	0.248477924609058	0.144702117120602	0.202634092366094	0.223565252420555	0.247782796339025	0.241327754462338
Meth.INSIG1	0.289935748704834	0.175358147707343	0.241845150239259	0.280545904831807	0.279677368765533	0.299843837562034
Meth.INSL3	0.0733837202673003	0.0425858833324294	0.0573984761182915	0.0642312045410886	0.0739932069207316	0.0731206297758186
Meth.INSR	0.0756930701974357	0.053893318540129	0.0601091770611988	0.0674752503333121	0.0786872954268541	0.0765664509002581
Meth.IQGAP1	0.112904186105692	0.0612320580930708	0.0886250744641608	0.10348636092027	0.107789835579369	0.10285976284975
Meth.IRAK1	0.136409777126007	2.00084095142311e-05	0.267118445610831	0	0.124610002453261	0.152240622328533
Meth.IRF1	0.374719397304091	0.221633741842581	0.315407624315597	0.340705697888882	0.384783225256365	0.380301069481457
Meth.IRF4	0.11519027794594	0.0871523021855424	0.11730734158368	0.0957349944825457	0.261133208847296	0.265294572135172
Meth.IRF7	0.0734896285874446	0.0425267208989715	0.0578309092206122	0.0646883742399628	0.0741096816662902	0.0720705466970148
Meth.IRF8	0.087992952070014	0.0553181672549678	0.0679536372840721	0.0750256516479934	0.11088131872027	0.102167283981552
Meth.IRS1	0.136907091350603	0.154556330656062	0.148168539137668	0.00286906040420973	0.250550783302895	0.24196420562828
Meth.IRS2	0.20436479041233	0.130151290974588	0.147014931504846	0.184133566126865	0.126520959545665	0.169916980288819
Meth.ISG20	0.136311333063004	0.111099390895784	0.111397831976801	0.113193639762492	0.119737346169654	0.114035257195025
Meth.ITGA5	0.347584146197602	0.210239501115424	0.278887145893381	0.306582292420881	0.349895407448024	0.336939824987645
Meth.ITGA6	0.172124822050508	0.128946611122827	0.160223669177149	0.144327724931179	0.167483163201206	0.150475765666393
Meth.ITGAV	0.374373503017701	0.214166757524159	0.302385118527737	0.325725042320811	0.378030440415066	0.366205586556555
Meth.ITGB1	0.274797931233632	0.157132666134846	0.215621067258603	0.239134968771901	0.268481016809216	0.261979473870684
Meth.ITGB3	0.0830817743274898	0.0474595538189312	0.0622135046909409	0.0664023586993594	0.0785420688127918	0.0798442931237529
Meth.ITGB5	0.252015240256057	0.165521780205839	0.190105280481921	0.23857665951476	0.197627573610407	0.257592427993157
Meth.IVL	0.08193118561787	0.0683066476050877	0.0716699631841235	0.0798991192333515	0.0795565220624996	0.0788004379372003
Meth.JAG1	0.308674600637226	0.183384006352192	0.255484558167873	0.286379043136541	0.302980776845565	0.310695751009908
Meth.JAK3	0.0801436964177667	0.0486477379974733	0.0611466137115438	0.0653173831405261	0.0721835863237363	0.0726044944014591
Meth.JUN	0.221385594431769	0.128326734986328	0.174845209037934	0.200201877682779	0.223144194807261	0.213663805939295
Meth.JUNB	0.238070402629184	0.186635225514603	0.235852392428554	0.261191684476381	0.309304082644136	0.301312707981822
Meth.JUND	0.242928689226267	0.167699151655255	0.236099289323379	0.245566415434268	0.282277467964859	0.280777197737342
Meth.JUP	0.277097434058081	0.1697230821211	0.228070909526604	0.255107928134822	0.260953324915888	0.274071513097928
Meth.KCNF1	0.135327978418191	0.116024584985104	0.125242438882231	0.193212478099312	0.182726749815493	0.229532404630832
Meth.KCNJ11	0.130766951671902	0.110779931505133	0.0990991991447361	0.107039835076393	0.11742455805078	0.118479713964445
Meth.KCNJ2	0.293992800263421	0.133576458153348	0.242484543693756	0.251567221736896	0.266932412874716	0.31561046804964
Meth.KCNK5	0.139682899527385	0.0564291430908761	0.147535484830243	0.13209584180928	0.173092853920965	0.238999842926719
Meth.KCNQ4	0.0837788380551312	0.059921800199611	0.0639794223974549	0.0709298652749766	0.0811799427530335	0.0802266366513718
Meth.KISS1R	0.131655627324709	0.0885529795655778	0.117058759373168	0.124163228272329	0.173108240479629	0.169836171515879
Meth.KIT	0.185238463429363	0.172449335401169	0.22450378413036	0.167569731314511	0.256814127832642	0.290305765432452
Meth.KITLG	0.161110990419327	0.0984309059972728	0.138653302747053	0.169916674076792	0.122673051220498	0.17972526637285
Meth.KLF1	0.0735957212054816	0.0418646598761443	0.000269345602501146	0.069669564363336	0.00088836274002616	0.0831480337842593
Meth.KLF13	0.190921330235735	0.1273236518392	0.165064423348079	0.17821176366209	0.193085442945847	0.201096022229982
Meth.KLF3	0.121183436195142	0.137771449058603	0.114938151732023	0.104923835002567	0.182610211692482	0.186297396824724
Meth.KLF4	0.271073963899786	0.190456979016	0.219540650973153	0.270647971404367	0.206858556661671	0.312286480447729
Meth.KLF5	0.371353745711959	0.220213729105792	0.29446174832096	0.317529531017435	0.325519040335215	0.300488466093516
Meth.KRAS	0.303557468130831	0.182336772227957	0.228680629181752	0.26106448232282	0.283509892059183	0.258555076848486
Meth.KRT18	0.297076992076681	0.169188003845354	0.238926782818208	0.281312508773647	0.235148393291054	0.301432434557876
Meth.L1CAM	0.230365101351938	0.128361238299183	0.222705403164647	0.151741165204491	0.137541153047585	0.168585174747117
Meth.LAMA1	1.28616182838017e-05	0.0697814067824489	0.0840416796461835	0.128629576238319	0.00208434213876478	0.115352198781703
Meth.LAT	0.0774873228017954	0.0423681679822998	0.0629730703087445	0.0659251927624478	0.0893709799803298	0.0827047126584397
Meth.LATS2	0.243254884023139	0.145382352762455	0.188800218297855	0.227619364205716	0.189599131263482	0.245083150660098
Meth.LCK	0.0874658599575281	0.0750359062162553	0.000112637944233241	0.0823621620834308	0.126086876681151	0
Meth.LDHA	0.260639766510409	0.153431578099671	0.207246529572586	0.229422535418596	0.257857786263158	0.255715405530807
Meth.LDLR	0.363537453470117	0.199626104664603	0.283590752377655	0.298628911701816	0.344488588405816	0.352593989014084
Meth.LEF1	0.328397995987948	0.180972050141759	0.255483483099312	0.237839124513641	0.338357330960178	0.330124152710915
Meth.LEP	0.0747485489362231	0.0407334082982228	0.0591790096557684	0.0652344755825914	0.086750167013497	0.0853522227271233
Meth.LGALS3	0.29124855988645	0.171822726461652	0.232309112098522	0.251424430689542	0.295020785965245	0.286539203822084
Meth.LHX3	0.0737218232151706	0.0426178523904763	0.0609614231792356	0.0664624911228012	0.0742206589327772	0.0719654270080286
Meth.LIPC	0.0863028735112134	0.0637523809793985	0.0671281140599167	0.0680731092467318	0.0754525951340252	0.0737342568119921
Meth.LMNA	0.191120347521492	0.128911394961609	0.14281897165075	0.159104179142388	0.189620018377954	0.214196775008379
Meth.LOX	0.191233551883348	0.114014120940065	0.151770102704775	0.184315683913016	0.147277080230164	0.193199782414805
Meth.LPIN1	0.129074921192824	0.0985205602645845	0.105028114570902	0.0995890215358052	0.134808295756354	0.126277910111639
Meth.LPL	0.101313931910253	0.0864218214560375	0.0864748501104552	0.0796593201699538	0.158238270848942	0.208819186488888
Meth.LRP2	0.302377076238711	0.178247005430879	0.255465837595579	0.211559144648728	0.349101190735722	0.331568780514668
Meth.LRP5	0.0715735054174425	0.0659607159125662	0.00101318575972752	0.00050114391086146	0.0752837173998998	0.0724443369948818
Meth.LTA	0.0688092395563871	0.0513592060825041	2.08271818772713e-05	0.000457065410489775	0.0633331047026035	0.000342188473457374
Meth.LTF	0.0994989861523729	0.064101286742802	0.0784608956140931	0.0937512045482387	0.0876553223520462	0.0847039097798442
Meth.LY6E	0.310022201346339	0.179442173897175	0.265744525725516	0.280944423818242	0.31378585283818	0.312461902215228
Meth.LYN	0.20165725114002	0.135153411430868	0.15991179823381	0.157261509399266	0.173863232786982	0.163407293088172
Meth.M6PR	0.336619895736117	0.209921138225423	0.270568342962936	0.281938794614547	0.321812584603883	0.321610533881828
Meth.MAFB	0.124903092655722	0.0657762433946489	0.108038755579386	0.126941403477745	0.103898486840245	0.1372632072409
Meth.MAGEA2	0.0699812164303865	0.0412596663884373	0	0.0637462915225305	0.0616313234882096	0.00103795740369961
Meth.MAGEA3	0.0732289405092805	0.0430744791432917	0	0.0661384937793048	0.0641564858563212	0
Meth.MAGEA6	0.0725719793370427	0.0417997942398088	0	0.0664654702867275	0.0657413212289222	0
Meth.MAL	0.0740164049294986	0.0435877767994604	0.0600314893153851	0.0670842148634097	0.0895599613738669	0.0903806636926593
Meth.MAOA	0.154293615083722	0.00145054334838717	0.224961030347894	0.005878840219072	0.136427864259253	0.159972800778238
Meth.MAP2K4	0.306780430824424	0.168162880177693	0.243801305776567	0.267741286125572	0.289486608541112	0.283760380546332
Meth.MAP3K5	0.299243334121714	0.186841226141135	0.226984187359619	0.248897217476761	0.249804969365299	0.276718304634058
Meth.MAPK8IP1	0.126603492636145	0.0973429719166234	0.144069324686346	0.126709410240567	0.180066044132843	0.207204746549812
Meth.MAPT	0.312399020927677	0.188555879746662	0.265388572813662	0.277761874266973	0.26260126567634	0.341689277194423
Meth.MARCKS	0.313514280235727	0.187411186522911	0.258248865085925	0.28458069615549	0.278265286640181	0.316945562341181
Meth.MAZ	0.349208173050271	0.214245591168743	0.281596556818186	0.318984734506293	0.346118020245668	0.34398182059664
Meth.MBD1	0.0729238070637092	0.0411022413073541	0.0577886662041392	0.0613298759698069	0.0737233193496479	0.0742833076551274
Meth.MBD2	0.368723197929108	0.217622919862782	0.291004157803287	0.3221239585938	0.369756833285498	0.365277025144531
Meth.MBP	0.0762586449762476	0.0488850631235608	0.0603253666730581	0.0653551924495939	0.0732944324660052	0.073975833533365
Meth.MC1R	0.26491923192609	0.185100391903479	0.247425102804257	0.173987547735552	0.29837800962646	0.306653701823603
Meth.MC2R	0.0903761633673257	0.0460508270376451	0.0644820270643452	0.0739309437373514	0.0758892088151294	0.0761836940220758
Meth.MCL1	0.243559587830298	0.140906208886723	0.180228225770501	0.219161180784186	0.246055851652688	0.241981194498609
Meth.MDM2	0.225670284570036	0.135417539989234	0.186724748699824	0.197005408279196	0.225005452117478	0.21273514338634
Meth.MEF2C	0.230109632207703	0.187268672294655	0.00175145230039285	0.254083992366009	0.332146866593572	0.358871110367151
Meth.MERTK	0.0705079715227565	0.0604762638147084	8.28190798625945e-05	0.0017510103764731	0.0726292698475729	0.0713691077177772
Meth.MFN2	0.272126204972952	0.149833159811277	0.209207342586983	0.240782022414692	0.266371373310498	0.260721826197058
Meth.MGAT2	0.330922796875216	0.183502741958053	0.268951900781172	0.311322354788755	0.342003803738619	0.324853839991674
Meth.MIF	0.283316870118385	0.164290681539017	0.227170900054352	0.251104987663016	0.279561249587349	0.268199825171909
Meth.MITF	0.267958000829824	0.175073656019795	0.227631338807179	0.249439104968052	0.241301344672953	0.289463851188216
Meth.MIXL1	0.097482259262721	0.0783136136502758	0.0796075684201756	0.0758872259606191	0.08543374308905	0.0801077408695632
Meth.MLC1	0.119677584591999	0.118959760118647	0.102532096149059	0.113403384725238	0.189467872413046	0.145696955171326
Meth.MLH1	0.146308381172279	0.107869610409548	0.11326611423062	0.134461684869402	0.140130738561967	0.150690586506688
Meth.MME	0.107211031404566	3.68492039985778e-05	0.000696088879902053	0.101954091940181	0.204426107225652	0.217755042286656
Meth.MMP14	0.108101455886982	0.0679527465176857	0.0886108898040075	0.107965046941663	0.000953028105977597	0.0959411946803302
Meth.MMP2	0.189529467063924	0.155608903705288	0.111242862524583	0.112259439812272	0.142548708494074	0.166207037800681
Meth.MMP9	0.0749316510765971	0.0433712009817604	0.058901395216163	0.0651692825515058	0.0752279867371882	0.0727161964765655
Meth.MOG	0.0854763486561761	0.0713564129400254	0.0546110044736566	0.0715730164008054	0.0755721884344728	0.0738533927989739
Meth.MOS	0.0996800915437015	0.0706445058508878	0.0752594639615652	0.0957958011543618	0.170375163579884	0.191561413296211
Meth.MOV10L1	0.0042962386677461	0.0370357673837731	0.0578274625026982	0.00547442292809066	0.087124901098351	0.103268051413941
Meth.MRPS12	0.310492638918766	0.176209207684695	0.246692358829442	0.279545722162743	0.309972777575144	0.29996128394522
Meth.MSRA	0.294729536150647	0.155951990984002	0.227423174307059	0.237457873584942	0.281930333941245	0.293323082685941
Meth.MSX1	0.0865754611152177	0.0470251322634231	0.0687554425188096	0.0780092570500564	0.134889333475765	0.143630513971206
Meth.MT1A	0.0711767452234928	0.0402338538909739	0.0586658684250343	0.0619861657370036	0.0754139835121221	0.0732718654525588
Meth.MTA1	0.27505198146098	0.166802270353583	0.223411967428199	0.245887984007894	0.289757233210835	0.287042848537674
Meth.MTAP	0.213351333652162	0.13410178028641	0.169574393770878	0.181348100014695	0.172406585693734	0.217125130191536
Meth.MTHFR	0.0867259852209583	0.0526620590367626	0.0672712700590211	0.0736132281712632	0.0813246025061229	0.0861194963928232
Meth.MTIF2	0.390079028855798	0.229404181102525	0.301985350914544	0.343563007513832	0.37799170923946	0.372414008015639
Meth.MUC1	0.0812327522262623	0.074542557084589	0.00278050327384258	0.0733606335175692	0.0776721148914693	0.0811085010040048
Meth.MXI1	0.0823594876983568	0.0643877476625037	0	0.0727822265432446	0.0768440629550779	0.0737079949730763
Meth.MYB	0.276376270831757	0.160333067219224	0.240554903803476	0.259795009036313	0.280752870069287	0.276357101344396
Meth.MYBL2	0.176335029063668	0.139109291828013	0.169063038308243	0.169647076797106	0.174359031986481	0.179579036984118
Meth.MYC	0.301164865066657	0.170669478288173	0.238059275660499	0.271587839132696	0.307970421507815	0.293947488029237
Meth.MYCN	0.223196417550575	0.130837101019491	0.188102655471311	0.179778882280444	0.208842423504216	0.260997318465845
Meth.MYD88	0.25434984967353	0.153382521613548	0.205686072493767	0.220940824070585	0.244665250692292	0.214222364803118
Meth.MYF6	0.154716754254893	0.102046076773359	0.107986618688247	0.131252036206542	0.14345592343601	0.117878429917652
Meth.MYH11	0	0.150871623956582	0.11789310804372	0.105834116351925	0.292024509224851	0.300360323429492
Meth.MYOD1	0.0715010149327611	0.0016152931466299	0.0604439756655189	0.0707550502312727	0.12168205863951	0.132554639372029
Meth.MYOG	0.0725797741623511	0.0413104814713013	0.0575291205105201	0.0612652458300238	0.0731405390220496	0.0715241159807746
Meth.MYOM2	0.214713474664863	0.1518106703049	0.138276949636402	0.20492091519905	0.215431437160576	0.208496295048455
Meth.NAB2	0.393281748687174	0.218844570490086	0.310739319278063	0.337820454895546	0.397669409727763	0.37602693251388
Meth.NCAM1	0.126637590517755	0.109253361611918	0.129326616519599	0.178151545786711	0.151242298470137	0.195195815867267
Meth.NCOA4	0.18883678679987	0	0.256696208063631	0.27398833370279	0.306372121031708	0.310363219203737
Meth.NDRG1	0.432370907891122	0.217482847540961	0.329608178179888	0.339789366185618	0.404469910474096	0.392016211129665
Meth.NDST2	0.0739774132550535	0.0424367921114567	0.0604085966268953	0.0638094676764027	0.0762224602853435	0.0755542691895642
Meth.NES	0.157647739132849	0.111103827603826	0.137256772117419	0.117269432339263	0.147523138971108	0.196485729945072
Meth.NEUROD1	0.0948242679520479	0.00126809355840755	0.0864822977732872	0.102993565208115	0.20097705369789	0.218136573403646
Meth.NEUROD2	0.0871381219821772	0.0666712606695677	0.0834068235236785	0.0799680879839226	0.128262822596427	0.139657956767416
Meth.NEUROG2	0.114778592470448	0.0720248145201878	0.0952221890990858	0.102597458519347	0.111611446184691	0.105646417684999
Meth.NEUROG3	0.0951282304029535	0.0783410136033605	0.0761619488725217	0.0837408276425727	0.210901036512448	0.22843425266171
Meth.NF1	0.255490999404876	0.1822673468738	0.239238338026069	0.238484459690753	0.281634985415784	0.314360897559506
Meth.NFAT5	0.222937870969487	0.153130444945595	0.155695328079853	0.180239333256937	0.245202102378982	0.182696142654395
Meth.NFATC1	0.294433004776354	0.17119319266022	0.244060234268808	0.265848190541023	0.298071403462386	0.282437629988033
Meth.NFE2L2	0.119154881924509	0.0819078203832854	0.109709938570991	0.12307312826554	0.137746275812746	0.144116924320267
Meth.NFIL3	0.315667705473587	0.179478079708645	0.253423583680403	0.271336492909499	0.311727674855573	0.30111769945049
Meth.NFKB1	0.225577352426804	0.160094717622287	0.217223254027085	0.23370507520202	0.269836754661545	0.273978653609122
Meth.NFKB2	0.324677737301435	0.192319555529646	0.259564896247558	0.296002973268841	0.338036663398905	0.327841202738611
Meth.NFKBIA	0.272628607091652	0.176852493358145	0.223728511426682	0.256963779231722	0.286424458963534	0.238820729512906
Meth.NKX2-5	0.289126843668725	0.201551774167061	0.211646515078983	0.161922949403437	0.209037927532197	0.243249330495888
Meth.NKX6-1	0	0.13940671645764	0.112434134752361	0.169059020446513	0.191892495410986	0.23892387177388
Meth.NOS1	0.0823209001882583	0.0586392507544767	0.0659556259251035	0.0684411487400173	0.0801207102667516	0.0802191830039349
Meth.NOS3	0.0779694805243456	0.0454898689799673	0.0582434463913266	0.0626669548344792	0	0
Meth.NOTCH2	0.160038193960074	0.12076985873706	0.126535605721903	0.121526947475625	0.141886863339169	0.147358858337872
Meth.NOV	0.253092628280247	0.143666166407719	0.199748731858037	0.21675467471509	0.231611498623743	0.242545366156865
Meth.NOX4	0.0872768162283446	0.05154536531322	0.0694966960337993	0.0857857017232268	0.105848293271919	0.101231456120746
Meth.NPM1	0.341359199280705	0.197207948528377	0.267818414187847	0.279769844016566	0.320580198260815	0.322405376192826
Meth.NPPB	0.0864890615747612	0.0542126173080659	0.066711108281174	0.0752506476069817	0.0885715435280496	0.0944584667757515
Meth.NPR1	0.3959852024981	0.236797023821474	0.312146439264097	0.342756968384976	0.404639414136601	0.396056174762397
Meth.NPTX1	0.150205865937576	0.164000919562384	0.138969677588817	0.147989416499249	0.224830862935661	0.261202421211397
Meth.NPY	0.0748562391270252	3.08930590995603e-05	0.0647120190428506	0.0722441251034136	0.137497945772293	0.149490444088128
Meth.NQO2	0.130253838545972	0.102169866037722	0.10727615482331	0.108114725354834	0.125050355702009	0.1440869640218
Meth.NR0B1	0.0915685140872524	0.0296273284257492	0.0739787404567473	0.0894756881699249	0.116541078150458	0.138076480180753
Meth.NR0B2	0.0657926299772607	0.0485128269825172	0.000347116819163294	0.0033889560656216	0.0745213254780689	0.0726612689674036
Meth.NR1D1	0.374835748842655	0.242929346609313	0.311092683972379	0.348018555650348	0.388252900898834	0.39378046773431
Meth.NR1H2	0.388705239575991	0.225620329548221	0.320267229771226	0.34346101876605	0.392644759467958	0.385688237188779
Meth.NR1H4	0.169270337699975	0.108811403103487	0.111511245098053	0.14286114409798	0.12117970182638	0.135902214797681
Meth.NR2C1	0.357020701291077	0.214127814497948	0.286937785536363	0.321351430179584	0.359160415475174	0.363811128904796
Meth.NR2C2	0.303089634150563	0.192552796968764	0.249288072357561	0.267014114973259	0.316334145700189	0.304068727885543
Meth.NR4A2	0.282684344347072	0.16804829955082	0.22937976125834	0.250982255045404	0.286158756221544	0.295119813615837
Meth.NR5A1	0.0583972596126742	0.0403942577823169	1.04021716246171e-05	0.000449082070021973	0.0246723971582264	0.00153397008423085
Meth.NRGN	0.313100521071517	0.176836096017888	0.24622977661246	0.256611206775862	0.291483513140452	0.277206015515915
Meth.NRL	0.341116277608359	0.19342618534056	0.271425739417824	0.306241173286622	0.334460605212383	0.317558948629754
Meth.NRP1	0.242257309505071	0.148163691284572	0.212320320753954	0.24421452509884	0.18708906239371	0.26283948236952
Meth.NTRK2	0.151001957151312	0.0692176210721568	0.0845857423284604	0.0982584445423626	0.150803424384048	0.147250679889975
Meth.NTRK3	0.0798682103023548	0.0430395945594713	0.0691571284228239	0.0693743579609958	0.149131134691452	0.162258758738699
Meth.ODC1	0.235696042311648	0.150307597116552	0.208093659961773	0.219862625034945	0.243231841032045	0.219085902430885
Meth.ONECUT1	0.261297501412898	0.153575833736571	0.216380567186531	0.228939620172338	0.284326583500395	0.286251024101815
Meth.OPRD1	0.0723848529844721	0.0412005474884534	0.0566480521214766	0.0628191515571653	0.073787459773694	0.0725405949057497
Meth.OPRK1	0.0902507081828726	0.046333092578925	0.06544175600036	0.0732622612276672	0.0918187096359359	0.104173342317278
Meth.ORM2	0.0703621099130272	0.0406235486655723	0.0572399955304516	0.0639980909552509	0.075193093256316	0.0729742636231247
Meth.OSM	0.0754481323163474	0.04353558591216	0.0618104324368506	0.0640383754763967	0.0764417486457035	0.0740982677958595
Meth.OSTM1	0.192693183322391	0.14540252297717	0.162441746720094	0.146654712691793	0.177249658079562	0.172549522195873
Meth.OVOL2	0.290557657443476	0.188700721409158	0.247166912511066	0.264914037491206	0.256155360838075	0.29507783919909
Meth.OXT	0.0488919135494073	0.0538144769358498	0.0599876436369939	0.0627555622821552	0.0725859711764152	0.0733642945248775
Meth.PADI3	0.0708063868726464	0.049318915447319	0	0	0.0743208890590672	0.0711513827226287
Meth.PAFAH1B1	0.236333934025284	0.171170446096075	0.198713547093082	0.206261371351901	0.223360374735586	0.235410946683301
Meth.PAK1	0.224931737854922	0.144889884977629	0.192728065783803	0.224529625626414	0.227333730141615	0.233952707395741
Meth.PAK7	0.101995405675214	0.0880754632147499	0.0820149448521356	0.104431563011458	0.1890819163375	0.210398731125478
Meth.PAPSS2	0.0765637979787183	0.0523224044700638	0.0630854423535468	0	0.0752803756868324	0.0744212382238862
Meth.PARP1	0.272048765394151	0.159785422709477	0.231805601405899	0.256666455307534	0.276284618805417	0.26889098899691
Meth.PAX2	0.16869378622018	0.114739195977309	0.139852820934136	0.166242394555509	0.150709433007753	0.197544577625954
Meth.PAX3	0.0902102117447564	0.076938955487505	0.0716960224526822	0.0769158781948314	0.119860508666357	0.127629960031506
Meth.PBK	0.370436621626753	0.2200421004783	0.289519002801323	0.31265788085807	0.344802842447409	0.352431750654438
Meth.PCNA	0.400596815031766	0.231558551715167	0.314554095535991	0.358593015892592	0.404940696199791	0.38364486284837
Meth.PCSK1	0.0789855597399073	0.0409512139341477	0.0590996469935673	0.0657374825742944	0.0943327993191422	0.0957322893105877
Meth.PCSK2	0.227292438751861	0.110722123499798	0.179463285463404	0.231763419344351	0.274988848474553	0.304694754099913
Meth.PCSK6	0.0809791639516902	0.0560641225803533	0.060306831275825	0.0669161238766802	0.065814123016962	0.00162333911416233
Meth.PCSK9	0.207769690515983	0.128255965020005	0.175320046000316	0.20373075460597	0.163886829443736	0.224593592073765
Meth.PDCD1	0.0895293025959548	0.064612442982675	0.0705883469946498	0.0846292900048598	0.0854663595892929	0.0852794503193165
Meth.PDCD4	0.265477472764934	0.167183672208817	0.238637482342049	0.253070253124379	0.299533829927738	0.292718693438731
Meth.PDF	0.0718310273360697	0.0409757992530885	0.0590047973030454	0.0640436747765029	0.0731850899861463	0.0715218925521454
Meth.PDGFB	0.137938865295189	0.123824259589663	0.14185557043252	0.183983295283863	0.155417794154085	0.234847555867883
Meth.PDGFC	0.117928477736154	0.0944603027787746	0.117077032270497	0.150072839528886	0.00081563940468063	0.121445119743788
Meth.PDGFD	0.0909748135228496	0.00239394781477956	0.00476917464463103	0.110098298330346	0.216023769254213	0.21051412691387
Meth.PDGFRA	0.118910945687121	0.0532851834327183	0.0807714342045317	0.0942350171435826	0.136132845970092	0.126177650229518
Meth.PDGFRB	0.110766669736918	0.101207244902204	0.0889506976712299	0.000868041467397258	0.113326007247746	0.124240171182524
Meth.PDPN	0.210321787778643	0.145627562775568	0.169131497132147	0.213264043074945	0.171974811392053	0.225205253402329
Meth.PEG3	0.0685881459908217	0.00457361494076823	0.0570906923467551	0.0629814562012503	0.0747289025942949	0.073695822102656
Meth.PEMT	0.323581736462695	0.179570981295986	0.261192942578969	0.290627886546768	0.317315179491143	0.307686464951118
Meth.PENK	0.0746403659097261	0.0415573661395374	0.0608451456098933	0.0699397964703313	0.120149675474369	0.129618432864018
Meth.PERP	0.351865489933799	0.218932416984971	0.284728834803216	0.318409591803695	0.289603371738324	0.358028322239231
Meth.PF4	0.0740367595912433	0.00933052874235581	0.0667672303275209	0.0748384266505654	0.0808477516782953	0.0814393396147257
Meth.PFKFB3	0.282430204480086	0.180466507262061	0.251178291081511	0.274184047589385	0.297399270821154	0.321373335969029
Meth.PFKL	0.239519737370028	0.163960075933868	0.199895680091175	0.20838938326303	0.257944307960476	0.244584978264855
Meth.PGAM2	0.104330377094046	0.0823096989142873	0.0861123789387242	0.0840745686787109	0.0874698718740009	0.0935137039341927
Meth.PGK1	0.118823566157102	0.00010465137701216	0.193120876180263	0	0.119925873577951	0.140136535871731
Meth.PHOX2A	0.087181603034424	0.0600464885544224	0.0757246792320837	0.0738454287742448	0.171720912751426	0.189230407606687
Meth.PIM1	0.275292255154143	0.193349262942448	0.216064939094933	0.282254859124058	0.320791769975366	0.294806738340899
Meth.PITX1	0.16688405832454	0.109069750469781	0.142612700829851	0.124593333750358	0.128379634583622	0.129675711231808
Meth.PITX2	0.071737200570387	0.0497408193522374	0	0.0650387312626032	0.0855182376249955	0.0889177648191118
Meth.PKD1	0.0620617349438406	0.0425418213943973	7.27972758095657e-05	0.000938293920287519	0.0641175439396571	0.0423183982808669
Meth.PKHD1	0.125840824270955	0.0964715671752452	0.0912643399286624	0.105031317920763	0.0929845228647263	0.096987292217197
Meth.PLA2G7	0.11835233417332	0.0529291578600908	0.139267209074839	0.127600485613566	0.176070467298186	0.222063004649145
Meth.PLAGL1	0.0726024516381669	0.0414189394869146	0.0585549881555903	0.0643649210706273	0.0747321173627187	0.0740149470990362
Meth.PLAT	0.0849683836220626	0.0673075749696894	0.0711906410515925	0.0750137159997098	0.0787677789907626	0.0795354839171818
Meth.PLAU	0.248222729121164	0.165684626499604	0.209254217361272	0.224381259004798	0.213387798754002	0.23190276457646
Meth.PLCB1	0.0918449661653569	0.0902998298591064	0.00151966029335117	0.000370864350876426	0.214626210999891	0.237383715922325
Meth.PLCD1	0.0745425931967044	0.0440232294350805	0.0592626384732218	0.0662002564743375	0.075957532597138	0.074676861238784
Meth.PLCG1	0.206958707505714	0.135655469874431	0.171031863313941	0.12866604493651	0.205448794842863	0.199018983117635
Meth.PLK1	0.179267259071117	0.138407174238797	0.156668661913157	0.147349804952508	0.172174167480003	0.171187037844256
Meth.PLOD2	0.18609293025328	0.108641675254991	0.146922084106507	0.172396419291661	0.132828542360707	0.188942433630771
Meth.PMAIP1	0.136232805902392	0.105201238715076	0.107240472249769	0.119592308732393	0.107666519276898	0.108800220848318
Meth.PNRC1	0.275291582637389	0.165710362322775	0.227330377797958	0.25143690156617	0.280518824992097	0.269778335987559
Meth.PNRC2	0.349344865099852	0.19445880473964	0.281646607114117	0.309229989655187	0.356766143237209	0.359239397349327
Meth.POLA2	0.368063953486674	0.214387644941452	0.290905202245375	0.321912931934016	0.365879268458653	0.370189429686668
Meth.POMC	0.0749461946197596	0.0485241244664154	0.0617540538308201	0.0666736593189468	0.0749208350475408	0.0737120926527273
Meth.POU2F1	0.305038366226076	0.170750693387697	0.239054658363445	0.264963169754441	0.295359857395806	0.273636001482562
Meth.POU3F1	0.0773419798033149	0.0420248846212094	0.0641284110640981	0.0720366800903003	0.0967743707370199	0.111036602923291
Meth.POU3F2	0.189599692284442	0.128186347778796	0.159370952183747	0.188280116437609	0.143987629387406	0.209696179159573
Meth.POU4F1	0.000154054371885093	0.128679174794205	0.0948854837559827	0	0.188626639385099	0.179891738917975
Meth.POU4F3	0.0856329742214428	0.0518566387646665	0.0661647539952738	0.0824584116730331	0.144010417743074	0.168783640404171
Meth.POU5F1	0.0711145624573	0.0419666632696933	0.0572382220224893	0.0626954252772046	0.0728216921685925	0.0709126160810972
Meth.PPARA	0.132882933401899	0.142354639668875	0.141751927826043	0.00844468073060981	0.238886500972942	0.198564385449771
Meth.PPARG	0.00130180755157327	0.000125942012678393	0.154087472247623	0.11784987815508	0.303026140203071	0.325345731073006
Meth.PPAT	0.0731928238278424	0.0432451475465364	0.0595068150196709	0.0666727083189658	0.076793681686424	0.0770193578444533
Meth.PPP1R3C	0.190219159765019	0.130812903307496	0	0.224812762953347	0.195960021121198	0.219012779462165
Meth.PPP2CA	0.269744442872132	0.175694889302085	0.227406300437905	0.2385759694346	0.244399405266892	0.233830684458937
Meth.PPP3R1	0.327202600168619	0.194491909930042	0.254484278890036	0.287731297285576	0.317964928294779	0.310493476786472
Meth.PRDM1	0.280801359094738	0.17171638529351	0.239874212516401	0.273655275985585	0.277178229751603	0.276115600990438
Meth.PRDX1	0.356876335964324	0.222471956573609	0.297196176862346	0.331083430618205	0.340943407840694	0.35160445945595
Meth.PRDX3	0.32068153628019	0.186051262715852	0.256688363720806	0.285462405744705	0.321577521305534	0.316938184076504
Meth.PRG2	0.163682869455735	0.118063896743654	0.117526099012793	0.141514168685769	0.109522053001157	0.00100676961064463
Meth.PRKAR2B	0.0976248324371726	0.0991056603590764	0.0850493780027581	0.0956337285953923	0	0.0913418254910394
Meth.PRKCA	0.320440253344309	0.185417489013184	0.263894966748529	0.277551808420931	0.319299035468832	0.316748052277534
Meth.PRKRA	0.307262965846623	0.186614513079663	0.255081941448671	0.282814011576899	0.310554064789674	0.312960704155716
Meth.PRNP	0.267158018501107	0.187903305910075	0.258593663094705	0.279738573674368	0.321011648879613	0.314776843187442
Meth.PRSS8	0.0845517827407533	0.0581472437031717	0.0691514489771008	0.0793794518533905	0	0.0750149719566054
Meth.PSAP	0.340110591559242	0.192634889468391	0.273776613192348	0.294314943115243	0.33668679733391	0.336679232316268
Meth.PSEN1	0.338963877129491	0.207507307765704	0.252850481761489	0.297169908642097	0.340988236695852	0.3178876006574
Meth.PSMB1	0.375327654227355	0.218881794058865	0.313488763732861	0.336649447572854	0.377975771447805	0.378476575337352
Meth.PSMB9	0.351082526669204	0.200055179009666	0.291534894524491	0.29971642201255	0.34974778949715	0.342113814855692
Meth.PSRC1	0.343886720475791	0.193644906914241	0.284685488907285	0.311453754956258	0.32695491765578	0.33858146459427
Meth.PTBP1	0.389432484329383	0.21589219933356	0.308650216639812	0.358887751364781	0.392516105581334	0.385165342568621
Meth.PTBP2	0.389089483893145	0.229264075960737	0.316595339867883	0.342652245355647	0.380748643374798	0.37733755031766
Meth.PTEN	0.219835440225433	0.13202765272539	0.178215257482254	0.212123358986094	0.235285305788657	0.225286079051143
Meth.PTF1A	0.0751210161051764	0.041617603237579	0.0641870012153108	0.0694685385685733	0.115804738135548	0.126481318639374
Meth.PTGES	0.0927037042395507	0.0761751130403162	0.0672812256652865	0.0694268157055081	0.0786421130071456	0.074930551226283
Meth.PTGS2	0.281967685945173	0.197245725039356	0.135834932726507	0.301029052382595	0.270568948422049	0.278549443170971
Meth.PTK2	0.224833441150549	0.144684464018346	0.189561743460105	0.218789185928792	0.224094046471789	0.239908616471552
Meth.PTMA	0.0776452028166517	0.0427943951215885	0.0623739869927808	0.0703096118970658	0.0774922893537293	0.0764622236324406
Meth.PTPN1	0.122154920100619	0.0677413584809514	0.0994774948299406	0.11336335668881	0.12171902769308	0.118571353265065
Meth.PTPN6	0.0762215361485761	0.0579936812483868	0.0715452347083603	0.00122089409052304	0.0795229906593553	0.0780104527045836
Meth.PTPRO	0.0938500684401617	0.0653898291867385	0.076283759621092	0.0906267507597378	0.17405778384335	0.204613671602077
Meth.PTPRZ1	0.229773850746509	0.139423220030243	0.193987502449122	0.229901605482238	0.201851639336247	0.25072435485622
Meth.PTTG1	0.314176219053757	0.171152866078603	0.246083654097626	0.278614641203339	0.307472216778954	0.320427150118802
Meth.PYCARD	0.120799115670307	0.0834565328094483	0.100447329359592	0.0987520373718367	0.103875401064762	0.0953691842936306
Meth.PYGO2	0.280451357460932	0.169322612547237	0.234115292466171	0.229991578994611	0.304795389445163	0.29665791407768
Meth.PYY	0.145325612418185	0.114677717637465	0.142174486174143	0.123741365001705	0.123776950581039	0.127035798709282
Meth.RAB11A	0.358934258814276	0.2096840399034	0.287955582828614	0.324199709137738	0.364718408015547	0.345537116887915
Meth.RAF1	0.33182156832485	0.193774207270033	0.266852618632076	0.306354305777223	0.325574079377285	0.326548380341793
Meth.RARA	0.125192085960963	0.114372960241728	0.0953377596212032	0.112753931447089	0.13190581400264	0.15031214142298
Meth.RARB	0	0.100458623817465	0.157247671864249	0.134373603096816	0.146191702714242	0.225691822172808
Meth.RARG	0.153593970164143	0.0842396789389477	0.118265036640295	0.1394070850471	0.152226487740106	0.1470017466488
Meth.RASA1	0.363453693426388	0.213272293778553	0.29610639443584	0.318123036754226	0.363795148086137	0.360418446871808
Meth.RASSF1	0.248347630252898	0.138958627445347	0.1749720664143	0.26399950183022	0.227785109458568	0.187581675049812
Meth.RAX	0.0808407570553994	0.0438244028866496	0.0663886350795203	0.0742300822460696	0.155272254784766	0.166158504105055
Meth.RB1	0.103669122005031	0.0955658614780485	0.090824364720353	0.0645303293184152	0.0873847337762536	0.0982292982024877
Meth.RBL1	0.27642066834072	0.172044136295821	0.222968198657225	0.254925885421889	0.282669573438802	0.266994975880296
Meth.RBL2	0.386048854229947	0.205000288515343	0.302972707004138	0.327938048971434	0.367486289141524	0.366564707125515
Meth.RBMS1	0.319422817673614	0.204561177351393	0.265987026200444	0.292707747419379	0.293492057098798	0.338641821141814
Meth.RBP1	0.0830713859670299	0.0600812063824386	0.0671785692024835	0.0783927342849276	0.0773278204737415	0.0753370597019021
Meth.RBP4	0.0988799836317731	0.0966030754069381	0.0832788496614111	0.105447697684239	0.132666546906393	0.153619386607181
Meth.RCOR1	0.0994669400313511	0.0530141718328062	0.0791918721072758	0.0835630015307	0.104076265198499	0.105697946035895
Meth.RCOR2	0.276118612753018	0.179226668124479	0.226750188686167	0.249840634277999	0.246718737773462	0.272341103710636
Meth.REL	0.326142144358953	0.18893876993342	0.259630317568708	0.271935738750349	0.330729647479243	0.321990161275844
Meth.RELA	0.072872506898769	0.0468945095705883	0.0581978437781325	0.0653768313171767	0.0760729974669581	0.0748939622949434
Meth.RELB	0.167733427825977	0.139723955546222	0.124312756571674	0.1345049782389	0.154172907812305	0.134899419309187
Meth.REST	0.323915940492689	0.193279879650683	0.259223593255794	0.2921711641158	0.327112558131587	0.328272008385083
Meth.RET	0.178093848906599	0.132193804792069	0.135183238014285	0.228132828853849	0.193817281637117	0.267723441272095
Meth.RFC1	0.294695171099379	0.220212320296385	0.289400119378808	0.306258240747018	0.345794960295115	0.350905393260119
Meth.RFX1	0.322276123997257	0.183379738627616	0.269329541872004	0.296964474211577	0.321927939570852	0.327365507124493
Meth.RHOA	0.325939638561085	0.189933081289511	0.257304302272459	0.286424453994103	0.316347641299356	0.311994991768029
Meth.RLF	0.327218225089303	0.191004209779637	0.263270227774697	0.291915980152026	0.32173317117249	0.311222841831447
Meth.ROR1	0.205192397174607	0.122236922163667	0.181598842288948	0.215149629524759	0.158225296279994	0.244821435014673
Meth.ROR2	0.0956453267019686	0.0743056866725257	0.0934390880635225	0.111229640788799	0.0980280258781181	0.126603077892612
Meth.RORA	0.122206083879317	0.0643850456687866	0.0948327049509451	0.127023159365934	0.190536849772055	0.223837446377938
Meth.RPA1	0.079473620099362	0.0560012356383044	0.0672493213368332	0.0697183837240196	0.0871001822512607	0.0827200868812705
Meth.RPA2	0.29042244988084	0.146004575893959	0.222194643429935	0.263550259545277	0.266224010962493	0.252373767782018
Meth.RPA3	0.211503561199367	0.133543804958403	0.170359122495363	0.168517821949267	0.182752030677207	0.178657551974402
Meth.RPF1	0.380512122597992	0.238996729566843	0.298633487253607	0.335102041181109	0.400531793888196	0.392666034665295
Meth.RPIA	0.313492919423651	0.182301091891883	0.253769428216901	0.287556000408885	0.317638512158546	0.307682150528534
Meth.RPL10	0.174126672866324	0.0667415018415526	0.258367148371128	0.137127348390123	0.177447131836004	0.252332796295869
Meth.RPL32	0.378462846702839	0.228695986256469	0.31226462428574	0.336470544991903	0.38859336400536	0.394999293437007
Meth.RPL7A	0.252457327328725	0.134222837966226	0.19852329385896	0.226350698005686	0.250002790142188	0.23547250489468
Meth.RPSA	0.346719371910494	0.206837660528341	0.28821318987646	0.324011813041419	0.357913526032596	0.346926539357331
Meth.RRAS	0.331189522934405	0.18476150397882	0.245987187655116	0.304362880396645	0.316803079892665	0.315006466817002
Meth.RRAS2	0.18072243771798	0.114523252875032	0.137454960935407	0.156434681347239	0.162329967322892	0.15466330299877
Meth.RXRA	0.259189365731191	0.159584086575377	0.208600812414805	0.233631900626369	0.239631973347561	0.252735054323548
Meth.RXRG	0.103409985630419	0.00119507921242068	0.000117977260822967	0.14566956549069	0.169796485811621	0.210774780551502
Meth.S100A6	0.333430459772783	0.197706601750963	0.267520095705932	0.304716329220005	0.321863191905011	0.33329939505903
Meth.S100A9	0.0740730359233076	0.0439590827658367	0.0596458045792805	0.0640616879928467	0.0735115576470714	0.0730946215222824
Meth.SCARB1	0.0736339145771454	0.0422386202212223	0.06030882813487	0.0654004952300407	0.0767214368085094	0.0759588724402092
Meth.SCD	0.287486514890854	0.182342017924554	0.240051228198071	0.230446180266735	0.270282136090107	0.293094827279818
Meth.SCG2	0.394871400113	0.221633231469676	0.288977534328131	0.338679445806501	0.375076617742045	0.364616444630421
Meth.SCGB2A1	0.0893022541374259	0.0483426763738276	0.0651399855865877	0.0771781041660459	0.0696025169773765	0.00109006562092166
Meth.SCN3B	0.127060803480296	0.0760291303647019	0.0969937841286025	0.118386138373023	0.107599689398009	0.133904539535751
Meth.SCN4A	0.0719962880183788	0.0407249240160384	0.0576116517645276	0.0632911410323874	0.0691285528371267	0.0591124697476538
Meth.SCNN1B	0.165221723221132	0.128522926652536	0.0568417930129237	0.159868695139162	0.206171354280598	0.212553563433159
Meth.SCP2	0.141463083662325	0.11060956562702	0.114912530243634	0.112538306193684	0.136685117048319	0.153792831337584
Meth.SCTR	0.071365642890092	7.63019675517751e-05	0.0591943431696691	0.0650447318876097	0.077332654236726	0.0766786571375798
Meth.SDC4	0.128321466627404	0.10422607644792	0.102164687307958	0.109808062502357	0.102476464791508	0.112994310184347
Meth.SERPINB5	0.105070218153641	0.0743210692438882	0.0827751774589399	0.0831816202853668	0.00137557910648742	0.0713206361771382
Meth.SERPINB9	0.0774845349377986	0.0539637250793404	0.0623183673887737	0.0654930937777061	0.0752182920133878	0.0734590357405562
Meth.SERPINE1	0.34788372759209	0.205818679680279	0.277369294385862	0.306779174896796	0.297079617246377	0.333297081083054
Meth.SESN1	0.395199594676968	0.211818364240443	0.314178799927988	0.339268591308814	0.373787045219466	0.380867276286431
Meth.SF1	0.360703527596106	0.191403211887885	0.274189972004228	0.309206553028675	0.336687505394074	0.32135577788844
Meth.SFN	0.0794062160549578	0.0511449659815376	0.0650260079612913	0.0687454192102377	0	0.0659882272448687
Meth.SFRP4	0.0881212477355385	0.0611033028742507	0.0690256696654145	0.0798814094534445	0.16665348038568	0.19080260830292
Meth.SHBG	0.0708987074523539	0.0578577007067741	0.00102696498674367	0.067465905280992	0.0744335507042362	0.0705989804767552
Meth.SIM2	0.109545939434813	0.0790762024999297	0.0924132504770714	0.0883099764259232	0.101200339685669	0.112172266229965
Meth.SIRT1	0.0789255975870903	0.0529413514855797	0.0612104353875725	0.0673646441044863	0.0758999903928935	0.0722582344704322
Meth.SIX2	0.137033597872364	0.101804787701377	0.147075250469355	0.191604144627388	0.00390958554984814	0.170361807931323
Meth.SIX5	0.338545204837285	0.205572657464994	0.267745827912912	0.274875416857347	0.34542533099315	0.340113513746161
Meth.SKIL	0.324268945435374	0.181710032538698	0.254277610737012	0.292194994746758	0.31462309025637	0.298984395252695
Meth.SKP2	0.390199117212345	0.229290717655586	0.313043068437768	0.341067336578463	0.387754655534774	0.385913654597271
Meth.SLC18A2	0.101859694992244	0.0892693067215745	0.0851882387580522	0.0835452830185542	0.102634307961549	0.113454688747443
Meth.SLC19A1	0.0905193326637281	0.0749508702532018	0.0684447071308669	0.0746580800184204	0.0806722898123529	0.0775313934800786
Meth.SLC20A1	0.29186447219089	0.174772115547063	0.243760835060895	0.265476340567038	0.309217863144581	0.294426212300092
Meth.SLC25A1	0.0906994637564175	0.0617502594297541	0.0754438307730863	0.0811825278845713	0.0825063840260124	0.0806810606058607
Meth.SLC25A5	0.0747256796490085	0.0426269204571624	0.0624628548378791	0.0675817369649034	0.0761306302510804	0.0747151034022323
Meth.SLC2A4	0.273421758453649	0.165343058843337	0.221948492244311	0.23442581951878	0.230299757833367	0.275386019478169
Meth.SLC30A1	0.321398337584159	0.211703655725939	0.2390805022314	0.309126919695406	0.325804377694352	0.344189490919555
Meth.SLC34A2	0.0993709836409302	0.0499753622134987	0.0955066587159334	0.0899209445125294	0.10669421650787	0.135765449531629
Meth.SLC4A1	0.133485771687443	0.109031596619628	0.0924397566751279	0.105778334374247	0.0787390915490103	0.0056783179811
Meth.SLC5A5	0.139999400192927	0.10482153802911	0.103767418823461	0.109403176932939	0.196372651383047	0.214227693358225
Meth.SLC6A3	0.075454321685923	0.0418445418914228	0.0618289459180166	0.0676583275198719	0.108128881070506	0.118109634083281
Meth.SLC6A4	0.0967831008760654	0.105352628877119	0.0900874801173424	0	0.126942690656834	0.133300666072339
Meth.SLC6A5	0.163834762844392	0.106461940711186	0.0973447757829521	0.173401687363798	0.178628718180889	0.222919052019788
Meth.SLC7A1	0.325997133073388	0.179604071599548	0.246838908305589	0.271016239681455	0.306913701053311	0.300488738728398
Meth.SLC9A2	0.128822296526034	0.10492053310508	0.109825185709037	0.0965813262170249	0.0958462436098365	0.110950629801866
Meth.SLC9A3	0.000191478480938381	0.0657698014355036	0.0802043099593149	0.0775408699099868	0.128843357482507	0.160889759630605
Meth.SLC9A3R1	0.223792974124417	0.15525997023625	0.177568992481989	0.185738815682191	0.182258946521567	0.199256278370505
Meth.SMAD6	0.302426488254769	0.184525700392905	0.25130428523053	0.272192291162988	0.296039272955411	0.299962207549323
Meth.SMAD7	0.318057476192454	0.174378332745002	0.25745219754254	0.277324710173687	0.299684814147397	0.292853843630042
Meth.SMARCA4	0.29246303892933	0.184230693186694	0.236665867651134	0.26464824731611	0.293073594198347	0.296171562773429
Meth.SMARCC1	0.234344458156777	0.161117665555447	0.1970492927739	0.207432224591585	0.233101314085289	0.221958967259136
Meth.SMARCD1	0.363224337988853	0.201162068033072	0.278439615630802	0.232108758515206	0.34081647426301	0.329492392664115
Meth.SNAI2	0.289050345421693	0.17612374322594	0.244777355508754	0.264001375631716	0.271624408291855	0.291987247271384
Meth.SNCA	0.178239902506659	0.00150688658680304	0.194358562940438	0.263896536992994	0.307865494855146	0.336714373602442
Meth.SNCG	0.0735990549707093	0.0510182783087458	0.059993279446354	0.0629570219714964	0.0750443653721837	0.0736751124089376
Meth.SND1	0.266451267892818	0.153652049153915	0.193414843896448	0.200963474733762	0.263425838353023	0.256220291640994
Meth.SOCS1	0.304990420219531	0.221302147449008	0.265686851780223	0.302202066380369	0.331184345536001	0.298332662000387
Meth.SOCS3	0	0.132888689733118	0.127155521958629	0.195603379280332	0.213419772652462	0.200198365814016
Meth.SOD2	0.334852551887299	0.193528576176849	0.272013417639284	0.306409335326994	0.336938947687082	0.339587494999671
Meth.SOST	0.0757048884188646	0.0507110432302265	0.062544881576681	0	0.0951698627119999	0.122270399153798
Meth.SOX2	0.0790567488741144	0.0441073055729933	0.0636605047540999	0.0717998453755705	0.0836975601099547	0.09054486824046
Meth.SOX3	0.0718999872646444	0	0.0621150406283076	3.342373470685e-05	0.102171772920045	0.10805246084079
Meth.SOX5	0.274543922288043	0.19087684450332	0.200805736761271	0.23655699952455	0.308234771685647	0.323851612231481
Meth.SOX9	0.129730654730726	0.0777010199701149	0.104835347577013	0.128726514554974	0.11680537398932	0.154003546477599
Meth.SP1	0.182456029673756	0.102661854938534	0.143262118216155	0.168649100074347	0.181393732218007	0.180023404186955
Meth.SP3	0.170530760609238	0.125049726724476	0.145474323438238	0.138003322611366	0.151050015626851	0.17324646347475
Meth.SP4	0.306103885188988	0.198995289090059	0.264931441191084	0.206709942241901	0.29378397196897	0.317095037285501
Meth.SPARC	0.125994621875166	0.0858823951519278	0	0.111383583730959	0.224443840260691	0.247349280071552
Meth.SPI1	0.0720021014085994	0.0494254209154604	0	0.0654170886263985	0.0765186647165011	0.0739940011800493
Meth.SREBF1	0.0779019491423451	0.0583661282465452	0.0633630399519551	1.2438527954912e-05	0.00966456182307988	0.0618448084803852
Meth.SREBF2	0.287578931066335	0.172523180170393	0.235178388324828	0.2558038280172	0.29494591413407	0.292329123192381
Meth.SRF	0.122640521790486	0.103534224844313	0.134684352787696	0.14010961093682	0.170769132791397	0.164409361798571
Meth.SSRP1	0.180946835951891	0.138820392623727	0.137946051025237	0.158577069570319	0.172952611129202	0.186370936275842
Meth.SST	0.0723120573710632	0	0	0.0743678199139882	0.150439570270075	0.192837177575836
Meth.SSTR2	0.217080020602524	0.150812216839244	0.181930394668786	0.15589973421886	0.283031064299451	0.291787861529525
Meth.ST14	0.0729513588737553	0.0523565147996333	0	0.0658365441370831	0.0632152812511315	0.000194982925618029
Meth.STAT1	0.335382876502267	0.193893238089407	0.259619986373498	0.29694529526781	0.333822900161938	0.335055944955395
Meth.STAT2	0.366492092977813	0.22384057681708	0.287498523899331	0.329484285687452	0.357567092645697	0.352185141441378
Meth.STAT3	0.150390470696654	0.137624969646766	0.180665872352227	0.00363604265173715	0.294856323563154	0.253873593316351
Meth.STAT4	0.0721644072060758	0.0402316675143743	0.0572404749720035	0.0629928775916846	0.0721629781772892	0.0708547670688224
Meth.STAT5A	0.105453140609677	0.0920810249084481	0.0803037688764215	0.0817071515212844	0.134204131979311	0.0952944115794435
Meth.STAT5B	0.178836952059304	0.137868768073454	0.141170851461339	0.149471730756447	0.283298503611003	0.26999016356027
Meth.STAT6	0.334064466506769	0.199241705122259	0.275750026797758	0.292121116356542	0.333810067888623	0.333890291357925
Meth.STK3	0.197281604468792	0.141620283212795	0.166703444161296	0.176472654492936	0.15516454290361	0.185900197350613
Meth.STMN1	0.153360119763009	0.114539362612258	0.132243014183351	0.108928966032617	0.102797441994373	0.120505745226785
Meth.STRA13	0.255871136339514	0.192840705847788	0.258816016825536	0.283740670732546	0.304063573343784	0.345233543767892
Meth.SUB1	0.398891958277551	0.24567445320354	0.308507273614827	0.373242942001666	0.402177768929273	0.39165662107984
Meth.SULT1A1	0.220043506662738	0.0892569733508236	0.160208344917881	0.20930817097189	0.190376081205237	0.24714650498249
Meth.SULT1A3	0.0011832969522277	0.0731219445560461	0.0908938117831739	0.0747721874145989	0.133807703081278	0.141665015491834
Meth.SURF1	0.0736947628826927	0.041742733182735	0.0596528786768204	0.0641472818727596	0.075587950429767	0.0749233897446295
Meth.SYVN1	0.353351338676064	0.205439583713365	0.287058617716919	0.313976824243932	0.35491081786099	0.338377458360046
Meth.T	0.0710153315703464	0.0415740083708339	0.000168822572967964	0.000246402518103812	0.169380183395925	0.181337836328204
Meth.TAC1	0.0863208097259543	0.044813418053198	0.0651147246029743	0.0761678227070951	0.122104261058062	0.137938288950434
Meth.TACR1	0.0959768015691036	0.0373577418980587	0.0825957673949711	0.0876053903638654	0.134528875591229	0.160604668767013
Meth.TAF7	0.274074634904325	0.185143279611132	0.24194457869283	0.192975008474366	0.31268981760642	0.303739311792057
Meth.TALDO1	0.289855722615658	0.182737488398068	0.248507474511085	0.258322619214661	0.30870658119882	0.29866588105566
Meth.TAPBP	0.311225431075098	0.180418458593223	0.255127970233551	0.286959883908168	0.325416318045761	0.314913261106146
Meth.TARBP2	0.363262938642559	0.231897125216224	0.315063574516563	0.340219798653992	0.390327265270944	0.377812056486283
Meth.TBP	0.208367501397663	0.151853221675612	0.170100659735506	0.172021391583634	0.156745294682454	0.184183525615248
Meth.TBX2	0.0824920271265968	0.0730255145966351	0.0679787719600769	0.0757487242037228	0.087584812656421	0.0939378187913777
Meth.TBXA2R	0.218689715058111	0.179057346066392	0.130236957399765	0.242848361895072	0.265279725789906	0.251423024015596
Meth.TCF4	0.283660306265649	0.164744448524158	0.23024813505883	0.244651178082486	0.282667184396836	0.279902641549711
Meth.TCF7L1	0.135981155315326	0.118550775022596	0.162960291735964	0.176191453353319	0.170123295256636	0.223514008484063
Meth.TCIRG1	0.0651668729121357	0.0403365440177669	1.54043315823733e-06	5.56804784348854e-05	0.0737361857497216	0.0708773585996359
Meth.TCL1A	0.0655331284643443	1.2955976132648e-05	0.00218612455372406	0.0656730369661811	0.073573136594028	0.0723759415001136
Meth.TCP1	0.354931795133564	0.215089840680884	0.291821780247329	0.317524887979873	0.348642796503674	0.334788425481861
Meth.TDGF1	0.098158070483511	0.0738017486512428	0.00555706198667057	0.0909109869615009	0.0828799431096081	0.079786283513611
Meth.TEP1	0.123603601722788	0.0708984146604877	0.0993947356534762	0.116400888587653	0.12704560277943	0.123331471283254
Meth.TERT	0.0743806720934407	0.0417111139062165	0.0703131041925694	0.0634246346677303	0.0758893934074518	0.075063074141659
Meth.TF	0.0787257374917653	0.0512248134358023	0.062653704409336	0.0685180580286619	0.0805315150453032	0.0779219313905749
Meth.TFAM	0.277468541816176	0.178015091726453	0.228194510826491	0.240518797789508	0.253810774321481	0.270091671713321
Meth.TFAP2A	0.176553737130893	0.112512597881098	0.144906892984665	0.162380395315804	0.137215000981441	0.169103808183957
Meth.TFAP2C	0.135551937123486	0.0950978305632385	0.118692835757946	0.111194573929952	0.1022633193883	0
Meth.TFAP4	0.332504289833399	0.194898495806656	0.278331152511507	0.307403479562852	0.345780512576356	0.297932831828975
Meth.TFF2	0.0785318959602789	0.053453115046406	0.00307254748348521	0.0690834165019315	0.0798297559700804	0.0768816709214437
Meth.TFF3	0.0708909072741822	0.0541630767314331	0	0.067527019626082	0.0641422013405943	0.00674633488339611
Meth.TFPI2	0.135351358978389	0.054220078879634	0.0923017765090832	0.129849402736549	0.16294987898216	0.16191979885141
Meth.TFRC	0.327096565120439	0.201943600319031	0.230500472833216	0.271241532124243	0.330478276616425	0.304136307526075
Meth.TGFA	0.291834540379869	0.167340007014841	0.228640482105711	0.248462512030626	0.234958801965922	0.250208758051834
Meth.TGFB1	0.0727673680495509	0.0415810493819938	0.0579586127121637	0.0625503888508668	0.0715737669680566	0.0719626883391067
Meth.TGFBR2	0.277311829705294	0.187128596281665	0.228471717909808	0.263963016616599	0.266573660065447	0.275847863980188
Meth.TGFBR3	0.130888156836596	0.119295280507061	0.0974129056923667	0.0667209617716871	0.150518905300577	0.155643113923835
Meth.TH	0.0718812865121275	0.0429071649880137	0.0598815712351838	0.00453960521442098	0	0.0625965509321589
Meth.THBD	2.57417222285515e-05	0	0.106870591469678	0.148363612824046	0.111899368036939	0.145686833848332
Meth.THBS1	0.250481916788825	0.187617444345818	0.234838103255148	0.27409850501962	0.268100921230732	0.292588805961041
Meth.THRB	0.201555593635253	0.132098316189799	0.14883196356378	0.149991553800532	0.169970730599516	0.154908695618081
Meth.THY1	0.0747582158300158	0.0440819617382045	0.0593298938584715	0.000615717585425949	0.0621221000438183	0.00330637170586849
Meth.TIMP3	0.0913097391882509	0.0691816817440593	0.0688536277423622	0.0825014283023611	0.0896756793364123	0.0983994591498652
Meth.TLR10	0.126750631793157	0.0815049975034146	0.0927807997481381	0.108524483019484	0.108450712026156	0.109824252867323
Meth.TLR2	0.215733916909759	0.143092316261187	0.18692423781465	0.177989291613568	0.187542750273408	0.232938035738983
Meth.TM7SF2	0.0756188730726627	0.0429881875439972	0.060054785580117	0.0627833057072533	0.0771228434913762	0.0758642819203143
Meth.TMOD3	0.110402185654422	0.0813775400135581	0.0885850419090106	0.0915214675028739	0.0905790471228738	0.0884929462975558
Meth.TNC	0.318157885691859	0.180482849950922	0.252896755939371	0.288099540934997	0.307785604759421	0.315027665936615
Meth.TNF	0.123009831758729	0.0910033816850797	0.08652135596741	0.0973659349615492	0.109003729607014	0
Meth.TNFAIP3	0.395887367986709	0.239336413191619	0.311475203300027	0.346520067790555	0.409856202357933	0.387434774460697
Meth.TNFRSF10B	0.301567098223553	0.170230176008383	0.245880975944014	0.27760113869044	0.305192791958295	0.298665973639984
Meth.TNFRSF10C	0.118884991740829	0.0961980800327875	0.0989448361316088	0.0862026054896315	0.137892259047099	0.138967195924432
Meth.TNFRSF11B	0.115669176007838	0.0826599937939426	0.0311406760519801	0.10422785257425	0.151651812543308	0.171678209089668
Meth.TNFRSF1B	0.000113887543846549	0.151091489711876	0.113763790762325	0.0908743899967485	0.216269183579451	0.166284151226658
Meth.TNNI3	0.0798079711454538	0.0439887789197828	0.0647228245382308	0.0708565282090919	0.0782683293881531	0.0786028814677035
Meth.TOMM20	0.282741042149403	0.172014291123461	0.238684867195652	0.224397171727531	0.29340807521305	0.302224039701847
Meth.TOMM70A	0.384728190250961	0.213665672564148	0.314148486407466	0.352885147538238	0.28781147555881	0.00343703478653971
Meth.TOP2B	0.386678465771949	0.212350388119116	0.289599232830732	0.341179266522789	0.362595053977994	0.360199822791383
Meth.TP53	0.334266626328642	0.200562268591808	0.266451241036258	0.29389934948712	0.339879629921267	0.345524225328719
Meth.TP53INP1	0.199632640830985	0.114492052417054	0.161162757910243	0.175670014437899	0.170366629084213	0.178471891121068
Meth.TP73	0.0841647731326212	0.0653683937763109	0.0738870928671578	0.0743667184006823	0.0877466951696531	0.0947874582956714
Meth.TPI1	0.287735000964909	0.172004581997043	0.235109095969518	0.235857510692673	0.300323274220895	0.278606589628908
Meth.TPM1	0.066561920415963	0.0470177558234461	3.00609719328217e-05	0.0060981807831095	0.0737490912427155	0.0723975980895398
Meth.TPT1	0.374531949574911	0.206271554821585	0.298096468251851	0.34741536173908	0.3701232700787	0.409266688058318
Meth.TRAF4	0.259052884104256	0.156546071276338	0.219677036386506	0.22604707536508	0.264107521303381	0.260953579918085
Meth.TRAF6	0.215365634721501	0.123346278010849	0.167821863580382	0.188352185449646	0.213752331872437	0.203749730483524
Meth.TRH	0.0695606335407146	0.0397226441798066	0.0559002455953042	0.0614479317302718	0.0641357420330801	0.000900641834982053
Meth.TRIM25	0.299418698097671	0.199252795495163	0.249450026777665	0.263778672663145	0.29164390389136	0.307628765529345
Meth.TRPC1	0.127000253604558	0.0607311562840482	0.00132774346085011	0.113061131727773	0.143163719047678	0.169028937382871
Meth.TRPS1	0.160809215888276	0.164188514720508	0.217174527774048	0.258549574407295	0.286480069407217	0.287857848235136
Meth.TSC22D3	0.0975694883250081	0.0455239806414695	0.0751584513111851	0.0793477805504512	0.0956805036613008	0.101797540960387
Meth.TSHR	0.0916695321599757	0.072942307914005	0.0697427950128241	0.085877083639491	0.0849306696355119	0.0813151777545322
Meth.TTF1	0.0935398659859178	0.0762390067563465	0.0729846935056184	0.0732091763885647	0.0808432635131666	0.0842054227237385
Meth.TWIST1	0.099910593472517	0.0472850200376715	0.0928742309770957	0.0987329753957081	0.151737107450212	0.168340668372078
Meth.TYMS	0.314537273592495	0.181825745036994	0.254707488736628	0.267265397576654	0.310770231046513	0.29805921019136
Meth.UBTF	0.244865934912195	0.181562599983364	0.216225994980377	0.15948728942517	0.337029682429184	0.334546649710667
Meth.UCP1	0.127477677757127	0.115914734575146	0.0981875876940997	0.10126501761127	0.145167773054351	0.164995438794715
Meth.UCP2	0.377431592341981	0.176012329042675	0.282479606253247	0.285567345239364	0.301626945364381	0.289896147741338
Meth.UGDH	0.0930335600697798	0.0458896635523603	0.0768683754949658	0.0837615903191191	0.128478740987354	0.155406159361939
Meth.ULBP1	0.231888250952703	0.136092334997532	0.172829063688929	0.198563270139397	0.207722344824347	0.174965195528612
Meth.USF2	0.390452974061704	0.245573801724848	0.27743310699375	0.281507338417138	0.36464962277363	0.338888633189809
Meth.USP18	0.244387684816934	0.167172020283909	0.192523995126725	0.192219195886868	0.177064884361916	0.212192421275642
Meth.UTF1	0	0.0536445890918304	0.0653720649129478	0.0679534637326691	0.126005271314373	0.13493677074557
Meth.VAMP2	0.223478833985716	0.12747814787493	0.1774816874602	0.200115350942315	0.224522402224822	0.224920633708842
Meth.VDR	0.31080489732137	0.18952798959178	0.262852586692119	0.280147769800654	0.32502870892785	0.324609214351571
Meth.VHL	0.307519276173654	0.187913420685274	0.25074869639712	0.276738598939322	0.297385152418403	0.281571875269356
Meth.VIM	0	0.0852727167444605	0.000986650093328177	0.188134458769328	0.289948798536755	0.349020732000255
Meth.VIPR1	0.128232358757777	0.0863843284324115	0.112581610135999	0.121680175995644	0.126436812095823	0.1298577542296
Meth.VSNL1	0.319408558294714	0.192095309887774	0.256206308683766	0.288942836344969	0.264168947871019	0.310919393742042
Meth.WARS2	0.337750014781509	0.194875471718122	0.267790791265668	0.285268838606962	0.330848012193	0.312550051370718
Meth.WEE1	0.35912492681375	0.221188687373307	0.303705964587893	0.261548048303632	0.363037530720128	0.356837965792678
Meth.WNT4	0.0898990142563768	0.0525275564756161	0.0687547708273773	0.081544491816513	0.0830253079413285	0.0843605849835017
Meth.WNT7B	0.1532108603355	0.101720145174044	0.129139493325931	0.142775551871883	0.139561665932597	0.143925278329136
Meth.WRN	0.101950036031373	0.0993823059333881	0.0994208364885583	0.0957438649344802	0.123593791134407	0.148596776756713
Meth.WT1	0.0955365932580267	0.0666305610194585	0.0703099862904739	0.080094823780111	0.123943305736296	0.151305771688711
Meth.YBX1	0.077882094360326	0.0432738235753368	0.0610331304214263	0.0695432030451695	0.0785766061173959	0.0779187077712969
Meth.YY1	0.314054831793378	0.182705694481369	0.263386688430033	0.290358839744013	0.307617749839179	0.285917403462056
Meth.ZBTB16	0.0766718543283798	0.0486915327589496	0.061574596311807	0.0696633843511662	0.0799205114336888	0.0732729295097097
Meth.ZEB1	0.220284425592865	0.127453141378287	0.183245866360125	0.188003332016069	0.201974438360874	0.16057360982034
Meth.ZHX1	0.20427680334359	0.119787726639096	0.164028955324082	0.179633166449878	0.203688084294235	0.20483665964043
Meth.ZNF202	0.32427797719163	0.190311520491007	0.271721284664416	0.2940683967507	0.335056738676216	0.333277222351224
Meth.ZNF267	0.243982937794248	0.125819624666761	0.16918717029195	0.222782832820015	0.307344758013728	0.312585694866387
Meth.ZNF76	0.204648648670069	0.149351168546804	0.173189302434717	0.167301823764546	0.198960353285801	0.222501555228894
Meth.ZP3	0.223341050574497	0.184426929049955	0.217410168449368	0.225952225883408	0.214045869958526	0.201983672311865
