# Supplementary material for: Preferential Activation of the Hedgehog Pathway by Epigenetic Modulations in HPV Negative HNSCC Identified with Meta-Pathway Analysis
Source: PLoS One. 2013 Nov 4;8(11):e78127. doi: 10.1371/journal.pone.0078127 (PMC3817178; doi:10.1371/journal.pone.0078127)
Supplement: Methods S1 — R code. ZIP archive containing R code used to for the analysis in this manuscript. The README file in the archive describes each of the files contained therein. To fully reproduce the results, the scripts should be run in the following order (1) Preprocessing.R, (2) RunMEGAPSReplicateThreshold.R, and (3) Postprocessing.R. Note that the CoGAPS analysis and associated gene set statistics are stochastic algorithms, so results may differ slightly from values reported here though qualitative results will remain unchanged. (ZIP) [file pone.0078127.s009.zip › CodeArchive_S1/GAPS/ExprsFALSE.MethTRUE/NormalTRUE.HPVPosTRUE.HPVNegTRUE/nP6.nIter50000000.SigE0.10/Pmean.0.9326912796.txt]

"1"	"4"	"11"	"14"	"15"	"16"	"18"	"22"	"25"	"30"	"31"	"37"	"50"	"2"	"3"	"5"	"6"	"7"	"8"	"9"	"10"	"12"	"13"	"17"	"19"	"20"	"21"	"23"	"24"	"26"	"28"	"29"	"32"	"34"	"36"	"39"	"40"	"42"	"43"	"44"	"45"	"46"	"48"	"49"	"114"	"115"	"116"	"117"	"101"	"102"	"103"	"104"	"105"	"106"	"107"	"108"	"118"	"109"	"110"	"111"	"112"	"113"	"119"	"120"	"121"	"122"	"123"	"124"	"125"
"p1"	0.0140351886529384	0.00645758024521171	0	6.60293405864806e-10	0.0141287135692208	0.0287628081805466	0.0300480523053538	0.0056212885094123	0.0158817382581604	2.43838206322263e-10	0.00916202069405819	0	0.000996853615306795	0.0128474147691888	0.0282414205871141	0.020570420900407	0.012029168468595	0.0402044562966841	0.0234757052015908	0.0258541741564162	0.0206719505826408	0.0295514785692961	0.00217532445924174	0.0106980954607334	0.0356340749995838	0.030482842375416	0	0.00867600598544292	0.0156671913735262	0.0171430630294246	0.0163660801761496	0.030362339629118	0.0112021032707161	0.0399516619743187	0.033114933215703	0.0259467873840695	3.66995127973678e-10	0.0201007640176955	0.028411501585308	0.0274535522625369	0.0204251004594424	0.0189217207394093	0.0591874554774572	0.0250124963194605	0.0141835669659917	0.0135305402366028	0.0140842184436743	4.69035443093572e-10	0.00735874929110754	0.00696274178586973	0.00987787420367124	0.000521909183156249	0.007355497303036	0.0113428792919968	0.0119926482445829	0.00426688686010126	0.00962975661814432	0.00343719168302212	0.00159535571791264	0.00259234373090392	0.00966542949279012	0.00572294002340861	0.00712896748628405	5.11060995002712e-10	0.0125584571235144	0.00211114611944165	0.0147990737658478	0.0138082898339541	6.58686686843343e-09
"p2"	0.00985330621196587	0.0206032800013635	0.0288620936366915	0.0743176313161648	0.0196552343527308	0	0.151656558951375	0.059869232114138	0.0074434125405524	0.0218002313910034	0.00611835524676527	0.0129359877972523	0.0208425386815575	0.00831124278720171	0	0.00887620391445661	0.00688823296080051	0.0113828463437122	0.000552340697679641	0.0671838638926498	0.018689314728248	1.26450991500905e-10	0.0195478042986604	0.000433541145281229	0.00588814294012086	0.00820733096390531	0.0096053136985582	0.0281068157043646	0.0127642511134332	0.00684744978713752	0.0100929021909856	0	0.0277624874964936	0.0839666070615483	0.0244349905957262	1.00422494473947e-09	0.0165777142939818	0.0140232315347731	0.0245313053652317	4.24808115688206e-07	0.0157526912389235	0.0173650584796831	0.0276122371034896	0.00879042644463491	6.6731361226192e-08	0	0.00652312932028848	8.80246109346405e-07	0.00360033804556392	2.06724727719431e-07	4.41911054293526e-10	0.00386117547512869	0.00574270025425716	0.00495938651503514	0.014255945235432	0.00745774931713677	1.25612079415695e-05	0.00150049152885866	0.00549952807884321	0.00560609792294624	0.00389677442500356	0.00547713905721116	2.58204186756899e-06	0.00274633843415303	0.00164718098646217	1.28639477077823e-06	3.67432916589178e-08	0.00162346714020551	0.0074323027694597
"p3"	0.0191066775773931	0.00433186049394634	0.0413029307877884	0.0401204451813487	0.0420608460670371	0.0390754074358433	0	0.031630644235872	0.0153326671832385	0.039733390017237	0.0183981648536053	0.0606839238820956	0.0262858918652962	0.0103955872172507	0	0.0191095981461811	0.0106875837337473	0.0176716729247128	0.0294101914214161	0.00142392450099446	0.0299395061131187	0.0185164820571746	0.0186951214756492	2.11172803607899e-08	0.00463661381448889	0.0509831551302415	0.0161580873371511	0.00575564395068587	0.0236144141717492	0.0345103049598491	0.0251421596942109	0.0322915835204629	0.0368366282739869	0.00277994700427641	4.21153960420136e-09	4.31662947704349e-06	0.00236300871059233	0.0126106349280957	0.00999873106533295	0.0203103330115752	0	0.00373635334993396	0.0116536113219747	0.00030024683589128	0.022611123250328	0.0208456452046839	0.0269838001300026	7.83979378501597e-08	2.08413924555398e-07	0.0119373263238567	0.0130469855998168	6.05919474711207e-08	2.71616924273091e-05	8.39511340668625e-09	0.000367607861366907	1.00753006113743e-05	0.00962927618968571	0.000745124187894028	3.1781576873083e-06	4.87562207234177e-07	5.284409073521e-08	2.37206731600282e-07	0.00843462420285653	0.000693767066253289	3.64206153590348e-10	0.0112350399282281	0.0215187189829075	0.0231472041428836	0.00116389179260955
"p4"	0.00920925585213967	0.0239387807275165	0.00547468374089592	0.0153569343717141	9.51499244364242e-08	0.00124030850370018	0.011927208557141	0.00465789300412373	3.69834776473932e-08	0.0214509676812095	0.0177081746626266	0.0142364234271507	0.00998694721080137	0.0485520673659649	0.0492688922777484	0.0115257478720328	0.0145813774393361	0.00747972453644376	0.00424639974425179	0.0210362753235481	0.005823058045967	0.0245289688059932	0.0204822738856697	0.0145695829759442	0.0243657947198609	2.46982578892289e-05	0.0368542374767362	0.043801254773821	0.000869127392836457	0.0143849346221805	0.0111172491351967	0.0157807407440648	9.48690970317214e-08	0	0.0375275379380984	0.0293355330699486	0.0278044420182835	0.0424655617174256	2.91415065762206e-10	0.0230953681764192	0.0353418480211569	0.0525295106826287	9.78127335893805e-09	0.0331278762012963	0.00174323065801563	0.000733180250244436	8.74184708287733e-08	0.013154890753914	0.00966730226953483	0.00203460683955136	7.20110329825442e-08	0.0169550847317466	0.0119504301942489	0.00858756689481659	0.0244793994830023	0.0108169338796814	0.00151455209072329	0.0167682112218766	0.0138431868612433	0.0117573771951813	0.00892260227010862	0.00942502669020574	0.00288631927213136	0.0155703656193949	0.00796320133361319	0.00816578925526177	9.82189550006635e-10	8.77876433835664e-08	0.0173525960012177
"p5"	0.0173258733494174	0.0218595325955815	0.016787830653573	0.00543745588393891	0.0144069008468745	0.00577803638947292	9.00861259078569e-11	0.0117614834770832	0.0236052925545885	0.00606475984036886	0.0182016102897964	0.00518056979959483	0.0215237238921396	0.00156995896641306	0	0.0144313476200711	0.0206101941592084	2.15163851164599e-08	0	0.00357430629425091	0.00981675650222034	0.00636937873704355	0.018760744815285	0.0262421875780888	1.62933969431436e-08	0	0.0117880090180438	0.00351806151358294	0.0193485535886219	0.00808721012565362	0.0132280974001742	0.00244562261330255	0.0150520950953894	0.0091006204884535	0.00408322102569273	0.0107694824619444	0.0165844103077618	0	0.0160808989513058	0.00468035918617446	0.00246155239837499	0.00125303613496739	7.70890313949864e-10	0.0108153805633371	0.00559640867481915	0.00935289500628097	0.00613057799793407	0.0253593048469255	0.029940438323899	0.0291608338665543	0.0250373726568655	0.0272040049066769	0.0249432733550225	0.0264255494288477	0.00536063048208089	0.0320394506157278	0.0282477497612691	0.0230478366183007	0.0289658960690625	0.0300866264156594	0.0283426862602241	0.0301750458773244	0.0312625792418515	0.0291909860855189	0.0294603225239199	0.0276412435996276	0.0117101876038476	0.0113451223313728	0.0253683836618374
"p6"	0.0116994362282023	0.0033090334427829	0.00155465767877173	0.00402490721203823	0	0	2.53400245169079e-08	0.0115815962260066	0.0106713428663183	0.0140390294816802	0.0109661830554314	0.00372412436798655	0.00718862187479788	0.00818744572282396	0	0.00204821090225265	0.00598939867719721	0.0146735439244603	0.0391059438425526	0.0128947381909367	0.0117623253858103	0.00113257732514205	0.00817540647816022	0.00937529988870003	0.0185305372647495	0.00624026476567084	0.0173508715336417	0.0148324833613789	0.00640480252581167	0.00634916361545104	0.0111129438414854	0	0.00766339945581766	0	1.00940524420815e-10	0.0103370420855256	0.0269946077854902	0.0104511200820595	0.00516231451732251	0.00635266253035399	0.0237028811867994	0.0042346664884501	0.00138439098894194	0.00362463569008494	0.0517722407580656	0.0449096291118245	0.0460146994274958	0.029948267132008	0.0154095666365351	0.0177332477477852	0.0215996098268507	0.0246670694437407	0.0242536112030482	0.0155184252079456	0.0442205031871904	0.0124490445839221	0.0155415461686541	0.0276605748152482	0.0213731671560732	0.0164131759591801	0.0136815188969127	0.0167951197136339	0.0158532620149755	0.0223848791554902	0.0093862828657976	0.0211239537456596	0.0340356502888816	0.0372904541356951	0.0271318648853339
