# Supplementary material for: Preferential Activation of the Hedgehog Pathway by Epigenetic Modulations in HPV Negative HNSCC Identified with Meta-Pathway Analysis
Source: PLoS One. 2013 Nov 4;8(11):e78127. doi: 10.1371/journal.pone.0078127 (PMC3817178; doi:10.1371/journal.pone.0078127)
Supplement: Methods S1 — R code. ZIP archive containing R code used to for the analysis in this manuscript. The README file in the archive describes each of the files contained therein. To fully reproduce the results, the scripts should be run in the following order (1) Preprocessing.R, (2) RunMEGAPSReplicateThreshold.R, and (3) Postprocessing.R. Note that the CoGAPS analysis and associated gene set statistics are stochastic algorithms, so results may differ slightly from values reported here though qualitative results will remain unchanged. (ZIP) [file pone.0078127.s009.zip › CodeArchive_S1/GAPS/ExprsFALSE.MethTRUE/NormalTRUE.HPVPosTRUE.HPVNegTRUE/nP6.nIter50000000.SigE0.10/PResults0.9326912796.Diagnostics.txt]

Diagnostics for P created at Tue Jun 12 18:19:38 2012


number of genes: 972
number of samples: 69
number of patterns: 6
number of burn in steps: 1e+08

Initial chi^2: 5.66088e+08

Iter	Burn In	T	chi^2	number of atoms
0	1	2e-08	5.66088e+08	1
1000000	1	0.02	2.39405e+07	564
2000000	1	0.04	2.14699e+07	592
3000000	1	0.06	2.06591e+07	598
4000000	1	0.08	2.02768e+07	609
5000000	1	0.1	1.99815e+07	591
6000000	1	0.12	1.98467e+07	594
7000000	1	0.14	1.97776e+07	606
8000000	1	0.16	1.97133e+07	621
9000000	1	0.18	1.96088e+07	657
10000000	1	0.2	1.94764e+07	626
11000000	1	0.22	1.93416e+07	640
12000000	1	0.24	1.92299e+07	638
13000000	1	0.26	1.91465e+07	653
14000000	1	0.28	1.90697e+07	627
15000000	1	0.3	1.90177e+07	598
16000000	1	0.32	1.89829e+07	600
17000000	1	0.34	1.89766e+07	637
18000000	1	0.36	1.8974e+07	607
19000000	1	0.38	1.89718e+07	630
20000000	1	0.4	1.89703e+07	658
21000000	1	0.42	1.89695e+07	640
22000000	1	0.44	1.89691e+07	623
23000000	1	0.46	1.89682e+07	631
24000000	1	0.48	1.89675e+07	609
25000000	1	0.5	1.89672e+07	666
26000000	1	0.52	1.90159e+07	629
27000000	1	0.54	1.89664e+07	665
28000000	1	0.56	1.89661e+07	637
29000000	1	0.58	1.89655e+07	656
30000000	1	0.6	1.89652e+07	658
31000000	1	0.62	1.89646e+07	673
32000000	1	0.64	1.89643e+07	670
33000000	1	0.66	1.89642e+07	638
34000000	1	0.68	1.89637e+07	646
35000000	1	0.7	1.89635e+07	654
36000000	1	0.72	1.89632e+07	667
37000000	1	0.74	1.89629e+07	696
38000000	1	0.76	1.89627e+07	652
39000000	1	0.78	1.89624e+07	683
40000000	1	0.8	1.89623e+07	693
41000000	1	0.82	1.89621e+07	680
42000000	1	0.84	1.89622e+07	653
43000000	1	0.86	1.89619e+07	708
44000000	1	0.88	1.89617e+07	704
45000000	1	0.9	1.89616e+07	718
46000000	1	0.92	1.89614e+07	710
47000000	1	0.94	1.89613e+07	694
48000000	1	0.96	1.89612e+07	690
49000000	1	0.98	1.89612e+07	726
50000000	1	1	1.89609e+07	727
51000000	1	1	1.89608e+07	736
52000000	1	1	1.89609e+07	739
53000000	1	1	1.89607e+07	691
54000000	1	1	1.8961e+07	677
55000000	1	1	1.8961e+07	726
56000000	1	1	1.89609e+07	708
57000000	1	1	1.89609e+07	745
58000000	1	1	1.8961e+07	723
59000000	1	1	1.89609e+07	704
60000000	1	1	1.8961e+07	711
61000000	1	1	1.89607e+07	734
62000000	1	1	1.8961e+07	709
63000000	1	1	1.89607e+07	731
64000000	1	1	1.8961e+07	715
65000000	1	1	1.89607e+07	718
66000000	1	1	1.89606e+07	721
67000000	1	1	1.89611e+07	713
68000000	1	1	1.89609e+07	745
69000000	1	1	1.89609e+07	726
70000000	1	1	1.89609e+07	737
71000000	1	1	1.8961e+07	728
72000000	1	1	1.89611e+07	747
73000000	1	1	1.89609e+07	748
74000000	1	1	1.89609e+07	727
75000000	1	1	1.89611e+07	750
76000000	1	1	1.89606e+07	736
77000000	1	1	1.89609e+07	670
78000000	1	1	1.89609e+07	727
79000000	1	1	1.8961e+07	723
80000000	1	1	1.89611e+07	715
81000000	1	1	1.89609e+07	727
82000000	1	1	1.89608e+07	717
83000000	1	1	1.89609e+07	739
84000000	1	1	1.8961e+07	705
85000000	1	1	1.89608e+07	724
86000000	1	1	1.8961e+07	725
87000000	1	1	1.8983e+07	733
88000000	1	1	1.8961e+07	734
89000000	1	1	1.8961e+07	716
90000000	1	1	1.89608e+07	740
91000000	1	1	1.89609e+07	738
92000000	1	1	1.8961e+07	717
93000000	1	1	1.8961e+07	729
94000000	1	1	1.89609e+07	733
95000000	1	1	1.8961e+07	693
96000000	1	1	1.89609e+07	743
97000000	1	1	1.89608e+07	707
98000000	1	1	1.89611e+07	736
99000000	1	1	1.89609e+07	719
100000000	0	1	1.89609e+07	770
101000000	0	1	1.89612e+07	747
102000000	0	1	1.89609e+07	708
103000000	0	1	1.89607e+07	733
104000000	0	1	1.8961e+07	724
105000000	0	1	1.8961e+07	713
106000000	0	1	1.89608e+07	716
107000000	0	1	1.89608e+07	707
108000000	0	1	1.89609e+07	715
109000000	0	1	1.89617e+07	708
110000000	0	1	1.89609e+07	709
111000000	0	1	1.89608e+07	724
112000000	0	1	1.89609e+07	729
113000000	0	1	1.89607e+07	724
114000000	0	1	1.89609e+07	717
115000000	0	1	1.8961e+07	751
116000000	0	1	1.8961e+07	710
117000000	0	1	1.89607e+07	699
118000000	0	1	1.89607e+07	736
119000000	0	1	1.8961e+07	733
120000000	0	1	1.89607e+07	728
121000000	0	1	1.8961e+07	690
122000000	0	1	1.89609e+07	733
123000000	0	1	1.89611e+07	723
124000000	0	1	1.8961e+07	737
125000000	0	1	1.8961e+07	707
126000000	0	1	1.8961e+07	721
127000000	0	1	1.89607e+07	737
128000000	0	1	1.89609e+07	709
129000000	0	1	1.89608e+07	720
130000000	0	1	1.89609e+07	726
131000000	0	1	1.89608e+07	732
132000000	0	1	1.89609e+07	703
133000000	0	1	1.89607e+07	706
134000000	0	1	1.89609e+07	732
135000000	0	1	1.89607e+07	703
136000000	0	1	1.89609e+07	699
137000000	0	1	1.89609e+07	711
138000000	0	1	1.89611e+07	716
139000000	0	1	1.89611e+07	739
140000000	0	1	1.89609e+07	742
141000000	0	1	1.89611e+07	740
142000000	0	1	1.89609e+07	713
143000000	0	1	1.89609e+07	708
144000000	0	1	1.89609e+07	700
145000000	0	1	1.89609e+07	720
146000000	0	1	1.8961e+07	741
147000000	0	1	1.8961e+07	736
148000000	0	1	1.89611e+07	725
149000000	0	1	1.89609e+07	713


Summary
<number of atoms> 721.66 <chi^2>: 18960922 ; chi^2 of mean: 18954943.5859199
