# Supplementary material for: Preferential Activation of the Hedgehog Pathway by Epigenetic Modulations in HPV Negative HNSCC Identified with Meta-Pathway Analysis
Source: PLoS One. 2013 Nov 4;8(11):e78127. doi: 10.1371/journal.pone.0078127 (PMC3817178; doi:10.1371/journal.pone.0078127)
Supplement: Methods S1 — R code. ZIP archive containing R code used to for the analysis in this manuscript. The README file in the archive describes each of the files contained therein. To fully reproduce the results, the scripts should be run in the following order (1) Preprocessing.R, (2) RunMEGAPSReplicateThreshold.R, and (3) Postprocessing.R. Note that the CoGAPS analysis and associated gene set statistics are stochastic algorithms, so results may differ slightly from values reported here though qualitative results will remain unchanged. (ZIP) [file pone.0078127.s009.zip › CodeArchive_S1/GAPS/ExprsFALSE.MethTRUE/NormalTRUE.HPVPosTRUE.HPVNegTRUE/nP6.nIter50000000.SigE0.10/Psd.0.9326912796.txt]

"1"	"4"	"11"	"14"	"15"	"16"	"18"	"22"	"25"	"30"	"31"	"37"	"50"	"2"	"3"	"5"	"6"	"7"	"8"	"9"	"10"	"12"	"13"	"17"	"19"	"20"	"21"	"23"	"24"	"26"	"28"	"29"	"32"	"34"	"36"	"39"	"40"	"42"	"43"	"44"	"45"	"46"	"48"	"49"	"114"	"115"	"116"	"117"	"101"	"102"	"103"	"104"	"105"	"106"	"107"	"108"	"118"	"109"	"110"	"111"	"112"	"113"	"119"	"120"	"121"	"122"	"123"	"124"	"125"
"p1"	6.88542165551371e-05	8.30639469833787e-05	0	5.39094596454137e-08	8.55522028536265e-05	0.000101010744908451	0.000156568591487668	9.47677846185632e-05	7.07037938597096e-05	2.05669754682722e-08	7.85471655447819e-05	0	7.22367378382028e-05	0.000123082781059338	0.000138072823678136	7.71617098870313e-05	6.98330089520623e-05	8.57691523188026e-05	0.000123735648379885	0.000100651184346074	9.20218575992609e-05	8.78357421123656e-05	7.76716882480429e-05	6.43354110073518e-05	8.5341490785877e-05	0.000117408924668811	0	0.000109404231088335	7.18762838229349e-05	8.4014070774512e-05	7.96317351148379e-05	8.73590717654049e-05	7.7258659870739e-05	0.000135378960610771	0.000128702614058601	0.000270488628306816	3.66995127973725e-08	0.000112860403014853	8.77317490118644e-05	7.78611645776911e-05	0.000105282300165923	0.000123541945587827	0.000125645107469652	9.66797447556383e-05	0.000132013164452429	0.00011474903754615	0.000128527146987433	2.84778465237905e-08	6.27104842678562e-05	6.83867978003286e-05	7.17587840777555e-05	6.45154978023755e-05	6.48773718194327e-05	6.22304054398287e-05	0.000104829221350572	6.82874722936919e-05	6.82247525922113e-05	6.75495147927823e-05	6.42608317552376e-05	6.56720745022547e-05	6.12496904817208e-05	6.63835608760022e-05	6.86603529737813e-05	5.11060995002773e-08	6.47672470870608e-05	8.65483824002973e-05	9.75232011401128e-05	0.000101985969683955	1.86581356424291e-07
"p2"	0.000104820696920407	0.000105943029313149	0.000140519370009179	0.000180932378310123	0.000132117230088201	0	0.000320804788770951	0.000149669476687977	0.000102917998212693	0.00013077580111147	0.000114402775631781	0.000154951537054535	0.000119215879255876	0.00014401582579373	0	0.000108480463755754	0.000102240461574755	0.00012943208499366	0.0001762633674198	0.000163714317836946	0.000130666464068964	1.26450991500888e-08	0.000118248413781551	0.000102741221870941	0.000130048532743339	0.000131360919045756	0.000130487162873446	0.000127281364972172	0.000103632331354145	0.000115613585461523	0.000119819578010812	0	0.000124898275043757	0.000230699890300973	0.000153843746596594	7.28282746531676e-08	0.000121315090502952	0.000124030918204262	0.000131635533822868	5.75934896740184e-06	0.000138467497827361	0.000116498776593348	0.000165637859726961	0.000105561127688576	1.0547518606168e-06	0	0.000139069387398341	1.01546411116694e-05	0.000102582387001913	3.12243092153003e-06	3.45022965394147e-08	0.000111662936982511	0.000101514289832213	0.000102109618437768	0.00013761162505089	0.000103287785920275	5.29277707897472e-05	0.000107451942500604	0.000107289682313973	0.000105444545490979	9.73861547583714e-05	0.000105603285097995	0.00023753297533994	0.000104414285209347	9.96769369355155e-05	8.1255209906735e-05	7.02340843846924e-07	0.000119497552978424	0.000103091905880936
"p3"	8.03905514184712e-05	4.81525596611946e-05	0.000107066545429039	0.000113183450198824	8.47374591752591e-05	0.00010248668506579	0	9.84478349479738e-05	5.91067388430784e-05	0.0001030473422717	9.45060715942153e-05	0.000130415162079115	8.62976153700038e-05	9.72093955846595e-05	0	7.87911801153706e-05	7.00787629977768e-05	9.840889971648e-05	0.000111200207208854	5.41639382068409e-05	0.000108234662507114	8.52342192565156e-05	9.07827984232898e-05	3.5916389617226e-07	9.45333881212141e-05	0.000109398543378293	0.000113733703892449	5.16302337984367e-05	7.33258275072806e-05	9.55049210458396e-05	9.90901476712495e-05	8.94240101268449e-05	7.55674956903734e-05	7.33408744746804e-05	1.29402085961978e-07	0.000182087637980471	4.84392350451594e-05	8.70935980108507e-05	5.9145034932806e-05	8.76879844643894e-05	0	4.93198461418859e-05	8.26194185848407e-05	4.86059990011479e-05	0.000114585238257289	0.000100980667196684	9.76359757380634e-05	1.17410884400603e-06	3.0886434466977e-06	7.01510051585653e-05	6.76305336291707e-05	1.53072753150605e-06	5.26482269914012e-05	1.8527907967838e-07	7.31186073028079e-05	3.15134577383968e-05	6.73924943422147e-05	4.68670178807312e-05	1.69359015804014e-05	5.04583973540588e-06	1.3790189001294e-06	4.67604275998977e-06	0.000138365287224841	4.21907408510942e-05	3.64206153590354e-08	0.000210638603709638	7.86751997454921e-05	8.18045697616634e-05	4.42470861867295e-05
"p4"	8.15889750129922e-05	6.69719704341085e-05	0.000125124523089968	0.000144977121544716	1.43549777349804e-06	0.000101396104512127	0.000114308655871246	0.00012254698522483	5.85826916068191e-07	0.000133027432778027	9.4382802159053e-05	0.00017131703913348	9.79819690908841e-05	0.000147556910147679	0.000184832068104036	9.63680901722016e-05	7.61000149467817e-05	0.000118360493627606	0.000122285417221335	9.10854445780258e-05	0.000111069184089145	0.00011854387615967	9.84114756740574e-05	5.96712043512554e-05	0.000133651934233499	8.19254909593423e-05	0.000130111980816089	0.000124705946878639	7.46571719541898e-05	0.000103507625896427	0.000104385029387116	0.00011901507441066	1.53921407211418e-06	0	0.000130678239057914	0.000599726530717398	8.66546034096083e-05	0.000136430011312094	2.91415065762105e-08	0.000111015623562623	0.000109491318936935	0.000133533605878053	2.10026349596236e-07	9.36096358171073e-05	0.000121211362687676	0.000104976062223772	1.58507228831969e-06	8.19978974486309e-05	6.74490955275139e-05	7.89619112991375e-05	5.5782161053978e-06	7.54460660856368e-05	7.12712402365846e-05	6.60303469504833e-05	0.000108772968205857	6.97807724063593e-05	7.88176912171646e-05	7.49386454976676e-05	7.44726223201862e-05	7.10708973054617e-05	6.37351951554837e-05	6.8684580753836e-05	9.77059689635909e-05	7.72475507779918e-05	6.49252779412533e-05	0.000148416524955267	6.23585002995082e-08	1.406730054658e-06	7.73857705646323e-05
"p5"	3.60357046543031e-05	3.6863916044691e-05	4.89080785129118e-05	6.20080853432839e-05	5.27726127635799e-05	3.95026634838696e-05	9.00861259078588e-09	5.11213469276246e-05	3.78112397562017e-05	5.1335426032456e-05	3.7357118860129e-05	5.87341507745476e-05	3.91595568216214e-05	4.53905579435893e-05	0	3.96635518127812e-05	3.48601889261893e-05	4.12890504331342e-07	0	4.80223679951544e-05	4.40052357198484e-05	3.73551999722125e-05	3.82354261635026e-05	3.71983504096321e-05	2.91902409600174e-07	0	4.96913222320683e-05	5.08745556476688e-05	3.76921620205606e-05	4.31300965554626e-05	4.14353436140588e-05	3.32115432441822e-05	4.41542521224035e-05	5.22871596940452e-05	5.08643734179487e-05	0.000103631899432167	4.48784549321528e-05	0	4.08208042884881e-05	3.80119258985009e-05	4.73330517714341e-05	4.34341809634005e-05	4.72017326372754e-08	3.91801624053643e-05	5.97705312309377e-05	5.07474893876481e-05	5.80103702109277e-05	4.22380988652765e-05	3.81596973862051e-05	3.73918775030198e-05	3.76360993389468e-05	3.9689984040617e-05	3.75973698647674e-05	3.97171638203465e-05	5.95537613614355e-05	3.82269425840782e-05	3.85753890284614e-05	4.04163717994147e-05	3.94515812232417e-05	3.84988697823793e-05	3.7832186823838e-05	3.94146188457171e-05	4.01375725823467e-05	3.68994804215411e-05	4.01469094231805e-05	3.9934433711047e-05	4.21524901014226e-05	4.61032413299049e-05	3.90334454538071e-05
"p6"	4.08252457566853e-05	6.70948582592373e-05	5.97659483128365e-05	6.08047938323667e-05	0	0	4.36190884302691e-07	5.06660856114112e-05	4.51022928557945e-05	5.81852356193234e-05	4.47909595105778e-05	5.72937320369917e-05	5.56575190442787e-05	4.82784185580409e-05	0	4.53099098875868e-05	5.3492403166182e-05	6.88385866190949e-05	0.000140855122207089	5.2881901852185e-05	4.67519373625012e-05	3.9085185897305e-05	5.49138988161367e-05	6.24442771590423e-05	7.30064313402205e-05	5.07927837856193e-05	5.14392531208461e-05	5.65048912948284e-05	4.5015419755808e-05	4.14283800686983e-05	4.12563985551756e-05	0	3.97868680916149e-05	0	1.00940524420807e-08	8.46028156529305e-05	4.62557480163288e-05	5.01617992215789e-05	4.12121287978806e-05	4.01972338622582e-05	6.85174715987799e-05	4.60752801617884e-05	4.08230751468397e-05	4.56477113484077e-05	0.000141713546530326	0.000110497006119814	0.000126254846930244	5.12005321213837e-05	6.062043487968e-05	4.99600495530065e-05	4.2356601244038e-05	5.12430298637423e-05	4.55343537685844e-05	5.30988351422639e-05	0.000111049011892433	7.27720060406403e-05	5.23046565076615e-05	4.73111583885033e-05	5.5232410340129e-05	6.28027070531801e-05	5.90681672065665e-05	6.03258303262896e-05	5.89292218598648e-05	5.55820037754792e-05	6.70056589350659e-05	5.05209076547801e-05	7.84039066974396e-05	9.0069137931877e-05	4.69483074923939e-05
