# Supplementary material for: Preferential Activation of the Hedgehog Pathway by Epigenetic Modulations in HPV Negative HNSCC Identified with Meta-Pathway Analysis
Source: PLoS One. 2013 Nov 4;8(11):e78127. doi: 10.1371/journal.pone.0078127 (PMC3817178; doi:10.1371/journal.pone.0078127)
Supplement: Methods S1 — R code. ZIP archive containing R code used to for the analysis in this manuscript. The README file in the archive describes each of the files contained therein. To fully reproduce the results, the scripts should be run in the following order (1) Preprocessing.R, (2) RunMEGAPSReplicateThreshold.R, and (3) Postprocessing.R. Note that the CoGAPS analysis and associated gene set statistics are stochastic algorithms, so results may differ slightly from values reported here though qualitative results will remain unchanged. (ZIP) [file pone.0078127.s009.zip › CodeArchive_S1/GAPS/ExprsFALSE.MethTRUE/NormalTRUE.HPVPosTRUE.HPVNegTRUE/nP7.nIter50000000.SigE0.10/Amean.0.8708687886.txt]

p1	p2	p3	p4	p5	p6	p7
Meth.AANAT	9.4958892725789	0.000146755527435431	1.84562892309313	6.26488358718024e-05	0.863477834668677	0.765438987376316	3.66439936544745
Meth.ABCA1	18.9234577969133	34.1601924370139	19.9447980176329	30.5104007856137	19.8334122795657	51.5263917150694	7.54326423997915
Meth.ABCA2	15.2965416117645	28.5369233405183	16.1272332093043	24.5598133867032	18.9806929497065	45.9971771766035	9.2704299382402
Meth.ABCC3	12.064372512098	37.9616059612415	27.7198099044073	43.025091385406	11.1401723198549	7.41762586872239	0
Meth.ABCG2	17.7477822964327	33.0400308862516	2.62629143412138	24.8919777116736	21.3855913759658	47.8674991844864	10.8015117560006
Meth.ABL1	7.50631461357158	15.5941625138724	9.03106250864337	15.9438915118809	11.7097268184977	33.2181504408649	6.64662659747733
Meth.ABRA	1.09082858212294	0.771122558458678	0.712925952824655	1.49614561812853	1.36792087390022	1.23673641980745	7.37569473410801e-05
Meth.ACAA1	16.6070010406219	32.2152294485056	19.3094324211609	26.4516121974352	21.3331300140722	57.2135833203762	8.29997713172717
Meth.ACADM	4.53177416242351	13.0572315201774	45.3876643831833	18.9931767332071	8.74140976201715	51.884698938414	27.8400329069415
Meth.ACAT1	6.48491744592889	11.467118321069	6.94046649379827	10.0005954499686	7.46741083185059	21.3526339888324	1.55290175615294
Meth.ACAT2	3.37739838145902	7.94702643768714	6.42574919359278	4.98177991755381	3.67359659236349	16.1949744070026	3.5911003824206
Meth.ACE	14.5944818979871	33.0452395498549	32.4096087498519	4.54410042429826	30.363667831916	50.418756937165	14.0511814233085
Meth.ACE2	7.37892489267478	6.23756414066988	2.69198626353067	2.74779669936224	5.83580729625911	8.78238650803863	1.90170833671433
Meth.ACHE	19.6485735052238	33.4567959118324	26.7788130280231	31.3323639131619	15.4497338838488	56.0589530095337	16.4937484016491
Meth.ACLY	22.2385666478466	28.4791774700354	19.9612552086953	21.2442391470522	21.2497416744326	26.9295238560535	4.07072422845167
Meth.ACOX1	17.88891221502	32.659134135906	16.9003087392463	25.5334364056573	22.6221563515946	58.1391653965684	10.6845084406116
Meth.ACSL1	14.8653499409618	27.6384222657196	10.9008794689949	21.8171805281498	14.7095317553672	49.947621958665	11.3400765210723
Meth.ACTA1	0.394715373054148	2.40392682296394	35.4442941013616	4.99833482919732	0.000382891528237528	22.4129064315076	2.67259772350371
Meth.ACTB	21.2813652721166	35.1945186316853	20.4864632346484	32.2421879642223	27.770152863158	64.1641620418155	10.7511757823871
Meth.ACTG1	9.96365080329625	49.6654918580791	15.4093168940664	49.7020954564452	14.8281482547648	68.6140539714934	0.00151500982824255
Meth.ADA	6.94054501289437	20.2591066980684	0	14.8596630286331	15.2007608443898	41.0308491783516	22.846573293615
Meth.ADAM17	10.3839552163206	22.2041046136376	11.8300878159765	18.6644228444903	16.5650643836732	45.0479901996219	9.22820644766977
Meth.ADAMTS1	20.691608774749	32.5169357580982	28.0062070569788	37.3547578426131	7.4188507025649	17.5733161591016	3.4869444406623
Meth.ADAR	15.1199809235551	31.33709604876	21.687023832114	27.6107549314217	21.392666249299	56.6699822257228	11.1842130100009
Meth.ADCY3	3.86911090291304	0.627464325054584	2.32306681251521	3.60727535652835e-06	2.07217123268563	3.45410775678636e-06	4.50683079536796
Meth.ADCY4	13.721116369092	5.80652493286814	28.7990816397844	4.12346012675959	7.55580280828019e-05	42.3845705539986	2.4667818574e-07
Meth.ADCYAP1	2.21038565036958	4.44071656682211	33.3353735390444	8.40374419798563	0.956522421085551	35.5807382421362	0
Meth.ADCYAP1R1	0	16.2533082194285	52.6912979273342	17.828015953228	4.06176893203141	33.9543970907216	12.775330125729
Meth.ADD1	12.4998827393681	24.2692278166754	15.4100883961816	23.5158144070294	15.798636374933	44.2288729153844	11.7046034930307
Meth.ADH5	15.9943412042889	32.5078488148985	15.6518140756959	29.0197250737892	24.5571298234213	60.3204069870582	9.99930841323935
Meth.ADPRH	19.263036229642	13.772109999421	17.3079788429027	14.1045104856333	5.80861472778198	21.4379181370855	14.5640731734131
Meth.ADRA1B	0.000364005441463893	2.15701874595119	9.16106382697534e-05	0.00361464331460174	1.42612029572953	0	6.48524511499385
Meth.ADRA1D	0.474039047667282	1.87944748147021	2.10756909785448	1.11331459153616	0.321363369422811	2.84854042136223	0.000146560369695632
Meth.ADRA2B	1.36848635203366	2.2994469372413	1.60113642032918	2.06474132973179	1.84533707265507	4.07397764169055	0.917556587845229
Meth.ADRB1	0.000144195058728204	11.4089940436666	17.1920249780692	9.21359501361766	0	9.97750624767036	3.11632297396696
Meth.ADRB2	0.762532965859281	19.2952536482971	14.356554564737	18.3263742085881	10.7683170019717	35.0216209260017	14.4357055950492
Meth.ADRB3	5.16893276813646	6.28719055396247	15.0854436901677	6.01668088442565	5.21236478085591	14.2140486350731	0
Meth.ADSL	20.4837572226664	40.4298653718627	22.6786877381831	35.2939798667507	29.0961520356374	67.8106154980324	13.7619336746055
Meth.AGGF1	9.17507684520163	28.0995108673595	12.6169524508599	20.2265965590935	17.1308676371972	51.2109445750961	8.62163332941291
Meth.AGTR1	3.31479627417394	2.39155899329053	33.988874657134	3.7304402035478	9.89708475299661	16.5628739484754	2.74464364459204
Meth.AGTRAP	16.9920190919342	34.0485360415943	16.0793328017968	29.3940362398797	22.4236541849891	56.2249265920297	9.14135069054275
Meth.AHRR	0.4326616825714	0.866002633669811	0.792951477421599	0.438231266698967	1.96325026731017	0.00012215145433377	2.13830287981343
Meth.AIM1	15.7946424217712	39.8039702084464	20.9508870090652	37.4380211812655	17.8599006398906	57.5209291184133	10.5813730418085
Meth.AIP	12.3412131236776	21.7760239003752	0	14.4222010423446	9.78486394948919	31.2740252501475	24.0847730567224
Meth.AKNA	1.67328425150019	2.83104642824622	2.49158721624568	2.97695543427328	2.54011710271895	6.06028695004531	0.913866458567141
Meth.AKR1B1	19.6664107402961	38.5665941039577	22.7950115944875	34.9983644326459	27.4169529080823	65.5454279143059	10.3043008370647
Meth.AKT2	9.9844801073229	22.9309444019089	11.9773411725146	19.0690195829173	14.718772125407	38.341700731137	11.6439900570388
Meth.ALAS1	14.1168500180981	4.04884203731311	11.6014031070373	6.34698116689659	3.01737058866846	35.8804907376236	19.4288928178961
Meth.ALDH1A1	10.575015236513	7.0683222910713	11.6339828398808	13.4390369101876	15.0396303258139	39.519341967693	8.13590652278728
Meth.ALDOC	6.86934405004013	17.1315273007847	30.9050783986908	0	5.78118945657305	44.9579713886106	45.882363607243
Meth.ALOX12	5.47619639390954	1.13119469720392	2.50811682897463	0.367601825024125	0.0201313526980191	0	8.93117370672464
Meth.ALOX15	6.64998018291757	9.81571158273658	32.5196881101154	4.34874171023989	1.77534398239693	23.6158887141914	23.0116388425526
Meth.ALOX5	7.08291869623975	19.5594235427157	17.9253285869248	15.0661184072625	12.1634715969121	27.8397189388485	13.3012596128643
Meth.AMBP	8.43149545822931	1.98518872618872	0.000196439867610639	0.0421780977717904	4.15638518075976	1.44652619934385	6.48216165371891
Meth.ANGPT1	9.33018363486483	5.87309709677494	8.21840085175055	12.488985410704	7.22788457009907	34.4604201472294	0.000249741330445044
Meth.ANPEP	5.96248006396404	4.0826680695679e-06	0.336224190416615	0.000111718106270493	0.827889596545186	1.82513942361816	3.88590216024851
Meth.APBB1	9.18917960791391	42.1446044914755	33.215270854727	14.8407074456189	10.7189851348027	62.3873404918398	32.8965034678454
Meth.APC	6.64155344354726	9.83888729714638	8.2258195968181	11.6664402935718	4.33932986659325	13.4000850816668	0
Meth.API5	5.53594179480414	11.9404136851648	7.84075027257913	8.89182885989784	9.69919696077205	28.4687779931465	7.67550191880307
Meth.APOB	2.75769027740291	8.84081357303392	12.5613315494972	3.39367286567968	10.1188932617742	14.0629696263193	8.95096590183387
Meth.APOBEC3G	10.4568366707389	4.46239254140147	12.0202925937259	8.40783985971772	3.23931481058877	32.4784422034174	13.7307911239123
Meth.APOH	5.87565544832036	2.64412288189592	1.90085047182891	2.12650409828191	4.38320869783764	3.53031780657389	2.04285793556235
Meth.APP	12.535035538061	34.5525588101822	23.043573608269	44.307024232502	8.364029224171	20.7473028098148	6.69092766622052
Meth.APRT	17.1786746588089	31.4704184123903	26.6125057794858	30.1065598683643	25.9401233396191	55.209252960338	15.864289418401
Meth.AQP5	10.5338738636587	5.58867978801122	14.6154590076096	3.6925588403887	1.4221327293766	14.0181464418661	12.4355434912479
Meth.AR	7.18576827226554	6.65502257284046	10.6240729173248	1.33598470184529	7.73666201154549	0.0175830950553063	0
Meth.ARNTL	6.6023486639673	15.5131879581742	21.7496081411134	12.0325931494755	12.9621151969688	35.3992761442516	11.6374314626051
Meth.ASPH	14.7887314150412	35.5187055703419	20.2585388200138	18.8067784012515	23.9202411259275	59.56453235633	13.1728687288176
Meth.ATF2	16.4153601144257	27.8733509512079	15.9240325288592	23.8646520210334	20.393502070711	50.2785967018225	8.97335657888664
Meth.ATF3	9.28875421361833	1.28115146954652e-06	0.000313121886165423	5.03217441962489e-05	8.57519223889297	8.81232954543738	3.74296383195191
Meth.ATF5	1.82753666574554e-05	3.80860223305036	1.37609874643845	0.472085699924549	3.74408064258487	8.02997757802401	10.4685774009116
Meth.ATF6	8.77167500378057	18.2987077738304	11.8752869730654	15.8592934651414	13.4672674558186	41.7729283857871	10.4961333658635
Meth.ATOH1	12.0873121525489	24.7731621058682	26.3334537634233	28.7826169420634	8.29228298108109	11.1729271399879	16.8457702531969
Meth.ATP1A1	12.6441529367871	21.9041532970454	11.919324252779	13.8052654465888	14.8340444353726	28.5843167840689	7.01885008508912
Meth.ATP1B1	19.2098971324544	34.2746877303912	20.0979230079977	28.5290195102019	24.3988933729783	52.8678317635726	9.77046309004763
Meth.ATP2A2	18.1120146897857	35.53869306467	17.9176862874737	30.881544581318	25.0102407063475	58.1792148640498	6.98509667035611
Meth.ATP2A3	9.80431671301979	4.41166467292207	36.4086373259279	0	22.9148735905393	49.5712242073334	44.7335833903116
Meth.ATP7B	3.28849815608478	6.71289640177129	25.858266321868	14.410278074174	13.1528034894615	37.5488868862098	23.6301415234096
Meth.ATXN1	19.4954607368511	39.628654864289	20.3685663013473	35.0828287146335	25.8517552005701	67.2742542359976	13.1239474854933
Meth.AURKB	17.5304696560505	32.7000889782083	18.0476621050215	28.721304867997	24.2319113516479	60.7409969724483	7.60799653715157
Meth.B2M	21.003413329982	39.6436773963568	24.9500842935207	34.9643441026423	29.1571771685767	69.4444744075549	11.5499720552897
Meth.B3GAT1	4.19926249571351	0.000438004895567874	32.339942164512	6.58663577625742	4.26303351678336	22.9147868338207	22.6313486048873
Meth.B4GALT1	10.469055257689	4.96907428574579	8.05431747716357	3.04335623195478	3.03425651237943	18.5012054518288	15.5333710970792
Meth.B4GALT5	23.6693910896536	44.2097737454913	23.1620700123628	37.2382402697913	31.2914277707709	74.7165727834277	10.1272625697697
Meth.BACE1	21.3491360618404	35.2667435159664	27.5263974943369	48.8591859331267	0	2.28898507904403	3.79723303542205
Meth.BARX2	20.1770737743657	34.1700758997141	24.5039453442192	47.4357875987229	11.0091246930493	20.992792591906	6.85959614076537
Meth.BAX	18.6996984267796	32.1512260433532	16.7103514110425	24.1150135417168	24.1483065136504	43.7548142728623	10.8217237092379
Meth.BBC3	13.9056854497729	28.2476965048808	16.918758369258	21.7498507428491	18.9342110655878	48.3741088595401	10.8737563651049
Meth.BCL2	10.3568434679262	25.904518824025	15.5677398529169	24.2945745991974	2.5102355063991	49.0656560500678	12.3298481161631
Meth.BCL3	16.2986258138427	29.0780206733978	16.9278658813641	25.0250506027104	21.2124281974722	51.9782462691674	10.4729087937879
Meth.BCL6	19.1828181325997	39.5682525709959	17.6430628507629	31.289979981854	25.3772921879361	61.5805818167024	12.4242523240271
Meth.BDKRB2	16.4795988221832	20.7290590289298	17.2022088335049	18.0674938002423	13.36621056894	12.6561720994055	4.30851392561861
Meth.BDNF	2.43745058986317	8.50181105020259	25.8503504091864	11.266866864565	3.31636548699213	29.0707232839774	8.79110626504644
Meth.BIK	16.5169290150527	18.7485449054112	11.857904882838	10.3087590258547	5.58107863597704	28.9503616860429	15.859768897699
Meth.BMF	21.3862827057889	42.177106731125	23.0372077337134	35.9759317469783	28.3971453589715	70.2562369530109	11.2955281631433
Meth.BMP4	8.04291068694143	3.70958666629597	6.91455898253539	4.53296229365746	3.90849824138549	9.56826254011237	6.20234684203395
Meth.BMP7	20.5811500945377	37.6660326150168	29.2143492354677	44.1762169597137	11.1878838072904	17.3684340718432	1.47429202313175
Meth.BOP1	16.589558000546	34.9017907587281	13.9358399663879	30.1938965126821	22.5105542482472	56.6605523066231	9.19945325010314
Meth.BRCA1	0.369131354106921	3.85332313595226	1.1610945436206	1.81918283566103	2.1970976760781	0.000233476347904821	9.39751897254063
Meth.BRCA2	1.04246822719899	3.70576524189621	0.962030374930166	3.92874630598476	1.70644543687024	4.39776946085517	3.85893406404463
Meth.BSG	27.9002311943509	15.4719124496556	21.9295981213165	0.000166956033834568	3.31443149167123	82.3523856101074	32.1839129545592
Meth.CABP1	12.9469586585864	23.2787892668079	14.1403801985294	21.3853665592126	18.2848694014982	41.6110844955373	9.33035873751457
Meth.CALB1	4.69612745441089	3.11222148590029	34.0512235929119	17.3664937815368	2.43414067076129e-05	52.6163067787834	9.30316436814189
Meth.CALCA	3.34704316729353	3.60096269728657	29.6966039569775	6.51123065342504	4.70260398825783	20.9094748626165	4.00061002502349
Meth.CALCR	8.23228673611864	3.66501078019872	32.1660251018815	7.15043730599413	2.23011711249666	35.1063573498709	0.87142389797048
Meth.CALR	23.6535632518449	41.4114556961201	23.6842922879706	37.5358249401688	27.8497863347413	71.8563007101857	12.1618020365527
Meth.CAMK2B	0	40.0696772703184	52.5848998901523	1.68072432715113	15.6046413297972	50.4827573292004	20.2879837419054
Meth.CAND1	10.1143402115473	18.4158938936725	9.66560852457607	17.2912096052387	12.5826312010891	31.8779783583601	5.09067124210129
Meth.CAPNS1	17.6555809785418	32.2906044798441	18.9559562464925	28.543411906821	22.9798821768621	56.009232701182	10.2722890521629
Meth.CASP6	14.8418183698406	15.1092061114577	12.5271539053383	9.74761317340056	2.70703530652068	9.49624423025093	2.61916258382103
Meth.CASP7	24.1031458905008	45.5295688801933	25.9149711979686	39.1238723208548	32.357368063147	78.0037298471762	10.5670176468858
Meth.CASP8	3.45050736754773	10.6653506150913	0	13.152742615213	10.4243375031837	22.3772131713905	15.3534239239631
Meth.CASP9	8.78876024496478	18.7007657685635	11.1754086670243	15.3844172701938	13.9442655158999	34.1557300357504	8.04548639025549
Meth.CAT	18.5381644684217	23.3302802152586	17.6065104264413	19.6167386446267	12.5759720079712	32.4595579408558	12.0061443525032
Meth.CAV1	9.60773701457633	26.0837487078238	17.5720582774492	16.5962044985218	17.9033852033831	35.7038613233217	10.5122973024452
Meth.CBS	1.26197439876182	7.87214155668101	35.6440377781452	5.18337749701102	4.96735401712114	39.3406211476368	32.1491771426453
Meth.CCK	6.18450365495269	14.6491542585505	25.8186960935418	7.71109923121243	8.64622836611886	17.458619598182	2.52883122850135
Meth.CCNA1	1.58832378007899	1.02062426840116	21.521844777439	6.78644270561894	4.45014441721214	31.925961620759	3.12213456326278
Meth.CCNA2	14.1218345003317	29.6833419151139	15.7039878740955	25.4401217071214	22.6369294531225	59.957422345832	8.91554106183629
Meth.CCNB1	0.796205547432034	1.16573446941402	0.62941086940542	0.897672872321588	0.922473587154313	1.61247384734639	0.324193125276826
Meth.CCND1	14.7670876618467	32.0359368761325	13.7944263419651	32.2443328094193	23.3492348857844	42.8403941233599	6.18182490860079
Meth.CCND2	5.65616692720667	7.71196267355463	18.8440951855072	12.5347938308797	11.2441303641566	22.3013420297556	17.4315748693597
Meth.CCNE1	20.5734478206839	39.4557969812217	19.5349562554279	31.5140954673986	25.0068462338868	60.7470630494868	8.94265918475635
Meth.CCNG1	11.6813178787384	30.4647231670683	24.1674390435635	23.8352666277013	20.0362564108332	56.424963045902	9.00150478817847
Meth.CCNG2	17.7946704675042	34.4409480416616	20.8294217799581	30.3252434702581	23.9558296204348	63.9864513910748	9.79952272194599
Meth.CCNT2	9.87102415260889	22.084014339723	14.6656236699025	18.3090709870776	17.6385800691314	42.7515417688585	9.56858171968253
Meth.CCRN4L	19.1340830301587	36.6137901378199	21.9016019648679	35.0990764679242	25.6061695523073	62.7631093275075	12.7310041604803
Meth.CCT2	19.9528798933241	39.887449485801	22.4272863205357	37.8492635400088	25.7179333280537	68.2381549065291	12.468125069786
Meth.CCT4	20.7233658604102	39.5181235541282	24.2205207248226	35.1257566755489	29.4638629329749	67.4062468459723	11.8800998584317
Meth.CCT5	20.5908609720989	36.0940837545886	21.3563058549349	33.2234696961282	27.5797443263295	65.1965838455804	10.8590721574334
Meth.CCT7	21.3030000168118	42.6779966569038	22.1264890716552	34.4343854108183	29.6303997138935	68.98436039331	10.9691289838208
Meth.CCT8	16.4427549799368	31.8635202268708	19.1244730771332	24.9125953007106	23.3843257157715	57.1653290162403	11.9019769903965
Meth.CD226	2.69248495401175	6.0707114248734e-05	2.65824114136221	3.50501515782437	0.281178557218824	20.4381619083313	3.91633999705656
Meth.CD40	7.38640940979081	11.5880351267925	12.6355079176221	10.5174462826084	6.03911016826218	28.3696688722856	33.6563498736232
Meth.CD44	16.6753003109148	26.4030722796883	16.6864298538837	24.8225187663407	22.0726718807766	39.9724971494604	6.15502649779135
Meth.CD47	0.561525523613004	0.772040867166828	1.87238579699171	1.42059906429727	0.965605822003805	2.11397547698325	0.336921888009994
Meth.CD68	20.2330182730394	39.2442784075148	21.8400023296954	33.9820122694164	25.7979604690141	65.3766863809308	7.07942862832246
Meth.CD74	3.75652359005902	0.00011224059128009	0.560158353002768	0.000502655532154669	2.98163363191566	9.47226278367092	3.74649013883654
Meth.CD79B	5.7205701716951	0.000587881371871735	0.746094730864678	0.000105043267151994	3.67662812784698	5.09137605913901	2.35397705430746
Meth.CD8A	3.62133645046894	3.87412896307776	39.6067659544013	0	1.6433402665634	32.0500001349675	7.40506738930454
Meth.CDC25A	21.730824910816	37.1478097006104	18.6171077175314	25.5214263640457	27.2417852918026	59.1311168393528	10.6288024371813
Meth.CDH1	13.0293146181967	17.0167335878497	10.9629821735426	11.8486266100516	8.56261836521619	10.5681800592998	0.00020511500323519
Meth.CDK2	21.9410604560614	11.5864299938586	10.6712260492988	5.75342412571921	5.55956413039631	27.5128109414091	10.4473377056625
Meth.CDK4	14.2009494092472	27.1148259183713	13.3039210582504	23.1480290019122	17.6031955808301	44.3921396165384	6.84426854964769
Meth.CDK5	19.7208262902645	42.1117618589431	12.7446962827103	27.2301475337784	28.8441999459742	51.2631377909767	7.97705462695459
Meth.CDK6	17.933975421303	34.1396628786619	21.4232238985728	30.1617558898413	25.8921813753126	62.6935707970003	11.5269671895485
Meth.CDKN1A	20.0489339506568	30.0118688777869	18.3513659474501	27.2293267525311	16.3933871404859	31.9354275350234	3.13314694226556
Meth.CDKN1B	18.5357113610262	34.8701862740396	16.8339739689751	31.3105409115507	22.9128947298468	59.2313508420617	8.0242671571379
Meth.CDKN1C	26.2721291706524	37.5093598732601	23.1965212005219	14.4176057630283	7.67413982714235	48.0014366829222	5.44833791804141
Meth.CDKN2A	7.50599746675825	20.5919734359137	15.0687490050225	15.7783032330284	12.4946427954401	46.7794602836008	7.12966011374551
Meth.CDKN2B	16.2325191039073	29.6748338708555	20.6509575988804	25.3836312404852	18.0739872865424	43.9869632771715	8.12928094195134
Meth.CDKN2C	17.4908411933484	32.0623103115364	17.4815035905981	29.0322327272789	19.8711754320811	57.0951590743258	8.65772344460421
Meth.CDX2	0.466442264226479	4.45444183643789	33.7483372299445	9.95992349734082	4.77794799267104	28.5828562380047	2.31001866807095
Meth.CEBPA	16.8177437429542	41.0761459737201	26.2435919742782	54.1393092989621	1.22514512060881	17.1308969321237	7.84172079617351
Meth.CEBPB	21.6745081523625	38.555399575216	24.3575203405254	34.9137502198375	30.1158791571433	71.7840459636287	14.007742687315
Meth.CEBPD	21.1483319740516	31.6941684903905	28.8622920513273	36.1739413833159	28.1336760826395	51.5764397672836	12.5680269138846
Meth.CEBPZ	16.3159277995043	36.3576509873322	22.1989591174034	29.6060616006325	26.100398333806	63.5813346998114	13.0767554375847
Meth.CERK	14.4068594647187	18.2130077836574	21.6660164651188	15.6488284844495	19.2976347236291	44.9090893240998	20.667159154533
Meth.CES2	22.17078390744	42.1986689906119	21.3525922790321	35.3737222457891	27.8188337043081	68.6592542477165	6.82009882652246
Meth.CETP	6.87648213339207	9.48941842392176e-05	1.69730948269149	0.318151131020183	1.92762013720803	2.71789281793438	3.13797954097106
Meth.CFD	4.533280742704	2.75096444629062	1.61866476165991	1.07714661549626	7.11562619294128	9.364740844952	5.02626159444587
Meth.CGB5	4.84272023679142	3.02901606526134	1.08648594206387	0.0729436846389881	2.47230439919918	8.84970368041244e-05	5.51743246941474
Meth.CHGA	3.21475026868716	0.74429208960991	45.469281274117	11.8452543075418	11.8011387201903	5.05201577456999	23.3068847310317
Meth.CIC	8.34098839439465	23.5331592786444	15.7173761829247	9.5119436374231	11.2158120713228	42.5181473641387	10.6346758374858
Meth.CISH	21.9400386075329	29.0464631175296	24.6611003954971	11.0911848164013	23.6719356849717	44.8730857420188	16.6236276629686
Meth.CKB	16.9274189024805	30.3185239636008	22.4926946908333	26.2968170888205	19.2422546130269	40.8032791872314	6.52462442346525
Meth.CKLF	18.9979640346602	37.513403964992	19.9280704059019	33.3071340505182	26.1090360581911	63.1852538981843	11.2209013306323
Meth.CLCN7	8.73684369570664	7.21160927454374	0.644305506210675	3.87018400064093	5.889078798032	0.886869809204738	7.74446616924712
Meth.CLDN1	14.3695707091142	26.2795034970958	31.7248472349293	10.4552728094889	2.94612253447715	26.9975407473148	33.0971861895913
Meth.CLDN18	10.7665906353782	0.000105510628290407	0.000398556608794615	0.73894503789245	4.06426582566891	0.726800341486889	3.74816786959817
Meth.CLDN19	8.73452043832353	0	5.04144443432687e-05	0	0.405111470855427	0.993135356132644	4.49861043844845
Meth.CLDN7	25.6546555238492	49.9997078067553	27.7337275411913	40.9248156873607	32.6663323140985	75.2607120575598	12.6618885942371
Meth.CLGN	0.00717759635860109	22.5234673073799	35.6783796138039	9.04517822389431	3.62459299007752	47.3982021072603	12.2794954680881
Meth.CMKLR1	6.66426802715875	2.33225739716189	5.895153941652	1.13852709494072	11.7769001973041	1.89610642262793	4.14297069985493
Meth.CNN1	6.95180361187169	0.723668049968085	1.29536563959974	6.63580760560275e-07	3.15762568423366	3.75115014344213	6.44335628238992
Meth.CNTFR	12.1566325489267	34.1103008159674	1.45572438565366	20.0744745064834	16.1845143321239	52.5547341881463	12.6668680109259
Meth.COL11A2	5.79726498152718	8.01061335407328	24.1525611591934	9.4622332533859	4.02975748907769	15.0121148852751	20.2803067642219
Meth.COL1A1	22.7832777619108	28.0477939345907	24.3060856297778	1.88854678333589	7.42212160233088	34.6367686718248	13.8956521116896
Meth.COL7A1	15.9381231186599	25.9158427989553	22.2662618669221	22.5796692457877	17.7843438844453	16.8913916782387	4.43146941074729
Meth.COL9A2	12.0595218324376	6.81783840750182	36.5226498596226	14.5329710849756	12.6444109370002	40.3244884142395	41.3557303435671
Meth.COMP	4.64104166957661	13.4739579426462	7.94929181489028	7.04855442266538	8.00576151413241	20.8541052951878	13.383964714244
Meth.COPS5	17.2217019972161	33.5731770796058	17.9751638663159	28.7672454370527	27.2890709496063	63.676119026818	8.79936686011293
Meth.COX4NB	16.2902552897874	37.4108166526492	22.2764946184622	31.2880645829029	22.788154906146	60.4858574567698	9.33477284147956
Meth.COX5A	16.5335028300003	33.1647953635237	18.6417686938237	28.8524467292618	21.8963746933619	59.0681431204632	8.01298903395107
Meth.COX6A1	11.7443874302146	23.5142750310999	14.7410793952274	21.2722177111612	15.8452040293436	45.1078740446256	8.104672830359
Meth.COX6C	19.7020300728296	36.782525931146	19.9689845169178	31.6523802997633	26.1539903743967	63.7996868978364	9.98955553195655
Meth.COX7A2	9.7829019360848	27.0555043182358	15.8254304838945	22.9508511289684	20.099322426234	50.96100912088	11.4011990551252
Meth.COX7C	6.74597021067883	12.7779741822199	8.17915988787198	11.1075655492099	9.59175115688246	17.7690393207093	2.31866990801763
Meth.COX8A	20.5511734752468	31.5348465074193	23.7036359433698	31.6957902947216	29.0119144133147	64.4686336243282	13.3572194659251
Meth.CPEB2	14.2787494803085	23.5084479584338	14.8587830365364	23.6782640097955	13.2351556051214	39.1198003027685	4.84218623199439
Meth.CPT1A	13.8422680067221	26.5856107646796	3.37172306467681	25.0008993981049	10.5847695366293	42.6142649246505	19.653948610079
Meth.CRABP1	0	6.62031228630212	44.7327661085603	2.2032379605573	2.77508252693755	23.6812953647474	19.0416960397834
Meth.CRABP2	20.3226186387374	32.2687165679985	22.5184242751669	28.0340094424647	17.3879093867634	27.5447509709659	6.26387094714888
Meth.CREB1	18.0883773723239	37.7298081498354	7.99272932359207	32.2903552553189	26.5476299550327	61.0169420543485	11.8653665323964
Meth.CREM	18.5229447693563	34.3845193331721	25.1121747167879	30.7113891836217	28.4401543219016	65.0528782953946	16.9989779057605
Meth.CRH	1.58759951856992	2.68292448181351	3.94907698050074	1.8258948818334	2.87828143595375	5.68879093994483	2.7014155152433
Meth.CRMP1	6.39345392342644	3.24553679332622	12.0221679952209	9.09084648440852	1.36731815511272	4.67650651253491	1.55115998771243
Meth.CRY1	19.9214104645433	43.091178246888	26.7402940786851	54.002553227824	12.1264464290697	30.0421899923104	8.42391025282667
Meth.CRYAA	5.97741206596128	1.70448861207586	1.46825106639954	5.70158878375226e-05	2.78646982870304	2.13461629494469	1.81270118383495
Meth.CSF1	15.9602436632432	29.373873425895	16.1874947700128	25.8995687737912	20.2942556961305	50.0219285443005	8.16717335131599
Meth.CSNK1A1	18.968262561649	41.8570707609874	19.6340922710944	36.01925737125	29.2013232694841	74.9325452387887	14.0637196635956
Meth.CTDSP1	18.8007342777695	34.7931239251609	18.3315578894186	32.2607557524073	22.8697619933254	57.2187417997084	6.82456206772123
Meth.CTGF	12.7857758667248	29.3736768186898	24.5820814138287	31.9335263360028	9.78212686129114	16.869692240857	13.6539417409467
Meth.CTH	15.0766648188339	28.6486889292102	17.5076857390994	21.7614865771537	21.8222137027253	54.5948738458951	12.7563232044213
Meth.CTNNB1	16.4354676147309	26.5533088755337	21.1790690952347	27.0219148251029	24.6515192555576	49.4918078042042	25.6402143521964
Meth.CTSD	20.4987877907158	39.6034574176431	26.2683160799082	36.2075121876019	29.1725952729336	67.9940698141514	11.7252749890716
Meth.CTSK	1.87489612201889	3.05026982013189	3.87691583970895	3.29268092865091	2.04609626565168	3.29216975401093	0.00105741937557747
Meth.CX3CL1	20.5927526328331	14.7664225217295	15.1059766176946	2.88696918013452	5.20955717939205	1.89681309567177	1.55155470792283
Meth.CXCL12	1.37434016530213	5.54148464646236	8.11810737189929	5.79800439517387	7.61440515006364	21.8759732762082	10.846023917001
Meth.CXCL2	1.5997076925159e-05	24.3173313636818	25.8235045926309	10.4972363974785	11.5845533024121	32.5028361728034	19.7971422498452
Meth.CXCL3	0.0828133569773692	26.8021659857162	28.2600349911567	15.7021866861802	12.9360870172526	32.5933122661163	21.602436663189
Meth.CXCL5	2.30365849525012	3.65964742262871	4.87049465040734	3.95245607943435	1.11209884584277	7.63255591911989	0.000110021881322125
Meth.CYBA	13.4381472054116	48.8438649777687	1.76297752010576	33.706329893196	0.00130265969583478	81.9765230825354	16.2595962965001
Meth.CYC1	10.7520277620068	32.0583840084208	24.8050468368377	32.0596157083398	23.3921857102602	49.8920072544549	15.9553152553523
Meth.CYCS	10.7605193089417	24.7963774804096	14.6069695299014	21.5291554541629	19.1071574813848	53.8939189625024	10.6991051281589
Meth.CYGB	9.40706138592602	2.44995016249735	9.74137241452614	3.11555283321444	1.37283152050751	10.1628045686293	8.0398678945614
Meth.CYP17A1	1.39440507611167	0.103213117632724	0.543230622174196	0.00197504500207707	1.42215753552171	1.04949191345465	1.43461721025144
Meth.CYP1A1	7.91281082788642	14.7321575550417	19.0286993131862	14.7370281368172	13.8519768013864	20.9203434114049	14.2294513905202
Meth.CYP1B1	0.000203264776697792	12.89098887338	35.2678218030149	19.5919528635816	5.46434353225364	35.9821963903811	34.3717162465711
Meth.CYP21A2	8.77950228584758	5.62244350605095	0	0.676034828373663	5.36247956498689	0	7.72916708191157
Meth.CYP24A1	0	33.8129410271842	13.5452861314412	17.3076301485333	0.857366502209703	36.4226119261268	7.81254397992763
Meth.CYP2E1	9.0208408205915	12.0084669037251	2.13965919247269	10.1247949653004	4.15087920588008	6.88317491171864	0.000196701919412025
Meth.CYP51A1	19.7594432731181	35.6176360092597	27.3693586964947	30.8425841854003	27.6857124250714	66.0746864296546	18.1848496648805
Meth.CYP7B1	15.6483134677228	13.8885209496735	2.50029651858867	6.73057060778281	6.90199720124788	11.7529360298254	4.06214343310423
Meth.CYR61	21.5715759426673	46.6477737700761	24.6381954011127	60.6317743626656	5.3909393726844	9.39327690922263	0.00120712681564901
Meth.DAG1	15.3915184649409	30.7484472404513	22.0783191287402	26.8290838962158	23.8525693692733	59.9543955961131	13.5521512890363
Meth.DAP	20.5262902359994	34.7263847846175	19.3544833292536	21.9297688190758	25.7618364319818	66.0155399809136	9.36713832368875
Meth.DBH	1.3060746371548	0.980338567163552	0	1.8729470091252e-07	9.82018930416626	0	0.42004835811127
Meth.DDB2	16.077053886893	33.4909792161027	17.8758625094701	22.6060126700265	19.8311738455294	35.2607183034027	4.19594268776052
Meth.DDIT3	19.5074902218036	37.2473845842299	21.4036587915181	31.25583921658	26.4159665236914	64.3838148481336	11.270625902786
Meth.DDX18	16.0303799004115	32.0766348835588	20.5539065097056	28.6486279655917	24.6335262557452	57.7297433359096	13.1385432529391
Meth.DEC1	1.67109345680444	1.94075703155189	1.86307241686537	0.983133445087273	1.89025282787531	2.5218394095048	0.614214843308106
Meth.DEK	15.9790448079622	29.8158852247123	16.7579230340604	25.7587161720973	19.9321921674727	52.3943620017927	9.185569797801
Meth.DES	7.49698498798698	1.49469627813882	6.51792449427519	0	3.14982981496486	7.07896016193379	9.67596888619313
Meth.DFFB	18.2419459829103	34.7680528023686	19.8407599050855	37.0071935267715	25.6649230792732	65.0101147792616	13.58708564285
Meth.DHFR	20.6181684671971	39.3423992780713	19.3823638280975	33.3337896976843	27.3841408583618	66.0524193906138	8.1720972387298
Meth.DIO2	4.65199429093384	6.35043343086982	6.66613924245238	7.10057987471592	5.96520365220653	14.2206907587041	0.384692514382725
Meth.DIRAS3	2.63409176888711	6.96883282430681	1.66075291243118	8.45640376826224	3.40479041866161	7.47013595860711	2.98083768601759
Meth.DKK1	4.38866531774432	4.16525292999312	22.9202020278916	6.0170810264797	2.91232838427018	42.873654848413	2.69793797808198
Meth.DLX3	21.7021736359208	31.0645533178255	21.7457982516938	28.2839525035482	18.5870335277662	35.0479959369384	5.54750571451174
Meth.DLX5	7.28247758568185	14.700565846319	13.8063870629412	16.5386723527008	6.33328243460595	12.9084095644616	5.71426568461772
Meth.DMD	9.41049372621096	9.9211385143285	10.318059513505	1.36491323505413	12.9433207554014	1.27423833209398	3.00789910823039
Meth.DMRT1	4.30243020953101	5.93069054459745	53.728191597561	38.7281921364409	15.4591634226183	19.3661766586378	0.000290032628765662
Meth.DMTF1	13.445624088105	26.6420937139442	16.5020802416007	22.5688571098775	21.2424573118415	54.9521494750224	11.264521066523
Meth.DNAJB1	13.6164361169786	2.89703978626898	3.53996367737007	0.00208921151212271	3.7700959276646	4.56490288204019	6.42010259412354
Meth.DNASE2	17.751007401019	36.6277605555148	19.9087909023319	29.8047741710318	24.0908098935798	59.5122959869679	9.31721574200988
Meth.DND1	0.47727104140515	0.491791368428071	0.52026793691676	0.426946333799896	0.519275327150311	0.873564930792618	0.335128302090455
Meth.DNM1	17.4653131871951	24.0488846438073	21.6852674735908	24.5446944720853	18.893346239797	48.6676312127923	10.6055574950789
Meth.DNMT1	16.9938158105616	33.851633752493	18.9880547856025	26.2186003980862	23.7456650184649	48.9606928685569	11.8326059738375
Meth.DNMT3A	5.6792174575987	6.55060191247576	1.92681741807405	2.99363978544849	5.51682995869678	7.08565702105793	4.01991972770359
Meth.DNMT3B	14.0982602618403	1.15616618156174	7.93639813218892	3.92215670103325	5.29230649332879	10.1610729442664	6.82317262427662
Meth.DRD1	3.19123223033827	2.47876570732122	11.7503839190606	3.87598165643772	7.58174742402302	38.9553411538332	7.73333333662149
Meth.DRG1	22.9832346523258	43.3663199482835	24.6363634654257	37.1333699994431	30.6416350605889	73.523800191722	12.3930187012918
Meth.DSC3	13.0160826600102	27.1898574656201	21.241152311376	29.8277507203015	8.92741003848611	5.40508278121919	0.000126171423042388
Meth.DUSP1	10.0365170312439	25.2659826711046	10.4194973034833	21.1432836284594	19.3476386093493	54.4420757453988	17.6837628431063
Meth.DUSP4	0	13.1538202360825	32.6445505581463	6.59733867701067	5.8883821074699	49.9367590624146	3.57263699043991
Meth.E2F1	10.8764322758149	14.0705791882107	8.14482442992447	11.103137241426	11.4511226533184	17.8588580716755	5.06361418407419
Meth.E2F2	15.7617317435833	27.8842561706928	16.9700893063049	14.5280609141375	20.4117021182981	58.6110824264103	16.0203994825624
Meth.E2F3	18.1714305282294	35.3289500241579	19.8338544064218	27.5625992921872	22.5019649540894	63.3534836227682	9.87512250197938
Meth.E2F5	18.0032686428042	28.0236520253908	19.4609183826013	31.3532332687914	22.2084327067204	56.1545938076073	16.381152671402
Meth.EBI3	8.75113433587773	13.2357419851943	0	1.67946496184943	17.6973497367767	21.2525527876891	13.5014591523308
Meth.ECE1	6.2300981677337	4.38076031753935	8.71388248887239	3.73796644822285	0.468951210627323	27.5785952864174	18.8245079348308
Meth.ECEL1	4.87842481757688	3.67570798516621	5.60598031863942	0.52888764257372	1.18580762359121	6.91011739107678	7.7113395642322
Meth.EDA	3.24777680557268	44.6346904212356	6.90215590048621	1.56860222104723	7.23549767249319	11.7134473823528	3.20040901531988
Meth.EDF1	10.1051693494465	18.5127329612941	17.5018631712045	17.1464355886047	10.5030450858238	28.8009556803293	7.72189256210049
Meth.EDN1	13.6684910717972	26.4682196022108	14.6409539830115	21.2806553025735	18.9364187872839	50.5338291004135	7.46829186079541
Meth.EDNRB	7.33601531615644	6.25956184982682	0.960900057692044	6.33820756087359	7.49735722372942	5.17234516789856	0.712899906212355
Meth.EGFR	16.6035572212455	29.498385998743	27.2109846530701	21.9970622035601	1.89927914901331	10.0148036121259	3.27275126471301
Meth.EGR1	21.0933313546755	43.5061569695239	17.763121363205	31.5756558463348	23.9642616320505	72.0665221760603	9.68617230774755
Meth.EGR2	13.863788115628	14.7787454310067	18.8671175567484	18.1158859191809	14.1650430659711	38.7749093117475	15.7972423306613
Meth.EIF2AK1	12.4126047668369	27.1338020081333	14.9898004413767	20.6382147573859	19.8450534232057	45.4755288639817	11.0660005214573
Meth.EIF2C1	1.75841829901556	1.78375896618233	1.41392619236716	1.31306925720393	1.6755094040651	2.83112842971877	0.352177729417652
Meth.EIF4E	8.7564665833085	23.6815265855065	0.000932570815609298	12.5376798342238	19.8716620388535	39.809749596101	7.82556774150656
Meth.ELF4	5.74459632817693	15.4483325444382	2.37590435789734	1.53430999014397	10.5039290374188	0	0
Meth.ELK1	3.08082968504508	76.9383055360487	5.18105974649346	0	8.18630534341053	11.8247277655393	1.9308032741006
Meth.ELN	19.2179171253152	8.51643076645131	18.6602881786054	7.0452855407601	7.69550777114654	2.6619654417404	12.7583247817898
Meth.ELOVL5	17.6348964494139	33.2146626526047	19.7684876678321	25.8197386196106	23.7319692811132	58.5887194891848	11.9490346879897
Meth.EMX2	7.24903810910235	0.223509984868846	41.115966029601	1.07842198304605	12.6156314773641	38.0262106152897	3.22671065614025
Meth.EN2	8.00721396120064	6.8968699466287	18.7400818089295	11.3023858079033	5.77630826202225	44.5318183071219	0
Meth.ENO1	16.607094377122	37.0734291013479	18.4001246445908	29.6014970677106	25.0222702213545	66.4667755349104	14.9667999458233
Meth.EPAS1	5.80321246280018	0.969958461907461	7.45029940639542	0.000385735135829205	2.98622279673707	7.80905110541646	16.0542899155705
Meth.EPHA4	1.00218731618481	33.0120225207667	27.1105288398815	40.9628034715004	8.33685757466467	55.5439898060256	28.3091867872541
Meth.EPHA7	0.976071303944777	1.74054215394867e-05	34.1205198198206	2.46528698742447	1.15781936082569	49.8569384504099	14.7757546597912
Meth.EPHA8	7.37796588284664	12.9479140890185	24.5703948036841	21.6632926357732	6.18350690910465	8.88509730060525	17.6751890287449
Meth.EPO	3.03059399290072	4.71035174566784	19.0562078070426	10.1743227082429	0	3.47975547875847	7.45531008180696
Meth.EPOR	8.23784300110413	0.000183563269962381	7.64209451455204	1.80807935029497	2.68454056418774	4.05881760334991	6.57477117124014
Meth.ERBB2	16.139859660426	29.5111830034589	21.1572514010614	26.0671388101786	24.6637346167294	53.3938500458055	15.6490842912148
Meth.ERBB3	14.8379053878005	16.9263652139802	12.9565911388847	9.31887334782836	10.0757991990871	9.7789628616016e-09	6.74101262865224e-05
Meth.ESR1	10.3429388711475	0.00042923275915519	20.674301796558	6.87475436521756	2.26594476353357	39.0384927083981	10.8411116873351
Meth.ESX1	0	15.4973067420019	25.2256205435852	6.2610468648498e-05	3.35159536401273	6.04988030003107	1.63257959510774
Meth.ETS1	9.15674690906158	12.6464499170711	38.7035309767528	22.5662004017695	32.8626527883759	48.3880750630407	30.7550471764343
Meth.ETS2	13.2709344729326	30.7524526716596	0.000127871828217521	25.9803457720235	22.2385783878837	46.9663336885532	14.0760869749014
Meth.ETV3	17.8099017107143	33.5600844154614	19.6918661864038	27.0212445141067	21.6150369326238	53.3042991707241	10.8523810064857
Meth.EXO1	16.7582630438707	35.8585355076999	18.8072928975334	30.6943643021784	22.838983944621	60.7852712687228	10.9164844640894
Meth.EZH2	19.8892539242152	35.2781874420746	27.2155209717408	32.870427915153	26.3503441206576	60.5317663737536	13.9639909680618
Meth.F2R	4.20612443652348	0	61.7500551470844	12.3643378967256	4.58681147471253	44.0678893748161	3.15734371051948
Meth.FAAH	14.2656967670826	10.6609997730936	15.9261808917066	7.3202948885088	11.164667265056	2.2970554029923	2.84049741869892
Meth.FABP1	2.34560476163985	1.79861169141046	2.67196395499479	3.11908450152027	10.7922072357756	1.90012978398205e-05	3.40892518844126
Meth.FADS2	4.00121633260267	5.43976872452787	24.491862663003	3.42108740729263	0	21.4495799421602	30.4017538732612
Meth.FAM3B	9.52916585236495	29.2205151249339	38.150651083615	23.4877028983921	9.38913440320005e-08	10.5015125779219	23.8140797087295
Meth.FANCC	1.73012186458879	2.41812744721213	1.59055202568701	1.12722469932886	1.98151104538671	2.31630177706597	1.17328181058538
Meth.FAS	24.3901258064652	43.8683710854856	23.9966087008823	36.9781306635845	29.9854809611366	76.094771394906	11.0525612439615
Meth.FASN	13.8564825358004	33.1681845906201	21.1621797201524	22.3905170451809	21.0736708261629	50.5888586797179	16.5889392014217
Meth.FBLN5	19.0909391174187	22.1543413274956	19.8908301879766	19.1964091811691	17.7502409232362	5.5135941610534	1.39963197557476e-05
Meth.FBXO15	13.5647214112428	33.3039342732683	19.3200533490713	27.5145671379147	21.4830571884093	54.3075659164735	10.5914785329201
Meth.FBXO32	18.7527779108259	37.9654209449746	20.4138591119635	34.8149091801094	26.4164804755172	63.4328378059446	14.4268045279202
Meth.FCER1G	0.616234318775779	1.38839605238613	1.06981123730773	1.42012979483879	0.892447106158247	2.08030692537953	0.690040132557582
Meth.FCER2	6.9115102877504	5.05326115022467	6.80884216616109	2.75803602280923	14.800195963483	14.889804035493	10.0649792724651
Meth.FCGRT	14.7534237337236	9.92986659716406	16.498790237989	8.80968729390686	6.57057103237267	12.4879050724805	6.30463769545018
Meth.FDFT1	18.5049438892035	35.3769676139165	19.8622886513361	35.2556127197143	24.2166916601956	59.0567336498159	9.56949699425366
Meth.FDPS	17.9831977305634	34.8207450271006	16.5413165602394	28.9850229004194	22.9376430682648	58.543863288723	11.3179145553299
Meth.FDX1	16.2070682412395	28.494111342581	15.2884935464662	24.8132515035704	19.5541025147434	58.1625018510803	6.03174159502584
Meth.FGF19	5.93459399033317	0.000212332448321583	8.82706989519683	7.30822431328071	0.365545330424029	22.8427470838135	16.1306433085556
Meth.FGF2	5.6882239901564	6.70506598275611	23.3987832902511	10.154191387897	3.50972279294308	20.4741834036321	18.6147189719233
Meth.FGF3	0	5.12133946079569	42.1757660390866	5.27763033499594	9.45478390226644	4.70036651706256	18.5149241749772
Meth.FGF4	2.18024973095742	3.2257439356952	1.62823485079595	3.55203273862406	4.0130918521778	4.99022391609748	1.42038397761544
Meth.FGFR3	16.6070944330459	28.8679421837839	24.7872368917744	15.1967580538926	8.10667371164862	39.909254289817	14.7133463081394
Meth.FGFR4	5.40048594704313	23.8099596083494	14.247281524352	19.0316412946696	16.8927575899792	39.787100282972	13.6292270298619
Meth.FH	17.3196424715595	31.9590957192196	17.9819003220613	29.4161693855557	23.6089226801819	60.3842196674197	11.1856667362789
Meth.FLI1	0	0	40.038888247579	7.40177668738622	1.13104611110676	32.5512634037668	0.000446675864620657
Meth.FLOT1	18.1667475184821	31.8542456179123	17.6632832622281	28.9700364980802	22.6199192168738	57.6428511294298	8.62744474548048
Meth.FLT1	4.66360652542904	7.9775159081102	19.67091913368	5.11339614843714	7.37042691846557	10.1960450488116	9.6264445819111
Meth.FN1	2.5387573257275	6.431383101283	25.542836280283	20.7978102622096	1.76667180317601	34.3773083117838	17.782116976355
Meth.FOS	19.0761603439349	33.6524176838327	11.9584379955859	35.235634347698	27.7681827267433	69.1221469125965	14.7044832012328
Meth.FOSB	11.1698357822355	21.4720976460988	11.9947846001316	19.6078402782201	12.7742576993983	35.6894247524108	9.68666463919015
Meth.FOSL1	13.8802195617326	19.884218327586	2.95369070299217	3.71828799731904	19.9101879099173	26.160753747324	16.5598932810388
Meth.FOSL2	19.1556169005381	36.2491998694373	21.8801006905523	32.435208222114	26.6062543649428	60.999792230392	11.7506839910499
Meth.FOXA1	17.7795067545311	31.5139410727572	19.5030115951629	41.5173231298314	7.50429232759199	10.9764800965583	0.000187249119738317
Meth.FOXA3	2.25796335382937	14.3019907224805	36.4436939807235	1.11047413786564	24.2124930700169	39.0597064996427	36.3233547943103
Meth.FOXC1	12.5647491094525	32.7478834114167	34.9122157141424	39.6630796870287	20.1179851386985	28.3748410748813	17.869088085855
Meth.FOXD1	8.46095062160595	18.3399374598514	18.4216166779064	31.477821276599	6.17683613907526	5.23964317183769	14.8319317999173
Meth.FOXF1	7.72481651683027	1.6774082732646	50.6267653197533	18.6129849835578	1.32525683090836	17.9028030632918	30.5853721232543
Meth.FOXG1	1.51697520497245	4.46771998885754	27.7130192495967	3.13812495890461	1.11816410714369	28.8073095595117	0.938388939349054
Meth.FOXH1	5.94826764471459	3.68411605073881e-05	0.96307156908137	0.000141257453445628	1.29073512346836	2.98593994343456	3.52062449329661
Meth.FOXJ1	7.88553137730157	2.42497141661319	17.6226169765197	6.7258844688281	6.30028170118936	27.4479839403012	11.6055013473838
Meth.FOXP1	19.7687344336697	38.7768612209023	22.2977189369608	33.0460067788898	27.5467074581379	64.3134403832438	11.5978399853485
Meth.FOXP3	1.36056231730657	3.97652945026581	1.27235830493373	2.47501538656649	4.37069019224183	5.18736517732937	1.44717754382408
Meth.FPGS	19.5226424614502	37.4257691269217	18.5539852109575	32.2501961607293	23.812174449443	59.7465807547145	9.0392389491858
Meth.FSTL1	8.96117296978706	0	9.45546138012869	8.92032062963572e-05	2.39757907382056	1.71284399326581e-06	7.62425252291364
Meth.G0S2	15.8815957057897	1.27137370065976	29.6588810779694	2.80731219318808	2.52008176013055e-07	15.6237459912192	12.1936124095323
Meth.G6PD	6.61185156122455	71.1988751517702	6.9370196197943	0.000303168358603478	10.1647550112544	22.4328015132574	0.000230274287774481
Meth.GAA	17.7621302013979	30.7409315501266	17.7498080032667	26.8589676347578	20.614176309928	49.288758231684	9.3783635223125
Meth.GABBR1	19.0834971119959	37.3455478968293	23.0075665319773	32.3897844283808	26.8987910577788	63.7050763647023	11.4287054137337
Meth.GABPA	16.7549989871609	32.6397713584606	19.2623906814766	28.0858369762667	21.7178704037329	62.0644587571269	9.16818386081011
Meth.GABRG2	3.28869635564349	1.03457061302112	29.8717878442943	6.69928830969283	8.31224519756548	29.6624000847442	2.92760479556475e-05
Meth.GAD1	21.1647171025363	31.9514024041199	28.5135991954221	27.5594160259238	19.2418374357603	45.3043703958832	8.81652892553118
Meth.GADD45A	15.6584670948437	29.334323303597	18.947543355685	23.9597062677352	20.6346169057985	49.9137712297853	10.1154663086418
Meth.GADD45B	21.0981253552728	43.3913569063113	22.2429517701266	36.7721569152094	28.4130570962616	68.1179281752781	8.4595338695918
Meth.GALT	9.1904279871106	19.887737582281	11.3966755140696	16.614259194675	12.1842578153735	35.1362061726468	5.07792286475527
Meth.GAPDH	19.0648654643926	34.4075530303133	18.1634754530971	30.4217118337824	22.5348420262074	54.7920903075383	11.2204429751172
Meth.GAS6	3.52320278260392	0.289779702486634	1.30055663067982	0.0447584329257893	1.91427575145402	0.996778467324674	3.05388270234531
Meth.GATA3	0	14.6255966197016	41.7323309230689	21.4061548149474	10.5922820787855	14.0079523229505	4.13649650520062e-07
Meth.GATA4	1.04958561957126	0.254782335857909	27.498603241393	4.61729752997215	1.59173417944225	29.4857298986625	11.1093864969649
Meth.GBX2	2.30141034621056	6.58281698933994	30.1361973929804	9.54294550681051	4.92808413923597e-05	4.13607969463447	9.32104697945838
Meth.GCH1	16.2580395690755	35.658290985212	18.2659182685111	28.5544611960751	23.4815858474598	57.6212609422906	7.9686353337363
Meth.GFAP	9.61134862017269	0.000130152130289433	2.88866839397123	9.70522056986447e-06	2.25670103387842	4.15535482436552	5.52597947644768
Meth.GFI1	10.2687212222152	5.2941299912127	16.9876530386977	17.8763712561095	7.95096194794711	26.6305211220409	25.1886090694667
Meth.GFI1B	7.48172259343439	6.31102045577563	9.22728696586879	9.08862110357549	4.46415819689737	31.6143743388364	8.96326069492205
Meth.GFPT1	9.91050703177375	4.09847099190035e-05	7.83166560086489	1.79647713510493	2.67007680321352	5.60324031053045	8.14758767746389
Meth.GGH	20.9493400856234	39.5009000340971	22.5410824100021	34.6786707825054	26.9024105668336	63.8398867370022	11.7589832268492
Meth.GHR	11.8131715944561	24.7935247301868	35.9184054148883	29.6479168455592	17.7458604099915	25.6477876223968	17.4478489862091
Meth.GIP	8.20230321595242	8.32826503629337	1.83144275590727e-06	0.000130166340188996	2.42948795661907	1.10884743919046	4.99456807667819
Meth.GK	3.46581282576681	72.7776138609771	12.3500370112142	9.98251760495239e-05	10.8448696459308	11.6516273500597	9.04522049913829
Meth.GLI3	19.0914199603783	34.8413193326825	21.8759307407413	33.5191209942498	21.8250618457943	49.2936941522164	8.87707865355346
Meth.GNAI2	16.4899021869466	28.1049006110892	15.4219641048873	19.6947881486911	17.6197705135946	53.8098168517144	7.71304025634204
Meth.GNAL	5.38613377124288	3.0389397993969	1.14730694716665	2.09811344290413	2.26976712615926	4.4227285500784	1.0719959927038
Meth.GNAS	2.28056300815659	4.42678108328938	7.4764959504822	6.89031448074542	4.1199609750554	11.3745256102534	2.93621753112619
Meth.GOT1	18.9754913379207	38.4421281671968	20.7136998098863	31.0080557705089	25.4379490605853	63.9719979133551	10.0503550583527
Meth.GPAM	13.5527882779727	26.3901313057903	15.0656018306218	22.8929507293631	17.3492925616399	56.7074731990426	8.20728279998449
Meth.GPC3	8.05723157856569e-05	65.1335079511615	14.3738032458702	4.44209781384205	7.10071971969517	6.62300529725961	4.89911145498465
Meth.GPX1	9.52510747418559	14.2931350779789	6.34408034044863	10.4397972000436	12.0232608690672	19.8405214754315	3.76750239981891
Meth.GPX4	20.2371825707495	37.0919681179547	20.1862735518525	32.0337693664918	28.7977276791051	62.0426623712159	9.67351712614089
Meth.GRB10	11.2475460597011	27.6719342371117	22.4080946531713	17.0872983218406	1.62919679868262	17.8052822828322	3.62641099468577
Meth.GRIN1	2.03349799603098	6.36312692161927	17.8213357273818	5.3226219800985	6.4182460183462	20.6499923876574	5.73717675817781
Meth.GRIN2A	0.693832764224908	10.5657133522059	49.4333050215142	0.757929881024449	13.5521118394188	48.8998662753928	7.24798583750276
Meth.GRIN2B	2.59572710967804	2.76122085451782	2.30652490910083	2.81883418274572	2.19342647123764	8.56643899870472	0.000230181766175145
Meth.GRM6	1.98648613935608	4.26338962839494	17.5929903482915	6.1872538268618	3.8903751606233	12.153931737677	0.300591367906895
Meth.GSC	0	15.2694287423717	47.1163178552666	14.0294606901751	4.84240465527705	24.4548985986833	9.99103511037287
Meth.GSN	18.8312501529977	14.5477296541285	16.2136186144396	1.71187851343073	6.23846949293738	8.47118722420441	13.8389957463453
Meth.GSTP1	11.9480774953313	6.56448034861077	3.53816615024365	0.000123891604932375	3.60918307015732	0.000101472293057827	6.37908927463751
Meth.GYPC	8.5340100039655	3.5230641131787	24.2284228475891	7.43999945400499	8.21002395230299	27.3234702844219	11.3364163502059
Meth.H19	6.23584848359319	2.8706786135771	0.718236064234337	1.84284310248903	2.48735899931928	0.788337233698853	1.34856055194383
Meth.H2AFX	20.9780418160078	36.4846665275708	24.3984019875254	30.8546392337821	26.3184588286689	63.3719525170778	12.0606635096162
Meth.HAMP	15.0731290212619	12.2314475911322	5.37980499955383	8.36268047849525	8.8386579336862	3.3706459388621	7.62382365748139
Meth.HAND1	4.3490365122207	11.3176114531609	38.5535701129561	14.2824884145215	1.97606392975433	5.16779966589459	25.2483558395
Meth.HAND2	2.74718913993091	1.79003200493155	27.1083881193826	4.08290666838437	4.55235925658386	21.7574390593642	8.2025194922142e-07
Meth.HAP1	17.742236594142	30.8829303699408	26.4727494630453	34.701467866842	20.3769377382814	37.9107658492929	13.7574245892792
Meth.HBA1	5.90737349195443	14.602501958813	25.9471598149978	13.7384381796773	0.607443842723208	9.39073497729293	19.7713047454959
Meth.HBEGF	15.7760400872524	21.5043755418298	19.1327119719303	18.8641280881331	12.5322565462015	6.24128871421012	0
Meth.HCK	5.57400183796589	12.2521819072675	22.5024630594989	12.7177876698122	17.9447832932123	36.0837960958349	22.8434911688717
Meth.HCN2	6.21101287451195	16.2196377627154	24.7189867953143	15.9019917236847	8.74259368572649	33.1516706794869	4.07911993281261
Meth.HCN4	0	9.69049967915781	22.9886937663078	12.5767573876878	0.412110991497085	3.09135472672911	13.2946304542533
Meth.HDAC4	18.7330476981863	34.7031271186833	16.2211725378611	35.1336568137306	30.34122714386	70.6160375718549	19.9266815433869
Meth.HES1	17.6069213946424	38.4308725217897	17.9994171091469	31.4322873150907	24.8824497998079	59.1170066575495	8.73991061451193
Meth.HES6	7.92471829567134	15.5412225229112	23.4478798903984	4.54947356020751	2.02483084885837	18.9101001609626	12.1379273376428
Meth.HEY2	17.737385136888	24.5185376173727	26.3544399505859	22.6998591258786	11.2478521580833	42.2786669838808	18.7499588906164
Meth.HHEX	4.64845723461888	6.07426171343109	12.4451545445825	4.43751820271407	0	28.2848145449238	31.1402866939918
Meth.HIF3A	4.4710954637004	8.97543486894248	6.18077595983296	7.43698468677419	20.9213386782132	4.23500296677492	8.09023127812542
Meth.HIP1	13.9700012196241	26.1234159268634	18.3446771046627	21.7186161574797	22.8354779060154	45.9491091851808	11.508141929702
Meth.HIPK3	1.55691974585777	2.99905613221587	1.39235964306591	3.63607882246731	1.40826489455934	1.95584385856379	0.000146268524885684
Meth.HIST1H1T	0.825841569912419	1.43150361577287	0.511147398304132	1.17412217549223	1.39721560752176	1.27771672363822	0.505824313957557
Meth.HIST1H2AM	15.5437535288041	32.5915765032798	17.1185781334295	25.4985826620366	20.4209976071378	55.5223183533174	9.12981011269559
Meth.HLA-B	27.1000809535841	65.4901125719589	14.2683863864261	38.2711552030649	12.4857353040795	37.9943442149525	0.000621027982959834
Meth.HLF	6.93406547754627	4.8048143403413e-05	4.51976771203645	7.16697199659439	1.52727267830277	30.1315609321555	6.45945177841015
Meth.HMBS	17.8637529794391	32.3488253915479	19.668007297443	28.7967480385517	23.7849518597483	52.8451293354445	8.77523760603144
Meth.HMGB1	24.1049072948115	36.2776335312722	21.9618015994849	36.4510947774524	18.990399851809	66.4790865589612	11.0543156637952
Meth.HMGCR	18.983307201834	44.4855317166061	23.4858899623988	36.2162001891449	26.8007858349751	71.517454437452	12.3556256575512
Meth.HMGCS1	17.3082184312493	31.8666690152104	17.8836051368932	25.9812046456803	22.9008914532363	53.5088240009598	9.28304525505435
Meth.HMGN1	6.52131800208722	15.1001488031665	5.68657795522085	7.44524904845007	9.64049782638167	15.546846982101	5.00304025178651
Meth.HMOX1	6.79568074966872	0.000141871482579212	2.27202520124317	0.831210616364575	1.30332748813496	2.16484116336121	2.85979556994564
Meth.HOXA1	16.8441033328953	40.5449860893432	15.3857198093315	27.5227712770217	0.736401107943277	65.4272804778594	4.73016076302228
Meth.HOXA10	10.1797097005986	2.70812020538934	2.43287584336045	0.846423700467814	4.48832800107883	12.3719336780504	4.47409445815052
Meth.HOXA11	9.47778012679015	3.12443468383833e-06	18.5346743163388	1.59245917878804	3.30328358006871e-05	21.559060440054	18.4109563392422
Meth.HOXA13	9.56759369607275	17.4230752437566	33.0396350250668	22.859550550689	3.25497123153299	1.13435004199276	22.088625144015
Meth.HOXA2	4.05390627329552	1.50168835612174	9.13892602383641	9.12652660327736	0.713071906365347	24.1153542584359	1.93844243955645
Meth.HOXA4	5.39727434095968	9.21378421575818	10.7871472703584	7.35401835812613	3.41643231084825	5.12587969593721	7.43424647268245
Meth.HOXA5	11.1160294421133	7.80733759469825	13.1555478862665	4.45197667231779	6.06418022874357	1.39707868938258e-06	6.92523044446735
Meth.HOXA7	1.85039995904871	3.76848142932534	15.0411693590548	4.22353354175084	0.000139823817253281	36.6482681305427	5.27598544664496
Meth.HOXB1	2.81947175483244	1.36640042962914	9.72352446951917	1.27194661890431e-06	0.000212301334037409	0	0.0164214135561203
Meth.HOXB2	7.59285902720176	2.27335930031367	12.6827786792493	4.32788587486823	1.67425830584491	7.31479272815219	8.13561140484696
Meth.HOXB3	7.90335411222871	1.52011646080274	10.5197842882805	1.23885366200107e-07	2.23092808633607	0	5.7901239284318
Meth.HOXB4	0.577223350634826	0	25.8605828733787	3.45904456855635	0.170833354882498	31.4177239817077	1.7763850802183
Meth.HOXB7	12.0776260795689	11.2070063206653	12.7517154510867	14.2578676547464	13.2520404866889	64.1787446562682	0
Meth.HOXB8	3.74830788477965	2.88823706045636	19.9572793321086	7.29549571512387	6.07528550326283e-05	23.2236797158854	4.53743861083911
Meth.HOXC8	4.6953956454014	23.9249746518784	20.0341454837974	0	0	71.0040626375963	18.2154913257299
Meth.HOXD1	17.1469452502177	14.5892225600907	35.34807482054	37.9212805729336	15.4629099791785	5.83340225681561	1.22509428019575e-07
Meth.HOXD10	2.02279270900162	2.47069883422767	18.5481286122158	5.29555410706508	5.5337825231618e-05	26.6647860279061	0.00374674173086786
Meth.HOXD11	11.9637018994553	19.9125715633314	24.390595890806	26.0918781969668	11.0375610639722	5.9548895326865	6.35867484242733e-05
Meth.HOXD13	5.25393363159892	2.4319949621365	16.4008102670751	7.17183693462886	1.18518949954588	39.437913534495	2.86632978792792
Meth.HOXD4	0.0243516354300526	1.16968668945762	8.66770388171283	2.76400206855874	1.0799405802767	27.4538282289095	1.27605533726493
Meth.HOXD8	2.25773820163809	10.026720486563	27.0994074574275	8.28699569550069	3.37144022199542	17.5902111612914	0.647021852074465
Meth.HOXD9	7.72795019049444e-06	4.64648565759844e-05	23.698561803755	1.05588410536882	0	25.9587757654789	0
Meth.HPGD	15.1905706154046	28.759069187817	23.8092289070475	25.1792722395104	14.6693152455615	54.0422265393561	16.3170511707683
Meth.HPSE	15.0191247311344	30.5476016911748	16.4825521175119	30.5127874139156	13.7116810444659	54.1842479570904	9.87109023299407
Meth.HRAS	17.6993579756649	25.9166252742681	8.25137363376679	9.42472369423983	25.396799796575	34.7604576169342	10.9364828803474
Meth.HRK	21.6228931950712	37.4987211020944	7.47092714896688	25.1691657555427	10.8895591752313	57.0450312111296	7.44546454195348
Meth.HSD17B8	17.3229735779603	31.679779386485	30.4503833617968	5.06279720322773	0	69.5071421822293	44.0345787948835
Meth.HSF2	21.9298864171814	34.121817659938	21.7714863362167	33.2132170946657	25.4635636409192	67.1183059911095	13.5119520673475
Meth.HSF4	3.40801171836472	19.9141631773799	11.7191131169104	4.18184955391814	0	44.0778474611506	25.8085267419816
Meth.HSPA1A	10.0340605549928	50.0468637464372	0.61099648240623	16.9290311519704	0	55.8416367165593	24.1023364346813
Meth.HSPA1B	16.0970876001011	29.347889795987	24.4998854991782	28.6349358813105	24.4032353543785	50.0711086174325	18.3216189893894
Meth.HSPA2	2.0796893421851	0.79320139624518	0.956762910076894	0.532422447466789	1.07247498938387	1.66271227933893	1.10970885265581
Meth.HSPA5	20.926832392045	38.1472746961226	19.0857501589707	31.7889510822851	26.5144703793595	67.5016108172307	8.79810643470227
Meth.HSPA8	20.8540494064366	37.9106500806475	21.4836013425123	31.3784255743299	27.8189693276838	63.3124712154243	10.7658099321105
Meth.HSPB1	16.4103164938462	30.1709505787261	15.0698238647909	25.8157794535829	20.2645131072148	49.5569345839013	6.43651965536156
Meth.HSPD1	15.362428046395	36.2261130647385	19.4717419254169	27.0468225192692	26.3507444769193	61.2796951027436	11.0594183831432
Meth.HTR4	1.3967118287188	3.13964455910071	36.8530295526575	7.26459936834808	14.0736534586579	8.54987466114058	7.43000475502347
Meth.ICAM1	21.9330730911097	42.332393975627	19.4242459259265	33.5403701088485	28.3779179268217	68.5298552529381	11.4116416364374
Meth.ID2	15.2792559215995	23.5554343853642	6.8393889076195	15.049061852143	15.4050911435332	23.8089210236028	1.59632008415634
Meth.ID3	15.3022106400206	27.2615016961997	15.5334750069374	22.7139003909333	18.4658112916917	45.2066365518844	10.0960111096899
Meth.ID4	12.05677333395	13.3413013923014	31.3145067967515	18.2461996371354	7.14860451637103	7.41206360413808	4.40479083518943e-08
Meth.IDH1	17.3189047592897	29.3232992549982	18.6101215851249	23.3535254094708	20.912720714395	44.1181489188085	9.36957819749342
Meth.IER3IP1	16.1420667731869	37.0147850546684	20.4932772909522	32.1618854621673	24.1647172621642	63.5356920958635	12.3919718149416
Meth.IFNB1	6.3473660587911	1.15210193835166	1.00659414364422	1.7116928507662	3.54099868361186	2.30184064025134	3.99491544527561
Meth.IFNGR1	13.1237508656041	27.3512310403131	14.2776055657596	22.6857198988206	17.9847976523759	46.6123018132615	7.32403683349973
Meth.IFNGR2	6.39958772519721	8.898775053289	5.86644436506672	3.78788680430514	2.74642678326918	4.83720288113256e-05	4.53889420188397
Meth.IGF1R	14.0106214809296	32.6087453845507	24.1973775636397	48.6118868772044	6.15754366332228	0.911622299753869	0.000182599126375519
Meth.IGF2	4.96947048953035	12.0735876481363	16.8790321941018	20.0129066936328	1.95721241856491	1.98569385147035	12.6204893356284
Meth.IGF2R	19.8559024769668	35.0409334631149	20.0013961626482	31.1697462471801	23.8441111917913	60.9113574657952	12.0035555287547
Meth.IGFALS	4.66374185297309	3.35411964001548	3.05381849172845	1.03152325246234	3.0817233350735	1.49250668066699	3.57971226826492
Meth.IGFBP2	11.1905701034131	26.140787280748	20.7970074700417	29.3553704154866	0.000114602422781223	14.8098813893966	12.3939487188756
Meth.IGFBP3	5.72674558431498	27.2613065125413	19.0942257766141	18.9979889908479	1.3484676799067e-06	14.4447243492596	0.000176545386062334
Meth.IGFBP4	22.8559765013561	45.2557422147087	16.3343972303863	45.7862802736279	10.9326153534231	54.7009044950001	3.35325218642473
Meth.IGFBP5	15.240532674723	5.92025579071784	30.2183698750466	11.0184743975032	0.000532724526997201	23.4346750176583	27.3476811148188
Meth.IGFBP6	16.3087793483555	29.0628374379452	18.6805602136114	26.466179488818	21.8963745939147	47.0321603045037	8.74163831832165
Meth.IKBKB	18.989594872299	35.8373681540298	19.6577254391434	26.6335865101173	24.1829503858211	63.801655118378	10.4586845541691
Meth.IKBKE	16.5844389458066	16.0657106590879	1.70189894411093	5.67585807105161	16.2563637842012	14.8599733767323	6.18724399086663
Meth.IL11	10.7464256765104	7.17407322840172	18.0806667579958	10.896263366402	15.0749713058876	11.4488950955033	10.0890261002506
Meth.IL12A	22.9559491505777	43.9138979485605	18.8910634503887	35.7999868958788	28.0309327039077	73.8768179418959	9.67613728275985
Meth.IL12RB2	0.806096179298684	8.30360767593623	0.744678217814789	6.46031464407042	3.69488038196787	21.5626659751289	10.8854225561412
Meth.IL4R	15.7635959845878	31.3060169903928	17.5918456366542	25.0340018260638	21.2294294431511	52.655064651528	11.3655464880352
Meth.IL6R	20.3593081599376	36.0743709774254	16.9503791239541	32.2434727011381	24.6859830849629	66.6265191822529	11.4966220187601
Meth.IL6ST	5.25643940298376	31.9796443278106	14.1347684530845	17.9094024661724	16.3513817867647	45.8104070703427	0.000339513970995287
Meth.IL7	15.5913947647329	29.2690151650878	17.1990908063081	29.9597169757144	18.7074103272237	53.2596379963469	8.13131820126598
Meth.ILF3	19.8920902468209	38.6790604311019	21.2069683581421	30.3107280794376	26.4029522952378	65.5489690396428	9.16863385186525
Meth.ILK	19.3829640441267	37.6823795858221	21.0698769567252	28.462034038095	25.8446639892517	65.7491146495611	9.9561960253904
Meth.ING2	17.187100110574	34.7920419392469	20.5351227949171	33.902803279985	24.9868094022162	60.1165413690875	13.4294099327291
Meth.INHA	9.6118407469848	4.2558886279189	0.0168317672984671	4.36385906492798	5.89703451355046	8.77428516630437	4.28868374422771
Meth.INHBB	18.9773124344263	26.6983348000835	19.8108445114124	24.3800542744103	11.7586459648268	34.9065094537365	7.20513575167369
Meth.INPPL1	17.3168394335941	32.9589072394501	19.0036440069574	29.3609547167166	23.8748012581616	51.1006231460923	10.2524724684567
Meth.INSIG1	22.1761630764439	16.189814292095	34.3675050068514	36.2394137002597	13.8693222264925	43.3991704683027	38.5036859146044
Meth.INSL3	1.84546615236961	0.471510879390739	3.09363348426803	0.697828429626466	4.09580044863085	0.967402493244567	1.98682754218489
Meth.INSR	9.34110639633448	6.52954459371711	10.8252878207319	6.71316392098906	2.84717204958737	6.39636935141495	2.50273944986777
Meth.IQGAP1	10.7947213626813	20.2334173889707	11.2321823076276	18.3405639652458	15.2696326180985	34.1861681885978	7.07023966584201
Meth.IRAK1	4.39318223842523	82.5641510650984	2.43351433310294	0	6.45240168183262	13.7343810186428	0.00011867810225187
Meth.IRF1	11.3490199540384	32.7679257644656	16.2876256347273	26.5601911028836	17.7424109890578	52.1019762224092	8.30301346245765
Meth.IRF4	2.44946357825997	5.1078556897243	49.6737055990813	0	5.98868309760246	35.5770189767159	6.06922733199871
Meth.IRF7	1.1195242070411	4.78771122178319	0.533833643039404	6.01181857233702	1.5292342514445	10.5280693948364	6.09167191442161
Meth.IRF8	1.00457506300081	4.156120323493	6.67884173981295	6.09714139946085	3.34096277627936	23.2050969687105	3.00682946213332
Meth.IRS1	16.5913892508357	3.90321857662922	31.913918322525	3.74666007634923	1.6953391212178	54.189691275587	27.0717701686066
Meth.IRS2	6.36420730472485	21.0608881401882	28.9682324159187	41.2282368598742	9.02792492026981	8.9470880585625e-05	19.9376683702874
Meth.ISG20	15.9607196497234	12.8554118399815	5.55783777415928	0.699063849247431	19.001140362945	25.7088847431924	8.59277779538084
Meth.ITGA5	15.0049870545553	25.092083039916	18.9508534772101	23.8504003414872	20.3245617927642	50.0299744775289	12.486730528309
Meth.ITGA6	9.56528910672014	20.5891161328177	6.85353859875448	11.5615475532995	16.1148889599307	30.9505554496804	13.9222907704423
Meth.ITGAV	12.7616746447158	26.4885407005108	13.4417102819871	22.82356351919	17.8879629435568	53.4140288627253	7.01552294848007
Meth.ITGB1	14.5473411093667	30.9861744127513	18.2011768827816	24.1353605601434	21.7121675266553	52.082917281501	9.36570652682428
Meth.ITGB3	3.51021202978254	4.31677384482888	5.08793910390858	0.731236757204278	3.0226610567383	3.38936927335854	4.18436133992435
Meth.ITGB5	20.5303456236139	29.5966285551714	29.0984404089175	36.1163533386002	16.5437807086794	16.622383537584	9.69767117455274
Meth.IVL	3.02489655514802	3.1321234358311	1.21635974477554	2.1122208044572	3.73167914358872	3.22212722074359	2.21866222710763
Meth.JAG1	23.0705782152818	42.2736195184365	23.7507594583642	37.6023694325603	27.0091702832802	65.6194136653694	10.6165923747896
Meth.JAK3	5.85243065999351	2.05063016502015	3.06123439707072	3.11810630836606	2.48201772798189	4.86755244819307	1.5378688724531
Meth.JUN	18.6346267430109	33.4775779875819	19.2246978775247	29.0443222007324	24.1923197691326	58.0764901289476	8.93037112151772
Meth.JUNB	9.91738853385877	28.9468333877262	19.5824628486158	29.9805465800895	19.5570122761532	49.5867861284625	14.951216958361
Meth.JUND	18.0316917009027	40.2935549845645	26.2235436168504	32.7513669247905	21.2673172187974	63.3096943317457	19.8058759023173
Meth.JUP	18.3745092132874	31.4874439642749	21.8039207380187	29.5624586025812	20.1718780535933	45.9328129937611	9.91552360993095
Meth.KCNF1	7.15751171586946	12.0442546824732	45.8285132959859	33.6923918986334	24.4213549180906	19.9155285993091	11.6375455512636
Meth.KCNJ11	7.08485742424553	2.35071485017579	4.91129498761607	0.000173095169615081	4.54035133883356	5.32701544964592	7.87626370685837
Meth.KCNJ2	8.24089091834932	38.1541980041297	19.0077329923735	32.2124656038997	10.0040127226974	39.3757327994526	0.000352604600766472
Meth.KCNK5	6.2233702673e-07	28.505157685988	41.147740404243	14.0001506010384	8.1197277330275	15.907215821714	8.78521962732539
Meth.KCNQ4	14.5329932966398	10.2655681277005	9.76184753272735	7.30611890432161	4.69875054230481	5.02955844464017	4.29983267601228
Meth.KISS1R	12.7062155778177	14.0687213639202	31.1906513988899	15.7884166425393	8.1860569476104	34.7125274464071	23.8575645971718
Meth.KIT	12.6036925761384	27.0547584183481	43.8598478652062	13.1612828496191	12.4439382423759	39.9448971532714	28.3346063263686
Meth.KITLG	11.0560502454328	37.178354600816	25.4773122474635	47.5822083536962	1.03047985136174	0.572023024536899	5.19726285333109
Meth.KLF1	6.88787974315958	6.85892152661284e-05	0.441580410368743	1.3882928933582	4.63450365634562	3.67272537654546e-05	1.66926394367024
Meth.KLF13	15.759460884203	36.9181627828996	21.5146189348622	17.0733143575497	31.3050342863463	49.9149497966108	14.7046803874945
Meth.KLF3	7.30867254228513	2.25922732648651	21.1673481545293	8.75086730483129	0.000125726767686195	24.9791043236246	22.9190280694975
Meth.KLF4	21.8901831760034	35.2449132216093	30.2952323196062	55.7743314775358	5.48391867577491	13.5392363681415	2.81837034385843
Meth.KLF5	21.9038175689651	39.0467005574277	19.0506909845196	37.7662174227356	29.0553644084087	69.096192160858	11.9778594813796
Meth.KRAS	13.9097282034823	32.0574595676018	17.385569422755	29.9074046575505	28.8021790775466	54.1317399616184	19.4669727614679
Meth.KRT18	22.3010478465097	46.1274722630916	26.8093757875628	53.314093530304	16.4826920351542	39.7445919895005	4.38739241795173
Meth.L1CAM	5.77191322580957	60.2023884030273	19.3507206861687	1.71610795345302	24.9978166847425	26.1406263841857	21.1923311847386
Meth.LAMA1	0	10.204954704796	33.2435329617157	17.6005280357254	9.63094706973643	0	10.9222338692501
Meth.LAT	0	3.08704076731051	1.45580772188653	5.64403739098522	1.76928194363694	29.9715983146462	5.71324777112207
Meth.LATS2	18.3156810471239	42.9580396288918	25.9474503971064	51.8602295317999	6.37126014964232	25.6317872494867	0.000857803588018123
Meth.LCK	3.18332177439838	0	0	0	2.59974638134504	29.303041929406	6.89719412301543
Meth.LDHA	17.9609149440868	35.1567398330822	18.4773158525183	29.6523456541475	23.2771123039871	58.2257328795639	8.05483117336474
Meth.LDLR	15.1709238859531	28.9331371294409	14.7244990127572	21.4519787331042	18.7955827280245	50.5421133801622	5.08728188040725
Meth.LEF1	19.6111860643682	36.9211961025775	21.9119742849826	34.923627792958	8.39565284765971	60.8224149748069	10.8752426753436
Meth.LEP	3.13521403014074	5.68694131943452	15.496446928718	2.85109908695203	2.37705150205777	3.66128871513517	0.633539152835793
Meth.LGALS3	20.138822819796	36.2386669133485	20.1541836417752	27.4858091837419	28.9323260740909	64.7062078934032	6.56340770628075
Meth.LHX3	1.05513227613765	2.51319275963959	1.41826820880058	1.90867317916093	1.77698873674736	2.7948028038932	0.941960164013694
Meth.LIPC	5.78907157574627	0.344458744896753	1.36175705221928	0.669095423807195	1.3974881003729	3.22811037795543	2.23033311429725
Meth.LMNA	15.9940349898875	10.2931676406157	15.4552931392059	5.2575934855344	10.8459217213746	22.1688050673948	6.02450924586556
Meth.LOX	10.3819120758519	30.5637781536362	22.7873383844345	39.171611222212	7.18721974420942	13.4899990017015	8.16726490722436
Meth.LPIN1	24.3867792430918	18.4772538938181	9.36707325811883	9.78142862388165	6.97396245604088	48.9958602942822	7.90858378903833
Meth.LPL	3.02804339254259	2.75072044787819	29.4522004125594	3.64599320651528	2.5492034513286	21.073237202494	17.4729634430388
Meth.LRP2	9.81248572233417	18.0446305246902	26.097754692403	15.6061027554997	0.000305389717007878	43.1313939236685	22.870348579974
Meth.LRP5	8.27534177670486	0	4.0396935053741	0	3.705139600084	1.92425086320656	7.49016045050397
Meth.LTA	7.99603623037723	5.00928576958351e-05	0	0	5.28071701412788	26.6527573784165	7.88861529994312
Meth.LTF	11.670521046731	12.1307744114947	7.67203296846718	11.7565831508994	11.4199658548861	22.6906915590169	0.000151379708987055
Meth.LY6E	20.7771258426017	38.2245693786019	21.2558467430127	33.7305968308775	26.8283794431617	53.4229665817629	12.5675835839256
Meth.LYN	19.4254750411467	10.5990682126052	6.10189259162069	12.3813697922293	4.71010659275099	31.2885511931742	3.53471259025312
Meth.M6PR	17.2339257109966	34.1097798364005	20.7878389614154	29.9118612177773	24.9768866867131	61.1388158902582	12.0406761120653
Meth.MAFB	10.6835953107177	28.5251107232611	19.3128329840319	27.3354518222374	4.84332951255716	7.12909635583301	0.000627813485720538
Meth.MAGEA2	3.87184208982604	5.63581342492729e-05	0.528716473196131	1.9195512498901	8.23792714075045	1.46713002115818	2.30933479738754
Meth.MAGEA3	5.41608264572051	3.00197102659223e-08	0.00012686700086476	1.95107186616987	11.6399471663543	1.43267302877117	2.03742402390062
Meth.MAGEA6	4.90376358588529	8.6228467535518e-07	0.000146668870547106	2.2093201940395	11.3799814781851	1.05300689142557	2.35764386665261
Meth.MAL	2.94399359143982	4.58390173458144	11.4715638317213	8.24298854363427	2.63360385614514	28.5985238002078	5.41593813475437
Meth.MAOA	3.3929154485621	76.6699758770476	7.85093436972499	0	14.460946672534	11.163072243278	4.55063850145842
Meth.MAP2K4	18.2301442951398	33.1501646695641	20.1090537724366	29.4366299570876	24.3207676575822	58.8365171645219	10.9403297640657
Meth.MAP3K5	13.0645342691319	21.6008229969677	10.3149372159603	14.9025548795846	15.2125330664478	21.6445039224259	8.15292122050866
Meth.MAPK8IP1	3.07768853452475	16.1185808460955	23.1115390737974	14.8577160253373	7.35450110629714	25.9993768032888	18.5364515763522
Meth.MAPT	22.2258345853893	42.4309637129232	29.1480503467568	38.7331728832387	16.7503660318598	49.775578784061	6.06890457244434
Meth.MARCKS	17.7644537594469	32.1793515553619	20.1218917544249	28.8867885824855	23.0925032819333	57.5087677675163	6.77187021739279
Meth.MAZ	23.4038488183928	43.264334450014	23.4907873774261	38.2693912121222	28.9851219013278	73.5527837809272	11.242902465228
Meth.MBD1	0.473018907532653	1.04184842059752	0.667197443160399	0.787003436850317	0.744546167112609	1.45051708763423	0.33172480746303
Meth.MBD2	15.4592418657747	36.5387161281806	21.6966310521082	30.4613743197552	25.4917210542104	62.6759677890928	12.8263913577878
Meth.MBP	7.33847738564296	3.40533265109475	2.11847066307357	4.90428796984627	3.13809840666728	7.59080367295154	2.73877973871996
Meth.MC1R	17.3885368968658	29.619281457118	25.1717024196213	3.42474242258047	15.6039911069308	58.9736011654512	11.9117256240523
Meth.MC2R	1.90522889130269	2.20089184569539	1.12634025493304	2.20605772844936	4.59244486723758	3.29259915352014	0.63709897879291
Meth.MCL1	16.9201575994816	28.7937303188259	22.5952647625572	30.9043972532685	26.7229215818112	60.7566192660245	16.5675247294285
Meth.MDM2	16.1369027893998	29.5609652636417	17.0954008253355	24.4062644002086	20.6549264229732	53.8681220867241	8.10631136781324
Meth.MEF2C	18.2514859853904	1.42043054317498	35.5378602736307	26.1494436223627	13.5446006661653	47.1071580871095	4.33376242535584
Meth.MERTK	6.59541140676758	0	3.40273251778317	0.735855831772867	0.266567479724754	2.39139995555422	5.367171769603
Meth.MFN2	21.4425218703501	39.4715004922101	20.2120600032433	32.9288614519225	28.2932446533979	67.5087592921045	9.35556177222457
Meth.MGAT2	18.3534452708534	40.3600048037164	24.1271753742943	36.2143231602482	28.519965814066	69.2676851417368	9.79582050199184
Meth.MIF	21.5997041993155	36.6147550487329	20.9992548780353	33.2583416878477	27.0134116943233	66.088609586176	12.2088201859322
Meth.MITF	17.9113083707761	33.0559289427769	27.7535607804837	30.9234140898551	20.3627530795863	45.0240188393904	10.685586466465
Meth.MIXL1	11.7501058681456	3.87083291614995	5.27869864483636	4.72283274154903	2.47853804870529	14.6969999340508	16.3346751179973
Meth.MLC1	9.08477032139668	0.00255230491475364	0.154944051698644	6.32117477220588	2.25512371475469	33.921367421165	13.5824681081477
Meth.MLH1	6.28395486909	3.90223331033297	8.989401048541	1.0939317944345	13.9134256356078	11.7109804388241	5.75990289607996
Meth.MME	1.09434057478025	1.10387132912889	33.1198275584805	6.69193412214135	6.55909838980826	41.1029063373025	1.49232079134598
Meth.MMP14	14.3516359984171	17.6058752933105	18.1080414408891	18.7681779977552	8.66072924208426	2.50581822090867	8.1817699477416e-07
Meth.MMP2	8.26111085417302	25.4974731860274	19.8226879480394	16.8723308021324	3.66274202030151	30.4752571839306	9.86428481258764e-05
Meth.MMP9	8.16522347577208	1.41533132543529	6.690450087333	2.13003932372408	1.61864391163462	5.17726957821019	0.428585957067716
Meth.MOG	5.8334947491759	1.02229245588714e-05	2.47918549042602	0.000235231883479768	2.4282592756437	6.39385406750377e-05	5.95164286129743
Meth.MOS	7.55761844959865	3.81007876265722	37.0261870537285	3.56473281766999	14.0781837122305	37.1011208387813	6.53566978321662
Meth.MOV10L1	1.03264155454771	0.738961349292597	0.188086968427812	0.000214879072305541	0.000424755336445724	6.72909792542217e-05	2.53304413654263
Meth.MRPS12	22.388195507106	42.4251800727166	23.1816853621311	36.6294085463584	30.0164290644183	71.946368442548	12.8848102734717
Meth.MSRA	13.4310002437825	25.4737063637127	20.8399758542534	19.3174332596937	18.5230701615261	50.3001821100532	13.0887580573845
Meth.MSX1	2.76930530735402	1.64688800555439	18.6798002527801	5.68695922256799	0.893919701192059	28.7978345201945	4.46503185259583
Meth.MT1A	0.762749674945005	1.50348648300669	2.23132656262887	1.29750283008737	1.29793029384947	6.31817735986242	1.73303049080683
Meth.MTA1	18.0362709285091	33.5162748214175	21.7949594976382	25.4813146775383	24.6784474655937	57.5078586028202	8.97222170116284
Meth.MTAP	8.42273489328171	12.9265069668457	15.5510915222737	9.65626099684011	7.58405511434129	4.66478980793622	8.67705633172962
Meth.MTHFR	2.22117633215153	3.89860565278454	2.65195504088564	1.36615942456571	2.94945364903452	5.09953771567552	2.16404587795159
Meth.MTIF2	16.5250258060151	30.2759891759772	20.1700707569778	28.7997883746643	24.0033916548237	62.8083270420041	12.219197922021
Meth.MUC1	5.56789550752721	7.55800460468292e-05	1.57246772975248	0.813752423873542	2.08981112026858	2.40395182959009	3.00138910258384
Meth.MXI1	8.15014801701759	0	2.64756551972893	0.00348067419639071	5.51070549059151	4.30272337508799	2.32437585936754
Meth.MYB	14.8519993012521	31.217942464751	17.4675557941415	25.5545584402812	19.6750359099214	52.4026454975037	9.19616476774863
Meth.MYBL2	10.8242863186657	31.0634555578769	16.9253252548392	15.4572488741022	20.0465802111161	30.9715174623138	19.3758717323393
Meth.MYC	18.3983630629273	35.036612493376	18.4034323535189	31.0566853012572	25.2613409167487	58.0065602033949	9.30474408487644
Meth.MYCN	19.386228034036	37.4116441231453	30.569114071655	36.3420650025685	0.000727196905988572	32.12119615828	14.621476857073
Meth.MYD88	11.7810261296703	26.2893118144607	10.5609906310448	21.2880899342326	18.9490625234837	47.2409537192313	10.7328259520219
Meth.MYF6	11.3550380421501	4.7311471772072	3.0187886149307	10.5491668258331	11.9095381674803	31.8196717778454	2.71179935889853
Meth.MYH11	6.26122268576667	0.00220013826948521	52.4437922408275	6.65643614458895	2.54642808451785	38.9570126798563	53.1150383379477
Meth.MYOD1	2.04165787387379	5.13560331214721	29.7368577637107	5.86484820918691	0.00980862299592591	16.1196047656939	0
Meth.MYOG	0.55188639055598	0.548625033433584	0.340938412164665	0.420786474194178	0.705978610240349	1.16383062824207	0.367078846325013
Meth.MYOM2	9.92402216072225	4.07222856634113	8.14486937032252	12.8466480295481	10.9470309326841	29.1547869296852	3.10393522776598
Meth.NAB2	17.4105999255361	35.6987090399241	20.2471055239308	31.424037979115	26.3135882761954	65.8817305550703	12.8156420454378
Meth.NCAM1	4.4686536767976	8.68537008155554	37.5341310540357	39.5117394567232	17.213704426981	19.4220394280743	20.2953443553848
Meth.NCOA4	1.03623749298181	31.6265891842562	13.1240808102406	34.3354682951112	7.67905495585795	41.5097126625732	0.000220700068011771
Meth.NDRG1	11.9486985189402	28.3496923506414	12.0313365969683	25.9169426644468	19.118997435817	45.6103256560703	9.19635055492621
Meth.NDST2	2.1655251821861	3.10821000198681	2.66759539157521	0.436745543729965	2.54102651677364	3.3442356778834	2.77930255010372
Meth.NES	16.020624476975	27.3028063661246	24.27802423001	13.466101499644	4.26435909059855	23.0688171068624	13.5204719029779
Meth.NEUROD1	0.795771072210371	0.945172244964122	34.2944656683363	0.689664465015414	8.9913933272008	39.5992658826403	2.60124966634919
Meth.NEUROD2	3.37168033799245	8.33445009923417	20.2926532083947	5.23781654294045	5.31506373325465	33.2748891577018	7.72415642387371
Meth.NEUROG2	14.9984281771295	24.9149032154742	13.2041431334866	21.8219165992418	12.8985281652508	36.6830203954527	9.4337740695288
Meth.NEUROG3	3.30717073183449	0	48.6771407987626	0.00232159963844107	7.40908108668583	42.9674338908162	10.2534798165201
Meth.NF1	17.1313612610265	23.4080090874364	19.1676263651015	17.7343704153083	15.0385463413098	41.7595487882279	7.80617636671948
Meth.NFAT5	3.22839033908821	3.94970165184175	0.00850308832892018	5.98120164668894	6.50785549599748	28.5022728956248	6.18546718085083
Meth.NFATC1	18.9907020711856	37.8213731888319	20.2575473083644	32.5800512245625	24.4037786011072	64.2387142203685	11.177897504822
Meth.NFE2L2	6.98931134325057	21.9657699217171	19.1141867617167	19.0667624802442	15.5958674276603	33.9435582353207	12.8106745558051
Meth.NFIL3	20.9060625162619	39.7745234641878	21.0224037784162	32.5888058044686	28.403357215682	65.7311203679465	10.2678560290942
Meth.NFKB1	12.2400348077801	28.490560428489	21.5331174786036	27.4714413418434	19.9259314827782	48.1013642034195	15.2981256315839
Meth.NFKB2	15.6725765189671	31.8369014405369	17.5088201456339	29.1595169224922	20.7063257811319	58.851775656248	8.29818535672069
Meth.NFKBIA	17.2143550422401	28.4693936382692	14.7915747925457	36.3181582355724	28.4431720718278	52.580650183447	22.1822133498356
Meth.NKX2-5	12.4418973944036	6.64171696837527	28.3384497105722	0.0236718308804152	23.2678455409156	31.2939303197818	24.5567886821386
Meth.NKX6-1	0.913341741104438	5.20010349684207	42.0393806989785	17.6312827308709	8.27276844268764	0.327195031042797	34.5570385807158
Meth.NOS1	4.91970108213707	2.58330044683914	7.26236733107308	3.36173695388254	2.93054665608746	11.5694530206852	11.9693719905121
Meth.NOS3	6.61561816562574	2.81434486631464	0	0.521156551340038	9.14298560483735	0	3.95012488061472
Meth.NOTCH2	24.9438224393749	24.6491427463138	18.8791853660272	17.9404444432558	12.4446611820672	36.0484813955927	15.4304838998667
Meth.NOV	16.2006825188888	29.3948679649726	17.31604367243	26.5757868967791	17.4014972805608	41.2955616937573	6.70041818216172
Meth.NOX4	5.06174653358602	1.03739868620661	12.38515848226	13.2101642220209	4.62215038637936	31.6839302600335	7.31959012279274
Meth.NPM1	10.6940097385527	25.8244576490995	19.6078067928764	15.2287115162578	23.7217370333196	46.5196143789579	12.5885973943029
Meth.NPPB	9.77891993886347	8.25674262603601	17.0258654935986	11.3324921223042	5.51180783632768	5.78583084567438	0.000274366554636659
Meth.NPR1	17.6121641605133	34.7841651863977	19.3085793055032	30.9107760570258	23.911457032975	59.0481835333133	12.1185592305416
Meth.NPTX1	2.49297066404581	5.2719796327877	44.766749255284	0	23.1354963014482	28.4531444944524	40.918731309821
Meth.NPY	1.0469657471749	1.73753471893029	25.3253221159784	7.15272682481658	0.674307393050056	36.2765467208503	5.99820493600408e-05
Meth.NQO2	18.9136797946985	17.728128852506	20.8054421678772	9.7516515298913	11.5953165997633	21.4779725541255	11.8027161001965
Meth.NR0B1	3.80895488352336	10.5775966401925	14.9195578602018	4.10452874123841	6.71484634315291	21.962866515913	6.09259267488541e-05
Meth.NR0B2	2.49476569329346	0	0.00908441172992362	0.000145635621099939	0.229345573624368	0.00384629049236777	1.71381780859298
Meth.NR1D1	14.7505256927339	26.4199677537121	18.0390152413996	22.8892788716833	21.8297487077686	47.0359801261064	11.2155916285135
Meth.NR1H2	16.6712999522813	34.2748351422179	17.9384448897011	30.9365488173985	21.1510370654865	59.7974052925883	13.2568571201944
Meth.NR1H4	11.3886306390424	3.6733889828417	0.76405336225747	5.56911259317733	8.6888797825656	5.58252438082842	0
Meth.NR2C1	21.8302132812589	40.7522723189224	25.0243146998117	38.6897449272264	26.9874886157521	69.7723077863702	12.4693660986756
Meth.NR2C2	10.8940065962702	20.8509101032858	16.2203347139712	19.8515829486947	15.3217353071462	41.6260402825588	10.2508935153543
Meth.NR4A2	18.2662902645778	36.0949360563563	23.6975429828779	28.1206714848584	26.1735622350581	57.0343687869834	11.3322375930144
Meth.NR5A1	4.09109295443293	0	2.6182358970123e-08	2.11254212361656e-06	0.000148978540939742	3.7338911942372e-05	1.89529023867917
Meth.NRGN	23.5734824455775	38.92602143868	24.0092068810371	30.0116144768318	28.7374804507301	67.9254594587408	10.9844485198372
Meth.NRL	18.0204021134682	33.5439089002086	18.1880787963045	30.7243884636224	24.8836493541261	58.6752299368425	8.29657238084664
Meth.NRP1	15.688486142876	39.946310037073	25.8252809555289	51.3815541617003	9.3824004456637	4.09776341282582	0.336034254533429
Meth.NTRK2	8.54356551734744	2.87560483450429	11.0820715270627	5.27898501715168	7.64229580949234	44.2496557473858	7.47427925389703
Meth.NTRK3	1.62867376655988	4.22469008174697	36.7911778686255	0.000122971388755901	2.53163958691773	26.6571014950344	6.37435906216734
Meth.ODC1	17.4235215992983	36.5199328807718	14.835581961355	32.7486664056307	24.1005547963014	61.1055499824746	14.9164866462822
Meth.ONECUT1	17.7893689288996	32.8074156034307	22.6005127654403	27.9647954314593	18.6410784477501	55.7818568398568	9.47587469452021
Meth.OPRD1	4.22860577891411	1.55858102999038	0.279071682245161	1.39134531415363	0.781962328231418	3.93042583344066	0.833500464989531
Meth.OPRK1	3.22392381790532	4.65249805937457	8.0915248339835	3.1876530206257	2.45238201081819	10.449301317914	0.784768494782605
Meth.ORM2	0.898622333705847	1.22971706508505	1.11394747568817	1.23328788022691	1.36188060033585	1.8303382830908	1.38080482804106
Meth.OSM	5.82705389071928	0.765619602385318	0.800114113020755	3.96618794762732	1.97994760186405	22.0854449602305	5.91576800801414
Meth.OSTM1	21.6836118797223	24.8699711539766	10.7204049169568	14.5028534152547	10.045208443829	36.3448725964556	13.628725690442
Meth.OVOL2	17.1867590575666	34.2964811172643	19.2145171874887	33.3855872805495	16.4582703478103	34.2316048604009	6.84640897824432
Meth.OXT	3.20336209284249	6.03302025325967e-05	1.26060067311511	2.04770423598419	8.8279998386927e-05	0.000200385058648069	6.54737529632486
Meth.PADI3	9.20083410585865	0	0.556757597051842	4.41571140284675e-07	2.56616153798485	1.52322052266381	4.19948474394719
Meth.PAFAH1B1	22.3960506188946	27.8486499790322	18.4891272766245	21.5782448729931	20.714876297815	44.5027110519238	7.09691327697315
Meth.PAK1	16.3840329283431	29.3501319182884	18.5186797030736	27.7257598200492	20.6785539070851	50.4086928704703	9.24288615713625
Meth.PAK7	8.39375303303541	1.64843060972524e-06	54.925088105136	7.51369143520124	10.056189622289	14.7580205566324	9.40141348902895
Meth.PAPSS2	9.29059916290158	2.09705988806538e-07	0.807350518283491	5.76595341091579e-06	9.06642368185517e-05	1.91514742912558e-07	10.0553870378997
Meth.PARP1	18.9643446132417	40.2960062437905	21.3854186571713	33.908534155212	26.3772883930914	64.4910128398012	9.98135550966095
Meth.PAX2	10.8706118025773	17.0380098459566	37.9988862237406	26.3104156975309	17.3923146204145	14.0770273033882	27.3020649339413
Meth.PAX3	3.34991128324215	2.9156804655352e-07	13.7393309258156	4.3768647102265	2.14702144893926	22.2464625231293	9.95378516497393
Meth.PBK	14.3921465274759	31.8345849665936	8.6647559252654	13.4755525619764	24.7999102120273	49.2521895902755	13.663775726317
Meth.PCNA	14.9641071191904	28.7821280599676	16.8341336730381	29.8928900279229	20.829136448673	53.7761647191966	10.2651377588912
Meth.PCSK1	3.54655538156632	2.10344159062874	16.7257903029631	5.41887684549246	0.813327726705024	21.6295607623637	0
Meth.PCSK2	4.99275245709614	11.2111035175159	34.7189909479238	17.2468091615322	21.4097082077519	43.345685082519	11.2937404557278
Meth.PCSK6	8.2053881044447	3.02491436241713	2.95446478718263e-05	3.56781032237938	3.76298950200287	1.10963940686694e-05	3.85182052937654
Meth.PCSK9	18.292015970394	34.8188067419943	28.1491851094582	46.0383923664851	12.1805559636335	20.5348203087909	7.71310157447224
Meth.PDCD1	12.9925496665724	9.56349146336767	4.97779920235049	2.28414950306255	12.5487233842351	28.2003160529172	8.01281594793593
Meth.PDCD4	18.8890562446945	37.3461811775662	27.1597178377303	32.554130190514	25.439975412514	67.8840781531618	16.9282142655282
Meth.PDF	1.33613293254906	1.48731992838674	1.26953782850804	1.22686426397532	1.52946157577387	2.8023953027615	1.41560992369745
Meth.PDGFB	5.88400208070704	25.0051691881724	35.3700811442164	30.161326482175	13.3750784824697	12.7137321054542	18.5286446237847
Meth.PDGFC	8.30186725425477	23.3541901430455	20.5755947319635	34.0092104050753	2.84719793439895	0	8.01209814078576
Meth.PDGFD	2.07551838037779	1.05428422637139	33.0801767688326	12.0436487858564	3.16009107607542e-05	49.233452641392	1.63117405995284
Meth.PDGFRA	2.20063154874958	4.05107995051279	11.3455434764012	8.55219280749905	2.08699137672456	32.8719635282255	7.72884256062158
Meth.PDGFRB	17.0368172471447	8.70706137962743	11.4704214634581	9.02062575803468e-05	6.88153904665176	16.784983681035	7.98656976277941
Meth.PDPN	24.4360434564793	33.8204201232198	21.5637263654323	37.5069850707008	14.4101702923823	28.6467376832638	0.00059331289572989
Meth.PEG3	1.00117153868019	1.32651612836406	4.56043987496952	3.04657409214808	1.01147239543168	6.9188374448172	0.000187008629134135
Meth.PEMT	19.0591937328963	35.2220260455976	19.7962045613542	32.805679407054	23.8462748546753	60.3454437002927	8.16330457106021
Meth.PENK	1.03304768120473	3.73882223610229	27.6293947854634	2.17981994048788	2.15724836909344	17.3098697530677	3.52103855032043
Meth.PERP	15.5433830746176	36.2625898922656	17.3289409016717	27.7357377261034	22.436014451023	56.0688938282562	9.10653523571405
Meth.PF4	1.3355412633187e-06	5.16570477357221	8.79412186584952	4.67949735238613	7.62673645107013	8.29195064527695	3.94980871769653
Meth.PFKFB3	21.9432399616858	41.9250868985143	26.5207962422774	57.4814255137129	3.78705596070496	61.6051449642585	3.47929570609169e-05
Meth.PFKL	21.3815266392202	37.0066271269369	17.9108641748256	30.2482038468667	18.6724350301245	61.1453479562587	16.1327775961723
Meth.PGAM2	15.1391402666138	10.000151991366	9.88967668636881	7.24745071260187	7.00894252435528	15.0450099607732	7.06303974138839
Meth.PGK1	3.91537054855505	59.6633675183682	6.2295748130207	8.49598508315621e-05	6.78953560593637	14.5364638042276	0.000443261972577231
Meth.PHOX2A	1.34635643993958	1.99330044270838	38.3876225491123	0.454385536525184	3.51664459086354	28.9530063494874	14.2620852330042
Meth.PIM1	11.320525305269	5.32973546975321	27.8461841014142	26.6647275251922	10.8014596067674	40.9439511082302	36.7711993123785
Meth.PITX1	16.6174914374274	25.4939418439611	4.39907226615345	16.6295651389322	5.38369233665394	26.3608769687798	5.44261500843742
Meth.PITX2	4.71909732124636	0	9.86488047077196	5.95466513448585	2.4329952591736	25.5069881765826	4.50868368525062
Meth.PKD1	2.61157577482865	0	0.000177876302831103	4.54399247013751e-05	0.00349301030479815	0.259122356816679	1.51184807754195
Meth.PKHD1	12.2551297379951	4.23550714212235	0.0850054724850339	2.66222851039445	6.40750572300113	5.17223414028758	2.80620804172061
Meth.PLA2G7	0	17.1293569701607	54.2122031803621	1.35782338204416e-05	16.9506683239798	13.9701361839448	8.82653435772094
Meth.PLAGL1	1.61580633788179	4.92010335852146	2.23677014742252	3.84578356865217	1.99524653630404	7.25717200632838	0.325481973372864
Meth.PLAT	12.9951338893584	13.3390073521046	10.5857684775231	4.71400817419484	9.42145201344763	0.560310389388092	4.68845248516106
Meth.PLAU	21.5579995640803	32.5377297759672	18.1475658913523	32.17637955512	20.0783568448312	38.0961350947596	7.0131665632477
Meth.PLCB1	0.754869363310902	0.000268284813089457	35.9477338848149	0	6.50403875221863	40.4934186289831	6.20654617976746
Meth.PLCD1	9.37486739994479	7.52114421702448	8.4759578908755	5.0535989519087	3.99462993063929	7.10440358847901	0.424686646149063
Meth.PLCG1	19.4515470422791	24.6169744073753	21.3767263610811	13.2760379499493	4.18817742642361	44.1706639392635	19.0086675879346
Meth.PLK1	22.4435497009571	28.5177074877023	16.9822852041624	19.1641831852906	17.0705703480156	48.1970725871587	13.0880749569841
Meth.PLOD2	11.2655405416096	23.7775854208863	10.4278393592213	23.7644047296139	2.71428771457352	12.9453668383109	4.63226681180306
Meth.PMAIP1	13.8900228938438	13.4775556095399	0	9.84594867054857	7.33986069922067	17.4831608259154	2.24891282343892
Meth.PNRC1	20.9541710272231	38.2231348381138	20.7753155820897	33.7055061674453	27.536366529845	67.3196165472312	12.1158410462821
Meth.PNRC2	16.8502624069016	38.6590374747841	20.3477377065862	29.9668910239852	27.5418369606551	66.2041983666857	10.8911867943881
Meth.POLA2	21.0645509277775	38.544795185047	23.0052913270114	34.9298114326522	25.9043362253012	66.1429624639093	11.4446916095338
Meth.POMC	8.68424906362809	12.0027705268873	5.07581381665595	7.86513039529796	7.38937298707896	9.45051832590798	4.51585359773366
Meth.POU2F1	14.405178572077	29.6368415899838	13.3921585745489	24.4483198449544	21.3784713489476	51.0440225435783	8.07624612647331
Meth.POU3F1	5.9256947361533	10.7611205929491	20.7843991665615	7.23925119582295	5.03560016641117	8.04525660231756	1.42677797491291
Meth.POU3F2	16.0075108217314	27.9915875641562	20.9143274867114	45.4128156581112	4.90504676000959e-05	17.3111781437018	12.0288621298978
Meth.POU4F1	1.54148451717836	0.000192807247010619	25.13828503086	0	1.9232357263878	40.5587505970079	31.5737970768646
Meth.POU4F3	3.46550247349336	2.4728130778613	30.5770087793041	5.38206788594324	6.29549472701503	31.0010716165892	0.000104442735189263
Meth.POU5F1	1.71502436293988	0.854933751671492	1.16677037259307	0.726907519252572	1.4534390156155	1.5445880527459	1.8299653692273
Meth.PPARA	18.7246848184288	10.6027090795005	16.8216002908467	5.56090709880766	1.2432027758072e-06	58.1215867662064	23.0318965640873
Meth.PPARG	6.07577610938818e-05	13.046306375684	46.8970530093038	12.8659522463823	0	52.933707363415	3.40543570156291e-05
Meth.PPAT	5.37049961195126	7.92345876050256	6.21328238757639	6.01259506509696	5.83576797499784	14.7620032138275	3.2258570171174
Meth.PPP1R3C	36.2190496709067	2.71651895950872	28.0827185546955	38.0165771499199	0.225051945751191	40.6599675037033	0.000120887950618483
Meth.PPP2CA	18.6158155896569	35.1592574823594	16.9344748090495	26.5358796565588	25.0090562413646	52.4743359228876	13.0999554760451
Meth.PPP3R1	21.4939109786262	36.9126926137391	18.7694772442435	30.579582168297	27.4731967699653	67.9835190126558	8.88418206268754
Meth.PRDM1	18.2724732145532	34.57291184908	20.3807765262421	31.828508409922	23.2879508359164	54.0800144063035	8.52125724552318
Meth.PRDX1	16.1676572037685	29.7856190786228	14.2782678446027	24.5746017795349	17.8732748896996	45.6579835498933	6.40911748113742
Meth.PRDX3	17.3586543470903	29.5807381460325	17.9696909672681	28.0621150912968	21.4199279153973	55.7542531342504	8.12083157649835
Meth.PRG2	13.5009610004531	10.0969006229798	1.36115018013422	7.45331607975571	19.5663925341346	7.88548928173035	10.8545467552451
Meth.PRKAR2B	12.986879963869	5.39353549071145	8.90960545400018	2.34986788700728	5.60671285379461	0	3.43929841095224
Meth.PRKCA	23.5438943042376	38.9051142644828	24.3531863781822	35.2419791296863	25.818678303588	69.0604358991858	12.9023626782888
Meth.PRKRA	19.2294491452961	34.3470913954314	21.8348603500805	29.4205256932603	23.3437227387655	58.6334140231485	11.1573397057246
Meth.PRNP	15.9113897586691	32.3957748925966	15.9100246583427	28.5994024393738	23.0433175048662	56.1438516824583	9.52725441261347
Meth.PRSS8	11.0232983899846	11.6326342736304	7.31766577932669	4.25337129365391	8.62340845660628	0	0.0001295566547195
Meth.PSAP	22.6719709365958	43.0319776571965	22.2736061441798	35.3299276709526	29.9532586876172	73.8093667128388	9.66764701023536
Meth.PSEN1	17.9221127423861	28.0806566660979	25.7316600100444	26.8032091656854	30.7359266575415	60.3211320458385	17.4676061386712
Meth.PSMB1	21.7418638759445	41.2987767016042	24.1464136673035	37.4345554338629	27.8488683562929	72.4011069669536	12.054009820057
Meth.PSMB9	10.659963615817	25.4970025410323	14.174744090068	20.8922767842202	15.857717968775	43.8762624330504	8.74948572363794
Meth.PSRC1	17.9671062917783	38.4281885784753	20.6526721960395	29.0431898758406	24.703114342142	56.6659050626739	11.0620682556344
Meth.PTBP1	20.243357532218	43.3277019650895	21.9651934977741	33.8695974796769	25.5077940147969	70.6346782037641	10.2940414158738
Meth.PTBP2	18.506238183745	35.0172475143945	20.3987803441817	30.5138997416251	25.6551254300658	68.3744507573728	11.2981350867135
Meth.PTEN	18.2347021047346	30.5057485658186	21.4764677930997	31.4833061719316	23.0622149388574	59.7466241640317	12.3998261222304
Meth.PTF1A	1.03058328288893	4.75559804429964	29.6205154824766	2.0214018100828	4.55764120909423	12.3298198335832	3.50229527269945
Meth.PTGES	12.3066761666425	0.645649756898653	1.23240955418192	1.8343131037645	4.32376789600247	6.5987642238479	10.4581042989278
Meth.PTGS2	21.0332793901437	9.28559764257184	8.86087859637671	10.5868991052224	25.198149600602	30.5034156801939	2.61489533098012
Meth.PTK2	18.1798396497387	29.8953433404981	20.3231084828659	27.5966435692927	22.0251349014396	47.5102160679787	9.49070738753863
Meth.PTMA	6.74622115355881	11.5793692086639	5.75809938674373	8.95686418421485	7.14544724490662	13.7564174089626	1.20766078938615
Meth.PTPN1	9.79711487958075	18.7163529913411	11.2142513141582	17.0187381272786	13.9625757154649	33.5157068926641	5.33344286236947
Meth.PTPN6	6.50640150771672	6.78059458233689	5.2176416789724	0	4.21467848405587	13.0200598877818	11.6142615728558
Meth.PTPRO	6.52856475527544	2.57775456637224	41.0568222396591	1.02594439391677	7.74100230144973	18.5981148012925	8.02683700739438
Meth.PTPRZ1	19.8089260331736	32.3921956510609	29.8612282533346	36.8420391455864	15.997436866647	16.8045452329121	8.09488230247803
Meth.PTTG1	6.97406738825109	20.6021643830461	11.1340836878161	15.2919304224532	14.0268453106152	37.9872964131003	7.46887036799206
Meth.PYCARD	16.6621850304452	22.2584013261642	2.20533075021816	13.6619176462405	9.61099926970528	30.978630894342	4.13016154445999
Meth.PYGO2	16.9727283092583	34.9237200227623	23.2184895067148	23.0927645977091	21.2794098331844	59.8017356488751	15.628984712989
Meth.PYY	24.3087294351379	37.4284866694084	9.23376686826661e-05	21.9148415529292	3.71274189815915e-07	39.9881871963838	2.83592740393906
Meth.RAB11A	14.8056827877868	26.5079156368807	17.1964283634914	22.9046240059817	19.1589541442276	55.603094995063	8.42437323075539
Meth.RAF1	18.254527252824	37.1702046669546	24.3170956539405	33.8080598750968	25.195530896351	63.4817762847425	11.5538298007675
Meth.RARA	22.7875601875459	1.68533619405949	19.8303523827312	11.6481050704102	1.8969110220268e-06	15.2239796351729	11.9430610251979
Meth.RARB	2.98298894050995	14.6719854965682	16.6018980673064	21.0999385279971	0.000123642769022564	33.6815580251527	0.000338436933515519
Meth.RARG	15.4210785906808	27.937137613115	15.6204990334376	23.6988382591139	20.68335319728	48.575420450958	7.8613654216596
Meth.RASA1	12.2932048374078	29.065663749742	15.7949836303124	24.7485502607739	18.9594944798821	55.3549162446898	8.5019683430347
Meth.RASSF1	21.1850939110254	35.8161968929574	12.2887528035577	0.0358781134235399	18.0416692540901	71.8989811289607	4.42455437868391
Meth.RAX	3.89913123983269	2.8004294710564	38.5496471245363	3.50615795151122	3.87182334653836	31.9076041310296	6.63648306494475
Meth.RB1	9.384893430133	4.07338529753289	5.81931425098773	0.049506227339525	4.35878659061129	1.47534450103932	3.98288693402681
Meth.RBL1	21.1281691017998	40.5396313940459	21.6379337168693	34.2096517401524	28.3250457841208	67.894772886466	11.3051106661597
Meth.RBL2	11.3621203545563	25.5162748331933	13.3388915369531	19.2401927594094	18.6503905223722	46.6612033800875	6.68148629861207
Meth.RBMS1	15.4460619901447	27.6914612369941	20.6144375442227	26.0251820339957	18.6619941466867	44.6429304432493	10.4607368285932
Meth.RBP1	3.75077595655726	1.24616857512294	4.62337679585438	10.3499559440163	4.13317644819034	13.6458201203001	6.52126731389647
Meth.RBP4	6.57204743566965	0.945925390342065	34.4328100262884	12.3687851687308	2.37066586802636	7.08836093769597	23.2592279379243
Meth.RCOR1	5.52444785445777	10.8262067279823	10.540161480555	10.8059113047538	7.44356449571789	20.3271247162893	3.26009000213617
Meth.RCOR2	24.8796144260428	42.4591670348373	27.0752171383871	43.2619438875939	17.3156500765542	51.8672851547653	10.5576775303384
Meth.REL	9.64574303442266	20.5237449766429	12.618645094163	18.1279269020551	11.9947443281169	44.6311755048207	10.9254653281896
Meth.RELA	4.30821826850834	5.67145010090628	6.52924165506325	2.46804854280764	3.67798496493949	4.60255606517082	7.04434133295234
Meth.RELB	14.9349549826841	3.52456940414208	9.91017537299601	7.9617398196067	7.31616998224894	13.7283126967229	24.9474012463632
Meth.REST	15.2246687771054	28.812176304498	17.0040477399426	25.2200299900538	21.7554743488208	54.0210500773982	10.6194205361441
Meth.RET	2.23660434452326	8.27003148006312	54.2155901610166	37.6180378380386	18.8040607405499	1.13829923193587e-05	22.820643594682
Meth.RFC1	9.80560091172885	29.5806892309595	20.2948393496502	24.7171429675983	17.0700893041892	47.965472941727	11.5766464008481
Meth.RFX1	22.4257520259449	43.8814735142909	24.2825904822977	37.2609035939344	29.0832590587889	70.5311681977259	11.8880681990675
Meth.RHOA	22.3950295786448	41.6142174712374	22.1243122275467	33.4139656060318	30.2334152095908	71.6044702386274	10.3081167910404
Meth.RLF	15.6561011864119	28.8803052598539	19.0796067393187	26.1180629146566	23.1078756260319	54.8438441796171	13.1733015575499
Meth.ROR1	11.8979478476377	32.2259219652633	18.7416580299509	50.2601527505323	3.35678022031423	15.1048823565183	8.12001310879355
Meth.ROR2	0.0020855383997523	14.6100175169518	25.8283488975416	21.6133233335667	9.56056815671058	3.35671179254312	15.8840547712491
Meth.RORA	12.4528689209973	3.87429161361342	39.1897669116454	12.6506512235151	11.6576088260535	39.2209078026758	9.56800482036124e-05
Meth.RPA1	1.70519912374278	2.33874706614204	2.69836184855327	2.00849881672167	1.98448951858936	11.3418505189312	2.21599913956148
Meth.RPA2	14.4976829251129	29.6135348884303	23.2863623585115	26.4273248307995	23.0129101735909	54.4884645072785	17.2828544744153
Meth.RPA3	5.74067928879499	8.57675859302976	2.87932053749457	4.55782231147236	8.83954707165938	14.5287442109483	4.40235647382637
Meth.RPF1	10.5474085228566	21.4637734800694	14.4188948149975	18.8147177482878	16.4498506221983	48.1692973433243	11.5970570445793
Meth.RPIA	14.7252696441942	31.2681015781864	16.6495467911257	26.5370565317516	23.0531996057422	56.1991188245744	12.554874557728
Meth.RPL10	4.507008304242	68.3438486325365	5.30347315560541	0.00143553167710839	7.58681001532172	13.7625979150726	3.585124966663
Meth.RPL32	14.6112619325727	29.4521495794261	20.4933559253092	23.9927905830632	21.2030192044973	58.7065902616319	11.74333239134
Meth.RPL7A	20.778097404952	39.9399983188928	16.4126475248315	29.6093247538616	26.7786453574074	63.6414592589908	9.11805802553817
Meth.RPSA	11.2094736013867	23.6688561642876	15.7917690632052	20.9621726725298	15.6073615555598	50.398374314355	10.16662969389
Meth.RRAS	17.7417191071565	33.9521827466531	20.4703058306897	29.3379076738076	25.9283313133996	59.3703212056325	10.2576212163388
Meth.RRAS2	18.9655523443621	23.7878774051113	11.4357910819298	20.2031879489969	20.6265446018372	41.1555251434611	8.26632142236491
Meth.RXRA	21.5891634560483	38.9882572033653	17.7507525225379	38.2018176292194	20.7605171144351	53.3804379271619	6.39865027303111
Meth.RXRG	4.02482062799484	6.24926891701004e-05	31.1648038401374	19.8114133355431	7.81238809973185	24.9435022531108	8.95175182638253e-05
Meth.S100A6	19.1508749272487	39.5301110553199	17.3773001714275	37.1229143501768	19.4369229848373	61.2548967767128	9.65338154055817
Meth.S100A9	1.4151612746219	2.04024041086532	1.71241224132252	1.35339082561232	2.15499606943793	8.46100044785562	1.51773518256545
Meth.SCARB1	2.32563777630445	6.74260320269903	2.72226588000527	4.63633972311319	7.99971299940882	11.1490445800184	6.69376598007463
Meth.SCD	24.2122205374025	42.8062125603791	24.3142002345063	24.1161215143565	25.6445595343067	65.0893362101103	8.29606518909082
Meth.SCG2	7.34324756453775	14.9361065384079	10.0379438999263	10.7761953810401	14.2932384678538	36.6919235110815	8.97253877451266
Meth.SCGB2A1	5.4447459893386	4.70094333696733	0.904908962722683	1.59849320684592	13.629222282376	7.93618881429177	5.48688279535157
Meth.SCN3B	11.231251074446	14.4863600645898	26.1191203881134	24.6084979452461	16.5103375828564	15.262145029864	14.2396690299109
Meth.SCN4A	0.860671080809581	0.773489565734094	0.416813881667603	0.000790013330086334	1.78615014378316	1.472713204751	1.53670485632139
Meth.SCNN1B	11.1226846656041	3.55338722266753e-05	27.2331671823621	9.25460434424889	8.74123697222928	29.2397790885968	12.6805765037443
Meth.SCP2	22.1631275229928	19.2954171552526	17.4337779691223	12.173773224481	12.3790955922773	32.9488224535015	8.92156874349614
Meth.SCTR	1.81172543092186	2.86867020703631	1.75184307615899	3.16917413219054	4.27513337277054	1.23989747057826	1.65788518183147e-05
Meth.SDC4	19.1914706429035	16.6784340439803	6.08614700897297	4.57905586335107	17.73980118964	13.2551900225759	5.41240712600972
Meth.SERPINB5	7.30199836870832	14.0967554777257	3.92586295157982	2.53976290914302	12.5974460837901	0	4.33027395576614
Meth.SERPINB9	9.20653722622668	7.19997988253693	3.41532818385391	3.6284866954127	6.47721461495336	14.2684707995648	6.83841404798993
Meth.SERPINE1	15.6298134863806	25.5773311161674	16.8684660122924	24.3781212361567	18.7590464595178	33.8307515952162	6.90722757513188
Meth.SESN1	10.1373493190291	25.9336944690974	13.8136527849282	23.4969564261652	17.6722259852699	52.2344270892987	9.15271551541211
Meth.SF1	16.6246673983973	31.990968873084	18.8038593232081	29.7614337833397	24.7875059554778	60.5494272127139	10.2907620532446
Meth.SFN	8.380936153948	12.0267926188372	1.19424783699322	4.1640349260418	7.17868257468163	0	0.738193599396475
Meth.SFRP4	7.54698423356874	3.00820902353598	40.9992933979996	3.8031693049144	5.53818309327588	28.211350312887	0.00108392039413968
Meth.SHBG	5.45392416495109	0	1.15033716581665	0.0192662187529247	2.20904325231425	2.54399820642133	5.64007910466588
Meth.SIM2	8.82834701577201	18.6446635282735	8.76664869789922	17.2197814370133	3.62922939562626e-05	27.2250944599704	9.09472937703166
Meth.SIRT1	2.2367015317255	1.63692870824263	1.04433451677548	0.704274302632836	1.78533670286381	2.13746217388011	0.876193050955571
Meth.SIX2	7.4687916769557	35.6660866727927	31.5807023710917	55.6476734425186	3.2372975131176	0	8.72607403167119
Meth.SIX5	19.8507384601539	35.8204063764454	19.9782682008392	29.9953116523935	23.4253730661433	59.1818692164028	10.6460814561466
Meth.SKIL	23.208867662153	42.435855883241	19.7360908850146	38.3364083091358	25.7775501256102	67.1018036368105	14.1177169203148
Meth.SKP2	12.8188750916856	25.0912060660662	15.2670988697084	22.0512279872267	21.4059652782057	50.6301730828629	10.452594502895
Meth.SLC18A2	15.0813326699371	7.25681544699951	18.3840020712292	3.82292935874827	4.58659807575938	7.45052438243841	12.9673229022651
Meth.SLC19A1	14.4947745704132	4.31641628072781	7.0486846302863	7.70130005207953	5.56011917638385	6.63395597190601	13.5806832563515
Meth.SLC20A1	19.6374894096538	36.9595515930494	24.918795085291	34.3760875101582	28.4163044628739	68.1498131412738	17.4412940192709
Meth.SLC25A1	11.735387539118	19.8915182416644	7.57314286111808	11.5840015289841	12.2903414254277	19.2638744661872	5.34284335916733
Meth.SLC25A5	2.02572130987004	10.8185989789558	1.67464385600438	2.34995146714546	8.60432729470287	9.58516686268847	5.78232687922035
Meth.SLC2A4	20.8149756447099	40.0664769663821	26.4680778003297	35.7413627549823	18.2934233154265	49.4366307786146	14.3340806738357
Meth.SLC30A1	24.6015647527496	37.0159399668137	27.2823114237582	32.4670906204578	27.408963483079	64.8002446162518	14.4658211300146
Meth.SLC34A2	3.95352184326233e-05	19.1212571827753	14.5086841335739	10.786665748601	4.59533119268565	15.1524811772737	5.45107507422079
Meth.SLC4A1	12.5431089039047	5.18007494116399	0.631617500978959	2.4257595584131	11.0820464373743	0.000100327888887282	6.47068891375632
Meth.SLC5A5	22.5650292006861	0.662159567224456	51.990814690557	10.5362210322913	11.926773328729	28.2993629849251	13.4016838779677
Meth.SLC6A3	3.25907932980429	5.06536224133876	25.1422942382275	4.05584762301233	4.50234687835633	15.9542096348267	6.35548504482564
Meth.SLC6A4	12.6475604773317	4.54240048928281	12.4977055840468	0	0.748202969654292	24.7629168235462	7.0696843679221
Meth.SLC6A5	12.9682191147986	3.80539079199501	37.3130751991417	13.1566199539463	25.9115306572579	30.7575161435644	10.8793229481509
Meth.SLC7A1	18.6757830741309	38.6333342105906	21.0948255111854	29.6885665224535	26.8965444229822	64.274873017073	9.54149061114278
Meth.SLC9A2	21.2616442039317	17.5199156607838	10.8490613444616	5.40784673723708	6.61437839582561	4.84453810016314	7.03541512115982
Meth.SLC9A3	3.98304541384582	7.73409323999025	33.8252072850622	7.8333128625388	2.69756570210333	7.09223946082149	23.0864195424264
Meth.SLC9A3R1	25.7939021234998	31.4599257085204	18.5475689881918	19.5397071530437	25.2368189418201	36.6961604565031	6.80616470446362
Meth.SMAD6	17.777305563386	34.8496912638357	18.002229808301	30.7279847300523	24.1062024778707	60.8396082482441	8.0342793268645
Meth.SMAD7	11.7387266531652	25.6361436958102	13.6676839192692	22.7488373939038	17.7413492747848	42.0031069074924	8.93479070795341
Meth.SMARCA4	20.5898963096982	38.423514431173	24.1095829372217	32.5163488402579	26.2050861985248	60.9721315182468	13.4742253456159
Meth.SMARCC1	24.172861820748	28.3511302030562	21.1770787812064	34.1689032470353	6.63699767275937	58.625502967492	12.8511856269161
Meth.SMARCD1	15.7988963184272	31.7544467652839	17.8682833051056	22.2742294761924	24.2132373014763	62.3217814173356	13.9226958724884
Meth.SNAI2	19.2031412059682	34.9188452456263	20.9093535302595	32.8299217228594	22.6170087515877	49.0307817987452	9.21716015794664
Meth.SNCA	0.000147088722326243	9.32606537107085	34.9014314612832	4.82805915395149	26.3013580637847	28.2166139859273	9.14764694203251
Meth.SNCG	7.46932248604827	2.70597167534914	6.14672230045163	2.72876953690458	2.73712315944781	3.63375231321566	6.96412220972899
Meth.SND1	10.2033472735904	17.510597966402	11.8450307656246	8.91895001841893	15.5953031193109	42.9531792177572	6.62298212692151
Meth.SOCS1	11.9902190129577	26.8422290857538	13.2777913708597	33.4756828809954	19.4283230977825	45.0271600333015	19.7960819358258
Meth.SOCS3	5.33821853302172	2.88458292148785	28.3554728327622	37.4241437287338	6.10469861536879	35.524291152552	41.9776790239217
Meth.SOD2	18.8199483948479	36.7528037131514	19.3664761315114	33.2273122663327	21.194495878108	62.2663978834516	8.10577654939372
Meth.SOST	10.6355297699043	0.0022221349490037	0.407610941248943	0	0.897976656946267	0.00022487602083299	6.96106872251314
Meth.SOX2	5.08440230515722	10.6075829685665	16.3264224545701	10.7269290725561	4.14294183623763	14.9726810176857	2.44402893803273
Meth.SOX3	0.977127513410632	7.0859167842062	17.8534387867438	1.07719563716076e-07	6.89300489036109	13.4181217254323	0
Meth.SOX5	18.6815091961106	8.85883431827127	59.067119804722	24.5706375772535	17.1785487653333	32.4863355586281	7.47397063147612
Meth.SOX9	10.7202711035886	26.867601789297	24.4251860121883	28.8090036439355	7.65097858777868	8.44318668404823	0
Meth.SP1	16.4776713408232	30.0748227065233	16.6404478838773	25.3323003297566	21.4274281281045	51.8444624796093	8.96359579207476
Meth.SP3	6.10001562138086	7.59927025012348	5.74951831926031	2.79770427248595	5.9516319052902	5.80027586192629	4.86223203873123
Meth.SP4	18.5754124397129	29.181242806635	17.1127732106181	17.7136978870185	18.8215525948304	56.7164238999329	8.2049645572984
Meth.SPARC	15.8122231764469	0	34.5811348292546	5.69302015495137	5.98589134697584	51.8471239921828	0
Meth.SPI1	4.16686902084697	0	0.154810572249338	2.97711455364431	1.62588295627169	15.5930032472032	4.89474122308148
Meth.SREBF1	11.2022021741359	2.74361111864232	5.38339332125015	0.616994231356835	1.31205270448334	2.74625212179143	0.00199926031105041
Meth.SREBF2	19.8164562455066	36.2604791861133	22.4080118496635	29.6877243895991	25.9387873775146	61.4778163588145	11.8045715489015
Meth.SRF	11.8485617698826	16.6699303410823	16.2453483129374	17.0461516362815	9.09686998923214	32.0858009070609	9.10732962274444
Meth.SSRP1	19.5166972529893	22.2978667908931	20.8945914672609	16.3944041539499	17.921007030464	31.8965773050758	11.4807906263211
Meth.SST	0.504112097785195	1.97943061234792e-05	28.3858120206628	0.000425472830070779	3.05682249416876	27.2978076936116	0.180724517654494
Meth.SSTR2	6.87881096088013	0	54.5982368971881	0.000144622483155882	10.6901328143799	32.7919055302416	40.0719204073759
Meth.ST14	8.32239065023217	0	8.64290272422323e-07	0	5.17831100592802	5.66461405771428	2.39881904449388
Meth.STAT1	20.9086192460396	38.5891908010288	22.1467047368803	33.8275775986338	25.978056488596	66.0575719024099	10.1017142908223
Meth.STAT2	17.6032221247064	33.8809167633402	20.5263620631727	29.8372794683623	23.5205096209978	60.3258519044799	10.82776877727
Meth.STAT3	5.13737934669692	13.4324855200537	20.8020900666726	1.63752887057145	0.468439161756819	68.6835101711366	16.935153690531
Meth.STAT4	1.57170301538715	0.422263275724485	0.505668439601811	0.0510127322678425	1.38691802381172	1.82379996286387	1.04702529946946
Meth.STAT5A	8.76240577606776	0.374837759519804	1.76409229755718	6.45596127466386	1.33441023392263	36.2395067895074	13.5605605159489
Meth.STAT5B	16.1549801029746	4.26172066854282	28.3184639496488	8.80201096164219	3.77425876152695	58.7894151418576	10.7978797990252
Meth.STAT6	9.65505546556569	23.3776010226975	13.1119891489765	17.995806360637	16.560691762607	40.7260311373016	11.5675882137788
Meth.STK3	19.4506284562852	25.2710156479669	12.4574547160405	16.2586291833807	22.5325671468614	14.7567064553309	3.79944116571113
Meth.STMN1	18.5858985736169	17.9104257981964	6.43764610195242	4.77606932242183	7.81917977832647	7.70035113238786	2.43145489416826
Meth.STRA13	15.2566899871384	29.4104014023816	23.7862122633476	29.2040261920644	24.1692134719051	52.3494935670775	17.9344228745001
Meth.SUB1	12.616121569644	24.5311611291254	14.2851946452226	24.6492699654178	20.0879061331084	46.2972915776385	10.1418343057877
Meth.SULT1A1	8.39163050352208	25.6537683096964	33.4451095235599	30.2061598285933	19.3835745764665	16.992978083192	8.70410519589763
Meth.SULT1A3	0	21.183080050124	21.9588364999833	5.46378395117032	5.29406036306495	35.4571464036086	25.1270932593844
Meth.SURF1	3.12604913958104	8.47563882368687	4.92462301737772	1.53251411856734	2.93725858418152	0.0913069899882332	4.59474537277322
Meth.SYVN1	18.5092578047847	34.3198219674144	17.1092932588107	30.7736812808125	23.7881156253213	57.3697882107891	8.79330064236019
Meth.T	3.20406364457343	0.000304169783765324	38.4286996101361	1.02788881546791	0.513232662472043	30.5192384593965	4.9442061882032e-07
Meth.TAC1	3.21886237283717	3.79472744313322	21.755119027894	7.73523676387869	3.4638057666599	31.2333816539621	1.62317112300718
Meth.TACR1	2.85162046905756	9.15928096611464	22.7885399304173	5.01781595999377	5.06583815807508	18.685111023794	0.88527328962495
Meth.TAF7	6.82691394241866	25.3012299446	22.9153450617891	5.49616550811805	8.22167329134236	45.4846355126728	20.0653104827472
Meth.TALDO1	18.5692735022473	37.047496018639	22.0026195627498	27.5242118917456	22.1103542862597	57.2569462523773	13.0833371054052
Meth.TAPBP	8.16761153293558	21.0544316919633	9.08313284695446	17.7987774166419	10.8547725553592	31.9937156120954	5.67171160768274
Meth.TARBP2	21.1983724445786	40.3265076817411	21.5766985369292	35.5595039701382	28.4577467600798	71.7869801108446	10.148403257844
Meth.TBP	12.5375674332159	18.241718299055	4.62063204826243	8.29528926942414	12.2869474563938	10.5044511101446	2.54822153984062
Meth.TBX2	7.22051134196914	4.07096715402593	18.3395158376143	6.90269847258274	5.29782949706682	7.2681542721168	16.3002425715973
Meth.TBXA2R	19.9377848372569	8.3592412152844	32.6245769594609	24.9683688662054	31.2447692385319	52.8049013456981	13.4672568676242
Meth.TCF4	6.87573159980853	17.4371183925053	11.5045050188988	15.4208961440431	11.5708293115175	31.5648409127568	5.59344026140682
Meth.TCF7L1	5.83226113528512	31.2443170880002	27.9412225615813	48.3410304596369	3.2029892172509	32.0615585584666	13.5106813997239
Meth.TCIRG1	8.90072306344736	0.000179959631442258	0.916375853005946	0.504736339182441	0.962348746698261	1.83802144933204	2.58736193654156
Meth.TCL1A	1.73059951231417	1.60618125109574	0.00149159142183801	0.000120056749254469	7.13131067581596	15.43073281571	0.295297300638613
Meth.TCP1	15.6251333517343	31.7216968616639	15.3180110969951	27.2546248726317	20.4865652403766	54.8744179731801	8.93595603458672
Meth.TDGF1	7.17640002760523	0.137071608880861	2.13564729658468	3.3939740106781	6.62015973917634	1.97939691449842	3.44520609492403
Meth.TEP1	11.5782601212103	21.5634758446199	13.5910394283893	18.2074692366857	16.9921430516826	42.6732240681018	7.65699192335061
Meth.TERT	4.64259058125845	0.000301988393403514	4.40599977914049	1.88957135982274	1.29089381606328	4.95821042700734	3.82584936971589
Meth.TF	8.17768245742089	4.20260182485653	9.02776982788143	2.59945886631366	3.8457634307148	18.0363299969502	2.77442403534515
Meth.TFAM	19.6543157130248	34.2952462399692	22.3356961520795	33.7102357879204	19.1281498416748	51.3853512521574	8.05914794914389
Meth.TFAP2A	21.2203517034651	32.9473158730915	20.5505985965847	30.2163595872944	13.0349387228835	19.2049369910046	1.17146025965444
Meth.TFAP2C	11.3315975109841	24.6380112593747	0	24.1961147670404	2.95842319456299	25.4398590419356	13.889693437306
Meth.TFAP4	18.0800361591791	42.790353214782	18.132229484668	32.4701510805491	31.2175244095277	70.776495235606	15.5848953641502
Meth.TFF2	9.14594958393244	0.00627959878485709	1.04055111187504	0.44308592065251	8.75693042267966	3.7507031884471	5.48413550021136
Meth.TFF3	6.79402252961166	0.000142807144434867	0.422074799378274	6.26982141658676e-07	8.04063736024774	1.46708842793837	3.35489019088249
Meth.TFPI2	1.6287261836151	6.63436876297114	8.18372974751543	3.71640504219198	4.88825227383021	23.6085554886856	5.95525878971111
Meth.TFRC	14.3136213205322	33.4296574358811	16.5683849475342	22.1176079432798	17.9744444603669	53.8872538660368	18.034090843783
Meth.TGFA	18.0312442444372	33.6433059745124	20.8446748599445	34.7319519652894	20.1716273326806	40.7409937087688	9.57799798108213
Meth.TGFB1	0.533592025630982	0.423133355540279	0.449072922824828	0.386245717829195	0.483744660166262	1.30002347875781	0.462407947925924
Meth.TGFBR2	20.919051492022	35.3718364446963	36.8070782669044	13.6201355931957	18.9331989450352	42.7831905354643	6.81197309368627e-05
Meth.TGFBR3	15.1271667054698	0.000488100081112304	17.9879426929105	2.2390204782374	3.50983999869927	20.0622282141056	14.3540971548622
Meth.TH	10.0487419120312	3.50306784944778	1.85746887779175	1.40399675113422	2.9837458171855	5.70974746048507e-07	1.05001440097866
Meth.THBD	3.0235807949585e-06	39.0361481360616	10.7548565301731	43.8016342460875	1.65094090284937e-05	17.5790903094131	0.000139063888902529
Meth.THBS1	5.79564558433446	21.7445265468801	14.7341884929879	20.1168206769113	16.6209887808603	26.1897794308476	10.0756282321768
Meth.THRB	8.36436923098411	16.6025310178692	3.45692387891335	5.60998014678959	10.2159183915354	25.383506818638	9.42429666878317
Meth.THY1	7.26621950787635	1.54251725775003	0.0594100623947078	0	5.87360358566078	5.08353040513996	4.78237984451975
Meth.TIMP3	9.0712218284877	2.84951301057743	14.1119249266964	4.48769889595409	8.87184579917732	2.80159858241195	10.5083343923524
Meth.TLR10	5.42371975153197	4.4926068277455	2.12465071476053	3.8186972868112	5.1530864907279	7.37285374084672	0.0254400109597736
Meth.TLR2	19.6642901572475	29.57884789943	20.6454859094279	22.59747621549	10.4093410386293	28.9684796619462	8.88667756178561
Meth.TM7SF2	3.18908173221947	6.39020726624318e-05	3.85978980142378	8.06692145579833e-05	3.6211902979528	4.22126297744933	10.3670318609447
Meth.TMOD3	12.5352043346193	16.3579161398278	2.85059038438281	5.1530895582599	15.888343274706	12.4392368683034	7.47699293824258
Meth.TNC	11.6442124031457	25.4654436633644	13.7799375854302	23.1805040474665	14.3742486725739	39.4733205588275	6.51186260664553
Meth.TNF	11.7809899715213	2.29273281051739	4.34461408380396e-06	0.00104471539390708	14.0048863093545	31.3204809735679	12.0333510545292
Meth.TNFAIP3	19.4770488706401	37.3504726928859	20.0543777306734	33.2381103137072	25.1574581891916	62.6420727604856	10.7985741889037
Meth.TNFRSF10B	17.4702502707439	30.3697990772703	22.509129694627	30.9153082389974	21.6748529084596	63.8627157804831	17.7460591944129
Meth.TNFRSF10C	11.94937572063	1.87040101068905	16.8053719596501	3.29826706893363	1.84502189169716	35.3927331522973	17.2643895874423
Meth.TNFRSF11B	14.129425074437	0.921017922874998	20.4535911684557	0.677683184221944	7.95842971815608	21.9138253808136	4.71624662456886
Meth.TNFRSF1B	4.05173541988508	10.4121882968604	23.3294484201671	2.32385576183954	5.32033808638599	37.6808423096581	54.3649658183265
Meth.TNNI3	1.85856089534009	10.4077565036536	5.93195934269245	7.42988856894722	5.51838013040711	9.50918568893936	7.4187797234497
Meth.TOMM20	21.1067153885974	38.1221242206611	20.733587777112	33.9588345671739	9.40372554601542	60.0509511777323	10.1640868683654
Meth.TOMM70A	15.3185123188978	46.5802456691553	0.000253281357749718	15.6342720865651	30.3744341701411	43.7695683100142	10.7100948122335
Meth.TOP2B	18.0706662410756	34.5947955081135	23.14687350157	31.9886484106691	26.4599390557618	67.3674184476496	12.1241851070461
Meth.TP53	15.8883983636164	31.3951308159444	20.0281082984252	29.5501122071177	21.0866704127817	59.8527236932461	10.8214986987693
Meth.TP53INP1	17.9028461797701	23.0984589927093	12.7628284045963	14.4625351612597	21.402676985612	30.476687546033	6.4780616598159
Meth.TP73	10.6890293700964	19.3081930746292	11.4119822452291	11.8543250495146	0	20.622579538079	5.077932846808
Meth.TPI1	22.4572620454679	38.7902000661435	17.4954164494586	30.3065813388632	24.294628439427	71.1216407845175	10.4262148947791
Meth.TPM1	7.66845089256284	0	1.81729352244045	1.27629566638555	0.195309858474743	2.44461886118786	4.58381706901781
Meth.TPT1	13.7254770304804	30.339766248018	22.64086182647	24.4297466824605	19.4430191120836	52.5894637781855	10.6549071218222
Meth.TRAF4	20.1215820052129	37.5432675668938	19.689112118448	33.5853585120677	18.5740399579756	58.3592487299085	11.3353697650723
Meth.TRAF6	13.1728584312054	25.2207024292367	15.9064029718218	21.9625876723134	19.4082717024682	47.9590802045215	9.26320991353208
Meth.TRH	2.14201280414598	3.11923696178824	7.28321642240502e-05	1.03088363577989	3.86144573774226	2.47447736079234	1.66595392955241
Meth.TRIM25	20.6755576338503	37.8332499294731	27.4343629822712	32.4643733316043	23.5422001168185	54.6499484903841	15.6994227680789
Meth.TRPC1	5.73802839564202	0	26.504349731999	15.4193334057382	5.94425342737372	30.539361096097	8.94052744567312
Meth.TRPS1	7.97575063904114e-07	33.7198517706696	21.1183153134101	31.8866833050364	23.0802407539018	27.8567402825478	24.6117682113792
Meth.TSC22D3	7.4681870813306	15.2091681477704	10.943442540669	3.88753389458574	3.43650371522746	21.8009387303729	0
Meth.TSHR	12.8903629968674	7.76936180018739	7.25874003385435	11.2867288810763	10.0020420301349	19.8069023291897	3.88396863758772
Meth.TTF1	6.57823825209374	0.916916329780717	1.96660597281467	0.759490082292157	2.22590257448115	7.1177864646426	2.17201914256399
Meth.TWIST1	0.000338425741937018	9.44619873220348	30.0304839652106	13.4685356380345	1.63243893765846	34.3774585921838	6.76795850717823
Meth.TYMS	12.3402202418622	25.4660939760435	15.1770070488349	23.3853188230326	21.3547946486521	44.7836131997841	8.66011523425686
Meth.UBTF	15.181844423595	27.9209972146468	21.2342272551495	3.49893396266574	12.5453963176707	73.8251443121127	23.0056391807172
Meth.UCP1	16.6708029611192	6.72960044747302	29.3547770747957	7.66863268856701	2.09254808761884	25.5897933204496	17.3678371252032
Meth.UCP2	4.64573779896223	0.00453061108107511	32.3528036444706	21.7639041069246	32.2129373133712	47.7972607937651	36.420042022561
Meth.UGDH	6.26537544834718	17.0997011139199	22.107853439618	8.7067191694069	7.79018467202636	31.7228651325512	0.417846665668861
Meth.ULBP1	5.93714816969572	14.5991602472979	20.5024013904643	18.9444241297049	24.5079009467217	52.0701150391313	30.1411231059463
Meth.USF2	19.7397194726121	37.5091274192212	19.2034234211808	27.5055934532339	26.2445309348026	59.0930723062119	11.2926492866379
Meth.USP18	20.0255443303366	32.2268619468489	17.4678687111894	18.4000611149511	21.6483946893553	23.7875336773198	6.39635916525454
Meth.UTF1	1.75933714450019	2.05606182473161	29.8745801553727	1.97571478253103	0	7.82499129966927	17.1028418748335
Meth.VAMP2	17.2988390669064	33.8673571178216	23.2940876898262	28.9194735119215	21.8495656591502	53.8694944324123	11.7711396305825
Meth.VDR	9.24196909602987	21.3846921739547	14.2525947387499	18.8134895998475	13.6508143895136	36.2517581656807	9.82750786241501
Meth.VHL	19.3182474419433	40.408989572876	20.1839394219002	34.7004574079698	25.9265300787796	66.6766369420863	13.7209863464005
Meth.VIM	0	0	61.6369768285718	23.4399169243301	0	37.9211073851205	12.2998560316453
Meth.VIPR1	16.4570586187452	23.4505791099053	9.81684800903634	20.8709048222685	0.0290857169477966	45.0222039572017	12.8099123575508
Meth.VSNL1	19.8419257946796	38.1559812103833	24.3907091028198	33.9538515436615	23.9480414613938	43.2734491219691	10.961672439166
Meth.WARS2	22.5443616740391	40.8837295100662	21.3607491534056	35.7963884976674	22.4976306484985	72.368413928135	13.6064600636463
Meth.WEE1	20.7190437016165	32.7599676814652	14.5394421950105	16.7568250393585	18.3998433929786	70.0821910916862	7.49420154762067
Meth.WNT4	10.26022196323	16.3398359839796	11.0314908311677	12.2555057446862	11.7039172065065	23.0207163741082	4.73085896369019
Meth.WNT7B	17.8377545070806	30.5522735801001	13.4384338822389	25.1497899087775	14.1880714165306	37.1422767336838	11.6702399100252
Meth.WRN	4.90511819702935	5.97101463437379	21.9247500083065	3.29851072370653	4.92091237653386	9.11507299798608	11.0486137548464
Meth.WT1	2.00894658762534	4.09407430906192	31.5742378287814	4.08829229816811	8.66187653105768	11.1366413819362	5.93959823967003
Meth.YBX1	7.1660293516022	11.6935819817719	6.6782692616482	9.63350934681024	8.73062289826828	17.816803312436	2.54452758554466
Meth.YY1	20.1198040776655	38.5588634892706	8.4983852956925	30.9293587404795	24.0466850354358	66.4545098338405	4.92619479062192
Meth.ZBTB16	5.51909040074043	7.61765444453544	5.56760235380027	8.79260203678291	6.31739878775055	2.70689210118907	0.813536962712104
Meth.ZEB1	13.1209588376762	19.0551183291776	8.27571954076576	21.3011165042875	19.86809581421	46.593092790536	15.9394008067266
Meth.ZHX1	17.5472534139288	30.3287360890867	16.0956531232636	25.854135208708	22.0641382137786	52.9161106286959	8.41241425265128
Meth.ZNF202	16.8925318605582	31.6130782078533	18.2801589306475	26.4624040780669	22.116319423121	61.6922934391505	7.32857693526335
Meth.ZNF267	11.5762010582926	12.9068091037501	27.9334601733698	17.2368359354039	19.0635690711877	54.2250230179098	4.74936151923418
Meth.ZNF76	8.57792547569868	11.1989770313074	11.2641700388633	5.06540083420907	7.3776024938534	12.2064162803636	8.43180137096189
Meth.ZP3	15.8731668710229	33.1255502324695	1.4134706002986	39.6161117270139	10.1266980835846	53.4833382004345	13.2724412102894
