# Supplementary material for: Preferential Activation of the Hedgehog Pathway by Epigenetic Modulations in HPV Negative HNSCC Identified with Meta-Pathway Analysis
Source: PLoS One. 2013 Nov 4;8(11):e78127. doi: 10.1371/journal.pone.0078127 (PMC3817178; doi:10.1371/journal.pone.0078127)
Supplement: Methods S1 — R code. ZIP archive containing R code used to for the analysis in this manuscript. The README file in the archive describes each of the files contained therein. To fully reproduce the results, the scripts should be run in the following order (1) Preprocessing.R, (2) RunMEGAPSReplicateThreshold.R, and (3) Postprocessing.R. Note that the CoGAPS analysis and associated gene set statistics are stochastic algorithms, so results may differ slightly from values reported here though qualitative results will remain unchanged. (ZIP) [file pone.0078127.s009.zip › CodeArchive_S1/GAPS/ExprsFALSE.MethTRUE/NormalTRUE.HPVPosTRUE.HPVNegTRUE/nP7.nIter50000000.SigE0.10/AResults0.8708687886.Diagnostics.txt]

Diagnostics for A created at Wed Jun 13 05:58:57 2012


number of genes: 972
number of samples: 69
number of patterns: 7
number of burn in steps: 1e+08

Initial chi^2: 5.66088e+08

Iter	Burn In	T	chi^2	number of atoms
0	1	2e-08	5.66088e+08	1
1000000	1	0.02	2.13699e+07	3167
2000000	1	0.04	1.96357e+07	4062
3000000	1	0.06	1.90965e+07	4555
4000000	1	0.08	1.88279e+07	4917
5000000	1	0.1	1.87453e+07	5240
6000000	1	0.12	1.86823e+07	5516
7000000	1	0.14	1.8648e+07	5819
8000000	1	0.16	1.86029e+07	6163
9000000	1	0.18	1.85337e+07	6454
10000000	1	0.2	1.84266e+07	6744
11000000	1	0.22	1.82034e+07	7032
12000000	1	0.24	1.80094e+07	7404
13000000	1	0.26	1.79135e+07	7669
14000000	1	0.28	1.78154e+07	7816
15000000	1	0.3	1.77594e+07	7837
16000000	1	0.32	1.77466e+07	7961
17000000	1	0.34	1.77384e+07	8035
18000000	1	0.36	1.77343e+07	8029
19000000	1	0.38	1.77331e+07	8045
20000000	1	0.4	1.77316e+07	8071
21000000	1	0.42	1.77302e+07	8117
22000000	1	0.44	1.77287e+07	8131
23000000	1	0.46	1.772e+07	8151
24000000	1	0.48	1.77181e+07	8233
25000000	1	0.5	1.77168e+07	8267
26000000	1	0.52	1.77158e+07	8253
27000000	1	0.54	1.77136e+07	8304
28000000	1	0.56	1.77117e+07	8354
29000000	1	0.58	1.7711e+07	8366
30000000	1	0.6	1.77098e+07	8354
31000000	1	0.62	1.77095e+07	8405
32000000	1	0.64	1.77089e+07	8403
33000000	1	0.66	1.77083e+07	8486
34000000	1	0.68	1.7708e+07	8412
35000000	1	0.7	1.77073e+07	8444
36000000	1	0.72	1.77074e+07	8488
37000000	1	0.74	1.77071e+07	8542
38000000	1	0.76	1.77065e+07	8528
39000000	1	0.78	1.77063e+07	8518
40000000	1	0.8	1.77061e+07	8550
41000000	1	0.82	1.7706e+07	8548
42000000	1	0.84	1.77058e+07	8651
43000000	1	0.86	1.77054e+07	8684
44000000	1	0.88	1.77052e+07	8716
45000000	1	0.9	1.77054e+07	8676
46000000	1	0.92	1.77058e+07	8630
47000000	1	0.94	1.77047e+07	8714
48000000	1	0.96	1.77047e+07	8777
49000000	1	0.98	1.77047e+07	8781
50000000	1	1	1.77044e+07	8797
51000000	1	1	1.77045e+07	8791
52000000	1	1	1.77045e+07	8784
53000000	1	1	1.77044e+07	8786
54000000	1	1	1.77044e+07	8856
55000000	1	1	1.77042e+07	8823
56000000	1	1	1.77045e+07	8826
57000000	1	1	1.77045e+07	8869
58000000	1	1	1.77044e+07	8864
59000000	1	1	1.77043e+07	8851
60000000	1	1	1.77042e+07	8914
61000000	1	1	1.77043e+07	8904
62000000	1	1	1.77042e+07	8833
63000000	1	1	1.77043e+07	8959
64000000	1	1	1.77041e+07	8971
65000000	1	1	1.77042e+07	8938
66000000	1	1	1.77046e+07	8917
67000000	1	1	1.77043e+07	8926
68000000	1	1	1.77043e+07	8911
69000000	1	1	1.77042e+07	8906
70000000	1	1	1.77045e+07	8829
71000000	1	1	1.77044e+07	8827
72000000	1	1	1.77043e+07	8902
73000000	1	1	1.77073e+07	8886
74000000	1	1	1.77046e+07	8867
75000000	1	1	1.77044e+07	8878
76000000	1	1	1.77046e+07	8802
77000000	1	1	1.77043e+07	8849
78000000	1	1	1.77045e+07	8874
79000000	1	1	1.77044e+07	8864
80000000	1	1	1.77043e+07	8899
81000000	1	1	1.77045e+07	8831
82000000	1	1	1.77044e+07	8913
83000000	1	1	1.77044e+07	8897
84000000	1	1	1.77042e+07	8830
85000000	1	1	1.77041e+07	8827
86000000	1	1	1.77042e+07	8862
87000000	1	1	1.77044e+07	8929
88000000	1	1	1.77042e+07	8869
89000000	1	1	1.77045e+07	8842
90000000	1	1	1.77046e+07	8872
91000000	1	1	1.77043e+07	8887
92000000	1	1	1.77044e+07	8864
93000000	1	1	1.77042e+07	8941
94000000	1	1	1.77043e+07	9002
95000000	1	1	1.77042e+07	8909
96000000	1	1	1.77045e+07	8895
97000000	1	1	1.77043e+07	8852
98000000	1	1	1.77042e+07	8896
99000000	1	1	1.77044e+07	8937
100000000	0	1	1.77043e+07	8994
101000000	0	1	1.77043e+07	8951
102000000	0	1	1.77043e+07	8939
103000000	0	1	1.77045e+07	8924
104000000	0	1	1.77044e+07	8902
105000000	0	1	1.77045e+07	8932
106000000	0	1	1.77046e+07	8899
107000000	0	1	1.77043e+07	8880
108000000	0	1	1.77043e+07	8930
109000000	0	1	1.77044e+07	8936
110000000	0	1	1.77043e+07	8907
111000000	0	1	1.77046e+07	8942
112000000	0	1	1.77045e+07	8930
113000000	0	1	1.77046e+07	8947
114000000	0	1	1.77044e+07	8929
115000000	0	1	1.77045e+07	8968
116000000	0	1	1.77041e+07	8964
117000000	0	1	1.77043e+07	8910
118000000	0	1	1.77042e+07	8950
119000000	0	1	1.77045e+07	8940
120000000	0	1	1.77055e+07	8929
121000000	0	1	1.77044e+07	8906
122000000	0	1	1.77042e+07	8910
123000000	0	1	1.77044e+07	8957
124000000	0	1	1.77043e+07	8873
125000000	0	1	1.77043e+07	8848
126000000	0	1	1.77042e+07	8866
127000000	0	1	1.77043e+07	8912
128000000	0	1	1.77071e+07	8848
129000000	0	1	1.77042e+07	8868
130000000	0	1	1.77044e+07	8864
131000000	0	1	1.77043e+07	8915
132000000	0	1	1.77042e+07	8897
133000000	0	1	1.77044e+07	8906
134000000	0	1	1.77043e+07	8959
135000000	0	1	1.77043e+07	8977
136000000	0	1	1.77043e+07	8967
137000000	0	1	1.77045e+07	8971
138000000	0	1	1.77044e+07	8998
139000000	0	1	1.77043e+07	8953
140000000	0	1	1.77042e+07	8901
141000000	0	1	1.7998e+07	8941
142000000	0	1	1.77043e+07	8947
143000000	0	1	1.77045e+07	8983
144000000	0	1	1.77042e+07	8885
145000000	0	1	1.77044e+07	8869
146000000	0	1	1.77045e+07	8850
147000000	0	1	1.77043e+07	8976
148000000	0	1	1.77043e+07	9006
149000000	0	1	1.77044e+07	8981


Summary
<number of atoms> 8926.74 <chi^2>: 17710306 ; chi^2 of mean: 17697467.1577242
