# Supplementary material for: Preferential Activation of the Hedgehog Pathway by Epigenetic Modulations in HPV Negative HNSCC Identified with Meta-Pathway Analysis
Source: PLoS One. 2013 Nov 4;8(11):e78127. doi: 10.1371/journal.pone.0078127 (PMC3817178; doi:10.1371/journal.pone.0078127)
Supplement: Methods S1 — R code. ZIP archive containing R code used to for the analysis in this manuscript. The README file in the archive describes each of the files contained therein. To fully reproduce the results, the scripts should be run in the following order (1) Preprocessing.R, (2) RunMEGAPSReplicateThreshold.R, and (3) Postprocessing.R. Note that the CoGAPS analysis and associated gene set statistics are stochastic algorithms, so results may differ slightly from values reported here though qualitative results will remain unchanged. (ZIP) [file pone.0078127.s009.zip › CodeArchive_S1/GAPS/ExprsFALSE.MethTRUE/NormalTRUE.HPVPosTRUE.HPVNegTRUE/nP7.nIter50000000.SigE0.10/Asd.0.8708687886.txt]

V1	V2	V3	V4	V5	V6	V7
Meth.AANAT	0.052701098906087	0.00199365763181458	0.0741545789484958	0.00112998209076757	0.051231106010762	0.0811026371891961	0.0757332695231975
Meth.ABCA1	0.218108324244462	0.317848180430706	0.406248820919039	0.340529738594956	0.269239544062987	0.339461662576374	0.333962912160099
Meth.ABCA2	0.145839983853673	0.202181500951995	0.293303514805014	0.215662700725532	0.175359006718377	0.221745824627889	0.223189941271396
Meth.ABCC3	0.100476390736136	0.19499074320288	0.303634726883289	0.230685942411265	0.13285015115382	0.150384930686617	0
Meth.ABCG2	0.234408758719917	0.297381160298056	0.225121415082955	0.302570107748027	0.251439786140344	0.417463341231132	0.323508233105674
Meth.ABL1	0.192175620218913	0.263326460015119	0.319539413379598	0.299691211716747	0.233454652516042	0.325215072463977	0.304481218432355
Meth.ABRA	0.0441827135802194	0.0575164704773278	0.0686623347029361	0.0716377171792156	0.0591075676158038	0.0708993198147955	0.0011472651198951
Meth.ACAA1	0.207427000136587	0.282914022566334	0.39839060456249	0.30158113745946	0.247223626602465	0.316834146602461	0.320168289246322
Meth.ACADM	0.117405678800252	0.265776693407555	0.868229196728109	0.372009678122741	0.194383412117647	0.746292871474649	0.424891117358287
Meth.ACAT1	0.0566106439884887	0.0787126180133558	0.126851731391522	0.0812897455631294	0.067884524090322	0.0877099142879877	0.0868498691044879
Meth.ACAT2	0.0910839777551248	0.121239910940436	0.188148891694258	0.13430270801131	0.102808786157019	0.166120504400785	0.146367751095245
Meth.ACE	0.15672745137792	0.231739490516174	0.644070269999825	0.202852706774255	0.193759485978792	0.549312744761764	0.310995731623112
Meth.ACE2	0.15206778980527	0.161859535951878	0.162753573529141	0.1582342014347	0.142332523815468	0.163633513136688	0.179096912616738
Meth.ACHE	0.188601632049873	0.287585643852242	0.509119431370423	0.292280805427126	0.193395439226685	0.383451298596519	0.352658072460984
Meth.ACLY	0.14353193657377	0.166327624812926	0.245621583463087	0.183985838503668	0.154734860145659	0.177164051994829	0.19085819380318
Meth.ACOX1	0.235676438248425	0.327603468735638	0.399988378731555	0.327760098428435	0.272032336411465	0.355874138107779	0.369650986309622
Meth.ACSL1	0.222659643990674	0.2826904062532	0.319361216731049	0.300258516050742	0.228197866387042	0.351445353289538	0.353203082421406
Meth.ACTA1	0.0556262809605306	0.0889223899331096	0.680717730602937	0.0842515271898918	0.0047859366529337	0.682709554580934	0.107675578346005
Meth.ACTB	0.22432777546301	0.289256294082111	0.412034626834166	0.345632786523559	0.274418934554695	0.358968079932972	0.333536221788797
Meth.ACTG1	0.154716380665191	0.299445097832386	0.358957253100848	0.307912714520147	0.237207272695726	0.336870892153821	0.0167133528920229
Meth.ADA	0.171285951971532	0.192521470046886	0	0.198332779003501	0.14618794166073	0.383021702912679	0.244717651609014
Meth.ADAM17	0.246776235633936	0.349126157174384	0.424963682138887	0.374800166224944	0.305144551336763	0.407518517320497	0.391613476998888
Meth.ADAMTS1	0.207300595364632	0.236915215357741	0.360666733066355	0.269342346437244	0.173722219906759	0.267013914531775	0.264507539459332
Meth.ADAR	0.181033325188034	0.254743132086837	0.434636727442872	0.2937342295315	0.229125540681576	0.30814981944344	0.290975739117691
Meth.ADCY3	0.0521981708211576	0.0669823292577445	0.0587045688782678	0.000114548820708255	0.0514795531452732	0.000109179319268247	0.0741671130605649
Meth.ADCY4	0.0800321206632338	0.090029111844088	0.587699434166261	0.0979108201311297	0.00127174159164099	0.570113184928929	1.23320624513853e-05
Meth.ADCYAP1	0.0486698526054305	0.0796938414295113	0.675851803458681	0.112542687947001	0.0663443190849602	0.641028429802523	0
Meth.ADCYAP1R1	0	0.125090030805468	0.955619827512845	0.183978372292602	0.086149298403244	0.89207412332558	0.235122127824288
Meth.ADD1	0.106172746111361	0.158502763646625	0.268121820482303	0.173054022323133	0.128318686520775	0.173340145762326	0.172731115701981
Meth.ADH5	0.250139069538027	0.344910218767563	0.407474974773173	0.364487337062247	0.304931704139008	0.410661648643321	0.3980270342341
Meth.ADPRH	0.19550026508319	0.182023135561774	0.27087848137738	0.229704558157514	0.148652226472913	0.249844423891919	0.246387539903417
Meth.ADRA1B	0.00520829519795324	0.0621015417062616	0.00146867701602771	0.0223869043470924	0.0506982821423753	0	0.0679386784325826
Meth.ADRA1D	0.0435923436069489	0.0576812544050465	0.077644649948889	0.074185617841435	0.0604668135974051	0.076413966201696	0.0020282075788275
Meth.ADRA2B	0.0483334589934509	0.0654039459499363	0.0767279487301461	0.0740815356146553	0.0585139820722657	0.0793392837600196	0.0807522743410184
Meth.ADRB1	0.00186721101814207	0.0803123431535892	0.310569314671842	0.0801645562099715	0	0.294545776463861	0.10458434990901
Meth.ADRB2	0.124690529458163	0.361307031730124	0.469352054216491	0.3936218058393	0.300675729740874	0.431668856089233	0.4030494392191
Meth.ADRB3	0.0537743195082209	0.0695399774881776	0.247449589497569	0.0910477396341018	0.0704898716146219	0.230069473996198	0
Meth.ADSL	0.245510429765563	0.340415179201955	0.453597315340791	0.384467766417397	0.308967963007926	0.400642208692321	0.390213937095051
Meth.AGGF1	0.270825874903096	0.377739632721612	0.445500341661373	0.410009601122582	0.323500660248092	0.431729496616611	0.442453483061285
Meth.AGTR1	0.0600129143187606	0.0962015539604167	0.602080594692588	0.124004355319076	0.0852254034813982	0.599921860030735	0.110151356388999
Meth.AGTRAP	0.2276118548567	0.31170859396488	0.369822311110143	0.339858459920404	0.272296890474259	0.366727721062075	0.351304704233921
Meth.AHRR	0.047504400381452	0.0638298377425042	0.061602513049637	0.0727600102583739	0.0576013881055626	0.00235610064916133	0.0679655390282742
Meth.AIM1	0.187363910106022	0.298981250842939	0.418922577400164	0.31155428663915	0.219044716653173	0.328182669260836	0.335061200822729
Meth.AIP	0.163510947812206	0.202996907330438	0	0.171627668526526	0.104096034891692	0.327021707198196	0.243147986508764
Meth.AKNA	0.058959070304679	0.0813397438272469	0.100560617711614	0.0974139162250559	0.0809957221113153	0.102233867851738	0.0965661625690745
Meth.AKR1B1	0.199850117917728	0.290573458542122	0.42167876316608	0.30615644353086	0.260711637108576	0.335682819156581	0.316518940974089
Meth.AKT2	0.269130101178695	0.35202903745803	0.423934981841592	0.391596573250367	0.314926076370814	0.446044731004344	0.439856014618785
Meth.ALAS1	0.14146062053456	0.141003767053117	0.26810728546504	0.127721366242752	0.102712559858695	0.23690669221598	0.193336428409301
Meth.ALDH1A1	0.233771465949166	0.265403914012695	0.394057358037262	0.357925264148864	0.291307477210747	0.381698605415554	0.393006759262187
Meth.ALDOC	0.26673528380117	0.228183853582854	0.692075729598367	0	0.141821543540111	0.709137184887965	0.448098539623166
Meth.ALOX12	0.0647323281610571	0.0733922466054787	0.0839566868697497	0.100888540333084	0.0592471915096024	0	0.0760160557414753
Meth.ALOX15	0.0860573702908141	0.120733854480359	0.609343852472987	0.110527912967136	0.0771005338558691	0.591413873651908	0.204861060883652
Meth.ALOX5	0.0730922717019719	0.103468575437264	0.301463303841261	0.117504828067746	0.0792360153565367	0.19592756781096	0.134293188689932
Meth.AMBP	0.0641035281093005	0.0704830803778716	0.00260574712771733	0.0884346201157787	0.0663038929752946	0.0818959894543129	0.0908275072373612
Meth.ANGPT1	0.186840837694441	0.181864018413932	0.283796324646504	0.238868016691921	0.186521460309434	0.244224284161829	0.0040427633914599
Meth.ANPEP	0.0592953431502965	0.000128986451499811	0.070538722080935	0.00141958526166082	0.0495312502183548	0.0825141273356401	0.0768985745012057
Meth.APBB1	0.16211449430879	0.256832235935886	0.710340194837169	0.246501433591857	0.121846410753332	0.551242326396678	0.345899311122441
Meth.APC	0.0770640887720603	0.0762422932994911	0.115949836138638	0.0895157027310219	0.073535438651943	0.0810478997819071	0
Meth.API5	0.189609647002062	0.250426628671017	0.3106937539706	0.277573300205181	0.228416429843251	0.323363079614347	0.304268061526738
Meth.APOB	0.0625451256077737	0.0794748608906547	0.231353505909007	0.0911593749142598	0.0773953776317782	0.193203691162732	0.130796691588166
Meth.APOBEC3G	0.07809879167893	0.103978217000193	0.258425202541022	0.0959227077220932	0.0736457958328393	0.18845405978291	0.125374686054832
Meth.APOH	0.120147876901509	0.115559744186932	0.120073733415395	0.117636052604997	0.108470002672846	0.125517410409366	0.146096133491098
Meth.APP	0.174398867917251	0.213370996047522	0.322510052776491	0.268839703546218	0.19920758799045	0.228350337913345	0.275494573056944
Meth.APRT	0.174149044735264	0.250777112980142	0.469207493961146	0.298623676376071	0.233149202383999	0.331693886734768	0.299103240281923
Meth.AQP5	0.0715765546805044	0.0845622614076234	0.237195420152339	0.0890160933424958	0.0632913614611255	0.236802978487521	0.119226905866133
Meth.AR	0.0652343037314036	0.0794076740717579	0.0970586425230748	0.102156485075635	0.0716066961789168	0.0689225086306717	0
Meth.ARNTL	0.104568243041522	0.152082380985727	0.508353187133592	0.178569110009865	0.136812769966131	0.35461430327366	0.221596551129093
Meth.ASPH	0.178354249274786	0.281203858921924	0.451685663104205	0.247981219750154	0.237280686544479	0.324967817896469	0.312655835400831
Meth.ATF2	0.184822703770158	0.253865132542232	0.337549604689667	0.264254433735343	0.220519131761837	0.27832272347125	0.269817095573414
Meth.ATF3	0.0613659044135454	0.000128115146954651	0.00451471333361569	0.000969171169657231	0.0593645955950973	0.0836460070220311	0.083203145979897
Meth.ATF5	0.000360232255379774	0.0806970906472832	0.0849415629683259	0.0892866586757286	0.0642396319900654	0.116285347323387	0.113731077574141
Meth.ATF6	0.287207627424244	0.363504038606076	0.443569211605517	0.410642678922635	0.313517419884063	0.438754916007054	0.423707078642948
Meth.ATOH1	0.138533705590741	0.171125059786211	0.355123061642966	0.226227173197287	0.109606654658286	0.246296827128343	0.226796945729833
Meth.ATP1A1	0.211835949955944	0.271386428180538	0.311296334298869	0.27037317509968	0.236402876998227	0.289560257533644	0.320613991955622
Meth.ATP1B1	0.199747534656491	0.261766177963418	0.382534262520513	0.281042891027531	0.218975114010995	0.269394257187306	0.296730240822918
Meth.ATP2A2	0.207639301559532	0.279178359389602	0.368308911090781	0.297507766231026	0.269395470674371	0.313060870317433	0.328100995005036
Meth.ATP2A3	0.224649442950563	0.180185709361787	0.781490502349062	0	0.142726153799434	0.72765419717134	0.395714799948943
Meth.ATP7B	0.100228945317435	0.13527685745901	0.516133803574295	0.172844641222185	0.168851766820083	0.374488716314349	0.212743707290597
Meth.ATXN1	0.221157628189959	0.320383803356993	0.416147978352759	0.325092770836496	0.261461095940891	0.343286562499565	0.346529069342491
Meth.AURKB	0.223884544002996	0.304261781648793	0.395746118308078	0.330784813075471	0.276223372822814	0.336493126795717	0.325190891852878
Meth.B2M	0.231830061389044	0.331648190631215	0.496649655475332	0.34057460822621	0.291185362958669	0.372864246370641	0.366822909354001
Meth.B3GAT1	0.0782630188108133	0.00642667111137076	0.616393263938073	0.121598092383288	0.0775306476821272	0.548711721641139	0.17243795196199
Meth.B4GALT1	0.077984189549252	0.0834183160803522	0.147272407399448	0.080191627974798	0.0637836592119644	0.132544857687301	0.116261921488034
Meth.B4GALT5	0.249804603297273	0.357905829783136	0.472713874074636	0.371841543299405	0.291855329098071	0.393073484468198	0.390133304682431
Meth.BACE1	0.161460255011162	0.209986112090929	0.287667796855835	0.231549154484076	0	0.172723052027849	0.195919945130661
Meth.BARX2	0.185679379192865	0.264755980909402	0.340434364835258	0.264254024211886	0.181960378133736	0.223612575753286	0.279848844506352
Meth.BAX	0.21106676571817	0.271159409979335	0.318754597523601	0.294486622497034	0.256613719044195	0.290866976854086	0.315552731538487
Meth.BBC3	0.212499074197105	0.292081058230268	0.393953582936981	0.325973777570001	0.264924573773799	0.343213469350724	0.347061550278504
Meth.BCL2	0.248855854073572	0.335919656828817	0.419920155246571	0.37299746878785	0.198751202282368	0.421973441245914	0.402694397531148
Meth.BCL3	0.161742668324796	0.247475391754348	0.326117519935981	0.246772951456549	0.202311655972956	0.262725219189906	0.262496623293449
Meth.BCL6	0.253137565816331	0.345637887008072	0.425685859047777	0.377675340766822	0.301155593485335	0.411405585609512	0.406315558344619
Meth.BDKRB2	0.165058269931612	0.164544102838906	0.22309226159791	0.178085798574367	0.137000854338944	0.179810179853388	0.200211944167785
Meth.BDNF	0.122297657713074	0.168353118820856	0.588472266879477	0.207841845112808	0.150938254276911	0.504453655788107	0.24569385763784
Meth.BIK	0.175180109418296	0.177643800127917	0.233442565691718	0.186223199273847	0.121637993279594	0.236104987663954	0.259469643571069
Meth.BMF	0.201535483682694	0.291614486726217	0.420443484045235	0.311047692827008	0.257816773364648	0.309117934446422	0.301871692312501
Meth.BMP4	0.0788361425466544	0.0869990878338874	0.118853809734901	0.0888945700521458	0.0734117693647873	0.110540353855791	0.117110487352839
Meth.BMP7	0.180625584035239	0.219661306672681	0.35808085772986	0.261270253729354	0.147466530149762	0.233686876364309	0.231862046969872
Meth.BOP1	0.265817662494748	0.386289900144221	0.431591794566713	0.421435502700841	0.347615525409694	0.461490416848653	0.45958938806972
Meth.BRCA1	0.0594400716852966	0.0745207788915097	0.0672693553514935	0.078119672550453	0.0604545906458697	0.00361309965163223	0.0784797491917259
Meth.BRCA2	0.0480669906556758	0.0704412889780466	0.0736007873193667	0.0812557027303457	0.0637277411596133	0.0942636529617072	0.083647340528309
Meth.BSG	0.201313091034757	0.212380943295805	0.508519422654408	0.00270652356633979	0.0761212043435004	0.47813123869452	0.326828833477463
Meth.CABP1	0.134204070163974	0.189980255216666	0.272968440925821	0.204141261830486	0.180431430274765	0.224632758959456	0.218024970020653
Meth.CALB1	0.0800315920973287	0.111008024043084	0.709302913484929	0.140771275832404	0.000557145610352501	0.60633800757738	0.147287894213236
Meth.CALCA	0.0546205123583864	0.0807314114100136	0.532077271784539	0.103619567806481	0.0682162517957826	0.515862909116153	0.0966680964582939
Meth.CALCR	0.0732758938755167	0.0981319882041488	0.667559222237628	0.122971925211706	0.0806411403162252	0.636297445287312	0.108421791901754
Meth.CALR	0.233549595324063	0.321441619907049	0.460223692381185	0.344687011060874	0.282175911388655	0.354999301114128	0.346336945186933
Meth.CAMK2B	0	0.220479107910063	1.09176539808911	0.194212302626745	0.130082040802822	1.04333505498792	0.31257470186623
Meth.CAND1	0.113122447376541	0.15081253854681	0.194057867106079	0.162181714841895	0.132731064955417	0.179595633053459	0.162428437007729
Meth.CAPNS1	0.137410954496725	0.19947915440456	0.320914233386274	0.217629035876431	0.175712674289081	0.217662495515253	0.206201281782398
Meth.CASP6	0.138775832443784	0.165131452851731	0.206475886648721	0.161311282319904	0.0979985406567269	0.18454984060974	0.187220782761148
Meth.CASP7	0.237339524664641	0.329227849644832	0.504960634446843	0.357955823901061	0.289076283938832	0.36264816272007	0.364014735877451
Meth.CASP8	0.187205071243618	0.208244711634335	0	0.244420126194257	0.199200806533757	0.3125433904757	0.269857044785533
Meth.CASP9	0.215194272664233	0.285316930830199	0.352930595529386	0.308804841813964	0.246326097413485	0.331399205851255	0.348900462617366
Meth.CAT	0.145555794035811	0.246859918300402	0.304742067324575	0.225892228556436	0.160832413346254	0.255726815072323	0.283996144513481
Meth.CAV1	0.127576607841168	0.186774575297452	0.31947932466703	0.20728107000209	0.167069134257413	0.234952951930668	0.23205556966328
Meth.CBS	0.0977114376492922	0.124200269815055	0.729131723310981	0.132504435856001	0.0934333793137023	0.633358338985911	0.254864081124196
Meth.CCK	0.0758172027126795	0.0917471972606809	0.417171637259387	0.117037868513918	0.0942250901110907	0.41175662700435	0.144689062644794
Meth.CCNA1	0.0564536143864547	0.075683679889851	0.46916255401323	0.100445028142644	0.0733636096528716	0.399123059053989	0.104276955992168
Meth.CCNA2	0.247194430242634	0.338972456823842	0.426837796703833	0.364761904132255	0.295691898048494	0.390039255031612	0.36387861551567
Meth.CCNB1	0.0485377270426818	0.0646994592740839	0.0715183140403242	0.0743133604088153	0.0587056722458681	0.0786893739809156	0.0785688956123394
Meth.CCND1	0.237076587747491	0.30595577659761	0.363271066065719	0.320219295996628	0.230051526535493	0.395518983083947	0.374543430498429
Meth.CCND2	0.175865910249988	0.184186129941768	0.392254519360176	0.276801531397273	0.164280918433955	0.332987928382587	0.280624435198833
Meth.CCNE1	0.222106620792439	0.300372558393572	0.398618161204813	0.343643402491816	0.261834968681245	0.34668684645714	0.329009334305522
Meth.CCNG1	0.164262875501065	0.233755299185541	0.493974703486239	0.249832052964688	0.200542194570846	0.329400780584268	0.267651859263306
Meth.CCNG2	0.272814262239119	0.355243130633927	0.488750576323301	0.393474056984608	0.302149794876431	0.413598656608077	0.405339360785611
Meth.CCNT2	0.131007635677441	0.19079850169807	0.302951052904954	0.21260105492339	0.173555277801185	0.220012585084219	0.226235745045816
Meth.CCRN4L	0.241027260745379	0.302299028044818	0.44829322814379	0.36269300951483	0.289389862876602	0.374726982654994	0.356709549613487
Meth.CCT2	0.250999642830731	0.352907136716284	0.456966679820803	0.368172328810009	0.295803117596269	0.403564824230992	0.389035317291517
Meth.CCT4	0.247606994557664	0.335690153054338	0.487385276004756	0.368022533617355	0.30006307676249	0.381366678595967	0.378391302053056
Meth.CCT5	0.248309256608142	0.353041227359238	0.460397398504218	0.37896174150295	0.305704057971219	0.389019946656193	0.373950626415079
Meth.CCT7	0.214115698260006	0.298584295359722	0.415074759269056	0.310268415887654	0.26254544684145	0.337077365600413	0.340297582584641
Meth.CCT8	0.240777511942943	0.300656702359019	0.387350571504896	0.313568840342626	0.269907587585984	0.304293872609142	0.309408689714068
Meth.CD226	0.0753056100988706	0.00126692275179593	0.115680479337228	0.077386411424679	0.0605015592061852	0.103258328168815	0.0781745158763926
Meth.CD40	0.175284207255502	0.160044736501576	0.260667435429999	0.148486841620676	0.102824895554366	0.26307910400672	0.245292850218576
Meth.CD44	0.135583267141523	0.183740796516396	0.261575059157054	0.200315668215094	0.168182275554864	0.197382969634119	0.189809225717385
Meth.CD47	0.0489966914792696	0.0650161402333568	0.0784258820866093	0.0763863810227323	0.0589661611936917	0.0856735599017825	0.0815179241539074
Meth.CD68	0.262688489152074	0.34591139326514	0.475474590224161	0.382738136437989	0.297684945307571	0.395275494457413	0.380571317281682
Meth.CD74	0.0695238643634638	0.00183096802237011	0.0701433590158011	0.00726332156083322	0.0553865474038629	0.0847827276160318	0.073991716824313
Meth.CD79B	0.05541588945535	0.00675682439881183	0.0678182046442852	0.00161368806690453	0.051760077858753	0.0847393058228108	0.0749941345907456
Meth.CD8A	0.0707548778378777	0.104574975780626	0.810985413279076	0	0.0611948294745298	0.832160257846043	0.146166771407878
Meth.CDC25A	0.202692527957396	0.250518718581091	0.345874202764752	0.2741553201349	0.231085861091403	0.27853169307906	0.294800923066263
Meth.CDH1	0.0692659724824014	0.0740913129761718	0.111990746655537	0.100918490490742	0.0744888929706019	0.0872732001048486	0.00269395263743933
Meth.CDK2	0.143639790830592	0.149525812188357	0.19738303796255	0.151198141759187	0.113434778211317	0.182770242023992	0.195041559395417
Meth.CDK4	0.180151732229674	0.235664227764061	0.30109978087174	0.245678405979001	0.210994155585502	0.269880278827622	0.266256328009997
Meth.CDK5	0.1715915205662	0.232975723194339	0.25461077241307	0.254261045593179	0.220493544017784	0.332170708789388	0.276798686576138
Meth.CDK6	0.24404626983307	0.336992693398586	0.470772399852525	0.370156065771257	0.298062116483673	0.394989201508733	0.377303742629593
Meth.CDKN1A	0.18674133418262	0.212429861676395	0.271095905246128	0.236078029624846	0.181935043318874	0.226077051734998	0.238602607297754
Meth.CDKN1B	0.165209890823857	0.240390017917939	0.316161458275692	0.251369198046265	0.202010622401715	0.255268183871162	0.237683506343845
Meth.CDKN1C	0.197693813820171	0.2173069665883	0.432514949036276	0.217723732638885	0.173701892626784	0.384791172750126	0.32091150504248
Meth.CDKN2A	0.227889436234105	0.312431294957748	0.431572444364994	0.336635958347882	0.283405845902109	0.38523002503718	0.36676843937782
Meth.CDKN2B	0.203692834892138	0.254167441208517	0.368231391891202	0.257258896460599	0.223424177874773	0.269508110645719	0.287402174350542
Meth.CDKN2C	0.232314950798387	0.312970027841502	0.404415721552667	0.346050390388906	0.270434230652873	0.373193977859255	0.362726831487557
Meth.CDX2	0.0530443003643636	0.0801039619097001	0.66683830136162	0.117787736221012	0.0710803710004724	0.612376076572586	0.105367117291711
Meth.CEBPA	0.164184667809005	0.236984366082068	0.31209928125188	0.252944544491054	0.131941696938215	0.218591039817157	0.242573694688551
Meth.CEBPB	0.21029576437207	0.289852134221255	0.454684331622662	0.315884433346079	0.257630470291331	0.332190685282484	0.313742731577674
Meth.CEBPD	0.207724712401974	0.250214413256245	0.469193148993212	0.325001097716645	0.237344709757903	0.314987927229381	0.30309566960993
Meth.CEBPZ	0.262542429731109	0.371916241759728	0.503701910469087	0.408626012302913	0.326602551034458	0.441735539912089	0.428910485353837
Meth.CERK	0.200676175227959	0.231205056185741	0.424808426013294	0.254916471336543	0.230955535990971	0.357812196146703	0.301232502234088
Meth.CES2	0.250301423897145	0.349237520222784	0.455563128230211	0.372068667287251	0.298422805617844	0.376563236210757	0.376499465110632
Meth.CETP	0.0536826667814386	0.00129213417047479	0.0683897599801176	0.0739585875479832	0.0594294391244762	0.0778701271707142	0.0758624366497707
Meth.CFD	0.0583977749226301	0.0736960955729931	0.0764009114693096	0.0807036935345882	0.0723757002662886	0.0938868598064863	0.0863156963802094
Meth.CGB5	0.0505977372784543	0.0646706348368659	0.0692118673413678	0.107830119382221	0.0672583891702044	0.00122696214606041	0.0717391688991981
Meth.CHGA	0.118184711144381	0.14353071851185	0.725785406431404	0.183671859007513	0.122745366458946	0.673209231913924	0.247539477750996
Meth.CIC	0.105190450665409	0.165313889892742	0.352022686761332	0.16231977977109	0.142329140933782	0.251461854163431	0.186973537296705
Meth.CISH	0.199002297729558	0.219910334633157	0.422552490125878	0.218751664139291	0.210094018836156	0.326964801585752	0.287923388276364
Meth.CKB	0.137476872337104	0.181641188556295	0.35204413351017	0.201730161032472	0.163729597326967	0.226618949862163	0.198663203530103
Meth.CKLF	0.195609130538388	0.278542761917397	0.377756954952702	0.287349144068166	0.235662006952074	0.308442254644762	0.306856399180424
Meth.CLCN7	0.0645465207580916	0.0758422832295217	0.10542487128885	0.0790554656112178	0.0634732537583841	0.131736746257962	0.094144703426757
Meth.CLDN1	0.149083027662128	0.241808149145192	0.542051615179897	0.208602710815588	0.161705216393712	0.50029274753443	0.345766514303972
Meth.CLDN18	0.075508763789614	0.00186804267586812	0.0052083930571456	0.0800378917653969	0.067165643915031	0.077981566476653	0.0838256444404086
Meth.CLDN19	0.0549312598094069	0	0.000915937693343227	0	0.0526738921145858	0.071247889842814	0.0801882665113372
Meth.CLDN7	0.232020143333611	0.328857162796102	0.489010326315415	0.343765064935725	0.264350788932374	0.348882241823701	0.364736821910637
Meth.CLGN	0.290276513139313	1.17066065807899	0.91755834679511	0.663531387606025	0.301244117168741	0.770224761488705	1.45562321887688
Meth.CMKLR1	0.0574895768930647	0.0682765366222594	0.0890287450637373	0.0813256279853959	0.0691707884328863	0.0951921233455766	0.0857813073799373
Meth.CNN1	0.0728931387462642	0.0762555176005265	0.0772090857853755	4.69198993627794e-05	0.0527038965595033	0.0950174835634041	0.100163931078478
Meth.CNTFR	0.168449682426568	0.22483428963226	0.153685372558355	0.20332407100739	0.160643255898921	0.317354621626862	0.287577881736763
Meth.COL11A2	0.0957162389910808	0.121790286547686	0.412057828777773	0.146810912605709	0.0905825387096476	0.351424057293099	0.215420383067842
Meth.COL1A1	0.122799103894042	0.147065507550423	0.357464231958839	0.131283126458453	0.0992073975846383	0.361115483463301	0.203188072308603
Meth.COL7A1	0.12146896904661	0.1433481296988	0.254437628902929	0.16164176219295	0.133786535576873	0.178943017895594	0.169046139600028
Meth.COL9A2	0.169620276430654	0.154213259237907	0.615403733876296	0.200468566314287	0.123116808816345	0.486589920708532	0.338970302500616
Meth.COMP	0.062608957896705	0.0912181586717388	0.173114412654111	0.100485259251539	0.0671103724287807	0.127368569102804	0.130177991279152
Meth.COPS5	0.274539848711063	0.376667969547944	0.487233316029955	0.405693663712404	0.337060906139423	0.449174870102687	0.411921141839299
Meth.COX4NB	0.203555188296929	0.279057595315816	0.430231839826341	0.297103267760043	0.242494285035739	0.323913216920051	0.315163201923536
Meth.COX5A	0.23737642081012	0.310936844426315	0.426463839291348	0.35628841610644	0.296042301910035	0.374312674621609	0.358031528072863
Meth.COX6A1	0.226555293156582	0.308099525845	0.40714984987375	0.328663139010743	0.264436702947455	0.362489210677544	0.348562092302213
Meth.COX6C	0.223505746203778	0.307926893173332	0.412784835103569	0.3074043743415	0.257348066128765	0.327743808446718	0.322745701682995
Meth.COX7A2	0.27219201922089	0.385831057212823	0.494320843095938	0.42769225343301	0.347066503306088	0.476904358646759	0.446939874705028
Meth.COX7C	0.0740473968312104	0.0947650739115167	0.13553312670386	0.104543824098773	0.0832404281741997	0.10003629794278	0.100956275068501
Meth.COX8A	0.239303579538788	0.316052032444208	0.487727411250554	0.356634319034915	0.296771169586736	0.383966643863881	0.354522511857212
Meth.CPEB2	0.104027923206616	0.140248456356561	0.233247763058231	0.150389028275585	0.110479144430348	0.150126631478674	0.138974811203751
Meth.CPT1A	0.13997596303065	0.188016792470042	0.140126372343415	0.18468346602372	0.132730821692428	0.37427864957426	0.225283488257353
Meth.CRABP1	0	0.113791763647	0.89602180686555	0.110882684568844	0.0706894461267919	0.887641405329839	0.277211822514143
Meth.CRABP2	0.176032887609927	0.214278948770544	0.301591282328809	0.228881874579948	0.180379827759242	0.221786232140971	0.239701148153839
Meth.CREB1	0.205046830219839	0.298073405835222	0.242908763119251	0.29183512638238	0.246536439131952	0.416099148276068	0.311995470981464
Meth.CREM	0.200246399453324	0.276116813416965	0.468313096876703	0.307912350623803	0.268896900186271	0.335620420185948	0.338188875755445
Meth.CRH	0.0657590762528238	0.0853130895436365	0.112874607018535	0.0974373185259661	0.0757670539860428	0.11321980220415	0.104924277868866
Meth.CRMP1	0.0622390520875953	0.0802183779849919	0.165211794208816	0.0945092118788622	0.068119022234948	0.150307665786844	0.0966425405958913
Meth.CRY1	0.22978281523813	0.317106059181738	0.40277297449504	0.346564147877063	0.218389778650902	0.312040741079781	0.342806667862026
Meth.CRYAA	0.0492144328865835	0.0647283282861452	0.0741824250684225	0.000830872120512019	0.0489744995122872	0.0826257033036406	0.0804959528440513
Meth.CSF1	0.186683305860585	0.258827925584279	0.359964166277628	0.291868246028045	0.254795930314143	0.317277781972276	0.293871989444392
Meth.CSNK1A1	0.258950023980022	0.36286849665382	0.46089274122777	0.360207631541734	0.299143075268853	0.39279470197595	0.386408819931987
Meth.CTDSP1	0.257539407824863	0.339301717304171	0.425643784759887	0.372755504129488	0.304074911653267	0.389146078177645	0.375001151912982
Meth.CTGF	0.197061367773587	0.236456387426538	0.373658990105336	0.286613609634714	0.206759024189566	0.288232231838894	0.317257291690824
Meth.CTH	0.174004783171187	0.239192106842933	0.367076038640495	0.247520544176213	0.207100942943597	0.26847674738593	0.265878446885012
Meth.CTNNB1	0.198973170741939	0.235240123947351	0.350819681653954	0.28715931443699	0.241487998189337	0.312821455778674	0.325622466008994
Meth.CTSD	0.200930799289766	0.275288308354658	0.480585022201853	0.315204216727891	0.262325089214267	0.32554148490848	0.296889859236581
Meth.CTSK	0.0535614704141473	0.0680433120103348	0.106164251519111	0.0926277509304495	0.0713066202006045	0.0909660538909964	0.0114454424809303
Meth.CX3CL1	0.136105687641771	0.149280346458461	0.174865773271142	0.119041457363735	0.0842721951628942	0.21043572655973	0.163063420623272
Meth.CXCL12	0.061553160074044	0.0889408573477737	0.20882591007966	0.0873284815248596	0.0670244402223294	0.151084025242634	0.13706819402428
Meth.CXCL2	0.000502402509865682	0.138864986430702	0.508689541943618	0.168370554999384	0.120390738317369	0.387260453374485	0.277232840292904
Meth.CXCL3	0.130722035619691	0.157555318651397	0.531846122113868	0.21087304766073	0.145951324212693	0.412834158189201	0.317387289029946
Meth.CXCL5	0.0466373596458349	0.0637647482362882	0.114890771860838	0.0840799041173532	0.0641196580623467	0.0965765060320699	0.0021753432622093
Meth.CYBA	0.215336546268155	0.326547868689051	0.242122800703608	0.247847023165582	0.014964584990449	0.447825150851069	0.334485291653178
Meth.CYC1	0.149791222903449	0.271851628834048	0.460986691474881	0.301913712817146	0.226329012604642	0.322249036780594	0.288368462091951
Meth.CYCS	0.247154130882689	0.351322259029784	0.449543330391173	0.403317193298337	0.315894509329815	0.436330928525323	0.406279965314923
Meth.CYGB	0.0615633096419206	0.0701632798643329	0.150034305558949	0.0802596454015746	0.0649236250951051	0.146985168800674	0.0863130795701733
Meth.CYP17A1	0.0493650307069004	0.115345549160888	0.0845242769601265	0.0166598556728698	0.0513264976463767	0.087994468638745	0.0964833176914633
Meth.CYP1A1	0.0785877454147245	0.107441683912491	0.291963841587201	0.135827834285902	0.101459127938446	0.199643067509421	0.152217147498119
Meth.CYP1B1	0.0117252571751735	0.159450185177927	0.709126397472512	0.216616587430917	0.106275831884669	0.579199879253634	0.307684375520899
Meth.CYP21A2	0.0574912547631706	0.0787926885729502	0	0.0746650120716389	0.0604769240203682	0	0.0948509781181071
Meth.CYP24A1	0	0.212180139729803	0.350285846307238	0.218961573529797	0.108473562959756	0.245672908352431	0.193439884548667
Meth.CYP2E1	0.0849995911764205	0.0775889491002599	0.102824943713211	0.0891442019292852	0.0700037090267232	0.125876434769004	0.00299335592122119
Meth.CYP51A1	0.233872952738298	0.305818679409402	0.531790452625256	0.365124017567372	0.28240087935543	0.399823222630096	0.362481050517478
Meth.CYP7B1	0.185642822516909	0.204191412837571	0.21485202807289	0.169158291736511	0.102717687444479	0.22134004694455	0.261716345366609
Meth.CYR61	0.206713055258099	0.268617571707599	0.302967771538577	0.298371605923599	0.18499924104737	0.226130929355203	0.0162737287707349
Meth.DAG1	0.242001618436468	0.328265323808472	0.4739311175928	0.345187700541696	0.298722324954884	0.380308346627715	0.38725112499328
Meth.DAP	0.226692338992036	0.30968094568993	0.446390351849955	0.299679301948244	0.268246797976704	0.355389962722326	0.350491411929188
Meth.DBH	0.0513362922482303	0.0649206065919175	0	1.87294700912516e-05	0.0552729769515086	0	0.0808447804275099
Meth.DDB2	0.199115296670929	0.265749266721406	0.337474481183837	0.283605021342519	0.241025929745193	0.278945458909768	0.307790623575992
Meth.DDIT3	0.177797875615106	0.24227906123307	0.394576160052571	0.266840352250788	0.219418432606421	0.281838170131887	0.264863209562735
Meth.DDX18	0.2371727559316	0.32984256251495	0.442170078038009	0.358481647285376	0.309015068804835	0.37454410194963	0.389930125869156
Meth.DEC1	0.056264581898741	0.0684871410331953	0.0755960303393806	0.0749289440044613	0.0599766986034608	0.0844754074398576	0.0866234433125836
Meth.DEK	0.17558460059973	0.248877488386993	0.339574720968177	0.263045266689482	0.217306203199275	0.276765388847208	0.279696996539609
Meth.DES	0.0723511783862596	0.0834979331964987	0.118079537206126	0	0.0588038682747478	0.119560365793857	0.118708891972702
Meth.DFFB	0.190684996483501	0.278470247797975	0.389056333412419	0.298637005069119	0.242792575298159	0.318999783656372	0.300989561115043
Meth.DHFR	0.21095860436223	0.280804742488286	0.373263359725261	0.293788305935894	0.246432820027928	0.30323031013667	0.302993543104436
Meth.DIO2	0.0682859837937192	0.0825521734574521	0.136240499460757	0.0937633499778181	0.0766414339742072	0.105486916018332	0.0995144180736609
Meth.DIRAS3	0.0548213243292605	0.079499936926985	0.0783135819966619	0.0829354668441374	0.0633740915544242	0.112498293383268	0.0881788402289859
Meth.DKK1	0.119387405576596	0.133012612919887	0.575927230277755	0.20067346212049	0.173326168613605	0.493015716331613	0.166534534394492
Meth.DLX3	0.149851650943978	0.190069305932319	0.296038208221052	0.205256808393191	0.15634075934243	0.192284991327736	0.1987871748213
Meth.DLX5	0.085360143229768	0.113280522356756	0.193524640088622	0.121151433749243	0.0785093114902654	0.138041885189706	0.137173495868213
Meth.DMD	0.174818641646015	0.182717628263879	0.208226500983639	0.190579944226632	0.163490807544871	0.202359259601679	0.217195917458725
Meth.DMRT1	0.121020107330136	0.141582383917298	0.910915621930671	0.286457040887034	0.173661219262466	0.760844642309821	0.00404105483629788
Meth.DMTF1	0.176527037257111	0.252559499405373	0.367015245725704	0.267614730285251	0.219188228893388	0.285955615898673	0.278660466698838
Meth.DNAJB1	0.0915877492933621	0.0819036775095911	0.0878778396370132	0.0735876219348835	0.0877165281784266	0.0959914459597377	0.114129267065946
Meth.DNASE2	0.190313504628926	0.287771180140759	0.397447416924302	0.297945844398824	0.259747289622729	0.30317530217025	0.305762506381415
Meth.DND1	0.0476850579493384	0.0642550571468632	0.0699937597680503	0.0746322753364365	0.0592226303859483	0.0788861814457545	0.0775943790452644
Meth.DNM1	0.138447314192498	0.181089994383403	0.363175880214675	0.206341665873274	0.173939163399343	0.242447896561467	0.213591972853862
Meth.DNMT1	0.156253025326803	0.217118754518318	0.324192307672841	0.219667364244373	0.182334741875307	0.222516971944406	0.233154191650062
Meth.DNMT3A	0.0515271344505851	0.0669879815655613	0.0725342820477457	0.0773530945086119	0.0637674836585215	0.094651342681027	0.0843448395645441
Meth.DNMT3B	0.0676450696983413	0.0734653123183455	0.106488832204917	0.0805188544563439	0.0677958348142173	0.0991290539374511	0.098063605257895
Meth.DRD1	0.0773851587806284	0.0998215115223719	0.331741727326925	0.0949305444052471	0.0883691196384108	0.234795248090398	0.12007199419991
Meth.DRG1	0.236205590019052	0.33967864403583	0.484962717839012	0.338770009772333	0.281601653191535	0.368530378078644	0.366232261378928
Meth.DSC3	0.124130195740378	0.139248850692538	0.22841171314951	0.183392400392635	0.116755557285	0.143006593044957	0.00193942902331405
Meth.DUSP1	0.217754347976798	0.300161646239664	0.341903848243448	0.306011841069408	0.245746930434062	0.369109032264766	0.330908261693795
Meth.DUSP4	0	0.176348310461556	0.843620597852915	0.1412676910229	0.110357152805553	0.78581154221786	0.148792289675268
Meth.E2F1	0.147216286493145	0.176799161417082	0.203717610080509	0.19018606922451	0.158572360552797	0.199452550817467	0.204504313796761
Meth.E2F2	0.185005392566791	0.240828906265776	0.396560202501936	0.234649292245825	0.21270693132711	0.300910080343697	0.277999058413913
Meth.E2F3	0.249799578767997	0.336125440029594	0.455105556273513	0.354693836972886	0.296228142772212	0.388857413633353	0.383751844476776
Meth.E2F5	0.258790502077041	0.335873421119435	0.445367866583996	0.388359130920621	0.294736859876112	0.388756942256475	0.373568965664734
Meth.EBI3	0.11334726498398	0.11977348693632	0	0.11602277898403	0.104544224780641	0.183324454484705	0.158418602757019
Meth.ECE1	0.0853799672694689	0.122687012987594	0.232619227410516	0.107374821955185	0.0784488565848304	0.206103523213983	0.172086827942266
Meth.ECEL1	0.0518935883356174	0.0644344277846877	0.114736662513086	0.0739103123758249	0.0584899655279021	0.119346066854126	0.0841680416937967
Meth.EDA	0.0993320626778652	0.234088295745421	0.155390112334446	0.137005943313245	0.104587168682419	0.150704229250045	0.205747695765794
Meth.EDF1	0.115463361759508	0.152901657816334	0.309688832833062	0.174341191318273	0.133525430345808	0.221317135536034	0.185289475185641
Meth.EDN1	0.242841021327001	0.328236179857237	0.415253805215476	0.337253421320985	0.281897704477873	0.386735024840043	0.367862299030692
Meth.EDNRB	0.0732131228090674	0.0872224844881132	0.106433534757768	0.0960555755256209	0.0729896374931205	0.133637356759927	0.107460638538583
Meth.EGFR	0.150843723007036	0.164109292421051	0.354698086041642	0.177575845479323	0.0917183359372104	0.31297971847119	0.165967382910351
Meth.EGR1	0.229864439747563	0.286746554203746	0.381959220899675	0.30192033797992	0.236265017618478	0.32137059873786	0.333032115041674
Meth.EGR2	0.110721860317792	0.142151196504118	0.33280889380491	0.14721475407708	0.107859621516484	0.217761255430685	0.180195747302606
Meth.EIF2AK1	0.267700178663	0.37134876321801	0.462603359579685	0.401830109021852	0.344936837889066	0.453463521167401	0.440085372139328
Meth.EIF2C1	0.0513033681041866	0.0670346911583147	0.0756817512536564	0.0780476473278251	0.0602058770107789	0.0837964229894911	0.0799274475987798
Meth.EIF4E	0.221239204351614	0.252708879433742	0.0136659372165865	0.281134198314368	0.252292177538632	0.350573161780993	0.316130647733669
Meth.ELF4	0.0569280647326737	0.0865263460834877	0.110975880693733	0.0902115769080685	0.0862011494207301	0	0
Meth.ELK1	0.106685647544208	0.223963218247714	0.150957987988958	0	0.0774282997151077	0.149362361280307	0.224752701670342
Meth.ELN	0.0993713714000588	0.101821034817286	0.181414157034417	0.101763565413482	0.0742128069829337	0.192399329459308	0.127436377009579
Meth.ELOVL5	0.242535545444334	0.329587815071963	0.463067976834038	0.339679098147182	0.281572873356069	0.390094424038665	0.371009063901608
Meth.EMX2	0.0956084600405682	0.216065489153873	0.819830851432508	0.167274629341064	0.164619926912465	0.801807674874491	0.185665583283642
Meth.EN2	0.0893048301587302	0.131000067024154	0.419050805953298	0.173666692545076	0.121261951477813	0.335669792446135	0
Meth.ENO1	0.178506945912286	0.259267797636288	0.381717764940535	0.275882284938289	0.225598138263142	0.311001991408245	0.307586054718371
Meth.EPAS1	0.0878081412055489	0.108366608760426	0.148977377664583	0.0048684444992362	0.0590434484997566	0.159504329257901	0.143765242011294
Meth.EPHA4	0.112400713440697	0.3095258431987	0.550794774576313	0.29328332468575	0.180039915220445	0.375965949286699	0.31214321986879
Meth.EPHA7	0.109382894092388	0.000510900248626305	0.828757343098118	0.176386747327961	0.101367364149678	0.716568329586416	0.189056960795222
Meth.EPHA8	0.110548744444236	0.116085328323954	0.301914923920997	0.143810956098993	0.0862520575796884	0.234821841014473	0.194022436275076
Meth.EPO	0.068391767501458	0.084082639468114	0.292894221694821	0.0876760186518748	0	0.276202338154103	0.108527508211255
Meth.EPOR	0.0613797493418913	0.00286036945172583	0.110284839586657	0.0772429694218285	0.0623666775588274	0.1175353707902	0.0769459060633145
Meth.ERBB2	0.245951154045997	0.342442573362527	0.46546139476508	0.372312352383225	0.289946142052408	0.379387902040051	0.388675245599941
Meth.ERBB3	0.0949366337073392	0.0874035107495358	0.0895561349264002	0.100909458312356	0.0724606597374006	4.37241059916835e-07	0.00138543104417331
Meth.ESR1	0.150937671531607	0.00781148307504447	0.425165966264123	0.179466434401954	0.111507507812755	0.411399787830614	0.187200423950707
Meth.ESX1	0	0.138098694124347	0.457047356335252	0.00111024448237243	0.0596452483495976	0.51959981065705	0.107693491100789
Meth.ETS1	0.236391976734543	0.236693623132831	0.744857132670831	0.364588573237014	0.294768738404918	0.576372992598892	0.386415874753207
Meth.ETS2	0.197176938157589	0.262934098274177	0.0022219731774662	0.27077988961536	0.232001352990146	0.399099766739838	0.294293026376891
Meth.ETV3	0.208598479745891	0.260618395271503	0.3765267605877	0.28022093489524	0.22725426849949	0.297515795273452	0.294728098068136
Meth.EXO1	0.249402121301235	0.350505098098442	0.458297285360579	0.372886422551733	0.284015078506423	0.408296477186374	0.393751471918501
Meth.EZH2	0.225806837702414	0.318469764618564	0.527880549840684	0.337596033928877	0.27386618548381	0.373301591797682	0.354937192756462
Meth.F2R	0.10824507635908	0	1.25844739864525	0.24779061473675	0.150738855193916	1.20859917131269	0.123723865363606
Meth.FAAH	0.120829552262333	0.124172470236694	0.206307771895628	0.132397507619328	0.125751384281237	0.203426081307873	0.146298106327096
Meth.FABP1	0.0787433070910649	0.0790831129558231	0.0677004760832267	0.093125289926966	0.102691611602204	0.000377952132927224	0.0927221181902402
Meth.FADS2	0.0882161654968414	0.101710125461255	0.469527883035944	0.0804446057769875	0	0.441695496165739	0.208680749055298
Meth.FAM3B	0.119791687138962	0.185819339755047	0.543146076087015	0.169826674410911	3.54769606956866e-06	0.486078720451783	0.26554548959665
Meth.FANCC	0.0509899817593978	0.0716753885928533	0.0750115388488076	0.0769337803755963	0.0609538937880735	0.0824882560243726	0.0850867152316701
Meth.FAS	0.273817312833849	0.367594737793979	0.504794206049957	0.394365681705717	0.317206003667139	0.424217069029668	0.408662640042452
Meth.FASN	0.141675411859286	0.194744736504658	0.375189075453394	0.205053797897788	0.155525635570154	0.256882475064674	0.239175870346246
Meth.FBLN5	0.178684053806501	0.158240974744244	0.234621995981287	0.210615692156339	0.173267019856518	0.175927269297075	0.000625809326831871
Meth.FBXO15	0.249186396329923	0.342823454698686	0.470954262922614	0.387082743881757	0.295277297696731	0.394764421464161	0.384701743529645
Meth.FBXO32	0.180260267330902	0.266675667482089	0.377055686347439	0.277850602504872	0.23182565183842	0.284373126723272	0.290037765787294
Meth.FCER1G	0.0490132623869706	0.0658337732827615	0.0723517586761755	0.0732993671594949	0.0576287042858863	0.0813366760450594	0.0778934392211796
Meth.FCER2	0.0766576423557126	0.0855050037206628	0.130086008150754	0.0937841713699807	0.0913923502375881	0.111721458502204	0.12026301105517
Meth.FCGRT	0.0830455865987293	0.0821982135877771	0.194232266056975	0.0905779728516946	0.0740645266454876	0.170139381625971	0.103581364183031
Meth.FDFT1	0.212003348325228	0.292482439394045	0.379387662262031	0.319044745507296	0.260378588860601	0.33946045683015	0.329292006590216
Meth.FDPS	0.260608509427845	0.36484511265329	0.433687254914359	0.395992473972261	0.322620690360854	0.433181719880208	0.413985978665126
Meth.FDX1	0.221618321211476	0.312377844891756	0.402639814034174	0.33703266507911	0.272522609391845	0.369954457068205	0.35592180598188
Meth.FGF19	0.0814953409001342	0.00306168281433909	0.193814591061836	0.0877526167128549	0.068204672901322	0.154642104754108	0.123907449480027
Meth.FGF2	0.145295962899833	0.194833133650176	0.458107703675398	0.217641525876359	0.144369551003366	0.405206686704599	0.2789270335462
Meth.FGF3	0	0.133116457318423	0.71528245945928	0.121160225366069	0.0797283243587839	0.729063437599569	0.242368822994981
Meth.FGF4	0.0490891805598583	0.0673488652256186	0.0726057513333235	0.073479638722261	0.0609520958853239	0.0893678191159537	0.0809806025741191
Meth.FGFR3	0.149238716431398	0.167371793623014	0.419138935888921	0.17550831184221	0.130699160760913	0.335140660936454	0.224344621663644
Meth.FGFR4	0.217975005231482	0.300546722940495	0.328947075364117	0.272407502399929	0.229552452291255	0.296959035390607	0.330245517038555
Meth.FH	0.210871561399671	0.28328470270509	0.389906503812077	0.301741303490241	0.253599445813877	0.328917455005411	0.316998474184283
Meth.FLI1	0	0	0.963649022102738	0.152808143204943	0.101955252361902	0.87433264026446	0.0061072488192157
Meth.FLOT1	0.15445813741441	0.209305636537163	0.308128563305169	0.224451309428201	0.184442943508931	0.225879363730857	0.217774022886177
Meth.FLT1	0.0829908328062641	0.127580333585427	0.343826341427321	0.1458476495804	0.137901238299924	0.324748941804255	0.178628524981182
Meth.FN1	0.0963565458144262	0.139844996850077	0.547856104818458	0.217514013791481	0.108666527908643	0.411261602440336	0.24687392495841
Meth.FOS	0.19323407636421	0.278632300845382	0.276114956199675	0.275051733486805	0.245135593807363	0.350732991114617	0.274584705867536
Meth.FOSB	0.198682713206069	0.267624975692145	0.341067420402833	0.302350099776619	0.234074258794988	0.333323678479098	0.313033353587839
Meth.FOSL1	0.165612373136994	0.191253454510401	0.158032194484791	0.167942186054507	0.167368391779243	0.237420942451485	0.24812532121971
Meth.FOSL2	0.239461308090545	0.317988101819211	0.4485845704872	0.355670693497514	0.289559063174368	0.369602387328897	0.357283517892696
Meth.FOXA1	0.130828451736446	0.162456126858574	0.19399435554226	0.191223360147058	0.114621836866679	0.144274653307906	0.00276454079048169
Meth.FOXA3	0.134072273173473	0.179675985688367	0.766936042948137	0.245130655214307	0.242385804689864	0.712057633375408	0.36619091759375
Meth.FOXC1	0.143565469756286	0.225484652731354	0.511284568330316	0.267856435994284	0.186815362355764	0.299019246145435	0.255432837898079
Meth.FOXD1	0.103248954517349	0.126647465272044	0.187176417771473	0.142246579414388	0.0953639432042862	0.15794549371415	0.192513839516483
Meth.FOXF1	0.13079363338321	0.169439419986603	0.811866209988026	0.187399019576265	0.096344446730865	0.769395687439398	0.25097658538122
Meth.FOXG1	0.0668081833923367	0.0946845415223759	0.608772216689065	0.102789936869952	0.0695227525383433	0.577096678799407	0.103647593566001
Meth.FOXH1	0.0641444933580674	0.000589491958881816	0.0680712813698958	0.00217249059340021	0.0526936862590905	0.0818156998855105	0.0763304993509043
Meth.FOXJ1	0.0723292551991699	0.0829216338373773	0.36463939060456	0.0934584203678804	0.068420260650983	0.29778609544632	0.110080180227825
Meth.FOXP1	0.218786698337455	0.299240913463323	0.425513092215629	0.321434549283169	0.259855610221237	0.322208556955161	0.322144067988941
Meth.FOXP3	0.0608227390621127	0.0817169781889497	0.0851724940152432	0.0906542219367356	0.0910373635594616	0.097376940078702	0.103471431784528
Meth.FPGS	0.252598763515925	0.322983043016947	0.410416917248922	0.364472494908498	0.294044416109346	0.397245563909838	0.369669452129035
Meth.FSTL1	0.0849437372818993	0	0.0750475738526678	0.00131244214689842	0.0556882860332632	0.000121110307595814	0.0930852797408164
Meth.G0S2	0.0893687785891905	0.0962943098717022	0.487171918812195	0.0871484616092611	1.78187811796554e-05	0.533857258104551	0.135664803097149
Meth.G6PD	0.064890196522812	0.165727936993103	0.143416658953546	0.00394940084141553	0.0834035924881833	0.117653516398468	0.00349334798212944
Meth.GAA	0.242923023013064	0.323848486623521	0.40096105507249	0.344498700030996	0.284996431172583	0.37998588062026	0.370057077362584
Meth.GABBR1	0.193882071011978	0.292000697707736	0.424709560361371	0.315656554343258	0.254953142810161	0.321116260594584	0.305544640460866
Meth.GABPA	0.270111372578578	0.374686824112428	0.491531351647803	0.401437599979133	0.316976022848737	0.437489006292749	0.432636071991079
Meth.GABRG2	0.0750025957114794	0.115636824571173	0.567161962301084	0.181139312286159	0.126405590795176	0.527525109919717	0.000633215690720336
Meth.GAD1	0.215797610584011	0.268344188668223	0.468882103214025	0.322401276226037	0.249110355222139	0.377722182636137	0.345375579051266
Meth.GADD45A	0.237893759250435	0.307056285597679	0.422982284740893	0.34186208462016	0.279496884789734	0.370272588555658	0.374809857835785
Meth.GADD45B	0.226716506967509	0.330802198122597	0.434662088550813	0.360102756201059	0.294668954568357	0.369138501369952	0.344675776336156
Meth.GALT	0.217118656565824	0.290264355467557	0.352765458773323	0.334307321242086	0.259345868998619	0.352043935213525	0.337630597735861
Meth.GAPDH	0.242185791807678	0.328581734773803	0.394516354879585	0.348021161585116	0.283048010178878	0.382193736024094	0.375825233504251
Meth.GAS6	0.0633181286174855	0.0727241720737381	0.0733056500427362	0.091852781077523	0.0647608231818904	0.0847835477897872	0.0854256382042588
Meth.GATA3	0	0.142639728829949	0.740079064244848	0.216193132777736	0.11951899743098	0.691430809561976	4.13649650519967e-05
Meth.GATA4	0.0587872024987962	0.0980854632253446	0.585118238897676	0.0958583943744839	0.0653887767951965	0.540401139785793	0.151686454625226
Meth.GBX2	0.0615374411263248	0.102405874230184	0.417735821353093	0.0845780935628585	0.000731658550590538	0.443501011949697	0.135727591670981
Meth.GCH1	0.224756593062121	0.317398511136289	0.408327390430651	0.334814589457897	0.268067818191559	0.362009890812912	0.352957997557472
Meth.GFAP	0.0586666921661293	0.00220946501964705	0.0708770431892853	0.000311245791000817	0.0534408096925214	0.081054536938869	0.0751889778014985
Meth.GFI1	0.155007047809954	0.147328507285633	0.311336100818053	0.163130305196914	0.122483466554729	0.236598289806055	0.234627842234412
Meth.GFI1B	0.190493062989651	0.230567236044421	0.332295688443621	0.267050025179311	0.193010765128003	0.331946143004145	0.302218800490497
Meth.GFPT1	0.092459585615904	0.000859104878104658	0.131329406683318	0.0965006424803953	0.06963731320073	0.130143236309796	0.1032554702257
Meth.GGH	0.220668887969194	0.299120366422948	0.424738080880394	0.307093399645974	0.258887194950261	0.328918407487016	0.327118993490875
Meth.GHR	0.203331507797543	0.255304867302962	0.555629220834257	0.30127884686733	0.212140559867605	0.411201550354196	0.32417274440041
Meth.GIP	0.0738619193904381	0.0832045509375774	7.47496482373261e-05	0.00229994881262411	0.0528691209101235	0.0784399268468498	0.105737906241218
Meth.GK	0.0999419114085646	0.236172772715904	0.181428589162464	0.001651281618901	0.0788375102164005	0.195001918484003	0.243922073870516
Meth.GLI3	0.233554311285639	0.309275254927211	0.42108928490835	0.337691870154024	0.267132953702447	0.342195072723442	0.350550434860062
Meth.GNAI2	0.239805067704174	0.317243613826726	0.397030799852413	0.306173940109968	0.274123728967996	0.35738621062759	0.362681888547997
Meth.GNAL	0.0959273572598643	0.0960619069917706	0.0946672007499786	0.097904454117833	0.0748436163639697	0.100886588311183	0.110352896722548
Meth.GNAS	0.051357541550695	0.0730792370505705	0.150475975367211	0.0828890779020183	0.0656171242605284	0.111451400933585	0.0823413727109836
Meth.GOT1	0.25659395730245	0.353832685331008	0.460161296208035	0.369876540572997	0.300473935023881	0.389872591977442	0.395528536137001
Meth.GPAM	0.276376942767249	0.361772040416767	0.477140626634668	0.409748869520128	0.328751037997995	0.446916249090067	0.441744510891175
Meth.GPC3	0.00114938269018447	0.144212856535948	0.205667397491449	0.129744543245974	0.086350128176161	0.199046281188977	0.140721351004703
Meth.GPX1	0.0783511262170732	0.0956129763510329	0.104402498164365	0.0952141836160805	0.0881909326467237	0.0978459468065956	0.0976153236103662
Meth.GPX4	0.204901726642989	0.281155031184177	0.386807543158633	0.295350709386006	0.244877087908615	0.313419924426607	0.311246151173931
Meth.GRB10	0.131398741152765	0.116919161238394	0.302373664394301	0.135685252178281	0.0838859840827372	0.262829521011066	0.156918332244649
Meth.GRIN1	0.049989878976123	0.0677483609192081	0.341559103135883	0.084165244665503	0.0645782830183304	0.288344132422139	0.101768477231916
Meth.GRIN2A	0.0899124708065724	0.136299897928376	1.05345416747312	0.170498865702093	0.130568873485348	1.02720640530636	0.241539932967161
Meth.GRIN2B	0.061416662533499	0.0663289872808476	0.0890088762738883	0.0846962240237789	0.0746879370579425	0.0799979326588865	0.00349292029268145
Meth.GRM6	0.0593460469965571	0.0799671903472861	0.296698776522194	0.0847059392608497	0.06114620692327	0.279955539283885	0.131366710697612
Meth.GSC	0	0.146109706086358	0.956542696113613	0.17884719399648	0.103206809807962	0.920543239530986	0.220423092500864
Meth.GSN	0.15311198929382	0.201077778211415	0.283226803793238	0.180942524597919	0.140269355848872	0.277294490475209	0.243236603605238
Meth.GSTP1	0.116053617542494	0.112236461807722	0.0928034690271293	0.00222404813915547	0.0707806475174751	0.00144183895634065	0.101378154473019
Meth.GYPC	0.130543632297514	0.125828766938553	0.475466989217265	0.187752006149681	0.155614724242322	0.409729994447747	0.196815005769509
Meth.H19	0.0493108662346335	0.0648108849559517	0.0839874436398651	0.0762495853700272	0.0597226664563434	0.0910002163288101	0.0801528530091019
Meth.H2AFX	0.219471909347914	0.295970012957502	0.468358966426533	0.320389692414122	0.265143495133404	0.357135202342204	0.345765536946259
Meth.HAMP	0.0908987851367313	0.101190021666461	0.121768126940975	0.0984745052985903	0.0807663812461377	0.135685682620465	0.124870788192072
Meth.HAND1	0.0972136203155326	0.122491906190951	0.591623910744942	0.150918316718728	0.0740038049472951	0.570912377662939	0.233034267400614
Meth.HAND2	0.0495066829738781	0.0734044042328462	0.520493653950668	0.0975865477873435	0.0664424263506767	0.507480989880438	4.74649875501156e-05
Meth.HAP1	0.143128970583121	0.189852320359463	0.367791014198436	0.235398029072651	0.170015141292025	0.219253784282902	0.215289683525613
Meth.HBA1	0.0767231370195678	0.101176202664805	0.390537726680917	0.11632123099446	0.0678633689588708	0.367521301254613	0.177119564239507
Meth.HBEGF	0.122589941312579	0.117446677194566	0.209102087315784	0.171093878894254	0.122716771006299	0.155182129219562	0
Meth.HCK	0.191626548748362	0.206630408261233	0.50334874082386	0.29096176886119	0.232823794205933	0.416531812543858	0.312366204846547
Meth.HCN2	0.0604872376510271	0.0879575713418377	0.456605189129749	0.124837106247732	0.0809054100398913	0.351540600430282	0.108540611495259
Meth.HCN4	0	0.0921701918853123	0.343901347304152	0.0990238598359851	0.0631446479281405	0.324621958258799	0.177280436662508
Meth.HDAC4	0.195606931578793	0.3034111676949	0.355206943385156	0.291558823928643	0.256734900484233	0.367853652548282	0.329307540575127
Meth.HES1	0.208373622200774	0.297945332772884	0.40605411054675	0.336980197299807	0.285178098551931	0.359704013694496	0.338184977657811
Meth.HES6	0.0882752279556184	0.151923596609017	0.427571736967031	0.132119486127814	0.089131601149855	0.423151098145191	0.184852036003409
Meth.HEY2	0.205562114196274	0.263095263436726	0.466919300675653	0.28060790772508	0.188749433433987	0.367500509167893	0.3339821918123
Meth.HHEX	0.107786758060593	0.133247294853797	0.301095171071614	0.101600267246434	0	0.30345142814834	0.22525953558451
Meth.HIF3A	0.12592269987629	0.179279697307897	0.173748319276989	0.188381961692741	0.183657080300873	0.199654907670084	0.219440328517184
Meth.HIP1	0.10920116206026	0.150919551180391	0.315401873090422	0.164949390132894	0.13910634766012	0.177094655664887	0.171008102203481
Meth.HIPK3	0.0455121579889915	0.0633293185493897	0.0720710828552992	0.0808291842592746	0.0621090743585041	0.0749734713127557	0.0023986070707004
Meth.HIST1H1T	0.0464679654553923	0.0649762313317587	0.0723773307088051	0.0723915550993892	0.0594817292971643	0.0835045496205264	0.0770284527340127
Meth.HIST1H2AM	0.223689354507516	0.320029396049966	0.397605119003348	0.328457411626955	0.270935021395572	0.364687961226168	0.356667249262357
Meth.HLA-B	0.253034590206234	0.308996083338032	0.350080187202396	0.361522325566192	0.265153790554784	0.325535061851925	0.00861660409342496
Meth.HLF	0.0750796275517276	0.000818057542929082	0.142845661035518	0.086115488968843	0.0749838211841717	0.0997167196573192	0.0839435669133788
Meth.HMBS	0.185874877479732	0.259553863062993	0.376571471168029	0.287252827064899	0.24174684423711	0.296901350105584	0.293230560934927
Meth.HMGB1	0.233839376841449	0.31497682955583	0.410128412006284	0.318753833687481	0.231220145858029	0.329681151088991	0.328860139060176
Meth.HMGCR	0.276291747328181	0.389656397891526	0.526081755688557	0.413078322360871	0.329447296122672	0.446389629587889	0.439600003428071
Meth.HMGCS1	0.133713785047787	0.196939177724096	0.311684462194822	0.194859817456584	0.164787417831271	0.200314724182714	0.202144151912063
Meth.HMGN1	0.0547689768780013	0.075380742101601	0.0960693251554879	0.0957618609565252	0.0772159268680909	0.100748620851118	0.0906469025140823
Meth.HMOX1	0.0690964733034625	0.00201508865113031	0.07068761359335	0.0760861416885646	0.059763603298111	0.0822397918690107	0.0746087396579539
Meth.HOXA1	0.216522122480934	0.284180596198711	0.376150343708605	0.326039538000151	0.141080274585827	0.343649732495253	0.329569642939149
Meth.HOXA10	0.133953816009275	0.127973234414217	0.140340789626075	0.142140381438409	0.111748184615975	0.157420710572735	0.166510790896954
Meth.HOXA11	0.0772379148707498	0.000162404638559093	0.345710256515527	0.0761472882848478	0.000826796860675688	0.319679536176193	0.126666963392702
Meth.HOXA13	0.126920210781544	0.155110797584074	0.429298303024692	0.181413164488866	0.115526723473505	0.386918884872765	0.23477263178577
Meth.HOXA2	0.0522338639260435	0.0835393226854293	0.211897884774954	0.0871116416997311	0.0782688842912129	0.144006970353476	0.0907733112358514
Meth.HOXA4	0.0553949340563851	0.0773221888919636	0.131860360871277	0.0820627802748286	0.0682949938769712	0.116329434210291	0.101814400199551
Meth.HOXA5	0.102084598897282	0.111093788873125	0.104295607491398	0.103100270318266	0.0760748888056277	9.97350173109582e-05	0.141067853340617
Meth.HOXA7	0.0651160645962429	0.0959842475732065	0.378302342486601	0.0798538277478517	0.00213305244395435	0.320092433928013	0.124431432127127
Meth.HOXB1	0.0498551614349836	0.0765407022122643	0.0622019432274943	8.9935710383213e-05	0.00252736300596471	0	0.0607854397648369
Meth.HOXB2	0.0708286477187832	0.0942457015358747	0.200093719593279	0.101680952281313	0.0712268899506948	0.189107593530463	0.124444155656348
Meth.HOXB3	0.0885774557967798	0.11991233255186	0.100829087727557	7.15181007122644e-06	0.0559237145913743	0	0.147240290720529
Meth.HOXB4	0.056260371868254	0	0.59366648504015	0.133178341149433	0.11140997049242	0.567265755714549	0.0867811725138353
Meth.HOXB7	0.115849766897471	0.124238619123362	0.299834407904073	0.191825723676803	0.218034013558293	0.178604351230325	0
Meth.HOXB8	0.0656851436593814	0.0845384468935875	0.41199998743642	0.0901211540139393	0.000897262657241868	0.371851756664899	0.102653862514093
Meth.HOXC8	0.180570859105436	0.236544381999014	0.660790269937585	0	0	0.57163563482448	0.357447378011646
Meth.HOXD1	0.152883267109384	0.144687800168519	0.371308842761455	0.223877313848441	0.147988189249403	0.291677481233728	8.66229169765873e-06
Meth.HOXD10	0.0482986701824511	0.0705702497241141	0.405851959006513	0.08169967272901	0.00101935769407378	0.362969610971136	0.0233847821818096
Meth.HOXD11	0.101104060908382	0.117755234976811	0.279379640137588	0.176280247267838	0.101690236125263	0.207020359588119	0.00114916442034016
Meth.HOXD13	0.0638279100498577	0.0903122523041619	0.391197326810217	0.109932395906284	0.0818288234550136	0.326710524108595	0.10236148404113
Meth.HOXD4	0.0594273947005847	0.0770021513972214	0.264223221505883	0.0815282671906115	0.0624093685778985	0.209580790613855	0.0861167614693128
Meth.HOXD8	0.0587062952500945	0.083424793138586	0.472841954881231	0.107971667140859	0.0727950265823727	0.460835808202538	0.103719410212549
Meth.HOXD9	0.00022868941029552	0.000813475518719353	0.547583247098551	0.0775076463666706	0	0.522350864592586	0
Meth.HPGD	0.182245451924268	0.253199553510995	0.457567273636049	0.291241540373697	0.18537820251683	0.34813416715392	0.307389936127377
Meth.HPSE	0.252832683778743	0.339531090160195	0.423230290029567	0.339410401132274	0.263500494656674	0.396766464293994	0.390974222893136
Meth.HRAS	0.160644116406186	0.180340249018565	0.174453288839445	0.170716508298767	0.165056393337575	0.197831822896877	0.229104037812829
Meth.HRK	0.144990101340393	0.195060391472646	0.18262921808911	0.171733184307276	0.139636047999886	0.320408440513569	0.239351499407104
Meth.HSD17B8	0.273483082399508	0.301638315735736	0.730121771903957	0.181102042062805	0	0.662635064792166	0.419215181485405
Meth.HSF2	0.238907916640733	0.296844719900223	0.432416694147632	0.336449288100002	0.267082450750188	0.360903455474329	0.345426738407351
Meth.HSF4	0.116551317273612	0.141774458644668	0.339194448685335	0.0893018908912117	0	0.291164182356615	0.226320944480165
Meth.HSPA1A	0.235042400870148	0.251049674575827	0.503270169082726	0.370652819140792	0	0.368684575892849	0.381747146319144
Meth.HSPA1B	0.161915251266303	0.206234364371029	0.42452816583464	0.256229648450439	0.191719222111629	0.273202676818553	0.247856649660481
Meth.HSPA2	0.0534153732551522	0.0669127915188618	0.0723337142600618	0.072930961404041	0.0588916439978113	0.0821399759564269	0.0819556064814135
Meth.HSPA5	0.202420470808038	0.285799253251574	0.380967629829649	0.295588053387555	0.238714904106304	0.326913191585115	0.325450930270939
Meth.HSPA8	0.226723051316443	0.302952514471754	0.41626763493944	0.329223592902257	0.281508148296892	0.353286626160348	0.344535025977128
Meth.HSPB1	0.244835826374028	0.327399789669639	0.391740558588286	0.350056084530466	0.289789870289935	0.408467191233192	0.372822000184627
Meth.HSPD1	0.261789248082088	0.359499011194513	0.477091726800252	0.380193810880562	0.318273393131446	0.404133064034656	0.410170089560945
Meth.HTR4	0.0635100810517111	0.0988441640884077	0.56591486882015	0.116076918360053	0.0872523342119672	0.564486755967938	0.129440077814484
Meth.ICAM1	0.229243264376534	0.321671264595146	0.407643542769101	0.344735135058005	0.287731143162262	0.376323987841826	0.371068660005926
Meth.ID2	0.156671648134628	0.175809373828632	0.144570108787518	0.163877686587301	0.140798066690616	0.187076972565537	0.186723243955151
Meth.ID3	0.218184187337782	0.297789956474419	0.36953406348418	0.315333717302513	0.256334705514885	0.351423468720688	0.336452415292192
Meth.ID4	0.103588288807524	0.108105482072829	0.411337737852811	0.16099317778155	0.0894022366249198	0.414346610138644	4.40479083518887e-06
Meth.IDH1	0.231852679089192	0.283227782438123	0.380305070168826	0.297135718572981	0.2591025527605	0.282334057074113	0.325502783523714
Meth.IER3IP1	0.246406687619404	0.344440132514526	0.458183335902687	0.384051615418907	0.29903909627173	0.39087270070388	0.386661939147108
Meth.IFNB1	0.114183221473557	0.0988024769120099	0.097710512337077	0.110554420024229	0.0945346683263034	0.111205367636253	0.123624550983039
Meth.IFNGR1	0.182353328224901	0.243336873389961	0.326446306943421	0.263143930872261	0.219545245938283	0.280222492311537	0.275377902221276
Meth.IFNGR2	0.0774317094418842	0.0949109106679802	0.0827198329493661	0.0990102145477611	0.0748248476043242	0.000816729025959598	0.101925487581478
Meth.IGF1R	0.144247512323712	0.196637957425535	0.268679811382134	0.234751006428714	0.138820780080467	0.147346018180763	0.00294586029901921
Meth.IGF2	0.0675664281028273	0.0903640515482904	0.206785884287629	0.113330710642258	0.0682442073535968	0.14777331193321	0.12593000336649
Meth.IGF2R	0.212796837216181	0.281902196114669	0.38280294569867	0.297871910684435	0.257693767572944	0.328045600373318	0.336011073231834
Meth.IGFALS	0.0477337695504357	0.0656326856678872	0.072303799529722	0.0739230379509478	0.0577288209481744	0.0809707829939762	0.0793790945731399
Meth.IGFBP2	0.115271445380022	0.135783963300938	0.265579668171144	0.153011423184508	0.00175686406317676	0.195419317188662	0.196355890517534
Meth.IGFBP3	0.0627381433235562	0.118786378929294	0.270818254003044	0.145990566697435	7.78460433092813e-05	0.204662055466191	0.00242346022624759
Meth.IGFBP4	0.182051739463977	0.276456418735871	0.288453253273109	0.260889268285206	0.162079836646454	0.311516479389915	0.263369218852407
Meth.IGFBP5	0.170636841036249	0.161536518341325	0.47716601231321	0.16356264110147	0.00671097088588972	0.4427652429505	0.263593877781029
Meth.IGFBP6	0.20470773218404	0.278971590651427	0.382755315547969	0.297332359131407	0.258392478434147	0.315411049401162	0.315413542052657
Meth.IKBKB	0.204349533015273	0.29061876639519	0.428815010773885	0.28445557872563	0.244779729131263	0.317570967770619	0.304528944562055
Meth.IKBKE	0.113843618404733	0.122902578471038	0.123452554412781	0.112564690363965	0.106669100184614	0.168084512302208	0.15835014979712
Meth.IL11	0.156228586750419	0.14218662929145	0.286665413283296	0.192717491265906	0.160265733929944	0.235158240313258	0.166397426420476
Meth.IL12A	0.246577733972051	0.345216561861679	0.421700989122856	0.391733294486642	0.313670277020563	0.411076132819044	0.380027572711984
Meth.IL12RB2	0.0931453400246591	0.123741764150976	0.121294677833514	0.121256179138278	0.105751344677891	0.1835965962608	0.178356529268808
Meth.IL4R	0.202331564379727	0.286999002922396	0.382314977004753	0.30369616984251	0.245281120220501	0.331302003309638	0.333741859626917
Meth.IL6R	0.206821167378967	0.287028018265373	0.355141185626958	0.290327136618404	0.239435522838211	0.322229022100966	0.304158912840693
Meth.IL6ST	0.0720728101095382	0.169943697059549	0.307883379489663	0.204051281312278	0.17100076075122	0.196513338712046	0.00566828151060984
Meth.IL7	0.211134018050067	0.314299366336217	0.397852719591549	0.301927138959143	0.238778450817233	0.340160206802071	0.315615098708161
Meth.ILF3	0.222562405716818	0.321270386363421	0.443916478205088	0.335340932752287	0.271272914375673	0.366791814341595	0.354195174187086
Meth.ILK	0.241296216928418	0.3334296374897	0.449884664442126	0.36556084826971	0.285087833452871	0.385737334041424	0.373118377248584
Meth.ING2	0.163876966170652	0.241278585928354	0.36477756336553	0.270766610804743	0.212212706757042	0.266991877735435	0.258455107470589
Meth.INHA	0.0728160874407661	0.0804191407346471	0.0616474663836321	0.0822151181682106	0.0690927175741908	0.11164188907555	0.105291658641456
Meth.INHBB	0.158382284031117	0.19014366474368	0.306596745460691	0.174790891583639	0.141963473404419	0.209487051895258	0.21966125694502
Meth.INPPL1	0.179152493863692	0.243628277786428	0.332814474961081	0.263455376098238	0.211890257868127	0.272299081774012	0.258285936906296
Meth.INSIG1	0.253702605817781	0.276212112797512	0.556010163725301	0.396153630513897	0.23608945570714	0.414170479311433	0.368336680786413
Meth.INSL3	0.0484584510988845	0.0649394582857214	0.0858582851099742	0.0769955653899753	0.0587930774498248	0.0914079643715081	0.0809490729258844
Meth.INSR	0.0674616681350843	0.0753582716546273	0.148778827122997	0.0835143780837033	0.0617344832738138	0.147955528187487	0.0848893789514532
Meth.IQGAP1	0.0827289035949406	0.119102948252227	0.183760409993369	0.121692003663963	0.100221419326958	0.119455483415937	0.126578709448363
Meth.IRAK1	0.0604691149089895	0.214009267933876	0.165344368358199	0	0.0766922761336306	0.130321916029007	0.00181170271013764
Meth.IRF1	0.254900786439252	0.370358225296729	0.470196478125526	0.39897438552412	0.314833751962909	0.431608708364527	0.412504615609546
Meth.IRF4	0.0745558648562811	0.128716832844155	0.996099914864797	0	0.0690918620672061	1.05670916083659	0.175742907787221
Meth.IRF7	0.0517694770924348	0.0745871231431861	0.081019559715342	0.0792067451824908	0.0623599249970573	0.113047807608646	0.0858245431362813
Meth.IRF8	0.0565403408142469	0.0825993992477929	0.192159496917187	0.0956917841510963	0.0755814333926092	0.136998541220937	0.101005809691141
Meth.IRS1	0.169431153153636	0.161536945786225	0.68355460358868	0.154186182247697	0.102349764168607	0.610290684697611	0.266263252803438
Meth.IRS2	0.193387216294612	0.184826392307018	0.272887994762406	0.201446698692442	0.145244735084189	0.00115173399351957	0.225742113798442
Meth.ISG20	0.138496333939169	0.13274464361007	0.135215120487639	0.114491672025728	0.119878493605043	0.13901556417319	0.171550308680972
Meth.ITGA5	0.249255315790204	0.309666258413664	0.424687904724631	0.359139195479347	0.292643022496964	0.396697438047406	0.384026230824776
Meth.ITGA6	0.13290839150699	0.197521120093625	0.188551526570112	0.172960441419938	0.152240621563356	0.211022860469979	0.224166188321798
Meth.ITGAV	0.27643258330578	0.346864382749647	0.417294536092378	0.383189379674615	0.293134592159538	0.400649914889527	0.398697859490659
Meth.ITGB1	0.188568299395593	0.253081142828115	0.36657208274655	0.279580187704713	0.231645942482242	0.297457627218711	0.288838209242596
Meth.ITGB3	0.0564389742559547	0.0695679411873115	0.0982778209070222	0.0778468409370555	0.0611647046818417	0.105983506240955	0.100949478285185
Meth.ITGB5	0.203635263307427	0.221319810340247	0.359007177292369	0.271540103735262	0.206380954994332	0.258288402087876	0.260850237526321
Meth.IVL	0.0688829938179902	0.0851723097550228	0.0818506152079502	0.0845590446366971	0.0744910238630564	0.0929703332833119	0.0987039612144532
Meth.JAG1	0.224132382547778	0.305847083305103	0.431626730279407	0.322054024650119	0.249787348369596	0.341035382570587	0.336204053021269
Meth.JAK3	0.0606046768948927	0.0688113082975332	0.076384326456672	0.0737242260544373	0.0603464438962473	0.0846090081383105	0.0853289180097617
Meth.JUN	0.160264810988959	0.226989496461943	0.346650150814196	0.232751147322085	0.194147305764506	0.246693488246251	0.241577608484801
Meth.JUNB	0.164329255867854	0.28967985550369	0.420952358817867	0.316902870177722	0.263174377445241	0.343288322985065	0.318404702855309
Meth.JUND	0.184502492213937	0.280698264910372	0.495584553018416	0.299040890542885	0.197149638142963	0.33366442919835	0.317569614090775
Meth.JUP	0.200050947380464	0.269007530447941	0.387652132754105	0.296144694009954	0.240371292601065	0.307962964598575	0.310981559523387
Meth.KCNF1	0.114731793400551	0.157801914074961	0.718043150236217	0.264270725199711	0.179639855572082	0.523546931934245	0.189758291847054
Meth.KCNJ11	0.108565951351874	0.115459953349697	0.128149099876059	0.00269836748911565	0.079762559093722	0.140566210572978	0.158457680105377
Meth.KCNJ2	0.126064793208974	0.25827934508232	0.365827810722824	0.301062975129079	0.20070279441045	0.259091608312575	0.00564620654706033
Meth.KCNK5	3.11121858908162e-05	0.16446824908388	0.681226417606114	0.19242049135202	0.102815382164782	0.662389427058582	0.220195156111506
Meth.KCNQ4	0.0797585516554307	0.0812232175547434	0.100535478807499	0.0860550757037809	0.0632180353960883	0.0983229444306829	0.0940963596396529
Meth.KISS1R	0.0973164055652236	0.11865991834177	0.529688552899108	0.166922613607033	0.100523950802408	0.450303461055841	0.207228439532525
Meth.KIT	0.133677065630227	0.246397720712862	0.770475655908427	0.244918063228753	0.134081787675587	0.695473847289835	0.333485359775869
Meth.KITLG	0.156652032136364	0.195002708672861	0.27638975766495	0.200022907517084	0.115381784387048	0.205528625697949	0.20574926369951
Meth.KLF1	0.0492513013767044	0.00152337289034331	0.0669794055561841	0.0729053455332962	0.0664978271972774	0.000656911421387016	0.0712166990592093
Meth.KLF13	0.138712040335461	0.197313512386957	0.38561591244061	0.219480927324703	0.193078642595394	0.239686012597192	0.23353965244435
Meth.KLF3	0.111785480248527	0.146022594353595	0.397997555185222	0.116766485309465	0.00181284325762408	0.33782736768717	0.221340204971319
Meth.KLF4	0.238761231164884	0.277712139957238	0.390556782998433	0.299878028977494	0.189874123574973	0.245279671498071	0.319453034404903
Meth.KLF5	0.268927850098014	0.349482841878791	0.395687718526575	0.38605476102127	0.275442379126638	0.409884824135359	0.403006360352069
Meth.KRAS	0.199947906364124	0.268876091213925	0.351058574805092	0.299492949153341	0.263846665424312	0.345522479819889	0.313493605328592
Meth.KRT18	0.22259067529551	0.309142560682703	0.407421011946332	0.326137067500862	0.223052611775041	0.305723101959471	0.322162538569391
Meth.L1CAM	0.141405591361534	0.248112744102278	0.32149098792336	0.180221197001122	0.160835060648319	0.292850251069227	0.303581304525524
Meth.LAMA1	0	0.209830019401719	0.202337970222647	0.181201280135224	0.108805746845471	0	0.309758706693274
Meth.LAT	0	0.101742870320426	0.146860071275443	0.0814779957463761	0.0732957973340221	0.110084723931534	0.102572966280672
Meth.LATS2	0.171561368217455	0.237426702307523	0.348970845800325	0.271026041323907	0.18422753870459	0.199422851654022	0.010498741576942
Meth.LCK	0.103593587466045	0	0	0	0.0582314684374085	0.156860333900316	0.100259510544798
Meth.LDHA	0.18697969916179	0.260322194197418	0.358089114441206	0.272681172422464	0.21786189009374	0.287547991150496	0.275231855122107
Meth.LDLR	0.242763075504729	0.332934987617318	0.4110291865012	0.336349812334923	0.291994279539203	0.37959697140237	0.375825027524398
Meth.LEF1	0.213721353447567	0.295681718628775	0.433143600529109	0.338472313441871	0.177171802385769	0.377913727147291	0.344042310628781
Meth.LEP	0.0515581711697075	0.0775304025790785	0.243222542036684	0.0886498075262666	0.062892739827608	0.274175212308008	0.0847644792283943
Meth.LGALS3	0.214820592384125	0.299999371593282	0.414784489548711	0.280390201794851	0.247607648626328	0.316160129649313	0.303780951023929
Meth.LHX3	0.0493831394613514	0.0653214222012648	0.0725565561178015	0.0768935605111574	0.0583650902219699	0.0850587009814825	0.0812689010420135
Meth.LIPC	0.0800630778497893	0.0754481755441419	0.0784230852328918	0.0760813116383882	0.0612231232870198	0.089753400502041	0.0927483949035776
Meth.LMNA	0.150076671441002	0.159759354087934	0.29207487968356	0.18079818932386	0.150807649667082	0.259114684995809	0.220845368152435
Meth.LOX	0.151074779255512	0.184459503287007	0.26911403088725	0.206121188583421	0.154210067486587	0.182998290162611	0.207412187868758
Meth.LPIN1	0.125274669449481	0.142698820216687	0.182955400898644	0.112855983492285	0.0920143580115511	0.154257646671464	0.160251004679268
Meth.LPL	0.072588710530518	0.0937231179831472	0.602698630923724	0.102913650253639	0.0732626282163573	0.543580867864043	0.187509990965634
Meth.LRP2	0.209874954428227	0.269070011514911	0.567009371713746	0.222705736979329	0.00626064753662317	0.496883094696307	0.349344644691551
Meth.LRP5	0.0773694508985541	0	0.0760375325933071	0	0.056706689102519	0.0912490271776045	0.0845244815455714
Meth.LTA	0.0720985249122666	0.000818377804109919	0	0	0.0602014436987337	0.108362343785884	0.0841245462909858
Meth.LTF	0.0780076192738348	0.0829220005800867	0.11244219185955	0.104157045330751	0.0909815557356574	0.0935483619581	0.00195358918138241
Meth.LY6E	0.223378783324531	0.298839836350176	0.397062198824851	0.333263357712351	0.264613263203276	0.35549346709243	0.34810974087649
Meth.LYN	0.160832946429767	0.194707664386442	0.184460226787806	0.196472730473796	0.131795607702277	0.210676104445184	0.210383710818908
Meth.M6PR	0.252715066145998	0.334630814659949	0.437789192265688	0.323371349360765	0.289696150729416	0.35410104833376	0.350823768592879
Meth.MAFB	0.0894207627837029	0.129259723563537	0.220764806540955	0.159965615132353	0.091411307723668	0.141606419844217	0.0074057570893823
Meth.MAGEA2	0.0519277541587326	0.000823749500029553	0.103600177313106	0.0767091608337209	0.060924904207797	0.115915260251636	0.0750199806183835
Meth.MAGEA3	0.0511796493797835	3.00197102659284e-06	0.00166976048977544	0.0807870238716118	0.0677679738018485	0.0924649333894336	0.0782412583942206
Meth.MAGEA6	0.0500595509083547	6.09696871247877e-05	0.00199389057570049	0.083641493921352	0.0661358046429984	0.0950410496683056	0.074866186386893
Meth.MAL	0.0546935992731083	0.0797296185343792	0.263361871901815	0.084830732235403	0.0663803800851025	0.178476852695035	0.0978345990051699
Meth.MAOA	0.107062788057458	0.216482828097675	0.155609999587549	0	0.111370891685412	0.153725506088002	0.230485501287307
Meth.MAP2K4	0.20253173526393	0.288014254240448	0.419325000456355	0.313307442876276	0.263610432786355	0.325223156879838	0.317988616959216
Meth.MAP3K5	0.21555583412769	0.256782162510106	0.279553577658407	0.283927116107157	0.24211879470282	0.292018340593002	0.314165917472182
Meth.MAPK8IP1	0.0846507105813128	0.15358857110175	0.419028055954258	0.168604946965433	0.137286856615726	0.32150385295072	0.229772307024762
Meth.MAPT	0.235505591400719	0.331171799705642	0.511447472111002	0.342598948762363	0.195987593818288	0.339160349867419	0.349013323116594
Meth.MARCKS	0.229963053394307	0.323720486434274	0.45012861588367	0.335648261925527	0.276117243210453	0.336602819651795	0.352440079184719
Meth.MAZ	0.253615434633152	0.334009080890248	0.478229381387932	0.365356373799737	0.29590168576343	0.388328195567392	0.369005584909129
Meth.MBD1	0.0480392333596458	0.0654475141603842	0.0719762445362421	0.0740690279314852	0.0581095508532865	0.08120635456589	0.0800724256675188
Meth.MBD2	0.249373635295526	0.356936280588563	0.490153235804396	0.381227432355549	0.306441371758237	0.398527396733487	0.392172655829722
Meth.MBP	0.0541835295678328	0.0712020214115606	0.0757900225789809	0.0746194628521347	0.0598468637406519	0.0897975901495987	0.0837311213986874
Meth.MC1R	0.199806326957701	0.290298635931335	0.590875186753766	0.236401811280538	0.218259706282191	0.525596442203755	0.358420186522346
Meth.MC2R	0.0632875321807666	0.0728339003593134	0.0763080363235311	0.0799152647045867	0.0762554826388299	0.0894217162304437	0.0872415453612052
Meth.MCL1	0.167674943821071	0.232030439817537	0.414981819981267	0.254812492578142	0.220383531921055	0.272099255934404	0.252154695287342
Meth.MDM2	0.163527810075688	0.227635306921187	0.330544990700053	0.232251831151688	0.199159768612416	0.248694879281588	0.245130288886239
Meth.MEF2C	0.237052298178945	0.229857306828107	0.692631544254425	0.421916303930943	0.206021146456242	0.609914324095088	0.240183028114626
Meth.MERTK	0.0753671995148354	0	0.0781893015197273	0.0754747651587212	0.0587611166161749	0.0918485215239113	0.0821402039619806
Meth.MFN2	0.189747141851723	0.272002612707525	0.386449064067584	0.282710040709591	0.236709948186399	0.294506556207388	0.28744041008215
Meth.MGAT2	0.232274689033237	0.324801186719209	0.471701017785955	0.35608819073444	0.286358334471333	0.380459286449337	0.369546514346276
Meth.MIF	0.205925397729967	0.284471387287976	0.404136449367869	0.301447843884063	0.243367627204607	0.31394764269854	0.323335013858081
Meth.MITF	0.210526071518764	0.257727200549937	0.465596088565153	0.288766217997849	0.216263649300192	0.313037036184071	0.290530656296328
Meth.MIXL1	0.0978487245674122	0.0975074482731841	0.0955539781532558	0.0945614914595769	0.0706026273305708	0.126527818815148	0.124708290765936
Meth.MLC1	0.117658821786809	0.0271870104592844	0.203486392330734	0.146002374265812	0.138534207964337	0.249255130514231	0.142013061686054
Meth.MLH1	0.129718425589517	0.1231243795123	0.18968804359036	0.136245912813742	0.144326955230597	0.173333037870407	0.146086525189171
Meth.MME	0.0845677077368372	0.103147770316331	0.742490672974773	0.161066422633393	0.109637320334305	0.688980258909477	0.116007780999056
Meth.MMP14	0.104885892999756	0.110129696348671	0.178678263365879	0.145949902597166	0.0937275080659797	0.141016502826355	3.65826744059821e-05
Meth.MMP2	0.102416788713925	0.122404671258789	0.328886265842148	0.158098248547755	0.106508403976588	0.255137877318824	0.00146273860646388
Meth.MMP9	0.0521076130282536	0.0709971493479932	0.100144372836523	0.0791878827724902	0.060430938631062	0.109523721416008	0.0836830404197767
Meth.MOG	0.082304026258887	0.000304921460958929	0.0618627803860147	0.0029822037488436	0.0539940979200843	0.00104206007635677	0.0693955997593305
Meth.MOS	0.07263426934818	0.0904855802300991	0.710514050274121	0.122756805145678	0.122146280028996	0.657417466745947	0.127202602189785
Meth.MOV10L1	0.047088718870312	0.0698480086822095	0.0994535107944407	0.0031686274251501	0.00487354668863063	0.00152834437241449	0.0674262543189764
Meth.MRPS12	0.2250657303052	0.308711116628635	0.429414420554118	0.32278029516231	0.280584858919955	0.344912546484776	0.329608460837111
Meth.MSRA	0.19358692339328	0.268177860516031	0.441471891921438	0.278980224312989	0.240247352732604	0.325168847258751	0.305309166996625
Meth.MSX1	0.0581230216708574	0.0775968124425543	0.415729384248835	0.105382509120639	0.0721926132885183	0.362529379967646	0.100289837921829
Meth.MT1A	0.0478174293263413	0.0644623118607315	0.0894086972891293	0.0743405654519111	0.0588892547087871	0.0892271735138513	0.0806243031936477
Meth.MTA1	0.203877501517292	0.262211617580222	0.418464920621214	0.281549039940392	0.240830448208634	0.3292083330353	0.286999538022467
Meth.MTAP	0.158499896032119	0.182724269590128	0.262156012230449	0.20829023960348	0.166943220351381	0.237996964303119	0.244406681755933
Meth.MTHFR	0.0586143428307463	0.0794707825698178	0.094552738475875	0.0858521012791452	0.0709134699564703	0.0955513586543327	0.0993168265768496
Meth.MTIF2	0.277574112613753	0.359220699141385	0.502623269057298	0.402304433313302	0.324442554065917	0.432719841739718	0.406719059977001
Meth.MUC1	0.0818592401480986	0.00164521888450663	0.076001327988294	0.0803871424398245	0.069508838508392	0.0869858484341506	0.0837648657777213
Meth.MXI1	0.0798167695297459	0	0.0715116783161435	0.0240503964905079	0.064948686321611	0.0862184492753537	0.0811565154980015
Meth.MYB	0.19115445047037	0.280985376933401	0.38195756665499	0.295253988034856	0.255148062452118	0.312613937189689	0.295647454519196
Meth.MYBL2	0.128076411837248	0.194056952376918	0.282815959497225	0.196102245916993	0.159083830527618	0.231042074510882	0.252226849018203
Meth.MYC	0.214309847061862	0.290418060963547	0.388920091639445	0.315122869406813	0.263338336157725	0.33031386955371	0.330355275332337
Meth.MYCN	0.153481155152137	0.216662302695856	0.41006954145988	0.219188465852072	0.0088871743398222	0.29731685482549	0.261321020990613
Meth.MYD88	0.182784858985095	0.260737599818588	0.286515745599154	0.261348492478394	0.208201547817717	0.299049824998446	0.305431087621251
Meth.MYF6	0.132988254228931	0.138102611258176	0.135886857990654	0.147260753824824	0.146921775129982	0.16709660666373	0.14730143674029
Meth.MYH11	0.111555851261969	0.0234503111497555	1.04966710557045	0.196653296942517	0.0998346385588271	0.924714852296305	0.412762274748844
Meth.MYOD1	0.0486336415972015	0.0784871691079165	0.530420928795419	0.0910680298566056	0.0388781870878855	0.55939618156638	0
Meth.MYOG	0.0476480280643288	0.065283175207259	0.0725412972269855	0.0723191210757501	0.0582320674483914	0.083191284671456	0.0795016717463993
Meth.MYOM2	0.165968574285913	0.204163519078706	0.264751374686158	0.237557329921082	0.207069535345459	0.257345286715485	0.250287711262289
Meth.NAB2	0.269191178473345	0.37605168619766	0.478160037639117	0.396580897970343	0.326836086151703	0.437642333648539	0.419722883268433
Meth.NCAM1	0.109099927003412	0.16816184264308	0.589856686953427	0.221450846595865	0.14862052025551	0.374127605889766	0.204758413889379
Meth.NCOA4	0.141611660910788	0.274883883855657	0.391468282493642	0.310114757206948	0.246638375715965	0.302348857728082	0.00300399750127431
Meth.NDRG1	0.267371000413187	0.379845582374938	0.429731987851367	0.404476004986088	0.324077143213373	0.470279115642261	0.445773770506668
Meth.NDST2	0.0509202775234549	0.0697049465564689	0.0811530652071569	0.0771315403698255	0.0613436313562171	0.0898135311119916	0.0905475617847091
Meth.NES	0.128915328443575	0.147357935382997	0.392739421814727	0.166409722728382	0.113161496319126	0.346162106772489	0.205931138349443
Meth.NEUROD1	0.067755743966173	0.199329870830511	0.757966106209195	0.132038915800371	0.107577272731933	0.711428336967515	0.136090604235145
Meth.NEUROD2	0.077235000842896	0.0925875299096579	0.445174040770501	0.0991726669277997	0.0726619585411198	0.380090581203042	0.133378915476246
Meth.NEUROG2	0.0859952139104227	0.12378086857864	0.185930560768415	0.127954018338761	0.0940751447854949	0.132628924697558	0.131257206765514
Meth.NEUROG3	0.0711438736563332	0	1.05509645722513	0.0217133497450742	0.0661270393060544	1.02090410550845	0.137586366528961
Meth.NF1	0.193374520263309	0.279976662887762	0.410497037845771	0.275914280260995	0.219589429800292	0.326103317472758	0.30575583626498
Meth.NFAT5	0.162979152050445	0.164168963800241	0.0554201391857285	0.212385369889789	0.182992942001181	0.253209969637116	0.242591440634686
Meth.NFATC1	0.205539084903075	0.291342895226674	0.408998494608126	0.31726402166965	0.246844660064689	0.328680740619547	0.328435993449746
Meth.NFE2L2	0.0865836809164206	0.136375015230198	0.349275209626838	0.148421878574022	0.113524628883301	0.210455809932021	0.167308112294698
Meth.NFIL3	0.224279175713084	0.311172208995226	0.425533559447735	0.320837703067192	0.2679427334027	0.348440531658185	0.340345801768279
Meth.NFKB1	0.164036244322491	0.257207362906954	0.432165158239088	0.289186226192861	0.222689920192542	0.315831265654181	0.280415978239783
Meth.NFKB2	0.232511617626421	0.309189225870427	0.422873089489282	0.355575579806364	0.279888615037682	0.379676747785453	0.360667665741819
Meth.NFKBIA	0.198904972287263	0.259482305614709	0.283613813701348	0.289214154175329	0.256662872988851	0.411150593022197	0.311373520485375
Meth.NKX2-5	0.257129388509316	0.20008324626258	0.564611688990525	0.107775896490003	0.164462953262051	0.550992968660973	0.372927158570328
Meth.NKX6-1	0.12074494426368	0.14979214588347	0.6145560920797	0.218132695305834	0.158574534467836	0.571133695201027	0.343208317259682
Meth.NOS1	0.0722181714769326	0.0748585474872023	0.135577050490244	0.0796086038300723	0.0625466336403329	0.120389152557095	0.104890877706634
Meth.NOS3	0.0598429899868534	0.0714802207751251	0	0.0787629927350248	0.0641084600741485	0	0.095286209300499
Meth.NOTCH2	0.139060897627258	0.148217447176571	0.253239752227984	0.152197430490283	0.10082701235058	0.182567260860921	0.190010612741564
Meth.NOV	0.176938433275529	0.241628309356083	0.317486690780244	0.261746731330119	0.192192875065404	0.267860074022674	0.264725024002283
Meth.NOX4	0.0653247670764706	0.0936564407534161	0.28430792839988	0.108087757753052	0.0787221236269831	0.184544077835894	0.102168522747294
Meth.NPM1	0.239801872178049	0.315811022350702	0.470231578069154	0.330561191278462	0.273194212471981	0.389210773654255	0.385899446800093
Meth.NPPB	0.0817155061071127	0.0756937023928118	0.218719408099119	0.106825199356491	0.0697663484041744	0.206792382642145	0.00453857784301157
Meth.NPR1	0.284551300698015	0.366376048325571	0.462576054453564	0.423311052068618	0.343214191223317	0.456569494751806	0.440358967724358
Meth.NPTX1	0.111447329522238	0.174967746930222	0.845893770287775	0	0.156219706612499	0.809002245129197	0.394333048972543
Meth.NPY	0.0478133346221899	0.0704408128667286	0.564657945469828	0.0948313805870827	0.0671369499284705	0.510549357003388	0.00109839657963909
Meth.NQO2	0.110294948314837	0.121775492020884	0.266174244165803	0.121174439700358	0.0969363023568129	0.229714976626398	0.162978824403761
Meth.NR0B1	0.0509246657631256	0.0786755617247611	0.291515920749297	0.108366630792828	0.0834304903710856	0.250491181659823	0.00107318461298967
Meth.NR0B2	0.0535286403452625	0	0.0353181380643012	0.00265340939656161	0.0512254761308827	0.0231096198079557	0.0619861341140166
Meth.NR1D1	0.283209602010978	0.370988994465236	0.483330278320524	0.394674323340725	0.314560420004802	0.431919788272621	0.425390459969287
Meth.NR1H2	0.264961972188747	0.376192059429706	0.466456274032805	0.409962576715525	0.324250608809629	0.443406977153916	0.421561404833741
Meth.NR1H4	0.151104894465055	0.101820628078417	0.156166268975771	0.141428693529404	0.139430808927307	0.164320036223613	0
Meth.NR2C1	0.244041617288571	0.344235093007979	0.503112299785666	0.377684053076645	0.313577658980497	0.394280954341488	0.38403356162458
Meth.NR2C2	0.225490230361187	0.294728286813824	0.40389220750176	0.326784691132871	0.249586527432308	0.362244331436045	0.351048966095576
Meth.NR4A2	0.197284606329576	0.268968125926325	0.439393835508637	0.291336133337335	0.233026404711189	0.3275778310818	0.305421516513192
Meth.NR5A1	0.0485456142753137	0	2.61823589701256e-06	0.000139768785556864	0.00219230045693006	0.000644950944949296	0.063393737350363
Meth.NRGN	0.224311330474267	0.291128196956976	0.451454013323816	0.298857665064124	0.260370619717842	0.330487205237768	0.335802016871445
Meth.NRL	0.242484070413859	0.32135619510111	0.411224128859316	0.347636496746828	0.28646866664686	0.373578789966418	0.360331740845925
Meth.NRP1	0.221986016785551	0.28288321258868	0.353531579967648	0.30100587670134	0.17578948410161	0.296554871077837	0.414304907360281
Meth.NTRK2	0.109102829355961	0.129448437140047	0.315859867658817	0.12500678070413	0.104464787568257	0.243946960158456	0.161904799410796
Meth.NTRK3	0.0527534298382263	0.094424813017822	0.732075272013775	0.00199423793479768	0.0541958009857703	0.747385066532564	0.127270897757391
Meth.ODC1	0.17173364658972	0.2704752756052	0.295419609352397	0.256967833859993	0.221989053961892	0.310105494528291	0.269392179239365
Meth.ONECUT1	0.188069374555234	0.263919684418411	0.429863763192369	0.288380660092364	0.206856023369605	0.318538760504107	0.30110396288684
Meth.OPRD1	0.0487712829525013	0.0672612477091261	0.0780501725853095	0.0736125337772238	0.0586068923776802	0.0816706833716671	0.0822770230622605
Meth.OPRK1	0.0635360576796894	0.0758185921965022	0.167423159833896	0.089303717215052	0.0637072296256999	0.155676228017902	0.100281473829003
Meth.ORM2	0.0487584712255613	0.0655938385325276	0.0736926195418657	0.0737044556398936	0.0593686894807083	0.0848794028230433	0.0814847220984488
Meth.OSM	0.0553647315023235	0.0832552967836206	0.095967410001389	0.0762185742237597	0.0656872142742015	0.0956134388677981	0.0872085416269605
Meth.OSTM1	0.159549445117362	0.200282136581098	0.200448978134782	0.175351472564501	0.135811331066228	0.205991210715795	0.236808423874073
Meth.OVOL2	0.229679931318455	0.290449471208611	0.352644369292131	0.309739629762532	0.232053850212188	0.299050571193239	0.328122875571768
Meth.OXT	0.0572846223636555	0.00126906686669807	0.0602714516394329	0.064525415913458	0.00135303911856236	0.00283872954210778	0.0660906058956056
Meth.PADI3	0.0597627906249257	0	0.084455488380397	3.06648413497871e-05	0.0536294955739666	0.0955408357725825	0.0782220872047707
Meth.PAFAH1B1	0.197199652578645	0.226759436165734	0.302956362980084	0.221039752668721	0.199720674729136	0.245561435110789	0.260112813549311
Meth.PAK1	0.161342609866434	0.238031862464433	0.354885064602346	0.252382377691257	0.202871597252502	0.254304114227366	0.242666236792438
Meth.PAK7	0.149266852979004	8.00084153384195e-05	0.946869863569301	0.16586801332407	0.112527693510322	0.96462807778967	0.118676776473734
Meth.PAPSS2	0.0684993880708421	1.4827711825993e-05	0.0756141840613505	0.00017790593714528	0.0016779727860692	1.9151474291255e-05	0.0721795531564407
Meth.PARP1	0.196052458422195	0.275798206871074	0.404955279658569	0.308579424584787	0.241469607071229	0.309214818392898	0.30459671572826
Meth.PAX2	0.136413826804693	0.157208478822633	0.526479073227254	0.209703968019293	0.133891066073004	0.404010282020232	0.246975803499547
Meth.PAX3	0.0695352590558184	2.91568046553614e-05	0.309649433959105	0.100552344278761	0.0831300771173877	0.265266536130579	0.115115120192622
Meth.PBK	0.252158131313101	0.336390585224591	0.354670953156867	0.35386301992335	0.319435215460347	0.41799605241891	0.406351743637078
Meth.PCNA	0.270801065582081	0.365131440216003	0.447389280772671	0.410596125508438	0.334791827745439	0.442259514348474	0.427426374604148
Meth.PCSK1	0.0497678431853522	0.0621607518576969	0.337054102631247	0.0876992538268356	0.0652089655647034	0.306359741735166	0
Meth.PCSK2	0.139822273877608	0.19752369073085	0.684256365155418	0.286126702734078	0.228801699583096	0.534088750914194	0.250951423104779
Meth.PCSK6	0.0667038576768956	0.0718176247943731	0.000759591468860204	0.0759174305929276	0.0630545011125381	0.000316296131445465	0.092877916350471
Meth.PCSK9	0.164538250921683	0.219753593371703	0.343869305820969	0.240623819762236	0.162492828569994	0.211000748584508	0.22941257655174
Meth.PDCD1	0.0852872422644632	0.0952439546330993	0.118010677795321	0.0878470492310209	0.0801159206425632	0.0969823045640435	0.124096548646911
Meth.PDCD4	0.186579670415521	0.278805038219938	0.493710957304227	0.292911524095324	0.242384349662038	0.348420146060767	0.317656532790053
Meth.PDF	0.0490903261104727	0.0644001788029822	0.0737661005060498	0.0728951358959767	0.05953067168295	0.0821641914631373	0.0794559746523105
Meth.PDGFB	0.109962512397631	0.171616964613276	0.475709137547457	0.222718854409877	0.152308118386989	0.328389143894004	0.230960193392397
Meth.PDGFC	0.107969600236433	0.155320280985643	0.171121709057612	0.152635753915899	0.109526920833847	0	0.138756951386973
Meth.PDGFD	0.0786402583251753	0.120726298200727	0.752772560498728	0.138999841931438	0.000624812554295586	0.668642670738304	0.123055001074015
Meth.PDGFRA	0.0816954491012685	0.101484632477043	0.294225641055597	0.122970567459303	0.0811054437171206	0.223778901917003	0.158370382799679
Meth.PDGFRB	0.115133402631748	0.107047008861139	0.172849335576203	0.001678757070375	0.0728873050245806	0.173224718597661	0.14154383249767
Meth.PDPN	0.181638586520095	0.195408390200235	0.272269262627738	0.233117099083483	0.180136450574383	0.175385656452539	0.00753293546423275
Meth.PEG3	0.044389797938183	0.0598339495071069	0.109140730447273	0.0748775198629635	0.0615682042540542	0.095787402336624	0.00282909569008205
Meth.PEMT	0.224612256520996	0.312666428239195	0.394326148214467	0.338023743038824	0.28078930142645	0.351727706929041	0.347453977597316
Meth.PENK	0.0527520948387796	0.0841301779037323	0.524330425906097	0.0911583983732974	0.0627408190473743	0.528942423418023	0.101714385759457
Meth.PERP	0.267572240577507	0.335460529527312	0.429574767819143	0.36627907227554	0.300779463112557	0.337285444402799	0.404332436459542
Meth.PF4	5.65772916444939e-05	0.076340455356921	0.165619933590301	0.0881651263470648	0.0676712818507223	0.133973100308001	0.0946184558137506
Meth.PFKFB3	0.212804308372079	0.295078531194892	0.436492799778915	0.320545642662722	0.197465778399395	0.311973982536766	0.00135109748527677
Meth.PFKL	0.183270451754112	0.259684296461023	0.342855169758638	0.272299572184678	0.172676363453269	0.289531508803728	0.288167703089965
Meth.PGAM2	0.0897302167886306	0.0994119087541212	0.139552603953694	0.100414885243019	0.0778011585250977	0.124594018931147	0.12860860146104
Meth.PGK1	0.0622147648847751	0.19501221234641	0.145474382502295	0.00146452674105654	0.0743710740373098	0.12040855339926	0.00555336973136716
Meth.PHOX2A	0.0616364403805483	0.0942796945362936	0.780532820589747	0.102502531112016	0.0692236059100876	0.755993184748779	0.16844520269742
Meth.PIM1	0.218997999412241	0.214714156365937	0.478381966554762	0.313108792705295	0.217447212430458	0.418644278210831	0.376950679870912
Meth.PITX1	0.139900870025754	0.165812176535122	0.148550743975318	0.163618122130139	0.119668435555186	0.214135234261359	0.19871650519896
Meth.PITX2	0.0641017977653581	0	0.239658279258317	0.0824821201517439	0.0663626771181117	0.181531292023606	0.0750728338512711
Meth.PKD1	0.0490602938815974	0	0.00275124167115054	0.00093898523899587	0.0206142756250819	0.0813537061848453	0.0755307786573471
Meth.PKHD1	0.111783745394918	0.11182507854094	0.158831007827021	0.113176114916883	0.103094417466692	0.157387605324013	0.142766090673673
Meth.PLA2G7	0	0.179521535221946	0.997430991592584	0.000363593465019545	0.101166674197928	1.07830657763749	0.222583337303692
Meth.PLAGL1	0.048873040860244	0.0658933681270504	0.0807145091838833	0.0740164377542731	0.0580021650597127	0.0847546461797891	0.076990069946923
Meth.PLAT	0.0837898786663749	0.0878224702079445	0.10503058798463	0.0883400476936688	0.0808350603489362	0.111130261011646	0.0978423338603197
Meth.PLAU	0.191517751851938	0.254120088892668	0.294862306511036	0.26130143006147	0.21039731557894	0.252665571699923	0.267943005477364
Meth.PLCB1	0.0784495407535363	0.003625519624823	0.797239346706962	0	0.0862519558425581	0.753804426286987	0.121260704948308
Meth.PLCD1	0.0568188862957267	0.0717169179061396	0.110397665051566	0.0788301187165799	0.0611147128066805	0.11846943989584	0.08423334870815
Meth.PLCG1	0.168503481628973	0.178925630417747	0.363708936779526	0.17279815523574	0.10984107582851	0.312858837880308	0.25143827376134
Meth.PLK1	0.150504076924486	0.190021898347778	0.284194217197446	0.175633987446074	0.151653259587086	0.202594727597704	0.221872884073406
Meth.PLOD2	0.141251422304199	0.169620051938661	0.218644695365756	0.178123779006889	0.148570414058211	0.196970040750722	0.221107340313163
Meth.PMAIP1	0.128108466244655	0.143467382156495	0	0.136936669487601	0.118879887131667	0.144895718608838	0.161437815116356
Meth.PNRC1	0.206169364252375	0.295285530548905	0.41296678552349	0.3062599190906	0.245677096571976	0.312067505724978	0.3333384715989
Meth.PNRC2	0.237603932273291	0.346732348761674	0.474343599251179	0.373101686799631	0.298552523443403	0.396258365156959	0.388472965093419
Meth.POLA2	0.260823024615507	0.357753609107111	0.488669231352955	0.398143989808131	0.30639589376597	0.408269230715878	0.414749864017487
Meth.POMC	0.0560476409235044	0.0721582538498356	0.081690297397606	0.0815723213767614	0.0618602394871253	0.0924319448422093	0.0863595700834797
Meth.POU2F1	0.210661817405638	0.293104485983177	0.344595941313296	0.300136733491933	0.260251670690816	0.329120033009814	0.316595856281977
Meth.POU3F1	0.0586256593720754	0.0844167994527456	0.296714503703856	0.0941510704257048	0.063282024913892	0.297559337161759	0.0911515891939766
Meth.POU3F2	0.150284597559036	0.216857213826297	0.300833173272935	0.205101466730416	0.000887589693980318	0.218818318022279	0.229322034081319
Meth.POU4F1	0.103463922568025	0.00292749212532406	0.594900054944281	0	0.0639588104412242	0.580523036322283	0.26525629962741
Meth.POU4F3	0.0496495929519918	0.0748373369551408	0.63152065053669	0.114412434908561	0.0714423868481854	0.592103519293451	0.00212180865340818
Meth.POU5F1	0.0477006985139531	0.0631978782348537	0.0702462879335381	0.0724932263192205	0.055786233770889	0.0805596199656183	0.0760427595375483
Meth.PPARA	0.165263413061307	0.1649598218268	0.417368281938641	0.124433337534146	8.7903319668201e-05	0.376546007552048	0.24936846649706
Meth.PPARG	0.000873736367652278	0.159613120530967	1.05256553848926	0.169565444576663	0	1.00312770615772	0.000893677256342329
Meth.PPAT	0.0527793303027362	0.0726072662482869	0.121431006890162	0.0787490442656398	0.0616473341920564	0.0901887571645935	0.0822359479542068
Meth.PPP1R3C	0.195474971113334	0.16231991139514	0.346610959369046	0.270795164211336	0.251480020466723	0.261838575293222	0.00192346336248595
Meth.PPP2CA	0.206375927069349	0.264883044186076	0.326661656517114	0.274425151406972	0.23182793130908	0.292456092756243	0.322546358699634
Meth.PPP3R1	0.23670986997043	0.328406118791254	0.422161783534389	0.337588841680727	0.281968038401022	0.354922073332237	0.359466005153848
Meth.PRDM1	0.200975311077321	0.291700287638616	0.396558206907735	0.317118277032284	0.259468598946924	0.319267765113435	0.316533136376406
Meth.PRDX1	0.264615319904175	0.351860667976287	0.396698496484204	0.381904078937635	0.297330256761216	0.389473483753671	0.384063029953141
Meth.PRDX3	0.222796554083552	0.301838463677984	0.419670825978429	0.331504131635208	0.27840292592706	0.355284997531844	0.344720495306956
Meth.PRG2	0.149801575184408	0.142030145826905	0.17734669962592	0.157493737259008	0.154633928208873	0.260037008303831	0.187921570721386
Meth.PRKAR2B	0.0940095667048124	0.1200322841963	0.134619316448012	0.114207628023095	0.0864348412142104	0	0.129102389734211
Meth.PRKCA	0.22890023084367	0.309902073509621	0.460841904498362	0.336192848718943	0.27393659896493	0.353724139563969	0.334970089427294
Meth.PRKRA	0.215501078167593	0.29917761111248	0.448987597894837	0.331843848904056	0.252233750740252	0.343381299304846	0.328957195173982
Meth.PRNP	0.184445492563339	0.306646362145388	0.38347048828438	0.336127582007592	0.269796332898263	0.358884895733745	0.32393267426492
Meth.PRSS8	0.0732608656968235	0.0798438608827752	0.0939286789718882	0.0823995226831829	0.0767424014264489	0	0.00195866031663625
Meth.PSAP	0.237824637206671	0.33687640877527	0.457655931010771	0.348192167482475	0.298270588495186	0.393166171505797	0.385097881174559
Meth.PSEN1	0.248509621855721	0.282963485452606	0.505249869947519	0.342568667623812	0.293596513187327	0.378448688613542	0.359922643493657
Meth.PSMB1	0.266470304630396	0.350717696281006	0.489029530974	0.381286909928164	0.314914573422312	0.41316809158652	0.392568275618397
Meth.PSMB9	0.231999240519351	0.32639636831199	0.408303467865661	0.363995667673833	0.291272081931056	0.383981527474473	0.377812699101473
Meth.PSRC1	0.227380022713896	0.317198376480699	0.431144424939226	0.361339936577315	0.293252161529586	0.366809181010329	0.36452275705087
Meth.PTBP1	0.276757326990057	0.366207227292658	0.500417097208348	0.41619053683433	0.322803278928281	0.414546148322065	0.41176864344719
Meth.PTBP2	0.279789530348155	0.368768693805531	0.481538442899831	0.407453883413483	0.329919747650825	0.413059294900818	0.399794315255753
Meth.PTEN	0.155493636374893	0.223253006813974	0.389994594627461	0.249286862618454	0.193210275994178	0.257018416730972	0.245028060481852
Meth.PTF1A	0.0545693260613702	0.0910498964954303	0.543039978524273	0.104264851402085	0.0673172184944445	0.560250105884366	0.102233799135067
Meth.PTGES	0.0900327398559204	0.0833746811671422	0.0965298797500959	0.0870614598977481	0.0716621634392595	0.126664359061557	0.117030443221059
Meth.PTGS2	0.23229857740556	0.246181162002791	0.324443219964924	0.348487947817484	0.305642463049843	0.394635782628457	0.411537217298598
Meth.PTK2	0.166547363681294	0.231224308011659	0.351575020668846	0.253095141010891	0.209915328686746	0.254798178167549	0.256894782669395
Meth.PTMA	0.0530151830567819	0.0720721494261315	0.0945053360133028	0.0834565403993075	0.0639671415736478	0.0848408403363146	0.0819451204558856
Meth.PTPN1	0.0863337206731692	0.130218852797581	0.206107852286589	0.133181521996519	0.108425107740939	0.13634152062866	0.133042374612156
Meth.PTPN6	0.0659993854774786	0.0788301321526388	0.116785940642681	0	0.0543251382024409	0.115519881968804	0.103252080763769
Meth.PTPRO	0.0769748282248215	0.108793841378351	0.734375289968655	0.116444228093819	0.0824974449004234	0.752092907918655	0.12166058489347
Meth.PTPRZ1	0.173787673983612	0.22471734898593	0.366828501542797	0.276335938270425	0.185061110210434	0.259730153049532	0.239963608486476
Meth.PTTG1	0.212687483198858	0.282868904841333	0.366607685818473	0.319157261431849	0.257754973841581	0.350200546715533	0.357097286438057
Meth.PYCARD	0.110652650821526	0.137835047282414	0.101236468687118	0.132721001325413	0.104275333638643	0.187274732262484	0.153930141045722
Meth.PYGO2	0.194571407768436	0.256717658303322	0.452998485863068	0.266805455178268	0.218974227286709	0.343891671086348	0.31240169231623
Meth.PYY	0.169188819409463	0.228877961708985	0.00141961692844411	0.164428509583757	2.62517396583738e-05	0.225431835824062	0.239709630300286
Meth.RAB11A	0.252242737437946	0.329220082317793	0.450421751951865	0.365266243513045	0.301183819925859	0.394464526508205	0.396908753523878
Meth.RAF1	0.226484544188488	0.325270620681017	0.483810405806211	0.364913666867248	0.289360149997116	0.356524189487709	0.359368229816116
Meth.RARA	0.131003922210594	0.122730197567879	0.260849080011101	0.121282087358201	0.000144793607524316	0.248262927947456	0.172125258696043
Meth.RARB	0.128692490402327	0.171845532223983	0.386371980248489	0.166262256746433	0.00188801104334042	0.233386624033554	0.0049142311010477
Meth.RARG	0.114668852514324	0.159444790407735	0.256992998487043	0.163683077689473	0.141753791369501	0.164245393121078	0.169216264902036
Meth.RASA1	0.256642899001398	0.357563435667451	0.444189441645973	0.375189789831777	0.311365401874501	0.385059433139214	0.382024905539753
Meth.RASSF1	0.196626770397066	0.213336872092139	0.348028126292485	0.132180683290984	0.156618925755257	0.29992009443388	0.295160940093568
Meth.RAX	0.051805925683466	0.0822561336279077	0.777529920908489	0.106969292021023	0.0670387266887452	0.762921015006764	0.108650817516779
Meth.RB1	0.105305463515893	0.108679637205678	0.110506231941716	0.104379824187236	0.08842639925658	0.118300400589085	0.131110169332555
Meth.RBL1	0.202364548722633	0.287395918043558	0.405025563680398	0.283808363855101	0.238806407607333	0.304005832756223	0.316034352633882
Meth.RBL2	0.245897279623852	0.34072524961231	0.431278906540802	0.381902100075153	0.304988683631092	0.424625196116087	0.403591676230133
Meth.RBMS1	0.235775410950117	0.304150795020128	0.431893704859373	0.334175419943	0.271564296568846	0.327549995266906	0.34651674740034
Meth.RBP1	0.0659972724594963	0.0839970908999122	0.10983856750109	0.0879294250923159	0.0711550552199807	0.0938579092666506	0.0923135045920976
Meth.RBP4	0.105741607772643	0.110531969384441	0.507431319275676	0.141027846308428	0.0867298689450109	0.48869450548088	0.182535699154438
Meth.RCOR1	0.0664639242669227	0.0903010331151079	0.197795248503063	0.106300000806293	0.0773151059121145	0.138290462950171	0.113243843064016
Meth.RCOR2	0.213130423497301	0.271708925708057	0.39452496412477	0.288291958085494	0.215887556979641	0.283523752081924	0.295617231125573
Meth.REL	0.219698603800336	0.305468740934949	0.39074682437127	0.339864601464775	0.242970165323756	0.376167793668508	0.364457854606033
Meth.RELA	0.0552621799751577	0.068464317875154	0.107548276288277	0.0754995742065459	0.0599811883639012	0.105073995612577	0.0839892680442063
Meth.RELB	0.152206834312869	0.145438196597639	0.167928103088733	0.169719235551123	0.114074485533791	0.199452613992331	0.211931357133096
Meth.REST	0.228576584576499	0.307027669700791	0.415647389110191	0.345410293941508	0.278418264409498	0.361400041801392	0.350669920850123
Meth.RET	0.194267744365788	0.206274312873776	0.497609597966488	0.442060298624139	0.20194390901985	0.000575190471133449	0.599868056716366
Meth.RFC1	0.217150622127209	0.340320111450967	0.484502244029402	0.364114872533464	0.273501193259544	0.392837515498168	0.378602930147379
Meth.RFX1	0.231663853085959	0.316586748729004	0.460657131092033	0.346587449781139	0.269789852725111	0.360024304457613	0.351524760009262
Meth.RHOA	0.239475887286636	0.31619234217298	0.443730246370451	0.332460951439802	0.280065674945574	0.351921183681838	0.34642570048099
Meth.RLF	0.231146941069199	0.303730571844089	0.433136285524246	0.333765882399762	0.267662561242749	0.364022196038906	0.349728414535584
Meth.ROR1	0.154996725143815	0.239036877430327	0.290911633517845	0.250768296505878	0.142327244410361	0.266970022741676	0.23811395438084
Meth.ROR2	0.0168023588590157	0.106038513012993	0.378892828425889	0.154315505028805	0.0906705123959956	0.294948644761085	0.18227712093599
Meth.RORA	0.0839869070392156	0.104750863684286	0.726193230048781	0.160804970788848	0.109396774501704	0.661904195468885	0.0017610321969569
Meth.RPA1	0.0632391198347982	0.080882868309672	0.111224771447564	0.0827131213200449	0.0683790553204729	0.108206407788552	0.096202913821553
Meth.RPA2	0.188105191245997	0.239233143528838	0.436954372252806	0.303105995894787	0.247959190244701	0.332945214416107	0.314031179839554
Meth.RPA3	0.15364901314303	0.194171791563396	0.190666232786734	0.190010973585201	0.165395610680304	0.21882826133857	0.232105300245486
Meth.RPF1	0.26262339630219	0.347948222830939	0.466353502704461	0.393509587592421	0.31884740180136	0.444437024000844	0.411255046356836
Meth.RPIA	0.218035921442478	0.299180094376594	0.393657954573287	0.335408627240248	0.273959349276145	0.357693274434233	0.349693682758328
Meth.RPL10	0.110681694554257	0.324503987092802	0.148080874792322	0.0167179687733934	0.0794993865582213	0.151736990403554	0.232664480827285
Meth.RPL32	0.278593965648208	0.358957005493723	0.508483669340528	0.398265437549212	0.3325012389962	0.417558322363366	0.39442812303551
Meth.RPL7A	0.170070440824884	0.239491702368756	0.297147445363491	0.26142631267029	0.219584432248866	0.290749660317166	0.260189334399278
Meth.RPSA	0.246548028086842	0.329353091035642	0.422114363170309	0.366604360889342	0.285177370465025	0.392880721814627	0.386543579304481
Meth.RRAS	0.241234596584045	0.290919393936821	0.41768492266313	0.331312808782763	0.285756380961498	0.351276520510661	0.334994278235745
Meth.RRAS2	0.141002854190692	0.179568650412604	0.203687746381222	0.176502002525136	0.151320010956364	0.185964959996729	0.201829316463371
Meth.RXRA	0.198620509167674	0.274162367214322	0.314642201233464	0.289970489341386	0.211644582919377	0.286594765935943	0.272719539084803
Meth.RXRG	0.0575574442840791	0.000944716394568933	0.598884915904088	0.189491205287967	0.116828480228932	0.505208845533978	0.00140543659694689
Meth.S100A6	0.241804246838109	0.328616625940634	0.388041221867733	0.342347377232196	0.265859859287669	0.374659032842813	0.368654057469424
Meth.S100A9	0.0513014572454815	0.0690467692112926	0.087699881625993	0.0750752654966159	0.0582994543919914	0.0829184276622673	0.0784362251776274
Meth.SCARB1	0.0538086559791638	0.0751210033447214	0.0868838845451574	0.0803465315343162	0.0629418537149202	0.0954442439624053	0.0906273724873698
Meth.SCD	0.214944233949279	0.30513043942308	0.484367915136023	0.278247236609004	0.260313838993433	0.3588199857476	0.358369999334912
Meth.SCG2	0.268880636155193	0.339448154382557	0.41044590494327	0.395390885584256	0.31994110598643	0.424915276424901	0.423480193887383
Meth.SCGB2A1	0.0644914093353856	0.0760017407128342	0.0842525059432451	0.0947748087816935	0.0814722560828119	0.135414040651733	0.102220214684919
Meth.SCN3B	0.0886369543462005	0.111502704204803	0.346396923916914	0.167003484144277	0.109720852148147	0.2187152544189	0.146801234415196
Meth.SCN4A	0.0479667723733067	0.0639058187559756	0.0705257663381258	0.00814872723654353	0.0495335130513506	0.0822000030490049	0.0768708733077755
Meth.SCNN1B	0.154827023896973	0.000798929813653718	0.514613805829728	0.203869740576221	0.143512441539533	0.468985836198106	0.18049200273584
Meth.SCP2	0.127511155747137	0.147905109061034	0.278354447484568	0.135703845316251	0.121991368792371	0.218151622833641	0.173137824113136
Meth.SCTR	0.0466940090480439	0.060683968964125	0.0719346473874315	0.0762789191633538	0.062477023542276	0.076866096967921	0.000447296507111299
Meth.SDC4	0.117375782890117	0.119076697197116	0.122147399079347	0.116559168308229	0.115524332472304	0.137493872214266	0.148394435940219
Meth.SERPINB5	0.0790221778281505	0.0893389594403556	0.0850314872556247	0.0989273792806036	0.1013613379812	0	0.0998835844796348
Meth.SERPINB9	0.0610873349189468	0.0705604703195474	0.0810327107514907	0.0775815129369194	0.0641633678178381	0.0909034389358718	0.0871157787423073
Meth.SERPINE1	0.240283251574532	0.327503449207153	0.386993064753251	0.352894802378337	0.290812530203079	0.356431215708369	0.374616917891367
Meth.SESN1	0.258491089417064	0.370246164655434	0.441358582013662	0.396548067079772	0.33165244696385	0.413656610763846	0.414579195918938
Meth.SF1	0.241563387914532	0.327478208857642	0.428736127372958	0.363656230172393	0.278469458837029	0.386300094305653	0.376497189034166
Meth.SFN	0.0574210331723986	0.0747839140864241	0.0995792873763162	0.0794187576140225	0.067813899459536	0	0.0931190772918151
Meth.SFRP4	0.0794804501445202	0.0896402662813366	0.77036361083726	0.128820583942963	0.0852177237244323	0.791997367114473	0.013750065160861
Meth.SHBG	0.0625700220181321	0	0.0689505623812478	0.0617724337194631	0.0556157315084518	0.08474104944407	0.0784677759036996
Meth.SIM2	0.0980008187297445	0.120387966420498	0.166131718956145	0.105703421403397	0.000755537139055944	0.139458773539444	0.143373964105124
Meth.SIRT1	0.0574765115960503	0.0736065909338909	0.0742880638545675	0.0767504002217252	0.0679068237737255	0.0862928865477847	0.0882959886146809
Meth.SIX2	0.139529479583652	0.218719131550326	0.252171994959435	0.198012025635381	0.123722436652235	0	0.192340652054674
Meth.SIX5	0.237557310057528	0.323912471634753	0.428821977679819	0.334054069164179	0.291248937393317	0.383015249314447	0.361393097476284
Meth.SKIL	0.230922003912658	0.326679874212926	0.388725933642738	0.347366176641582	0.287339776624769	0.373073712114883	0.363247165524819
Meth.SKP2	0.265360583202111	0.358137960434075	0.455273724643825	0.397046765892892	0.319964212359305	0.424974787183301	0.405594806583184
Meth.SLC18A2	0.0987632848283483	0.103226229080136	0.249748101427487	0.099056901687221	0.071402821617804	0.264902839330017	0.132389409660784
Meth.SLC19A1	0.0956454132386986	0.0846809092055675	0.0895388548661232	0.0860613718903169	0.0690513110104764	0.110283010558214	0.120347559088227
Meth.SLC20A1	0.216447687097234	0.290597962996844	0.470503512096237	0.302801728010473	0.249426433257455	0.350881208162408	0.342328275465613
Meth.SLC25A1	0.0702239137961462	0.0882960734346706	0.0985228920084872	0.0972265437343984	0.0753764355534252	0.104241073463902	0.0988920483966923
Meth.SLC25A5	0.0552279521341789	0.0769074275984895	0.0805650580067039	0.0822725705031325	0.0679923051633564	0.101678880564798	0.0940350899481196
Meth.SLC2A4	0.192387024707964	0.265832852258327	0.417769327914119	0.291306317475611	0.218506694841888	0.276893678806673	0.301598772775817
Meth.SLC30A1	0.237117264150359	0.288969934288181	0.484420321269822	0.354669301344782	0.293731224194905	0.367220806782998	0.362144959775022
Meth.SLC34A2	0.000843192318517823	0.108708835119605	0.275823872002649	0.116510157076248	0.0777448248528063	0.208924209660962	0.131845361352597
Meth.SLC4A1	0.122230360711793	0.115548972064947	0.0939715993146264	0.111912845350272	0.116342882648355	0.00182944785874788	0.166273144730425
Meth.SLC5A5	0.15403399491903	0.21893862788906	0.832133825242984	0.166941150138807	0.0988967546960969	0.845220154675434	0.183216822193701
Meth.SLC6A3	0.0503382604917278	0.0749477114241874	0.459017602568389	0.092849515508052	0.0620189558184697	0.445316413558453	0.100978336953916
Meth.SLC6A4	0.116293780418598	0.110802177484372	0.251349574999415	0	0.0603448307853449	0.254466926364734	0.172838167118151
Meth.SLC6A5	0.140234450619307	0.124478398732456	0.632250958331612	0.21662834059421	0.181605966363836	0.513200765826626	0.160523910982914
Meth.SLC7A1	0.22757288170218	0.303514764685259	0.442051782451833	0.326523720392967	0.27820232821234	0.341418636854164	0.346343294166785
Meth.SLC9A2	0.122298469535712	0.128278257092432	0.134605126321078	0.111634358962119	0.0930201363956377	0.13459588752821	0.155489578838517
Meth.SLC9A3	0.085072414601115	0.104030841871795	0.52923512545276	0.111976724990543	0.0710763607008228	0.52111142104679	0.20068902092567
Meth.SLC9A3R1	0.187849099569314	0.212366547227049	0.27367626935165	0.212930343811972	0.186922037405567	0.22695793587291	0.257672156216962
Meth.SMAD6	0.213878188742723	0.300628595073513	0.388402210287251	0.317952834240435	0.264959078559638	0.336432486399531	0.335809159711046
Meth.SMAD7	0.21354529854518	0.307741525850471	0.358454180910347	0.322677677435607	0.260244171791526	0.346690408146882	0.350808615649216
Meth.SMARCA4	0.208495963938989	0.287210663734225	0.422178497419281	0.301205053754657	0.248254656574988	0.322036103632155	0.316660203097306
Meth.SMARCC1	0.185363773228278	0.251063023490136	0.36398270673238	0.24576963210157	0.162162983656428	0.268652498981372	0.277586759222655
Meth.SMARCD1	0.248584256932207	0.324614846760852	0.446505547373925	0.306285958080408	0.306465515322597	0.381872676849767	0.367181946703094
Meth.SNAI2	0.206065344970186	0.291763847967149	0.38491172341581	0.314450920430525	0.244174039689669	0.3201736154412	0.323101583782437
Meth.SNCA	0.00236166289614488	0.168406092519939	0.736921692218482	0.325775437868172	0.258573559831912	0.654523454760725	0.192387661594294
Meth.SNCG	0.0598221006246556	0.0682727916024895	0.091679225013865	0.0760470896533843	0.0612884421508683	0.0954198306035714	0.083583289340928
Meth.SND1	0.183276303446102	0.217071465904073	0.34980533363731	0.239451073052063	0.229250423926084	0.305669651455746	0.284350305379453
Meth.SOCS1	0.210568939419172	0.32195720845654	0.341886549537256	0.368250160685392	0.289776118219612	0.435131752637872	0.37641602849687
Meth.SOCS3	0.157094710183992	0.180681913196631	0.490007136136819	0.243986079239535	0.148652779774196	0.392767666507356	0.389779865686536
Meth.SOD2	0.234757505990667	0.330035096888849	0.422818283499525	0.344638483333909	0.278378069059147	0.373322983749025	0.359114938730185
Meth.SOST	0.0576929799914144	0.0248471447274724	0.0792869780852154	0	0.0520556079751902	0.00315744563695297	0.0764961806030193
Meth.SOX2	0.0512592155043902	0.0708566623114956	0.257889761406055	0.0899865851597684	0.0637253252033076	0.214978144678356	0.0861755984144608
Meth.SOX3	0.0521810717747244	0.0706109666586748	0.30405269469984	1.07719563716056e-05	0.0594604384475195	0.316030172902208	0
Meth.SOX5	0.226737415109542	0.272625455638968	1.05430003391365	0.358011417135571	0.195403402049428	0.934206847247068	0.384639911470187
Meth.SOX9	0.117583890181576	0.133493007175028	0.297126421175865	0.179266063967922	0.0921170957707225	0.204119578933273	0
Meth.SP1	0.13512325214393	0.183632563454286	0.289593943287328	0.192548273147531	0.17392669846851	0.200853526062054	0.198803790146345
Meth.SP3	0.13451138044087	0.162084084158045	0.177641067762841	0.160721188936554	0.136621455601227	0.175571035201102	0.19974606323021
Meth.SP4	0.237127740740003	0.316100079103149	0.424902581611432	0.241409570362337	0.238514640485417	0.340896650428827	0.360476180910392
Meth.SPARC	0.12910864995272	0	0.750168222694081	0.169940800028636	0.110297055732789	0.684886216120071	0
Meth.SPI1	0.0631547584402549	0	0.121279630160545	0.0785179526056546	0.0665374394549948	0.100231845267601	0.0756567676727986
Meth.SREBF1	0.0768276004927766	0.0681138297054767	0.0831854800515574	0.0766094886202271	0.0598096200147136	0.0978841582333413	0.0164301089821661
Meth.SREBF2	0.202185401612963	0.277723930652631	0.422689484004112	0.292568685026108	0.252246934959894	0.322705814776356	0.309896897383453
Meth.SRF	0.0944721389897417	0.152528937176045	0.284538636945481	0.166569243153347	0.104730940195596	0.218858950331004	0.184976615123598
Meth.SSRP1	0.146112861324447	0.165094670746128	0.296899551975775	0.18553337578302	0.159671390466524	0.21696187714479	0.214135588345817
Meth.SST	0.0636693789903039	0.000503726852513687	0.617961871419635	0.00686281756493173	0.0595503439087295	0.629886401192596	0.146682101359189
Meth.SSTR2	0.120294761402065	0	1.15890461840229	0.0024522237540778	0.0886921828722272	1.04399658786695	0.349486285708383
Meth.ST14	0.0605729269896159	0	5.55506088856759e-05	0	0.0552408571055129	0.0753803206453578	0.081810204484242
Meth.STAT1	0.229993942115881	0.324513519825102	0.444897849105819	0.340576666772233	0.278546887450463	0.370975514214082	0.362749880659463
Meth.STAT2	0.268800692343351	0.359052482632053	0.481991182676189	0.370820990440826	0.306305135501039	0.404331246805262	0.399990545354135
Meth.STAT3	0.188826762572183	0.210292781472511	0.626108246206239	0.169213376278508	0.0997061463709711	0.567471730304726	0.335580242640745
Meth.STAT4	0.0471583124132689	0.0644526712015135	0.0734136412914111	0.0911994063711935	0.062620192030009	0.0844570587054081	0.0827532161995261
Meth.STAT5A	0.135646906357717	0.14343103921225	0.139480101865014	0.109881694150437	0.0795407992339702	0.165154198528946	0.141263117776365
Meth.STAT5B	0.149372968053885	0.178112290437932	0.619802916771406	0.221109333106673	0.121976837197047	0.526213909910528	0.207252347275696
Meth.STAT6	0.229114728245114	0.320070938049455	0.388461744358397	0.347489418383588	0.286564186664574	0.390065442812291	0.371496307385672
Meth.STK3	0.169016062989354	0.184984364145347	0.19645543790121	0.193674598552762	0.167361247009642	0.201222688336904	0.219709299442204
Meth.STMN1	0.140746478590708	0.156768998640332	0.138436791408607	0.126547421218638	0.119729533834718	0.138033499591678	0.18633168003882
Meth.STRA13	0.174979112846609	0.294106091432403	0.463182116968454	0.297221193714628	0.268830737184187	0.338756850496077	0.35324482203169
Meth.SUB1	0.270558685473741	0.367287149881758	0.439636319896991	0.416428721189727	0.354685645222588	0.456071068842731	0.434284245096471
Meth.SULT1A1	0.135438744146447	0.181557843673621	0.445519986911985	0.265404489005502	0.188764202550197	0.305026593628876	0.239459014180564
Meth.SULT1A3	0	0.120499160577365	0.479644275879399	0.108133753722613	0.085738632832327	0.388619249008902	0.262873646970077
Meth.SURF1	0.0487430977793111	0.0670352933694576	0.0961517336968515	0.0754993583502129	0.0590669572469616	0.138688639188761	0.0982836030917012
Meth.SYVN1	0.251503417677584	0.352454441943627	0.412480312256189	0.379658703345154	0.299459259531931	0.402656252913878	0.399157013109633
Meth.T	0.0470788453800439	0.00446091342193482	0.817060811893158	0.119624826956572	0.0887943183269349	0.809736173926981	4.94420618820238e-05
Meth.TAC1	0.0537974083676948	0.0761835265899675	0.458577943567255	0.0993673782674915	0.0754850095662298	0.396489667104333	0.0876968392316338
Meth.TACR1	0.0619458633141595	0.0954449897100549	0.398382185770589	0.113183579060154	0.0815826384625475	0.386120211484015	0.108938741776193
Meth.TAF7	0.201689578552229	0.279797612089678	0.523924791441501	0.266597286966563	0.131365849200572	0.475224199420868	0.363085240790182
Meth.TALDO1	0.212574776090073	0.290285050675231	0.437263131869946	0.301925498694143	0.24383791060312	0.344600089866477	0.338056077476088
Meth.TAPBP	0.202997253636639	0.287235895950129	0.345380805024402	0.329439854164097	0.247321290223401	0.364802643714088	0.347050838279203
Meth.TARBP2	0.256941196940038	0.365622233317932	0.4924096206402	0.412380557387513	0.339313956005999	0.42091753038559	0.406589702222791
Meth.TBP	0.17690193195238	0.210460336194512	0.199345410597985	0.191546889216699	0.172801564936076	0.206202699175189	0.248498459591098
Meth.TBX2	0.0803559142084899	0.0870736533409685	0.261698424061089	0.0909993948319042	0.0674839214344101	0.23418840066852	0.134551700346944
Meth.TBXA2R	0.163622088588563	0.188600822664041	0.584151804332607	0.311007518236061	0.260235596061482	0.397125673772016	0.299124438354357
Meth.TCF4	0.194238497291519	0.258126080722113	0.331201587591732	0.294894635704287	0.230414809416741	0.319506495507036	0.301308083879987
Meth.TCF7L1	0.105619919941882	0.213986107283837	0.401818759605723	0.239389656862456	0.121760699999055	0.228897158126966	0.193324003034155
Meth.TCIRG1	0.0508579721170347	0.0114717777672108	0.09239196137906	0.0781442871964225	0.060638502002012	0.0901348995281076	0.076212975422935
Meth.TCL1A	0.0534021343427598	0.0639035356618861	0.0137244644930308	0.00182518156451989	0.0551387638228247	0.0771139267506274	0.0809107029856626
Meth.TCP1	0.246788622985566	0.346465585214977	0.408844201644492	0.369107534741213	0.294092170697437	0.398199049146748	0.377154129541949
Meth.TDGF1	0.11492820662167	0.153600846200964	0.100612205795398	0.0995678976603226	0.0947451612930573	0.113425983565605	0.143818012072344
Meth.TEP1	0.092911976469719	0.129320513266148	0.243087011605891	0.132614920415247	0.116709827392435	0.140277955137884	0.13840151755953
Meth.TERT	0.0523475645561264	0.00408384331071943	0.089930800134884	0.0744170496850192	0.0605136236703759	0.0950606959828074	0.0767708767461991
Meth.TF	0.0595000655358018	0.0753254703744787	0.16332117087854	0.0823558408805805	0.0688882549392655	0.144718052787869	0.0882116015086692
Meth.TFAM	0.195301592549687	0.262071453877475	0.390221277226334	0.285252916635004	0.225130044770967	0.298474760014325	0.308690800056629
Meth.TFAP2A	0.153618953921613	0.182491005622858	0.240402805033053	0.20038597462198	0.137166952488234	0.169545302617012	0.196369332365894
Meth.TFAP2C	0.151122565728713	0.187409679856472	0	0.159028675573273	0.0836782803335475	0.273200975229746	0.201252056939871
Meth.TFAP4	0.229526482009773	0.340664369573408	0.402829195683461	0.363004905090417	0.305300137484021	0.397921506439734	0.382362912560641
Meth.TFF2	0.066360575999464	0.0325451231390255	0.0799065715215909	0.0783851146376425	0.0687973682737388	0.104988952301292	0.0846815143632699
Meth.TFF3	0.0607828802864636	0.00201342783032917	0.0773995185680139	6.26982141658732e-05	0.0618292112808687	0.0965814444304279	0.0783903230315213
Meth.TFPI2	0.0816507934420136	0.10198290813445	0.232928760763359	0.148066867043888	0.119436500890172	0.210051673631491	0.154721850530738
Meth.TFRC	0.230675827261004	0.289903703781079	0.408729418821804	0.313762077508165	0.270000234129987	0.377195540885105	0.383040659400655
Meth.TGFA	0.206490936375921	0.270276271710723	0.336814924978959	0.298743304448004	0.220632146556709	0.285711223418435	0.30597102463984
Meth.TGFB1	0.0480716668526775	0.0650851031531027	0.0733372892694661	0.0749201617890386	0.0587852422979994	0.0836410242505881	0.0765103142680708
Meth.TGFBR2	0.221060816324058	0.236931854412432	0.631839909814423	0.310639077109147	0.252825169878305	0.572323262316191	0.00148698109732063
Meth.TGFBR3	0.127470336733885	0.00923594782398983	0.329216554020389	0.139875034122341	0.0930531205001979	0.30996539778942	0.157928455935336
Meth.TH	0.0536992551552274	0.0697264773545388	0.0839909218599918	0.0774614461507079	0.0607392289118662	4.03840452381734e-05	0.0780970797302914
Meth.THBD	0.000123406445137403	0.170086927856202	0.17350312070086	0.190066091319048	0.000524335842231156	0.192175238126238	0.00222160040357871
Meth.THBS1	0.173495383231368	0.266429573332302	0.354476129996103	0.312297949765158	0.255574317738514	0.312663293762747	0.312060472135171
Meth.THRB	0.149409004552139	0.166963497976625	0.172946195374774	0.180573732551399	0.170572410793751	0.211281426690379	0.228656880754166
Meth.THY1	0.0568941599530992	0.0658441850346368	0.107468592994506	0	0.0540138328610719	0.119882242717161	0.0863340744159886
Meth.TIMP3	0.0831993210752286	0.087748223217456	0.17879278724024	0.0997238474819081	0.0770348981633691	0.166886707896658	0.119625522730004
Meth.TLR10	0.0974795977397425	0.103065072121022	0.11472902776159	0.117337051287318	0.103141819950226	0.123058341427348	0.0861282394116268
Meth.TLR2	0.165979349194163	0.214802726266458	0.314053241076753	0.218347452226025	0.150795466014102	0.248794974757839	0.250725794295978
Meth.TM7SF2	0.0579611030226748	0.00111333034086839	0.0881011530076883	0.00106702892306628	0.0502503427989771	0.0996320948743164	0.0871434214557742
Meth.TMOD3	0.0963700756046126	0.103630113773153	0.0983970545079842	0.107938763340625	0.0998694953697857	0.147097184062455	0.132978241486216
Meth.TNC	0.218203248421309	0.304094569892916	0.368945670801752	0.326064865901779	0.255845905433387	0.347326708123707	0.355779775912341
Meth.TNF	0.111786894999376	0.106033464959837	0.000222420771270511	0.0120496941995101	0.101214178889379	0.169405829549102	0.143592519115994
Meth.TNFAIP3	0.278105718277899	0.374607414692978	0.484635865062856	0.408051414380198	0.340761056207041	0.453024445611149	0.422395875039914
Meth.TNFRSF10B	0.212199148025255	0.287974720157414	0.454185549642861	0.324467820830517	0.250983533319993	0.333417792292453	0.316095210881455
Meth.TNFRSF10C	0.123245318797977	0.107945471684256	0.37979364109841	0.0991759934872694	0.0709513257626815	0.352837959926311	0.176736925830747
Meth.TNFRSF11B	0.117730606027774	0.108076610815855	0.365014859898765	0.123340619831207	0.107438424219732	0.363806931605832	0.132516277151347
Meth.TNFRSF1B	0.117715792428182	0.155194164491401	0.499488217033927	0.156724827601433	0.107119814589073	0.494918577907291	0.38420675786784
Meth.TNNI3	0.0536498255902239	0.0731444554671208	0.106272755039345	0.0834644346072358	0.0644528646729445	0.0982567009404403	0.111057165401259
Meth.TOMM20	0.20792833317845	0.291465360579731	0.389396619407276	0.315063745088763	0.175543873046599	0.327417050571761	0.319198715307469
Meth.TOMM70A	0.27419738172453	0.342567391170782	0.00380827730692075	0.444419997131691	0.350254120075654	0.520362448173975	0.51516837981093
Meth.TOP2B	0.258803267922419	0.355744500610029	0.520256538416363	0.388707573257068	0.319426086305563	0.406147518412686	0.403608070341851
Meth.TP53	0.233856345594671	0.3186401760761	0.43955631680471	0.351319951298807	0.279372855255012	0.369186964854624	0.363401676853051
Meth.TP53INP1	0.148625761239652	0.177271800105617	0.224008729259944	0.193912697622731	0.171656974190887	0.207573356395124	0.223588482219699
Meth.TP73	0.0651816172157579	0.0894583608324485	0.182703099147308	0.0881839804050898	0	0.156610046588405	0.114951795153088
Meth.TPI1	0.204757674102102	0.292429508900678	0.370298534093782	0.27245503373731	0.241033959683714	0.318793398341737	0.313176205604148
Meth.TPM1	0.0659030822577508	0	0.0703476059350553	0.0966772635882821	0.108630119463888	0.0814824898725371	0.0779802286658008
Meth.TPT1	0.260622824919374	0.360031883933087	0.545176320457808	0.385288422788348	0.319239108507687	0.413220543005984	0.347125558394458
Meth.TRAF4	0.187995262911279	0.267274647995773	0.353972550177358	0.271033363535358	0.185168091045544	0.311672565004588	0.285797210354182
Meth.TRAF6	0.155396111245343	0.21613477375237	0.32674852926242	0.219187132747402	0.18750677143719	0.239051821824669	0.24132651731769
Meth.TRH	0.049084805337298	0.0620026566495633	0.00116908851507234	0.076014622517862	0.0587678003214696	0.0749547221133602	0.0799224290893311
Meth.TRIM25	0.226201140460276	0.306499781408328	0.484514655843387	0.314177123278094	0.259990896376937	0.336574593064334	0.341558891080271
Meth.TRPC1	0.0805925619537802	0	0.543007097760883	0.147306848808363	0.0917664760153189	0.438252872146541	0.124966939653222
Meth.TRPS1	2.52101888952567e-05	0.242524517738366	0.398552797821067	0.316298082663862	0.237906930358646	0.353301551539651	0.353793129759101
Meth.TSC22D3	0.0632974839886073	0.0770622137417728	0.185012748424142	0.090254998759546	0.0694970848942717	0.161192982019877	0
Meth.TSHR	0.0844143654018439	0.0953096110473678	0.110937194589251	0.0889968506861961	0.0871378217570281	0.0921504384482143	0.101486268575022
Meth.TTF1	0.101245015551683	0.0860848061499429	0.0856853114997249	0.0826945206541214	0.0702096603529032	0.0917647360618651	0.0982140721303127
Meth.TWIST1	0.00427734746057847	0.0927763001803872	0.612929373101205	0.13700127825528	0.0788501912431933	0.517664932419485	0.145354465280979
Meth.TYMS	0.210021306617163	0.287554219009883	0.375024981342398	0.312225219843839	0.225725573270086	0.34165464724021	0.314929891847545
Meth.UBTF	0.185322817036468	0.249039598492483	0.577961636344009	0.220420460033969	0.136256892725861	0.445281194713686	0.325603904834311
Meth.UCP1	0.120911692651768	0.119870714824588	0.482226149182034	0.135971781595617	0.0803584508204527	0.475368317979323	0.188050089388905
Meth.UCP2	0.188924192711741	0.0449803038830737	0.534755871905267	0.351132949633894	0.338045415187585	0.364253587692341	0.37615278556777
Meth.UGDH	0.0626573979431397	0.0852192101113083	0.42014569168059	0.105599999011471	0.0797702500990816	0.357394881074625	0.104421939726881
Meth.ULBP1	0.152845772958856	0.206047306303158	0.426366619002993	0.221817720091272	0.200628862453753	0.271470905563995	0.285807722605168
Meth.USF2	0.282360860004846	0.332748947214434	0.42726203139756	0.344777464798948	0.320585658961981	0.414518946392547	0.401248638185795
Meth.USP18	0.216026777814432	0.212929282207534	0.262464308333013	0.209936077904254	0.185376027378808	0.206187867194917	0.26526764169796
Meth.UTF1	0.0698504965234627	0.101969713450199	0.543040306248632	0.0794299781753522	0	0.553189931165507	0.172116598818394
Meth.VAMP2	0.154581320981065	0.207033846783421	0.381481724261677	0.236983728991056	0.192779773314119	0.257550937626057	0.246234589471852
Meth.VDR	0.222462029131372	0.301126743818651	0.379115547162079	0.330452564415435	0.261756889464802	0.365232861556543	0.367159115110078
Meth.VHL	0.228129672970143	0.30670994502339	0.389527311477901	0.323217220923593	0.255581691563691	0.333786682394125	0.330201244529976
Meth.VIM	0	0	1.51642792931628	0.220153081149657	0	1.3796882118293	0.262735288308431
Meth.VIPR1	0.1178654098343	0.136964820717297	0.176937092832161	0.138286287400744	0.0837521038391599	0.179045306016564	0.161386099835099
Meth.VSNL1	0.226839863617317	0.299723615757103	0.415136420781277	0.329635615407347	0.261632955386593	0.300794440510314	0.33056518453404
Meth.WARS2	0.23590900253902	0.328104364088876	0.435474350625964	0.343268491498112	0.258569731255347	0.373141946822716	0.368047947949958
Meth.WEE1	0.278785622665091	0.371761643823235	0.456178159281555	0.31513175265889	0.277907430016711	0.404457546222311	0.432395296833809
Meth.WNT4	0.0645577143126665	0.0811463257768126	0.155610290490944	0.0909653619566421	0.0766836985171082	0.0946276271524267	0.0926807257101705
Meth.WNT7B	0.123860898239134	0.16461682506506	0.193947638539546	0.169110732306251	0.120969028513347	0.17620707805514	0.184185119653829
Meth.WRN	0.0904931045987728	0.115562328879458	0.358783062068322	0.119609845029284	0.0856729709240041	0.364233559347471	0.153140580740666
Meth.WT1	0.0779585802425781	0.099234570197023	0.559745974075218	0.111584672772732	0.0739142085794927	0.553187970206307	0.133217155968563
Meth.YBX1	0.056347271949593	0.0744402539396429	0.111522141604076	0.0848167345723334	0.065705120750067	0.085956694693164	0.0832337616752289
Meth.YY1	0.232234924166592	0.330406272150548	0.309066740005796	0.323214371595685	0.266783175207604	0.404087382122774	0.360652102541016
Meth.ZBTB16	0.060575162710455	0.0729908764787742	0.0842583270875136	0.0852450201737474	0.0655076965060883	0.0881702663160515	0.102361409554752
Meth.ZEB1	0.150966389512853	0.218412279917839	0.215268619943144	0.225622803295283	0.18414412774216	0.278720025737636	0.239895256184832
Meth.ZHX1	0.152577406247301	0.213007369752084	0.304759258808547	0.215011354718847	0.178697911500335	0.219451268391939	0.224083610569568
Meth.ZNF202	0.240697363645077	0.332585877627085	0.441920836126128	0.345237324652088	0.286065288321743	0.369911599678533	0.375188970059027
Meth.ZNF267	0.163908350359195	0.187623158881495	0.608987069910566	0.269475149461736	0.23007478116156	0.461551445331201	0.22934720871847
Meth.ZNF76	0.159651406614938	0.191635588498754	0.259152812873198	0.198582053228143	0.163761155855707	0.247704120269008	0.240290968861691
Meth.ZP3	0.186017074135285	0.328960479619998	0.216122196698368	0.263037334566263	0.209103344879472	0.427111941266398	0.297743955545556
