# Supplementary material for: Preferential Activation of the Hedgehog Pathway by Epigenetic Modulations in HPV Negative HNSCC Identified with Meta-Pathway Analysis
Source: PLoS One. 2013 Nov 4;8(11):e78127. doi: 10.1371/journal.pone.0078127 (PMC3817178; doi:10.1371/journal.pone.0078127)
Supplement: Methods S1 — R code. ZIP archive containing R code used to for the analysis in this manuscript. The README file in the archive describes each of the files contained therein. To fully reproduce the results, the scripts should be run in the following order (1) Preprocessing.R, (2) RunMEGAPSReplicateThreshold.R, and (3) Postprocessing.R. Note that the CoGAPS analysis and associated gene set statistics are stochastic algorithms, so results may differ slightly from values reported here though qualitative results will remain unchanged. (ZIP) [file pone.0078127.s009.zip › CodeArchive_S1/GAPS/ExprsFALSE.MethTRUE/NormalTRUE.HPVPosTRUE.HPVNegTRUE/nP7.nIter50000000.SigE0.10/Pmean.0.8708687886.txt]

"1"	"4"	"11"	"14"	"15"	"16"	"18"	"22"	"25"	"30"	"31"	"37"	"50"	"2"	"3"	"5"	"6"	"7"	"8"	"9"	"10"	"12"	"13"	"17"	"19"	"20"	"21"	"23"	"24"	"26"	"28"	"29"	"32"	"34"	"36"	"39"	"40"	"42"	"43"	"44"	"45"	"46"	"48"	"49"	"114"	"115"	"116"	"117"	"101"	"102"	"103"	"104"	"105"	"106"	"107"	"108"	"118"	"109"	"110"	"111"	"112"	"113"	"119"	"120"	"121"	"122"	"123"	"124"	"125"
"p1"	0.00986009683426281	0.00453190925156434	0.000904276590534355	0.0200361727125299	0.0214770112550879	0.0285457831117083	0.119996712545808	0.0252910433708966	0.00515179628828617	0	0.00732402688556088	0	0	0.00118888905648962	0	0.0217044643552038	0.00263883230397181	0.020061085395517	0.0171288339876922	0.0538101813652519	0.0261263975196821	7.40286650870745e-07	0.00154021216091162	0.00196443435045326	0.0169528286685624	0.0386762106206557	4.54773033869254e-08	0.0137964280332462	0.00717281372730113	0.0167783965537987	0.0226233472960754	0.0184744615936109	0.0141823042337362	0.0731501271595687	0.0453462658822478	0.0200669119867026	0.00738689442406028	0.019776494631487	0.0154139679122739	0.0136115039494682	0.0109176258495308	0.0134014126498812	0.0823540791665619	0.018255057791111	0.0145233668836013	0.0106441212317185	0.017419932039121	9.87282970179781e-10	0.00236094182714674	8.64078844832228e-08	0.00402611690229398	0.000928682574356678	0.00782548649633482	0.00700537004982275	0.0233736738055435	0.00158216119710613	0.00259214135568569	0.00247081376999184	0.00175082352824716	0.00296098788913807	0.00491351975129619	0.00173878439148347	2.04830863031865e-08	2.55148217679973e-10	0.00427020979101875	8.33600451558588e-11	0.0158038056847869	0.014362463132269	0.00182641224703003
"p2"	0.0186218848654294	0.00261203719224456	0.0384619359720813	0.0358075252386535	0.0398914155441638	0.0389438069556336	0	0.0292743988462313	0.016206328272653	0.0368988900537934	0.015445708634322	0.0583899768505862	0.0253436969123104	0.00815394133225793	3.03310463994337e-11	0.0185054272258628	0.0100686289409323	0.0195892492302524	0.0314973092067864	0.00230312996942045	0.0287787797490514	0.0211122119705004	0.0167546585674543	3.71695894761321e-08	0.00761209380039349	0.0481375565958547	0.0134076403321131	0.00420458002123338	0.0244180608087948	0.0320753701105828	0.0223218711433827	0.034251704770176	0.0359069458458281	0.00117483249041744	0.00282647084681406	0.00171458555981695	0.00134514171297406	0.014196342005073	0.0109394987810572	0.0216676595174612	3.31120841338834e-12	0.00285459843770878	0.0138427244536372	0.00148745931383174	0.0259361981798748	0.0242920194153009	0.0289531427015599	5.20838286793914e-09	2.49488957025024e-06	0.0130941554700963	0.0154574072219622	9.95870345067385e-08	0.000425857221570031	1.03997165214748e-07	0.0020274842034103	1.61413365436467e-06	0.0108374711207173	0.000814460667406604	9.57430686904635e-08	2.44680491683092e-08	1.67623726787044e-05	7.05301350273385e-08	0.00943579496101671	1.82443129940744e-05	1.41379250356801e-08	0.0111622833476072	0.0243757178657502	0.025353595565313	0.000748767396753381
"p3"	0.0113833913275952	0.00104059716558839	0.0019598311957877	0.00540417418399691	0	0	1.39013210363788e-10	0.0135385706362309	0.00985663702479902	0.0168884666228805	0.00946535673124632	0.00649657747195344	0.00752961199809135	0.00800362492177758	0	0.000612053630175684	0.00428203087515751	0.0163471076605119	0.0453139947396708	0.0121885422288581	0.0121828461282789	0.00231888725184616	0.00730437814156387	0.00734203383472853	0.020634842319194	0.00914478376425492	0.0159594394086604	0.0155328420712986	0.00623036366963026	0.00645445709734362	0.0105918425063286	0	0.00833562945106399	0	0	0.00765710485201126	0.0258871139764059	0.0124650035078521	0.00358652654681903	0.00657911095804275	0.025204081885088	0.00392163963029593	0.00011007637424838	0.00171814350234814	0.0554820306203933	0.0488119759992519	0.050505287123876	0.0283914318853728	0.013461641799753	0.0169735791718212	0.0220699660824121	0.0231482057335177	0.0233523713894907	0.0139672750171744	0.0461963115310441	0.0100623015447075	0.0145164477454348	0.0271928251308386	0.0196417525119721	0.0143757295295669	0.0118917700989353	0.0150454736889209	0.0145674237580801	0.0202731773167957	0.00701461142478637	0.0208205139845541	0.0363664019182874	0.0404174383779397	0.025982341184435
"p4"	0.00973843888832496	0.0246470786018897	0.00796131286908604	0.00992606558090006	0.00402356530797102	0.0101150626021825	0.00662735211120996	0.00387540987846564	4.79809922467603e-11	0.020025757259571	0.0232756320326775	0.010319797678747	0.00806608712358365	0.0483288774272636	0.0262534425837851	0.0153165264222647	0.0156438098468457	0.00188503724266121	0.00196387083520698	0.0214359386079579	0.00723184946215674	0.0162117253173768	0.0214440076585235	0.0146663065440196	0.0180318050576749	0.007085552601501	0.0443587425524218	0.0408757041896148	2.83426923989565e-08	0.019191606804719	0.0174723758122893	0.0166763603212473	8.29680454859145e-08	2.10262560203397e-10	0.0382062800735864	0.0323321121308876	0.0318062284559379	0.036049298921439	0	0.0218591903764362	0.030124601532274	0.0473230960448525	0.00165962805372649	0.0317627553264506	0.00244014675529097	0.000384443637041954	1.20682205091063e-07	0.0160269858402521	0.0105619193056498	0.00266077417000089	2.10670198259656e-08	0.0188713199733018	0.0130149521346275	0.00913933716696964	0.0245164691455923	0.0117240020866298	0.00203821666047915	0.0178241921362169	0.0154386679586813	0.0133894384182253	0.009440638429912	0.010171339623718	0.00363655320803017	0.0184033813194949	0.00828192696449668	0.00841338561698335	2.94249589504829e-09	1.30361809783623e-07	0.019823232688165
"p5"	0.0152617384721705	0.0175434073421955	2.1616680721487e-08	0.00915389105145069	8.42710022738357e-09	2.61414844157053e-10	0	0.00545977163790311	0.0210648280637404	0.00990657201922121	0.004514656652209	0.00188125657642157	0.010551446298527	0.0317598229067777	0.0852182190080401	0.00840851244058218	0.0190028294733098	0.0540675497387243	0.0204644946611154	0.014747937099832	0.0100018852736755	0.058889434750469	0.0101736269188502	0.0176542967671634	0.0526361934499561	0.00500594099529462	3.71404732125217e-08	0.0237930189052515	0.0194766934181825	0.00778084220098627	0.00104333473557964	0.023215977827448	0.00922971607876586	0.0276355595351826	0.0196325114185724	0.0189280739208969	1.11260358766333e-11	0.0301136091104166	0.0397651028251431	0.0313274674406457	0.0418376694078603	0.0399603192391973	0.0184335968076418	0.0311917051243958	2.849499340408e-07	0.00334910500108729	0.00176171091337435	0	0.0110003181979351	0.00663019340256069	0.00517684749522552	0.00128441764334202	0.00632817338701312	0.014229054023706	0.0051586052996512	0.00798031446355775	0.00858466698347636	0.00483182088241137	0.00252612529506476	0.00163220836457415	0.0128525000247834	0.0100176663696287	0.00752231102745827	3.32364498387852e-10	0.0172822171827932	0.00307729629626542	4.57030079004074e-09	0.00203954909671839	1.0317461834481e-06
"p6"	0.0166427342859841	0.0195837213246015	0.0116559326481334	0	0.0126582592472897	0.00826456964228314	0	0.0064945887827696	0.0221783020381595	0.00120139875402712	0.018774367403763	1.27960675305199e-06	0.016564093539133	2.2244046365889e-08	0	0.0160754886899332	0.0196838323122106	0	2.32879823705648e-10	0.00341501404252441	0.0103427266722739	0.00356295412706083	0.0158079784504062	0.0266973373476468	7.74910415782253e-08	0	0.0111684911192179	0.00142035019612019	0.0169370625188802	0.00810119632041256	0.0150618431067353	0.00358357689671434	0.0119104657933873	0.00734700359912965	0.00627188957622787	0.0140698509071301	0.0172733126282744	0	0.0130874912178728	0.00497887378357122	0.00149409995830153	0.000319123608264586	0.00463377233681952	0.0120180759955308	0.0092312565836186	0.0128319884049048	0.00867603859081911	0.0268731393971826	0.0305339560866385	0.0294325208570601	0.0268967166276229	0.0287679125602107	0.0268643417873529	0.0274382102617982	0.00929776619391748	0.0320168444278868	0.0289078091724777	0.0250688311039934	0.0301626049463652	0.0313518630075525	0.0292175783741603	0.0305799412682506	0.031596146940754	0.0304308082980008	0.0300731387069837	0.027914056623524	0.0154825460869983	0.0142562841498893	0.0268165410965264
"p7"	0.0154784332455716	0.0257076632371949	0.0422794148275737	0.0608157186524275	0.0212410438069011	4.14183219495883e-10	0.0526276890685754	0.0481676457842941	0.01814006308196	0.0294116532446764	0.0146355854531158	0.0294831346129672	0.0337237954874449	0.0108985720519339	0	0.00821470725540393	0.016232750932144	0.00700778245736788	1.57767708366261e-06	0.0316681752372415	0.0142994320055497	0.00805493963431286	0.0276964435167081	0.0105348551178332	8.61326265590375e-07	0.00119684942463635	0.0181573693821369	0.0188601289170019	0.0224363152374873	0.00922457734242292	0.00879976148129829	3.51935080340929e-10	0.030639399183691	0.0367966633951945	0.00228396517154484	7.4350692649363e-11	0.0162786282361474	0.00209566325515042	0.0263181982221565	0.00157466709739237	0.0111701860224388	0.00854095599298384	0	0.00432614782897345	2.54410286782746e-10	8.63603462637667e-10	0.0033722225798399	0.0102850137246923	0.0145491741789257	0.0146224211768357	0.00860311383804512	0.0124957580446444	0.0101537196353812	0.0116895510095707	2.60476017569095e-07	0.0187027900891048	0.0128692230277807	0.00786603260989487	0.0145167933309085	0.0149302672773693	0.0124378737356466	0.0159040849627603	0.014928563496376	0.0146329897057631	0.012619211366092	0.0131235480187405	7.27329994230017e-08	0.00196410261421428	0.0147117965047099
