# Supplementary material for: Preferential Activation of the Hedgehog Pathway by Epigenetic Modulations in HPV Negative HNSCC Identified with Meta-Pathway Analysis
Source: PLoS One. 2013 Nov 4;8(11):e78127. doi: 10.1371/journal.pone.0078127 (PMC3817178; doi:10.1371/journal.pone.0078127)
Supplement: Methods S1 — R code. ZIP archive containing R code used to for the analysis in this manuscript. The README file in the archive describes each of the files contained therein. To fully reproduce the results, the scripts should be run in the following order (1) Preprocessing.R, (2) RunMEGAPSReplicateThreshold.R, and (3) Postprocessing.R. Note that the CoGAPS analysis and associated gene set statistics are stochastic algorithms, so results may differ slightly from values reported here though qualitative results will remain unchanged. (ZIP) [file pone.0078127.s009.zip › CodeArchive_S1/GAPS/ExprsFALSE.MethTRUE/NormalTRUE.HPVPosTRUE.HPVNegTRUE/nP7.nIter50000000.SigE0.10/PResults0.8708687886.Diagnostics.txt]

Diagnostics for P created at Wed Jun 13 05:58:57 2012


number of genes: 972
number of samples: 69
number of patterns: 7
number of burn in steps: 1e+08

Initial chi^2: 5.66088e+08

Iter	Burn In	T	chi^2	number of atoms
0	1	2e-08	5.66088e+08	1
1000000	1	0.02	2.13699e+07	641
2000000	1	0.04	1.96356e+07	645
3000000	1	0.06	1.90965e+07	650
4000000	1	0.08	1.88279e+07	642
5000000	1	0.1	1.87453e+07	641
6000000	1	0.12	1.86823e+07	696
7000000	1	0.14	1.8648e+07	676
8000000	1	0.16	1.86029e+07	690
9000000	1	0.18	1.85337e+07	679
10000000	1	0.2	1.84266e+07	690
11000000	1	0.22	1.82034e+07	704
12000000	1	0.24	1.80094e+07	704
13000000	1	0.26	1.79135e+07	688
14000000	1	0.28	1.78154e+07	681
15000000	1	0.3	1.77594e+07	695
16000000	1	0.32	1.77466e+07	668
17000000	1	0.34	1.77384e+07	690
18000000	1	0.36	1.77343e+07	709
19000000	1	0.38	1.77331e+07	710
20000000	1	0.4	1.77316e+07	702
21000000	1	0.42	1.77302e+07	710
22000000	1	0.44	1.77287e+07	720
23000000	1	0.46	1.772e+07	721
24000000	1	0.48	1.77181e+07	737
25000000	1	0.5	1.77168e+07	719
26000000	1	0.52	1.77158e+07	725
27000000	1	0.54	1.77136e+07	742
28000000	1	0.56	1.77117e+07	734
29000000	1	0.58	1.7711e+07	714
30000000	1	0.6	1.77098e+07	729
31000000	1	0.62	1.77095e+07	753
32000000	1	0.64	1.77089e+07	761
33000000	1	0.66	1.77083e+07	765
34000000	1	0.68	1.7708e+07	772
35000000	1	0.7	1.77073e+07	753
36000000	1	0.72	1.77074e+07	760
37000000	1	0.74	1.77071e+07	749
38000000	1	0.76	1.77065e+07	753
39000000	1	0.78	1.77063e+07	786
40000000	1	0.8	1.77061e+07	747
41000000	1	0.82	1.77061e+07	730
42000000	1	0.84	1.77058e+07	774
43000000	1	0.86	1.77054e+07	757
44000000	1	0.88	1.77052e+07	739
45000000	1	0.9	1.77054e+07	787
46000000	1	0.92	1.77058e+07	792
47000000	1	0.94	1.77047e+07	777
48000000	1	0.96	1.77047e+07	762
49000000	1	0.98	1.77047e+07	816
50000000	1	1	1.77044e+07	809
51000000	1	1	1.77044e+07	823
52000000	1	1	1.77045e+07	793
53000000	1	1	1.77044e+07	760
54000000	1	1	1.77044e+07	779
55000000	1	1	1.77042e+07	805
56000000	1	1	1.77045e+07	813
57000000	1	1	1.77045e+07	801
58000000	1	1	1.77044e+07	827
59000000	1	1	1.77043e+07	793
60000000	1	1	1.77042e+07	796
61000000	1	1	1.77043e+07	804
62000000	1	1	1.77042e+07	804
63000000	1	1	1.77043e+07	794
64000000	1	1	1.77041e+07	807
65000000	1	1	1.77042e+07	804
66000000	1	1	1.77046e+07	806
67000000	1	1	1.77043e+07	832
68000000	1	1	1.77043e+07	835
69000000	1	1	1.77042e+07	832
70000000	1	1	1.77045e+07	803
71000000	1	1	1.77044e+07	803
72000000	1	1	1.77043e+07	813
73000000	1	1	1.77073e+07	826
74000000	1	1	1.77046e+07	809
75000000	1	1	1.77044e+07	810
76000000	1	1	1.77046e+07	807
77000000	1	1	1.77043e+07	829
78000000	1	1	1.77045e+07	767
79000000	1	1	1.77044e+07	794
80000000	1	1	1.77043e+07	792
81000000	1	1	1.77045e+07	796
82000000	1	1	1.77044e+07	816
83000000	1	1	1.77044e+07	819
84000000	1	1	1.77042e+07	810
85000000	1	1	1.77041e+07	785
86000000	1	1	1.77042e+07	803
87000000	1	1	1.77044e+07	776
88000000	1	1	1.77042e+07	802
89000000	1	1	1.77045e+07	811
90000000	1	1	1.77046e+07	795
91000000	1	1	1.77043e+07	811
92000000	1	1	1.77044e+07	829
93000000	1	1	1.77042e+07	808
94000000	1	1	1.77043e+07	808
95000000	1	1	1.77042e+07	827
96000000	1	1	1.77045e+07	807
97000000	1	1	1.77042e+07	822
98000000	1	1	1.77042e+07	803
99000000	1	1	1.77044e+07	779
100000000	0	1	1.77043e+07	786
101000000	0	1	1.77043e+07	806
102000000	0	1	1.77043e+07	810
103000000	0	1	1.77045e+07	794
104000000	0	1	1.77044e+07	812
105000000	0	1	1.77045e+07	790
106000000	0	1	1.77046e+07	790
107000000	0	1	1.77043e+07	829
108000000	0	1	1.77043e+07	833
109000000	0	1	1.77044e+07	782
110000000	0	1	1.77043e+07	793
111000000	0	1	1.77046e+07	808
112000000	0	1	1.77045e+07	832
113000000	0	1	1.77046e+07	776
114000000	0	1	1.77044e+07	805
115000000	0	1	1.77045e+07	793
116000000	0	1	1.77041e+07	778
117000000	0	1	1.77043e+07	795
118000000	0	1	1.77042e+07	802
119000000	0	1	1.77045e+07	795
120000000	0	1	1.77055e+07	800
121000000	0	1	1.77044e+07	820
122000000	0	1	1.77042e+07	812
123000000	0	1	1.77044e+07	789
124000000	0	1	1.77043e+07	794
125000000	0	1	1.77043e+07	789
126000000	0	1	1.77042e+07	794
127000000	0	1	1.77043e+07	797
128000000	0	1	1.77071e+07	772
129000000	0	1	1.77042e+07	783
130000000	0	1	1.77043e+07	796
131000000	0	1	1.77043e+07	827
132000000	0	1	1.77042e+07	832
133000000	0	1	1.77044e+07	787
134000000	0	1	1.77043e+07	798
135000000	0	1	1.77043e+07	804
136000000	0	1	1.77043e+07	793
137000000	0	1	1.77045e+07	785
138000000	0	1	1.77044e+07	788
139000000	0	1	1.77043e+07	802
140000000	0	1	1.77042e+07	806
141000000	0	1	1.7998e+07	795
142000000	0	1	1.77043e+07	832
143000000	0	1	1.77045e+07	833
144000000	0	1	1.77042e+07	811
145000000	0	1	1.77044e+07	803
146000000	0	1	1.77045e+07	779
147000000	0	1	1.77043e+07	802
148000000	0	1	1.77043e+07	798
149000000	0	1	1.77044e+07	825


Summary
<number of atoms> 801.1 <chi^2>: 17710304 ; chi^2 of mean: 17697467.1577242
