# Supplementary material for: Preferential Activation of the Hedgehog Pathway by Epigenetic Modulations in HPV Negative HNSCC Identified with Meta-Pathway Analysis
Source: PLoS One. 2013 Nov 4;8(11):e78127. doi: 10.1371/journal.pone.0078127 (PMC3817178; doi:10.1371/journal.pone.0078127)
Supplement: Methods S1 — R code. ZIP archive containing R code used to for the analysis in this manuscript. The README file in the archive describes each of the files contained therein. To fully reproduce the results, the scripts should be run in the following order (1) Preprocessing.R, (2) RunMEGAPSReplicateThreshold.R, and (3) Postprocessing.R. Note that the CoGAPS analysis and associated gene set statistics are stochastic algorithms, so results may differ slightly from values reported here though qualitative results will remain unchanged. (ZIP) [file pone.0078127.s009.zip › CodeArchive_S1/GAPS/ExprsFALSE.MethTRUE/NormalTRUE.HPVPosTRUE.HPVNegTRUE/nP7.nIter50000000.SigE0.10/Psd.0.8708687886.txt]

"1"	"4"	"11"	"14"	"15"	"16"	"18"	"22"	"25"	"30"	"31"	"37"	"50"	"2"	"3"	"5"	"6"	"7"	"8"	"9"	"10"	"12"	"13"	"17"	"19"	"20"	"21"	"23"	"24"	"26"	"28"	"29"	"32"	"34"	"36"	"39"	"40"	"42"	"43"	"44"	"45"	"46"	"48"	"49"	"114"	"115"	"116"	"117"	"101"	"102"	"103"	"104"	"105"	"106"	"107"	"108"	"118"	"109"	"110"	"111"	"112"	"113"	"119"	"120"	"121"	"122"	"123"	"124"	"125"
"p1"	0.000105871675057958	0.000168323259086883	0.000190429992014481	0.000254495646169709	0.000241027004081398	0.000199176600690042	0.000516493417402985	0.00021988331263613	0.000103427444133116	0	0.000109412372154268	0	0	0.000150402643107108	0	0.00013244932816599	0.000114796413608087	0.000202283008656325	0.000298329618836587	0.000188533582002428	0.000135419468257698	8.63427356851196e-06	0.000122305280474341	0.000102616796117665	0.000181631838224335	0.000189102941079811	7.39379646533948e-07	0.000122240967505666	0.000109648871385845	0.000119267258573376	0.000126996391005196	0.000146119816780528	0.000137314754696198	0.00039625491868316	0.000239883689717893	0.000136467859555143	0.000113980284364632	0.000140049682399436	0.000140327621066554	0.000137058071892135	0.000250414748732537	0.000133280359385218	0.000254529573213784	0.000163077747951466	0.000351310580937464	0.00028738763604045	0.000301826076012302	9.8728297017976e-08	9.62347817061941e-05	1.52623033301049e-06	0.000109011822843162	0.000115968462851032	9.90301050709832e-05	9.52108328381544e-05	0.000263168058260173	0.00016138449513451	8.93689251147601e-05	0.000117895881211171	9.47595150817208e-05	9.99010613344093e-05	9.48546172714362e-05	9.6508422633731e-05	4.18161209069622e-07	2.5514821767992e-08	0.000103021158465493	8.33600451558595e-09	0.000194615558838811	0.000223560819139498	9.00105182232949e-05
"p2"	8.1917049183207e-05	5.55822317878695e-05	0.00012072599831197	0.000140797140645504	0.000177126997517204	0.000137885765482158	0	0.00013181496687826	0.000113956316798863	0.000121518614583952	9.16127290484337e-05	0.000154945434017846	0.000100887726320218	9.6207630761846e-05	3.0331046399435e-09	8.84001812497205e-05	7.89967139084302e-05	0.000115899274190293	0.000130125244687692	4.88013790575823e-05	0.000111550653046172	0.000111227934665599	0.000101388733239283	5.39089261029424e-07	0.000109477997263411	0.000171897116266633	0.00010024838588895	5.01975275663836e-05	0.000101154843934685	9.83872379550606e-05	0.000103099187412583	9.52241600741341e-05	9.44186480391005e-05	0.000108159415593778	6.1388595374413e-05	5.66832097481941e-05	4.99451299191681e-05	0.000109174064681556	9.3511351296997e-05	0.000104122346275914	3.31120841338917e-10	4.51590739870631e-05	0.000106489481420171	5.45168876599443e-05	0.000156891930342063	0.00012105349523793	0.000180644478909521	1.57524444705461e-07	1.43962819207177e-05	7.1732747947784e-05	0.00010776810784758	6.39471420723537e-06	4.2954553331665e-05	1.59777168696448e-06	9.32059144274282e-05	9.97816036383192e-05	6.91707381005687e-05	4.72892212747489e-05	7.51697345189538e-06	4.24568829245077e-07	4.0619421557408e-05	1.01554141290277e-06	7.02260877228843e-05	4.07787875608071e-05	2.59197428261938e-07	7.4457412082145e-05	0.000113986403789454	0.000128106976420801	4.26480751286644e-05
"p3"	9.95953536809646e-05	0.000375456307145458	0.000167893196269428	0.000174542830551247	0	0	1.39013210363784e-08	0.000163863634255899	0.000219901524604878	0.000328542325383784	0.00019007411340725	0.000209752760428386	0.000189654416607553	0.000162407004470843	0	0.00023729626900838	0.000311295551758558	0.000411283968992644	0.000995579475925857	0.000203419656742394	0.000122564704227156	6.30040666016255e-05	0.000197431655804437	0.000427670499089718	0.000443530196434026	0.000307866124814488	8.37283908907868e-05	0.000240831273141847	0.000170263337474158	7.13824319971433e-05	5.92234461478062e-05	0	5.56369822933098e-05	0	0	0.000123831727552047	8.36602397659522e-05	0.000293795951531986	0.00016221081260182	0.000114635876320184	0.000405929848224057	0.000102142623375508	0.000108141010044409	0.000194686217859647	0.000888162886075285	0.000697964876956902	0.000778821732361642	0.00013366033648927	0.000412612256928606	0.000288753122639222	0.000118634565326459	0.000666642326302569	0.000166190119686477	0.000322899604349959	0.000656448996158418	0.000716895533162464	0.000318376531685778	9.13888656059278e-05	0.000313441344721931	0.00041736210021243	0.000398196973966351	0.000385761553521127	0.000385457311162454	0.000323995894241111	0.000495538972351023	0.000217777491682005	0.00042164536243311	0.000499843343721932	0.000146929697404349
"p4"	9.15374244564404e-05	0.000103010067156278	0.000139856398822622	0.000218438475523491	0.000178447030508367	0.000174602605433527	0.000201834304073005	0.000159174007062862	4.00507448401976e-09	0.000226069824097978	0.000104128869445903	0.000254973023154916	9.34842946460644e-05	0.00025688522818103	0.000144092575463638	0.000145450681895891	0.000104606628914604	0.000192711251062105	0.00022318660056935	0.000143001748064962	0.000112164941490886	0.000154960489860859	9.01625021501707e-05	0.000176629243156044	0.000237963840900864	0.000214200474188516	0.000172346024415084	0.000218265130789244	5.67533798217996e-07	0.0001279619132991	0.000120932117100214	0.000155728455994694	1.21220424127755e-06	1.77096319181194e-08	0.000148892738820481	8.85186296575085e-05	0.000116445462609173	0.000240390237517001	0	0.000167312671222747	0.000234253630368258	0.000200973885289763	0.000165840771315302	8.94861643368077e-05	0.000206797892084564	0.00018309513606962	1.96649406071111e-06	0.000128442724140493	0.000199587781468779	0.000165970026924418	3.48260389930922e-07	0.000353470331044443	0.000145133125934778	0.000173245369754541	0.00018502048065231	0.000319150028602837	0.000176974619247667	0.000121668753634609	0.000173380303644553	0.000202697660138726	0.000189801255663974	0.000192895323968016	0.000197382526529802	0.000176193723866752	0.000223521970414001	0.000150903185701641	1.10908301958903e-07	1.95708124173652e-06	0.000131086097884113
"p5"	0.000114559298812384	0.000118262911053634	5.35737764717603e-07	0.000214620036582802	3.04490462651861e-07	2.61414844157054e-08	0	0.000183088225258824	0.000133968267185791	0.000172207990936549	0.000136452070056643	0.00031402874299083	0.000135218908289254	0.00017185432148631	0.000331807976728201	0.000160982918943418	0.000140289887915686	0.000195225443468281	0.000166199265436545	0.000136950075287612	0.000148333955981181	0.00019205415923343	0.000137300184976713	0.00014381130682193	0.000187460702527906	0.000303631337598269	6.32209825836908e-07	0.00022024918485104	0.000123660422760487	0.000133551115124827	0.000141197978885249	0.000143139565304093	0.000143328751840998	0.000212382171630499	0.000221520264389274	0.000162571909013277	1.11260358766337e-09	0.000189308302190776	0.000150072057621908	0.000143814296562074	0.000178855167300399	0.000268577980617816	0.000230358655328258	0.000185902442803977	4.64817561785718e-06	0.000127769668403229	0.000173372914892684	0	0.000147020839735055	0.000165484189558376	0.000152227481636246	0.000156373231588375	0.000114925261306108	0.00013630021511253	0.000198331603349426	0.000195499131665913	0.000171533659705282	0.000105747562785325	0.000130615306163082	0.000157490247388895	0.000148452192265583	0.000155599351502503	0.000189522566461842	3.32364498387835e-08	0.000185824340767679	0.000128749004249237	2.11275281928721e-07	0.000126457253866059	1.18676901224598e-05
"p6"	4.42610094753221e-05	5.8292192213725e-05	6.22153685518409e-05	0	0.000186592311012632	0.000196012028329763	0	6.10084797163645e-05	5.21005170663841e-05	6.37260974545205e-05	5.54478291376476e-05	7.82934801446944e-05	4.36203856473369e-05	4.19295099025234e-07	0	0.000113990880215154	6.15651501756277e-05	0	1.73100204955508e-08	5.45287514475179e-05	6.82371165766354e-05	7.47700383225056e-05	4.33415674552556e-05	4.14718768907538e-05	1.35251055394227e-06	0	7.77545447405335e-05	8.97125185870157e-05	6.55474341069907e-05	8.81142506917575e-05	7.24642141777478e-05	0.000118895853989773	7.04606424265872e-05	0.000200992187362021	0.000146731354966379	6.73618751174858e-05	0.000121899021892418	0	6.9421252550151e-05	7.40738204239052e-05	8.93673863362235e-05	5.19184989270454e-05	0.000199158947516745	7.26633005622184e-05	0.000167526683107228	0.000150938669630012	0.00014588673167862	0.000141729922599126	4.42370669327135e-05	4.26851387400046e-05	4.73558692268956e-05	0.000127038859732626	7.92670894827496e-05	4.21968104068458e-05	0.000164337051393023	9.28150061018668e-05	4.238859732009e-05	0.000109324447712881	7.61795022369235e-05	4.89924573399748e-05	3.81318422876571e-05	5.08844246211125e-05	4.23442966933652e-05	9.79702002101378e-05	5.14035411091545e-05	6.24167019223387e-05	9.20199263850734e-05	0.000109491993482283	0.000116142251376267
"p7"	8.31989703977893e-05	9.67699723446287e-05	0.000174188154551222	0.000373698442967855	0.000203692710723945	4.14183219495893e-08	0.000686624694774427	0.00027849956895702	9.24650840936656e-05	0.000178777840457548	9.96501454072112e-05	0.000606097654016692	0.000107867032377933	0.000127141166727833	0	8.46815969831983e-05	9.1601260294904e-05	0.00013490352088932	1.63925399708525e-05	0.000304193916503016	9.89772793652779e-05	0.000107091827627718	0.000101561948039407	0.000154649005989054	9.96546352087106e-06	0.000151643441057531	0.000120130949315407	0.000148066438018118	8.92538046719659e-05	9.30529840956806e-05	8.96517683157664e-05	3.51935080340934e-08	0.000137311511404141	0.000412453163128744	0.000112402565858676	7.43506926493644e-09	0.000103498888277377	0.000104936122960789	0.000125732747838711	9.41468198189264e-05	0.000167335613359931	0.000112716659550157	0	0.000100126564920474	1.91924568565783e-08	5.01279373859447e-08	0.000108215909195521	0.000196638314344922	0.000163717904374303	0.00014705467134979	0.000146646657836916	0.000405445629158127	0.000137163484761819	0.000143233939903751	4.08075744530538e-06	0.000370124898233584	0.000151216581344495	0.000143706589432477	0.000154808038378117	0.000158569769086123	0.000153307716181692	0.00015058947684006	0.000163916279679962	0.000168808655062261	0.000167210042180707	0.000143258349233778	1.23242013589973e-06	9.19062133652873e-05	0.000131673988779467
