# Supplementary material for: Preferential Activation of the Hedgehog Pathway by Epigenetic Modulations in HPV Negative HNSCC Identified with Meta-Pathway Analysis
Source: PLoS One. 2013 Nov 4;8(11):e78127. doi: 10.1371/journal.pone.0078127 (PMC3817178; doi:10.1371/journal.pone.0078127)
Supplement: Methods S1 — R code. ZIP archive containing R code used to for the analysis in this manuscript. The README file in the archive describes each of the files contained therein. To fully reproduce the results, the scripts should be run in the following order (1) Preprocessing.R, (2) RunMEGAPSReplicateThreshold.R, and (3) Postprocessing.R. Note that the CoGAPS analysis and associated gene set statistics are stochastic algorithms, so results may differ slightly from values reported here though qualitative results will remain unchanged. (ZIP) [file pone.0078127.s009.zip › CodeArchive_S1/GAPS/ExprsFALSE.MethTRUE/NormalTRUE.HPVPosTRUE.HPVNegTRUE/nP8.nIter50000000.SigE0.10/Amean.0.2398563484.txt]

p1	p2	p3	p4	p5	p6	p7	p8
Meth.AANAT	0.912685859334262	0.89298062993626	3.96758657468559	0.000113194352634701	7.34975989527904	1.22635874239957	2.25622934887769	0.000141472563706346
Meth.ABCA1	20.8843666289914	49.4682473414265	23.6427636019861	13.9825792821321	11.9395644650726	20.9463480952797	26.0883457946555	15.4299829393073
Meth.ABCA2	16.4237628971499	46.08560186609	19.3239463921336	11.698656358937	10.4979440416249	19.2872975606679	21.2436592242088	14.2078135631344
Meth.ABCC3	27.0860569117012	7.11384273375965	30.6572781534655	13.3986539959251	4.37998922279697	17.0049467011603	23.1060340938757	17.6349590761511
Meth.ABCG2	14.3704108953044	53.8541340513597	21.0615831330444	12.8730815798706	12.4729101347882	22.0031970493032	6.57472123276076	15.3681720770959
Meth.ABL1	11.7951125657803	33.5114106389556	9.53042266552993	6.75365389832602	5.40570817907313	11.6106223361599	13.080885585763	7.99539089449604
Meth.ABRA	0.9277063719972	1.26412378789347	1.22038334374776	0.000110972325429354	0.499811090175568	1.57291579241723	0.91397203270956	0.266492460143733
Meth.ACAA1	18.2402095891189	55.7632989358841	22.1517306703643	13.924817015622	10.8347405847144	20.8980765557113	25.792578113625	13.9062624517444
Meth.ACADM	21.1071769413999	54.0651174780927	6.91217083482775	20.5093652137216	8.28332979174939	3.81832070368756	43.1014806944945	13.7380312181441
Meth.ACAT1	6.98035800362	19.8934060934755	8.38930113991574	4.32265011835326	3.76525828412728	7.64087207470827	9.84269064519977	4.43178469278155
Meth.ACAT2	3.95449718612609	15.3261112442821	4.39516935623076	5.19932281532057	2.71239110652078	3.09687591447474	7.98677046273673	3.54025882423732
Meth.ACE	0.874889656362463	45.7275715446065	25.2417056834586	9.70036424609445	11.3919358499375	26.5697908573932	39.1658161417389	26.2457542343046
Meth.ACE2	1.93812756036229	8.51545950888494	5.42943709115639	2.91424767538276	5.15070416682524	5.77715756569599	3.93874164797413	1.86329962942114
Meth.ACHE	23.0809785075742	55.4332052105329	24.2653806774765	13.6856300392072	14.8448067727405	16.2466812261271	32.3822964333421	19.4357922562945
Meth.ACLY	13.1586214048885	24.5076795108859	24.1361875116324	10.4343146043633	13.7438843956018	23.4294480335895	22.6545142949677	12.8833494999135
Meth.ACOX1	16.3211613757667	58.3153389883907	22.7397549443615	12.1353284642208	12.3721264558469	22.9945420718033	23.7741610692731	15.9033984855239
Meth.ACSL1	14.6524566441938	51.7254391196901	18.61863660785	10.7780021474727	10.7326437909543	14.7806241773061	16.0247713097434	13.9763627148098
Meth.ACTA1	6.6139487995866	9.31090932549832	1.8002820281785	6.74055348881811	0.4036356753705	6.59900638488849e-05	40.4026636202382	3.0377118192419
Meth.ACTB	21.8150032368641	64.2063893583853	25.265777057345	15.4162494239342	14.1897522866034	27.4495021505136	27.7388521426539	15.7973352497796
Meth.ACTG1	34.1295228302466	64.7347524579676	29.6028196617931	13.7746749689312	1.9854208590809	18.540432731562	23.8143796699313	21.8857476931985
Meth.ADA	6.50735746341508	55.8060349829309	12.3433586945205	7.28535647978678	9.61479795924213	14.0496261255847	0	16.552051560088
Meth.ADAM17	12.6347709012827	45.7282830202904	13.906341915804	8.9456164002663	7.87872477968569	16.0451683146347	17.1996812552248	11.6038994585936
Meth.ADAMTS1	23.7697890479049	13.3441405144736	27.8777809039952	7.43837714048307	10.799675486482	14.4450049713951	29.2181103175847	21.0782066167118
Meth.ADAR	18.676511727481	55.7703584485734	20.5608846182803	14.3205433119586	10.7832570904765	21.1519288769364	28.2331348169825	15.5025752622793
Meth.ADCY3	1.61567002022449	0.00381083368328137	0.0439900540458452	3.64152228220437	4.20480150860942	0.975750024224414	2.16949344595133	0.296285564524671
Meth.ADCY4	3.01015696804292	23.4649739486602	13.3390052198824	0	7.45978236185422	2.40469148071963	43.4855371990975	3.10442697412781
Meth.ADCYAP1	7.57714445364255	20.2440242463168	5.7309010741724	3.78361438173286	0.0133282478183885	2.34514306273118	42.3350278194192	2.95562289711062
Meth.ADCYAP1R1	13.6888048190035	24.3826006048336	6.49743672002618	14.8741689908814	1.21570097726868	4.04643625677865	53.2364578573546	20.1408728248187
Meth.ADD1	15.2979125923474	45.6499256624521	17.5025424352563	8.16591652243588	9.46665704003312	16.5418639288106	20.4966007470704	14.4012240118638
Meth.ADH5	19.6015105296472	61.5308716875368	22.1416575972735	11.5699267047519	10.7883917805186	24.4791695013465	22.6645126268299	15.4071164136313
Meth.ADPRH	16.6159014151856	22.5919055511729	11.8671014455552	13.2906827621176	14.3063309127663	3.73133126996465	16.0261968228401	8.06345883201309
Meth.ADRA1B	2.73448308637424e-07	1.80816380608162	0.38257840534128	1.95822334041794	1.79650585367811	0.593626382935104	4.43269724979414e-06	3.55440694373579
Meth.ADRA1D	1.28491429478496	2.1753212080093	0.899631314033548	1.88686088294675	0.0682738239409877	0.0133480490830295	2.16267699946045	0.202687972948497
Meth.ADRA2B	1.53773018824975	4.06631734712807	1.41272596780761	1.38718296236482	0.950348165018421	1.74741445798535	1.97617981995544	1.08572643647664
Meth.ADRB1	5.94958419898107	5.64902570771787	5.52251348095487	6.68922700827107	4.72272028212053e-05	7.11279630815321e-05	17.9139617616983	9.11210022052932
Meth.ADRB2	14.3237480667242	38.7485590083376	5.89687617853793	14.6084533697194	2.91481703802403	7.79581983340793	16.1424715917945	12.1076900497233
Meth.ADRB3	4.9549007564089	8.99966218626816	6.5085609887347	6.07739378271383	2.16660901187956	5.18625869681307	17.1322625535148	1.05851016476137
Meth.ADSL	23.5328167263324	68.6485193244743	26.3891824005991	17.2860534209712	14.2629165236295	29.146575109998	30.1363404186136	20.1490424155472
Meth.AGGF1	11.3945006685098	51.7076773351975	16.9491891770791	10.9523498287393	6.53244758032763	17.090272177028	18.3734135971645	14.159648607366
Meth.AGTR1	6.93377877076493	6.14618980200338	0.224369671168718	10.2665960676112	2.4070810483205	8.16278152424466	36.6625496389034	1.68572999099202
Meth.AGTRAP	18.7496818292379	56.6796745207623	23.2710330506564	12.4563510249939	11.1317106628841	23.1443859692827	22.5983940458058	16.3188267414402
Meth.AHRR	0.0112005107589146	1.09147548647374	0.000251797601474729	1.56398703609738	0.928862334639059	1.65642244328212	0.339977616745986	0.997967449497793
Meth.AIM1	24.6701754006057	57.7880520912039	25.6920614433423	15.035633374172	10.1291805402797	19.742184590909	26.4126574534653	20.6350170141818
Meth.AIP	8.95269406627229	44.665396654782	14.5025829443853	9.91909705360653	13.2294404574217	8.76809680155736	0	13.8790361878672
Meth.AKNA	2.02529348878598	5.82818135193491	2.00912174493589	1.30992345450151	1.08492161237734	2.53375845715427	3.23888050541334	1.44771966183014
Meth.AKR1B1	22.7621602836447	64.8515694770277	26.8934540474693	14.3241523695115	12.7983815963258	28.1167424336089	30.711270252139	18.9398275132469
Meth.AKT2	13.3332388845184	40.7214169319971	13.6642272344705	10.5000047751001	8.06172481804713	14.1337193277701	15.2983948493499	12.9877217178818
Meth.ALAS1	6.8858596515332	36.8294338842518	7.02602750400295	0.00722954753035847	14.3661119544175	3.47227814185344	17.6935418155804	8.11369065518349
Meth.ALDH1A1	13.1265566358291	39.7792267436583	8.11943388085483	8.83181304744872	7.62769276117036	12.0117888328831	14.8860008449192	1.89543105431834
Meth.ALDOC	0	50.4080180754142	0.569513455700075	32.162281942583	20.6500107940737	0.448402832329659	33.1557133737185	17.9688117563852
Meth.ALOX12	1.40462122191509	0.000158117037224973	0.714022647708057	4.36373791256725	6.60557381705428	1.80491035545122e-07	1.83666572672503	3.07801625599931
Meth.ALOX15	4.12548560936221	21.1281219972681	9.82911745263137	6.16711139067329	9.97974421820535	0.317738060110827	35.4277104565009	17.2623637748118
Meth.ALOX5	9.41507919591474	29.3388202619292	11.2523882998026	12.0631772934162	7.59378520289631	11.0838309538438	19.8403939558054	12.5380634756425
Meth.AMBP	0.37851685943027	4.00836106182866	4.20280141880992	0.322715771077934	7.32531036740802	4.14780926629414	0.000141422284421684	2.20489602484005
Meth.ANGPT1	10.1233112677958	29.8019275003902	7.98667413004893	0.00030049651063574	4.51824418661538	8.44912725682383	14.7801114091776	1.75047433229119
Meth.ANPEP	0.94757336379424	2.3197080884674	1.21013427927768	5.91195039352189e-05	6.08559942061551	0.910417919335672	1.33524970714728	0.108610745385105
Meth.APBB1	18.7810435766818	61.0529863327124	6.67587227096204	41.3664920276771	14.8505586476198	6.97669152367777	35.1554677587189	21.7928329872933
Meth.APC	9.90645783585493	11.6590043214413	9.29620843015248	4.16393302335719	2.26667185288512	4.74690006614424	9.44080134988718	2.31007607338155
Meth.API5	5.42876621783944	29.4328642224377	8.13467532749757	4.0055707544047	5.05923166543663	9.29282131133314	11.3726342476298	7.39393050607075
Meth.APOB	2.40132669893723	14.3905371691913	2.51038635732864	8.94133180539253	3.87634670749497	8.49296380927292	12.6314424517154	7.77118413479306
Meth.APOBEC3G	9.44707590484691	32.2369449172146	5.6684779423841	3.38180922801062	10.9267723674444	2.42298064154045	16.2621543016449	4.8435044581235
Meth.APOH	1.75870822177394	3.95876791812356	3.26809533284366	1.48771239472076	4.16499606704199	4.29761619877727	2.28310672109693	1.14262938216779
Meth.APP	35.4483948635631	20.8819497622162	20.9880974416688	16.7565879439142	7.11189529253202	10.7519704779628	21.9441474881122	17.0065678214498
Meth.APRT	18.9755807768973	55.7940491018938	21.3518180614803	13.8940917113283	13.266237429881	26.1905346343253	33.1859284831434	19.8507056135295
Meth.AQP5	5.0601224691496	13.3192847611906	6.39975270314983	6.86544270026142	9.67953268945535	0.373623431437636	15.2301330227614	5.27192779492922
Meth.AR	1.12554078366724	0	7.58212253004714	5.23333126145801	3.77559301344519	7.31333621735133	8.42127786252174	0.000824363545613476
Meth.ARNTL	9.45909875663167	31.6666074925946	8.90397987727541	8.41669905410209	6.44318764771337	11.8069264409475	27.7793311697655	12.6360031282271
Meth.ASPH	12.428090962906	59.3973402281076	20.2258713502071	21.9289804797867	12.2849861153165	20.3899584505066	25.7554991377123	13.8583735176128
Meth.ATF2	16.3258184591359	50.2228502919658	19.8865559514472	11.3812760068663	11.2495658859256	20.225728444299	21.7753057936938	12.6900329222377
Meth.ATF3	1.03243727705939	9.21304992426352	1.21101773177638	4.34123259837268e-06	7.82793222317157	8.24167675115418	2.79961885596032	1.41903525750999e-06
Meth.ATF5	6.15022969069823e-05	12.7185680739199	6.10783659180084e-05	5.11387464361151	2.58004943634547	2.11837633488073	0.365047651013982	5.03033672357993
Meth.ATF6	11.379689180171	42.7355688674028	12.0902023306417	7.21792696986737	7.32472651144088	12.7606641299888	16.7989418696838	10.264289026366
Meth.ATOH1	16.1209231529583	13.8189503654216	17.4359992345136	11.3927898482366	10.6695301309152	11.6945910644887	24.7914713240737	22.5881418260679
Meth.ATP1A1	7.99449639630402	28.5264281159464	15.4383595964307	8.1762442627769	8.89298013999194	15.728433138457	15.1064277224389	11.1816556540035
Meth.ATP1B1	18.8332323686317	52.4362838208206	23.5557437754327	14.960442293082	12.8955855108397	24.6533394142961	25.9606919455843	15.9105939110923
Meth.ATP2A2	20.4591971545035	57.022716374612	23.9212351298589	14.172332414248	11.1598568439705	25.600841629462	25.1062578818508	15.2324221272743
Meth.ATP2A3	8.72309396236038e-05	53.8577417133134	0.00269983580846357	16.604482631382	20.756058319807	17.2994475372453	42.63612234534	20.2335211046759
Meth.ATP7B	17.1622417715772	39.5919185036421	1.42547060130842	13.079017758046	8.1569570854672	8.16377092043316	27.6131103088543	10.3527555024556
Meth.ATXN1	22.7124112157516	68.4411287266792	26.4727002028766	15.7411115327095	13.4925538201377	26.394004450542	27.7534521034939	19.8585780284533
Meth.AURKB	19.796468331392	59.6682322390274	22.8854504935129	13.2086675335248	11.1279699666426	23.9949241291031	25.3961897021311	13.6100523841594
Meth.B2M	23.9298589013917	68.2685502073219	26.9611645311804	17.4333600141719	13.918243349186	28.8841257449468	32.9101947965971	18.4078965426581
Meth.B3GAT1	8.26370170056786	20.9016683657654	0.462208329234295	6.18409289654637	9.13325682924218	2.68254408312132	35.7412388137833	9.99092008239362
Meth.B4GALT1	4.05193591702986	21.0412469764056	4.84126333345594	4.39594997482364	11.3598839195191	2.07563483694214	9.62036718804353	6.35187828955209
Meth.B4GALT5	24.5551870540797	73.6512470630466	30.3733066666337	18.0464510792663	15.072303935869	31.4486210835664	31.9385754880264	19.3338609204323
Meth.BACE1	43.6940536041736	0.00699891844319488	28.3816470871007	17.0809696287177	12.200338779397	0.860406639669987	22.6768139393681	16.2310675578159
Meth.BARX2	33.3211257172087	19.9166694421261	25.7894073201404	12.0689206859435	11.8527518439151	16.1588101277467	25.6094284959404	20.2702980778836
Meth.BAX	15.8561388383019	45.5141861725062	22.5165585322539	13.8877238180021	13.3860706280994	23.5863205925537	20.5515294607918	15.1718254728891
Meth.BBC3	14.6516104772306	48.9775880935562	18.1027038117966	13.4605984803475	10.1996772509106	18.2957004560888	21.6174306843128	13.7635419647697
Meth.BCL2	18.9562381196099	49.1130750221383	15.5639713676555	13.4494852881827	7.40724503773256	3.4015506940506	19.0318809602966	13.4224063454542
Meth.BCL3	16.4747290601484	52.2688057157313	19.6752758112584	12.7072149582686	11.4889225472515	21.2414787335539	22.830984474977	14.3436113974117
Meth.BCL6	20.2959530887244	63.6997151989906	26.5485993363978	15.6607542070295	13.3919854951853	25.1311903492027	23.6555625729892	18.7787767686995
Meth.BDKRB2	13.1491716353441	11.1133188455805	16.0864270428811	10.4828141723121	10.4353022998372	14.0124917691419	17.3586460285153	10.1449474894315
Meth.BDNF	9.36107040356936	22.3449599615385	5.66385326343803	5.05571128658202	2.8494562713087	3.61120848524877	30.7848796523328	10.299917706494
Meth.BIK	8.23283920560875	31.0672680255722	14.0830014264174	9.64978096699072	13.6583613498678	4.9032600763112	13.5025262548854	12.5379336784908
Meth.BMF	23.2883003665443	69.5837866499522	28.9369741637034	16.3746504987552	14.1539284570831	29.0680959625728	31.4238367194833	19.8069473104056
Meth.BMP4	4.831252853428	9.9418948293844	5.25723972020156	3.04758066429782	7.50417212891696	3.15138380826106	7.73102402502292	1.75974667348893
Meth.BMP7	27.3107602756011	12.7497045802713	31.4868705838897	8.21344572699372	10.6035689007853	18.3249599009959	30.8382436107233	24.0908450654949
Meth.BOP1	18.6683297304559	58.3416514826846	23.5855024318897	12.3252546296476	10.7315462144772	23.448609056401	19.9956602144668	17.0219656198161
Meth.BRCA1	0.728844799762584	3.88423440568794	0.0126700191117856	3.9951552045526	2.88844485027104	1.50812449772252	9.15746667692814e-05	5.92922137236273
Meth.BRCA2	3.63922994527586	6.6577238205948	1.04957633147893	4.7331424834951	1.44495770147699	0.608317612267347	9.89627097746602e-05	1.65039965935961
Meth.BSG	1.98027992873283	76.7353690332321	19.7294175373867	9.5090369424236e-05	23.1829618650171	1.23967110947484	36.2378073238996	27.4649015833763
Meth.CABP1	14.6336211178204	42.4095999648472	15.6806337147457	10.1939507219839	9.43232245310348	18.0355047996206	18.7717538855859	11.8129974921487
Meth.CALB1	16.6312711364452	40.3941112891365	4.21670754205861	10.3396811020224	3.9367979233213	0.250317681872045	40.5885777912426	4.2384466541265
Meth.CALCA	7.16701730219819	12.1904694581352	3.03347074004003	7.8040830000261	2.66101012860887	3.8978316781631	33.1600706379696	2.79349924354045
Meth.CALCR	7.66658736104935	19.3904571305329	5.76843814200644	3.64089221524566	5.20975052890274	3.48102713238288	41.8901193207548	2.39429042680369
Meth.CALR	24.7284136489853	71.2650657898794	30.0203526032336	14.8076492952587	15.6178584411854	28.9714456846913	32.4847117537549	20.3252727532784
Meth.CAMK2B	2.6223584628681	37.0059308660727	4.53907691083854	42.617760303477	5.70467635321515	10.1410053607714	56.8315022278947	20.6249645884107
Meth.CAND1	11.2048690723418	31.8287541401885	13.6844898143715	5.26380051751933	6.53687874816247	13.3343770494077	13.7902741675511	9.45174335212812
Meth.CAPNS1	19.0184723194686	56.0921924481268	22.6414182865536	12.8995122500005	12.0094815768922	23.0906237162723	25.2650814083664	15.7592533813646
Meth.CASP6	7.62425621726843	6.55444979149565	15.0455629294363	5.89797749025061	9.20905304053175	3.38532981432858	13.2194449349303	6.18993907604975
Meth.CASP7	25.6837020071282	76.2179165836612	31.4108129254585	17.8987879626156	15.3894279178343	32.9650694368943	35.4782205971693	20.6360486708674
Meth.CASP8	8.06189072988698	32.7126080501126	5.70708323192428	3.32411761973646	5.56664314243615	10.1677013896761	0	10.0595746662497
Meth.CASP9	10.5744127847614	34.9829996980024	11.6593923490365	8.57253651208492	6.67971236106063	13.4635461830253	14.7140099717429	9.55965703953117
Meth.CAT	14.1456056178302	33.381228298633	19.3290050526883	10.5333697198537	13.6994687287406	12.879366686662	19.4999767822598	12.963678801348
Meth.CAV1	11.2293531062086	36.3539570881848	12.8827143305365	17.4343373459604	8.08508241511288	16.1469761404814	19.9260780978534	11.9390701984411
Meth.CBS	11.1791566531387	40.6480058524923	0	17.5890785133376	10.2807960695872	5.22617358629602e-05	35.9239342916374	11.1631266362295
Meth.CCK	4.19090881146107	10.7176006230003	7.33376948506768	12.8065998780623	3.72335984388464	9.07648700665335	26.6134639746408	8.91977985055813
Meth.CCNA1	5.83478493072576	24.2225792706608	1.91874317965761	1.53806867808275	1.22204738376277	5.01437211741602	27.9664869975274	2.59741799029645
Meth.CCNA2	17.2509431158526	59.8077542835372	18.6388868253585	12.8142851509893	9.44226056812361	22.1848888673733	22.7970648091215	13.5800394618509
Meth.CCNB1	0.582850864693665	1.63282751693317	0.859364597526208	0.525791032900093	0.544276443877634	0.907546725240781	0.78829682702121	0.5083121016258
Meth.CCND1	21.6919430297896	44.7646935024832	20.8924615810309	13.6174809806615	8.82841276977636	23.8521892988148	17.5430540826226	14.0452630652831
Meth.CCND2	8.40155477248353	25.8960633982758	3.63641938659047	10.2014411959359	7.36159131315137	10.4035206385621	19.0676504757077	10.7329274012241
Meth.CCNE1	19.8234019054835	60.0310380128044	27.8058984947368	14.5216591083536	13.1782979642312	25.7980990292674	26.6478499288939	18.1278454827602
Meth.CCNG1	14.365501004358	51.8343473797085	17.3488368925476	12.6058419263898	8.33619343577598	21.5781150047481	32.7973479357497	16.9538676262688
Meth.CCNG2	20.014545910372	62.6215655315462	24.388669429562	12.0331074920729	11.8462552970358	24.4998013866884	29.1615551792168	16.5759969246314
Meth.CCNT2	11.859493307773	43.2851031224294	13.5027132480956	10.2343229588173	7.6981729129941	17.2757552915293	19.5514785479477	11.5130294744391
Meth.CCRN4L	23.2836983722495	63.168716497729	24.9396521651277	14.0233040270135	13.1361690866854	26.6691025694281	29.2457570753684	19.4604383990858
Meth.CCT2	26.1600367070457	68.4633079251455	26.536537683516	16.4209748500615	13.4847825087028	26.2115513122847	30.0536885868483	19.2763802693365
Meth.CCT4	23.573576065485	66.6096089924169	26.4073408998664	16.0718094696981	13.8985749026235	29.9259432404026	32.3421678273858	19.5747227671608
Meth.CCT5	23.208552784053	64.7094990006734	24.7648214941865	15.2104033479924	13.7183549638388	27.4413761596118	29.0376683344319	16.7993199149275
Meth.CCT7	22.6290815101466	68.5264601544008	27.7587764850084	18.5524533062406	14.1164103031499	29.544400671138	29.8804685274455	19.1094417953408
Meth.CCT8	17.6538142320612	57.7979675320439	21.4244690748057	13.4386575960647	12.059942094436	22.6069837580209	25.0790813986502	15.0902251955172
Meth.CD226	3.02771562937535	19.0278466894072	0.771760047672262	0	2.68314088921807	0.484036533422011	6.29666665416772	1.18802366307634
Meth.CD40	6.14025900082639	39.2436726138124	5.49306625210072	10.2478186755816	14.0992443294861	4.76467403679624	12.3595257593845	17.9095981174181
Meth.CD44	16.7762129324113	39.5336912480313	18.8376178862893	12.1416271835194	10.7284564115406	22.2235144651203	21.1094197841212	11.3834785398513
Meth.CD47	1.27003263380733	1.70333756998171	0.628568631387464	0.517812114372672	0.343734161990098	0.900228148299198	2.18857515475043	0.483056835918557
Meth.CD68	22.5348507617107	63.1950815881845	27.5998729704827	15.0494439332163	12.0284211692307	26.5162641748814	29.6307284447737	17.0505826543328
Meth.CD74	0.99548438796303	9.98162886549944	0.830464932770906	0.000489862987564605	4.3972924765241	2.28879139503298	2.30992770185818	0.0108220351643895
Meth.CD79B	0.527102624979024	5.20130111972965	1.30556288380864	1.21517194115092	4.40133314889433	3.18190324712799	1.68632261551979	2.95114486460124e-05
Meth.CD8A	1.6406536293514	16.817878608353	4.41299131684521	1.97013888311335	4.02913463276382	2.16666209667683	50.4297633376157	8.25461166609267
Meth.CDC25A	14.3404156804003	58.6009560503406	24.7639348295282	14.8855175543949	14.752797451281	28.463244459254	25.5998898564696	18.974453132708
Meth.CDH1	6.11425773063747	7.58063031730245	14.8370908190906	4.4308216538981	7.27813458611859	11.4876339362212	12.9188056362526	7.63688963424728
Meth.CDK2	6.69590708646489	25.8787278004493	14.5807928936853	5.31028357056526	16.7188470309232	4.97187667821831	14.6846202317697	4.81780789240162
Meth.CDK4	15.137773226762	44.0463263442337	18.2941147286221	10.8844770849405	9.18489701816299	18.0803165120201	18.4841333705407	12.4830883369139
Meth.CDK5	20.9047094691864	55.2670184559904	25.624682401853	23.1870869729227	12.7034722486658	25.2123097015063	15.453158117826	12.1183488555855
Meth.CDK6	20.4300330150595	62.2199533010216	22.7459933393222	14.4977376987476	12.378754105978	25.7717615163617	28.8936539475277	16.8228512051365
Meth.CDKN1A	17.8591950159958	29.160037343042	23.8485381492802	9.69679710106179	11.6085732319878	19.216845991471	22.3296112897859	13.4797180190274
Meth.CDKN1B	20.4233749508861	58.5009272900616	24.0556667774539	12.3743946453385	11.7569303711789	24.0934163899883	24.3339522977342	16.1760868496882
Meth.CDKN1C	5.27347522803316	37.3022658829184	31.9408313845895	2.28280425983301	14.4728335261823	17.783735826249	31.7219434608062	26.7750936761421
Meth.CDKN2A	9.83212387685566	44.3852461896714	13.7558843448397	5.58660294409549	5.14129394499488	13.1965693390903	21.8458797049113	11.700430628204
Meth.CDKN2B	16.7801611877017	41.9951335361815	20.87468566364	11.8016449512926	10.3054791427293	19.439068473004	25.6308296241037	15.4029184172525
Meth.CDKN2C	18.7317014212654	56.1305629556991	23.3544228151185	10.1893027986406	11.3214445649295	21.2769721430348	24.8193848069726	15.9300929002881
Meth.CDX2	8.88952541113224	17.279578780961	3.18287978147475	5.95723974046543	0.000551004027164623	5.16093416783469	39.6215459280798	4.07531962924059
Meth.CEBPA	36.7180104493887	17.2545755368784	30.2923802673576	11.3786343156139	9.25506349198543	8.32110450004814	24.9276517852661	25.8438637124693
Meth.CEBPB	22.96277662854	71.3110551965054	25.7997265924601	17.0793681252851	15.2904058810692	30.3650412340875	33.2764840667918	19.3095919956191
Meth.CEBPD	24.4855757430663	50.4698988226146	23.4961872132566	13.6994388958383	14.6736265148576	29.3905929704599	35.2768257889449	18.6581902431548
Meth.CEBPZ	19.383464648452	63.9922054320119	22.6897113055751	16.9026054591256	11.8447592253127	25.5292251301989	28.9569629750627	18.0009396538618
Meth.CERK	12.8019829108662	47.162901779128	10.3977868090697	13.9416427411587	13.4968667316143	17.2022603056643	25.2087117613663	14.900872322434
Meth.CES2	23.1718400158239	66.3462397725112	29.1284195153969	16.2031457654791	13.2730324780341	28.6009656360728	29.8913773178078	17.7483734190859
Meth.CETP	1.82436539013932	2.66869856003392	2.03920412791381	0.581625158665561	5.60051658997109	1.64299785968838	2.32271464704613	6.56114111548854e-05
Meth.CFD	1.74155228231565	11.634356961359	2.03047957348416	3.5435474568537	4.693547914579	5.30930551585312	1.99684186841181	0.607987050294802
Meth.CGB5	0.628773434098375	2.00300600319115	2.5846832775407	4.00446237118092	4.80688469483959	1.32984191467388	6.16181002522225e-05	1.61050191909306
Meth.CHGA	14.8487086135632	5.89605477028947	7.80075127202496e-07	17.7154928495884	9.13288688386315	5.11236041367733	40.2837304247012	6.51950526157146
Meth.CIC	9.4694404821634	41.2706600965644	12.1476460740817	17.6869510797387	8.06577908036921	7.43942546404492	18.4362335701173	7.51958167347899
Meth.CISH	8.51205691882419	44.6724091191104	22.6830599919719	19.1827746510759	18.4065793142787	19.423564867071	28.1248372852022	11.3819505592633
Meth.CKB	18.0372903382591	37.6642024092997	20.2752059569581	15.1982857047163	10.7896081410886	19.9001514240358	27.1603469330591	13.5758978134892
Meth.CKLF	21.1622186795657	63.5582832555691	25.6628855849946	13.659141420857	12.7646525197838	27.171877632455	27.5119072940332	18.8825756228447
Meth.CLCN7	2.63807569551127	4.54323295148636	5.76838120053718	4.56917861593812	8.06803955912694	5.25378172023345	5.03468123458441e-06	4.33114611993426
Meth.CLDN1	5.79088125993519	33.5107280912599	25.3530859361994	17.6430840601462	16.1848880928131	0.716884881515111	27.467054170604	22.2237826333743
Meth.CLDN18	2.72613444991994	1.92444430771291	3.80893851488162	0.000242489149290775	8.553985354857	3.21757340364201	0.000466967616402833	1.31596737483865e-06
Meth.CLDN19	1.46266833817458	1.68939160897264	1.28761016103447	5.27897407065557e-05	7.79940270949207	0.838861027306352	1.05768224496099	0.00824500201984384
Meth.CLDN7	24.6554867975456	74.5246276950245	34.7738795749486	18.6805836039842	16.8484370559023	34.2668355452846	36.5026916411336	24.9463363377868
Meth.CLGN	5.10290480240843	42.67651325543	8.82238737759545	17.1277712190312	2.53456414986243	2.30266129651287	38.2628712300096	13.4615280478433
Meth.CMKLR1	2.61290589604785	3.2435534326483	1.60675468609774	5.62461982483702	5.64884565579084	9.76990841605139	5.11547785785027	0.16360156301505
Meth.CNN1	0.0115373040190695	5.86113196579264	1.87806234826407	2.55132007813006	6.8381306097248	2.73620696186264	1.51468313463481	0.858508745098456
Meth.CNTFR	6.57379153316955	57.9518368827427	22.2597432305909	8.50934094848707	9.69865014633379	18.7034020010312	4.90809050474159	24.5824287362065
Meth.COL11A2	12.3860844550682	17.558635259976	3.63837025537683	13.740418220477	9.79782232428422	0.729496753261157	21.5880496470198	7.43938616596737
Meth.COL1A1	3.45358001184545	30.3529752692396	21.0133197960266	19.0265716393901	18.0808342991224	4.43506753906214	25.8104912172317	11.1342767346458
Meth.COL7A1	15.9649898699607	14.5888575352772	16.9430527153705	15.9162122205626	10.1842209835931	18.4714964098973	22.589288353661	11.3185996439078
Meth.COL9A2	16.132781875174	47.8969295039983	4.17090811454421	13.616979737505	18.2930439664768	8.62278160550072	36.1787448810187	19.8949593213434
Meth.COMP	4.01226325138841	24.5971612411939	6.11538540519558	10.0709089506825	6.18902349152022	6.49303823772121	8.51094563942953	9.21579144069992
Meth.COPS5	18.5409438067403	63.3283706546063	23.4484361266789	11.8033564720711	11.1597808147781	27.5608504755008	26.0931425204657	15.4485024570563
Meth.COX4NB	21.4978531455148	58.4512694759204	24.0415735165208	15.2029439728849	10.450936910987	22.8974265664399	29.4341550044376	17.802267886889
Meth.COX5A	20.6281349485472	57.8449945592734	21.4825959577383	15.8895159007525	10.388132409928	21.2109522193784	25.0270245382525	13.6589832644117
Meth.COX6A1	14.6650125270703	44.4062935690636	15.9130205132295	8.71250775273616	8.02983386060501	16.0133436208293	20.3222808694244	12.2835665410342
Meth.COX6C	20.5546670450296	63.1623917776039	25.5890213339887	13.9177729840879	12.8619062289942	26.5947432135437	27.7959612462478	17.5788075263544
Meth.COX7A2	15.4660201534133	52.3504135300821	15.0680764639647	13.3972693816389	7.56486491599012	19.2023148803994	20.9782453114709	14.1043255030946
Meth.COX7C	7.1713573743682	17.1360928754708	8.77187723873543	5.18517523847613	4.07428033311531	9.93690157478424	10.1900687487846	6.01730111914993
Meth.COX8A	21.6368900555724	64.0475055750867	23.5526618685634	11.6160929658809	14.5177742750008	29.4678663729604	32.2613211380391	17.4232102214425
Meth.CPEB2	15.8062909005978	37.0229051864396	18.0460202552096	7.14945223713894	8.53045523357719	14.9620912498128	20.1583297912016	11.8240917133441
Meth.CPT1A	17.5712824771481	51.1975963014318	14.673766225084	13.7683654828911	12.1828908716522	10.2994801515255	5.16408915362559	17.3387283762024
Meth.CRABP1	2.45995283584201	15.6212578534279	0	12.8613384075586	3.80379445639565	0.179816650604669	45.9046271375242	23.2948713535658
Meth.CRABP2	18.4193758583369	25.8741430122043	24.4450261838085	12.9449815970839	12.6386220256326	19.7263054273407	24.5311366226002	16.0491246486312
Meth.CREB1	19.6780989336509	66.4872067849743	24.6053473798888	13.253793672749	12.4278245793022	26.6629966264045	13.9135561361748	18.5536181796677
Meth.CREM	21.7891884017999	66.0942645279205	21.5908550243635	17.4899775031596	14.2857955985407	27.2871055796622	31.9583857872075	18.7523102566238
Meth.CRH	1.73244861072405	5.58784627908466	1.01723512553914	3.20530812769121	1.69467639142975	2.35102106544098	4.34478052509301	1.45001455351753
Meth.CRMP1	11.5419957644243	1.26030643376542	4.0307579612682	4.56972099318914	3.87481722996651	0.682102504087376	12.3321636453865	0.461110015608132
Meth.CRY1	37.5256869100316	30.9458679962776	31.5489177564292	15.1176086946157	11.3774309648464	16.9143413814377	26.9898142025422	23.5421673991303
Meth.CRYAA	7.67967725038032e-05	2.32918410098246	3.10576521026679	1.19823714817778	4.41476614751466	2.74775871445731	1.68246301921354	0.366569226856994
Meth.CSF1	17.3863850226756	49.579791616434	19.8640232655345	12.4080840570479	10.5683656354187	20.5697853119734	21.9435915682524	13.5406063399278
Meth.CSNK1A1	22.7450612817447	76.4062618271617	26.9991389726486	15.5441485548165	13.3069135970936	29.4825227844436	28.6026326748394	21.5565117425972
Meth.CTDSP1	21.5431851960243	55.7420689231046	24.7118900909691	12.6227753475059	11.4224393760627	24.0195261860882	25.5366708670099	15.4824581441852
Meth.CTGF	22.3804748872639	19.2034179898596	17.368998231925	16.9164267023566	9.32739086874702	12.1736425117819	21.7153750436807	20.3875935801841
Meth.CTH	14.6619738484157	55.4673045756862	18.4429893464969	13.3923836611099	11.7038099538649	20.7576345681824	23.5041766454327	14.2432834252428
Meth.CTNNB1	21.2812402790133	57.6765782997955	16.3236451981692	19.1800084727712	15.2391768537383	20.8951665843789	21.9494774192974	18.5930938446819
Meth.CTSD	24.4519422030597	66.3360555220309	26.6161987954509	15.8099430985958	13.7093796240207	29.8609717891218	34.8023385491134	19.9759762847788
Meth.CTSK	2.54363156112427	2.4196788061535	2.18420791985466	2.14225843346072	0.905802673144807	2.05939853236572	4.10599001645163	1.05310690535717
Meth.CX3CL1	3.0103615687388	0	16.8724653066985	7.66928002284348	12.8242840330356	5.06180109183789	12.5442960661978	3.64494534055377
Meth.CXCL12	3.38433132131424	24.2817171063004	2.06408547266208	5.23180442209149	3.17483580641889	6.54922381944958	9.94792011937832	6.4773247713534
Meth.CXCL2	3.00680849658443	34.4809292897004	7.48303937827362	20.1050702219659	4.40057098338438	9.34972948664748	26.0144734226322	20.5951672665153
Meth.CXCL3	6.1667203640148	35.531275551073	9.41087441580187	20.9982970724007	4.92358001212408	11.1583189741668	28.1661238481876	22.2570062060751
Meth.CXCL5	3.41892189531004	5.87091056193479	2.68206379923883	2.66961811065129	1.09203130473574	1.14201602998429	5.79562123172243	0.890332653253312
Meth.CYBA	16.4333700367139	88.3027281778943	34.4098844035769	5.87748157745311	9.36093891557004	6.12018050999837	10.8046942773696	23.7509839887208
Meth.CYC1	22.0583076238335	51.9868403617341	16.8659085474382	17.9568988206282	9.02745198094006	22.2746857629166	29.4551947245563	18.8029241845904
Meth.CYCS	15.2218014654531	54.3866104861454	14.8391145372328	11.3608035408952	8.13282902358999	18.1391499802876	20.8387791430987	12.4948538114487
Meth.CYGB	5.45849339133521	9.42032531563296	4.37684171800614	4.32826829056478	8.37097980349886	0.293279026833593	10.4519202356863	1.64273035930245
Meth.CYP17A1	0.672733803581892	1.60646143663353	0.038823789588293	1.2471296247552	1.34077228386921	0.833051331738535	0.27314682613773	5.81983617632882e-05
Meth.CYP1A1	10.7702099888632	22.981539002338	7.58568727877502	13.1894175464787	8.10877490283545	12.5197668018314	19.5058836912711	10.6039574359846
Meth.CYP1B1	16.1944844352039	46.4205363944564	0.00027152627888001	26.0293165251315	6.85744191028247	3.3308390127766	28.8148033482261	16.1591916523665
Meth.CYP21A2	0.257216048981655	2.73089586185154	5.77938413269203	1.25915351239235	8.16001632839478	5.16079651715983	0	4.60109004742342
Meth.CYP24A1	6.94811125819039	35.8205011940767	17.8517350183178	14.6026398830955	0.29992089457994	1.38711504145899	15.7523859491756	19.2343977767847
Meth.CYP2E1	7.74909599805518	7.05876852324102	8.97033526327759	6.6309669347766	4.45884777131358	4.47680440780539	1.83281927492647	2.91659798500069
Meth.CYP51A1	19.8519775178942	66.3461065919098	25.8995782403456	12.8283579745209	15.1674521783562	28.4782076615645	35.5597869896125	21.6893434935281
Meth.CYP7B1	4.00099197517507	13.4450262683776	14.7573474435818	4.36150817548651	10.1994089926668	6.94652760110854	2.44971642900818	5.59480921528902
Meth.CYR61	38.5935535129659	7.4201298465396	35.3739413847453	11.9925105926961	9.15443579570258	15.083654790526	23.3982600632529	27.1099771479212
Meth.DAG1	18.8396496582806	60.1783927401952	19.722407784265	14.9985142946762	11.6516650895314	22.7046237089563	28.5741780141311	15.6894450597998
Meth.DAP	12.6013687479424	62.4712649434896	25.5302580916281	9.0883581774568	13.3326883900794	27.5667685851962	29.4197446373362	18.57178921464
Meth.DBH	2.91681806221584e-06	0	0	2.23536902119606	1.46125345449329	8.53598838919107	2.81622064635351e-07	9.17259207733528e-05
Meth.DDB2	14.354018677432	33.164865711511	19.6328807091975	18.5781030102891	9.87035716986718	20.0717833829782	20.8270238499155	12.8248051417734
Meth.DDIT3	20.5250268033134	63.8924202463552	25.444214412379	14.6021582027614	13.3130394792749	26.6057407076541	29.0461885241954	18.1230146140836
Meth.DDX18	19.097646098457	58.5050984866614	20.5494912610559	14.5498281070117	11.9122936753922	24.365023631137	27.0163207543295	16.8235664290336
Meth.DEC1	0.805747981371788	2.48908473447983	1.61071019037883	1.40230865185265	1.12998571025736	1.59617224281546	1.90163163667368	0.545932060967975
Meth.DEK	17.2901129882702	52.1094281063968	20.644155406219	11.8067078671271	10.8255921952258	20.1365920430882	22.8657902243102	14.1695687327419
Meth.DES	0.405436869011504	8.6433833215046	2.31574533047788	4.64498407299492	8.47593912875738	2.1194949898735	7.3159081367894	1.32657548490586
Meth.DFFB	24.6480607948457	66.7727711935461	24.5926332893915	10.1211217771613	12.8332839003247	27.2800157707554	28.1085886057017	20.0511544504681
Meth.DHFR	22.1310595769659	65.4253161008269	27.1688168601171	15.2837140384985	12.8849332807965	27.6474201544481	27.084089199321	16.771049818431
Meth.DIO2	5.377151587644	12.6617740190399	5.13664726563453	3.52766112400678	2.39869601150184	5.98516285524214	8.51240974586564	1.71538967954403
Meth.DIRAS3	5.31456674198731	9.34066348633084	4.75875263876251	1.14659375053236	1.82954271421944	4.15059873756712	2.04507679767142	4.99043038814319
Meth.DKK1	6.92538570785002	32.4247797542817	4.55398014376001	4.36187426142698	3.31702336572765	2.19870406439512	30.7288724830549	1.92559136171103
Meth.DLX3	18.6372630535377	32.3804728541614	24.900870945418	11.1499543338837	13.269039375184	21.2343957623685	25.7759087773005	14.8818530760297
Meth.DLX5	12.1511401178045	13.060213825276	10.0541687221035	8.41024630258825	5.04633178750956	6.76670444463371	13.6042704280323	8.19526007814249
Meth.DMD	2.44038889424078	1.25561183212829	5.08839992264443	12.7769091738692	7.30515484832585	10.7791391416713	8.34143309619638	1.1139137312364
Meth.DMRT1	31.2378238826535	3.01252165031107	9.21559205365685	0.94552347407928	0.65871746017426	20.9318808408637	62.0367020817629	11.3154701339142
Meth.DMTF1	14.8035385102814	55.5116125595778	18.123475167543	10.7783300639121	10.1310449385645	20.6721925625535	23.1362958315877	13.5135140958849
Meth.DNAJB1	0.000110516646041684	4.82136732713195	6.81303965983738	0.726215028086957	10.9340938816609	4.83988659956896	4.93412381396636	1.96298758385078
Meth.DNASE2	20.1347363656822	58.6670666693855	23.9370665163729	16.1119463098128	11.8134592541821	23.7869314846047	26.5044307410973	16.005415709332
Meth.DND1	0.33006959357583	0.873264756528531	0.417252371085901	0.154937540542622	0.375473316675228	0.522369818217845	0.640854783817281	0.324409172616624
Meth.DNM1	18.1843819907157	47.0287535293499	18.8868352779023	10.559948301804	12.4237376065295	18.9524242173854	27.6577636778719	12.2771876998838
Meth.DNMT1	15.9822698141224	49.7848966977102	21.7605010279703	14.9346868517835	12.1691594962593	24.2610576537702	24.1353085166032	17.7590081636911
Meth.DNMT3A	1.56091985393126	8.86549856346686	4.41146204984878	4.76275154480059	4.74475085445571	5.05663837710736	1.85915336992579	2.52386208356377
Meth.DNMT3B	5.5822733775462	9.57261292089657	5.88800348968696	2.10647655827047	10.8686273226332	4.85267180065584	9.45447467782038	1.01958141792224
Meth.DRD1	3.59378681699102	36.4042792950517	2.11948917921745	4.14232542114168	3.95458031329752	5.80398151898085	17.9068857583796	1.45041339627046
Meth.DRG1	24.3441893781395	72.7738882624705	29.2127393127264	17.9104534574238	15.3980065622299	31.0240938545703	33.3454518395205	20.6602061035711
Meth.DSC3	20.1165827977664	2.6751270799175	20.0408857913224	11.214488603373	6.51633783854044	12.4241615565449	19.8372387604019	13.0600234618547
Meth.DUSP1	17.049438253009	59.5969664225807	11.796342529395	16.735315391141	9.8898714652808	16.3603206507744	14.1992803287678	13.6029685273621
Meth.DUSP4	0.604174381712648	27.0104031341189	3.29154205496423	0	0	10.7053571756555	52.7298568087398	39.288470206344
Meth.E2F1	8.05618389711738	18.5243118950546	9.87209332705686	8.46528968065119	7.77647000063699	10.8998295077404	9.41473350153467	5.55229574890872
Meth.E2F2	7.09627829419214	58.9409150795809	22.33650690169	10.14112072774	13.0432099911412	19.6555379284312	24.823477684896	14.7237115231357
Meth.E2F3	18.5261502968836	61.7892145560493	23.9698687588137	14.2169923151549	12.2005175518998	22.5095696242397	27.4891516667202	16.0054514686275
Meth.E2F5	22.5781952615172	59.1618185266833	21.092915067875	10.5506274312739	13.8189587476188	22.3638634913003	25.4540460876327	16.5520092660921
Meth.EBI3	0	28.9931829461798	9.19859741915776	3.7920279976087	9.27541748512468	15.8667033677302	0	9.83973662584553
Meth.ECE1	3.87920733810738	30.944838714458	4.20946690569772	2.0507000471496	9.25603881187828	4.74021511806311e-05	11.8932503393984	7.76932817529158
Meth.ECEL1	1.12773545567956	7.97856430119517	3.03268508704806	4.21576296009539	5.2480853333004	0.266714472665611	5.36915841917823	3.25087477938957
Meth.EDA	0.00246713901203466	12.8662434071854	6.55971375168216	43.0188823044152	2.90866181339526	4.96579345188318	3.5206053925984	7.03815317415285
Meth.EDF1	13.0367451880806	26.8696008168103	11.979733555065	10.2294452984534	7.35936889850219	10.4610262108064	20.4596762559851	9.91505996269102
Meth.EDN1	14.6947527747507	49.5468351167299	17.5356315159839	10.7008842524152	9.15058537558038	18.5581795359487	20.7877853861916	12.0315464625531
Meth.EDNRB	4.14881876147657	6.00181546089671	5.7348913844055	2.25714175342898	4.58982128058695	7.77824829452055	1.59399614466956	2.17421862873791
Meth.EGFR	18.4969714563133	4.02377450811141	22.8886085532667	14.4797072548562	10.3450585211039	2.80431035655731	26.1827048223328	11.9265213002443
Meth.EGR1	18.4623391843723	70.9017426858441	27.6422606728697	18.8394002617291	13.4253944062881	25.1573350741128	26.149500002661	19.0291558268754
Meth.EGR2	12.9095668431884	38.9186178122767	9.76519813279498	9.69910213226487	11.5939076107533	14.3815295313602	23.6683119401889	13.35325227828
Meth.EIF2AK1	14.3987133035258	46.8882663703268	16.0380738009798	14.0449862315414	9.67866056754329	18.4689481767435	19.2784431943425	12.7397420154837
Meth.EIF2C1	0.853933793600523	2.56384924359089	1.58923242033939	0.870773926995972	1.16072465966009	1.66645436904234	1.82022774736688	0.608417803598797
Meth.EIF4E	5.81020668613163	44.7414676351249	12.307470585893	10.7219655623942	6.7566165379231	18.4004264558379	3.52208496790859	10.1762979321299
Meth.ELF4	0	0	7.85044953997435	10.7373826642353	3.50625438024509	9.41631981355366	8.09055468049624e-05	3.96104512630951
Meth.ELK1	2.26339054290525e-06	13.3928664910501	5.76415828442728	82.6794052740101	2.25897424690738	5.00363899734037	0.000202291570911209	6.03592887526027
Meth.ELN	9.52992653113498	3.66157442754804	9.38957088123318	12.7674143473731	15.6047495472709	5.36846269262426	15.4561313940243	4.3098221060285
Meth.ELOVL5	17.4168432211625	58.6073300792644	21.6638958269548	15.3580435589004	12.7153558706315	23.1092900251657	26.131684982051	15.7254744298594
Meth.EMX2	7.1314800786673	22.040912622922	2.8829148212371	10.1932449737398	6.54630570997312	7.713771726959	47.5529299044554	4.36372117507276e-07
Meth.EN2	10.6360142062812	35.1560992091252	8.40977498457394	4.77080504828168	3.94446294887223	6.47140802536067	25.453372259533	0.247009900728665
Meth.ENO1	18.0648603834413	68.4010701667114	24.1795524994288	13.3420908165568	12.3572891812818	25.3122568190068	25.908815425513	20.8386940782536
Meth.EPAS1	2.34833843583821	12.3054574998489	1.04751471469775	4.97369549322734	9.29615412709057	0.89252162677936	6.6309652157311	3.48789000792526
Meth.EPHA4	32.6599108688757	65.1663452582936	10.5520316071889	29.1919876877222	5.67763825971636	6.9548977747756	25.4400667144599	19.3216167502435
Meth.EPHA7	6.06940918153628	38.9807372694456	0.470030332399982	0.914891067867256	6.24150675800357	0.000119710739955875	45.2628719011779	6.54010015568018
Meth.EPHA8	20.127083918184	11.5253544048561	6.87151462385593	12.2849076845173	8.69197750305148	5.35444716633368	21.3810546922182	13.9238240439302
Meth.EPO	10.1672580679547	1.23774055214128	3.34775216490205	4.01184340562082	3.57670430981441	3.54994983753289e-06	18.2351905790279	7.5200711676691
Meth.EPOR	4.59476835871652	3.96381251576446	2.3586210076237	3.92335169487575	7.49423932786338	1.22545128432458	7.41613470215701	0.0683383678374943
Meth.ERBB2	17.5354526594005	55.0471185787022	18.9731532792998	13.7131765890864	12.8634096442591	24.4183201433364	26.9102160842323	17.1954842700846
Meth.ERBB3	5.77671604212971	0	14.1353183539614	8.31620534456027	8.87926736090608	11.1422443579299	10.3003264135006	6.02022222727886
Meth.ESR1	6.3089795165266	35.7954810721576	2.96903260923997	7.02771800108918	9.48805913328621	2.06466144878788	24.0122011893654	1.701029096833
Meth.ESX1	3.59356509039093	3.8878953555989e-06	0	28.591552975878	3.44523718325916e-07	0.00384157158925499	21.6480298363787	1.94371811387975
Meth.ETS1	18.5626336649852	53.3391443363958	3.61750542315259	25.3796359244029	12.5453492593268	28.7093543035777	39.3819440665887	15.016642884265
Meth.ETS2	15.2708934922221	57.2209849530915	19.1421283936058	10.3518000858848	10.4901452429884	21.9050151131916	2.42346195301939	16.7553208310438
Meth.ETV3	18.6540870044461	53.084378651455	21.9903993752106	16.2290144789542	12.5001757502186	21.064959106639	25.131580026275	15.1633796474617
Meth.EXO1	20.5830281742075	61.171286628912	23.670784161901	14.2959933958976	11.3798439984758	22.9453065550293	25.4107674349215	17.2893943182838
Meth.EZH2	21.4341708539879	59.6490776785828	25.665966629451	12.7524921327471	14.4507122943452	27.4948521215986	35.121928538918	19.8623513850955
Meth.F2R	26.4254226355198	18.6389677687977	2.69208591117311e-05	12.5466081910574	9.2427882509533	0.610468458875549	68.8815907264487	0
Meth.FAAH	3.74110363039414	0.000119234677044158	9.20819261930631	5.78113433875827	8.23672198856117	15.1449647678151	14.9291630357153	8.35754005422272
Meth.FABP1	3.24279615963872	1.98074438732073	6.29233934125729e-05	5.05001335808071	2.88023893913755	8.58906427927337	1.5045456017136	0.615345740020558
Meth.FADS2	3.85400256573847	25.4663932294446	1.34991389409346	9.07914155154586	10.6671278047643	0	25.0315119930786	13.5737251345562
Meth.FAM3B	17.6744190153421	11.8265001421839	20.1351208987174	18.3642078808208	10.5955966402331	0	33.5533765581624	23.2039572521512
Meth.FANCC	0.736068476603698	2.66736316268624	1.5902138143856	1.93079624479525	1.37694479006921	1.646651330426	1.42647062857374	0.978785949664176
Meth.FAS	24.4060716198237	74.4153749647336	30.2399804270761	17.8402301944814	15.8476698747475	30.5528662406174	33.3540589403389	19.6712561829464
Meth.FASN	14.2622694071021	53.0713191067302	18.917738963051	18.9242028883073	12.2230401423859	19.2104102680494	24.7537289667545	17.5092564267041
Meth.FBLN5	13.9329050000123	2.75783264328282	19.8577851996779	12.1344937588928	10.1710713879462	19.4190382907314	19.0260540434687	6.65932080241345
Meth.FBXO15	18.1278179608982	54.7477455349951	20.4192608167491	15.4222987487388	9.55813577453425	21.0322048719897	24.6184108889804	16.1941936906482
Meth.FBXO32	23.0257221963761	65.5614070491632	24.685811805212	16.4192003882953	13.6267122865332	26.4552780880313	27.0589059516057	19.3537935807643
Meth.FCER1G	0.958165575226174	2.19283935927906	0.887116612894488	0.705995046484218	0.46725965174339	0.894866249878446	1.20617380506504	0.843788298008411
Meth.FCER2	3.41815096680598	17.8166923092857	1.65534940462451	8.47122764781982	8.06686650666064	12.0024243663314	7.53830786605617	2.5573686167494
Meth.FCGRT	9.83122776895425	9.6849110061179	10.3786196296467	8.42293357029882	11.24982384388	5.30031121309739	17.3424480887115	3.20444603405782
Meth.FDFT1	22.6664880562206	58.962492057039	25.5425951621006	11.0134974264263	11.8426223159604	26.1969862075176	27.3314026123875	18.5226028794598
Meth.FDPS	19.5820084953378	59.6759681502093	22.9369057020417	14.9853898970734	12.3811278000135	22.7250711964386	22.6164767940514	16.2471765620206
Meth.FDX1	16.6755590147731	56.0045027980093	21.4153478748432	8.36446110596945	9.98575234990131	20.2115135654818	23.4559099959347	12.5396175372948
Meth.FGF19	8.96350731007044	25.231639440474	1.24133398923564	2.06625458598565	8.07200854940937	1.26528018955367e-07	11.399051026247	4.39186410133992
Meth.FGF2	12.3976382459969	21.4143085948868	3.14574467503345	13.0929685107727	8.94101546781252	1.2147587657967	22.5064121929706	6.41119295764085
Meth.FGF3	3.14844831443283	1.46091457012159	1.22464116648857	9.00284168226152	4.20972620131696	8.14509775975624	39.9239503583283	20.4651990233577
Meth.FGF4	3.51839712610685	6.02581617943446	2.07420135879849	2.99344846837342	1.527739357684	2.98743304584405	1.34068350343574	0.531668934078783
Meth.FGFR3	11.6198333148802	36.5838509701408	19.0084448892531	15.4511424716246	14.2236593830083	7.80502303499503	28.9113536308547	14.7356421959821
Meth.FGFR4	12.8332162058772	42.935002258331	10.4797690909019	14.5513183536559	6.35217309459965	14.9353370693631	16.9569764641107	13.4435404573358
Meth.FH	18.8027530257327	61.1026601737825	22.9949582758703	11.0374749933317	11.9664176170956	24.0993188388936	25.3977231315717	16.4382331385364
Meth.FLI1	6.27610141796177	10.2977242574322	0.786846762112848	2.62678495831448e-06	0	5.98432775435658	56.3859012749318	8.04154780061431
Meth.FLOT1	19.1715912686987	57.0151685838287	22.6963091488637	11.5615208402809	11.7278786203386	23.4385679090111	24.7259524902761	15.2735720127326
Meth.FLT1	6.47897466940246	9.18648602814939	4.09079895860148	12.0507933280643	5.53089732795156	4.10006401334272	18.362416795806	4.74089563625332
Meth.FN1	18.8553465723086	34.425744337653	3.59139096883998	9.69899141848816	4.77922335266821	2.41875445511552	26.2955329586937	8.30687616533388
Meth.FOS	23.3393601871493	73.9285339395422	22.7914941699205	12.5330931153877	13.4905469855502	27.9462546121346	19.4725511971837	18.0274492239454
Meth.FOSB	13.6784913853184	37.0574715001968	14.9919150765397	7.66902399089816	8.34731302282048	12.9618540671254	15.679277602022	12.0712682051376
Meth.FOSL1	0.000175398559709704	33.6164838473049	13.4127455554705	9.56323999473175	13.3498496660757	17.8611589413583	3.23255860198187	13.0764737585065
Meth.FOSL2	22.7913994752566	61.1964069675326	23.6996950366317	17.1153793223236	13.2454573505761	25.9704755047926	28.2200492039185	16.8810119621403
Meth.FOXA1	29.2020529670195	9.41360374407386	26.2036582542284	8.57249541403446	8.5214426303251	12.2270277703978	18.9837878895637	15.8140500681579
Meth.FOXA3	2.86748985563155	45.9906168380227	0.000107565178553369	29.1548748944005	9.82923073540878	15.0368633125642	33.8396669625611	17.2452767274458
Meth.FOXC1	25.9396166363156	30.3749858238219	21.2592712182455	12.9081076657954	10.209500549357	23.0918545526179	36.4399633989928	27.0338772772502
Meth.FOXD1	23.659409154654	10.5675017670843	12.8550807748794	7.61680934561859	7.31203154289455	8.95082716634502	14.3641720970249	18.9250886613735
Meth.FOXF1	24.2806029493826	16.3004891976495	3.28046558653861	13.501986999359	12.6619200212129	3.4659715487943e-08	48.2842565716532	8.73055896529899
Meth.FOXG1	4.51629180405606	15.6288202093178	3.43930014937874	4.79836582648341	1.06366760615818	0.924485590636823	35.274264763303	2.50493925037269
Meth.FOXH1	1.09009507826224	3.29749866673607	1.31193380031325	0.286964591281038	5.56874141499377	1.22761429503245	1.90530861004951	0.00126529272382233
Meth.FOXJ1	6.92057883070572	24.672615518874	4.01159864948601	4.85347338483506	8.9680763580276	5.34983018227627	22.2664465385049	3.29782612339404
Meth.FOXP1	21.7489605181272	64.1109822536999	25.7747174172801	16.4451392257588	13.4269510124355	27.6699705330273	29.559428283539	18.6398173288618
Meth.FOXP3	1.21433984220608	6.13615157941601	2.20356776856452	2.23510881626133	1.1589653213065	3.95790519738278	1.46784380833369	1.72013520985245
Meth.FPGS	21.4665314313843	58.9569474724675	24.7833414356211	15.8211266644697	12.6568743730847	24.6258137080359	25.6081635078977	16.4816652848274
Meth.FSTL1	3.93878946277991	0	0.530867555707138	4.7690094036341	9.34711588879189	0.976193522371279	8.59937686334621	0.385527680671714
Meth.G0S2	6.72616518186865	7.6553642654413	7.21525424456252	3.64626461465801	13.3788901867861	0	33.1301407748797	5.58982660465856
Meth.G6PD	0.715038377885588	23.0814112221015	10.1563989810949	74.7257223264513	3.52115459244486	5.12388428848374	0.932631199392078	6.93665266452774
Meth.GAA	18.6482834885185	49.1170661742081	21.3936000704353	13.2091782041518	11.9278362538982	20.6876475885126	23.0560242056756	14.3554043815692
Meth.GABBR1	21.5998204534779	63.2650208488846	25.4731791575057	15.4741182257021	13.0317387727913	26.8000883179147	30.2739522743787	17.9992315611652
Meth.GABPA	18.7349781014746	60.7230245456815	23.4134223550295	11.5996610988032	11.0362429067572	21.94927611263	27.1003245256684	15.2351739373544
Meth.GABRG2	14.0027860460277	19.2565186247957	1.2176151120687	8.73467076303931	0.000398791056553252	4.89257573847475	31.7281550333802	4.47802599799453e-05
Meth.GAD1	15.3380027053641	42.570500855571	27.2798086768901	5.9062234930222	13.6047668159405	23.8028447207958	34.6608224174415	20.9190588649808
Meth.GADD45A	16.0718617133569	49.2347183178029	19.6718610734645	12.8231600416001	11.1226057442033	20.6641544424336	24.7928199963552	14.21317900607
Meth.GADD45B	24.0641818438918	66.6876801702662	29.0084075437014	17.5894125084621	13.0485850247777	28.9202930989949	30.2038952097293	18.9551030391009
Meth.GALT	10.8228168632192	34.0440829330282	13.1244543594814	7.27901066644991	5.92733147612355	12.7444540740097	15.8837934931145	9.73411612974258
Meth.GAPDH	20.3116033382111	55.5909826768738	23.3476857673051	14.6752027552053	13.0643672499873	22.951997789565	23.9389774766009	16.7285974868109
Meth.GAS6	0.90654604264591	1.84469293358458	1.04047343456986	1.28778261413402	3.52635623558561	1.29482611902972	1.06206590810373	0.280357415509056
Meth.GATA3	14.4405079891906	3.02317591555829	3.7553980917252	18.0927481019674	0	10.7873900930077	42.630791364752	9.32809603431024
Meth.GATA4	5.09185717543986	22.2206083501202	0.462839569572651	3.48063133824192	3.16241229362776	1.46604086304218	33.336780747109	6.45314453075593
Meth.GBX2	9.23338675973826	0.745351152450517	4.80028401896265	9.04845068465196	3.02341925282115	0	28.1427397764365	6.49077409137257
Meth.GCH1	17.995244911488	57.1336640287013	23.484629037123	14.1199166655527	10.3034044135939	23.7779015762132	24.676640189828	16.3860755802022
Meth.GFAP	1.11287316553777	4.46266467974049	2.6977172652271	1.29720509387417	8.12750199764357	2.23981903063872	3.90239519403767	0.441029370687869
Meth.GFI1	12.9085383085076	31.7955089538609	7.22991070209991	1.43029977312059e-05	11.6934193361793	11.1408218129133	19.8506584496167	17.0268717709735
Meth.GFI1B	8.75480516422767	30.833111076472	5.29106413825226	3.22117011078098	6.26160450002054	4.13085245029115	13.4681442538957	5.09528746400581
Meth.GFPT1	4.24253811887999	5.51080676281925	2.73024601536403	2.95296824265706	10.2312717389678	1.60548382078319	8.50111206258194	0.761360867443746
Meth.GGH	22.8756335560279	63.4528144631963	26.3488254679123	16.5829995236821	14.0990289585392	27.5627163633886	29.8336555880671	19.4168438556846
Meth.GHR	22.3904397588872	25.5233647290169	13.25068077889	17.7045463115068	10.553023716197	18.9941727544235	35.7389969128965	19.3324523569069
Meth.GIP	0	2.74865224271479	7.175477556074	3.55137727045837	6.86404103013991	1.86341583976747	0	3.25848697031081
Meth.GK	1.99162170743706	15.5281104508326	4.19067904908808	87.3679515421162	4.42268664193925	6.74538931069464	4.69486182790395	8.27863606068996
Meth.GLI3	23.8629004696414	48.6132762390459	24.0554216557505	15.5810056933439	12.2527360372447	22.4040469986185	26.6959827899654	15.9003526374177
Meth.GNAI2	12.1006202949275	51.8110009108999	20.8171146144889	8.56336994871801	10.7153982862953	18.6519640840224	22.5492743241295	13.8834895833116
Meth.GNAL	1.76863333265311	4.24795363294407	3.34012748262517	1.22288038060318	3.49871695434759	2.41022193730453	1.86550548880227	0.910328718527716
Meth.GNAS	5.8324970828003	10.428628329137	2.80908158402248	2.20039595640491	1.72601739443418	4.16399927863349	8.90909603140171	3.52868248518546
Meth.GOT1	20.6111779489481	63.2028150515883	24.84828226679	17.6817793353321	12.545514373963	25.2584817881905	27.8373455024403	16.6442082208247
Meth.GPAM	14.6670962335676	55.3006535592156	18.7042059258531	8.21955234932769	9.05950848252426	18.228822501774	22.8445015349068	13.1580119648677
Meth.GPC3	6.78681145086353	6.90540196521962	12.4744321221936	63.4710942517771	0.000146590080357531	0.42094189215009	3.72796180809343	10.5677961110758
Meth.GPX1	7.47876214981741	20.1459115280191	8.72799670735785	8.39812797428181	6.57540821290086	11.4288912981013	8.2248584011095	5.23569666267067
Meth.GPX4	20.5850457094887	61.5286104009855	25.1098584084426	15.4694128173266	13.2539961638196	29.0205916891238	27.7160635427128	17.3088279393007
Meth.GRB10	13.1781517536865	12.5365770883878	18.947629214853	14.612378037321	6.05758520835308	2.07621836052629	22.3333123705164	12.3298966490947
Meth.GRIN1	4.66947329115216	17.1049518602684	3.49382611239856	6.7354905299165	2.34386802439398	5.25244346213347	20.3661593979775	4.32625723712023
Meth.GRIN2A	0.000146758279237251	30.9003387033137	3.78328529193408	12.853623359802	2.05550203932972	10.558594315721	58.39116902392	14.7031629171737
Meth.GRIN2B	1.71157924024548	7.30534684681876	2.75204012389883	0.482183597709741	1.25702568225159	2.76989078392026	4.05165574888017	0.876102581988205
Meth.GRM6	6.24457576780102	6.76595327927416	3.35705777656966	4.88818181714846	0.666820883053819	3.26394624996388	19.2459717106587	1.94656585071193
Meth.GSC	12.4714097340791	16.1007479084837	0.356361641661128	25.4351944326347	0	3.79653476502943	42.2264076341823	18.7743955253231
Meth.GSN	2.96690232943183	7.94997212779322	12.0710596759665	12.3436504465694	16.1928474311724	4.9745366273421	15.9225664853522	7.3035538348799
Meth.GSTP1	0.435130693991531	0.830319736846365	7.83537535226768	3.65203128193377	9.65584967213575	3.23675665812221	2.47482433162669	4.24333729327691
Meth.GYPC	8.8678581260324	23.8250142529219	4.92832055158397	8.44606179676332	7.74677153138238	5.19781657652665	27.3725779341361	3.61246946411148
Meth.H19	1.79882357309574	1.2161848793677	4.00784380355169	1.12821904732561	4.40036183268521	2.52147722150962	0.654293708700051	0.557752984589862
Meth.H2AFX	21.3518672169256	61.6769871592937	24.0026355256659	17.5027673352709	14.4913504660001	26.2194592378638	31.8527215271296	17.3512447644172
Meth.HAMP	7.88799649713722	6.84277488247806	10.8966340107283	9.70979399264067	12.0300715195515	7.31985301315315	2.9640121884255	3.57319467470975
Meth.HAND1	12.4363976194522	6.19796759017768	5.16933472655439	13.8716827710963	8.94818274840834	1.04864536474495	33.8808441231142	19.9653337699586
Meth.HAND2	4.35547464845165	10.5688089142675	4.08784522745298	2.55116260927506	0.867695014548949	5.14836376507831	33.1154872161467	1.55248007228026
Meth.HAP1	23.8602165244499	38.8587437742606	22.0076942625054	13.7491910751751	12.7641309987908	22.1567370439814	29.4782417110466	18.9636003121015
Meth.HBA1	12.5791832606875	10.8893275637621	5.35260970911258	15.9182317766972	8.36337415635413	0.000202662711630118	22.5070635950414	14.4379349095108
Meth.HBEGF	12.1416483672642	2.70729590702038	18.8571053521564	9.47826095747114	8.24557910268999	15.8129332631584	19.0182857923533	8.52418293849936
Meth.HCK	10.3474299002209	41.2914534545888	3.86679806842973	17.9328473898767	8.74017196092819	14.6894359188452	22.5361166374976	11.6586704511766
Meth.HCN2	11.3352909723005	26.2757703314927	9.75970999031752	9.29768982547155	3.70354033388644	9.58014860166717	29.473281376415	9.49954758401301
Meth.HCN4	9.07485818992756	3.96610170665793	4.05535557639366	8.23596883661427	1.97020583618455	0.813348452415292	19.8787235402486	14.3225970611334
Meth.HDAC4	23.5351431507708	76.4240073238547	24.4583852120161	10.1044316662703	15.075976301029	30.0572808746072	24.8139431396267	21.2320342655196
Meth.HES1	19.5656713643551	59.3873264555839	25.8605371723441	14.3336559529752	11.3361169422641	25.4347966290092	24.5782156889704	17.830134304171
Meth.HES6	6.19006702478806	15.3141222748721	10.1075597550893	13.3618696946165	9.56032931916982	0.0061489769860571	24.2972742310327	6.48780671923337
Meth.HEY2	16.1958053164038	42.3585445071843	22.0742817782992	8.21370371229169	14.6070306568361	12.4051409852296	30.2594547831405	18.0675270589074
Meth.HHEX	4.1338750796657	36.7044998559269	0.00489538894844765	9.5619563568646	11.042520376928	0	12.5551086848136	13.1306745466715
Meth.HIF3A	6.53096358070011	11.4759125351247	4.94944110564663	12.9376990831463	6.38461932863244	12.819776353035	2.26881662617511	1.94509686450567
Meth.HIP1	14.3552031742068	46.6016439170829	15.6233486670931	15.3506831093391	10.4772790768181	22.0627069984805	22.8370103220396	13.2355718517726
Meth.HIPK3	2.90996777528409	2.07547655439871	2.15946735066777	1.76894827816063	0.732971631064726	1.37001449426209	1.20878381281609	0.783083908233673
Meth.HIST1H1T	0.670717627636928	1.54259371781474	0.913598899854302	0.747583977778648	0.608887155993832	1.35388540350706	0.573828893672818	0.71071275343786
Meth.HIST1H2AM	18.2641193511282	55.0663809097085	20.3448766664389	16.6297929450299	10.4681730755751	19.2162672356266	22.5203817409672	13.3496489012042
Meth.HLA-B	24.6203446638996	37.0938206897077	34.2888428813201	41.1377681763879	12.7471348005597	14.0110588774478	12.4968614822508	18.9515969214995
Meth.HLF	7.44283242491484	28.5952904775467	1.87302614887765	9.40467640937809e-06	6.12781675404091	1.77530469261367	9.87501616302183	1.06900308656918
Meth.HMBS	20.011032560146	52.1095083916093	21.7021168758363	15.2183365953907	12.0348912454949	23.4470308121439	25.5970478797576	13.9757158807364
Meth.HMGB1	25.2260858745932	64.910063761507	29.5253746409606	10.1680017888118	15.2761889550068	21.3549742444398	30.2240693869425	18.7581524422013
Meth.HMGCR	23.3779109487354	71.1673115987951	27.703183428312	19.4460052591941	12.7517985053112	26.946586945289	31.1923459724756	21.2296360881263
Meth.HMGCS1	16.6081065112438	53.2835597023019	22.250158992298	12.8633457426158	11.7745456246122	23.0435918030279	24.1294717088295	14.9058326724148
Meth.HMGN1	4.18044347759626	17.0024648717895	8.45624905478228	7.83113736038089	5.05235684993274	9.23740415812471	6.41918134947651	6.93675177862397
Meth.HMOX1	2.15696868637852	1.8272829148909	2.26585902771197	0.00036317169167634	5.62384367482696	1.34635952832574	3.0409486336192	0.0060662641513993
Meth.HOXA1	18.5552409288952	59.5951225963175	22.5674182692522	24.2543242775595	8.32094479844139	2.97191284081794	21.1994856823517	14.487989057827
Meth.HOXA10	1.52663972402922	12.3564431690002	5.03306481704135	1.17564888900866	7.74883363064772	4.2895909954061	4.61497644389478	0.708102533762533
Meth.HOXA11	4.7946952910423	21.4595817193381	2.60172564510428	4.75324537904397	11.6737894981547	0	21.0319859054836	3.44650978614399
Meth.HOXA13	16.7840863045634	3.53288578619429	11.9175787397187	12.0567597193133	11.5826804974573	4.76170560794369	28.5546931983715	21.0914640099368
Meth.HOXA2	10.2014878429744	20.3622024831189	3.17444248564086	0.893260837172623	2.56930925013079	0.482025383462458	13.2147278875967	8.38416931607364e-05
Meth.HOXA4	6.87436946568578	6.27579280742414	5.41856867120712	8.61197551294958	5.09417286228166	2.15797559327421	9.11341418016461	5.12087596192085
Meth.HOXA5	5.67982093965715	1.33939029764343e-05	6.17737130934418	9.38042972045144	9.13274821042965	4.7801044653379	10.7364726867875	3.41188998393144
Meth.HOXA7	4.03441340645575	31.0487861013463	3.55869618184914	2.52289071226162	2.31279919228612	2.50220660877894e-05	20.8422732675533	2.47533021995795
Meth.HOXB1	0	0	2.42215586247967	0.628894667920354	1.78768251486106	0.478622050954738	8.06822449412705	1.3429180506101
Meth.HOXB2	7.47040858344779	6.90770009043347	4.06468642668775	4.52645772605902	6.84171173138154	0.5472269600081	12.2750236525878	1.61787392285501
Meth.HOXB3	0.733150167756163	0	3.10943580392485	3.67681809378566	8.87460056847056	1.65515507254866	9.01259647549788	1.34493841759087
Meth.HOXB4	5.84795395003974	19.4705046795421	0.200625344642704	1.6949002169082	0.988906653294956	0.459320811138266	34.14097180601	0.810926302209703
Meth.HOXB7	20.5913996672376	58.1111070359354	13.5890766839706	3.52527565245426	5.94132076337126	9.35348619564965	21.0318457568048	8.20738411747005e-05
Meth.HOXB8	8.46663409801613	16.098590256955	2.92210041433715	2.79327862240146	3.85050557888723	3.66299461142877e-05	24.5010468758164	3.2725878439116
Meth.HOXC8	0	55.8349292067545	24.1512769017029	0	6.09215259490205	0	39.971338693767	19.57982274361
Meth.HOXD1	42.3154272734849	1.04861945379134	17.3176465301886	17.9992048082871	8.91061988453229	11.2853153749879	29.9436184594146	1.64194169782806
Meth.HOXD10	5.30495732712802	17.4949042941681	3.57427894384496	1.0467721184201	0.547189002003624	0.487347010577433	24.8089128187023	1.74760289803529
Meth.HOXD11	19.0147901639864	2.20774572670048	16.649123070657	10.5523655604169	6.61341615921092	12.0050991198102	23.6950695285672	8.47757402239778
Meth.HOXD13	7.04762390364925	31.478543151381	4.6504155140086	0.552748916607409	3.58422289762472	1.74339618048617	23.6933299220715	1.75963740370303
Meth.HOXD4	2.71033569490254	22.3634926014401	0.636793167084001	0.550825615497642	8.32793171014838e-05	1.09498544331885	14.0147033893273	0.903015752542554
Meth.HOXD8	7.7368756057304	9.39504686483121	6.11460118054729	11.3342378295434	0.646964793042152	2.25799655274836	28.6106828275069	3.14880869200013
Meth.HOXD9	2.06337517593189	12.9407724052172	1.99356411773353	3.98172933773525e-05	1.03013130588823e-06	0.000116615947465897	32.6922179156831	1.48939809337967
Meth.HPGD	18.3834093497112	53.6521650825346	19.3515898712413	13.9803583262638	12.2847267771104	14.4135020816884	29.19088859303	16.754490377624
Meth.HPSE	19.9237031189441	53.5691324130319	23.1330440679987	5.75189319562155	9.87210127753854	16.9659053458157	23.9916977880541	17.5332982011411
Meth.HRAS	2.68265768206923	38.0437929145061	18.8559300102409	9.52753045424749	13.4238219309092	25.840973595282	11.0775780864342	14.3975094049533
Meth.HRK	20.8678886669874	59.2140905689373	27.4822252346203	13.1997621626838	13.6915224376848	10.5111924132019	12.8088614602191	10.4146502063195
Meth.HSD17B8	0.00144766309657204	67.0475667745515	39.4075050552944	2.75141206605103	21.8575491408376	6.08901520030478e-05	45.1323182133066	27.3408666057929
Meth.HSF2	22.5402167727511	66.9657072165374	26.0093379640574	11.0444964880293	15.2364549878911	26.5548622999538	30.589130624738	18.3397176841306
Meth.HSF4	0.385952494151311	49.1389095371438	7.68216604586196	10.6419935660974	8.40092831947503	0	15.513873934922	16.6892360766003
Meth.HSPA1A	5.28023532268851	65.5304914565912	28.3318225200966	17.7231215051024	12.5789257417697	0	2.42289739303774	26.2236805525171
Meth.HSPA1B	18.8968593092948	52.8272812516598	17.6449069734013	18.0673458894207	13.3727684094581	24.1507878650769	28.5967950761894	17.7758800837864
Meth.HSPA2	0.787389553962814	1.61686224379307	0.977062122688953	0.654192190864627	1.66781673073166	0.957039872785232	1.19786020545668	0.356599081391277
Meth.HSPA5	19.9000510330927	66.3988514519664	27.1048553461272	13.4592928757462	13.3668433672597	27.4938506472049	27.6516769846795	17.5278198883889
Meth.HSPA8	20.7754885463712	62.8879536446359	25.9940853171567	15.8664597437988	14.075203611754	27.7570863134863	28.8674165851086	17.318455023151
Meth.HSPB1	18.1961738055759	48.851048022902	19.7843284333768	13.9962469357029	10.3111699259694	19.9886297725663	20.4260622331081	12.2106980409394
Meth.HSPD1	18.6473756562605	62.0161894327172	22.2424397471274	17.1789641539858	10.7560826494839	24.8442224051213	25.3964610655837	15.927443082038
Meth.HTR4	9.46552694675418	4.08270105045191	0.000251502735788554	13.9544196270182	2.46395999911941	10.1993423969509	34.5236009671247	3.15790184298654
Meth.ICAM1	20.9223288565246	69.0823746646284	28.9914558906334	16.1676847435065	14.6575190283987	28.8007192225432	27.1472718238446	19.9048634136165
Meth.ID2	9.11192157484254	23.4129147408725	15.8749426267006	10.0933828850599	8.52260282864144	15.9475725599289	9.18194312873226	8.88491184901701
Meth.ID3	16.5671947200332	46.0680253952799	18.4426950208949	12.7919756520425	10.8753186814435	17.6623571294814	19.7613871080741	12.4997156870624
Meth.ID4	18.5175130393241	3.83883044619524e-05	10.3109325508804	15.9845161646712	6.83879813827934	6.76447280449086	29.9275646886572	1.83127828774075
Meth.IDH1	15.1635894974097	43.5180452306905	20.8019325075214	11.6601646638061	11.8370894480732	21.7116376899115	23.5851316574839	14.9140845298214
Meth.IER3IP1	21.6081988384163	64.5740142298622	23.6787792035686	15.9413897602062	11.2705320056996	23.9011359571448	26.9706293922145	18.0622987191018
Meth.IFNB1	2.0539866132226	3.61997189397748	1.9979791182983	1.85412680101242	5.31011276447791	3.3114853526318	1.03382684322071	0.883783990477361
Meth.IFNGR1	14.875399852444	46.2412461241214	18.1082776862363	11.1348866491133	8.60264119030467	18.1120778469676	19.5959257473645	12.7221404504007
Meth.IFNGR2	2.73191423008134	0.608857113883465	7.10890583324968	6.26861584198476	5.48505252413273	2.00273099729605	3.9404459099572	4.43860601180712
Meth.IGF1R	33.4959894154574	6.20151878844929e-05	24.90881074028	9.70542883117541	6.15647386857273	12.9214722706794	20.9955324468664	18.8056778041779
Meth.IGF2	16.179674682515	5.13694853982739	7.37666856365926	8.45751482217107	5.41595387913866	2.51122223148881	13.9336605820577	11.469715242511
Meth.IGF2R	20.5599707283198	61.0853640477932	25.0204495934306	13.0263078832276	13.6209377639639	24.7096963810495	27.197705961374	17.734679443391
Meth.IGFALS	0.931922430428402	2.35027151752002	3.07826207728423	2.68547531090215	4.01474157166326	2.78003798046107	2.67400761438716	1.75168917071577
Meth.IGFBP2	23.5536246817331	15.4016929467072	16.7451234242168	13.822635038555	8.29749095471286	1.68894472892444	18.8335255754486	16.9912715656797
Meth.IGFBP3	7.66321613337943	10.3642339557844	19.8663687240923	7.72955342693965	2.22030213296887	2.32519094897604	18.7193419210582	17.7867943763526
Meth.IGFBP4	31.5426434655145	52.3720961925825	33.6005349053242	11.4006705590845	11.3706565957959	15.1495508123073	22.3031481016446	21.0575096226456
Meth.IGFBP5	12.9240363008599	26.1093861064899	6.50049536213126	12.3307404675911	15.8514271612921	3.65520231986776e-06	28.8979074985441	9.88559950848165
Meth.IGFBP6	17.6571395473417	46.6174715940835	20.5465660747507	11.6443436826119	10.9436431027052	22.363768475758	24.1717534577212	14.3175299388627
Meth.IKBKB	16.7760757628986	62.6791018168797	24.5708812434499	14.3226129327708	12.8661515582623	24.5285370871624	27.4246891941391	16.5596571218478
Meth.IKBKE	1.40331248364924	17.7804368105058	14.1599632494516	5.63932771980503	11.9774917417948	17.366413523022	2.81625622859345	7.08783076495424
Meth.IL11	10.1628914694493	11.6550422517904	3.53381180643531	13.9098112608447	9.44367057492458	14.0384118263241	17.3012169727963	4.42161919019296
Meth.IL12A	23.060600627907	73.4600321805867	30.0902213908631	15.639407302447	14.5981961471397	29.0996255245189	27.7998604009505	19.464915603877
Meth.IL12RB2	4.26907116271642	26.1325050154391	2.37848665630389	5.89134993393362	2.44786182060926	2.86953105160043	1.36722044521692	7.58640168980102
Meth.IL4R	15.8569394085284	53.464980701456	21.21874431335	12.4206061967032	11.3554198810766	21.3390328208253	23.3387495610146	16.0640271541171
Meth.IL6R	20.7674518286659	67.4196969468934	25.9481759785567	11.6596910564993	13.6060804199029	25.9870296756711	25.1632451031986	18.0468557349587
Meth.IL6ST	6.32732355546837	42.2375869998996	17.17307356052	14.8569292776025	2.43795578383958	17.4728865083097	19.2447996897812	12.9228553873506
Meth.IL7	19.1812022561327	52.4322169211762	21.5884338394627	6.54305013296372	9.82449225017045	21.4180856743771	24.4509190129338	16.9289566507361
Meth.ILF3	20.3929143904819	63.8324122779547	25.8558078156513	16.6430674994658	12.9106917779496	26.0224736103367	28.9022213465818	16.6719166975354
Meth.ILK	19.2002283445479	64.3369970691373	24.4951283699443	17.5033869446297	13.0568111571132	25.1621358180522	28.5091378848779	15.9366477008851
Meth.ING2	22.5708479198934	62.0132184516476	23.9782721508693	13.5980928033809	12.3646006018117	25.0478449915064	27.1177214008251	18.2267204246421
Meth.INHA	3.16944528566404	10.547939496178	5.87888177042865	0.531384779660893	7.27857998482784	6.28422778086773	1.32944916006617	2.22778588982468
Meth.INHBB	15.2614513805536	32.2396079538902	24.0277010726333	4.83098607449104	11.6037780775504	16.1037395964926	24.824327048383	16.4669912660044
Meth.INPPL1	19.8523620316111	51.7273370920104	21.8401924566862	14.8613380628161	11.8733717283936	23.8547276552706	24.2801420556387	15.594589078508
Meth.INSIG1	20.9339981931581	47.8652101352668	28.6799186566	0	20.7488423276736	20.0706937332784	40.518597610902	28.843599209086
Meth.INSL3	0.313845504031168	1.03463594596267	0.665605208114339	0.867633617598014	1.89378391033775	3.98651015537859	3.49910964189313	0.896284877225481
Meth.INSR	7.07081746923638	3.42162969941784	6.20212647494968	6.47775309019229	6.53396711622938	2.56532854733635	11.2757398943732	1.69616338013224
Meth.IQGAP1	11.5710999324228	34.9658218765964	13.7924884878776	8.23525656480805	7.4990256615838	15.6621800517895	15.0513480005867	10.4094852399037
Meth.IRAK1	2.52760629690616e-06	13.3313451324346	5.99501391186227	92.8368364019946	1.93202844499785	3.80898801185966	0	3.67303696256386
Meth.IRF1	18.0676230886529	52.0159179019687	19.1850970007127	15.4257824559374	7.36543847877881	17.1943159748545	21.2511722463696	14.6330064669138
Meth.IRF4	1.14163176699343	16.7706512481498	3.64934690191613	9.34696301879197	3.38410591993572	4.49819028384766	62.1582003427945	7.17325425796138
Meth.IRF7	4.91359945385019	13.4153251055465	1.80098879586577	3.91764662130827	1.98900840909554	0.779126737478155	0.555742910786236	3.19255262702903
Meth.IRF8	5.22825504137752	21.6886850979993	2.57445434599573	2.7122907839147	0.673335438516445	2.62780315714866	9.53012301625377	2.33674848310998
Meth.IRS1	5.74040577695762	46.2265810769766	11.3901493146071	0.0208198989700917	16.7376872566387	0.508018052202491	44.1192484078262	16.5790072413913
Meth.IRS2	27.4440025759123	4.7582508467852	14.7073447878962	7.65344861483531	9.21825499814877	14.9370738652656	24.6905863044019	26.4872396187496
Meth.ISG20	0	27.0051533395389	10.4563131707538	6.55409101149796	12.1215370408825	18.6630557422716	8.49529149685104	5.54585619304711
Meth.ITGA5	18.471428496619	50.4212099878574	16.351163630944	13.4067690686489	10.9291017385652	19.011922111949	23.7869905354324	13.3495481046139
Meth.ITGA6	5.59460561303981	36.2676017031823	12.7453568443418	8.74272087457372	9.13280200372058	14.8147519566701	8.86009122744335	13.914099579118
Meth.ITGAV	15.2180091900092	52.4842674530751	17.615572592574	9.65796538969513	8.27827943075692	18.1314472094106	20.4032782677157	12.0499560266266
Meth.ITGB1	16.1944156176485	51.7901775822799	19.6613950170431	14.6225602568116	10.070338469418	21.0487611924727	23.7215087632166	13.9496650806396
Meth.ITGB3	0.0297359572654376	3.93846356628866	3.08993742575417	3.60576168622375	3.32942449003697	2.77632031972412	4.7717451946838	2.67411693134237
Meth.ITGB5	26.7197762805151	15.5726864902518	21.0358984835479	16.7764412152448	13.5570549479727	19.3331467648466	28.4528771150531	16.8092349480199
Meth.IVL	1.56878750911312	4.3257230286498	2.54339746723535	1.91674590236679	2.87624036874763	3.17921417784549	1.21891875241079	1.14109272650662
Meth.JAG1	25.1197531340932	64.7540982829416	29.5778932065991	16.9741905757063	14.8075564780884	27.9597977155736	31.1425989613179	19.6159064817685
Meth.JAK3	3.78989462265179	4.29258116614786	2.86172261304059	2.01510016864114	4.05534186794709	2.2101960136819	3.65844685299448	0.0390249889957736
Meth.JUN	18.8545707387516	57.1065014160148	23.7474871033519	12.8189681361726	12.289934831623	24.6644782405654	26.4554704945249	15.7075630690601
Meth.JUNB	22.7631346908848	52.8828542731107	16.1753380064106	18.4213914188666	8.80488011427706	16.704115780154	22.7526743974347	14.0586149867651
Meth.JUND	20.7833322306652	65.2163108987171	25.1859301804551	18.2500371142263	14.8597452516243	21.9732303165522	32.4745476702302	22.8584831116425
Meth.JUP	19.2612415219885	44.6758310150583	22.5391406645033	12.3018631135154	12.409251853692	21.9482815594686	27.3722155331663	16.94343668657
Meth.KCNF1	31.2834740138046	17.1314373345805	5.82866797293585	25.6343691665915	7.23479687849366	17.7325757220561	43.3306228746456	6.55205778786182
Meth.KCNJ11	1.33706614413489	6.73794550719255	2.37984476301707	4.011971727481	7.53315794015657	3.3850823703311	4.93337732479215	1.9282968074276
Meth.KCNJ2	19.9347401157808	36.9670684890556	23.1849825243677	16.0849981181629	2.61754441900089	11.9446209870931	21.17665980311	15.180253884962
Meth.KCNK5	6.44489885871005	9.15417012569053	6.78867895421572	28.5200556879581	0.99786127657398	7.16363096395377	35.9385767254692	25.4526289328898
Meth.KCNQ4	7.0301495453124	3.97467263881393	11.1865806682284	5.7001236589923	10.1900687130035	4.56778324888867	9.45916275797236	3.76409801153578
Meth.KISS1R	13.8939254061131	34.8721256850882	9.03112567477247	15.6754324519112	13.6693985025057	6.77562151570337	32.7726591436746	13.7071357312266
Meth.KIT	11.1825029557432	40.0398189317891	23.0117033385537	9.60026359992177	11.9825706191948	9.05202298426491	45.8776047193191	30.323428483738
Meth.KITLG	36.5900168522073	0.63005267236198	22.8807279969262	15.2965544936653	6.32196289379307	5.02491357297314	20.7085982433292	21.0579779162193
Meth.KLF1	1.665510406718	0.00148201425493184	2.08141276731573	0.00438110882529785	5.0471869718638	5.08958559270136	0.986563145351115	0.000436745546195941
Meth.KLF13	10.9800465334643	51.2059472648002	17.7063746274431	28.4573351092886	13.6017072057358	26.8690133783539	24.8906009516707	13.831208560348
Meth.KLF3	11.4994132417621	28.038033320282	3.09125661306507	8.23705683228846	10.764675243017	0	21.0592196550516	4.9553989317704
Meth.KLF4	37.7292177559433	8.89576040531134	28.8590877472323	7.15249255896815	10.0140073581787	15.1830261479216	31.6463337145082	25.2175551702523
Meth.KLF5	24.5895670089664	70.6564050973659	27.9209852672471	13.4625953251739	14.3663506231792	29.9159159071512	27.0142998864937	19.9039161980347
Meth.KRAS	20.488932548728	60.1514562969757	19.1709557753024	13.9123638008404	12.4452254192146	27.188613594242	22.0843513411646	20.2379851390949
Meth.KRT18	34.8543385673435	37.4107564384525	34.4492682121832	12.1604283844905	11.4796454996921	23.1616134835646	30.70942817755	25.3804133585025
Meth.L1CAM	0	33.2161247748356	5.93004677213194	56.2116904106808	11.7740976034362	17.5380966820569	13.16293138985	19.3843437176767
Meth.LAMA1	17.552538808571	0	1.29584882106628e-06	14.1247797661912	0.464939250374359	9.3877033217757	24.7093973399925	16.6196872981838
Meth.LAT	4.88287263294055	30.6264264522787	0.000114350981436331	1.74599345350609	0.148310666356085	1.09808912653092	5.32529659415253	3.53891813687927
Meth.LATS2	34.6809732051969	18.9431802759192	28.8976107491703	11.6894154152338	7.83521571052914	15.4362244620725	29.819560454706	23.9976560844682
Meth.LCK	4.89092122971457e-06	30.8184563190412	6.37771792578698e-05	7.62116380613733e-07	5.55567143781592	1.99543416660767	2.96811407888708	0.830421073012822
Meth.LDHA	18.999904391596	57.1621310934806	24.0474847580954	13.5085941419388	11.3496052425373	24.0488437609429	25.4827736466698	16.2603668183607
Meth.LDLR	13.2312807375418	47.8160510766158	20.3947601748183	8.6518177703566	9.04396961863754	20.1336607359835	21.9721337279423	13.5838083009053
Meth.LEF1	26.3590911129264	58.6662615279082	23.7824190598795	20.7669355088912	12.2019194547885	10.1353088588095	26.421131990919	15.4900765937619
Meth.LEP	2.7309094577373	6.38604720645039e-05	3.80033999954604	8.21526543823419	1.86249788943385	1.41632766212507	14.5651107484005	1.31954066023122
Meth.LGALS3	16.5837415517046	61.4850548894846	26.5045638358153	10.7529029731992	12.3913839175027	29.7970190542994	29.9251004837352	17.3885560023519
Meth.LHX3	1.15818698361203	3.093610885736	1.50432635320395	1.34298621196966	0.791094206543905	1.70264601922902	1.48335275351118	1.33732197927413
Meth.LIPC	1.4958694661711	2.86623188224304	2.15486038781551	2.93030142329319e-05	4.3797452810696	1.45778986426515	2.2861615948327	0.325353648825088
Meth.LMNA	5.00838753077024	18.540262761392	11.6286441953848	6.48424619154261	11.6617262033921	10.1263952662758	19.1694319567468	3.57699568894223
Meth.LOX	28.7357234905197	14.6512868701199	19.6754282663253	13.3785858765965	6.76490641373285	10.2347727447522	20.3323499573304	18.940336973316
Meth.LPIN1	7.76135764833076	45.2713000669411	19.9398457870614	3.75142917260193	16.4302183066022	7.60147844862327	17.413167352876	7.59071817627107
Meth.LPL	5.2111421753031	17.8842345729683	0.878945742475605	7.58308495430881	6.37763224921404	0.792543801538098	30.9194183530377	11.1661860286237
Meth.LRP2	15.1351258957525	42.1334637746467	9.10426875731153	14.2064760096186	11.0419831995771	0.000104615334757754	29.2674025592543	14.690425038471
Meth.LRP5	1.74854268613546	3.17239005761553	1.25713387650223	2.12800755591515	10.3238505180245	2.70071290534883	4.73558294039013	0.00713685624262297
Meth.LTA	1.90186804588625e-07	28.6425202478976	2.04022249610263	0	7.84620198240944	4.78358738408213	3.43446255114507	0.944195142874314
Meth.LTF	9.3392371771996	20.6834272271571	10.7031996110507	4.15563148550541	6.58642182980181	11.3980190529765	11.0448672325946	3.37644737704008
Meth.LY6E	22.0752646415183	55.2066294883979	26.3056036140445	15.9473070477802	14.3877395905069	27.3608970167887	26.2644042657856	19.3462997431166
Meth.LYN	11.2750485448924	28.954269499018	16.6985882910403	0.0621112206774701	12.0133505001284	5.51439394885845	10.7221177621253	3.17343872703164
Meth.M6PR	20.5308564781639	61.3095164640838	21.9748722393696	15.9081795455959	12.3415862457903	24.3497973569791	27.5015046076491	16.1579104337128
Meth.MAFB	18.5567654826355	4.03700151745493	18.0226989028242	11.8291714578538	5.04516543206829	8.35934569667891	18.293219243447	13.3532437114764
Meth.MAGEA2	2.04034051917149	3.31863318398977	0.488819761597855	1.10051970224664	3.34671878503176	7.28241206739358	0.701657375469379	5.34989809860354e-05
Meth.MAGEA3	1.56917685121144	3.65682177252907	0.690125850308648	0.000477708007898683	4.5283283262569	11.1005707013795	0.745066672309949	1.88327715668833e-05
Meth.MAGEA6	1.80041047666667	3.91437925742804	0.648249251190696	0.401736699041025	4.19271734454045	10.6791349505607	0.0529547589687794	3.95982342850706e-05
Meth.MAL	7.17419094601884	25.9822895085947	3.52168962135128	2.61944036040488	2.33992027796882	2.6406403030652	15.5178871876812	4.03347827393861
Meth.MAOA	0.00220990337406822	13.7250208468041	6.0148487529904	79.7126849107686	3.60002558788182	9.21506660688577	2.27212791651013	7.10712119593789
Meth.MAP2K4	19.8880865220923	58.8354076179995	23.1642057801773	13.8737552487614	12.5683422767789	24.2515946409342	26.8034615453235	15.6822522446591
Meth.MAP3K5	11.4546622911265	24.5382471977445	14.2381864031811	12.7841135979943	9.60522967425656	13.400960987088	10.0855557614365	8.7095613199443
Meth.MAPK8IP1	12.9070670331661	29.0362971355618	7.15248637113151	14.3275736984752	5.8720993543386	3.90483774012877	22.7757376075253	12.2979426702345
Meth.MAPT	25.6911292604778	44.4668674835466	30.5342548093823	16.2609870498505	12.7069117593753	19.2332248945446	35.160486119872	20.8285837061679
Meth.MARCKS	17.7726001474854	54.7772079044868	23.5096580781303	9.99549466014878	10.9173364011657	25.135677922654	28.50784675503	16.1131825401681
Meth.MAZ	25.5975197545431	72.243114462331	29.4249165998686	16.9652981559749	15.1410929905539	29.9215444044628	32.5572980348579	20.3185626117512
Meth.MBD1	0.409573899939785	1.50113453487223	0.805270649351158	0.408541178351946	0.333488868821809	0.72974592947049	0.781916381330829	0.528382976835697
Meth.MBD2	20.019635711493	63.367968072595	22.4898878271874	16.8261956850048	11.1706470690917	24.8968792733993	28.2099704703178	18.1853639308995
Meth.MBP	3.98935107396647	7.65474180607123	4.50781043610438	1.29009936021409	5.10384555592484	3.66032225922172	3.27258909811446	1.72646419974806
Meth.MC1R	0.0766805850348104	52.2747182415055	21.8552752889108	11.6748340876704	13.1699561566786	14.8001687495961	33.2809512674088	16.3157885848596
Meth.MC2R	1.12945731852172	3.89448440567389	1.7975950902413	1.11889701152265	1.33848233731027	4.60293840235619	1.44584717138858	0.726344585298631
Meth.MCL1	21.3513506200451	62.521050521855	20.419725599701	10.4557151910205	13.2785961519599	27.0192541468266	30.2370496595188	18.231716457167
Meth.MDM2	15.9792928152225	52.5670902634647	20.6101138564655	11.451114761991	10.654532349761	20.7702642804349	23.9169350129648	13.8183441601631
Meth.MEF2C	27.2369907389833	35.1259959243105	8.36726051042763	8.9926853158464	10.9544226730602	13.9237720223928	44.1342492578668	0.00285571403278227
Meth.MERTK	3.00013974776873	2.19780094247482	0.898820091875322	0.431512775112908	7.53036833035011	0.000281148340922285	4.72209380517621	0.129329294559103
Meth.MFN2	21.0761919767726	66.81574804272	27.6215136548318	15.1181055537138	13.8473300905442	28.6984252126467	28.3708319226844	17.7256071052776
Meth.MGAT2	23.3132804698058	67.9982420224319	26.2576856099211	16.2411644311057	11.6676278631179	29.3129308108762	32.4577023643379	19.4329492982297
Meth.MIF	21.4875630313851	65.9049311756133	26.1911470228976	13.5704578212195	14.8076620984412	27.8771626507281	29.4016430777812	18.641049993068
Meth.MITF	19.881856445226	42.4848409775962	22.9368288776761	14.628984338462	11.9759897308557	22.4130503522343	32.8829179873315	18.9354858081955
Meth.MIXL1	6.82919015110072	18.9608455719689	3.84535113268981	5.02152115818048	12.3318383935879	1.09044484131639	5.6368762223504	5.61099716981838
Meth.MLC1	5.60296661796145	35.5051785681362	3.32362680050577	0	10.1826164259943	2.26503305902461	4.58301249224594	3.4847545493946
Meth.MLH1	1.97268616058891	12.4537950100741	2.007745940144	7.62841248637253	5.78499595175884	11.3312507577414	9.30527240773575	1.10728654839692
Meth.MME	9.59402985886418	26.4525747633451	0.966326942825399	6.02765953151389	0.352992920721461	5.44182818805824	40.8667804695315	1.39028974962552
Meth.MMP14	12.8521428418174	6.06244574008956e-05	17.7632730333045	6.74196707660494	7.31234614656832	11.863208935494	17.0875059195241	6.87607617489066
Meth.MMP2	19.3022125653167	23.0566394427865	15.583146185566	20.5753265946918	2.4836761520539	2.09818084978687	19.7654929329389	4.8912301528606
Meth.MMP9	3.37017879386778	2.53660097336636	4.23199586892478	1.74101262967096	5.10646819532292	1.42306602993979	7.37305624997359	0
Meth.MOG	2.13304269360088	0.895276785180698	0.970615864262964	1.67833432281189	7.24144994906459	1.37359613966953	2.46956477461404	0.255791908947644
Meth.MOS	6.19736568847285	25.3827106701219	3.70630014669299	9.16835407909366	6.93971407702938	11.9239255023059	44.1927281368196	2.29516710987047
Meth.MOV10L1	0.000290386069304797	0.648053003719326	0.000375949633712229	1.78664967209761	1.4802531894763	6.2315195655522e-05	0.000156035855736367	0.579501512451642
Meth.MRPS12	24.0719246866662	72.1014254952711	28.7987333750735	17.22472784352	15.208375258685	30.3177890212872	31.4162491952197	20.4100508552516
Meth.MSRA	13.8784283181867	50.0880858365172	17.5217230171923	13.5128928668703	10.8709071579112	16.7889326328703	26.0394774624286	12.4147445093557
Meth.MSX1	6.85810358054138	22.2213660500464	2.44380039054247	3.71898381294874	2.4262243616009	0.430720054151451	23.191411596268	1.64548718289511
Meth.MT1A	1.30242238034333	6.10086381176076	0.508172500662537	1.78011709742885	0.842392932607743	0.910258979124251	2.89490023775936	0.795398896769609
Meth.MTA1	18.2504809006802	55.7188248893605	21.016773330527	18.0703430413091	12.2427456566023	23.2984727155423	27.8669215519105	13.5577621116707
Meth.MTAP	7.26692770059406	5.41806469830379	8.7256207195595	8.39605430118404	7.09524551649981	7.82083172980288	13.6492075944526	9.20083882959306
Meth.MTHFR	0.864905072415911	5.37448246137526	2.31049384338717	3.46498697787501	1.98172491435058	2.34175040947476	2.75546203402565	1.37310435119134
Meth.MTIF2	19.0394696878862	62.8055156139433	21.6840035865825	10.4995692344135	11.8608288599047	24.2911766452992	28.2603756014374	16.3987801175172
Meth.MUC1	1.47681523205555	2.52608349768286	1.74682213289649	0.000337692231809163	5.11684803221576	2.03891596501189	2.3571556163865	0.342184613362738
Meth.MXI1	1.82663551162908	3.16443866999902	1.70424092451913	6.89799334451587e-05	7.10537413724215	4.85318071745309	4.5150854063777	0
Meth.MYB	16.9342928853812	51.8756550940379	20.4909289235821	13.0050403673399	10.0701229236565	19.6872845176607	23.3803468460913	14.9132272866507
Meth.MYBL2	9.1948889003608	37.605584818335	14.5700967995911	22.6623246874692	12.0776860016745	16.3682389055525	15.7719798318252	16.4464846784428
Meth.MYC	19.8504303298394	58.0167852684456	24.1889500579176	13.7146132219738	11.9799016361524	25.8080576981146	25.2131172775701	16.6758083330721
Meth.MYCN	27.7460333548875	29.4967159275714	27.1435320212927	17.438255450395	13.2106080346862	2.67279538170479	31.1638502861202	21.8086561573475
Meth.MYD88	13.1353173391475	50.1051551208961	16.7100649845047	10.890407426104	8.96678018526474	18.3804343860697	15.2694188062167	13.4039833314472
Meth.MYF6	8.2908201921086	30.6850154211965	5.57119921727988	0.00891177807956739	6.63533957522692	13.4434482624632	9.16890346908524	2.1587913995994
Meth.MYH11	10.100017215083	43.992730240384	0	9.74997075457298	17.3175644832996	0	53.829163904344	24.0867534419212
Meth.MYOD1	6.45369369431997	4.83468094743797	4.41304121460057	8.46151098042921	0.444188013661631	0.00133503498298217	32.9775379017257	1.35340822951528
Meth.MYOG	0.326278325145688	1.28557646521406	0.380104649313582	0.470417564884752	0.420067761773562	0.631631708404101	0.41226054509291	0.172412648458586
Meth.MYOM2	12.1228691796861	27.6811938839254	7.2768023202248	2.58141951390898	7.09419131112358	9.22201213868852	11.943793824329	0.768440057777448
Meth.NAB2	21.6440717549167	66.6327901798249	23.1704061015477	15.2497381172867	12.3202292420785	25.6926058586815	27.5910603599929	17.5018214263265
Meth.NCAM1	32.2537925681569	21.4615777337437	2.29911134289676	15.598741003402	6.10538658183879	17.162942736091	36.9521080983341	15.2593428996668
Meth.NCOA4	24.3267904915655	35.2292113219688	18.9793064204886	5.50881258030162	0	9.50246187670877	20.5628222421697	15.3921310108139
Meth.NDRG1	16.2966239145127	48.0452466646617	18.5545136427725	9.96706871381742	8.08992999598206	19.6859347741368	16.5228443801135	15.1204301907983
Meth.NDST2	0.297266208670541	4.17710933875613	2.28751585175945	2.4198052126038	2.19340480843985	1.85385006067937	2.4013046418526	1.42233003434183
Meth.NES	6.615900881769	19.1062047383941	20.9163647880632	10.3516107344148	12.6871011410907	6.83302255702405	27.246668497332	19.3541562073887
Meth.NEUROD1	3.08938880273083	25.7910761465735	1.12021303221728	5.00019319622904	1.13583410301243	7.00592733451025	43.4097851287668	1.47478413677327
Meth.NEUROD2	3.63843759034836	28.1632410520594	4.84574774503587	4.46647478350542	3.42095234541894	5.29800140125195	25.6113295116248	8.58155544136458
Meth.NEUROG2	15.8760787537965	37.5139155274589	17.5095294617754	10.9700947393934	10.597676530471	13.0044716049385	16.4792603086479	12.0101920293629
Meth.NEUROG3	3.35533836026332	25.3674383488755	1.31323904252833	2.47270684719484	6.38811558435858	6.3646540559969	63.1417751540223	6.88999938673874
Meth.NF1	11.9595551847026	38.4324648356783	18.6610647747912	8.98822768348576	11.7502887596887	15.8820567989401	25.069420500207	11.5328435039955
Meth.NFAT5	5.34649852404819	30.2537086386393	1.84199827144426	1.81744795632248	3.18929551166763	5.60800117027737	3.8639200204666	2.78801604130995
Meth.NFATC1	21.2720844222071	64.2088263812834	25.8958349211009	15.0578253677207	12.7519089437933	24.7712480714323	27.5671492576918	17.979215023591
Meth.NFE2L2	12.6438053718152	34.4828938654684	11.8980808194558	8.95568460168382	6.29243776189503	16.4176875228739	23.0053243126821	16.3903788077229
Meth.NFIL3	21.0196904148205	64.9740667735026	26.7952655945926	16.0944154170739	13.7425110710979	28.5613330170742	28.8153933276369	18.7041916362783
Meth.NFKB1	19.6872993338204	50.8010873703934	17.7230094706669	15.1982137078746	10.1142828503606	18.3469572974546	25.0845458675159	16.0915207243254
Meth.NFKB2	20.450278623688	57.4711301924094	20.3918800374271	13.3873054374134	9.9017431240827	21.1137432652644	24.6879695229756	14.6150224207432
Meth.NFKBIA	27.7945087289592	63.3029415641466	20.6581740356746	10.7312329905385	14.0805828740156	26.4608541633243	17.2275280162319	19.8096447531037
Meth.NKX2-5	0.000102046053674096	32.5051542854498	2.59393772644615	13.3760120433818	12.3627956306068	21.3531431911793	28.9075124543497	19.3990470173835
Meth.NKX6-1	21.7643498803705	7.82862514112899	0	18.4082676724428	7.96319636883603	1.98501313554853	32.1427000688486	19.4456001710954
Meth.NOS1	5.08574863048664	14.482997450496	1.07889569308448	5.78472174372521	6.56467348453158	1.09641459471338	6.85735384272229	3.71830287568638
Meth.NOS3	0.000204687329950188	1.14831537909125	2.61371612316708	3.2282522465943	5.59915058454935	8.56986914866858	0	1.39594057548935
Meth.NOTCH2	13.1757536596225	35.8352969058309	19.3720791004036	14.4455459946802	18.7898669893031	12.3123696384192	22.1659575424686	13.8203091870751
Meth.NOV	17.6186042899085	40.4301724803297	20.916505501619	12.061692597992	10.1057001149422	18.3180522482955	21.550488280273	13.8843645249538
Meth.NOX4	12.3090029980706	30.4911908837958	3.53789730533437	1.11727235190806	4.47227935712626	4.3968733450668	16.8677093513096	2.51881195075098
Meth.NPM1	7.41501281764786	47.1824734722576	17.2945613723777	6.32391380966771	8.99166410447409	24.1091384602069	25.6758726265079	18.6241619233371
Meth.NPPB	9.8559960165347	0.573681587290674	8.40496309710238	4.42207926311234	5.53725910647434	6.41311928326428	18.2311350447995	4.12558002926376
Meth.NPR1	22.1534765711336	60.0305983041927	22.6927430640028	16.4907176305164	12.3324479137718	23.0104660896774	25.1738479671575	15.8323856646748
Meth.NPTX1	1.88758739973382	34.1047892055391	0	10.5868254824176	9.08924146226535	16.8932561216797	45.0280955739225	30.8958998993812
Meth.NPY	5.5868318326039	23.0108599960306	3.85583009152505	2.00164182302533e-05	4.17386314530465e-06	2.1576211037188	35.0869052487007	2.71408896695703
Meth.NQO2	9.21301020516086	20.1228395454849	14.6867359307197	13.5534896832272	15.2585250420148	9.8621694926882	21.6568277434577	7.75669151010493
Meth.NR0B1	3.64319751812237	17.1639426574541	4.84633674636528	15.6237457970329	1.88071903827088	4.70623046611057	16.8644146891506	4.01219532731176e-06
Meth.NR0B2	0.816951192311105	0.00110631209282513	0.191694883287099	0.000598920010885272	2.68596585890708	0.0016462880744051	0.696692037290503	8.2620685289189e-05
Meth.NR1D1	16.0227483174753	47.7281507271179	17.2463868441514	13.4059170512028	11.0132029725946	20.9023039344964	22.8743816499878	12.9843633089648
Meth.NR1H2	21.4208480893431	61.4731224642636	22.3783787267815	14.8477324675358	12.1371162639055	20.872349971659	24.003721060279	16.9243799819097
Meth.NR1H4	4.2528069461825	6.13608781584673	6.99239819349931	1.3648965572348	5.47951922657255	9.56057029941994	1.56301175043641	3.26067924686132e-05
Meth.NR2C1	26.4436182473683	68.9342703047796	28.3304813338444	16.2466406707591	14.4246300810944	27.854836533813	33.1949794368784	20.0879136066339
Meth.NR2C2	13.6158878966687	41.9312410770374	14.5141783831298	8.79378635385112	8.39251196985249	15.0666620098744	20.9258614305411	11.8262666430111
Meth.NR4A2	18.3839522313845	55.5484212965928	22.8079338987513	16.5758938578123	12.8466877824264	26.2554282865634	30.4797147324627	17.8137055990666
Meth.NR5A1	0.773964037438252	0.435351200148999	0.00413080677659185	3.9618332953367e-05	3.93597616277186	0.0330710532730105	0.00300020644940758	0
Meth.NRGN	18.5151871361089	65.3161688193819	27.3375333702028	14.5258098274843	15.7688431147407	30.2538808576942	33.2215715214511	19.4929464473444
Meth.NRL	20.100839059779	58.2944998274595	23.0567771672456	13.0844074773766	11.4480396637949	25.4765848297054	25.2072274020978	15.6686110823132
Meth.NRP1	37.1845486192491	2.63830659616318	27.2312737799421	14.7379898171701	7.12402921748246	15.1669853427344	22.7158980045519	20.4667434612382
Meth.NTRK2	3.64816833313743	40.7972166364574	3.19059433067392	4.26132216498581	6.80954598995157	7.4612487265048	18.3112512027677	2.36784634188002
Meth.NTRK3	0.477038428855492	12.3221972767048	3.16840745361589	5.39248857199562	2.65154805943485	2.54637358465579	45.4361934064829	7.5170297235862
Meth.ODC1	23.0319852467108	65.2938374426129	22.4211447051979	17.3401225032674	13.1355374241347	22.9464318838692	20.1585538309279	17.3453830166547
Meth.ONECUT1	20.3353476058053	53.3731005526677	21.9447298334042	17.0313325587617	11.892456074078	18.3127347343855	28.3778976523902	13.8633584165747
Meth.OPRD1	1.23703749456577	3.557983028787	2.46968089445492	0.0230957128908472	2.87410765450399	1.1425606445585	1.14228647385012	0.538936867622623
Meth.OPRK1	2.47461713623387	7.66839536786735	3.95932132107639	3.25499695726696	1.81817549073652	2.42654372709868	9.68996843419182	1.64103299725557
Meth.ORM2	0.813209530281976	2.42127386117814	0.853820632794748	0.884375482138143	0.888217139340594	1.23588283673343	1.04568057304925	0.91078860559453
Meth.OSM	4.22352546905991	22.3753364239254	2.05397886826269	2.0167327644809e-05	4.98057881886729	1.81877736873276	4.37161711584078	1.5513453999909
Meth.OSTM1	9.37752603055301	37.3797598067228	20.6369283396306	8.69089421248978	16.1689971416341	10.5933685259114	14.4668482741968	14.654753746536
Meth.OVOL2	21.8998980186654	33.9997876782655	23.6406461427656	13.8700538829919	10.3320480020032	19.0123514755773	21.8318119458029	17.0627425032714
Meth.OXT	3.01063806359093	2.28351640151033	4.77308248322725e-05	2.18763083495858	4.11811702566218	0	0.225655790463932	1.43660529194893
Meth.PADI3	1.05408282091808	2.27681907858407	1.72407626447593	1.22681209643619	7.80718260938866	2.29335778811422	1.3777574620294	0
Meth.PAFAH1B1	14.3132167591769	42.0240340992868	23.4159476593478	10.0945271039699	14.3789528456766	21.5563236725077	24.657678064154	12.2875844419156
Meth.PAK1	18.2288797539515	49.8200268607156	21.0634502405127	10.3861155195522	11.1271820602634	21.8255676277448	24.9336567343874	15.0780980452636
Meth.PAK7	20.6932432396136	0.000176601427456397	2.37676130322268e-06	17.7609800762215	11.4758037868468	4.50061284195947	53.4366726130096	6.80142030655995e-05
Meth.PAPSS2	1.38514134477357	0.673468596057665	1.09279806060883	0.824297857108546	10.1420087547783	0.109566183181308	2.0151794711914	2.98343202886893
Meth.PARP1	20.6645053106406	63.7736244907155	26.3081392562124	16.0944526013273	12.3161804276402	27.7528865292232	28.9983173954734	19.6417624968298
Meth.PAX2	24.1751395902038	19.1045855447938	6.09969486306944	25.709863498467	13.1515696056884	15.2584474144868	32.3074682451672	16.2470890448429
Meth.PAX3	5.74573367316484	20.0558269211167	0.324367089358044	2.22605153362571	5.85956496361138	1.4532762886317	18.0282889122245	2.46086424434521
Meth.PBK	12.7061148445453	56.2074856397448	17.5772021168105	21.5742858961238	12.2759981483849	18.1698886819481	10.833161615888	7.31735247022512
Meth.PCNA	19.9808160002201	54.3203667151996	20.0981374768552	9.69706306248281	10.1387818756851	21.8179143872738	23.509181507442	15.745666086131
Meth.PCSK1	5.52186831077827	13.8076460980556	4.02046588101037	1.18519548754211	1.32543108415486	1.56505822362002	21.8261203588109	0.850245829071883
Meth.PCSK2	13.9644493399493	39.1196235880014	5.5759502910949	12.5031118982523	4.49063252206954	18.9107351140955	38.967842008654	10.2828005750154
Meth.PCSK6	3.177516194191	1.11608561790236	3.86289328893127	1.49283043682106	6.18168403594162	4.30173493083822	0	2.08752695339744
Meth.PCSK9	32.3515962457856	19.8502162985084	26.8549163222609	11.5956368831297	10.8292016301863	16.9665792286556	28.2926983401646	21.3622999694421
Meth.PDCD1	0.000106838258866929	28.7381627040643	9.84779999616654	1.93011106336916	10.5429664598011	13.063477865757	9.70340411214209	5.12646032878412
Meth.PDCD4	22.5941526133997	68.1791964975408	24.2343298025495	18.0116362743045	14.2927369305975	24.6031153423327	33.8478485612989	20.5844561205464
Meth.PDF	0.995091660344972	3.05251202906704	1.07841081335261	0.919640925526772	1.21714219269549	1.36208683898776	1.53160135319562	0.908403056082895
Meth.PDGFB	26.2906954821715	16.4984525657228	10.239961638331	25.0230107902449	8.3175238177029	7.95305713137931	29.4543108882885	15.2608064745382
Meth.PDGFC	31.0893296558217	5.94081013696351e-06	13.5634372046704	14.9193936078569	6.43505808405665	2.99367675803629	14.7536053777567	16.6784587244966
Meth.PDGFD	16.5706347283809	33.0545627563458	4.17159634116298	0.000161437414108482	1.05917329726768	7.02256175258916e-05	43.0120383080339	2.68754945013679
Meth.PDGFRA	8.93787063401948	31.5458583375744	2.04523351564831	6.47075965016722	2.15041091526377	0.973535677118702	14.1199754994725	2.89363484599995
Meth.PDGFRB	1.61178055079186	14.5982492694471	11.1364676099121	6.02211580535374	13.5922410678096	5.6586548233843	13.864964605376	2.73333370191646
Meth.PDPN	25.650850089306	23.2706552472393	30.1316933999071	8.88554536678665	12.739028549282	19.8930539446973	26.3148378141181	14.0688627827158
Meth.PEG3	2.88549392716837	5.1033928529424	1.25370820578525	0.567046398297308	0.278222351459447	1.19220364350645	5.87029685875669	0.702224611968267
Meth.PEMT	22.2621793702709	58.9768940881567	24.2536962355707	14.5162506462596	11.9122001773053	24.4727683986582	27.0434549398818	15.7422605061504
Meth.PENK	2.65192412838311	7.6134579948292	3.45375800311605	5.02633797669302	1.36362258408496	1.82406355653559	32.081102836569	3.82140117650389
Meth.PERP	17.326662523437	56.0619523669398	23.2143268679704	14.7344771411279	10.145577151532	22.6748173078469	23.2615018179323	17.0942459376784
Meth.PF4	3.73886039112384	9.53409536160482	1.20615460839767	7.31662487137127	0.401490812329663	5.69064290574512	7.73963437794483	2.75599340946386
Meth.PFKFB3	39.1900643862282	52.0624198049847	35.3598755843833	0.000141569891721573	7.34554314078592	15.4509346577038	37.3697092699445	26.3229039844744
Meth.PFKL	20.5812155405806	62.6868797364019	25.7366474939979	15.513033078405	16.0073573864447	18.9034265880513	24.3047938444413	18.7626209025319
Meth.PGAM2	5.94864987993071	13.8163462196399	9.54226896766724	5.49786681051673	11.3025406541084	7.19821711000627	11.8265064302361	6.25202110350124
Meth.PGK1	1.66297905334689	14.3452071131371	5.47390159447162	65.9307629122252	1.96954040288629	3.85440010717659	2.48324952873174	3.20499476944897
Meth.PHOX2A	3.65967194902012	19.667330873257	1.03453145580562	8.90993811157245	4.51597450785496	1.40497295437291	43.8399529756661	5.57266711213464
Meth.PIM1	27.2809655655851	52.4628079333725	5.22729906266293	9.49936063823329	13.5537920335641	8.25738522074385	25.1726602678082	20.0014237825952
Meth.PITX1	8.24635364353351	27.8651532182302	22.888890890516	4.40500462542336	9.76906219761193	8.37546941340909	5.83576017282053	14.3395183290406
Meth.PITX2	6.64299266902235	21.1286850405872	1.07748911452195	7.41845546936882e-06	4.59245209597541	2.52790289985482	15.9939686250165	0.914344885074546
Meth.PKD1	0.478254499072914	0.485804883847266	0.00110427241103893	0.000184167493145224	2.67172085735824	0.0262346736868096	0.521938692727225	5.12909921702926e-05
Meth.PKHD1	3.15911309242089	6.23860445155893	6.1497217108171	2.98662103297795	8.75393119600012	5.70596873148612	0.567315883251572	0.000162917736143328
Meth.PLA2G7	4.15365088643311e-07	3.05431610189796	0.00285371261924332	24.8033625598368	0.897194459643995	12.7278968584266	48.113704120861	30.2617999112743
Meth.PLAGL1	2.44777718834644	6.69586078458635	3.04859698912545	1.7802076842045	0.761952295575809	2.18988266122526	3.15275767155298	2.1119974545094
Meth.PLAT	3.24354734902301	0.00603585932945888	10.9128428774593	8.45900644759872	10.0206354487038	9.26021243207813	9.62860182038997	5.06775931705607
Meth.PLAU	21.2912050204482	37.371109197856	24.2444865550572	11.9731847164509	13.4640897804411	22.7403790585118	22.5968932664638	16.0010885843545
Meth.PLCB1	0	27.0407615267113	0	7.81466141053024	5.5140855359879	5.08532523512025	47.3245207215697	7.4517557705501e-05
Meth.PLCD1	4.62490986098892	4.27620527677575	7.22067548721259	5.36706331599314	5.84812225034294	3.98806633220412	9.26752682600993	1.33932993130246
Meth.PLCG1	14.412028335581	43.6570086453222	15.7213091003593	19.4033547654781	15.6924362506946	2.56212885296488	22.7613678130978	12.297338474818
Meth.PLK1	11.5438699793218	47.32300003905	23.2051406702082	8.38394097989131	16.0422593483345	19.1552454656684	23.751169575047	16.5204315647815
Meth.PLOD2	15.8574810491521	13.6656951932357	17.6416840936658	8.16186454091531	6.76408722475246	4.94827064694541	10.2126747394305	12.4871131278303
Meth.PMAIP1	5.98509582079753	20.044230833124	11.6320290563992	5.2811861471164	8.59626402847565	8.56230965088764	0.419981640003566	3.62171914309937
Meth.PNRC1	21.1878341145836	67.4832481645341	27.3584969390255	12.9673718728381	14.242069743839	28.7075713601455	29.2953136011665	19.5919610403059
Meth.PNRC2	18.8640836721322	65.7572150911915	23.9597953259461	16.225020440631	11.5224383463168	27.4902516453287	28.2492390823663	18.3860875036273
Meth.POLA2	24.0278405372849	65.1511797554353	26.5089134260317	15.7630467528518	13.9150477962458	26.3531133097398	30.7671699712498	18.5857775108933
Meth.POMC	4.74622181768328	10.4904349643473	8.6858339778074	4.92721109144058	6.37263590574176	7.79547239969995	5.59067854826521	6.37151830464391
Meth.POU2F1	15.6476457013153	51.7820252988214	19.6074786925318	11.160040074564	9.54661711839833	21.5176270758798	19.2354578737442	13.9450082476102
Meth.POU3F1	6.21325263862169	2.76121386715179	8.04688995273195	8.73856653021459	3.52609430041351	4.72857439862319	21.1692916873412	4.07182473858989
Meth.POU3F2	30.0316990925106	16.473759559374	23.5263409195529	3.65051362312461	11.1027610604217	6.11773021209666	23.7355210175894	27.1491842960864
Meth.POU4F1	0	37.3317980098881	0	0.0873537499659315	10.2686450196297	4.40289469379363e-05	38.1339787217715	21.0021287285618
Meth.POU4F3	5.97858933391623	17.6259879722378	3.16746875923775	5.72240692067367	1.71056130822792	6.04000365194488	38.3135751441179	0.845055029765012
Meth.POU5F1	0.891294034289585	2.07544274921761	0.719137771256204	1.20648052377242	1.61395384610012	1.16486988244896	1.09352504334836	0.526134663766409
Meth.PPARA	6.15773110267043	56.1634982706714	14.6478782048582	0.00143800324305438	16.8002451584947	0	25.5855021489714	13.7859826252171
Meth.PPARG	7.63120288097306	29.595664791637	14.5187537135728	8.42929372508498	0	0	59.6481891332426	7.79165410706918
Meth.PPAT	3.9172640836867	14.1865503281514	6.43588361695095	2.51080839289166	3.92006780207838	5.93741583546682	8.26389520279146	4.19001364014661
Meth.PPP1R3C	36.6129751540878	28.7082373182377	28.7329618135158	0	17.5382571909856	0.726889072627842	32.6294973464101	0.000109946183333278
Meth.PPP2CA	15.530424439861	54.7703490902504	23.951572930551	13.6419114853099	13.4395118835848	25.732668575507	22.2124425280459	18.9463726213302
Meth.PPP3R1	20.0525882501783	66.6230562438248	26.3047119546338	13.7200489212043	13.8323428999819	27.8778168459189	27.6143523029567	16.0846246701132
Meth.PRDM1	20.6217254252568	53.6347059583416	24.4673076336419	13.3840881091456	11.7174329563927	24.1519960847791	26.4170157903116	16.6255896515267
Meth.PRDX1	16.8524042925904	45.1566383764701	20.8778967820289	11.6781472876946	10.3130861557446	18.2354398054429	19.2555864132142	12.4929539673637
Meth.PRDX3	18.7724284615207	54.4719213840949	21.4662386253206	10.3705779314469	11.1648644053964	22.2727105207696	25.3061488183979	14.4769730827053
Meth.PRG2	5.71142265947872	15.2045892677041	8.5932003037053	6.89873028614139	12.088023696463	17.012493177629	0.000239803921281797	4.96811550812629
Meth.PRKAR2B	3.49492282033008	0	8.76313029439906	3.88095104067951	10.5244882772542	4.55240392546046	6.55482481670371	1.44215695536578
Meth.PRKCA	22.4111018530242	67.9864389569623	31.265270535248	9.43082617341675	15.5890819843233	28.6250044593739	33.5201145980101	21.8559157961361
Meth.PRKRA	19.9271702882149	57.6791138648771	23.4742277935546	14.8913850014571	13.2359764604106	23.5445481760393	28.5939565959132	16.6239943020234
Meth.PRNP	19.6657411554007	57.1377218946676	21.3743283281983	13.7895527203253	10.7189935557601	22.5496275966041	21.9469009627134	14.4513865436431
Meth.PRSS8	1.65540389056811	0	10.7423655993595	4.11898687444029	6.80758241592547	9.86781002786097	5.60524695476179	4.41489500111116
Meth.PSAP	22.9761693294097	72.3342501859367	28.7144489471231	18.4050969567162	14.541060933036	30.1295826635405	31.099517165283	18.5175695000423
Meth.PSEN1	19.4888556176073	61.9523656861722	17.3155111695589	20.5561105964687	14.3875601721675	28.3744190809045	31.1011380486984	13.9873993935662
Meth.PSMB1	24.2897576058402	71.5874968844578	29.2449990351781	14.4420756373737	14.279714563263	29.1895417252472	33.0409011595695	21.0633208417321
Meth.PSMB9	14.1601281527115	44.0064276283317	15.6294053686755	11.4375196023319	7.51815262943198	15.4763711144469	18.7265794598932	12.7867933069677
Meth.PSRC1	19.7778092158845	56.8523049019415	23.3254450597313	19.8176029144381	12.5103797179621	23.7720536810334	25.800835379025	16.7346703234282
Meth.PTBP1	23.1628934398971	69.1154935319452	27.6877143265643	19.3824564073298	13.1514779784066	25.0975991988432	29.7023843594947	18.4703815868418
Meth.PTBP2	20.4057340173172	67.8406440353598	24.5822855180047	12.8645720294604	12.7189110091001	25.7244418694216	29.0313239971329	16.6346113787391
Meth.PTEN	21.7862358284015	59.6165270219784	22.5789868362808	10.6024256660598	12.6525364809759	23.6482078052174	28.873904545885	17.2274160998221
Meth.PTF1A	2.6505887992871	3.02491536623161	2.37222201169222	6.18987872313952	1.45681649218037	4.25132657305155	32.6023538727823	5.43778367131151
Meth.PTGES	4.12324808218293	10.1250213849882	3.60767793507645	2.90755073488232	11.1852186338497	2.95292540249148	1.19280376104204	1.22478700737079
Meth.PTGS2	20.8506845000059	32.9220798106993	15.1785425932064	15.4004645866579	11.4454891123884	10.681838758636	7.66833939365553	0
Meth.PTK2	17.6485914109173	46.515082881437	21.7672316534433	10.9215911945686	12.3460895589037	23.6046565116254	26.5298855901537	15.8848507132396
Meth.PTMA	5.96674604086497	12.9692501199688	8.12860460223532	5.17358939705075	3.99766212633155	7.31680975358068	7.26297808622334	4.32765416864634
Meth.PTPN1	11.4463540794291	33.1496878195772	13.0679278355754	7.19298638966682	6.47773452685034	13.9830291331806	15.255798521592	8.99374269826535
Meth.PTPN6	0	15.0529200411115	4.01220178304904	4.76026787653416	8.1289468507431	3.00577073250186	6.61410664166343	5.76367518667193
Meth.PTPRO	5.15987220579381	7.43737492025175	1.73580788098361	10.857978807872	7.12383488045685	5.45506785798536	43.7760520856219	3.7448475781059
Meth.PTPRZ1	27.0147937009396	15.4556349660921	23.5214640714735	16.4309485116316	12.4882050147965	18.4646355048221	28.8348858513353	17.6642862385487
Meth.PTTG1	9.71300471122857	38.6544622449647	12.0809787298515	8.737723724834	5.2480796956299	13.4872183998025	15.0980219156307	10.4844723768016
Meth.PYCARD	5.90894470063376	31.7098683610125	18.1517796411722	4.82134418724607	10.2796278552988	12.4536321848044	5.92847758013392	10.5552344421789
Meth.PYGO2	16.6375091976911	59.6670971196469	20.3253639650892	20.8439582945028	13.5670233221431	19.2241141408562	28.4148807710147	16.3660203240254
Meth.PYY	13.2905664358358	39.9762022701958	27.9706268411713	11.3944445381664	12.4956645992708	0.72902830513488	2.7069313927962	16.5135897740049
Meth.RAB11A	16.0272849107015	54.1579764551681	18.4906274243875	11.8123422772876	9.95322825572469	18.6484656464023	23.9667649948226	11.5757750768841
Meth.RAF1	22.9567349071564	62.5765702960364	24.7582239911416	16.1119884647206	12.2772821359309	25.4104128786495	31.4272151584727	18.3239766544189
Meth.RARA	15.1083758751102	12.0846792291355	12.4021699110637	1.56015247898403	17.2265414112494	7.82652524063384e-05	22.1113723551307	2.62488376051342
Meth.RARB	12.2977069931923	25.618277868725	12.280360357265	1.26367285079008	8.60716698954669e-05	2.84489161318402	24.4746957620524	11.9816738731749
Meth.RARG	15.4051919495122	48.3006646255895	19.2543375250852	11.8142909990405	10.3111226695753	20.7487640126547	21.2674558056095	12.7431243477705
Meth.RASA1	15.9662851246725	55.2690082352603	19.5185836835337	10.3733989466502	8.21395797088572	18.9905208188996	22.269036891428	14.211543747184
Meth.RASSF1	0	62.2608381413953	24.3527884471983	13.0253043310005	14.2239155138921	14.6314597718556	22.3636813419405	13.2814399613521
Meth.RAX	4.75375024285507	17.5486844839311	3.15797421781565	6.76775038059318	3.94317506232052	3.47134021711263	46.7176226920148	5.17999229246758
Meth.RB1	1.24245743308718	1.05497072474947	6.10312113091647	3.19088031914922	7.9955182675298	3.36879704968555	5.62622063357718	1.00582132612204
Meth.RBL1	22.3342094387062	67.6587469863666	27.4588185396559	16.4645553075435	14.0777061905366	28.6331743675708	29.5580612527871	18.8558999696195
Meth.RBL2	11.6694846586516	46.6964060947473	17.5141985318178	8.92842030585385	7.59930604001372	18.5913115407161	18.8073900530712	11.7936360465606
Meth.RBMS1	18.5774347793699	44.7875717344986	20.287510446172	12.2635943588927	10.9812624350237	18.3631031459026	24.7604785361938	13.5942289846871
Meth.RBP1	9.77200589042386	14.9587777691809	0.82558766617543	0.686369709824953	4.19118111083665	4.127234642142	6.52435272051097	3.49005914963493
Meth.RBP4	19.004476358491	7.60649356455087	8.86612605684719e-05	13.9784445100528	11.3795535278822	0	30.2585968374395	5.83332972548957
Meth.RCOR1	7.42317879879914	18.5132090831718	7.72726844868132	4.05089322387433	3.55448118756796	7.85462146835755	13.4525540273022	6.21502221156038
Meth.RCOR2	28.6154436927173	49.7740797886437	32.006051253449	13.6024647230753	15.1131637087203	22.1649751805625	32.4791921586007	23.8773547684755
Meth.REL	13.5386414616155	45.492832519148	12.664905489277	9.75083197269267	7.66928003438479	11.37833453852	17.2007343033559	10.844981184366
Meth.RELA	4.15525182446452	6.01100901111488	2.27920306416402	8.0313472680193	4.85526492416802	1.61794436424949	5.18544854450789	2.17031340928806
Meth.RELB	9.65527872273309	21.4842970151644	3.44537632919467	10.435493394786	17.1231441548249	5.48451535966938	8.42882530655415	6.70843392940264
Meth.REST	17.1703573109146	54.0529282596619	19.213209942055	11.7943262550978	10.7955674465861	21.750275808628	23.6406396160865	14.2511910461678
Meth.RET	33.3421679731545	3.86541524986931e-05	0.945516419354831	16.8091591257033	6.33718259271735	18.3741126361997	46.5627763412563	25.1448936111108
Meth.RFC1	16.8422870195002	48.1903185895989	17.4517772906372	14.2444988054319	7.84428359434558	16.1358030112397	25.0222751562063	15.2174176668595
Meth.RFX1	24.2163007452199	69.9422650031541	29.361413349865	18.6389449392021	14.8508322422151	29.6789609131231	32.2333218842019	20.4463271553651
Meth.RHOA	22.1528409712418	70.9512129324634	28.8806488865535	17.6042983070039	14.6291499768904	29.6848080888483	30.1956024004055	17.667971293463
Meth.RLF	17.1453278041496	55.6753139830936	19.5680350634072	10.916282790787	11.6889498532696	23.5113317272228	25.8058789798347	16.6894545699956
Meth.ROR1	35.7431889783731	18.0944872366721	24.2754142745093	8.15312021503594	7.12404687213558	8.54304003912853	17.1569763647032	21.4476215226086
Meth.ROR2	13.6911078483131	6.21336089936273	4.23606172933155	13.48709061635	3.3385655530162	9.81250507676661	21.945849877309	19.1841027016501
Meth.RORA	12.1916813562488	23.7072947908499	8.77960665414577	1.31849178480636	6.33849623447029	12.8711189869491	49.2191344431267	3.68996925208814
Meth.RPA1	1.16561544931951	10.7780750061239	1.87506274201387	0.751302963045863	1.55243646781879	1.95267704927832	4.54206685075485	1.67355246268792
Meth.RPA2	18.3957165935056	56.1865483870416	17.2890309973506	17.7000307227152	12.1263920781726	22.2701225005969	27.9290383269615	16.9801670132246
Meth.RPA3	2.05240253514374	16.0277060529477	6.41076297171725	2.57448560975943	4.559923734737	8.61302098898582	4.4622398381681	5.0063375453332
Meth.RPF1	13.1393529452567	49.2056763756903	14.1071865807992	9.19336598731261	8.49035670938963	15.7349254410186	19.916645909724	11.7129648987376
Meth.RPIA	18.1640174431493	58.1203473353393	19.3963854659169	14.776376686852	10.9243934810941	22.1238018039677	22.2995332317218	15.2138133013774
Meth.RPL10	1.01268648915114	15.9540298990793	6.64686169833722	73.6991306261267	3.257108953197	4.2562668755976	0.00110085798827611	6.68126800160732
Meth.RPL32	17.4715084766355	58.0595832892255	18.7079454539266	15.171601256712	10.7452601731628	19.6859575308282	26.7050620573686	13.7395232333356
Meth.RPL7A	20.1251459697636	64.3388531425774	26.2695661552438	17.7788476168311	13.5149138351528	26.028728798292	23.1206634084093	15.3116339933719
Meth.RPSA	14.4292984496977	50.2644631767012	15.6329947878008	9.92365001289734	8.25307747299031	15.3658845513073	21.6168820533997	12.3959162804723
Meth.RRAS	19.8042205168881	58.9873602318116	22.0949657625539	16.0600941838362	12.1760618411197	25.4663111510481	27.1400020396042	15.3838045666985
Meth.RRAS2	11.7485754992839	40.9754976179827	18.3255097726919	7.72899331616561	13.0150175133868	22.5726290797163	17.8347679790995	12.5117017160749
Meth.RXRA	24.2307026534064	52.6739946321362	28.5561619758785	12.0371237519156	12.6339123796799	23.9713104275659	24.1337454913084	18.7566510522846
Meth.RXRG	15.8381895026894	15.208655749318	3.5785852125053	1.63663729725696	1.03439974959267	9.79721096666044	37.4158431183682	1.95918157081352
Meth.S100A6	24.5444564800316	61.7312765907756	27.3552819777581	13.1768765607042	12.0074277339907	21.5405683770241	24.2351522319883	18.8963518956368
Meth.S100A9	1.20978271924692	8.29920439728362	1.15658947739803	1.53299972479285	1.2652616636561	1.68254554310498	2.78711002134417	0.746556342230515
Meth.SCARB1	2.79502567409068	14.4172860215032	2.88711630720111	5.33703988804674	3.20230538171277	6.62934256170185	2.84496694144628	4.15318640782112
Meth.SCD	12.9420642855653	58.8909845474312	28.7605818606843	17.0057357199259	15.3061128286668	28.399010957156	33.7370510193073	20.1985939321898
Meth.SCG2	8.0031841953571	37.4369546983099	8.24152038260492	8.90735275051724	6.33661760392093	12.7588709332227	14.1706044611897	7.23226500951088
Meth.SCGB2A1	9.46520868681052e-05	12.1465692222382	4.23474063581927	2.90000783688214	5.24844477049189	12.3367576690836	0.801813662630318	2.23963045080666
Meth.SCN3B	18.1740810696626	16.4518695309361	8.65628672478063	13.3922940202232	9.53201269709468	17.6343523650987	25.5816745718775	13.2177928035857
Meth.SCN4A	0.000349485530839385	2.31741624266788	0.368352177225971	1.16427777986626	0.992393059869419	1.36373076386603	0.113161276404779	0.524715728280938
Meth.SCNN1B	15.1227785720989	24.6391443490667	1.98656937230927	7.6700952773682	10.4356534215762	5.71893772622006	30.7683604625006	2.94696522879009
Meth.SCP2	8.34497240452024	28.6913653432798	18.787633067701	5.63377919453969	15.8337690372966	13.8438779277445	24.0770265916279	10.6085606519105
Meth.SCTR	2.75664661199838	1.72651171182352	1.65450748465961	3.83514085370094	0.605526937699318	3.61626386118663	0.909950154089045	1.57682863507974e-05
Meth.SDC4	1.22917390287459	14.6944522417957	15.8001484071722	7.10607309289103	13.3156871744839	18.6760797962995	6.62978780921888	6.53765313343608
Meth.SERPINB5	2.93014305353792e-06	0.555021194444519	9.45398099535595	7.08114853985167	6.32846440971277	11.765534626459	2.11003664064884	8.31898179833841
Meth.SERPINB9	2.81410740897489	15.3487173675447	5.63969460978279	4.52276554634596	7.70685542231253	6.10252357604887	5.05179100034803	3.82414748141522
Meth.SERPINE1	16.7920977733168	33.5047711125208	18.1701908213178	11.3633248829889	10.2321373326558	19.4274787641558	20.250729211916	12.2336317911195
Meth.SESN1	15.391858357678	52.5390318314661	16.4828900581192	8.92581238885776	7.08153465271776	17.895398184312	20.3177478708818	13.8668688753935
Meth.SF1	20.2875436829324	60.7827632150006	22.1354626276718	12.0281557659453	11.1933428617583	24.7163868688922	26.0239758945642	15.7579814072774
Meth.SFN	0.931546605265372	0	8.87613285656946	4.07456536687739	5.58392617752951	8.01960149211711	0.498491477902897	5.61585066830777
Meth.SFRP4	7.75928275961241	10.5510131496718	5.73849479812594	7.52137662555756	5.28937697274268	4.11772623476098	48.5528964500917	0.000458800558347993
Meth.SHBG	1.94510726744781	3.93324526402889	0.7552738189389	0.700724634933715	6.50122150250664	1.36229941978177	1.7296468833995	0.275296260022191
Meth.SIM2	12.4209851312212	28.142889486572	15.9632472013857	3.76303995026918	6.26299134989119	1.10277231034551	10.6913103312352	11.7733300682817
Meth.SIRT1	0.554057640564554	2.13403055451024	1.47957739637058	0.938630696057689	1.78873703055683	1.66343059360136	1.32924400942855	0.563731792196857
Meth.SIX2	43.4278805461264	8.05678637096529e-05	19.9692627758389	18.8651151847051	5.73039005254751	4.58041714142076	26.8034304567363	22.5371385594958
Meth.SIX5	20.2813412131255	58.4267597445378	24.3583820797244	14.8235149406762	13.4049882508223	23.6896795581564	26.898536849073	16.9952479759924
Meth.SKIL	25.5061094236371	69.5483884623809	29.4133379662217	17.5583201299027	15.7105342355264	26.3244788844447	25.9997122068079	20.646629467103
Meth.SKP2	15.5174560798497	51.3288209793949	15.9224098733695	10.7269817800411	9.57066181661123	20.6696486791897	21.2682393916828	12.7322830827247
Meth.SLC18A2	6.59120829149431	6.35959355001656	6.50338414202242	11.3254287043898	14.3613130404656	2.78253708602073	17.5900020241603	4.28115394221795
Meth.SLC19A1	9.34239297162545	10.5531225333461	6.2170565084042	6.0651160856679	13.3202362526772	4.19029778159481	6.13615597772688	3.61670077460995
Meth.SLC20A1	23.0058482997405	70.1082335659621	25.9611374928203	13.7108549591289	14.893800789147	28.7251341059965	32.657820303092	21.0752343607506
Meth.SLC25A1	6.68462065079068	20.332896001103	13.6039191865755	9.09066195192132	8.36515551543868	11.8530045791727	8.6615968285981	9.10560016432888
Meth.SLC25A5	0.0169338092787536	13.1864838185678	3.92830153585342	8.5963423230934	2.93721574359552	6.64318033563845	0.754580384708898	4.73312473181965
Meth.SLC2A4	22.2522787924747	50.2245766745859	31.8639757811133	14.7004692959263	14.4519556450656	20.4013125007036	30.3420941064528	21.6484526350234
Meth.SLC30A1	23.5806279585073	63.8004286344743	24.9345158032494	25.4087322073568	17.238914694623	25.848238590668	32.6429381429759	15.1401932829099
Meth.SLC34A2	4.28666310764282	13.5284614086334	8.75799323627924	10.064271768806	0.342096419121928	4.70868363103236	15.344618961096	13.3661151730988
Meth.SLC4A1	1.92648457811273	3.1976082821883	6.03301210865454	4.00836675613702	10.6308225640124	10.6562901183466	0.000119366424909367	2.20532644889931
Meth.SLC5A5	14.713434538923	13.2235535983415	7.91198501967406	7.52683275140015	17.9372970210051	11.0480694382644	59.4420358897675	7.2021198504676
Meth.SLC6A3	4.04174649023982	9.52223071775993	4.4063178087661	5.0007772329973	3.50619576438197	4.19449757976536	28.2008643337005	5.51853489357153
Meth.SLC6A4	1.39371750039337	20.005264285165	5.94597082236676	3.99955075929891	10.0469930230407	0.58194026611654	17.279549268104	2.50061977084869
Meth.SLC6A5	17.5271524686672	24.9653747397922	3.92572348131184	17.2641722107197	11.6995646779048	21.492295806597	39.1205576658949	1.33327888706658
Meth.SLC7A1	18.5920881383701	63.2897279280275	25.2140561965462	16.9169693258872	12.242846965285	26.7757136680165	28.3680076604764	17.4436520735922
Meth.SLC9A2	2.55905214521263	4.9447984190825	18.9474370876365	6.75764812701405	14.4360032917878	8.60133876460669	9.22275690140675	8.96169544520716
Meth.SLC9A3	8.44263143202941	7.9889580458347	2.34666935809273	12.3074930401716	8.8684039970128	1.05697056487187	30.2338132493302	15.1889066884421
Meth.SLC9A3R1	10.9800618033351	35.4631669337071	28.2914861722617	9.17929341819409	16.5345704676193	27.5553553483716	22.6312717123178	15.0018721499789
Meth.SMAD6	20.7535433828724	59.9846391423694	23.0546525340952	14.9152891614632	11.3538006707895	24.183879174134	25.1665600211159	14.7977819841738
Meth.SMAD7	15.565784016534	43.7169819668151	17.3054033223122	10.8327557615212	8.21501630200376	17.1001811120986	17.3446470393101	12.4522990623448
Meth.SMARCA4	22.4092048661915	61.3712536611479	25.8802957257032	18.1405744060688	14.5939821890518	25.5840957827047	30.0389931307921	18.3096382222155
Meth.SMARCC1	25.402648883557	57.3541858709457	28.9004261622426	3.7366265193463	15.3242428138736	10.2909753054678	27.7843431728047	17.5808781174327
Meth.SMARCD1	14.9609802767707	63.539175747571	22.2723102008579	15.0976997971509	12.3113688162521	21.9734341170287	24.3901511371703	14.1353254478201
Meth.SNAI2	21.5647038063743	48.8287728410763	24.7223154057358	14.1401773722175	12.4013187080653	23.9166700767423	26.0870048659035	17.0983373420083
Meth.SNCA	4.80545504852258	25.0454694177823	0.0260882794437481	19.819907619924	1.58859904528613	21.7263462882664	33.0013954380543	9.82244035827829
Meth.SNCG	3.97662178770179	4.78550880571835	3.67006130234861	4.09109984290336	7.08356697469534	1.65983668045709	5.55834273811295	1.64141500124115
Meth.SND1	4.87408095029728	41.2859319533564	12.5153169892731	4.52767535873955	7.31563279512341	15.8952413182098	18.3825876433815	9.16574707850027
Meth.SOCS1	23.5100196662309	53.6548335190957	19.1183711474887	6.06437399419911	10.4415083999531	19.315417472043	16.9758218897563	20.7834818221563
Meth.SOCS3	26.9879978143468	45.887011286107	3.04902503187935	0.00100021085640521	11.6397205319394	10.0006317090278	31.2595864884586	30.1666600483536
Meth.SOD2	23.0753387576378	60.5804868931023	24.8773901902875	14.7783360298359	11.5170937609314	21.8929824920339	26.5669010633476	16.4303395893104
Meth.SOST	0.761489936060434	2.55317690176174	4.24736971411769	0.662842936033148	9.15107014707722	0.740284876709308	8.15967101364314e-05	0.650822219704621
Meth.SOX2	8.41873016123378	10.7196584297162	7.26525776915533	5.13319393809318	3.02421907826707	4.91213771932763	18.520314882923	6.34791909967833
Meth.SOX3	0.149079648722573	6.81878546497566	1.39341510598613	12.9120788862528	0.000235451921248887	5.30365551766856	19.7541517925105	0
Meth.SOX5	25.3022941449174	15.4692105595494	3.08193665946824	25.2681886157577	13.6937798262509	15.6601877483068	62.0629706090769	9.52656216845147
Meth.SOX9	19.658631484055	3.92325208335184	21.1023711202036	10.5097496012084	4.49400709907251	10.6777608682666	24.1774018167509	13.063041415005
Meth.SP1	16.2224121624788	51.6198093077873	20.8515768632493	11.6677839676616	11.1012367646754	22.1113758518837	22.8330255318132	14.5006868117003
Meth.SP3	2.00442984672133	7.09485129975325	6.00764734975336	4.6165169061559	5.24610771614064	5.02202955504808	5.11726507071308	3.79320318647322
Meth.SP4	10.9837398155353	53.9945717436681	21.5409431673323	9.52047974267245	12.1772679015256	19.8434638496338	24.7191384383092	14.4514418351217
Meth.SPARC	13.9190029709398	30.878703510721	6.63142877371578	0.000352686674960212	8.84871007152693	4.58469829790113	48.6383030059645	0
Meth.SPI1	3.8419968374302	16.0453399525199	8.66374541032758e-05	8.2891722346172e-05	4.58857531834338	1.27822083807951	3.32775679073929	0.209642699643631
Meth.SREBF1	2.04512630912868	5.24306421016299e-05	6.45819012260721	0.443779378541715	7.07615207949363	1.62703159492849	6.41420573177687	0
Meth.SREBF2	19.5768286908237	61.0065018189367	24.9054214840847	15.7472254591888	13.7924402458611	25.8063291132407	29.3919864054361	17.2622469652954
Meth.SRF	12.7433131692537	30.9185291774053	13.2899096020502	6.82466608394517	8.79355815875791	9.83763164206388	20.002214076931	9.82260847042319
Meth.SSRP1	14.5593731947426	31.3790079039725	16.6907699546932	16.4348782295476	15.1049784846747	15.232392760411	22.636818825922	8.67550631059831
Meth.SST	1.84356137758996	13.7055784953628	0.716524321438296	2.61546686286824	0.309328220638586	2.68937449361217	37.1886836636417	0.87134315455903
Meth.SSTR2	4.42804199104189	30.5884825056101	1.60638061897184e-07	6.6654041430661	20.3773141451084	6.41937319107304	62.6197404348388	17.6795411548543
Meth.ST14	0.000472365919689867	6.40246968393853	1.11666157582757	0	7.04518132764982	5.50162348627414	1.24071754879948	2.48731629389979e-07
Meth.STAT1	23.7558977951766	65.3073453153587	26.294662159517	18.0447073011756	13.5090623178552	25.4362502309958	28.9521909274906	16.4579629758368
Meth.STAT2	20.538536381809	59.5125974072379	22.6450447653561	13.606914597205	11.9409130972963	23.700410268866	27.773517442318	16.8147339377254
Meth.STAT3	0.000101320098505845	60.7229461397167	8.48243970486255	4.88547868153917	7.14506039763623	5.46654602536492e-05	31.9237255071003	15.3373396036313
Meth.STAT4	0.0269093301936777	2.23032849440058	0.694948599400146	0.475009015115459	1.36564395864306	1.22150421757078	0.627024908657127	0.175118176532133
Meth.STAT5A	8.87506624570576	38.7649555126948	2.40894445521557	0.607337456061414	9.20051815432299	2.19477023865902e-05	5.81391642386414	3.10057935966132
Meth.STAT5B	14.2040085433592	48.4807524311618	8.36630983329543	8.05666106535957	13.7035219637953	2.29754893201712	36.1324235982984	1.40748427795996
Meth.STAT6	12.6377020983229	42.6289856770922	12.9291966081655	12.5101633250967	8.09400888262469	15.2497737175594	16.7713244827498	12.1399738907142
Meth.STK3	9.20299176750701	15.9623863854229	20.0494416770212	11.9521667761623	12.4242024466908	23.2499420171147	12.4039074278174	9.68513107215975
Meth.STMN1	1.30877753106933	6.24112732161402	16.1774067900633	6.56650649384331	11.1824615161669	10.0101691233996	6.63056712486392	8.03796243355048
Meth.STRA13	21.2758176860076	55.2514807428682	18.1927057488036	15.9301431454253	13.1347536306565	22.1188702552654	28.2077356473706	17.5236107135342
Meth.SUB1	17.9553894448978	47.4687547169565	15.1196486438593	11.1380151987443	9.20958926156503	19.6809856926652	19.382576159518	12.6865005302301
Meth.SULT1A1	26.3979396004757	18.1177355286446	10.5601970339307	28.2891633650673	4.73048834656532	16.145556982089	27.7983240880192	12.1474030784362
Meth.SULT1A3	5.27957926530728	39.6640182874955	3.34186195074462	22.9173687333385	4.56621157502604	1.0825687595424	21.4154243719127	15.1329985264096
Meth.SURF1	0.806669129258249	1.61343486298654	4.39122270333626	7.49412480204343	3.24465150002723	1.73381363877274	2.92447587191005	3.4905183632748
Meth.SYVN1	21.5692245477784	57.5104376240438	23.0514141179614	14.7212726476981	11.9494112565686	23.6237383770631	23.3313391975332	14.9183600748541
Meth.T	2.96559243907098	11.1808407199267	4.51278358127544	2.02421002026217	1.64268088537995	1.35545289067305	50.1611196225741	1.1470283853545
Meth.TAC1	8.61704075192941	21.9765578816968	3.68458062321551	4.37992040011464	1.72098893677448	3.04864340513602	27.7422120655994	1.70332336923597
Meth.TACR1	5.76961370245388	12.598326752993	4.49051513123588	12.1530583926533	1.23311687888322	3.33900003822255	22.7799387451986	2.34439593205751
Meth.TAF7	6.49137023299852	44.216752686	6.54701666823972	25.216910192899	9.50299300879692	5.73436181315512	25.1516035999617	11.7349381180642
Meth.TALDO1	19.5188565759755	57.0946215513743	23.4533937659852	19.1929161144742	13.6163147847414	20.8729025727131	27.166488804555	16.7366486432207
Meth.TAPBP	12.9041019818419	32.793857522509	12.7851575866388	9.72080541323561	5.35094166292312	10.4071859015198	11.6678199849545	9.14967321413394
Meth.TARBP2	23.9950920731079	70.386604832858	27.2301216619128	15.9699820209438	13.6182368185869	28.9676617594849	30.6004741088703	18.3151654936572
Meth.TBP	4.07104760132098	11.9778369291394	14.2447229682454	7.9075210517952	8.05520003008196	12.312049637207	4.18285719821979	6.71891011501165
Meth.TBX2	9.42585718836838	9.16821633653676	2.03756075596948	9.81561667951238	9.93610735398551	2.77687560499916	16.5300434321997	6.00868235272968
Meth.TBXA2R	26.7899196437171	49.0602359115432	10.6366908734621	19.6804544449369	15.3314381422291	24.3502948562792	36.1860415400536	2.23999138409838
Meth.TCF4	10.6084508720148	31.1058333128853	10.6110669821804	7.95582329243942	4.7084236064255	11.4216691397338	14.9924410653854	8.58647866588938
Meth.TCF7L1	37.1106075840634	34.4411794429775	18.1869707454261	16.8640532227555	4.40173032358059	5.26287859420107	26.4867831812047	19.3485700061766
Meth.TCIRG1	1.72554626425068	1.38978362516147	3.07366843901929	3.00432612314328e-06	6.53832814090257	1.29003759712891	1.73132333415072	1.8890415650554e-06
Meth.TCL1A	0	14.3579413607424	0.730703394033767	6.86852765366181e-05	0.984126221518484	6.57269992327353	3.18438129460584	0.484811406302737
Meth.TCP1	17.8903811643068	54.8928271719563	21.3353894390486	11.5639464386949	10.3228393448664	21.082513767325	21.9020919507958	15.2714715281561
Meth.TDGF1	3.74214164939932	3.18144080722008	2.09959188452672	1.19803895742148	5.98133835641664	6.37168659779246	2.48163095951311	0.00266499180799149
Meth.TEP1	11.733587999133	42.2456534962552	14.6591732285929	8.89809029302985	8.10221260784984	16.9382576682488	18.9309006229673	10.7747211661101
Meth.TERT	3.64097398627172	4.74792662621713	1.09255868335983	1.83079786796708	4.12036559405752	0.664106040157589	4.9274310308851	6.90183739599488e-05
Meth.TF	3.91575081239732	15.1474861868761	4.65700583926814	4.65044665189606	5.85478604166814	2.9276879659184	11.5114658677263	0.00334123689584972
Meth.TFAM	23.2964275967694	49.2408984026381	24.4871983125533	13.6154266597169	12.228092763885	21.146957202411	28.3149571724494	16.1828719604527
Meth.TFAP2A	20.2702432358683	15.8416673360346	25.9035997526772	12.435063551383	11.449202636317	16.5831501611995	21.6690034802929	14.3691549386392
Meth.TFAP2C	13.9390743087869	34.1933209636816	16.0872419031067	5.06620483686364	8.43321446217936	6.63261468100308	0	18.161967619986
Meth.TFAP4	22.6858356586512	74.0980515512797	23.8860172519785	21.6379043926977	13.7554236155218	29.1652212669797	24.7009730574807	19.1206885290882
Meth.TFF2	1.91072902122118	5.78295227205824	1.76932718450026	2.05800907359443	7.98719482300973	7.79545165218587	1.47390284319511	0.000102493676836976
Meth.TFF3	0.480507205587886	2.76876491882559	0.266040670884293	2.3607714191704	6.38467917105952	7.20691455854943	0.865889278197997	0
Meth.TFPI2	4.18612752456012	22.7376585330664	1.89632691369708	7.67378669269624	2.10253456393739	3.02363457707459	9.79708777424344	3.02609745589454
Meth.TFRC	13.245407378309	57.6213283402862	20.1490491447853	14.4393023169964	12.7434140686149	17.6498317585507	21.501412223841	19.3671007979388
Meth.TGFA	22.8179087780585	41.6179922997118	24.1649921552472	12.8116717580616	11.7205385491626	22.1726104783666	24.3010182889732	18.2395712375797
Meth.TGFB1	0.305450118914886	1.37722881980522	0.445369561711332	0.118748768837285	0.452127686981605	0.459098399748233	0.604138559892168	0.269979358125249
Meth.TGFBR2	8.16210877124935	25.3024020222285	17.6442443927783	26.3286196047661	11.4745518604071	21.7320487739431	44.9512746353154	12.400126738084
Meth.TGFBR3	6.06687907133308	17.9041632438999	3.51658303086144	7.78461084984446	14.0912033999524	1.80252517581791	20.0081269356606	2.03576497971797
Meth.TH	1.83984380099657	0	5.57005531842688	2.63155057018633	6.73784426483897	2.9121746376137	1.15216816613374	0.0132750289132442
Meth.THBD	18.8641825163902	17.7287902121633	21.1813073904915	9.34356522879078	0	5.40546131047445	12.4287158204025	26.0726155277571
Meth.THBS1	16.8035900159985	29.5684637427797	9.24129500529482	19.3906962752476	5.60188905258816	12.5803416114824	13.994509362904	8.12402154006852
Meth.THRB	1.84630327237579	28.5670098283374	10.0004041129821	8.15954118807356	7.31552224685782	9.41811926506896	4.88749167598654	9.23455775103447
Meth.THY1	0	7.13131574715997	2.25277667017822	2.79043391524295	6.43823278232382	5.14940498342723	0.673791109483488	0.0757976913874758
Meth.TIMP3	7.15499517333877	4.21360249210128	2.94829198573111	10.1472475711869	8.87225054981856	5.71164689017417	12.0202933954763	1.44827551118344
Meth.TLR10	2.80121087439362	6.98033957208813	4.38696378643888	1.70426549589024	3.34076935034063	5.1129051829513	3.2217132334143	0.878904109690425
Meth.TLR2	15.4539445504664	27.2054314149197	22.6808989801831	13.5496093121604	12.9444570418881	11.588722484321	22.462221819119	14.90668030909
Meth.TM7SF2	1.35198647612372	7.92840988648471	6.10012545936058e-05	3.53425583785971	5.43059777242051	1.83709123350611	3.22895376047721	1.86458200193726
Meth.TMOD3	1.27515918632662	16.6015625065669	11.9040201668661	8.15711479108696	9.85008625459518	15.5284247595004	2.28181293227022	7.73087556175207
Meth.TNC	16.6051944810823	38.9465700403589	15.9362332112696	12.0268594098705	7.48938504670968	14.4788762210037	17.7145800493228	11.1991425174916
Meth.TNF	1.4120431208446	37.0516879856442	4.75278945571691	2.80531616612942	10.792628428593	10.9848118267073	1.96106858472256	1.65125238245006
Meth.TNFAIP3	22.9962216840883	62.4913608132071	23.7283381590615	17.6970225126096	13.0089210779078	25.0132611244981	26.7265620192813	16.9927893314217
Meth.TNFRSF10B	21.9577586639111	65.5925403811766	21.25851749504	12.4835202062081	13.6353410641495	21.6711303784408	29.4193718245309	18.7240789333418
Meth.TNFRSF10C	2.67799227316156	31.6911231320058	4.58675621852625	0.000142221692625393	11.7567052177602	2.46826211807591	24.5769898421566	12.2602145530271
Meth.TNFRSF11B	3.88680793498524	14.8616246295335	6.64255462233931	3.25667647230628	10.3958480652559	6.43424958982801	25.1994280540431	4.75238407756738e-05
Meth.TNFRSF1B	5.47189223700721	54.6807743752899	0	22.3318241280007	14.8481510291012	0.000111886000788103	18.9879472491223	18.1002278998779
Meth.TNNI3	4.29609976245507	12.6533080856971	5.21110433796002	5.25737886868921	2.43154694910405	5.13327419885036	5.05252336573919	8.05117022726787
Meth.TOMM20	25.3219090622505	57.7189318392905	25.8423378307943	18.5437171855085	13.0969154850078	10.8249351202497	25.9249708788126	16.3193855306733
Meth.TOMM70A	18.6614808433738	57.6953147183949	23.764986300018	28.3250858025249	10.8768851473839	20.7833848423245	0.000125618562628716	5.24440378118691
Meth.TOP2B	21.3787311388206	67.3758486844971	25.1955467579996	12.9415093299998	12.4938095712635	26.2278849711715	31.0046211401643	17.2046758473049
Meth.TP53	20.859828483782	59.1871906515353	20.7880925696009	13.9737997355154	10.7246527612801	20.9567645534924	26.820061027664	15.3068443250271
Meth.TP53INP1	8.918716399244	30.0552115471773	16.8185997762087	10.7776341178154	11.9481585376541	21.737155912831	16.3045903533612	10.2877492607615
Meth.TP73	6.10112710820399	17.5957713594857	15.0662916060764	5.31402361921857	6.76309747407039	2.136258576501	14.0718456938126	12.0270480351059
Meth.TPI1	18.0850937334014	69.5156608288536	27.7912765898052	11.872424584557	14.6229583054705	26.504946179352	27.3515538927505	19.264322345581
Meth.TPM1	3.65285217124071	2.59839963556349	1.62159934455375	0.401846108183576	6.79955019061996	0.00041551502771697	2.71972923408935	0.000193382834644226
Meth.TPT1	16.3323550819137	50.8909267316389	19.1251770122062	15.4858419180863	9.82040923046654	19.0858256373032	28.3174874555064	14.9434300677826
Meth.TRAF4	22.922093832229	58.4209650909367	26.2455183555015	14.6315078331521	13.484843229244	19.5091798924601	25.783024036639	18.2779844294638
Meth.TRAF6	14.6938107561929	48.1394470981563	17.4029645452735	10.2652139638114	9.35117794822481	19.1313944911166	21.5014963187446	12.448882791434
Meth.TRH	0.844487401966441	3.55721250030295	0.930766951658085	3.92489372549754	1.78913919059251	3.00970838639843	0	0.323959435746312
Meth.TRIM25	20.095084307369	53.9119380167368	25.8446048375021	16.4238136435537	15.0660642622291	25.8138504468679	33.8583164210275	21.6687712196078
Meth.TRPC1	14.3123437380465	24.0866474400962	1.98383427178388	0	5.39814080521069	7.46723329964103	34.5274591771796	5.01551382973784
Meth.TRPS1	34.8043802127631	46.3895014936495	6.89366841981804	41.7190578474273	3.03228880016388	11.4523051455968	12.8001613854402	9.40880012228384
Meth.TSC22D3	4.16148242587641	17.5764122869646	8.45910235687777	15.0110908169826	3.33324720597485	1.96315529428195	12.2456875128735	0.87036039677602
Meth.TSHR	8.95656610100421	18.8743291605805	9.45785185453518	1.60397090590964	9.20011511160263	10.8969481277711	10.8543329451234	3.30005052332987
Meth.TTF1	1.65072332347534	6.36701128769302	2.80616156325277	0.00508125974481362	4.86808233472735	2.12613643108497	3.57546692586154	0.217351284664399
Meth.TWIST1	8.84530653774901	25.3122969286029	6.06260859791177	3.41660319069288	0.309214433535475	3.41981433423935	36.6539045676301	12.4107180530565
Meth.TYMS	15.4415797087195	45.8874819624243	16.5681011851622	11.3778608071637	8.66564109108751	20.9033222905372	19.9533042455643	12.3851255800258
Meth.UBTF	3.19792705199149	70.5059393709132	18.1388315852332	17.3184024973192	15.6363223078618	9.47065259058721	31.6640309180236	11.7564369507719
Meth.UCP1	10.3867591705145	21.1196075623255	8.75031322698465	11.2119276199104	15.5703814369809	0.746198430482502	31.6981318929421	5.57261989082747
Meth.UCP2	23.8933684930012	57.3276035984636	1.86305237101022e-05	5.50652747526384	11.8841320917652	26.3773688508836	35.3189689841737	15.7683832545678
Meth.UGDH	6.52522998103284	23.1370263574584	8.91611485549734	12.836852306691	3.21906858178223	7.36938288016898	26.4922841860698	5.4659584365267
Meth.ULBP1	16.8764670688048	60.2050293215791	4.81456771500848	12.656077562152	11.1546794817291	20.4684019343134	24.6702042642659	16.4641384055482
Meth.USF2	17.9706519251012	59.5955026958365	25.2870116148377	16.3221058097729	13.8120866123438	25.6336528211696	25.4176612502511	16.6833348784741
Meth.USP18	10.4316152938828	24.1338771965425	23.2104956970241	16.2462891084457	13.1137864903905	21.8736921529021	17.6172363944789	13.9963736127463
Meth.UTF1	3.02461121062318	3.94090464595104	1.92689226317683	2.41456233958069	5.74432950234651	0	31.5203932687449	12.8268588793174
Meth.VAMP2	20.9820619518526	53.1059084665495	20.9291847804248	18.7937728184435	12.0181747829998	21.0113361033104	28.1127190298039	15.9690267080855
Meth.VDR	14.4367016636193	36.8983558607716	12.0151240321119	12.179234483124	7.2500214870075	12.7379839650146	17.3509501720315	10.6165799937467
Meth.VHL	22.1541669262444	68.3653036843853	25.8043562970505	17.8791713627328	13.5930677541286	26.2508866826315	26.9751299654461	19.9791801631828
Meth.VIM	29.399874023084	9.04769166153218	0	0	1.65650189510176	2.40184517987796	79.9506903226196	39.5354024414377
Meth.VIPR1	13.6768714589875	46.356611735288	19.7413876122446	6.36887197165505	11.3861601784641	2.68344123403902	14.3853701827118	13.7170444256097
Meth.VSNL1	22.4388015814415	43.6610157638561	25.4723682296729	18.0295184012713	13.451603222309	24.9375455791488	27.7086914112346	18.9120161390674
Meth.WARS2	24.8925416216651	72.2448819427361	27.791445625835	17.7422955587026	15.2860806953141	22.7133736595144	29.0307917988588	19.3098342474383
Meth.WEE1	7.87968542423854	65.6207332791423	26.5581317089327	3.93972538819991	13.0075810583442	22.0795665925055	25.8916848081304	17.1069958972224
Meth.WNT4	8.06835930478678	22.2115376517015	11.4723913776814	7.72141709626449	7.05102482011886	11.6270828224633	13.5641494593256	7.63252214576153
Meth.WNT7B	14.4038128221305	39.3522161981058	24.3303974137712	7.20992910517192	12.4727251901326	17.779896777979	16.9904139881342	18.6159254351993
Meth.WRN	6.61963471312564	7.88164989539516	2.14255355431967	12.6632908579622	7.53730250483969	1.97107014894094	20.0187386742398	3.09747934424786
Meth.WT1	5.28255542305589	4.2913080054907	2.41598923634836	8.20363508620611	3.32432611492127	7.08092302952595	32.7771479840595	3.84097110728473
Meth.YBX1	6.17608522297536	17.333392288784	8.55319808034279	4.53389220112165	4.56950042115215	8.96666275299796	8.8859834954547	5.24682749829427
Meth.YY1	16.7684300331475	65.93057515745	26.3689187175069	11.3296699261302	11.8226466276412	26.2432378119129	18.2186213544913	16.5373222301819
Meth.ZBTB16	7.83468412202981	2.25912307937199	4.1043075562045	5.44034961773371	3.31504902344395	6.10433535962614	5.06248166929084	3.26905197528848
Meth.ZEB1	13.4377520418683	52.5720975607712	15.185074414874	4.51672810311319	11.0849284028074	19.4586110479243	13.1991170251937	14.7387811593314
Meth.ZHX1	16.4030820326411	52.2909545037298	21.7676878569262	10.6176169170192	11.5517870069668	22.8230572245077	22.9978272646876	14.8018318267402
Meth.ZNF202	18.1947384459336	59.4840273171325	21.9395808451709	12.243890923309	10.7787757126502	22.1128944598934	26.2841223456794	13.3887024524381
Meth.ZNF267	15.5612685500966	44.9581250557751	10.303871936451	8.83897411411412	7.27636712650724	18.0843127594059	37.3006928065767	5.59304878366358
Meth.ZNF76	4.60626676213451	12.8188482832354	7.91752891194983	8.71561732614976	7.74108491248505	5.81784753518849	11.1580674805486	5.3764520239586
Meth.ZP3	20.4354158498245	59.9384978248357	24.4420641626166	1.17082620639331	11.005574326085	16.9967973072561	8.92010737894624	22.935928875349
