# Supplementary material for: Preferential Activation of the Hedgehog Pathway by Epigenetic Modulations in HPV Negative HNSCC Identified with Meta-Pathway Analysis
Source: PLoS One. 2013 Nov 4;8(11):e78127. doi: 10.1371/journal.pone.0078127 (PMC3817178; doi:10.1371/journal.pone.0078127)
Supplement: Methods S1 — R code. ZIP archive containing R code used to for the analysis in this manuscript. The README file in the archive describes each of the files contained therein. To fully reproduce the results, the scripts should be run in the following order (1) Preprocessing.R, (2) RunMEGAPSReplicateThreshold.R, and (3) Postprocessing.R. Note that the CoGAPS analysis and associated gene set statistics are stochastic algorithms, so results may differ slightly from values reported here though qualitative results will remain unchanged. (ZIP) [file pone.0078127.s009.zip › CodeArchive_S1/GAPS/ExprsFALSE.MethTRUE/NormalTRUE.HPVPosTRUE.HPVNegTRUE/nP8.nIter50000000.SigE0.10/AResults0.2398563484.Diagnostics.txt]

Diagnostics for A created at Wed Jun 13 19:28:44 2012


number of genes: 972
number of samples: 69
number of patterns: 8
number of burn in steps: 1e+08

Initial chi^2: 5.66088e+08

Iter	Burn In	T	chi^2	number of atoms
0	1	2e-08	5.66088e+08	1
1000000	1	0.02	2.15988e+07	3215
2000000	1	0.04	1.95479e+07	4173
3000000	1	0.06	1.90068e+07	4820
4000000	1	0.08	1.86502e+07	5446
5000000	1	0.1	1.81729e+07	5922
6000000	1	0.12	1.78611e+07	6234
7000000	1	0.14	1.75877e+07	6590
8000000	1	0.16	1.73702e+07	6926
9000000	1	0.18	1.72209e+07	7359
10000000	1	0.2	1.70448e+07	7701
11000000	1	0.22	1.68762e+07	7912
12000000	1	0.24	1.6748e+07	8221
13000000	1	0.26	1.66545e+07	8422
14000000	1	0.28	1.66219e+07	8492
15000000	1	0.3	1.6548e+07	8659
16000000	1	0.32	1.65213e+07	8735
17000000	1	0.34	1.64982e+07	8845
18000000	1	0.36	1.64828e+07	8968
19000000	1	0.38	1.64644e+07	9021
20000000	1	0.4	1.6456e+07	9117
21000000	1	0.42	1.64489e+07	9199
22000000	1	0.44	1.64406e+07	9229
23000000	1	0.46	1.64374e+07	9243
24000000	1	0.48	1.64354e+07	9214
25000000	1	0.5	1.64284e+07	9299
26000000	1	0.52	1.64206e+07	9353
27000000	1	0.54	1.64165e+07	9454
28000000	1	0.56	1.64142e+07	9438
29000000	1	0.58	1.64123e+07	9510
30000000	1	0.6	1.64116e+07	9561
31000000	1	0.62	1.64115e+07	9570
32000000	1	0.64	1.64112e+07	9561
33000000	1	0.66	1.64106e+07	9674
34000000	1	0.68	1.64099e+07	9749
35000000	1	0.7	1.64095e+07	9703
36000000	1	0.72	1.6409e+07	9656
37000000	1	0.74	1.64082e+07	9823
38000000	1	0.76	1.64081e+07	9806
39000000	1	0.78	1.64107e+07	9794
40000000	1	0.8	1.64076e+07	9802
41000000	1	0.82	1.64074e+07	9889
42000000	1	0.84	1.64073e+07	9962
43000000	1	0.86	1.64067e+07	9995
44000000	1	0.88	1.64069e+07	9951
45000000	1	0.9	1.64064e+07	9972
46000000	1	0.92	1.64061e+07	10037
47000000	1	0.94	1.64061e+07	10044
48000000	1	0.96	1.64058e+07	9991
49000000	1	0.98	1.64055e+07	10042
50000000	1	1	1.64056e+07	10017
51000000	1	1	1.64057e+07	10023
52000000	1	1	1.64056e+07	10085
53000000	1	1	1.64053e+07	10082
54000000	1	1	1.64056e+07	10162
55000000	1	1	1.64051e+07	10135
56000000	1	1	1.64055e+07	10110
57000000	1	1	1.64056e+07	10035
58000000	1	1	1.64056e+07	10060
59000000	1	1	1.64055e+07	10179
60000000	1	1	1.64056e+07	10203
61000000	1	1	1.64056e+07	10164
62000000	1	1	1.64073e+07	10151
63000000	1	1	1.64062e+07	10166
64000000	1	1	1.64059e+07	10182
65000000	1	1	1.6406e+07	10082
66000000	1	1	1.64065e+07	10096
67000000	1	1	1.6406e+07	10129
68000000	1	1	1.64062e+07	10169
69000000	1	1	1.64056e+07	10140
70000000	1	1	1.64056e+07	10145
71000000	1	1	1.64053e+07	10131
72000000	1	1	1.64056e+07	10154
73000000	1	1	1.64054e+07	10179
74000000	1	1	1.64054e+07	10181
75000000	1	1	1.64055e+07	10186
76000000	1	1	1.64067e+07	10165
77000000	1	1	1.64057e+07	10125
78000000	1	1	1.64058e+07	10102
79000000	1	1	1.64057e+07	10102
80000000	1	1	1.64055e+07	10129
81000000	1	1	1.64101e+07	10131
82000000	1	1	1.64055e+07	10158
83000000	1	1	1.64055e+07	10126
84000000	1	1	1.64061e+07	10135
85000000	1	1	1.64062e+07	10143
86000000	1	1	1.64059e+07	10156
87000000	1	1	1.64057e+07	10170
88000000	1	1	1.64057e+07	10126
89000000	1	1	1.64056e+07	10174
90000000	1	1	1.64055e+07	10160
91000000	1	1	1.64056e+07	10239
92000000	1	1	1.64055e+07	10197
93000000	1	1	1.64054e+07	10196
94000000	1	1	1.64077e+07	10238
95000000	1	1	1.64058e+07	10180
96000000	1	1	1.64056e+07	10217
97000000	1	1	1.64054e+07	10210
98000000	1	1	1.64056e+07	10214
99000000	1	1	1.64057e+07	10222
100000000	0	1	1.64057e+07	10148
101000000	0	1	1.64055e+07	10125
102000000	0	1	1.64055e+07	10202
103000000	0	1	1.64057e+07	10253
104000000	0	1	1.64056e+07	10246
105000000	0	1	1.64066e+07	10188
106000000	0	1	1.64057e+07	10268
107000000	0	1	1.64056e+07	10293
108000000	0	1	1.64055e+07	10215
109000000	0	1	1.64056e+07	10164
110000000	0	1	1.64174e+07	10145
111000000	0	1	1.64158e+07	10144
112000000	0	1	1.64056e+07	10168
113000000	0	1	1.64057e+07	10150
114000000	0	1	1.64056e+07	10174
115000000	0	1	1.64057e+07	10207
116000000	0	1	1.64057e+07	10192
117000000	0	1	1.64056e+07	10245
118000000	0	1	1.64053e+07	10222
119000000	0	1	1.64056e+07	10236
120000000	0	1	1.64058e+07	10210
121000000	0	1	1.64056e+07	10165
122000000	0	1	1.64057e+07	10180
123000000	0	1	1.64058e+07	10190
124000000	0	1	1.64054e+07	10169
125000000	0	1	1.64057e+07	10145
126000000	0	1	1.64056e+07	10155
127000000	0	1	1.64052e+07	10131
128000000	0	1	1.64054e+07	10178
129000000	0	1	1.64055e+07	10157
130000000	0	1	1.64057e+07	10144
131000000	0	1	1.64056e+07	10211
132000000	0	1	1.64054e+07	10261
133000000	0	1	1.64057e+07	10255
134000000	0	1	1.64058e+07	10214
135000000	0	1	1.64055e+07	10201
136000000	0	1	1.64053e+07	10221
137000000	0	1	1.64055e+07	10232
138000000	0	1	1.64056e+07	10217
139000000	0	1	1.64055e+07	10232
140000000	0	1	1.64055e+07	10220
141000000	0	1	1.64056e+07	10239
142000000	0	1	1.64056e+07	10157
143000000	0	1	1.64054e+07	10176
144000000	0	1	1.64054e+07	10212
145000000	0	1	1.64056e+07	10274
146000000	0	1	1.64056e+07	10255
147000000	0	1	1.64053e+07	10202
148000000	0	1	1.64058e+07	10161
149000000	0	1	1.64055e+07	10176


Summary
<number of atoms> 10198.5 <chi^2>: 16406032 ; chi^2 of mean: 16397574.6181863
