# Supplementary material for: Preferential Activation of the Hedgehog Pathway by Epigenetic Modulations in HPV Negative HNSCC Identified with Meta-Pathway Analysis
Source: PLoS One. 2013 Nov 4;8(11):e78127. doi: 10.1371/journal.pone.0078127 (PMC3817178; doi:10.1371/journal.pone.0078127)
Supplement: Methods S1 — R code. ZIP archive containing R code used to for the analysis in this manuscript. The README file in the archive describes each of the files contained therein. To fully reproduce the results, the scripts should be run in the following order (1) Preprocessing.R, (2) RunMEGAPSReplicateThreshold.R, and (3) Postprocessing.R. Note that the CoGAPS analysis and associated gene set statistics are stochastic algorithms, so results may differ slightly from values reported here though qualitative results will remain unchanged. (ZIP) [file pone.0078127.s009.zip › CodeArchive_S1/GAPS/ExprsFALSE.MethTRUE/NormalTRUE.HPVPosTRUE.HPVNegTRUE/nP8.nIter50000000.SigE0.10/Asd.0.2398563484.txt]

V1	V2	V3	V4	V5	V6	V7	V8
Meth.AANAT	0.0641036128027565	0.0847661995385973	0.048286866186395	0.00168099456580512	0.0431480367378165	0.0520156394792358	0.0737995189119402	0.00201281333259944
Meth.ABCA1	0.32435006012792	0.337875131887406	0.257832218512817	0.347954109495082	0.161736492425929	0.235314312403247	0.321912664277014	0.220315598245298
Meth.ABCA2	0.226092372971362	0.225469043377835	0.151606038623949	0.217007188289311	0.10742924437878	0.157096732999333	0.210822285007117	0.15494977500905
Meth.ABCC3	0.246771595083561	0.163708047960663	0.19143653060363	0.198214293503708	0.0563686414354465	0.158883784756732	0.226150716969095	0.142474482720068
Meth.ABCG2	0.2790111458527	0.257345962327503	0.224474747406845	0.29061436720635	0.168647364971157	0.227543972620595	0.215212300160927	0.207887131196845
Meth.ABL1	0.267615417273097	0.30961779484627	0.207017760190679	0.311011225839459	0.13717213799653	0.209692759700476	0.272805692255273	0.185873705912151
Meth.ABRA	0.0631838651995756	0.0767083979184747	0.0460723267392517	0.00217001503412393	0.0327133589120267	0.0506411475804017	0.0734061855218746	0.0439440514705015
Meth.ACAA1	0.300404429150206	0.31789528231934	0.23171914240743	0.321384162828262	0.148205846966949	0.22571698963892	0.297698102309114	0.20420909278516
Meth.ACADM	0.324764676290896	0.400768861117541	0.178083051763192	0.351034773972787	0.136634218292156	0.15310736323422	0.381166613372985	0.260655718488496
Meth.ACAT1	0.0884744807356324	0.0821926073947738	0.0604387349085583	0.0836285079996463	0.0378347180704411	0.0616497778563019	0.0819467118579464	0.0569942675951473
Meth.ACAT2	0.115412427369812	0.156616435362385	0.0969212225267866	0.145618754027648	0.0683224351687996	0.0904425456031708	0.147193706237768	0.0841762949994235
Meth.ACE	0.302981437617003	0.280468819070346	0.200682574650127	0.307812147729229	0.120425638788812	0.202875164109655	0.271364419029481	0.194376730123756
Meth.ACE2	0.141544799802091	0.153340633368935	0.137328069442417	0.176152471707059	0.108634874533007	0.134492348406647	0.147774000720848	0.104206527808463
Meth.ACHE	0.279898218361243	0.30572217319946	0.20757301766289	0.286918112813686	0.157257824412783	0.174835105833221	0.311932470607816	0.211350012120258
Meth.ACLY	0.202611677006559	0.167519510997862	0.149611325668108	0.178869716636523	0.108501835336209	0.151808317382397	0.168866684621599	0.129208259366598
Meth.ACOX1	0.3096174289002	0.345860455810869	0.255624375054838	0.347662524406635	0.16277525378925	0.254193126645671	0.323691255700731	0.228613472908287
Meth.ACSL1	0.275442578391621	0.325437311459657	0.241627811027374	0.323809034547743	0.156385152322943	0.210358956824165	0.274167653268865	0.21112909425748
Meth.ACTA1	0.0759350159029294	0.142102454086526	0.0562841014118633	0.0951209991602635	0.0332420557492144	0.00124746634414937	0.151419466695586	0.0533030462915464
Meth.ACTB	0.330226569289854	0.333746159030756	0.244559765634802	0.342140342663146	0.158979874891236	0.246599829032513	0.307389124075815	0.200393404398775
Meth.ACTG1	0.334341836667129	0.312286502046227	0.232179802985803	0.350178832550167	0.0857513894069738	0.210780285955354	0.297974421979233	0.232703605520993
Meth.ADA	0.182628198342609	0.176985875796571	0.132124668770725	0.181537264475975	0.111607728466559	0.135069843814075	0	0.160449134201864
Meth.ADAM17	0.335694794988948	0.39938464171424	0.273459149476224	0.378493763263069	0.18726173974052	0.262812609642806	0.353803701879327	0.245386925080228
Meth.ADAMTS1	0.262470584489431	0.20917704781224	0.203667414333017	0.238390159419131	0.136036702874856	0.188406472145654	0.283852459254937	0.187090292966064
Meth.ADAR	0.284277698857872	0.289516725975672	0.203431039301132	0.293527422604708	0.131072586696565	0.199628771028959	0.278504403000269	0.185192609244573
Meth.ADCY3	0.0628844512745541	0.0257375625558629	0.0730221549746707	0.0880646212900187	0.0346721663772545	0.0505206680797504	0.0621740947731085	0.0512077901612425
Meth.ADCY4	0.108395184810977	0.167916504187262	0.0771821339038084	0	0.0686252357873295	0.0619290369025924	0.181585840788934	0.0627086540668139
Meth.ADCYAP1	0.090107486586868	0.157206846344969	0.0601191411566506	0.105585980259686	0.0328500784980083	0.0602258035023274	0.170578865419855	0.058437748325652
Meth.ADCYAP1R1	0.15101452718632	0.221268216041687	0.0759557978903628	0.150814249913565	0.0404952929240678	0.0753345543185587	0.262555265207016	0.145651706670066
Meth.ADD1	0.177167564516149	0.163828983867146	0.115019313999636	0.161847994791323	0.0815149661083319	0.121589603303055	0.161810677028763	0.123120927877502
Meth.ADH5	0.340742425119749	0.379533378776032	0.28125914209543	0.38276146076825	0.166666497699666	0.266938873769492	0.334948392931827	0.231199442637077
Meth.ADPRH	0.213424740883602	0.230612754081896	0.151848418106781	0.23269652592559	0.149216969179553	0.125703223567245	0.230133601787765	0.13691703892954
Meth.ADRA1B	1.22320330363898e-05	0.0642361287781793	0.0523815035769121	0.0786213554961731	0.0328480518522394	0.0460153328118986	0.000147645954629679	0.0459459867870485
Meth.ADRA1D	0.0604009829557701	0.0794058506537091	0.0524160081079712	0.0787474176292345	0.0569336538039928	0.0388043487218104	0.0724649492527843	0.0458242978749462
Meth.ADRA2B	0.0643974452719899	0.0766103252244791	0.0515021376156184	0.0747678615596448	0.0328784568460968	0.0523635728500355	0.0701767810251367	0.0451378361182799
Meth.ADRB1	0.0713550826468301	0.0919707801682544	0.0671858853037482	0.0845581459494797	0.000662214421907989	0.00115076665725073	0.100496298801175	0.0662580167815794
Meth.ADRB2	0.326550874663152	0.409010229693774	0.231141110333823	0.361309737204303	0.172776997213361	0.235995511003235	0.372687921390385	0.251582692221428
Meth.ADRB3	0.0850185592575109	0.10392870227178	0.0651932258219581	0.097885819159301	0.0363364351142887	0.0646759370059135	0.105243402391224	0.0552601073411981
Meth.ADSL	0.359095396341718	0.373755247644475	0.268654986333165	0.389684751243302	0.174474174740061	0.277147329807544	0.349443692698705	0.244961653492738
Meth.AGGF1	0.365158435472735	0.420717204792567	0.289818720369341	0.416466429131798	0.185078471635343	0.28035858292831	0.377827170271142	0.261418514972252
Meth.AGTR1	0.0878411271126746	0.134787898169049	0.080735045687572	0.108130553247916	0.0384489757717216	0.0677203231508668	0.141305425335414	0.0564825034308471
Meth.AGTRAP	0.329663067695557	0.339038146353215	0.243766147679642	0.346592745098928	0.157749108216228	0.24857657236148	0.315661591851643	0.228917735059918
Meth.AHRR	0.0409264106212576	0.0771697464504017	0.00343701685115944	0.0683432890523121	0.032330108481598	0.0477091779898032	0.0707105181803986	0.0467918063043696
Meth.AIM1	0.304015644385277	0.32336802532142	0.231030773605934	0.318414289097525	0.113036244696266	0.200814295095455	0.339164751169409	0.227480009738948
Meth.AIP	0.147975346220947	0.154925698403631	0.146469446914744	0.175167518044652	0.118761785683417	0.0924682398870262	0	0.139842439500066
Meth.AKNA	0.0821998395999091	0.0954901151952355	0.0693602910843852	0.0999998231702655	0.038097821239449	0.0704513446519217	0.093420895829914	0.0566762989628466
Meth.AKR1B1	0.32021401149364	0.321395390868971	0.224525161413483	0.325025466011673	0.140407214564968	0.226870787755188	0.304905683566266	0.221934275873368
Meth.AKT2	0.355359719637968	0.430140338885838	0.281709461333684	0.409853075801954	0.17937381465601	0.281406028719315	0.384715469229451	0.256442062257463
Meth.ALAS1	0.126288337372985	0.161565887229537	0.0858326115809443	0.0429093276893327	0.129888606600362	0.088041839175762	0.143878701712135	0.0917534050582716
Meth.ALDH1A1	0.306270637866318	0.368857023881274	0.235517351674232	0.368386886669639	0.17198262605693	0.248498583591868	0.332814045815472	0.148936775602353
Meth.ALDOC	0	0.255198341713803	0.104867128750949	0.248557872990136	0.192294766841517	0.165179587516999	0.244205618020494	0.229791254686839
Meth.ALOX12	0.058857961749839	0.00255905779537662	0.0557536552455867	0.0807336052071903	0.0470335459598708	1.80491035545105e-05	0.0607161954919406	0.049323526959587
Meth.ALOX15	0.0971307754872435	0.156142591398895	0.0936411116123131	0.118873354855255	0.0794030375141283	0.0647916999095944	0.172340128687072	0.110043912384291
Meth.ALOX5	0.118159376344626	0.109669005532636	0.0803864307181689	0.110774139197708	0.0608514728108999	0.0785980111968647	0.112689694275632	0.0890360260390109
Meth.AMBP	0.0652980767685799	0.0698760942079	0.0622032696236711	0.100130205219128	0.0509400206037746	0.0542665607641635	0.00187887054961895	0.0479057538398075
Meth.ANGPT1	0.215155518392754	0.266552771889296	0.155262606448142	0.0047425259176973	0.126513876349203	0.176204969918566	0.250247842762971	0.126373789816322
Meth.ANPEP	0.0646153405363661	0.0837789605331086	0.0466433797411748	0.000856127463381759	0.0594748675615412	0.0545951346525237	0.0754017628181915	0.0833264821420317
Meth.APBB1	0.250750225619322	0.293505524619478	0.137815930058379	0.260538907850911	0.1447999842637	0.0975489816580357	0.281808684633671	0.211585816692972
Meth.APC	0.0875864131608596	0.0840519151335634	0.066936821066486	0.0909623303295426	0.050763175805825	0.0619988063564228	0.0866433634558876	0.0633410316444998
Meth.API5	0.254940454452066	0.305302676406141	0.207871591847495	0.287749225602527	0.13694142828441	0.205811849155422	0.27359494402166	0.176458444168578
Meth.APOB	0.0795553193492936	0.0980562718284301	0.0615693494947833	0.101422722975188	0.0397692450567684	0.0705682519420323	0.0886845798356294	0.076780792318895
Meth.APOBEC3G	0.097394440273632	0.11822492509939	0.0622354996819642	0.0945948095501799	0.0735427496709966	0.0612345751419673	0.117796683787781	0.0647111277587444
Meth.APOH	0.10191821176989	0.110738993635143	0.100242275840285	0.125278510246813	0.0868563450302936	0.0974625358296216	0.106751817356213	0.0771413196743574
Meth.APP	0.297145054249691	0.20549412232002	0.165728094733165	0.250658591519359	0.105201749528331	0.22312822619485	0.283227305801161	0.197526755278388
Meth.APRT	0.286683716137925	0.282553568787197	0.184097817638612	0.283951273136455	0.143289437138119	0.209308706351903	0.263608660419419	0.202865067026123
Meth.AQP5	0.079661224104385	0.0933976201218274	0.0682760046493765	0.0935486023486136	0.0585795282950074	0.0548406828206347	0.0926337137801859	0.0565966381146355
Meth.AR	0.0863231589953401	0	0.0667749489007002	0.0915820961733781	0.0431530560650411	0.0639993811082435	0.0713203950471228	0.00772481543544103
Meth.ARNTL	0.163796785861176	0.243276851353361	0.0957482235915354	0.205895706356316	0.0732924049163318	0.115840775992856	0.295194538088682	0.208816514973495
Meth.ASPH	0.241791446296074	0.301320215283758	0.197035180044785	0.271987527327344	0.14768881778851	0.198060034809505	0.27551960833954	0.197268088394168
Meth.ATF2	0.261311767979879	0.263025018109255	0.196206951330513	0.270395777711759	0.134875838823446	0.202120359451677	0.248358293264121	0.179269011181467
Meth.ATF3	0.0690042718039459	0.0829997505797259	0.0502787780892346	0.000166826101423777	0.04831732883151	0.056207580966595	0.0742168128207828	8.25158432572374e-05
Meth.ATF5	0.000832643005146473	0.0815207828462414	0.00101373772935863	0.0711931506997844	0.0339920430238181	0.045117490512946	0.0737755740762295	0.0502582267818605
Meth.ATF6	0.360015470834687	0.422983248270705	0.301479416709405	0.429392446736049	0.202411370685442	0.279981873580746	0.386351623050583	0.254429972285694
Meth.ATOH1	0.227076029605577	0.153154125448502	0.136811197933322	0.189416119568636	0.105149034920147	0.112222926910381	0.214680709952562	0.168749097300882
Meth.ATP1A1	0.245744635844329	0.275772071600033	0.207968758689695	0.300082388630916	0.153407456462394	0.216842873294578	0.259427457913364	0.18318969934441
Meth.ATP1B1	0.299288533650943	0.256253490749208	0.193783177925979	0.28035021171298	0.14883651111915	0.21094090429836	0.272359272260038	0.202579482017162
Meth.ATP2A2	0.295194791918472	0.308991927543609	0.216866743635366	0.307887911503093	0.158501433165564	0.23853752242218	0.284863892274049	0.211683970846403
Meth.ATP2A3	0.00128712125672034	0.313521344860267	0.263194649341884	0.406848130844524	0.174566151762006	0.129219992035799	0.258844565486557	0.233898871360204
Meth.ATP7B	0.177959971767363	0.182992816951516	0.0919791463906058	0.184518300668271	0.0986208635497958	0.133072536880425	0.200649239099259	0.12877888851777
Meth.ATXN1	0.33324261840299	0.330486801624527	0.237420657042988	0.3374982896099	0.151147643408695	0.237442286405628	0.310546743769103	0.228481011829
Meth.AURKB	0.315292230420993	0.33393587815345	0.24321879366741	0.333514519427282	0.150724115567163	0.238865060747259	0.310716346461272	0.202961973292231
Meth.B2M	0.341462787470859	0.347874266773901	0.265799320056866	0.36379905513184	0.16683676625193	0.258360954126992	0.340987371649695	0.247515210033035
Meth.B3GAT1	0.121558707327878	0.150466564987488	0.0616370772892382	0.117944123150497	0.0634753661445462	0.0698044019756186	0.172257794305611	0.104573393817604
Meth.B4GALT1	0.0721678342336273	0.0944878364902805	0.0583063037663685	0.0860319668465868	0.0711908959883343	0.053599758323364	0.0807585375587844	0.0598309352545395
Meth.B4GALT5	0.386579943581552	0.375613298735816	0.275654538911075	0.379021419545337	0.177042767535039	0.272634651851641	0.358113397503635	0.245763280106833
Meth.BACE1	0.264130213380244	0.0436920286072428	0.179471273833655	0.201586191707873	0.0814651098243164	0.141988312712046	0.281788981874058	0.151294882402975
Meth.BARX2	0.286301882656337	0.205935236898443	0.207372918673275	0.23735122757558	0.118022346168472	0.185220592103795	0.292711465721061	0.194554034638522
Meth.BAX	0.284282173075177	0.277713523820243	0.217144838225939	0.296530724585116	0.149144933792468	0.238314333212836	0.264229035477891	0.194936810307385
Meth.BBC3	0.284242891945548	0.342990871006976	0.24366150580599	0.351183958479314	0.150087565071566	0.231755651025121	0.313334206247696	0.213660748582195
Meth.BCL2	0.330605392052226	0.391774764091148	0.267496542676686	0.390059699538825	0.170062388797872	0.16100804041624	0.36843844055042	0.24796240908759
Meth.BCL3	0.237933931513208	0.253351729597641	0.195928268163594	0.259798687417046	0.114982118646365	0.177703340085144	0.227357487110645	0.177562209557509
Meth.BCL6	0.361308368537927	0.405080336905755	0.297143985010076	0.403110847009838	0.180124770695798	0.260952692999623	0.358734722355027	0.236328084710898
Meth.BDKRB2	0.171182159443536	0.164475763089309	0.141642216934638	0.187146292729008	0.115998417322772	0.131296762664605	0.178864255111649	0.13239322202866
Meth.BDNF	0.171277710380915	0.286531405394012	0.129699970516114	0.228020283377036	0.0784179536737929	0.120760128547915	0.292798014551038	0.169038484181845
Meth.BIK	0.167785338725235	0.215708118287307	0.157286527749151	0.214121929216832	0.138595574999411	0.101146142453205	0.197215727894128	0.12141772491812
Meth.BMF	0.31386750863536	0.311530443468685	0.22720158124386	0.310040194728213	0.146216353754439	0.240813650796391	0.293579736102335	0.224036322406959
Meth.BMP4	0.0763141445140933	0.0957135343633607	0.0686237767431212	0.0939787481412548	0.0766477790499635	0.067275147717888	0.0893739157595777	0.0564259077478768
Meth.BMP7	0.24880006372856	0.196448061469173	0.19290648038437	0.231546581780142	0.100088917301262	0.156365826382694	0.25800660612221	0.175099317445423
Meth.BOP1	0.387704615557724	0.419299604372945	0.307536616597245	0.437882336002316	0.17685328040253	0.301689923664203	0.382309898844279	0.274719405431751
Meth.BRCA1	0.0637721385411571	0.0705869417105184	0.0417346674931114	0.078598774163468	0.039038246915314	0.0518664146919994	0.00143528346942598	0.0572208500973616
Meth.BRCA2	0.070884185711216	0.0678042282164094	0.0540520753190933	0.0782643796739084	0.0340776138042161	0.0523473515815028	0.00162893181162381	0.0479261674707421
Meth.BSG	0.183529587461182	0.323225049132416	0.129250096721686	0.00161612236213313	0.1549155857968	0.0902927867215404	0.24353601860413	0.213074419759819
Meth.CABP1	0.211132931140578	0.210385738380035	0.145414567914007	0.214077626367553	0.102079353286628	0.157479862291508	0.197222018583397	0.149198233083666
Meth.CALB1	0.154597602800419	0.202954042006276	0.0830507893557934	0.163040182070525	0.0474411825076669	0.0936669353812712	0.21661255789587	0.0812941476710474
Meth.CALCA	0.0847009355084552	0.128248329759685	0.0566439811158534	0.0994493284892444	0.0380337824396947	0.0577492385619715	0.13692876879979	0.0586515774414098
Meth.CALCR	0.105967066790149	0.160901859171397	0.0687826606631695	0.127504036233372	0.0578361252530296	0.0675400367321374	0.178933807632782	0.0625574190655117
Meth.CALR	0.356420927131978	0.347740829873937	0.248617810156893	0.350451549350615	0.171351056065298	0.249911830002773	0.339378049579648	0.222813720065254
Meth.CAMK2B	0.176275304690595	0.30905971219334	0.117861471357588	0.23767586367114	0.0793006718391496	0.0983149481631934	0.305860280187275	0.198712041637097
Meth.CAND1	0.168065342064261	0.168847768295529	0.119779232419161	0.173387944384749	0.0783346533363325	0.12041802108153	0.160880416091541	0.112059087895228
Meth.CAPNS1	0.235792438104109	0.210970083279089	0.156623262813418	0.214551502580177	0.104738162602537	0.164353844948442	0.201748214254169	0.15288926640277
Meth.CASP6	0.140011924543243	0.1584525532363	0.142290366639627	0.16517967924993	0.107439890528446	0.0796998653407063	0.170109590901129	0.109283982331683
Meth.CASP7	0.379037961470567	0.355495961810586	0.260782535575322	0.370989812533913	0.160355751294551	0.275429776211148	0.342723896416867	0.242215492438207
Meth.CASP8	0.229742626078593	0.207128915575273	0.174320209261473	0.235925876985331	0.131640333277173	0.189528611418355	0	0.165813712927601
Meth.CASP9	0.27039732664332	0.317347783057122	0.23600721364362	0.328005219011945	0.143180593285306	0.217341087811287	0.294054982834245	0.205477656603384
Meth.CAT	0.230047900132082	0.22330343667273	0.176745062257104	0.228004270325237	0.13101998667792	0.146857226525777	0.219609754644834	0.17249549954984
Meth.CAV1	0.200967673508137	0.209941379131249	0.139377700991548	0.20864740073092	0.0916515124441555	0.147343859950034	0.203817524278645	0.148441342386249
Meth.CBS	0.118531419657306	0.156984779328639	0	0.124430442782205	0.0720090971884665	0.000848707928475797	0.172743287620629	0.0956881532005882
Meth.CCK	0.0975104316426824	0.120938070898836	0.0753243110541784	0.117277779996452	0.0407853162634082	0.0812761066429231	0.120670487015893	0.0818080191614675
Meth.CCNA1	0.0866935980800926	0.118823393562296	0.0593238910572384	0.09987395179194	0.039513605628431	0.0655050249655682	0.117406517265417	0.0577668072122226
Meth.CCNA2	0.335749262711988	0.368310994432296	0.265505659149674	0.381416569246924	0.167771531778264	0.269345214414131	0.333187881212715	0.21418997799396
Meth.CCNB1	0.0613702736355934	0.0767658988827055	0.0522860030249043	0.0779636809736423	0.0324290059108981	0.0496664193714526	0.0715732926894043	0.045204923902642
Meth.CCND1	0.306595766576292	0.345245801127606	0.231628237628813	0.339452013312843	0.164013322309181	0.205976896892507	0.337222067898738	0.244939833445329
Meth.CCND2	0.250374988457599	0.238186233019591	0.101132272780788	0.268659808318281	0.132295998564633	0.174270091511868	0.253352643050987	0.173190775124392
Meth.CCNE1	0.341545824717477	0.328794115885999	0.250430765897555	0.331734400978713	0.158186742393483	0.244114518937437	0.319118627220231	0.224505100366937
Meth.CCNG1	0.263861689270709	0.266882351234849	0.171021534235387	0.250483713099126	0.116840387080082	0.189611182661735	0.255083185922499	0.172516492995559
Meth.CCNG2	0.372764326053404	0.400760536301067	0.285562736120813	0.407017776900233	0.181862113377634	0.275755188616724	0.385192056585472	0.252680512989264
Meth.CCNT2	0.211453147540016	0.218316640186798	0.148271228415448	0.219956834464247	0.0952539026186034	0.156488862771734	0.204547159225205	0.142493965496881
Meth.CCRN4L	0.353897228777711	0.371017132825792	0.233257007634952	0.373346335442005	0.17488038572012	0.268118833238028	0.339516743013493	0.245996440277563
Meth.CCT2	0.374000516466548	0.392520861543143	0.263225782354813	0.374430596070053	0.184079826162492	0.2691725195321	0.378086590724159	0.255750876446131
Meth.CCT4	0.364403872181424	0.37761001365333	0.266994452760774	0.36979493107762	0.172725415868253	0.265220513670323	0.353532514067984	0.240117820306759
Meth.CCT5	0.361269445500524	0.389688121224731	0.276353178314372	0.388075721745566	0.183267010579494	0.281896502958629	0.375348798783594	0.238784951438576
Meth.CCT7	0.323547847724564	0.319584113855357	0.230270079658201	0.321307175732022	0.1470816098345	0.237442080813133	0.303829633344709	0.220870367457258
Meth.CCT8	0.296879800647876	0.290883688324009	0.240306172951842	0.320976631426987	0.178389106438351	0.247212860392078	0.274818318670223	0.19298012208122
Meth.CD226	0.0686734190267221	0.08646457291215	0.0501089530566741	0	0.0561345454160144	0.0521992951596854	0.0768811281753742	0.0485237416006897
Meth.CD40	0.139850215382163	0.143807190605914	0.101011445180137	0.140636929538827	0.105704844519234	0.105047852668916	0.131927088915277	0.115147565410055
Meth.CD44	0.213788779526595	0.194813543092229	0.13761703646708	0.192084570210463	0.10169544572	0.158658853535242	0.187667893164146	0.133947014685222
Meth.CD47	0.0626354033654218	0.0807887086640327	0.0525160841127899	0.0771518779120988	0.0325946148501271	0.0505892310541545	0.0739264936784216	0.0453212385773549
Meth.CD68	0.350923115433589	0.389061595490315	0.29007109263605	0.394673794287417	0.16973839193662	0.27820750575144	0.36384693554256	0.242212203972754
Meth.CD74	0.0670655566152461	0.0823125443084834	0.0466930626079212	0.00567940868272345	0.0631591147172193	0.0550953828657638	0.0715960797868322	0.0347822953988756
Meth.CD79B	0.0652641377623349	0.0808220896674215	0.0547857043557585	0.0791514057379269	0.0406076582757826	0.0553419742892363	0.0725379960147251	0.000471739894428986
Meth.CD8A	0.0895745402612577	0.191537832761274	0.0722555517004166	0.126026527750813	0.0581555977660146	0.061949352335573	0.18778316650104	0.0796459236463068
Meth.CDC25A	0.296324550833305	0.271040320076163	0.198267477612224	0.282851392379711	0.150380582195779	0.220377001741497	0.23791459579715	0.204546765933599
Meth.CDH1	0.112123555883919	0.0921107570734266	0.0748364525676173	0.0941460513552886	0.0507659320716346	0.0744470038572022	0.090589332155082	0.0651769958886277
Meth.CDK2	0.141355281205949	0.170778679741198	0.133893884871771	0.163925950091028	0.122345644596338	0.09504135611428	0.171097091596961	0.095784493560185
Meth.CDK4	0.241963516847843	0.260504255798443	0.190063101998271	0.270899586908919	0.123861200991388	0.187590804963253	0.250528188849956	0.166727644221907
Meth.CDK5	0.27020014881468	0.244181523445056	0.191893694340954	0.258246448707068	0.117082456917412	0.196481794993478	0.220776106346022	0.185332692724342
Meth.CDK6	0.358704147551871	0.395319113409221	0.272960849267881	0.398433619728526	0.171977728899599	0.262052434015742	0.362576479098273	0.254166237542468
Meth.CDKN1A	0.238950502770947	0.206492389511848	0.18390076367476	0.231750097708304	0.138702180893672	0.187626769206074	0.215538546552042	0.151724499540522
Meth.CDKN1B	0.250103540252465	0.249957877050735	0.172808679044118	0.249157951794358	0.117189232214104	0.18920740756041	0.238421425791732	0.166400069781206
Meth.CDKN1C	0.233043967370597	0.252279249527223	0.195932972941184	0.267730705924675	0.14109910596834	0.203663132949651	0.268486050033749	0.206932939680586
Meth.CDKN2A	0.310790854026315	0.355232587051682	0.24522727664179	0.36437928807683	0.148727113037735	0.251362054584379	0.318253944877574	0.21287840588929
Meth.CDKN2B	0.257016725429487	0.248066860438417	0.203796217683763	0.267587238622521	0.149004596884771	0.21295362023109	0.248713091141042	0.186849633908724
Meth.CDKN2C	0.342661143140866	0.352369074261168	0.25572416437787	0.354600725762873	0.155811769051264	0.254885996304635	0.340553708627164	0.224819221526309
Meth.CDX2	0.0927737421061417	0.147423794084767	0.0590957221424753	0.103054064305389	0.00570971072307755	0.0599031431795944	0.164086092942135	0.0600355500973423
Meth.CEBPA	0.266724192289245	0.187796284220149	0.206370520455377	0.242106773337662	0.091052501445162	0.152960579741125	0.285474316785365	0.176069220055076
Meth.CEBPB	0.323773110122435	0.312584836137029	0.205022176964263	0.318690676104945	0.15829454186566	0.248473947989985	0.299715624805664	0.213213252306476
Meth.CEBPD	0.306556224340965	0.286056090918984	0.199908427097454	0.306855907381594	0.153943556156655	0.226341844280654	0.287073504168165	0.213781837247412
Meth.CEBPZ	0.379411889578968	0.421849668684643	0.3091989909971	0.444939614174449	0.181722861098497	0.296821580302933	0.387967458025544	0.279766760107851
Meth.CERK	0.225600261883358	0.283059385887588	0.176554644439669	0.280618991713879	0.149846228529259	0.200177612526227	0.251708469448534	0.185255765547228
Meth.CES2	0.371035889665267	0.357349743048518	0.26734133077333	0.386086033652904	0.170902414810188	0.267751811369088	0.336269275787866	0.234786882309603
Meth.CETP	0.0641790140505054	0.0801756500865159	0.0534967224181163	0.0792089040359226	0.0434351068654789	0.0512307740245942	0.0693562021787427	0.000991911423544711
Meth.CFD	0.0696540878723824	0.0843215629374946	0.0552225768789779	0.0820463567996895	0.0466580553737723	0.0623811575522618	0.0772591913353088	0.047386782743294
Meth.CGB5	0.0627946686656193	0.0672670470021556	0.0538698533362241	0.0775017186933247	0.0375065484592118	0.0527324182233291	0.00111553810516304	0.0481379058710847
Meth.CHGA	0.167170013279993	0.150298513029909	4.50331633672751e-05	0.119947560036673	0.0858676396206208	0.100928718402445	0.195670248179716	0.0822050849270926
Meth.CIC	0.147045877076555	0.186690885418029	0.125339274041632	0.181614723808001	0.0847871807591994	0.115057003887479	0.178737061917009	0.120901797746752
Meth.CISH	0.226987007189392	0.255690347895708	0.193695345296395	0.256299245149189	0.155577883710723	0.188047728325433	0.236758019917679	0.172359397971946
Meth.CKB	0.206243088525926	0.198970169137395	0.149100470320033	0.208979191949927	0.106318254592306	0.153029537102685	0.211719050835862	0.143768386503823
Meth.CKLF	0.304426455628538	0.296127693343721	0.218184291876828	0.30569125265895	0.138717524819969	0.220597911592593	0.276904730726406	0.204033484926259
Meth.CLCN7	0.0729095811232937	0.0705724917895405	0.0601987815303933	0.0845140292912593	0.055549985081076	0.0564782717102866	0.000225566301378838	0.0524820860850341
Meth.CLDN1	0.184747476189006	0.234031986921654	0.212435516502312	0.220324290443146	0.127577176951974	0.146846604526815	0.267657416364811	0.193333729271485
Meth.CLDN18	0.0700291786930213	0.0715775814772828	0.0491500190722431	0.00396637362294302	0.0657976951848463	0.0577077362745609	0.00514907577133709	6.58202206699146e-05
Meth.CLDN19	0.160856855155964	0.279373047974649	0.115177213374599	0.0013349097069255	0.147468440419978	0.147902666388483	0.166193716100203	0.381868702584623
Meth.CLDN7	4.0816732710724	1.06193224869982	0.30951902055086	0.9691025857583	0.387825552681457	1.41690886402667	0.440870928861804	0.25154177145564
Meth.CLGN	0.210092054595646	0.38210394078935	0.158492617585805	0.249655994118686	0.0527931138133596	0.0892644855614512	0.387057595157074	0.214268969087458
Meth.CMKLR1	0.0727909930760297	0.0835010447787706	0.0598097368766842	0.0906825055924769	0.0430015950482901	0.067963907651475	0.07639460879148	0.0847884294891147
Meth.CNN1	0.0428247565973522	0.0849712668757753	0.0625145120264651	0.0847903870219209	0.0604410609921854	0.050131722772587	0.0744077869246891	0.0504962927435136
Meth.CNTFR	0.204643972894482	0.198615509486493	0.168428026268209	0.219676476274062	0.0958653339039917	0.155576438718889	0.161781014739838	0.189839914727063
Meth.COL11A2	0.133069183667987	0.163573613060381	0.0793917859870614	0.139939120159212	0.099875688634718	0.0778081082767051	0.174196531018155	0.10192643699272
Meth.COL1A1	0.151261166303305	0.171741265390672	0.124530570369935	0.167193991359833	0.115609787455736	0.0849735028516309	0.172520115100754	0.128599144003433
Meth.COL7A1	0.166250309054759	0.136232959250873	0.111031797640855	0.150994651460029	0.0876678310304388	0.132870174302022	0.152557381895122	0.114593165584842
Meth.COL9A2	0.165923468906736	0.237180648593182	0.10966227251035	0.20699996368664	0.134692814322602	0.102856287021236	0.239953298736286	0.173923761882323
Meth.COMP	0.079786343285201	0.0895989757884108	0.0629733368168344	0.0891421572153692	0.0430433020598655	0.0592955656265741	0.0868966271707968	0.0717632632303722
Meth.COPS5	0.377356053777275	0.432639295653343	0.314397751419997	0.413436518948512	0.188150035300763	0.293752475131263	0.404859444913362	0.264757947986789
Meth.COX4NB	0.291244715612523	0.306704779822072	0.225057176706666	0.306790528168605	0.12346337382545	0.227274503144464	0.297896013754863	0.204884873918491
Meth.COX5A	0.343352658958604	0.366511202643944	0.249336057572661	0.364766655916256	0.166168663371585	0.262227049569879	0.333026203526639	0.230373150962691
Meth.COX6A1	0.301317910445921	0.348380420995181	0.2356572688014	0.354322650015155	0.158222658124084	0.228272459883532	0.335134074153629	0.222410660085292
Meth.COX6C	0.306568086147553	0.325134639862776	0.232371689099041	0.332538970391903	0.153862483006361	0.226980119923925	0.299593168431338	0.217117640421009
Meth.COX7A2	0.381060960343557	0.446166814292642	0.290940386398212	0.44004066626375	0.19145246121092	0.305953661267954	0.407371178691567	0.279557779511213
Meth.COX7C	0.105226452966708	0.0952589848868227	0.0770730268429905	0.101958315102392	0.0524392911581597	0.0763191377279847	0.0947896228251515	0.068589485637317
Meth.COX8A	0.359530800563205	0.360190992671837	0.26344426951228	0.367567953396101	0.168620492822013	0.270280534427127	0.337595921649016	0.229504852497938
Meth.CPEB2	0.164671565001956	0.13815259473412	0.110433682350924	0.146367529237471	0.0704150526703601	0.105005842906728	0.147340784959298	0.106135981503945
Meth.CPT1A	0.18575310683826	0.182308314679387	0.128422788735381	0.203477758845725	0.104276741148384	0.111808081717199	0.148098939173071	0.164763966275675
Meth.CRABP1	0.103639417134818	0.187030370516427	0	0.135446130923376	0.0398174062310685	0.100612164048527	0.232243539406119	0.16528162553648
Meth.CRABP2	0.231100616680613	0.228667479017395	0.180114835937219	0.225097330803477	0.126524733966793	0.181186916740811	0.251183801090292	0.159306451120047
Meth.CREB1	0.302697317886938	0.272115045571657	0.217176638681095	0.297032735302454	0.14780724888909	0.218871205863679	0.226592033554364	0.201604835803138
Meth.CREM	0.315307637612076	0.318710355914707	0.213535180913964	0.342712519086959	0.155212993298195	0.242911915201261	0.299249890908244	0.220774053037723
Meth.CRH	0.0835984340776774	0.0969881230722697	0.0626663774790283	0.0907549220670264	0.0486504099229725	0.0634156448218136	0.0920394422182619	0.0627261818062791
Meth.CRMP1	0.0867097219004221	0.0855190350478771	0.0581455487049587	0.0936693511406685	0.0368110690783652	0.0593716337356872	0.0949604567257326	0.0538430658854114
Meth.CRY1	0.349022644879166	0.289928510547271	0.272753486630533	0.324723353267668	0.146831358552259	0.237647568935299	0.363330715580931	0.241506423134818
Meth.CRYAA	0.00131810101774245	0.0785622622469856	0.0556803150158591	0.0772464724308393	0.0360366080757526	0.0464144438140205	0.0722411870419434	0.0452226347651868
Meth.CSF1	0.258053987517433	0.311659110908566	0.214614427910299	0.320497989061267	0.129797302000046	0.228714624775546	0.288379468319233	0.183730692235116
Meth.CSNK1A1	0.380607028504834	0.366800012824866	0.285901466269884	0.393989508493214	0.178670182186404	0.275387752968965	0.34380321725151	0.249556888393201
Meth.CTDSP1	0.354560603495155	0.384216799590467	0.267701527031733	0.394079849730344	0.171126565090893	0.277108224721307	0.377050667504231	0.233195277217609
Meth.CTGF	0.269546516329247	0.23276720210397	0.197428664241386	0.284461003169536	0.133026881069127	0.196158162333706	0.267638093399792	0.209135564596374
Meth.CTH	0.254521251020874	0.250963173516248	0.183667215780763	0.271521967854968	0.131147603843709	0.193439640262907	0.227348294273918	0.16945717186895
Meth.CTNNB1	0.291282185784346	0.272991069869948	0.168380656300972	0.286899479751846	0.168033448208036	0.227214797496384	0.250454183444761	0.217081437322824
Meth.CTSD	0.321555644969654	0.318030942515214	0.211742804868567	0.314046111582375	0.149444857449298	0.240398421948545	0.307182679805028	0.212588259180095
Meth.CTSK	0.0786963044769351	0.0953949967189048	0.0657118845417689	0.0954423468684829	0.0374819100713082	0.0583447507679443	0.0959098287698478	0.0528921320346597
Meth.CX3CL1	0.121146426575912	0	0.113411434396752	0.129444119856818	0.0998384747522381	0.0756140207942821	0.0898241397271603	0.0923512273301149
Meth.CXCL12	0.0769616181942789	0.0907282991650253	0.0571484899930112	0.0882705197838889	0.0362525319341815	0.0569957289055603	0.0841520790545093	0.062999002750532
Meth.CXCL2	0.146140785194526	0.182749346381175	0.082264609130002	0.180799370918259	0.0486443765312642	0.113632669005832	0.200617414996328	0.167757123082103
Meth.CXCL3	0.174841318625626	0.201068697357962	0.0981207877855033	0.203704492927257	0.0554796063827943	0.136779440294571	0.223597146736943	0.169277300860227
Meth.CXCL5	0.0746674959127227	0.088367928679721	0.060683026557659	0.087157031186249	0.033852567732221	0.0557371157373236	0.0892181073666586	0.0482623166960823
Meth.CYBA	0.299560791558106	0.318332149393236	0.214595866798445	0.327411014731399	0.173593965165565	0.208184231140584	0.260966411201522	0.218136452888908
Meth.CYC1	0.293771539668938	0.283440771321105	0.186631029863779	0.279292751658643	0.129071114597788	0.212298592675166	0.28381233650233	0.200204565853204
Meth.CYCS	0.34715318356172	0.418273590784628	0.281910214889287	0.424990789750095	0.175370480607769	0.275990685170378	0.37369054674142	0.258516890713506
Meth.CYGB	0.0721117406805235	0.0901042689125465	0.0548985892924537	0.0788828961140353	0.0495226924430021	0.0541750037143787	0.0843877588537519	0.047837135564825
Meth.CYP17A1	0.0620318451154831	0.0857573876065544	0.0713053202759153	0.0789927773737126	0.0336242224223821	0.0497641399134221	0.094205291332048	0.000992383439570786
Meth.CYP1A1	0.122753495292213	0.122385438588952	0.0787352285617597	0.123256921268947	0.0642158591367643	0.0938193423795288	0.130635097872849	0.0908666600328938
Meth.CYP1B1	0.19225097725648	0.218671475441831	0.00479461414577139	0.214811981597727	0.0892095709673941	0.0864323337553352	0.247674400148378	0.163251090152377
Meth.CYP21A2	0.135003134493276	0.0759647999731605	0.0564649609009178	0.0859470685990104	0.0502352685226642	0.0699942920224917	0	0.0484822101357959
Meth.CYP24A1	0.181061183055355	0.221868194982716	0.172173517442895	0.219276600605066	0.0500447726886361	0.0822196852409885	0.245783124996381	0.176596476263362
Meth.CYP2E1	0.0912876404739869	0.0929501163923596	0.0799042494586462	0.0994332483560074	0.0571832705049563	0.0653086558243856	0.0895809388820394	0.0606620764552492
Meth.CYP51A1	0.332939600194738	0.347917927084962	0.239350734519896	0.35400862983198	0.160629147021609	0.256538863815597	0.33741133056331	0.23914513741028
Meth.CYP7B1	0.142521629402444	0.197649713713676	0.183823290806657	0.201877439992154	0.143651191119862	0.0833178948846787	0.193803684444452	0.129070881356015
Meth.CYR61	0.323348618750139	0.215366481642022	0.249896987024686	0.271564375391105	0.126924031433456	0.216020998519042	0.3257481677917	0.218622905765635
Meth.DAG1	0.330419940386203	0.359348747194512	0.259614608229848	0.365409917234479	0.174439907910055	0.265878167418459	0.338251426549152	0.24417240597742
Meth.DAP	0.306650291218801	0.361184543123284	0.256371642207747	0.369266814654807	0.161885993943756	0.236695703098034	0.333232752839943	0.225553242053626
Meth.DBH	0.000168385732794096	0	0	0.0619522997653106	0.0374605696314881	0.0545865927810873	1.99126927588592e-05	0.00126708602649173
Meth.DDB2	0.277791963009832	0.270368918287404	0.219715175297038	0.295444054247757	0.14138649254939	0.223663953778491	0.271980837297945	0.190044408665245
Meth.DDIT3	0.288250903779014	0.270594464841914	0.186312764401949	0.277695706451784	0.12483568234873	0.199862649053026	0.255181225385607	0.184970595238489
Meth.DDX18	0.341714958856067	0.366225075697238	0.266868532601179	0.384756941347756	0.1715531983235	0.269796335881198	0.341860691216925	0.23362488945788
Meth.DEC1	0.066563778297857	0.080343107183158	0.0574897703238413	0.078717027630743	0.036774160783272	0.0527183271957928	0.0722610537286788	0.0459655574416675
Meth.DEK	0.265064485853576	0.264483711106158	0.196340989755227	0.275202807770452	0.128195145242643	0.198614924324574	0.260400014302871	0.183277384216313
Meth.DES	0.0840135667493938	0.0999993813472384	0.0673990154709657	0.0940151964418766	0.0605304437515163	0.0601498674778768	0.0919009410108591	0.0556553196345195
Meth.DFFB	0.313301977322306	0.298955813164593	0.20663569323681	0.30606565844786	0.13599499546802	0.216313339939915	0.293983858325089	0.208860039154415
Meth.DHFR	0.30287394797324	0.290394617451467	0.218458308937254	0.296541357958985	0.142273014919609	0.215915634757687	0.276477535848161	0.199511769014897
Meth.DIO2	0.084836773636972	0.0966348503456503	0.0687859611556768	0.0975669261438457	0.0415873767574031	0.0710000529567421	0.0926487986764805	0.0543496687863393
Meth.DIRAS3	0.0765746955694548	0.083005691131816	0.0623451314278567	0.087405262770248	0.0381830086365485	0.0567292649008731	0.0803022202509774	0.0528526396395752
Meth.DKK1	0.185347797367602	0.215027689788561	0.104885789967324	0.191320268757638	0.102293801758405	0.159715622169518	0.229287133322198	0.0906473725814297
Meth.DLX3	0.225229618287098	0.186267336455192	0.164529010181584	0.197856495221551	0.111147482922349	0.158245942093905	0.199712213901366	0.143073527033132
Meth.DLX5	0.127881680012253	0.115862849135088	0.101081252472434	0.117780506408061	0.0531263828211761	0.0738625495855113	0.130656575319895	0.0906939167489787
Meth.DMD	0.15757189637837	0.169934411515328	0.140739907733546	0.196737407084653	0.130827460883944	0.159387219919351	0.183095132861587	0.127172045191637
Meth.DMRT1	0.214220201256808	0.21921126866441	0.089619676697056	0.1709402535629	0.0727959925968089	0.157929882300537	0.288936151018329	0.120993885569374
Meth.DMTF1	0.264822807171591	0.27960996113652	0.1940894050278	0.278600877113899	0.120282403458929	0.195816250579127	0.255671110237757	0.180256711875546
Meth.DNAJB1	0.00172576277295315	0.092384546791693	0.0672163679603177	0.0936398401859439	0.0806977766255328	0.062205543126976	0.0847343255349769	0.0550851194857666
Meth.DNASE2	0.290425155545548	0.298422007256866	0.226539475815696	0.312168089112221	0.137302322110816	0.22830553865389	0.283197277902308	0.212441172886126
Meth.DND1	0.0654622458443141	0.0830775625041998	0.063167910164503	0.133729999001267	0.0328216557271224	0.0536056618352063	0.0722008216853812	0.0486299743155936
Meth.DNM1	0.222748913285602	0.210398265671259	0.148515041773453	0.212542834508408	0.10538640912473	0.1557633339756	0.21907146829921	0.131282278722735
Meth.DNMT1	0.226066824448426	0.213577448277173	0.163197214898155	0.22580894890305	0.116747889055244	0.163426409784159	0.20981628856935	0.164240805375001
Meth.DNMT3A	0.0718433606031734	0.0807437999735258	0.055571168097652	0.0830327317469536	0.0400091264048662	0.0565644994845663	0.0739199029219993	0.0505665653355482
Meth.DNMT3B	0.0790730389731901	0.0880000724866544	0.059045325878535	0.0835785326205285	0.0608765471043009	0.0581235204651958	0.081344125872738	0.0483394321567941
Meth.DRD1	0.0837839666679851	0.120033568751539	0.0642048117189136	0.106487549306064	0.0450479112291939	0.0800435993720358	0.105825492715658	0.0599185509568373
Meth.DRG1	0.352476483848863	0.344034951067244	0.261604964674944	0.353534006605668	0.165311034833613	0.250344450086431	0.327597782988007	0.239280195681809
Meth.DSC3	0.173156796718672	0.128037660052268	0.133183206415701	0.148764790530981	0.0669959542598123	0.123808403861316	0.166180014214976	0.115752843535192
Meth.DUSP1	0.290995938654139	0.323634671287172	0.193487950529534	0.315865346523298	0.164240709804073	0.229630661042426	0.263321740426202	0.181402192753271
Meth.DUSP4	0.227173624992363	0.269923804234262	0.0923900423363558	0	0	0.107142020976752	0.293002362700527	0.260079155724754
Meth.E2F1	0.169483594670472	0.192016421172423	0.14613482115358	0.200648526883373	0.110310925783856	0.138809550681583	0.186474159863492	0.123262122791602
Meth.E2F2	0.23700092182137	0.265635730491665	0.177693277377817	0.264591239330072	0.137029352725651	0.201482490843895	0.243409537148251	0.179003899992122
Meth.E2F3	0.329368508317818	0.387978879635442	0.267958594799186	0.383531460107643	0.174939419610629	0.257255148067082	0.357244554111574	0.234092181519239
Meth.E2F5	0.356769383700853	0.384003584345032	0.253239282348915	0.375139086294215	0.193313981125341	0.243187427389434	0.362278049776096	0.237996418053551
Meth.EBI3	0	0.103197660700724	0.084721812550023	0.126461830828757	0.078760898816146	0.105880677855716	0	0.0930506448161053
Meth.ECE1	0.0877246052649242	0.136537345524438	0.0760042880619588	0.117528271329539	0.0767091096169655	0.000840366672786559	0.119580814562484	0.0856994346699288
Meth.ECEL1	0.0650377237074272	0.0811752805505097	0.0535887576932198	0.0801809602973588	0.0384787869249942	0.0526390958213145	0.074674552598552	0.0468511614760237
Meth.EDA	0.0218180919058237	0.149417642380565	0.12189037517469	0.246421357241944	0.0417508425750256	0.0718874252582996	0.150293381332182	0.159885152529242
Meth.EDF1	0.164662821464177	0.189464155105121	0.118242799769661	0.18665808450737	0.0867932594195806	0.118175231765085	0.189168551938869	0.120619840304805
Meth.EDN1	0.317082854416377	0.381164297786434	0.261974770410995	0.356497126321491	0.165569334995572	0.259379516780269	0.327371660569159	0.225561606505308
Meth.EDNRB	0.0885763376142564	0.10675888107096	0.0728133280354336	0.100358105882337	0.052620076763242	0.0674996362466381	0.0976661260825405	0.0650574443391966
Meth.EGFR	0.166661420142799	0.149803278045406	0.145635580445404	0.155849038245854	0.0812661194633233	0.0772303456670118	0.20571883666287	0.118544661396528
Meth.EGR1	0.303013112025117	0.301430476775811	0.225574727035205	0.299806720598557	0.157659594827905	0.215866412252454	0.285156768712626	0.217944858306497
Meth.EGR2	0.148161355658023	0.144855862343418	0.0908663284197392	0.144384680110616	0.0868083429148853	0.0968613630724614	0.148810556767319	0.111977546839092
Meth.EIF2AK1	0.376073246545837	0.446269269744316	0.30383018946617	0.428323569435802	0.196544163294869	0.303776053134203	0.411307109405834	0.259974235019354
Meth.EIF2C1	0.0645716098301234	0.0773334865654647	0.0550332485821958	0.0819691217271254	0.0379216301507423	0.0517136644141758	0.0726662559465997	0.0458334167871021
Meth.EIF4E	0.249876936770588	0.288392744894162	0.22978693662132	0.306245321721557	0.154795848109334	0.22614588836017	0.241711557799153	0.194845913097913
Meth.ELF4	0	0	0.0745110072740828	0.0954262147217114	0.0399415705966505	0.0734412627614008	0.00146026554095422	0.0664794170403611
Meth.ELK1	0.000113176174354683	0.148828519636577	0.123180287987062	0.271241602202953	0.0420227859438955	0.0738616492884603	0.00374130615148134	0.22252323478634
Meth.ELN	0.0975961094162666	0.103868190717563	0.082138075020748	0.109221534364435	0.0860223052387924	0.063560875271647	0.102750107694187	0.0641181387002297
Meth.ELOVL5	0.321743977586638	0.376423597540968	0.253606400876285	0.353835453317618	0.172473442137103	0.25186498639584	0.342189733998885	0.22925415810598
Meth.EMX2	0.134227606317987	0.21689195613004	0.0847795602825954	0.1619269405231	0.0795766787054571	0.120687446459019	0.223555022946182	1.81170556860778e-05
Meth.EN2	0.161104723827167	0.215562835733813	0.117621497671632	0.230041548541978	0.0737252396960288	0.100773436977567	0.203524429497833	0.153027553554702
Meth.ENO1	0.279855706753171	0.287473681936965	0.19513183207877	0.296743070219176	0.122598001420047	0.205539841050063	0.255979186504581	0.197726288561304
Meth.EPAS1	0.0786322996827076	0.117251518570101	0.0634160391647812	0.105086719185338	0.0838828865835919	0.0587739427441747	0.101485665451968	0.062635250465152
Meth.EPHA4	0.280036229542505	0.291781170917709	0.18218177238558	0.308752358184761	0.121124801067077	0.141749247631092	0.298452104077461	0.199109849193723
Meth.EPHA7	0.1337199990011	0.278734156683964	0.0962708924462548	0.170597718030242	0.123710774024258	0.00207141596427209	0.303175213323386	0.132585239922197
Meth.EPHA8	0.148244210096381	0.110710198949255	0.0870204493682588	0.133739893883198	0.0667295281731627	0.0885941129896633	0.155534777093809	0.124288990033614
Meth.EPO	0.0805142165780138	0.0930289276019891	0.0641695730454153	0.090600024561907	0.0506159360410427	0.00013205953384822	0.110937101965537	0.0677248590743049
Meth.EPOR	0.0688283543374871	0.086149248436448	0.0564031818394458	0.0875819056166761	0.0510310347319858	0.0521540672554616	0.076665285145537	0.0785918985480773
Meth.ERBB2	0.336631576421159	0.373871100219356	0.275850263858829	0.379353955481977	0.170648833602732	0.273854476151249	0.35556035192717	0.242086715046165
Meth.ERBB3	0.105714564577986	0	0.076730365127845	0.101376235458493	0.0612451110580807	0.075210915558765	0.0728066981313438	0.0669193487035055
Meth.ESR1	0.155527787970325	0.26206557202883	0.111342743816255	0.232403440430465	0.134240415672145	0.0814432410491157	0.2440905001917	0.0859132062170285
Meth.ESX1	0.0839270729010212	0.000200134254925953	0	0.121000529047957	3.44523718325885e-05	0.0228079298634546	0.0915631898469885	0.0968153430949273
Meth.ETS1	0.317503560383435	0.351227047201251	0.134711570330961	0.353311058333707	0.165628774080364	0.271155447606649	0.328267144421728	0.238068334447832
Meth.ETS2	0.257998647036602	0.244634750747716	0.205820042633425	0.26563950834151	0.138262388087775	0.213630090298207	0.197154287882942	0.188636789055459
Meth.ETV3	0.278054073964334	0.296422013504344	0.203588532377266	0.285978685272471	0.146020349050223	0.203426211148427	0.282641957607121	0.204358454934692
Meth.EXO1	0.354357262213784	0.381443505191148	0.277782871654031	0.383821021651117	0.16767192983228	0.254696379911189	0.351404818371195	0.242660274934557
Meth.EZH2	0.356143267760731	0.351573651689196	0.242416524725651	0.34744499808722	0.170231606294329	0.258395429867527	0.342562781813603	0.23405077442394
Meth.F2R	0.228829867818446	0.241098370494045	0.000533742986650654	0.189373501228522	0.10164910626222	0.0967475431318616	0.298892107618384	0
Meth.FAAH	0.11148943022979	0.00175748115185893	0.0885986040497679	0.123969410917555	0.0989660274932943	0.121409597717963	0.0920607756776421	0.0969576767220082
Meth.FABP1	0.0842914925187694	0.0931474429091325	0.00121024594099679	0.0807891424030299	0.0614825739638666	0.098326465249961	0.0804742865285686	0.0567539494931703
Meth.FADS2	0.0824531501584639	0.121742709840772	0.0599675925946061	0.100396975307913	0.0554841227707325	0	0.12455665808553	0.0828240624937228
Meth.FAM3B	0.174420223108376	0.186144203506817	0.172122748916245	0.172593485583672	0.0850048305495875	0	0.253237306630609	0.156697018278537
Meth.FANCC	0.0641790287042333	0.0812510212485641	0.0571017942543228	0.0815390110702624	0.0378250072159368	0.0540414578104571	0.0756084560755612	0.0467163036946741
Meth.FAS	0.386940675473705	0.397217584740499	0.296953828131053	0.427805251004246	0.187782247866469	0.294214530985006	0.377074392580951	0.259949655042878
Meth.FASN	0.209752665566383	0.219930329868189	0.150887092904208	0.214006353165248	0.102567892314291	0.143665840415359	0.204842711298223	0.154988029186373
Meth.FBLN5	0.204303903761167	0.169348282148422	0.164977839479154	0.189642834457502	0.123115816351899	0.171569689679062	0.190726997368543	0.127014236488824
Meth.FBXO15	0.33359865080219	0.3855038679394	0.270093737808034	0.373493941986174	0.178135402613084	0.265422340488158	0.356148457532243	0.251274324019342
Meth.FBXO32	0.293134353704973	0.280497886885107	0.19054310490919	0.288523257982957	0.146759447535451	0.21206029759578	0.273529149704211	0.200039587100823
Meth.FCER1G	0.060584065316694	0.0792434837338946	0.0516791303628415	0.0760774668939729	0.0330525671952355	0.0491009096079133	0.0708734713959046	0.0454610754407695
Meth.FCER2	0.0813476501599566	0.0956178738590769	0.0634925689664935	0.0968409774381962	0.0694967276634855	0.0858568859297398	0.0862870444174534	0.0615088807481313
Meth.FCGRT	0.0858802640047958	0.0895615380601057	0.0665530366427834	0.0929550547193199	0.0633810285513302	0.0641208679515879	0.0947774014192294	0.0597992541444569
Meth.FDFT1	0.32704988157021	0.307321620490173	0.236419119000566	0.327405943412278	0.137327411539798	0.250756728467554	0.297826822415105	0.215884133282587
Meth.FDPS	0.364437913736636	0.410147500895118	0.282904213609692	0.405537608246114	0.187512033059306	0.276543881779401	0.368302012477996	0.268594335915345
Meth.FDX1	0.316763378642285	0.343367081042528	0.255455876810617	0.343835633150704	0.150858870933266	0.233045258992926	0.317773283187461	0.216883125115286
Meth.FGF19	0.0907755683495749	0.095247528798742	0.0591308885963258	0.088639616583784	0.0568356734175748	1.26528018955381e-05	0.100095561482991	0.0599211405888422
Meth.FGF2	0.198538260538717	0.277482017926579	0.140788136949221	0.228362084616019	0.137430020177176	0.118465488826643	0.268540521132849	0.142036757847112
Meth.FGF3	0.0904572645515789	0.158268067009138	0.0636053240899325	0.120909222737154	0.0387915318015267	0.0697253238862185	0.187286999907159	0.117156234168485
Meth.FGF4	0.066131460263648	0.0799346302344231	0.0541317544121051	0.0823618137429417	0.0341296168627053	0.05356726259697	0.0727905938839062	0.0489390029700241
Meth.FGFR3	0.161049397408919	0.18702511997217	0.145364032233021	0.17593880666692	0.121041012845682	0.115046402475722	0.202214236492552	0.144260618368457
Meth.FGFR4	0.289535467209744	0.251270975586725	0.245947666505345	0.268431913571888	0.156300168757906	0.243244478968594	0.242733256792564	0.197220906101053
Meth.FH	0.302521131345807	0.313358501074075	0.219202425584725	0.320120409997149	0.148363047469054	0.230565670484977	0.280801202109535	0.202441091112498
Meth.FLI1	0.133427518751628	0.242238781207424	0.0615067824592994	0.000107211246100288	0	0.0994042736188069	0.296198188580136	0.118458063385567
Meth.FLOT1	0.247802967778163	0.2289862682206	0.162935949425387	0.224141461542486	0.113446664754492	0.172845604188586	0.218158565730874	0.150065591844076
Meth.FLT1	0.133629250610767	0.166781223051639	0.0841751632994962	0.153812531509965	0.0776512915629271	0.11938995560494	0.172361213023811	0.0987615135278314
Meth.FN1	0.208713897311675	0.233328307780247	0.0875487608886509	0.194900597552194	0.110306236807875	0.0891394247242785	0.299820859373752	0.110131186904291
Meth.FOS	0.288519204881954	0.266158423385498	0.196016428920574	0.287257429393754	0.137380586988762	0.205286399510476	0.244540634223008	0.188994554451749
Meth.FOSB	0.272548070521125	0.308338510546352	0.218640318711913	0.312334534051724	0.148749621497009	0.206826137700546	0.287134484813829	0.190274270804106
Meth.FOSL1	0.00249117358498026	0.174129920053174	0.148458470213144	0.185958356525452	0.126179135824786	0.14413207602285	0.151007642019098	0.14733417596118
Meth.FOSL2	0.353675775607704	0.359768381257913	0.252733618860849	0.355836074300752	0.174924682166283	0.26916335021094	0.33982114617338	0.234678858931947
Meth.FOXA1	0.212350283381997	0.130203303124485	0.142025910718688	0.17537955349287	0.0788975935609051	0.123644660299481	0.196871893171203	0.13763398420535
Meth.FOXA3	0.190738800571411	0.311990387590243	0.0014220381015482	0.253052902872267	0.131772623728057	0.178721431311098	0.263812836960019	0.195114935318331
Meth.FOXC1	0.264181145259061	0.230361123025926	0.16699968319013	0.249073989222584	0.118339551562819	0.204040253010701	0.284191502030517	0.201555847506011
Meth.FOXD1	0.153488252518164	0.111297004528635	0.0958496300939932	0.13901224742216	0.0589451600681614	0.106631232537284	0.154194394782098	0.121166453146697
Meth.FOXF1	0.200748181464535	0.196290570879216	0.082559332889857	0.144601232155717	0.0926194878695759	3.4659715487943e-06	0.278408860713788	0.085559410555583
Meth.FOXG1	0.0883063057425335	0.156205168244297	0.0615486463776318	0.10414452533681	0.0538397556866661	0.058226621942724	0.171293794779972	0.0569254291309328
Meth.FOXH1	0.063484447392696	0.0816815909714165	0.0547607953960971	0.0781272415119124	0.0511682609599255	0.0532457315308648	0.0718686053269224	0.0108835130880649
Meth.FOXJ1	0.0864784047061241	0.10324093249002	0.0578249101708728	0.0911296058951369	0.063876846051963	0.0591268344908713	0.108914450768126	0.0565411418057478
Meth.FOXP1	0.31909551914856	0.31390990632219	0.228634454719978	0.320307806527492	0.153894769010379	0.240964944862292	0.297952777488343	0.218569795978283
Meth.FOXP3	0.0852636386660373	0.0885699493236832	0.0679047200255863	0.0902694538034104	0.0393241072667389	0.0779915385106678	0.0827057138507919	0.0580075168654761
Meth.FPGS	0.348275559411842	0.370651858416752	0.250738055425634	0.375834948774711	0.169967535579279	0.269255318485053	0.348042739495621	0.241148665713467
Meth.FSTL1	0.0714747220234381	0	0.0556533887408763	0.0844016039507291	0.0531014794947079	0.0563851933733424	0.0669947500534596	0.0467252138979729
Meth.G0S2	0.0905465790888039	0.125105211080675	0.0684056467475587	0.108454996058114	0.0773195375943551	0	0.132237365850108	0.0672246794207964
Meth.G6PD	0.137382022406618	0.158424538510909	0.120820947008231	0.205026982426926	0.0504792128378089	0.0871148958686412	0.139941627988988	0.216814862821092
Meth.GAA	0.336448201554241	0.35529016513234	0.267521069578886	0.372000315027057	0.169588506099556	0.256189068561611	0.339401755646399	0.230005916034887
Meth.GABBR1	0.315843300684554	0.318681529680433	0.22286719442699	0.315079445356161	0.148012237792343	0.234204255075145	0.299371618605146	0.21766526087138
Meth.GABPA	0.387334322982363	0.421187272435192	0.306983456147	0.429477302472178	0.187275417868412	0.293658546743344	0.393784452718924	0.26634204249147
Meth.GABRG2	0.170069389627409	0.212353382533574	0.084272610007568	0.157325405011035	0.00444662070960849	0.0994966145375409	0.242404862344258	0.000656752260891688
Meth.GAD1	0.301601284877778	0.29786616958247	0.234541706456884	0.314338000816049	0.146095322389255	0.224011025705956	0.286111085564347	0.205434467712613
Meth.GADD45A	0.315640652715512	0.360616092943851	0.238302697713239	0.338426634297146	0.162931228437627	0.246612513905616	0.331756310229353	0.220210942083395
Meth.GADD45B	0.348699893175455	0.354112721849785	0.262699117517237	0.368380372230615	0.156534073053608	0.255105924663785	0.339101887560838	0.234351101744735
Meth.GALT	0.297995271707621	0.341689797344732	0.231040452512335	0.343517557855203	0.142091004608738	0.232182415077236	0.318467778562933	0.20711646118763
Meth.GAPDH	0.349374759314629	0.354461613727415	0.251143463679009	0.367015605003895	0.168783629086315	0.263936623264747	0.334502038191903	0.237792351854419
Meth.GAS6	0.0650879248721354	0.0821289878014389	0.0542474778994198	0.0823729288876886	0.0547391169524215	0.0525277610734079	0.072948250332109	0.046721995377806
Meth.GATA3	0.160558033622962	0.192284404986828	0.0888912920323015	0.16117287643941	0	0.111718342799711	0.21073604213975	0.121410021947235
Meth.GATA4	0.0784397018092396	0.117419932308571	0.0571984684472329	0.0926664251032245	0.0370966393934936	0.054916000743009	0.123693519941363	0.0660672791111682
Meth.GBX2	0.0859924330042455	0.113433819303468	0.0582162584187553	0.091363297755858	0.0382293951028467	0	0.139064203018186	0.0600422680088695
Meth.GCH1	0.332678784105933	0.347226228070162	0.247275061818157	0.361474987717643	0.158874916548506	0.24575962113583	0.322911881148381	0.241371633512191
Meth.GFAP	0.064647045317298	0.085851452231513	0.0559563447345572	0.0788673919513447	0.0510540730592032	0.0532217863061514	0.0751037392514504	0.0472831010414365
Meth.GFI1	0.150989272973321	0.157587637314653	0.0957683366659033	0.000335458943745525	0.105300154978852	0.120729493476369	0.158880366358317	0.132322445337522
Meth.GFI1B	0.229793057609056	0.306888561874883	0.195882088564386	0.282025046788584	0.139931859020331	0.164818412105611	0.270690984572658	0.164356456802665
Meth.GFPT1	0.0805710939629731	0.105897146953392	0.0665460744741254	0.102415197442687	0.0936582567929451	0.0610188239143374	0.0974903597308001	0.0540871479347194
Meth.GGH	0.32451101471991	0.30943997427548	0.233937091957914	0.330521017179118	0.159490142224897	0.224034494677763	0.305101120506602	0.226136865728493
Meth.GHR	0.274237531196683	0.274716358841483	0.199301594069259	0.312306920409529	0.141561781550532	0.207589358695557	0.310160615223205	0.198889942030075
Meth.GIP	0	0.0704814932400493	0.0713894954371221	0.0831633549725632	0.058916780455807	0.0486501060931312	0	0.0624262564338545
Meth.GK	0.156403950172021	0.181566809499355	0.129293975931057	0.282361404788673	0.0532286342309661	0.0914857663268404	0.167107549933433	0.248685294423633
Meth.GLI3	0.325498896422997	0.338180425562906	0.235891330415307	0.352055168233731	0.170730214075992	0.254334335210556	0.354638833812151	0.227799129649014
Meth.GNAI2	0.291353131201245	0.348380618705369	0.259276430502188	0.354489460491657	0.167470756077336	0.241971663163743	0.310513283366877	0.214389553796604
Meth.GNAL	0.0802458772953945	0.094950529537225	0.076411545124271	0.0994295751237499	0.0746282563743567	0.0636682796163454	0.0869146125129025	0.0608424536333734
Meth.GNAS	0.0745900468873893	0.0856665845995781	0.0580850467056822	0.0891793537354046	0.0348601196427574	0.0610740855741035	0.0867731414694081	0.0577659656313845
Meth.GOT1	0.369519348718859	0.372937430241252	0.270383920642739	0.377824017107563	0.175997215036399	0.273491569985969	0.354977936940529	0.237077183555633
Meth.GPAM	0.356895594178735	0.418630167907914	0.30717753869624	0.428026051367808	0.18159599403012	0.289354134865473	0.387500029461391	0.256950202262975
Meth.GPC3	0.109883879504108	0.144206713354624	0.0984044521621209	0.173332827567992	0.0020838414653717	0.0731069549719376	0.135960073710013	0.18933032691957
Meth.GPX1	0.0993611650045359	0.0930477791193495	0.0718096917184821	0.094484973926323	0.0594393214926579	0.0821484627249408	0.0874119582527027	0.0668847998117203
Meth.GPX4	0.306746201631572	0.29247490758173	0.207732051990127	0.303334002066343	0.144761999500583	0.228750571443022	0.263627457048408	0.20492258211182
Meth.GRB10	0.132975117007772	0.131023271218804	0.106391975741963	0.135246799369716	0.0664736505052121	0.0720409988359158	0.162221594695605	0.105059276499802
Meth.GRIN1	0.0758989257876097	0.0921319746851767	0.0555898148943856	0.084667941792262	0.0346615285868938	0.0549991996260741	0.0881811879907202	0.057810632796179
Meth.GRIN2A	0.00195493110885962	0.280448002338066	0.0791206499460987	0.183347307858713	0.0400225292341197	0.088087993512275	0.262192172471148	0.156927331522922
Meth.GRIN2B	0.0764586773035746	0.0904721269114445	0.0662407740016197	0.0941355126469361	0.0434815967130258	0.075983164173991	0.0828511287194871	0.051183302758608
Meth.GRM6	0.0733995782088752	0.086466708834183	0.0543019898162075	0.0796689757997397	0.0340710922045138	0.0546158489767442	0.086702252693194	0.0495873883015584
Meth.GSC	0.149762768567461	0.208385488502166	0.0734021100269932	0.178514446813484	0	0.0770318818249227	0.254982570455016	0.150503759879636
Meth.GSN	0.16405622822135	0.229989792691026	0.157738811044792	0.216277625705376	0.121816329609765	0.124663531882425	0.229223155496883	0.14698446160097
Meth.GSTP1	0.0882500269058726	0.108352578963938	0.0986669941661083	0.112832678148104	0.0971985575543085	0.0730963409809838	0.104024311922624	0.0873875953781292
Meth.GYPC	0.167729685040804	0.202881666296281	0.113992215124341	0.206643142802295	0.0910073973523136	0.136294362946252	0.213982588340652	0.0968136264318312
Meth.H19	0.0648112108531459	0.0789297714161088	0.0545648053996519	0.0804567250235283	0.0367604944160288	0.0538817740756764	0.0729522769320021	0.0465560546149922
Meth.H2AFX	0.322093032229581	0.338087148546011	0.222117025727743	0.328516994735966	0.161769953493246	0.23880925069893	0.321546621999629	0.227118062806286
Meth.HAMP	0.0956897665423017	0.103122652653375	0.0854311467100661	0.106905220187665	0.0790926877654728	0.0723471798089458	0.0906480713761907	0.0679606037059745
Meth.HAND1	0.113365164376659	0.134687849070985	0.0725321379109674	0.121183161304808	0.0683133916038385	0.0693500160608745	0.180041687315437	0.139810896683689
Meth.HAND2	0.0776261855013342	0.129531511179248	0.0581970460375962	0.0948073105816608	0.0344418273327566	0.0602577398419622	0.127431472046291	0.0533816264863169
Meth.HAP1	0.24345903385889	0.211749570991241	0.149171852387271	0.217786960870447	0.108215005862888	0.169298258020935	0.247671221039136	0.165179839552016
Meth.HBA1	0.109264473339568	0.104748344019148	0.0653488369759956	0.101762807307368	0.0579228582028763	0.00333653273714074	0.132474035507439	0.0840087216273344
Meth.HBEGF	0.156175773447211	0.124619758034017	0.121960529350013	0.14224915980231	0.0839833969991598	0.126542113657188	0.139627274203213	0.0997419803281198
Meth.HCK	0.256250899927386	0.332994212736218	0.110117789394391	0.303619604622835	0.149209218347775	0.19891266773909	0.301345513015081	0.201916811890292
Meth.HCN2	0.115479118994793	0.131022955765498	0.0705039350308614	0.113651750790611	0.0397330709380314	0.0726397574792963	0.146841239569233	0.0812228095393199
Meth.HCN4	0.0846155736577296	0.0981981435734223	0.0599038395511777	0.0950491976019328	0.0366962746016299	0.0579456308630778	0.125534772886395	0.0849114838937522
Meth.HDAC4	0.297766731042321	0.309575552378803	0.213181994741599	0.299865539675769	0.14638081431973	0.224841182456906	0.28495716609195	0.209265629659507
Meth.HES1	0.322576555654961	0.339878108150207	0.239171588255705	0.348812229153163	0.140704939558842	0.268744386919576	0.337957383152582	0.217671863245647
Meth.HES6	0.111021601864294	0.168767926630792	0.117204975343526	0.137204624938569	0.0965886050016171	0.0306627094565077	0.171531484434493	0.0992395640743951
Meth.HEY2	0.261916287698103	0.289613896759446	0.213273918580176	0.273132795816026	0.161604272131771	0.182534979352357	0.295263423160101	0.202314162933885
Meth.HHEX	0.10123311258386	0.141235092804385	0.0265090997105144	0.119835545553526	0.0904991237447251	0	0.131418078243412	0.105935533865954
Meth.HIF3A	0.15676432022368	0.166171525641468	0.158170256947396	0.179338650902649	0.117304896954022	0.17913523897615	0.1551334962205	0.102771736999129
Meth.HIP1	0.183690240935893	0.160292672750973	0.0997160418468002	0.162757917774018	0.0793063783948173	0.121738553098087	0.153756510753147	0.122309846285572
Meth.HIPK3	0.0767861500833262	0.0803300549276418	0.0580926379853193	0.0828273364714466	0.0345033907722192	0.0564586056260718	0.0759206604311888	0.0474614099696208
Meth.HIST1H1T	0.0648609358002326	0.0794089774875873	0.0532524921813581	0.0766255410102739	0.0321930823605735	0.0503820555213352	0.0715506545007719	0.0462361862312012
Meth.HIST1H2AM	0.316568767255391	0.355248341935615	0.250538222837021	0.35434671032984	0.162455931186849	0.235047927961563	0.327173348463435	0.218998491387467
Meth.HLA-B	0.359426086463043	0.301465071049421	0.294470852340095	0.362715721811739	0.173549840256052	0.265221737713647	0.351699682428319	0.287023502238996
Meth.HLF	0.0829843577859832	0.0886279613918767	0.0518404438061527	0.000284770105051732	0.0501424890159057	0.0561603728290716	0.0878318501357464	0.0495744905907876
Meth.HMBS	0.290333937242623	0.283295562886195	0.200719510070473	0.288503582073712	0.139895710165986	0.220091771697754	0.276515751750662	0.193850701100034
Meth.HMGB1	0.323349635444982	0.309493532500781	0.234677480828311	0.32527603378377	0.17251100961334	0.218156927287852	0.306545468427437	0.218230144880828
Meth.HMGCR	0.410696520163323	0.419005252100966	0.297799884620821	0.446513025221612	0.19309880409639	0.292352013437505	0.40043723234481	0.282563397374382
Meth.HMGCS1	0.223078324434295	0.200135618414162	0.147350737057314	0.200855918075593	0.0995543036857113	0.15082789120165	0.199367626831769	0.146625986363604
Meth.HMGN1	0.0980119734557707	0.0927555335433718	0.0638682413881489	0.0967344643308812	0.0401193444846658	0.0728784067968502	0.0812469071523438	0.0629024490807344
Meth.HMOX1	0.0660291381884379	0.0818517006168543	0.0488775432081839	0.00543876254837367	0.0571298139161986	0.0517105604806999	0.0717088385035805	0.025890012138786
Meth.HOXA1	0.279789724343453	0.332258728933325	0.234671818405697	0.3247214225178	0.138810436318695	0.102099343913197	0.310964431781887	0.212824094222247
Meth.HOXA10	0.115612937046967	0.158271602392739	0.101906481371595	0.152639320783892	0.11005248193187	0.102795319570231	0.138091367737928	0.0810243698923756
Meth.HOXA11	0.0787160527072339	0.101541373134676	0.0577462218836644	0.0943686714132212	0.0631198353474735	0	0.0973547015680183	0.0582766218638641
Meth.HOXA13	0.176526832350874	0.141843411817368	0.130630460658294	0.151300564889577	0.0832585684214225	0.118247919942755	0.209414075922131	0.150368031754382
Meth.HOXA2	0.0887999703825828	0.0897580623428616	0.0591989847480267	0.0842624861954767	0.0372562222338518	0.0576093569538893	0.0997772509474072	0.0013469592342457
Meth.HOXA4	0.0789094936830399	0.0860284179626663	0.0618921522928975	0.0900278058449129	0.0388106056780719	0.0622009111090654	0.0855490060820605	0.0620670585021986
Meth.HOXA5	0.0910825454065239	0.000337524875937226	0.0716687110714511	0.101569439672056	0.0706530874507356	0.067861923789916	0.0776363859709688	0.072923340759509
Meth.HOXA7	0.0795045757567038	0.138350797909293	0.0666624529577616	0.104119075429125	0.0416745749265834	0.000415667231971995	0.130630507917631	0.0613272086463474
Meth.HOXB1	0	0	0.0558051033227488	0.0819144614874758	0.032418647343506	0.0456978845552187	0.0586432495905338	0.047550825425122
Meth.HOXB2	0.0982702607477645	0.124538620462452	0.0742538859227227	0.108826058425936	0.0463170230432303	0.0600185621748049	0.126806467008383	0.0650224246192034
Meth.HOXB3	0.148198850313082	0	0.0739478130874049	0.110404623683775	0.0852715311377479	0.0741583075212882	0.0815076761483769	0.0521676698254979
Meth.HOXB4	0.112319210471113	0.140746882532875	0.0922062310114448	0.115356362031424	0.0416043595722592	0.0639420409686798	0.134098993330664	0.055567435506371
Meth.HOXB7	0.205818949119768	0.185759644787988	0.118499380648263	0.199754316418969	0.0868623213111321	0.152698798552016	0.17255733760731	0.00121688770011443
Meth.HOXB8	0.0880630383802973	0.114445197753938	0.0589315145672868	0.0986027771122834	0.0577423612833576	0.000659645985555185	0.132296865165744	0.0631243507048511
Meth.HOXC8	0	0.296385805242513	0.186077030804519	0	0.0912508743579716	0	0.314699632050352	0.212025641476455
Meth.HOXD1	0.263334564974525	0.157313467110406	0.138013467323248	0.213785201206252	0.0735443101994265	0.148874895567322	0.251495674091003	0.10713408088896
Meth.HOXD10	0.0773256213456387	0.123981879054072	0.0586256278851421	0.0946433412330788	0.0343269872555861	0.0539151088075813	0.141732044994394	0.0580494069952436
Meth.HOXD11	0.147469294893647	0.117952865473131	0.115352659745238	0.128031381447529	0.0669825194777013	0.104058205252441	0.142134129848176	0.0917718839375045
Meth.HOXD13	0.103457648597632	0.136666216560055	0.0706606039551842	0.111016316540644	0.043054881045168	0.0612708860706331	0.142376132905695	0.0589412469595233
Meth.HOXD4	0.0655313804041297	0.0941370869089716	0.0553029542211257	0.0832642979096581	0.00152560012335064	0.0531262768072519	0.0859634786703615	0.0495100221457803
Meth.HOXD8	0.090524337451606	0.120059414023795	0.0621738827532274	0.0981861459271025	0.0357005061074766	0.0661080626217495	0.137833671940664	0.0650223136029201
Meth.HOXD9	0.0601596119401432	0.127576739275835	0.0530197696741746	0.000712801630805344	3.95458303060097e-05	0.00178866195423765	0.134957156217307	0.0468000328091853
Meth.HPGD	0.27257063658951	0.277075473377423	0.202451045082474	0.291399311753252	0.142401886498759	0.152585145269054	0.278190968132535	0.191520519597804
Meth.HPSE	0.320911776605924	0.357308014137288	0.265894134199335	0.346936116695958	0.176825817420861	0.252356179606897	0.351327059348553	0.223670288774539
Meth.HRAS	0.196409371234639	0.183638134740488	0.141037362229998	0.195612141320173	0.12337403101737	0.160793947419156	0.163705085171389	0.144741434250626
Meth.HRK	0.196746803489754	0.193250037744736	0.150702657113088	0.202779658998184	0.112581167965004	0.116314964475221	0.187174594544078	0.153067200045674
Meth.HSD17B8	0.0170017218912282	0.352319764888659	0.257213145048165	0.250788823467855	0.177315842667758	0.000935154572708574	0.352052543986014	0.237781346413026
Meth.HSF2	0.335068480382612	0.349052684972917	0.228793434976785	0.347711872267609	0.176165408525242	0.241813077427088	0.336112842766036	0.228983027446358
Meth.HSF4	0.156067329140466	0.145091133422075	0.0799499540859906	0.12896570700984	0.0771219487309272	0	0.129843885498525	0.118951733886462
Meth.HSPA1A	0.171106193188778	0.234342835907682	0.201357600678357	0.236214883318578	0.118156812621492	0	0.226178193003751	0.187229183696111
Meth.HSPA1B	0.25786861138089	0.247012903917563	0.142335047140647	0.246305352120315	0.127595734763113	0.188228194456479	0.240657554958868	0.175708514191075
Meth.HSPA2	0.0617700977400955	0.0792635871181612	0.0531120414622723	0.0760924352927561	0.0396998462598373	0.0515963137617893	0.0714110905103863	0.0450505328929789
Meth.HSPA5	0.31038109914722	0.307143259434263	0.224192115001111	0.302335078608249	0.14215723320673	0.23056624220995	0.284651215652013	0.205525779488873
Meth.HSPA8	0.329458689055568	0.355350511732893	0.245437320101741	0.359897558718366	0.163160183072001	0.245178925811389	0.337584792025502	0.229481943692781
Meth.HSPB1	0.334759196583016	0.375113877608948	0.271938534317253	0.378338430291722	0.170974196047808	0.248045524094959	0.346840599371975	0.226719886457378
Meth.HSPD1	0.357335037606652	0.401706107052079	0.310587627223454	0.421655280736565	0.181885662032619	0.294688614379119	0.37728101472311	0.242481773891496
Meth.HTR4	0.0995711680315444	0.126943845413411	0.00304878813793557	0.0922031219458109	0.0363981991644133	0.0751845861305767	0.140417612675029	0.0632280316800753
Meth.ICAM1	0.349575389067671	0.350557346997951	0.262971779600481	0.364178862730575	0.166808759077777	0.263527703192534	0.313591826058627	0.245585685520477
Meth.ID2	0.181658907435966	0.152523612103184	0.128624814571264	0.166547777026159	0.114743768105642	0.13206983353844	0.14362976918633	0.134860700361067
Meth.ID3	0.29054602821951	0.319901666299812	0.233035461608864	0.326776455613376	0.15836246717317	0.217027720597829	0.300771683062477	0.201407574063314
Meth.ID4	0.132893258071747	0.000677737537090889	0.0849060524058463	0.117822902809752	0.0586159000999091	0.0808552175075119	0.128812540419197	0.0863188749488744
Meth.IDH1	0.272460850801831	0.265828752400128	0.218754629171287	0.302145066280631	0.173971528226764	0.243713574181148	0.267632136164137	0.191330470380448
Meth.IER3IP1	0.36179228080144	0.385306104831644	0.267906728964843	0.383141356531004	0.170587746576716	0.264742209007514	0.355226317524091	0.240980582042743
Meth.IFNB1	0.0950125337404639	0.0942100870182803	0.0747473915375671	0.103265387212935	0.0949379676592307	0.0886318675703354	0.0909130723530681	0.0637655932086688
Meth.IFNGR1	0.252070824231337	0.275234284477533	0.199332886800577	0.287133779624794	0.129798165878271	0.195951444974396	0.257153967833464	0.175379887395337
Meth.IFNGR2	0.0833696724705306	0.0958734609720951	0.0847693331997088	0.102136792905429	0.0664175702835455	0.0629335920706586	0.0918453431397933	0.0645960475018944
Meth.IGF1R	0.233548332517372	0.00112107264246378	0.170168793751932	0.186270656437951	0.0733875008930621	0.155193141021701	0.215852484609556	0.153352380169578
Meth.IGF2	0.102263263553116	0.0875589048767051	0.0679402411548922	0.0965537138312779	0.0389121181080219	0.0624455190118288	0.118278724434527	0.0672216187955759
Meth.IGF2R	0.31074913561624	0.309739564685586	0.221987481579393	0.303271946335885	0.148540703005006	0.232643614095526	0.283752829803063	0.210868059870611
Meth.IGFALS	0.0648231999937167	0.0795954854681656	0.0538004292370042	0.0792664367701191	0.0359749095824938	0.0516511717802263	0.0710181415160977	0.0479036935920706
Meth.IGFBP2	0.170850926438803	0.130755790145577	0.11044434408099	0.157669274080459	0.0675241055832523	0.0780800097146878	0.190814962688263	0.137282772063625
Meth.IGFBP3	0.145932408754322	0.14412141751486	0.128473434633057	0.141094386913323	0.0412535218699336	0.0784258719093691	0.178283288707372	0.124763988652863
Meth.IGFBP4	0.273762957452616	0.240640957741443	0.198147121032447	0.264789799094671	0.124747865972873	0.156062524577036	0.26102270021259	0.18513070988329
Meth.IGFBP5	0.173956256217053	0.238680742274041	0.135362455848841	0.232644510509076	0.134637564422352	0.000105700141027565	0.246752932314479	0.139841121963002
Meth.IGFBP6	0.283123966044694	0.297879121284345	0.223158092301479	0.315649716765808	0.144323240227303	0.229947337934317	0.288710315411115	0.19612389746761
Meth.IKBKB	0.291276264687768	0.322003623290419	0.220543712512455	0.309222717069331	0.14528963972542	0.23721099408458	0.296007620958555	0.197108586991293
Meth.IKBKE	0.138203586568333	0.109573163158788	0.101484910936047	0.130245843621352	0.101300082328696	0.110732310236406	0.102262048846149	0.0872188956904337
Meth.IL11	0.154520739451516	0.161491908433597	0.091872283314537	0.176841794011638	0.123209376162061	0.14869061291089	0.157577859967663	0.109867266544832
Meth.IL12A	0.387368657500294	0.388949971491213	0.257811295007465	0.371626880345833	0.175231724862018	0.28780127536831	0.369347815310237	0.242189550392049
Meth.IL12RB2	0.112781656708802	0.134258211217904	0.0833345145633662	0.148178819533114	0.0520930741535365	0.093283701570977	0.110158880538747	0.0973607041232158
Meth.IL4R	0.291911526078417	0.305937895243737	0.221894774347687	0.316727383032259	0.146390702545418	0.221428527585402	0.283723412645111	0.211405138230167
Meth.IL6R	0.30063395420809	0.295351776166273	0.213153113453829	0.310209354458768	0.144508826796538	0.218829897446932	0.273601421070221	0.210436103763869
Meth.IL6ST	0.205930152608421	0.22467876332178	0.146662239606992	0.22644183583595	0.0528527084911318	0.153073214607918	0.20621143995286	0.146461414429486
Meth.IL7	0.299549002496691	0.336864773115133	0.24023441420663	0.338317791259127	0.146378471797662	0.230982473148077	0.32763750384698	0.218344746154568
Meth.ILF3	0.333851498671522	0.35422081931561	0.241573878885051	0.358856645920857	0.157577939183613	0.25081348467124	0.32617905364996	0.228344570381392
Meth.ILK	0.341008261467057	0.373891866194148	0.276546333134132	0.378087916000113	0.166692703813287	0.241071716971264	0.341772293085023	0.240040608321819
Meth.ING2	0.267989832455308	0.261890903528167	0.187128188624176	0.261865358559415	0.120837655910465	0.190514466112417	0.25270779648278	0.172532355040937
Meth.INHA	0.0769899841017129	0.0877763477256158	0.0628053020522668	0.08400421487313	0.0601131645143021	0.0615932563214676	0.0770228499457691	0.0509223290930394
Meth.INHBB	0.19656059421412	0.192810380537191	0.147023072414144	0.189117359147234	0.12099050180826	0.142466275757529	0.218099260056771	0.149884297516819
Meth.INPPL1	0.273316454830785	0.262762138546744	0.183975195762463	0.252926454651937	0.124242814089122	0.197017364803868	0.252905061648344	0.182659867877787
Meth.INSIG1	0.308534196402515	0.313654428845765	0.244258353113583	0	0.16093672323621	0.208536507999178	0.338419151474845	0.210619810031677
Meth.INSL3	0.0646406537704238	0.0759391081596302	0.0530231704739726	0.0764662076227169	0.0330128767859013	0.0541448100877147	0.0695993805368061	0.0469913607140314
Meth.INSR	0.0767813123117441	0.0834997136772912	0.0593148302063508	0.08437433635305	0.0491741882038518	0.0546660902906116	0.0837626781709581	0.0510669773994283
Meth.IQGAP1	0.14119596282385	0.115384282234511	0.0829972343780921	0.117718041496749	0.058829796179477	0.0948090580230397	0.111718000275047	0.0905002418728355
Meth.IRAK1	0.000111459524192152	0.165324050707588	0.126616898128177	0.267549114063163	0.0414760474108761	0.0783142872302535	0	0.24559992138513
Meth.IRF1	0.348149086669015	0.428831302187731	0.292073470272577	0.413393614257645	0.175198094326187	0.272099253144023	0.39474149557138	0.254871799933938
Meth.IRF4	0.103587410995228	0.282225127006734	0.069592929041677	0.165495412981784	0.0646240610580151	0.0706845333761301	0.265049714214419	0.104938763106259
Meth.IRF7	0.0690812078339354	0.081597839368327	0.0528064798547379	0.0792214384385061	0.0336101692982742	0.0530687353895318	0.0749131973382164	0.0499873266721703
Meth.IRF8	0.0847126742499862	0.112130956268972	0.0595335315196406	0.0951372485481943	0.0341422538370375	0.057911883175363	0.100547639903846	0.05813535045677
Meth.IRS1	0.187247210757086	0.284135112248919	0.1474512092106	0.581396377504956	0.785579740687858	0.126860605060719	0.246331833876234	0.25310617756881
Meth.IRS2	0.239687645219851	0.15796192220115	0.167261914673672	0.2186551750818	0.0964800101173489	0.160705722028251	0.221513722616844	0.170833177971584
Meth.ISG20	0	0.132875250344399	0.0907122263941693	0.139418488142381	0.115987658836197	0.114552964141313	0.110430363784611	0.0986154968967576
Meth.ITGA5	0.314857826087744	0.379970586997974	0.246872912200613	0.364229480863271	0.177730543147918	0.261848259241235	0.355575109550945	0.225750727889607
Meth.ITGA6	0.172867723315735	0.184850934106249	0.143892753083442	0.194981074470868	0.109354263693632	0.137645058034543	0.159044018434797	0.143512745905915
Meth.ITGAV	0.348156501179866	0.397268008708212	0.289837608576975	0.40905414935796	0.172952472795457	0.273683538648998	0.368278918856893	0.2375503113799
Meth.ITGB1	0.273328957996534	0.292406157729953	0.210072597956441	0.287521850935669	0.13149581664107	0.213049167641412	0.270607914623465	0.181610183581924
Meth.ITGB3	0.0674752583945742	0.0848760896926484	0.0555445855640895	0.0837743244860916	0.0413309231136166	0.0533697659864348	0.0765368851578893	0.054896460291313
Meth.ITGB5	0.267256177112119	0.228090296275969	0.175113796177774	0.247978323788063	0.143770096510416	0.206329195196243	0.272912675999437	0.174858799589952
Meth.IVL	0.0760236725196188	0.0859537093076438	0.0640170710828649	0.0848230316203342	0.0607920124852115	0.0727735157390887	0.0752979135398648	0.0528794677360075
Meth.JAG1	0.34079560658043	0.326251696444243	0.241350448987027	0.340098020895678	0.156421397414543	0.235727052515948	0.318087312575393	0.217665763487257
Meth.JAK3	0.0668477727894732	0.0799247405707166	0.0566691665653047	0.0853038749211935	0.0440517732926215	0.0521425721491084	0.0752435848308049	0.0650416432763306
Meth.JUN	0.261573992152087	0.242630499625562	0.174856671691966	0.239747183242806	0.113719051010302	0.180669092228899	0.23099836833396	0.158810963781016
Meth.JUNB	0.292499502705484	0.327103942921711	0.211783555221348	0.308879913670201	0.145869868384802	0.218265654920671	0.306560500109229	0.196625587066674
Meth.JUND	0.29619706379321	0.296831171111166	0.18976446945585	0.289778751605984	0.149394920326545	0.192738977797465	0.28137318095521	0.214195030764929
Meth.JUP	0.28547241381419	0.289114223025916	0.210368506906967	0.302518291826729	0.147991916091845	0.225562091473019	0.282367917225542	0.198941498862763
Meth.KCNF1	0.229755277213163	0.194641823107515	0.097391826010746	0.203812353840921	0.0946311872829705	0.158635881571562	0.252543640633446	0.128448176754248
Meth.KCNJ11	0.102696629811748	0.13457901681032	0.0807964358769156	0.127466138255374	0.0990636584829708	0.0803885783551535	0.117771608272511	0.0779227303929267
Meth.KCNJ2	0.308571935648594	0.295127152673019	0.247670063441044	0.301686293263792	0.0903168778348999	0.1872743250083	0.317763171729325	0.206280504457394
Meth.KCNK5	0.15010313210302	0.203245842555237	0.0894742428478067	0.190051469735371	0.0468898614807719	0.0813527875134124	0.247071136327977	0.165812434768627
Meth.KCNQ4	0.0844193383162176	0.0875453167593139	0.0680527775944312	0.0905244535900921	0.0644264197780829	0.0630777222805333	0.0836704672431746	0.0537895648694881
Meth.KISS1R	0.142997417559626	0.174948850940016	0.0850327926641605	0.155030326196938	0.0875358474556764	0.0864412955572982	0.174764516693788	0.119724454371592
Meth.KIT	0.229522284293281	0.283715921121852	0.207436027686813	0.267848387607502	0.13126635282666	0.120442516542687	0.306299829505398	0.218538046796364
Meth.KITLG	0.240754346324984	0.135220579993924	0.14351421297465	0.199598116384287	0.0679452456386925	0.131060912891986	0.252176964851197	0.159267926274477
Meth.KLF1	0.0662325788907312	0.0141064358670578	0.048012617197257	0.0252563963636444	0.0378624981756434	0.0632755154138934	0.0576313334325557	0.00545668235027681
Meth.KLF13	0.238048410123578	0.218533471576129	0.14413714950856	0.217662892145793	0.113861407205775	0.181700072143516	0.208476060951931	0.165126173973246
Meth.KLF3	0.144472852213441	0.185249238443601	0.101585166268255	0.153845231229921	0.106069134596672	0	0.18350212797933	0.091362566731793
Meth.KLF4	0.321326496098825	0.228777735009994	0.208084570214265	0.277409870369693	0.159044686798258	0.22459392343585	0.326558103667091	0.226946558210067
Meth.KLF5	0.373026201191047	0.340040905115184	0.26237284062053	0.37936661036181	0.18436578392533	0.253024898559172	0.311264616071954	0.258579379952089
Meth.KRAS	0.29614481248635	0.310695830418652	0.178300306865493	0.295729868946106	0.157166323795366	0.248087927205124	0.281739083003968	0.212217418769913
Meth.KRT18	0.334115421406198	0.279169334523948	0.25542066058849	0.315475295938354	0.132322511710147	0.247032723788482	0.331102452902448	0.232855217378156
Meth.L1CAM	0	0.180620652622269	0.140328148244443	0.27440268492004	0.11038739337784	0.130835437489686	0.177611355520644	0.210537056605323
Meth.LAMA1	0.134187961701938	0	0.000129584882106636	0.127543453174408	0.0586886593298069	0.106045740867633	0.136328835201742	0.107228579460846
Meth.LAT	0.0727581467706332	0.0901663782396169	0.00176345870436105	0.0766814383919242	0.0471783133210733	0.0522150413780865	0.0832759067723807	0.0531038361914743
Meth.LATS2	0.286248640824797	0.207692537768943	0.203219272061109	0.259431561146509	0.100949293243359	0.195148832052322	0.291452299500613	0.189967810988124
Meth.LCK	0.00018617947361145	0.121242796171174	0.0010985656624773	3.82099263856564e-05	0.0775539767008324	0.0492883635527119	0.0776105463171938	0.0546697426998744
Meth.LDHA	0.27138544402006	0.282263000516267	0.201397878385951	0.293463982570501	0.134205633399577	0.194349787794146	0.257663736633634	0.184308421434329
Meth.LDLR	0.313942475963441	0.387859850487053	0.273636088586991	0.377708842714293	0.167363221168201	0.261325805027178	0.35213999345715	0.232794441655944
Meth.LEF1	0.301723537163064	0.372362672088289	0.234362369265808	0.34984435510444	0.150182363130977	0.132620117408914	0.354060705290369	0.228144283469468
Meth.LEP	0.0701439269336191	0.00118193560923641	0.0585204132380599	0.0818931897275023	0.0337064982012124	0.0536433781499933	0.0647845964562443	0.0523214802484223
Meth.LGALS3	0.299803007518746	0.307939380582916	0.228109266975294	0.30715077480971	0.154493596396813	0.230744412838938	0.296082486248649	0.205370554676413
Meth.LHX3	0.06480156808552	0.0813757395097774	0.0539884854835795	0.0806192486631205	0.033556888572512	0.0522453398227923	0.0739984729644061	0.0484053900650038
Meth.LIPC	0.0672363011729657	0.0829104811309657	0.0500524931149382	0.000694749393632223	0.0629353122336407	0.0538720885025517	0.0739181090327267	0.0461280318083054
Meth.LMNA	0.161558900052813	0.211210167015743	0.136688517391627	0.200958177611706	0.123815618825903	0.138569412710621	0.210111033828134	0.110525219659348
Meth.LOX	0.225814142396514	0.173330182396937	0.153772905473654	0.195183797736384	0.0863991098859446	0.171412990814427	0.228804875854023	0.1556453423676
Meth.LPIN1	0.152433074308407	0.148709725048004	0.112010120972042	0.139933864136727	0.109074792393911	0.0808165007463388	0.146122803347355	0.0901701073319714
Meth.LPL	0.0935577550400721	0.163437289105265	0.0597264514424595	0.115472445565287	0.0632731420239609	0.0633284507232448	0.208974549624789	0.128096083366128
Meth.LRP2	0.244527100715931	0.347270369573108	0.171202333744189	0.29216245301975	0.160143092335982	0.00151918373736415	0.320863282456008	0.219051634394526
Meth.LRP5	0.0695805190528285	0.0908714482774114	0.055444352410976	0.0809347833756623	0.073983877461608	0.0563111092861311	0.0757275460170361	0.0293993438466235
Meth.LTA	1.90186804588638e-05	0.0878937090357742	0.0598827818616535	0	0.0541077909142553	0.0499560935791386	0.0808126177507672	0.0484236362351939
Meth.LTF	0.105838073625699	0.0940974349141877	0.0790725258088888	0.0994148104015009	0.0597111388725596	0.0839682818238069	0.0886365020823211	0.0713055860707738
Meth.LY6E	0.339767249649051	0.349027824505993	0.227579291296403	0.328096272482494	0.15894728413488	0.24152799999576	0.327014053136888	0.2339035236784
Meth.LYN	0.175208338031648	0.186762431923222	0.164693835284961	0.172185107051204	0.133055364043985	0.116877971089467	0.181183190276291	0.118643033222728
Meth.M6PR	0.308542322180792	0.352384634869944	0.265229781081509	0.347030808379162	0.177753643685142	0.256847519211659	0.33344088705752	0.229035970217813
Meth.MAFB	0.149471409919882	0.109819078825115	0.116861028448439	0.140272238419142	0.0505783861220858	0.106627658769364	0.162036636728176	0.10323630822651
Meth.MAGEA2	0.0700204383263495	0.084929049201726	0.0566244883983919	0.0799069590963559	0.034933061072136	0.0551587462150561	0.0731862475596764	0.000790430392075897
Meth.MAGEA3	0.0712872238441016	0.0855609399699972	0.0487655910453497	0.00586802405685469	0.0376276270136634	0.0606120683942485	0.0753242472983772	0.000419173503735154
Meth.MAGEA6	0.0732026468227399	0.0931681331005185	0.056388857619153	0.0805299967520984	0.0376468198315629	0.0597791462667788	0.100101789144911	0.000754665473319339
Meth.MAL	0.0821628562778654	0.0857660992914742	0.0552417202595667	0.0844978342438712	0.0364901440954211	0.0539663824290144	0.0889575643714968	0.0561250725418783
Meth.MAOA	0.0198217758369942	0.17038504000296	0.132958488347636	0.244784069982135	0.0433834048734808	0.111944935999858	0.159022807119545	0.248620904038762
Meth.MAP2K4	0.303038411721549	0.305521384646792	0.229218150427435	0.325305530910678	0.139486091817351	0.23242651548719	0.284981782871621	0.205499509041441
Meth.MAP3K5	0.254175855911689	0.284915540571315	0.226239586695126	0.302340220167981	0.159472253622493	0.21679678875983	0.278982463809969	0.182980848330677
Meth.MAPK8IP1	0.153067380990851	0.19619487957868	0.103294601026273	0.166678870047461	0.0739211294698815	0.119435064424084	0.212236315590083	0.137390820509876
Meth.MAPT	0.345376986431522	0.294612449906548	0.266976082091763	0.313350687797265	0.163071781152291	0.183887905652166	0.342933016786792	0.225983384799007
Meth.MARCKS	0.31635714760548	0.312257493875525	0.254215079547408	0.339078272727856	0.161878559480791	0.25778398669586	0.318022484092947	0.221253863098957
Meth.MAZ	0.377499019036107	0.366267458578892	0.26632624699762	0.376603941332772	0.179386109890446	0.275181820707593	0.341335730530207	0.257374361707533
Meth.MBD1	0.0616790963950603	0.0792088982125132	0.0523278537566918	0.0786612836622329	0.032559442801754	0.050721362156744	0.0713273061158517	0.0455262714626606
Meth.MBD2	0.359765465086406	0.389732541935552	0.270838799167075	0.398119372745966	0.181604894729009	0.288312244547442	0.36775895786016	0.249766633133696
Meth.MBP	0.0685089739355261	0.0817244240790019	0.0556348105229751	0.0798539144817951	0.0430676751024819	0.0518897745117018	0.0736168862165229	0.0478249104535767
Meth.MC1R	0.178058072950057	0.340840292566477	0.230207801359039	0.30028162970967	0.153462955558842	0.173516643999927	0.303642189773412	0.201179995917696
Meth.MC2R	0.0709678133753007	0.0826942765163358	0.0614338155884737	0.080861916994377	0.0391720315015076	0.0745202573965167	0.0746069063467788	0.0467300734024638
Meth.MCL1	0.271311852254198	0.263439046975206	0.172602145795648	0.26795002147598	0.122593640927588	0.19751785482309	0.250366628759993	0.177115849659343
Meth.MDM2	0.245096573645139	0.241455084598362	0.165754242721111	0.241106474930192	0.117730310971723	0.172798323596645	0.227577493897613	0.164560605588843
Meth.MEF2C	0.359017582620084	0.36166956677305	0.120949340431868	0.355040105589904	0.188685482142528	0.162328256381494	0.357174333459846	0.0250164822703698
Meth.MERTK	0.0639496000504253	0.0890185108016517	0.0553278928141755	0.0868051409083869	0.0649687128770681	0.00330669548208645	0.0767341584585429	0.0784859103533632
Meth.MFN2	0.313754157074736	0.285287754770885	0.207107549742869	0.290793748623755	0.135014551216831	0.213998257538957	0.268529733315455	0.198841655137863
Meth.MGAT2	0.375298934355106	0.362256504503212	0.247889799984926	0.369368855758075	0.158534952176825	0.260341096624943	0.331170553506056	0.240851335608751
Meth.MIF	0.310688170231994	0.30371131350029	0.212065369797213	0.310816133842726	0.148357176160398	0.223061875876239	0.284767994060724	0.210150700271088
Meth.MITF	0.276877868334361	0.255088295956668	0.189162205544064	0.285250028222343	0.159430658809905	0.206854676100554	0.280971897244853	0.215281534517303
Meth.MIXL1	0.0865585980488315	0.105335806307639	0.0620374577469433	0.0911632218233863	0.0804081271114584	0.0592081212981025	0.0885821721275685	0.0667033236437626
Meth.MLC1	0.155101140674032	0.188134870086595	0.0707252296340116	0	0.107921869483191	0.121171884138708	0.147586266729753	0.0780668922868956
Meth.MLH1	0.122651824937268	0.153400985521419	0.0876916838266842	0.151223600274833	0.0982351995428216	0.132086198494337	0.135870363216008	0.0904177286440756
Meth.MME	0.130885688738739	0.217130165336898	0.0785754726826627	0.170767685318785	0.0579079873419458	0.0766706685679248	0.217554863361096	0.0667909481252832
Meth.MMP14	0.129033412995323	0.00124236771564305	0.105650463367179	0.120041732444932	0.0607975966897623	0.0992732452619289	0.102099408184952	0.0835367893958768
Meth.MMP2	0.173428447074033	0.149124185368684	0.119923176453229	0.179319222807722	0.0655837478149868	0.0823265825243695	0.183160709972575	0.110977517265625
Meth.MMP9	0.0663691856576702	0.0788249044018809	0.0573426946600934	0.0780750258283877	0.0379161986073725	0.0530556610654393	0.0740190078683325	0
Meth.MOG	0.0740881761935182	0.0851689557134595	0.0573955003674196	0.0843377845639831	0.0751381149996892	0.0561800183173737	0.0735703331135052	0.050350911302918
Meth.MOS	0.106460196343081	0.174432889477426	0.0687562950976695	0.128623422072259	0.0648651148298475	0.102466708252674	0.180034652189938	0.071974384143063
Meth.MOV10L1	0.00406643291523213	0.0627911408626164	0.00472996597064705	0.0628328024635794	0.0328750612516563	0.00105857772391379	0.00201289577617439	0.0460023549952067
Meth.MRPS12	0.347963761127266	0.325438658970125	0.242239904806921	0.345595554456289	0.15963020029181	0.253026748367012	0.303849930296173	0.221417031904544
Meth.MSRA	0.26048509821798	0.298879184291955	0.221318402993818	0.30370189250763	0.132275661523118	0.215093208820362	0.293524758245272	0.188836222607505
Meth.MSX1	0.0946691195525771	0.129588956865418	0.0613032901286822	0.099793029851754	0.0402988517352691	0.0582062967520503	0.138457231168226	0.0574514492344068
Meth.MT1A	0.0627282377307267	0.0798307457495992	0.0532018082965606	0.0764139948578439	0.0330469537585654	0.0520330542801662	0.0729965896570423	0.0450415041626581
Meth.MTA1	0.285987324972517	0.319422524381023	0.200812572946389	0.29497569684535	0.14428754197935	0.211863220104387	0.28768639073908	0.195189957658632
Meth.MTAP	0.185317558383297	0.20215348346626	0.15029352546655	0.221726793808792	0.110760140025654	0.158459367899296	0.211788334029526	0.148368029005112
Meth.MTHFR	0.0752126133368925	0.0914999560935924	0.0655748787904576	0.0900111757916954	0.0433684796828005	0.0628233412607974	0.0870651909662347	0.0542534515385738
Meth.MTIF2	0.367350788379447	0.405738404027178	0.285362739350085	0.424706286237016	0.192191283678134	0.283244127319723	0.378258812013257	0.255139716203433
Meth.MUC1	0.0701021625613934	0.086405397582151	0.0513699564972292	0.00416102609572481	0.0767134803770484	0.0625181636493774	0.079034571541223	0.0497274365280162
Meth.MXI1	0.0686311253828774	0.084098882252722	0.0488199004425664	0.00131668154842891	0.0629334235247993	0.064091424777551	0.0737331415786718	0
Meth.MYB	0.282595629201413	0.292427707868129	0.215421489074484	0.300129666807666	0.138160208783784	0.225843509031618	0.275182349290631	0.210692550840714
Meth.MYBL2	0.174002968723789	0.186192590269535	0.153081558330887	0.192386522183561	0.119737397460461	0.145006435382764	0.176680837448735	0.148796145808263
Meth.MYC	0.309234633696691	0.322352541787072	0.227862559022785	0.324053924896381	0.145173908681564	0.230803436262331	0.295683583050726	0.215297454464893
Meth.MYCN	0.23437297114294	0.226023106205239	0.188963139080987	0.240739477671849	0.112211654846457	0.0955423727880818	0.286216071133301	0.196380572365687
Meth.MYD88	0.24253177654128	0.254803485638523	0.193408283692255	0.261731963167573	0.132302566904767	0.190975478721658	0.227360350081387	0.175758360370002
Meth.MYF6	0.146531381794132	0.145841173451725	0.0862102084026078	0.0486609471777206	0.0981311510708087	0.145313087251344	0.123533752533576	0.0779572766453187
Meth.MYH11	0.155346826400078	0.262663155319893	0	0.158165562439315	0.121569800537626	0	0.302586811223308	0.20214276404391
Meth.MYOD1	0.0737771172095458	0.123441964253894	0.0551856866524732	0.0890091619774713	0.0340951086101988	0.0110827832714353	0.125414444898452	0.0510956704849552
Meth.MYOG	0.0637999731794821	0.0771558667490165	0.0525619925651859	0.0774967155364344	0.0328148308378789	0.0529465802579367	0.0687687777126461	0.0557602033629458
Meth.MYOM2	0.224709373345129	0.237355461758152	0.187839868946567	0.368976496929836	0.141415400051057	0.200476905161624	0.229292862749649	0.300191513354807
Meth.NAB2	0.38745673728831	0.423572024361895	0.288651622540606	0.421069830552159	0.190688249969648	0.298799172617971	0.384497811646808	0.259321995135217
Meth.NCAM1	0.215857909244259	0.170569879536968	0.0954110331649405	0.179445964042571	0.0885225223541949	0.143496643144654	0.239895224082982	0.134927962829966
Meth.NCOA4	0.30958470241182	0.3139444856315	0.251034697036369	0.353558227127919	0	0.226484351986851	0.330661701726017	0.211838523668527
Meth.NDRG1	0.367172537564604	0.437880203150149	0.311387708283349	0.436767253608464	0.178396940430433	0.283559624725182	0.400005313620101	0.2676810062721
Meth.NDST2	0.0657134759809201	0.0795231187296084	0.0554215021494393	0.0789124220781741	0.0365079467221926	0.0522621311055873	0.0705681718910436	0.0479618314932948
Meth.NES	0.155010890292423	0.176321399082536	0.135721721724931	0.196489737202851	0.108133226443826	0.0920431538317121	0.208462647141255	0.138256587309918
Meth.NEUROD1	0.106878795866959	0.214935211322584	0.0684792840073422	0.146778586065949	0.0467492777694574	0.0827721410666567	0.21570088274441	0.0785578534706601
Meth.NEUROD2	0.0879702925681253	0.133231459080731	0.061143990497673	0.107803379152746	0.0566129421304146	0.064845331783498	0.134447270076107	0.086042919685108
Meth.NEUROG2	0.151954541459699	0.114748464624228	0.0925037484892234	0.124982452474255	0.0689182076835888	0.0882239974796026	0.128361180546992	0.0997034128232826
Meth.NEUROG3	0.100594486635042	0.219063135747862	0.0633514019557561	0.122116097495434	0.0640195963669112	0.0662585719118277	0.220169057146796	0.0782695463746272
Meth.NF1	0.259275477474373	0.31272644970004	0.215100271295289	0.292330443724126	0.148397792427692	0.197019043026315	0.315297167261089	0.187860073028073
Meth.NFAT5	0.207424680268853	0.246690802326074	0.159105570134484	0.233810390527688	0.130116020525318	0.168507931998637	0.186031577340886	0.117284787085171
Meth.NFATC1	0.321058030896377	0.3139469244256	0.217347378197365	0.296293409149321	0.148567222757695	0.223525276463835	0.296352795951362	0.213235460528601
Meth.NFE2L2	0.160417041058282	0.15144706954478	0.0915549942999569	0.145924294612087	0.0674857962838682	0.114207979840765	0.159048398482499	0.115578129606118
Meth.NFIL3	0.314210182947201	0.328211126059784	0.232120052075989	0.326752052732354	0.157154352887512	0.238327629813455	0.307089814223888	0.22707370710225
Meth.NFKB1	0.260715938742083	0.295224597249263	0.19170440083675	0.280245099483919	0.136674229501988	0.194115836678001	0.285094507285322	0.192400574129956
Meth.NFKB2	0.324725279548027	0.353019399562715	0.246122064756693	0.347486283599484	0.16127152959187	0.248753742088948	0.329957674067543	0.217482142108446
Meth.NFKBIA	0.301015195943352	0.296309411767331	0.199524688505257	0.292162441499053	0.156774834735502	0.226123363817686	0.264329241360332	0.213377370649449
Meth.NKX2-5	0.00168957112125834	0.245512529133874	0.113781480809117	0.262314482631951	0.194561181905824	0.159429217165151	0.250279005105121	0.237447065414528
Meth.NKX6-1	0.203303379204831	0.201374966102922	0	0.180292284989837	0.110446325020786	0.146201507450463	0.253434441513351	0.172888174514248
Meth.NOS1	0.0696286269755538	0.0884023481133083	0.0559467034322997	0.086123442760261	0.0551516626044156	0.0567808936562509	0.0818309823832681	0.0536289263617593
Meth.NOS3	0.00300787027047656	0.0671761388419665	0.0570035681262614	0.0832359394447962	0.0441180197008403	0.0518760377113261	0	0.053498665651784
Meth.NOTCH2	0.162669485674129	0.157816334677819	0.116519043484296	0.160425483720833	0.121308232370988	0.0897863257270138	0.162071727803571	0.123347622657003
Meth.NOV	0.252779062025738	0.25539009195079	0.19804919632298	0.264072839604309	0.122982995229982	0.18238822612842	0.243308883439884	0.16840059401027
Meth.NOX4	0.114626139951473	0.109672718295472	0.0612488101698344	0.108607196663381	0.0440561888273196	0.0625664351959177	0.112816091226942	0.0647826292291494
Meth.NPM1	0.318075248145676	0.355621468470449	0.259504948195438	0.377982602130247	0.161470228284754	0.24835919408829	0.325211962356265	0.218760864597997
Meth.NPPB	0.0871292267209791	0.0933852725654498	0.076145696465551	0.0928908425920432	0.0503981330880524	0.0612681128919438	0.100314570167468	0.0544052279450295
Meth.NPR1	0.377636463290209	0.434225553931561	0.294798701829566	0.417604868977644	0.198150964058461	0.299934754045103	0.411427037744282	0.25768365773994
Meth.NPTX1	0.194131725396383	0.252331532516427	0	0.200567249268509	0.113884402883881	0.154852138930246	0.28360105248056	0.218438048149121
Meth.NPY	0.0818558071923372	0.1357183150904	0.0529441003236256	0.000501493062763886	0.000151229099688003	0.0564092715429177	0.149294401890723	0.0553470803947981
Meth.NQO2	0.125700313045749	0.140248918312187	0.0990661911153464	0.134047095073624	0.103540219184238	0.0864518319252497	0.15009952692996	0.0943670454705289
Meth.NR0B1	0.0892079921071412	0.130879891964659	0.0707355160221593	0.119739462513346	0.0384845844165219	0.0588750132566684	0.132222875117155	0.000130546052790298
Meth.NR0B2	0.0546493448241439	0.0108039186327897	0.045708418627765	0.00794846247810755	0.0407456419567536	0.0130225727376613	0.0580604795704997	0.00151810084164859
Meth.NR1D1	0.342116143207126	0.40325210364811	0.291131750566089	0.424723541842256	0.200332194775379	0.279821140133183	0.369088683950868	0.245726866568523
Meth.NR1H2	0.379787960518837	0.414163758600332	0.301601318283796	0.412718820261203	0.188786969826686	0.293812457279854	0.376425103384368	0.260925305380791
Meth.NR1H4	0.130705482070095	0.13612340946834	0.124543406180948	0.150374246620014	0.101567514108489	0.132973037499064	0.130336116177199	0.000639312502144459
Meth.NR2C1	0.365462275749847	0.377286181741695	0.270426169865695	0.3791684758573	0.181813395976461	0.268432538543754	0.36732483534167	0.25729646063407
Meth.NR2C2	0.290286999501669	0.329851247231075	0.244058375399089	0.343509130076746	0.163536852161852	0.220755042894699	0.307536096598444	0.208492856808987
Meth.NR4A2	0.294337485898231	0.290358846429583	0.205951097649645	0.297129210482198	0.144841591615281	0.215903672166143	0.290547357919207	0.200918059933394
Meth.NR5A1	0.0687727155152366	0.0662172978146157	0.0202493143045001	0.000713070544488572	0.0341393103583117	0.0621273397729011	0.0220765289851242	0
Meth.NRGN	0.327446663548571	0.306815595518248	0.228338376879131	0.320249629532558	0.156422253739521	0.233121258760196	0.295935006150846	0.214938911893752
Meth.NRL	0.348877210826427	0.347821951002231	0.259997400205274	0.352204858727784	0.166809560149771	0.257725636450049	0.330296130392866	0.227379199980056
Meth.NRP1	0.297798631064318	0.21257305591559	0.215589285730242	0.265766124180129	0.0974326769694239	0.182138714045084	0.300410504704792	0.191079197569498
Meth.NTRK2	0.124694098909027	0.157573199711635	0.0940715113970486	0.161545571695541	0.0665406046945411	0.0840604186426057	0.151119680856706	0.0747465419448753
Meth.NTRK3	0.0736990575721373	0.151901517999417	0.0598958626769381	0.0992551206421382	0.0351733687943719	0.0534751506519475	0.144857920352591	0.0677016961128083
Meth.ODC1	0.263181769747919	0.263097999752201	0.18192513167154	0.265688957416501	0.13338236315329	0.188351794508708	0.237639229665948	0.194172358212751
Meth.ONECUT1	0.28110859163644	0.300425613744252	0.207283575295816	0.298742704136402	0.131971487794859	0.174460233868142	0.295627034465142	0.190268457004707
Meth.OPRD1	0.0636259021454997	0.079281006615013	0.0531837213585291	0.0671134355785612	0.0345960899106933	0.0516875252106484	0.0724603340921083	0.0460911493192986
Meth.OPRK1	0.0790658861898449	0.102624981313763	0.0663244145529427	0.0946891993007782	0.0365726995599095	0.0593234987135787	0.102497213462964	0.0549790966829432
Meth.ORM2	0.0632072457469638	0.0791949881076768	0.0542994684077409	0.0800006932404636	0.0335134415552089	0.0515487392542398	0.0713196423206834	0.046392987890378
Meth.OSM	0.0677325242282129	0.0826195353564503	0.0480669362553527	0.000538613015007217	0.0386051499480002	0.0538949218951147	0.0788595576505104	0.0468935818190438
Meth.OSTM1	0.185986609082163	0.192508180560723	0.162685048789004	0.202420551678153	0.149604466697429	0.122753383014205	0.181705756956265	0.146415696729797
Meth.OVOL2	0.298843373562049	0.281960607158762	0.232080327832103	0.323328573841068	0.151558710132935	0.226317823016813	0.302191246613533	0.215786439869416
Meth.OXT	0.062848402703734	0.10872605760404	0.000823334726840736	0.0701354232682582	0.0465293614373129	0	0.127977992697037	0.0466055058594072
Meth.PADI3	0.0612973238957516	0.087183839153407	0.0559810714475499	0.0790718663045247	0.0484965195434848	0.0535010095046497	0.0756319129991827	0
Meth.PAFAH1B1	0.241249996277437	0.24654497245543	0.188244862668839	0.25017676356894	0.15248942486782	0.185380041569262	0.245628633413939	0.164173117092153
Meth.PAK1	0.266718394167693	0.240626342161952	0.174009133357069	0.245402202863546	0.122836964192473	0.199976586275623	0.235483875584637	0.170703489861357
Meth.PAK7	0.164203875793875	0.00226392669977574	9.74311428219783e-05	0.132096901754047	0.086038301769348	0.0821527969081437	0.170888399544655	0.000973079868212076
Meth.PAPSS2	0.0816548101446479	0.0956219576120566	0.0560620831049551	0.0863341936732928	0.0537000521449978	0.09208521018151	0.0738860377275216	0.0485856423101467
Meth.PARP1	0.310683643555413	0.302835658804402	0.21008710053013	0.304693474191624	0.138650490117767	0.231593826208863	0.27567724820064	0.220627445043499
Meth.PAX2	0.198537717893539	0.169309341530988	0.095317328644901	0.178718660146746	0.0986479650304344	0.127798880073941	0.2217233441865	0.151190007962596
Meth.PAX3	0.0978367806858629	0.117764564942584	0.0602558323627847	0.104058334176466	0.0638740178167862	0.0685736728109766	0.124663948202285	0.059760626608632
Meth.PBK	0.319425134946365	0.378246407121291	0.273469439891041	0.38797229960143	0.189824247485062	0.28264139858254	0.325888240504575	0.232373290791509
Meth.PCNA	0.373618739777182	0.4201062010664	0.289470356566568	0.422550145416227	0.188041177892177	0.292686236216043	0.385744886178189	0.266014401314987
Meth.PCSK1	0.0759695719684938	0.0934986347307864	0.0577755047783659	0.0803286674178915	0.0340930840374516	0.0547175862973669	0.0950119652658898	0.0483025566734333
Meth.PCSK2	0.24444260906031	0.299885148373482	0.147138109040613	0.280557977051513	0.0888901125223104	0.186324907058463	0.30736799329765	0.163377706352658
Meth.PCSK6	0.0662091100469255	0.0714268594132044	0.0592529626507889	0.0864014301442819	0.052515264347749	0.0581643507125538	0	0.0474558409961564
Meth.PCSK9	0.261645235071615	0.198112313396293	0.187321616358893	0.226001634084241	0.100692892828014	0.164311009314748	0.258437961871799	0.176704588037825
Meth.PDCD1	0.00139864218828398	0.0975806205389455	0.0685140156431712	0.0994030480717696	0.0654464652057514	0.0724444009489225	0.0856941122183963	0.0676932688891067
Meth.PDCD4	0.306692126431589	0.311219953436929	0.220744070014758	0.318346341254315	0.150073004026073	0.212284479287997	0.307896610907164	0.216562792984855
Meth.PDF	0.0640263025982302	0.078612726734183	0.0536979873630987	0.0795567664154171	0.0339717210415412	0.0510464407406815	0.0705646716207205	0.0445442852418612
Meth.PDGFB	0.223560636672286	0.172757478483204	0.129782480662789	0.17695143557796	0.0935511491445101	0.159186557884136	0.241031935101475	0.161465415749314
Meth.PDGFC	0.202827095877413	0.000196666632739519	0.105598646073035	0.165027084357979	0.0675943161030861	0.120794177067592	0.203740808911415	0.137519968899081
Meth.PDGFD	0.165792776989243	0.202455924488756	0.0769477319931688	0.00246111573189745	0.0520400673863722	0.00125241882531393	0.219544201812473	0.068089860488548
Meth.PDGFRA	0.121094945963543	0.135659933169372	0.0746063821098303	0.127305601118215	0.0472246413563178	0.0660228421535313	0.129178225398947	0.0746926189249301
Meth.PDGFRB	0.101988018291753	0.135791948846953	0.0954207715090398	0.11923818484029	0.104522981919352	0.0723174725093017	0.127551572799535	0.0686736223924756
Meth.PDPN	0.265819539464516	0.203080290601644	0.193806130600763	0.22364759252046	0.11998205868926	0.185611107571326	0.238945740542248	0.154074305742992
Meth.PEG3	0.0654664677584184	0.0778827876695967	0.0533390468774337	0.0773677587500771	0.0330264025821355	0.0524956373928857	0.0736092343600966	0.0454206247471876
Meth.PEMT	0.322812966372579	0.343024811230856	0.234805172439864	0.340142117405367	0.152867496054661	0.249296629910665	0.317556457031797	0.22327197340311
Meth.PENK	0.0695842085307379	0.119654959025125	0.0567200060463335	0.0867527116544652	0.033155835843722	0.053427963885381	0.11304052681337	0.051224448403881
Meth.PERP	0.352915749826253	0.342926384105508	0.278279936989141	0.373071413998119	0.182395255386587	0.275616748758846	0.348667084652229	0.24441748108383
Meth.PF4	0.0748780266394755	0.0877818570896063	0.0583453988717151	0.0901324573005833	0.0343742527101378	0.0617816807555076	0.0815309159139054	0.0550268548531263
Meth.PFKFB3	0.337723429560768	0.298866076884778	0.220331424422961	0.00264089971187225	0.134544939343894	0.215420160215965	0.358363048151611	0.22716563102581
Meth.PFKL	0.266487756448204	0.281284054785863	0.192248931244395	0.266378143865679	0.14486624660182	0.146147296846597	0.255557220192058	0.197330620235449
Meth.PGAM2	0.095007842857266	0.101317257239725	0.0830698401954582	0.10414504266629	0.084861835911035	0.0668162246325269	0.0970645531763741	0.0800177216724145
Meth.PGK1	0.134625676431694	0.162178058881886	0.124413068611005	0.228755697223703	0.0474295144199313	0.0813199522475761	0.152395004448608	0.207224257910013
Meth.PHOX2A	0.085040150235197	0.163573574778745	0.0594752920184086	0.108901083267286	0.0447045521066927	0.0570024721003547	0.175629908968339	0.0704539207686531
Meth.PIM1	0.290553312089682	0.339932302639984	0.149887346157778	0.313505270956962	0.175452598484433	0.207137165881212	0.31687457732886	0.22337342944672
Meth.PITX1	0.163617782590774	0.144385067616887	0.152105397876225	0.16563785544653	0.0954251702363396	0.106930060426597	0.143551195543834	0.125438312319679
Meth.PITX2	0.0833595009169883	0.0852828082564407	0.0497580984351889	0.000262844633157491	0.0443851464208229	0.0538408883796578	0.0917103189582784	0.0476384969290858
Meth.PKD1	0.0696629593369487	0.076680969686789	0.0092617759560902	0.00267999197419735	0.0375428217251236	0.0597785145362923	0.0682703544379352	0.000723580281510174
Meth.PKHD1	0.0925578441866883	0.106196231816707	0.0956080573515375	0.114443601056946	0.0922428603885921	0.0925679594666679	0.097289625072005	0.00205569178282321
Meth.PLA2G7	2.46874468234266e-05	0.21485434520527	0.0206875479594063	0.18724730497972	0.0430698473588006	0.0994085662121538	0.249447892796319	0.184895480678173
Meth.PLAGL1	0.0677295242873062	0.0808705019543969	0.0520966223147006	0.0768241470130898	0.0325932305543296	0.0531761387271882	0.0746338345264281	0.047488234943262
Meth.PLAT	0.0889353581812948	0.0325677297928078	0.0672463971939778	0.092705435048919	0.0667703434141579	0.0790723684104464	0.0701601953457259	0.0590107958296185
Meth.PLAU	0.273443216425787	0.243276351106344	0.205886460972539	0.265487279770181	0.151352203819579	0.21338928956524	0.252985798922072	0.179878338727306
Meth.PLCB1	0	0.209657207489699	0	0.137285854984104	0.0824624412090094	0.0679660039621748	0.228392063922942	0.00113509616835777
Meth.PLCD1	0.0729553282419189	0.0803712228946541	0.0573621156675773	0.0829662749109843	0.0406318972571775	0.0560995456799087	0.0771106835346632	0.0509455305037252
Meth.PLCG1	0.171541286264873	0.207656140363117	0.142130449235223	0.203628325535565	0.131213732552324	0.0867380355869299	0.208663961244169	0.150141709812732
Meth.PLK1	0.205110326742133	0.193673493481202	0.153012572444738	0.201793604384552	0.131297085876657	0.133365243662037	0.187424875899778	0.142751704123402
Meth.PLOD2	0.18491082122347	0.171535117906981	0.157178306783535	0.168461284236014	0.0729440729962009	0.155915680109148	0.209856648459172	0.143584090283112
Meth.PMAIP1	0.129786379818145	0.126816509831077	0.114846949804811	0.129775254781315	0.102674775525281	0.118029319220894	0.126380930673571	0.0859817799755896
Meth.PNRC1	0.311489957924854	0.296927569156779	0.220458076704856	0.306625616013911	0.146563255443975	0.218686250405382	0.276339370621929	0.206563285752944
Meth.PNRC2	0.354202950360697	0.383447718000308	0.263915864070016	0.386359637507511	0.162839344567355	0.272675843533161	0.354112923560754	0.250159386962275
Meth.POLA2	0.385641560691842	0.401088142476878	0.291511224272178	0.413057172629521	0.184850658085829	0.282463938515888	0.362159617423681	0.255099627460389
Meth.POMC	0.0784465149075038	0.0834972598381476	0.0607470806865087	0.083815806985991	0.045368702597217	0.0574179385803973	0.0793355615657943	0.0557292601637875
Meth.POU2F1	0.290583625380911	0.314815773777918	0.226408147725057	0.321595987364141	0.14135105565294	0.231281778093628	0.275054007218775	0.211658918701261
Meth.POU3F1	0.0783917036988365	0.100582638005632	0.0603926978716721	0.0886835630294656	0.035313338728232	0.0574110888738763	0.102411745724605	0.0563835875864952
Meth.POU3F2	0.256801415001131	0.168598254719993	0.174037874607401	0.208297413558991	0.0892493061476226	0.114544674202789	0.251700011809501	0.180667541724064
Meth.POU4F1	0	0.201717281262339	0	0.153385724992933	0.106623009489295	0.000688267461713863	0.224482932370923	0.16830736746774
Meth.POU4F3	0.0922178356786053	0.155624760050217	0.0640963207349212	0.107581783872077	0.0348011766990785	0.0640860622262847	0.164494046722746	0.0538113837931766
Meth.POU5F1	0.0624859968782018	0.0781362811534585	0.0530817418159486	0.0776943921068614	0.0333389258953412	0.0504266424087224	0.0720241138982587	0.0482417499321852
Meth.PPARA	0.121412002237983	0.240877467789855	0.102342847307086	0.0158616821492033	0.145110306198242	0	0.20628264561235	0.149213324442207
Meth.PPARG	0.147150972324928	0.333637133742207	0.155937449038334	0.216625711808137	0	0	0.321180959079833	0.13425190888268
Meth.PPAT	0.0777445839373355	0.0779256049760308	0.056486017246215	0.0832660222007472	0.0389243891299759	0.0572267653942931	0.0766136483516967	0.0517704222338806
Meth.PPP1R3C	0.278498055578826	0.223209165029303	0.180084111106362	0	0.129676699669054	0.143033235518841	0.285367042313558	0.00182592970461726
Meth.PPP2CA	0.271986748758217	0.272953763273874	0.213158348282693	0.285724979559312	0.151822327572468	0.218991172205193	0.245974916263421	0.20045437790568
Meth.PPP3R1	0.342412822841091	0.336737543815584	0.245997598947212	0.34020311221413	0.162858222386476	0.251451151052947	0.317716569918099	0.215525864188714
Meth.PRDM1	0.309249696010091	0.305229625145905	0.237537442542901	0.3177732554987	0.146789740040327	0.231888750188766	0.297027409954892	0.209667067838565
Meth.PRDX1	0.344129416958599	0.3803489199541	0.285861894559306	0.38714461885576	0.184225599082343	0.271503082892994	0.362034560632099	0.240791898483008
Meth.PRDX3	0.320949384850265	0.347096637806294	0.245844579195225	0.346398252279592	0.160140413609979	0.247733802962114	0.324078991981026	0.210649775426286
Meth.PRG2	0.138396277535116	0.113452267814969	0.113571679406889	0.147708185183138	0.116780835006348	0.144222585957925	0.00460907769009606	0.0960687177019968
Meth.PRKAR2B	0.0950862635858508	0	0.0929886425127276	0.114312353840292	0.0866619407398859	0.0760896373035783	0.077771650256725	0.0621700670191785
Meth.PRKCA	0.322804318019945	0.341253937319822	0.251670094231422	0.340011796015093	0.166771265361524	0.246647899215116	0.32502822880931	0.233117916564983
Meth.PRKRA	0.30333304159242	0.332206359243528	0.241896203083286	0.341367972064858	0.159454711861114	0.223672436996746	0.321284580340068	0.222559096631496
Meth.PRNP	0.315492471729283	0.362537062833494	0.229552856960884	0.330917813972193	0.148652386518879	0.232115745018438	0.330629666901809	0.222301840073667
Meth.PRSS8	0.0993624481224409	0	0.0703530255623444	0.0987407214745457	0.0519080036211826	0.0733240938213663	0.0691047463091219	0.0586260333286115
Meth.PSAP	0.362268946563832	0.362297516931293	0.259769068985907	0.375430595439145	0.160505997227806	0.271591432860916	0.33829615602847	0.249814509563666
Meth.PSEN1	0.326314488148235	0.3625989812645	0.206022290278171	0.353742220081329	0.178199036412206	0.263317469341645	0.334671076690583	0.215193902378078
Meth.PSMB1	0.389308019293302	0.40250876520262	0.295768967828213	0.425127736454443	0.182530681993321	0.290021750786082	0.379718822470216	0.261975321214235
Meth.PSMB9	0.331291439228148	0.387182536265371	0.263177232556144	0.368700361541762	0.162006496595117	0.252920217123312	0.354912395103485	0.237578096305164
Meth.PSRC1	0.341507635239193	0.363915168096043	0.259245733438642	0.357087995097651	0.162618426869331	0.265993755372838	0.339105781845521	0.239713355836079
Meth.PTBP1	0.388820779445528	0.416659445375887	0.258197291869601	0.410896129881431	0.181636129358176	0.303127412318487	0.386695578174383	0.263784136740723
Meth.PTBP2	0.366094249596	0.414130935026929	0.292775903227153	0.407679508162679	0.192959433233987	0.287512092917454	0.381145550557506	0.254987017978436
Meth.PTEN	0.250097353846461	0.244407288384012	0.169848225731225	0.228141946884743	0.116799568152607	0.172973107490954	0.231998528486782	0.166956679371855
Meth.PTF1A	0.0681396829101682	0.123691750171563	0.0558358284836474	0.0946712593428401	0.0335655079534632	0.0522867518235634	0.118143164528114	0.0584911509907409
Meth.PTGES	0.0737013369632821	0.0977946888577826	0.0638332581986547	0.0930627444222987	0.0755073772047766	0.0581486044816971	0.0825492076854134	0.0514567484785102
Meth.PTGS2	0.298799948709969	0.31204405125782	0.240389122307664	0.315935368539748	0.168066148694211	0.259540167710094	0.280629732686123	0
Meth.PTK2	0.268500206675148	0.246843036045435	0.178155299903038	0.253645699974446	0.128846083403015	0.188717804332692	0.24556259276895	0.176006959966294
Meth.PTMA	0.0848403512214312	0.0833267942632889	0.0595116202910337	0.0843055564455844	0.0378658505351898	0.0584364768328074	0.0786012842637689	0.0555226447161301
Meth.PTPN1	0.147227007357261	0.130733369738	0.0934840151714247	0.139072359237584	0.0622031349888299	0.0955171422711158	0.127580607219295	0.0920559775941197
Meth.PTPN6	0	0.0901924027630112	0.057426735582605	0.084566724273255	0.0555780259323099	0.0511371278103144	0.0788559664478935	0.0642082724312469
Meth.PTPRO	0.094028416313419	0.16804869764841	0.0653555339102031	0.123138747681314	0.057885940521656	0.0655852173355999	0.177853712383374	0.0655553205202756
Meth.PTPRZ1	0.275574664328648	0.220605437844147	0.183945495492543	0.253273734741303	0.119800754229439	0.181840902615615	0.268605819518949	0.179954423015691
Meth.PTTG1	0.291281026596604	0.335123758517764	0.2338912334521	0.333712416905686	0.143275041204665	0.231667081324035	0.312780498333349	0.197116254656391
Meth.PYCARD	0.135504072384222	0.114391160336032	0.107940538642507	0.130892840909299	0.0808727330431875	0.0967488140863217	0.102485517626349	0.0953967109944926
Meth.PYGO2	0.263664597234416	0.312119742550035	0.185115226559227	0.298296146595932	0.147679205318148	0.190339953972639	0.285147461489812	0.213705757669423
Meth.PYY	0.172899476542117	0.160782152420976	0.144992076236495	0.168031581092496	0.10851929803916	0.0866971964811813	0.14710513357939	0.14683271647042
Meth.RAB11A	0.343086186825587	0.393867263847158	0.266475707605292	0.371855371195344	0.172137206662852	0.253127951695827	0.346489023180243	0.234903203681672
Meth.RAF1	0.33148977733343	0.362600003869807	0.250502939445162	0.358411552300232	0.16434951877729	0.261517523972338	0.338749812956711	0.239584966527608
Meth.RARA	0.129145140758342	0.157609466313387	0.100339956686323	0.129325451240626	0.118037246800575	0.00125487313702704	0.160580522331143	0.0689714039879223
Meth.RARB	0.153382085765451	0.179418614338048	0.157984383847835	0.162305099964114	0.00136419674393382	0.0826871465176698	0.245642508539512	0.173009755898863
Meth.RARG	0.198894736276945	0.158746936554685	0.11907164068893	0.17684115344255	0.080344828186665	0.129940914308273	0.15583554337845	0.121872316515429
Meth.RASA1	0.351744353332058	0.395485522640681	0.294532786451032	0.393602919330107	0.181461515477217	0.273157194013417	0.359894929801115	0.234148139690092
Meth.RASSF1	0	0.224574778916611	0.174191104090993	0.228230523281757	0.135124474916994	0.166091708268357	0.185916201562273	0.200496840722255
Meth.RAX	0.0770773841957409	0.152958727335265	0.05742497481764	0.100119103215192	0.0366514886885677	0.0572682738599746	0.151239280590532	0.0614537422040205
Meth.RB1	0.0798535048826714	0.103422680040165	0.0886322547170708	0.102509842792251	0.0925474390362625	0.0752235944865784	0.0993071226026322	0.0620716354110351
Meth.RBL1	0.316883942554936	0.299722024074278	0.21695358063478	0.305689893499044	0.149629112737909	0.225604250348977	0.281721138446393	0.201205743620582
Meth.RBL2	0.336670071551224	0.398590890465217	0.284684448855229	0.404705184888139	0.168635305383143	0.268313026844313	0.367113905109485	0.24498669816779
Meth.RBMS1	0.319049161503224	0.326459164910194	0.250051497650274	0.340886772138547	0.163610906766539	0.256344810555927	0.347359579768613	0.220400502203501
Meth.RBP1	0.0872064934760046	0.0873135096161443	0.0576408286108325	0.0859636359534296	0.0513025665373625	0.0624487662350536	0.090558097090907	0.0545802850969312
Meth.RBP4	0.157459840490342	0.129079351963232	0.00123145411078477	0.10611756395785	0.0777915145586011	0	0.172304965045991	0.0708235265511658
Meth.RCOR1	0.105308126851922	0.113175100644876	0.0704903236341644	0.108832296644548	0.0445964641319045	0.0720676256865054	0.108548020034918	0.0731421998529186
Meth.RCOR2	0.311414797228761	0.278263570705184	0.221422579674598	0.295251441846994	0.152204276184938	0.218695268123084	0.301277655063871	0.215871761317173
Meth.REL	0.302693352802746	0.355889871773952	0.245323595439203	0.363367401929278	0.15490132811612	0.208514427437523	0.335944650085016	0.22022322649439
Meth.RELA	0.0693401637539687	0.0829428037865728	0.0522370483491671	0.0800889789111545	0.0387834374241682	0.0505720503913338	0.0778647172562575	0.050933733606024
Meth.RELB	0.146113737037712	0.170369145702568	0.0926974354222778	0.163272836637047	0.131239729867568	0.0915294848322111	0.150687893358953	0.103380775676163
Meth.REST	0.320928119227116	0.357768764167574	0.248807439558587	0.350863861528836	0.160050806571971	0.2461993145449	0.323601398649449	0.214310029907937
Meth.RET	0.269005395622917	0.000703788397489052	0.101879802741738	0.238982258743688	0.0892130752896265	0.162406861545138	0.260224808024624	0.201619950075847
Meth.RFC1	0.31870488113329	0.373007447112703	0.264750646917258	0.354208742764329	0.177467415337654	0.24778468761493	0.34645924340782	0.231590050692398
Meth.RFX1	0.346953122712752	0.349018240020939	0.247479480443584	0.34069653882061	0.162797252065717	0.251981106189903	0.330184705257345	0.235584441389093
Meth.RHOA	0.343525254489411	0.35632417433377	0.257834106718671	0.360031843980686	0.164597910469576	0.258795302403104	0.324835699804825	0.228143010356889
Meth.RLF	0.310754598921987	0.334480949041848	0.231536392660164	0.338074458808197	0.163344677006581	0.239109113774132	0.317304662256331	0.220919130175895
Meth.ROR1	0.272215137485135	0.202553790361979	0.194590434300397	0.227641427422072	0.0821394765308605	0.152465830785684	0.277868418807144	0.175871936924827
Meth.ROR2	0.123752781904849	0.109554914732509	0.074225956083335	0.122101089138191	0.0534947388370022	0.0893285135575509	0.153504698811271	0.104612640633636
Meth.RORA	0.139472892020927	0.189692306115273	0.0888606987954248	0.166585823478926	0.0611578238845163	0.100891119282053	0.210568247114646	0.0871045549678736
Meth.RPA1	0.0694564179504625	0.0977923521448659	0.0619555492439454	0.0945277106236403	0.0480827948716155	0.0597362524870628	0.0824036084885628	0.0515692808543459
Meth.RPA2	0.293909943808856	0.277808156279681	0.163601607547203	0.28511319365525	0.126276045746033	0.227700148786094	0.256926555767912	0.2043712013263
Meth.RPA3	0.163914376888604	0.209206182379526	0.154788358184184	0.218252836070818	0.115622482327284	0.149893911723553	0.186888196815974	0.134764160672426
Meth.RPF1	0.360695102702174	0.422324497110109	0.27655106856158	0.414070140298941	0.192265541731643	0.283227606997103	0.382943284924067	0.245280364736221
Meth.RPIA	0.324499239431	0.343119260459248	0.231621251092162	0.333860146653243	0.155403614131984	0.24886250151881	0.311655698997084	0.211110059966432
Meth.RPL10	0.144653753009169	0.137496280742451	0.130987915607244	0.292164830886798	0.0513375171789632	0.0825886034956606	0.0166832472606655	0.202004223292613
Meth.RPL32	0.370241521155921	0.406709616409863	0.286610340526463	0.416865587534664	0.198563851355284	0.292154402029065	0.394529178897833	0.244726543229025
Meth.RPL7A	0.2788543431904	0.270778254353691	0.194203218091028	0.26089219577713	0.121093174418971	0.196518703838567	0.239383519777902	0.187534399332637
Meth.RPSA	0.333318291765778	0.381582364803699	0.263498826552375	0.394986226917643	0.175727831438297	0.252295313817437	0.343060376129545	0.235843876044777
Meth.RRAS	0.336048906582237	0.342165381445518	0.225873874443417	0.341338964717225	0.166595713491582	0.26598051713949	0.311972608293306	0.217107189481877
Meth.RRAS2	0.202078926223394	0.17930149443543	0.132959676597857	0.181749049215151	0.112000068568815	0.154710034244872	0.159519608918273	0.130394941714045
Meth.RXRA	0.29081603482395	0.2614230532084	0.209562900246875	0.283508705303219	0.136260037043518	0.210214228419998	0.266093903651745	0.195186919383357
Meth.RXRG	0.155867482109101	0.185587927895463	0.0822900707284866	0.164416759018836	0.0409505146534878	0.104034306242546	0.211289247248548	0.0714507684554468
Meth.S100A6	0.3408235472815	0.347775305819887	0.257740846348352	0.360069774375107	0.160938320729903	0.245299095962905	0.356213119670172	0.227988069385667
Meth.S100A9	0.066099576637147	0.0786120970504109	0.0526772208624547	0.0765478606323013	0.0348720905443335	0.0522571469638296	0.0703541779953482	0.0471546557596765
Meth.SCARB1	0.0665185853838696	0.0827781641193658	0.0542271641790865	0.0808206420712106	0.0348516351055855	0.0553919564497845	0.07490067950852	0.052074055281888
Meth.SCD	0.290833310097908	0.315225868224744	0.215608877190857	0.325172154857343	0.161797565754966	0.238575369300238	0.313574324583972	0.231102195168751
Meth.SCG2	0.333625599027773	0.408111137436576	0.273805070592201	0.413934495459579	0.187268542861047	0.275754951321964	0.366652765470198	0.234963826244035
Meth.SCGB2A1	0.00177799569829374	0.0867504336728435	0.065974235108783	0.0909934345721585	0.0438880956727075	0.0706690849230915	0.0781352343471405	0.0564030709685039
Meth.SCN3B	0.148596238843144	0.117336607183036	0.0838322816140243	0.132737736130399	0.0679917512155811	0.106689803847318	0.15076274502177	0.100389791755283
Meth.SCN4A	0.00443935062693635	0.106505105928915	0.0553932581593928	0.078754824933286	0.032749262937183	0.0457525718546422	0.132503280496774	0.0460667208886568
Meth.SCNN1B	0.195997362777113	0.211926825980252	0.0979665544274019	0.218625793929282	0.130238540540513	0.130118480883996	0.216641838504149	0.120748067398671
Meth.SCP2	0.159651422110465	0.15642506449141	0.125278974074114	0.152719658493086	0.1119979717476	0.108341311190462	0.168317045793941	0.102429415458512
Meth.SCTR	0.0684489912685391	0.0802785684058525	0.0541952152491815	0.0773146561581738	0.0319819202108376	0.0553748936811213	0.0718499518046697	0.000308757517214504
Meth.SDC4	0.13999601005405	0.115897217450606	0.110736287059992	0.134179253988921	0.102335033302337	0.111676062052488	0.109537515222672	0.0892482735812546
Meth.SERPINB5	9.89801862288256e-05	0.0920911773218275	0.0780917486871204	0.110439720206339	0.0729071655113409	0.0917311636608185	0.0851976301853971	0.0770024790824915
Meth.SERPINB9	0.0714807802408263	0.0842743678031088	0.0572218610934333	0.0838300990143389	0.0539483216588252	0.0561129473862269	0.0753175319474773	0.0507488796894276
Meth.SERPINE1	0.327366247372914	0.34123012102859	0.267315050122263	0.36064428327746	0.164535134692174	0.26701171503085	0.337972203001832	0.231299472664903
Meth.SESN1	0.358243426102366	0.418989305558774	0.279788215565584	0.411178929994716	0.173605905617079	0.29924264029348	0.380710933702242	0.256895118275694
Meth.SF1	0.335704448317096	0.363106148154044	0.267451816710192	0.357671408404243	0.160573232858661	0.257901114312613	0.35100117482866	0.226974715590638
Meth.SFN	0.0836170613015681	0	0.063959541028259	0.0883857440642134	0.0472321337994579	0.0636252059477077	0.06689620966739	0.0577446905143237
Meth.SFRP4	0.0929697849080825	0.169057679452114	0.0597962692322723	0.110147097769722	0.0529957673135142	0.0611865400678868	0.180092699416333	0.00570261267072493
Meth.SHBG	0.0641931622826187	0.0846292182994456	0.0528205983265192	0.0792290308587455	0.0553895190587809	0.0510096103353009	0.0735385057586911	0.0484807427133949
Meth.SIM2	0.12275162004076	0.114106976106848	0.103304407766194	0.123087159691485	0.0636156712943372	0.0653290457256744	0.126158487378405	0.0954688715658438
Meth.SIRT1	0.0657227290802944	0.0798488155578004	0.0566174428945143	0.0823327261757518	0.043807869432898	0.0581326490802403	0.0719314997182674	0.046110963557631
Meth.SIX2	0.243300068565601	0.00161477947272277	0.17772146592803	0.200668471672295	0.0712982461183692	0.150312501234641	0.280466640379555	0.173212293849196
Meth.SIX5	0.30776009551021	0.365318356089774	0.250070181477852	0.364821323192035	0.175687484392469	0.260372260850284	0.334342591303165	0.236096797942286
Meth.SKIL	0.357205875420727	0.340837725228128	0.250166630872245	0.362795596697311	0.159375472785089	0.259906142953512	0.326168515484491	0.23488414578168
Meth.SKP2	0.347245813046647	0.438219673172384	0.297451118961285	0.418929061484694	0.18796706281565	0.284877683525755	0.399607142079033	0.259589495048118
Meth.SLC18A2	0.0936266252394737	0.114978287742271	0.066008904335335	0.103546280982314	0.0931056349251852	0.0614760143979671	0.113492070625564	0.0737086712432627
Meth.SLC19A1	0.0883353349675623	0.100326494036398	0.0650567569463376	0.0933187984551697	0.0781907110116932	0.0606012838589824	0.0900177152938416	0.0570573141792497
Meth.SLC20A1	0.324539930340863	0.33193111122758	0.223367855619834	0.324665366118261	0.153925594715417	0.239243401901853	0.311831866961884	0.222331314560932
Meth.SLC25A1	0.112973927411315	0.087218366944395	0.0758843885024093	0.101831090123916	0.0600391402262328	0.0750614799332772	0.0860097492600816	0.0781770455660336
Meth.SLC25A5	0.053146026281599	0.0829988218913612	0.0584772617984974	0.0845550800462646	0.035027347197202	0.0586082787998636	0.074807479941556	0.0581293214136841
Meth.SLC2A4	0.288377113223955	0.266918966985023	0.22169026930216	0.291507444635067	0.143705428910137	0.210757077279872	0.298009004339622	0.218116344256561
Meth.SLC30A1	0.352023611204129	0.357163827420999	0.222825867550733	0.347803381708315	0.18419785369065	0.26675277945618	0.354982744375146	0.212025632152275
Meth.SLC34A2	0.111110562595396	0.126705232950409	0.0877968845371045	0.115362242177274	0.0377559635132011	0.0694060540503701	0.141751887205121	0.106280228175362
Meth.SLC4A1	0.0968959117678053	0.0782692053857573	0.0933831071981713	0.114968464237774	0.105510445721362	0.115119242989339	0.00178783870080951	0.0700278835641661
Meth.SLC5A5	0.128021601742081	0.184531149230604	0.0803148634849091	0.156326753734533	0.115269140365414	0.0824489055720485	0.207718718950139	0.0944174643982156
Meth.SLC6A3	0.0730299373734887	0.110039456943553	0.0568871492125648	0.089900571506941	0.0363581049552974	0.0543085432015179	0.109517097623663	0.0550631641294565
Meth.SLC6A4	0.080952662192744	0.137942438285257	0.0842654999879892	0.121843557783523	0.102743667783217	0.059740581749905	0.134567433973699	0.0666206864812716
Meth.SLC6A5	0.196217439235756	0.186072890203531	0.0884081962380437	0.187296842645444	0.108934583512289	0.159643960558721	0.229636143972017	0.0906621953933892
Meth.SLC7A1	0.309537259750751	0.33159752338944	0.241262663528576	0.349501774904105	0.152050803210715	0.248707735170887	0.320682824484662	0.226613583921666
Meth.SLC9A2	0.127467563035837	0.111283356750748	0.123057329831674	0.136848345001843	0.110944081475714	0.0965530090262764	0.11283674813184	0.0928711874249585
Meth.SLC9A3	0.0998526907728936	0.127925404042265	0.0615858885141758	0.103933919081093	0.0603934545177824	0.0639003192947721	0.163207993051314	0.102945490985187
Meth.SLC9A3R1	0.251147054540169	0.206145052956323	0.182153552439918	0.227673377003341	0.144588339846905	0.193876786565963	0.200875827118722	0.166180787337425
Meth.SMAD6	0.303491561763876	0.320770839524083	0.235134803269586	0.315784573105332	0.159962347675353	0.230375280720488	0.308709679777648	0.211866442648004
Meth.SMAD7	0.300458064055192	0.328993324028305	0.239195852042018	0.333754790026208	0.151460495998639	0.236629195854083	0.294855387640882	0.210955339072179
Meth.SMARCA4	0.307152018786302	0.317067689553037	0.220342551091506	0.320603987248921	0.162410087959878	0.227231979582894	0.307406287379273	0.208463732395725
Meth.SMARCC1	0.254812245340267	0.243374416642047	0.190685585616329	0.240952688033279	0.156928956095321	0.154020145485032	0.245831075222314	0.178685256709867
Meth.SMARCD1	0.299172926130192	0.371941729799138	0.264444893448723	0.361698277566888	0.167017508432834	0.267031553253676	0.332303849325687	0.208970705364847
Meth.SNAI2	0.301591550004463	0.299573863571621	0.229909365113471	0.309888050163424	0.151912197030475	0.221254139717003	0.304737846062678	0.205897728775101
Meth.SNCA	0.279513193197259	0.745143967831643	0.622873077449269	1.36939498550955	0.0617239803241968	0.339851936192918	0.447800447542825	0.303121430028946
Meth.SNCG	0.0688796856111893	0.0820581243670894	0.0557558713303332	0.083268273543572	0.0467369983268267	0.0526362167325263	0.0730640670067166	0.04800988576564
Meth.SND1	0.219174479537066	0.290619758736884	0.168572519330764	0.29101938904306	0.125039945703908	0.201964887885194	0.26501222151655	0.151780732934549
Meth.SOCS1	0.33018139968319	0.359483761471565	0.228864687935521	0.355395598317442	0.16651279247758	0.254482933916399	0.320396950755749	0.241521530024375
Meth.SOCS3	0.224704883308951	0.212818633344419	0.0965866022020088	0.0145924537043511	0.104128666492378	0.137747737763157	0.231437201336923	0.204228476521132
Meth.SOD2	0.342087388591073	0.357710473498816	0.253131028103464	0.366468979516426	0.162692794909186	0.246838564781471	0.341585113774328	0.229831343898733
Meth.SOST	0.0676274491521302	0.0714028153671541	0.0564206620522532	0.083605543069886	0.0516986661185806	0.0529262081689016	0.00137250840281497	0.0473903790764929
Meth.SOX2	0.0816027321275089	0.0847837662578156	0.05943242669231	0.0839952937870415	0.0353008793500345	0.055080667302941	0.0934061026315242	0.05802018770125
Meth.SOX3	0.12162870419066	0.117776323261801	0.058794297189934	0.0977680262501937	0.0030349211146861	0.0694828853162682	0.106674691319703	0
Meth.SOX5	0.288786751130366	0.300202618614561	0.175321475167141	0.304255848143143	0.156607549372357	0.154332971251749	0.335277728394583	0.217430533233629
Meth.SOX9	0.16268588782662	0.124141090473538	0.117790349772745	0.14560276359523	0.0593127086172788	0.0902280238984964	0.166427981384549	0.109701119752485
Meth.SP1	0.221625886940272	0.199612881787149	0.145321873922818	0.200975429247991	0.0955413976684576	0.163397000520545	0.194658120875232	0.144290383676212
Meth.SP3	0.134436299834376	0.172114943340683	0.140728156895279	0.17541514984725	0.109026935174128	0.119732458318578	0.170790863788814	0.106435737694383
Meth.SP4	0.236343177653414	0.334822693236782	0.239588379701011	0.317297427338342	0.161973083811805	0.225733784562374	0.308661117407652	0.215216906324268
Meth.SPARC	0.142516735536711	0.209357794857556	0.0781071220116098	0.00478757246310728	0.0942335323984774	0.0805230618766044	0.250003488247695	0
Meth.SPI1	0.0692690061390904	0.08246632129637	0.00134120968838584	0.0013294926169266	0.0454877841051497	0.0528205992782271	0.0713803554637919	0.0460608623237816
Meth.SREBF1	0.0715649841100935	0.00108511985057015	0.0593556663618196	0.0844831894558169	0.0576205841282872	0.0550321156841778	0.0624055672390109	0
Meth.SREBF2	0.305468120914125	0.318295063170803	0.216855544037345	0.309594868444127	0.145871813130275	0.22454162875399	0.296998620789811	0.20876519435215
Meth.SRF	0.164851363338845	0.181802252337578	0.111439271825356	0.162717021523495	0.0861394611419646	0.100547543087834	0.170678742307166	0.119422718221496
Meth.SSRP1	0.180456952154001	0.190038967576985	0.136717636713207	0.18675074569213	0.130353504256199	0.143449148303295	0.198525226393199	0.122027846254702
Meth.SST	0.0749303961046157	0.164554090878223	0.0594838866156584	0.109806653363979	0.033919307185739	0.0555011895575207	0.185955781384078	0.0532535183514832
Meth.SSTR2	0.147708607224153	0.26458683817219	1.13582621609647e-05	0.156019309422097	0.138702129219299	0.10059359709837	0.271539693522516	0.188913696865035
Meth.ST14	0.00469614640883699	0.0802736828719531	0.048773018094189	0	0.0500751635445826	0.0467112118572155	0.0713368669737103	1.54188771469705e-05
Meth.STAT1	0.348109229032482	0.359872075903185	0.259656466048578	0.363628710327411	0.165139777900096	0.242507467651058	0.335500621563973	0.221437274082609
Meth.STAT2	0.365642935944959	0.390117836935287	0.274080838438716	0.382388604593646	0.181398643334625	0.274848719310636	0.37863841877066	0.242703180570813
Meth.STAT3	0.00156840168439467	0.300816363956078	0.137845411355623	0.191866818386209	0.112647295972475	0.000802181961606512	0.264251644647754	0.150712541844456
Meth.STAT4	0.0631742587659621	0.0769291965236813	0.0516273191050319	0.0764031148230597	0.033620355421861	0.0507015098669466	0.0705288807262473	0.0624669460586601
Meth.STAT5A	0.0986682015942443	0.140194170990189	0.0697505259035812	0.117873838885573	0.0961524996770224	0.000422092640738569	0.11071055145321	0.0609882260305012
Meth.STAT5B	0.192773920858036	0.285577315584099	0.136329795973234	0.225468949924718	0.13374627485888	0.0905946420767319	0.274781977256723	0.103710889086223
Meth.STAT6	0.302693174113267	0.35349268409735	0.248735202336767	0.353233857657321	0.161857458670202	0.247998642868562	0.320258299431683	0.222835363213794
Meth.STK3	0.199752010526185	0.187752423383112	0.163688041950671	0.203375404039606	0.131433935082715	0.174322103862663	0.188307126094251	0.143350102323436
Meth.STMN1	0.136266018109931	0.125419355492385	0.133497291201282	0.144044561081289	0.110828505859895	0.114103545082613	0.12669064663245	0.103444531055024
Meth.STRA13	0.286232028166537	0.322343194153567	0.204288986503244	0.316504798048962	0.160620826876507	0.241708663489732	0.327806037813701	0.231217328262954
Meth.SUB1	0.376009333381348	0.444877510664045	0.294265929065204	0.426563936629477	0.198991400230646	0.316075319480436	0.390729683379375	0.259509877317257
Meth.SULT1A1	0.244661093671716	0.214407952564805	0.153634760703414	0.257338534889896	0.0790161563473934	0.170864398958214	0.251932664620409	0.162286349229963
Meth.SULT1A3	0.107322144223294	0.137933360951021	0.0650879570724256	0.129053430999556	0.0614944225152799	0.071517116366898	0.146086907394944	0.117379481882054
Meth.SURF1	0.0661174535111137	0.0820110857065615	0.0549500070605742	0.080776668556094	0.0353344055434348	0.0532364016017952	0.0733019765617905	0.0496941809745452
Meth.SYVN1	0.354047642015457	0.384610135368811	0.26732070292043	0.378437080283235	0.170699302049478	0.260497676925387	0.348019582429654	0.242614512045743
Meth.T	0.0782957433937825	0.178312957976087	0.0617188927717514	0.108986766853487	0.0337113562678832	0.056104465296536	0.174086227279782	0.0540615458583002
Meth.TAC1	0.0961659248538975	0.118237261947009	0.062299041942708	0.0956278464878578	0.0363119427027213	0.0611811908287648	0.138907511797545	0.0549843838926477
Meth.TACR1	0.101329384267619	0.137446310686918	0.0712449342745395	0.124919281067094	0.0384835137874668	0.0689504267367629	0.152812320022303	0.0741524975953923
Meth.TAF7	0.24393832539956	0.330932963684829	0.192923409384922	0.307006633100021	0.154311756356334	0.0938455013455813	0.304710037993607	0.216912470547053
Meth.TALDO1	0.312473541080449	0.327949440621284	0.211573399262799	0.309343440761357	0.157508377886636	0.222866144938438	0.311554124137767	0.219510723374729
Meth.TAPBP	0.298580559954814	0.353839735495997	0.239080941091689	0.34415195675782	0.141737858289856	0.218494308495348	0.318016220884447	0.205054238272106
Meth.TARBP2	0.388827576729347	0.418440389128613	0.280997967792089	0.410291990974697	0.195430505492235	0.299532017197725	0.390223552204839	0.260805938137718
Meth.TBP	0.171376841580889	0.182861575885817	0.180771181688535	0.204036543269735	0.136417230714756	0.157329560692975	0.178397124789957	0.140103752511191
Meth.TBX2	0.0821106927867604	0.0935156673694815	0.0573867359122427	0.0909266312875472	0.066215471193543	0.061652544446026	0.0987649283773731	0.0610723789644738
Meth.TBXA2R	0.285781131272311	0.273292861552028	0.15712001743998	0.273264197720397	0.146745995870137	0.202570581710499	0.278524734344599	0.124985350773903
Meth.TCF4	0.264979982852377	0.305149417343141	0.2144862711842	0.301246888888609	0.130493997916285	0.209722501178211	0.282201468377569	0.18568798651928
Meth.TCF7L1	0.237048555063075	0.190559846284648	0.159867227701704	0.213966698144466	0.091003968961467	0.113932503910989	0.285673207786574	0.15461685922462
Meth.TCIRG1	0.0627591113070783	0.0818798014387193	0.0471864884027576	0.000156638546375677	0.0387748905497648	0.0522587317262675	0.0718099773519918	8.45161278942013e-05
Meth.TCL1A	0	0.0796701074738994	0.0475803468583676	0.00110164636589032	0.032879881472969	0.048645104474387	0.0731989899530826	0.0471681037689925
Meth.TCP1	0.354117892133444	0.374290449338045	0.267476184710221	0.376097305162954	0.175855597016269	0.262703406753451	0.336281676712649	0.234687741781057
Meth.TDGF1	0.0843636996167476	0.0887377648955038	0.0707299128285518	0.0961204659019794	0.0766424460420114	0.0923737932169447	0.0804043957834724	0.0163144613170555
Meth.TEP1	0.156662549674573	0.13433414475204	0.0946154916186656	0.140457144082803	0.0676536666175596	0.103725283682652	0.12538976808938	0.0988865592244266
Meth.TERT	0.0667715129065635	0.0814415657262879	0.0522679629482312	0.0746398038249635	0.0357381814289773	0.0519711267930745	0.0716115012205417	0.00106155126034216
Meth.TF	0.0682115943619271	0.0820230100174174	0.0563133283903641	0.077138321106802	0.0465021415852649	0.0526894934247136	0.0797566017915221	0.0184632456337601
Meth.TFAM	0.287232716073742	0.275858990630568	0.185559719715092	0.292426778241546	0.149973400077723	0.21643338347513	0.291326013266553	0.193964831265718
Meth.TFAP2A	0.198391180650739	0.156937105820671	0.157799933095249	0.187358271034753	0.100687914659202	0.142791866191935	0.193721959343901	0.14065942799684
Meth.TFAP2C	0.133491449949356	0.123832290116076	0.107702682431135	0.139142499860414	0.0813346190168537	0.0858982624745157	0	0.124705656724208
Meth.TFAP4	0.345233695078168	0.362981387764053	0.245362246786061	0.356080987936141	0.164423844852303	0.265809394590348	0.307239127869834	0.25436439406938
Meth.TFF2	0.070891726082272	0.0868149451036828	0.0569537934195259	0.0789078225568474	0.0567122873762939	0.0593552839458341	0.0774989588853435	0.00145987046684894
Meth.TFF3	0.0670566285590707	0.0861420338815007	0.0540930189952569	0.0786756403223438	0.0532506541508497	0.0608732689193601	0.076547100909422	0
Meth.TFPI2	0.122390795173402	0.168645747476539	0.0822014239239026	0.153155517153679	0.0430654010263901	0.10535433886361	0.160148954241892	0.0822602044991074
Meth.TFRC	0.300763682250068	0.349894473882783	0.219503099059422	0.341822444244931	0.173522900939837	0.239330623225287	0.321649888744171	0.203754827752783
Meth.TGFA	0.29796352042391	0.253712015149885	0.217565754724643	0.275063953568531	0.146449375887069	0.202134517475564	0.266422610535536	0.205490707821732
Meth.TGFB1	0.0636931982203888	0.0791623107354055	0.0631420458445355	0.13302090607896	0.0323870452425078	0.0529959930377698	0.0708309691789078	0.0481788205567227
Meth.TGFBR2	0.299660590345839	0.292892985300889	0.203751415029116	0.291205380597967	0.169256870494761	0.23759928268079	0.278116786071447	0.214258343588384
Meth.TGFBR3	0.122489239091396	0.164917136275941	0.0857960577400416	0.154245163975752	0.122459854575274	0.0735867351327598	0.154709064471895	0.0723203190425846
Meth.TH	0.0690458157048065	0	0.0586253845251004	0.0829268692388649	0.0420068190561639	0.0570352632321471	0.0618993926419369	0.0395177507924725
Meth.THBD	0.205125595619248	0.127170553241223	0.133713495373339	0.168094996406409	0	0.117577423878089	0.182554989645204	0.14368332095218
Meth.THBS1	0.272357375524247	0.303622209190102	0.204141536191879	0.299223775898696	0.146510242109153	0.227649968425267	0.291520164051824	0.199208265084777
Meth.THRB	0.161822152735554	0.181742539614421	0.143186226861182	0.188335342618296	0.114936015568543	0.153861005204198	0.151636649251857	0.137345904132818
Meth.THY1	0	0.0840629687659077	0.0582662437844681	0.0863333388706629	0.0462186896096893	0.0508355898694055	0.076695256078727	0.0797834229368532
Meth.TIMP3	0.0885971080711295	0.0983671013744952	0.0628369628795348	0.100045963252168	0.0576409457050943	0.0638068239809501	0.100189384337107	0.0597773718086334
Meth.TLR10	0.104357002589403	0.118340569719896	0.0955219247817393	0.120006795567605	0.0683395204617883	0.0939245164135467	0.110906795020255	0.0697449205566029
Meth.TLR2	0.216547241396346	0.207757075862685	0.181622600172819	0.218903427277571	0.130654846587292	0.134972234541584	0.236062402762851	0.161699717864196
Meth.TM7SF2	0.0654268547087801	0.0843238155514145	0.00103389588255789	0.0668277555756592	0.0373716521672935	0.0533472690488361	0.070631259819296	0.0464583999060676
Meth.TMOD3	0.114969139591519	0.100880530908651	0.0911671647622874	0.111486161507117	0.0779119509584866	0.0958263079249354	0.0864821247919776	0.078589794819653
Meth.TNC	0.296007592456732	0.32118472920794	0.243484023685853	0.341050813916911	0.155283906398093	0.231402887811794	0.314219086730612	0.203846882355855
Meth.TNF	0.111481131711607	0.131445716897418	0.0941095028994456	0.11746800403701	0.088367676498536	0.106404393523482	0.10993736093096	0.066799273877768
Meth.TNFAIP3	0.373324152896841	0.426226656732507	0.274272202418216	0.40079514209769	0.202689437838205	0.29782752334545	0.388081992907458	0.267200135626353
Meth.TNFRSF10B	0.309756899271077	0.316341351065835	0.217013465852023	0.309365732982337	0.147304516346951	0.223882546393426	0.307569426540676	0.214863128978303
Meth.TNFRSF10C	0.0934984479074439	0.145877954271142	0.0643054559265607	0.00283634483305137	0.0880590039525805	0.0631425324640924	0.148043990605294	0.11149219256688
Meth.TNFRSF11B	0.104350185451298	0.160077312982552	0.0877356106526285	0.135860397330647	0.0913053570652283	0.0897330314720549	0.163517261343742	0.000655709482339364
Meth.TNFRSF1B	0.128176142959457	0.216949976423721	0	0.159970724299931	0.115019352567743	0.00181288811361435	0.164384121912071	0.171580833562241
Meth.TNNI3	0.0827521405715414	0.0854931603100515	0.0569143606110706	0.0883245120291734	0.0358598429642514	0.0590504867479916	0.0794591350106005	0.0614996650667002
Meth.TOMM20	0.292075341885242	0.321404472953006	0.228046319574229	0.324176088167467	0.150212852866885	0.139158533377577	0.322987842487317	0.20999905924754
Meth.TOMM70A	0.396756239378294	0.366924233654347	0.302858163069819	0.422214195795733	0.175448642559032	0.312631717050984	0.00224146249106471	0.268208577153395
Meth.TOP2B	0.355240726593653	0.390267768490918	0.298490906236592	0.405046635486012	0.175317041112372	0.288289411845204	0.374483273546463	0.248473385984423
Meth.TP53	0.336551945350721	0.355559886215496	0.253116647148773	0.377682243063836	0.165473808911407	0.250849594933218	0.328255876228248	0.227528808811946
Meth.TP53INP1	0.197798416211851	0.182233835634661	0.152784593374857	0.203420588551292	0.103899688583884	0.166516324322588	0.180761509938784	0.145805174347694
Meth.TP73	0.102233652244727	0.0956153609787344	0.083916970387716	0.0964802384144726	0.0559699658600217	0.0594272860146579	0.10175362422493	0.0778057349261981
Meth.TPI1	0.299876055402477	0.321735783909043	0.222406943305055	0.308392518615854	0.15091937160522	0.220899908168027	0.285979906132811	0.209614513952276
Meth.TPM1	0.0609337318152478	0.0851723358966438	0.0546033646303847	0.077703752803785	0.0458570110594962	0.00496243733703863	0.0732879935843458	0.00244987592905997
Meth.TPT1	0.358137358315451	0.397841984325477	0.28689075593015	0.421379147783207	0.186899412817821	0.283707922134635	0.413136841384244	0.231460689521562
Meth.TRAF4	0.280175629952541	0.282177824177302	0.206728370759552	0.273879354588695	0.134197212340577	0.165342532084155	0.267714713705223	0.194305622557883
Meth.TRAF6	0.226168245232101	0.229835412672495	0.165098139446517	0.23747835502718	0.108414701603036	0.16868600784406	0.212945205078011	0.155106166744369
Meth.TRH	0.0649689863454167	0.068123428233236	0.0536394629051157	0.0781871496492186	0.0344772580957678	0.0525872723347028	0	0.0454826096104374
Meth.TRIM25	0.319819065159863	0.312104186569385	0.233852926221261	0.334618611452106	0.175414801635748	0.243129137714887	0.313052995983541	0.234702371327279
Meth.TRPC1	0.131135948995808	0.142765285575157	0.0668492453196707	0	0.0568924512536316	0.0811308063422586	0.178747500526795	0.069799297718435
Meth.TRPS1	0.302610122235339	0.32404177391059	0.17777346291202	0.296167027083437	0.119925740478606	0.231215380389418	0.311345960035184	0.215011555255162
Meth.TSC22D3	0.0857122602400501	0.0980130377671918	0.0764956499438634	0.101237185855467	0.0418680290264424	0.0622503718711114	0.100050310519794	0.0675069095636283
Meth.TSHR	0.102442303834276	0.0909372349652871	0.0692969876317709	0.0956722624409681	0.0730355590083808	0.0812348456441605	0.094253467598915	0.0580106525576741
Meth.TTF1	0.068666123025878	0.089731582045979	0.0575742850145003	0.0298123083820653	0.0747961271488554	0.060608664925584	0.0805849499780128	0.0496569883940007
Meth.TWIST1	0.119758370061524	0.157099819713388	0.068539418710914	0.127804692071785	0.0374566384396301	0.0691696954081539	0.174841462824371	0.100685738184277
Meth.TYMS	0.291942706528138	0.333928570461797	0.221147811848281	0.318573157652439	0.163212364142705	0.199347221240693	0.299937552854315	0.197731512538241
Meth.UBTF	0.221065200521826	0.346611006644001	0.164646289341809	0.311276396236675	0.161992408958277	0.10095735432667	0.326208355460101	0.193476818744999
Meth.UCP1	0.15564109625033	0.152100561242917	0.0865481655451752	0.135017318963553	0.108841078642856	0.0726399090291452	0.173295726470296	0.0798859094547839
Meth.UCP2	0.295950773825107	0.329923113177607	0.000518253464533243	0.229176397953557	0.148917818803487	0.265130250153116	0.317853270910893	0.216276784234755
Meth.UGDH	0.0978477055319367	0.139318728501629	0.0726162072411543	0.113075957827335	0.0379094985921891	0.0640018236731562	0.147623471909186	0.0734961464100397
Meth.ULBP1	0.235961851990814	0.2243042357347	0.118027148366483	0.232235997651546	0.110173368252588	0.192875140316803	0.19855286006335	0.170971651756864
Meth.USF2	0.327454208889968	0.384384737796007	0.28955875568271	0.404613145601975	0.217801021704398	0.292909967440876	0.360545514691558	0.249537615553679
Meth.USP18	0.217886617760418	0.200429343899199	0.183927070654601	0.223417896342232	0.162706860922869	0.180748507529055	0.205566256946692	0.175026260978802
Meth.UTF1	0.0709363490239637	0.122817928984851	0.0559419076917778	0.0948052065456523	0.0429543012362384	0	0.136068155326454	0.0925643582396969
Meth.VAMP2	0.238609930762907	0.242199781922946	0.160915494325371	0.236264626262932	0.111068502969969	0.166518579009537	0.232796130137586	0.164152683111096
Meth.VDR	0.294658994962521	0.349241273438978	0.228745545189289	0.336940425949186	0.158899157665456	0.224985149718969	0.316594232903181	0.202744459491346
Meth.VHL	0.324283901627675	0.316818596196022	0.228910646828287	0.319331978573132	0.156956483475432	0.233601571497782	0.29638943867396	0.230327247228772
Meth.VIM	0.308977137875121	0.324259201208885	0	0	0.0844456098016157	0.143203004934706	0.549784934117819	0.416699926365426
Meth.VIPR1	0.135682175391625	0.138297974643768	0.109496868043601	0.14571974715859	0.0855824210364954	0.0933676459340524	0.140434155157789	0.11637521947589
Meth.VSNL1	0.311594200322638	0.303829554892228	0.246705223323472	0.325311514382513	0.161857462876659	0.245795446688817	0.323532438260706	0.224252969529693
Meth.WARS2	0.355197238620176	0.354547696761977	0.256598282728135	0.368624778446323	0.169266267419758	0.216256534274527	0.342554727549936	0.235803187091132
Meth.WEE1	0.313927449699475	0.402923760729402	0.293136725047539	0.38914355840194	0.187491975156404	0.266690014977676	0.368911362300567	0.245572913550238
Meth.WNT4	0.108171720585217	0.089224642332586	0.0673888623231007	0.0956725742892377	0.052607813667351	0.0734962985741069	0.0878088175330724	0.0692167685636286
Meth.WNT7B	0.195255267244286	0.151951768889538	0.136506215512038	0.18387150464313	0.0973301734913168	0.13494898418153	0.160652829360362	0.146373369402222
Meth.WRN	0.111388368721824	0.138466575227526	0.0684878089955732	0.125000611426003	0.0891030280836564	0.0676992959267579	0.146968793112634	0.0862168290864037
Meth.WT1	0.0838984873237873	0.145271718755819	0.0614033343017135	0.0958979534801462	0.0544449222466332	0.0665114107735764	0.154454152573223	0.0620858958688647
Meth.YBX1	0.088317460186904	0.0862308854482987	0.0614684215665054	0.0857003440047591	0.03954150484565	0.0613302847378218	0.0816350372396331	0.0578863909053413
Meth.YY1	0.344237738933193	0.324531784858142	0.245655075226096	0.343014676940138	0.157896844199535	0.252076953410139	0.300230445231218	0.224992561528318
Meth.ZBTB16	0.0766474007524818	0.0814910286480671	0.0571566350757361	0.0853888994321512	0.0408908707920097	0.0582910970804736	0.0805391151712609	0.0503002872619904
Meth.ZEB1	0.221374935995284	0.213781276273526	0.161820207296677	0.222553835753106	0.114955139455632	0.175411202127678	0.170553346486242	0.168064730402979
Meth.ZHX1	0.227342901276883	0.226380667419817	0.162089355080775	0.219347748745847	0.107362851748078	0.161966843756261	0.212144665341234	0.152780160112805
Meth.ZNF202	0.349396932623197	0.365563637076902	0.25735292545217	0.347310148802803	0.166297178348229	0.26221468780958	0.34037283630081	0.229277458047067
Meth.ZNF267	0.255223965616243	0.311551775959288	0.145939784107208	0.28060712838412	0.111520993813214	0.196987944723999	0.303211110486021	0.141844521465934
Meth.ZNF76	0.170947911934112	0.21027266398074	0.151167171251819	0.209137626197428	0.122222115224901	0.143738910343539	0.208528000583699	0.136810731402168
Meth.ZP3	0.316072014510515	0.235359894285376	0.215157703354304	0.257817081743433	0.144307392236398	0.217830727855308	0.247083373336902	0.198455659696106
