# Supplementary material for: Preferential Activation of the Hedgehog Pathway by Epigenetic Modulations in HPV Negative HNSCC Identified with Meta-Pathway Analysis
Source: PLoS One. 2013 Nov 4;8(11):e78127. doi: 10.1371/journal.pone.0078127 (PMC3817178; doi:10.1371/journal.pone.0078127)
Supplement: Methods S1 — R code. ZIP archive containing R code used to for the analysis in this manuscript. The README file in the archive describes each of the files contained therein. To fully reproduce the results, the scripts should be run in the following order (1) Preprocessing.R, (2) RunMEGAPSReplicateThreshold.R, and (3) Postprocessing.R. Note that the CoGAPS analysis and associated gene set statistics are stochastic algorithms, so results may differ slightly from values reported here though qualitative results will remain unchanged. (ZIP) [file pone.0078127.s009.zip › CodeArchive_S1/GAPS/ExprsFALSE.MethTRUE/NormalTRUE.HPVPosTRUE.HPVNegTRUE/nP8.nIter50000000.SigE0.10/Pmean.0.2398563484.txt]

"1"	"4"	"11"	"14"	"15"	"16"	"18"	"22"	"25"	"30"	"31"	"37"	"50"	"2"	"3"	"5"	"6"	"7"	"8"	"9"	"10"	"12"	"13"	"17"	"19"	"20"	"21"	"23"	"24"	"26"	"28"	"29"	"32"	"34"	"36"	"39"	"40"	"42"	"43"	"44"	"45"	"46"	"48"	"49"	"114"	"115"	"116"	"117"	"101"	"102"	"103"	"104"	"105"	"106"	"107"	"108"	"118"	"109"	"110"	"111"	"112"	"113"	"119"	"120"	"121"	"122"	"123"	"124"	"125"
"p1"	0.0138237265291347	0.0199411287521576	0.000403060246902068	0.00104127460671956	4.71523534401688e-10	0.00443170502636677	0.0306027884600059	0.00242599849546409	1.84324853990032e-10	0.0205780258914687	0.0316915589311299	1.79950287684194e-09	0.00475960068498732	0.064034983733059	0.0139950864227051	0.0116504074283153	0.0204773432392219	0.00606203730945902	0.0132327291035926	0.0436417839717822	0.0104280531462655	0.0139435928365508	0.0270760527304508	0.014220023935585	0.0289523843881124	1.21299230871994e-05	0.0611858889015085	0.0315142960409718	0	0.0236547645924718	0.0232331513252073	0.00650176215592869	5.53673867472448e-07	2.78552509440872e-08	0.0273634226776443	0.0362882716298309	0.0381014119299433	0.0486156908672052	0	0.0295107126295695	0.0354601796741999	0.0403768727326943	0	0.0212997621095661	0.00517156363172196	0.00295690247884564	1.53791789434981e-07	0.00515238513129823	0.00629472363925848	0.00518345500029477	0.00116000223922854	0.0140751278804551	0.00821223012484051	0.00614310553809063	0.0145737326730006	0.00834423810627533	0.0031032191709133	0.0107245710217308	0.0131084529419385	0.0103106960863824	0.00453681828723382	0.00589222180788721	0.00661619726911759	0.0145835200150733	0.00562392757741012	0.0106448923186318	1.69011519461709e-07	0.000628854507606118	0.0164265927057216
"p2"	0.0192132795649269	0.0230521877246278	0.0161537888466413	0.00368821386014739	0.016789696803196	0.00902500271376835	7.37141853297608e-09	0.0108167371066897	0.0243557823519657	0.00484752843026783	0.0224362156454909	4.72949652434475e-06	0.0208511343312543	0.00438444067799427	1.7817840064263e-10	0.0176119139975401	0.0234370132092989	0.000912070364740353	0	0.00668114184048017	0.0129147109159088	0.00653583187435965	0.0204958635920557	0.0267893914063531	1.99284516024323e-06	1.7328783482711e-10	0.0145376506520752	1.74642942768945e-07	0.0207668585539166	0.0115114527414868	0.0169186634446775	0.0033422399119623	0.0173281787012737	0.0135468438314918	0.00640272660115601	0.011883016962002	0.0149040859648754	4.37089928774014e-11	0.0184211768918717	0.00894678207878783	1.48080872744285e-08	7.50339879089618e-07	1.19660607519956e-08	0.0110849323686871	0.00211577004200455	0.00632241762750381	0.00216522899522837	0.0203833805601843	0.0288738565713775	0.0296176329288896	0.0252665983619941	0.0243723198470053	0.0228338990380706	0.0258315092670335	3.35564401094471e-08	0.031698721689299	0.0288245087714686	0.0195018927512909	0.0273259462823769	0.0292849070504562	0.027693730304649	0.0288165266745812	0.0323085968935482	0.0270893717361764	0.029964271883908	0.0265477090147813	0.0108368521263258	0.0090930680031882	0.0226370141949989
"p3"	0.012356707496882	0.00551562509794108	0.00514981798513842	1.66832918377464e-06	0.0464899057702944	0.0771167887778527	1.88047361794539e-07	0.00134098100963961	0.00473647348740699	0.00881492994218172	0.0153692158861359	0.0194025457693012	1.1433823557942e-07	0.00280327464911339	1.10917099296959e-09	0.03776544858859	0.00365895473742212	0.0107052986771826	0.0365217604727916	1.6424623856051e-09	0.0326910192514952	0.00474746877443438	6.61686622168649e-08	3.9243871829762e-08	5.15409812290502e-07	0.0758824026179541	0.0023452140375602	0.00442879514247181	0.0114109437045231	0.0398615170258894	0.0319445629450552	0.0567886836768105	0.0243604400022007	5.96242522166876e-07	0.0528395483750032	0.0193633324891681	0.00285904798612948	0.00884112892902424	0	0.0160888358269487	1.33041611753018e-09	0.0072091109506395	0.045668803016278	0.0221375539761739	0.0351037206478884	0.0283123010645072	0.0352764322306408	1.3428650107416e-07	1.28222416404863e-05	0.00418804987938632	0.0119037123524221	0.00183025923429231	0.00924961493257034	0.00391587595718026	0.0291037624816596	3.65879196717788e-10	0.00565474129379869	0.00915709696105835	0.00087629140367147	0.00213022193064742	0.00399596376570108	1.29395374961426e-07	0.0015656562119741	9.03233852031922e-08	0.00120944439405346	0.0012912531854968	0.0346617017757921	0.0308452811867871	0.00249611356035895
"p4"	0.0248910376078907	0.000722457253860194	0.0176360496695314	0.0235191645935349	0.0202262690837734	0.0103799476671767	0	0.0269688185618579	0.0212569863642655	0.0311508624780498	0.023860759985847	0.0195929606648003	0.0206642897588498	0.0244855167814913	3.62790250329568e-08	0.0118449584124075	0.0182134760400148	0.0364617426690005	0.0384967001676751	0.00615618665470073	0.031247929259729	0.0258351979737399	0.0210436197979286	0.00106740810803118	0.0255575700958821	0.0349952184145675	0.027735604784591	0.00112487380733397	0.0247502499728373	0.0290391325241922	0.027119321605263	0.0175191247249081	0.0340946520452583	0.00964950925614253	0	0.00201458654517775	0.0019146031150887	0.0178244507906111	0.0235406426759519	0.0330022681404749	0.00215210277476541	0.000572045570577258	9.3214830491968e-09	0	0.0284197531103658	0.026883609988862	0.0265548141333124	6.87775526817196e-11	0.000645117786685146	0.0189925455028545	0.0209316944434412	1.97358308026072e-10	0.00119351874013905	0.00142884214200113	0.0019458300709057	0.000277010403947274	0.0152050980567779	0.000704714237746287	0.00028733123223365	3.2304934351298e-08	0.000676189106438647	0.000686652243510868	0.0164239930232208	5.54151860582044e-08	0.000779301430406271	0.0149932164346479	0.0278726600088917	0.0258939629831602	0.000875714935907768
"p5"	0.00955428655887243	0.0130309325647082	0.0192119457121834	0.0597830235760745	0.0145899458908422	1.98145382900908e-08	0.181430661118595	0.0572391045273427	0.0132052939050407	0.00582479824721653	0.00163942696876127	4.33467226776899e-10	0.0130015877794086	1.75570575118539e-05	3.10691146906666e-10	0.00773878672317414	0.00567533745133883	0.024011908140307	0.00329286296780252	0.0788012928704963	0.0195480427713898	3.41528913755931e-07	0.0114914672980258	0.00217929487111872	0.0153569920832474	0.0106432289590115	3.48722073257124e-10	0.0160510120262466	0.0144429014091457	0.00249974957799178	0.00837018609526662	3.19340330476556e-11	0.0250984202045554	0.115766691844315	0.0213892406960935	1.18573278644166e-07	0.00897186001124047	0.00865784678294745	0.0374394805818684	0.00141713158675116	0.0164639437809827	0.0051274453561399	0.0598017536224617	0.00384455966842905	3.43354469822916e-05	1.14028575113424e-06	0.00739184709116004	8.46267922470269e-10	0.00551044639827872	0.00119684291451441	0.000245383660988188	1.57377858215295e-07	0.0061163474214394	0.00897183704874762	0.0101746076960486	0.00751499612504899	0.00398767145832429	0	0.00342973090105622	0.00424791009983659	0.00635840135555511	0.00710199007688205	0.00166497019438489	7.07227904127671e-10	0.00691200327845005	5.3457636070941e-10	0.00116896939991482	0.00282901232734624	0.00253091502490949
"p6"	0.0119619455601669	0.0112643481950316	1.29450077038756e-08	0.00707632065242558	0	3.15845298170469e-07	7.73822220141224e-08	2.27218555716965e-07	0.0152719221491934	0.00866005972664232	0.00103588042116734	0.0151031185066791	0.00691166400784041	0.0302494151336816	0.0987118367241546	0.00783323628779693	0.0144282934271135	0.0526870895548019	0.0148034092686061	0.012762469376805	0.00631909266814007	0.0643317753861658	0.00561501205547618	0.0157249587416543	0.0539208538135202	0.0108165938904936	5.14307199062461e-06	0.0295644858222492	0.0137862407295368	0.00714606512033106	1.51826490368477e-07	0.0330814427411559	2.73109627256633e-06	0.0228425787608376	0.0231846525828535	0.0284088350752405	5.87020408732693e-10	0.0424955407674562	0.0279769720716744	0.0346434707191547	0.0426227334180684	0.0550801097415491	0.0389359977484884	0.0378610146674223	0.00167022279806756	0.00473482999596128	0.00227322243352743	0.000657090700492326	0.00840880568719578	0.00182070247095339	0.00218153971326584	0.0020837485664978	0.00420229798206991	0.0112747645782858	0.00839690006965662	0.00295432542124546	0.00435036576694927	0.00418272664503935	0.000819846195025551	1.24144294351429e-06	0.00987186176863092	0.00630403896589142	0.00212796033044268	1.29005141380714e-09	0.0140381885994838	0.00169736274191302	3.17532060260872e-08	0.00281282723831891	7.00135845410876e-06
"p7"	0.0109191918508551	0.00604289998870008	0.000782678329873269	0	0	1.37749048723607e-08	0	0.00849556088474779	0.0133466102485329	0.00625265714638398	0.00917777428370018	0.00048568263013255	0.00774729864685155	5.53584501611545e-08	7.08907448149864e-10	0.00391861962653962	0.00710526662838505	0.00875315955239135	0.0303287136388426	0.00895694444861541	0.00794422945563619	1.3952247122106e-10	0.00591582499597449	0.0145274779547368	0.0120920501799816	0.0018953794260727	0.00951255498513454	0.0107870721843252	0.00713017177485969	0.00165876532403111	0.00834400841886624	1.29475823939407e-11	0.00528973794872992	3.43326357385478e-11	2.05877567122113e-08	0.00905195285558436	0.0249313960635581	0.00321799692063414	0.00585826926531165	1.1142667952809e-07	0.0204023693792463	1.99441637807329e-08	1.15535178205748e-05	0.00437696168277277	0.0486251189125353	0.04381819315024	0.0434094475806084	0.0346673803794431	0.0223665595185131	0.0218037749679586	0.0255805823548968	0.0299273740396501	0.0298442422891876	0.0219018287450618	0.0435447672144381	0.0199894132792829	0.0204366441016394	0.0322354212737417	0.027217309125758	0.0231061040860973	0.020893739650754	0.0240514794570581	0.0210276401145829	0.0274853581114571	0.0168541724558371	0.0243826254520568	0.0336932061101401	0.0366750982743001	0.0312014671292684
"p8"	0.00623387758117718	0.0189706233255358	0.0706860594357674	0.0826213055272685	0.0207229250174444	0.00715649116681916	0.0028881582134054	0.0509422802517756	0.00626040028737629	0.0617700947003662	3.17449628312368e-07	0.103540812251839	0.0426582047722671	0.00483000244068827	0.0128833665116936	0.00186358501208427	8.36085002198983e-08	0	1.03822806111261e-07	7.48151464671472e-05	0.00840082895870163	0.0135118306446959	0.0232411868477276	0.00377301512677054	1.04972339583733e-09	0.0100800562720091	0.0105547320216769	0.0502959238864737	0.0148983177375608	0.00727318215641705	0	0.00327789130051341	0.0228256449836019	0	4.67966597282138e-05	0	0.0208668848531533	0.015566796982833	5.40148845928296e-08	1.59197533049674e-07	0.0186119764868829	0.0320675668994144	0	0.0124065338152438	0.00647624473493378	0.00562005133990042	0.0167546682247919	0.0287368413518751	0.00898323267966929	0.00390124585468913	0.000791812076349227	0.0179062156364061	0.00883126344461863	0.002662438493091	0.0208889637762972	0.00805175489756997	0.000564596774157247	0.0162629804564918	0.0122569574856692	0.00909584008684723	0.00477187644185407	0.00896427248192384	1.65005503932002e-07	0.0177167225759738	0.00016213534235786	0.011749015591233	3.32864902485128e-09	0.00759295237637734	0.0194548631243154
