# Supplementary material for: Preferential Activation of the Hedgehog Pathway by Epigenetic Modulations in HPV Negative HNSCC Identified with Meta-Pathway Analysis
Source: PLoS One. 2013 Nov 4;8(11):e78127. doi: 10.1371/journal.pone.0078127 (PMC3817178; doi:10.1371/journal.pone.0078127)
Supplement: Methods S1 — R code. ZIP archive containing R code used to for the analysis in this manuscript. The README file in the archive describes each of the files contained therein. To fully reproduce the results, the scripts should be run in the following order (1) Preprocessing.R, (2) RunMEGAPSReplicateThreshold.R, and (3) Postprocessing.R. Note that the CoGAPS analysis and associated gene set statistics are stochastic algorithms, so results may differ slightly from values reported here though qualitative results will remain unchanged. (ZIP) [file pone.0078127.s009.zip › CodeArchive_S1/GAPS/ExprsFALSE.MethTRUE/NormalTRUE.HPVPosTRUE.HPVNegTRUE/nP8.nIter50000000.SigE0.10/PResults0.2398563484.Diagnostics.txt]

Diagnostics for P created at Wed Jun 13 19:28:44 2012


number of genes: 972
number of samples: 69
number of patterns: 8
number of burn in steps: 1e+08

Initial chi^2: 5.66088e+08

Iter	Burn In	T	chi^2	number of atoms
0	1	2e-08	5.66088e+08	1
1000000	1	0.02	2.15988e+07	700
2000000	1	0.04	1.95479e+07	726
3000000	1	0.06	1.90068e+07	745
4000000	1	0.08	1.86502e+07	775
5000000	1	0.1	1.81729e+07	751
6000000	1	0.12	1.78611e+07	754
7000000	1	0.14	1.75877e+07	768
8000000	1	0.16	1.73702e+07	744
9000000	1	0.18	1.72209e+07	765
10000000	1	0.2	1.70448e+07	751
11000000	1	0.22	1.68762e+07	783
12000000	1	0.24	1.6748e+07	782
13000000	1	0.26	1.66545e+07	742
14000000	1	0.28	1.66219e+07	751
15000000	1	0.3	1.6548e+07	755
16000000	1	0.32	1.65213e+07	738
17000000	1	0.34	1.64982e+07	734
18000000	1	0.36	1.64828e+07	726
19000000	1	0.38	1.64644e+07	760
20000000	1	0.4	1.6456e+07	784
21000000	1	0.42	1.64489e+07	751
22000000	1	0.44	1.64406e+07	756
23000000	1	0.46	1.64374e+07	774
24000000	1	0.48	1.64354e+07	752
25000000	1	0.5	1.64284e+07	782
26000000	1	0.52	1.64206e+07	774
27000000	1	0.54	1.64165e+07	764
28000000	1	0.56	1.64142e+07	760
29000000	1	0.58	1.64123e+07	744
30000000	1	0.6	1.64116e+07	743
31000000	1	0.62	1.64115e+07	781
32000000	1	0.64	1.64112e+07	777
33000000	1	0.66	1.64106e+07	770
34000000	1	0.68	1.64099e+07	792
35000000	1	0.7	1.64095e+07	780
36000000	1	0.72	1.6409e+07	801
37000000	1	0.74	1.64082e+07	802
38000000	1	0.76	1.64081e+07	793
39000000	1	0.78	1.64107e+07	823
40000000	1	0.8	1.64076e+07	804
41000000	1	0.82	1.64074e+07	796
42000000	1	0.84	1.64073e+07	814
43000000	1	0.86	1.64067e+07	814
44000000	1	0.88	1.64069e+07	803
45000000	1	0.9	1.64064e+07	792
46000000	1	0.92	1.64061e+07	803
47000000	1	0.94	1.64061e+07	825
48000000	1	0.96	1.64058e+07	821
49000000	1	0.98	1.64055e+07	813
50000000	1	1	1.64056e+07	831
51000000	1	1	1.64057e+07	836
52000000	1	1	1.64056e+07	801
53000000	1	1	1.64053e+07	825
54000000	1	1	1.64056e+07	866
55000000	1	1	1.64051e+07	824
56000000	1	1	1.64055e+07	852
57000000	1	1	1.64056e+07	826
58000000	1	1	1.64056e+07	836
59000000	1	1	1.64055e+07	868
60000000	1	1	1.64056e+07	837
61000000	1	1	1.64056e+07	826
62000000	1	1	1.64074e+07	844
63000000	1	1	1.64062e+07	830
64000000	1	1	1.64059e+07	841
65000000	1	1	1.6406e+07	835
66000000	1	1	1.64065e+07	837
67000000	1	1	1.6406e+07	806
68000000	1	1	1.64062e+07	878
69000000	1	1	1.64056e+07	858
70000000	1	1	1.64056e+07	860
71000000	1	1	1.64053e+07	849
72000000	1	1	1.64056e+07	807
73000000	1	1	1.64054e+07	829
74000000	1	1	1.64054e+07	822
75000000	1	1	1.64055e+07	814
76000000	1	1	1.64067e+07	872
77000000	1	1	1.64057e+07	861
78000000	1	1	1.64058e+07	810
79000000	1	1	1.64057e+07	877
80000000	1	1	1.64055e+07	833
81000000	1	1	1.64101e+07	841
82000000	1	1	1.64055e+07	818
83000000	1	1	1.64055e+07	835
84000000	1	1	1.64061e+07	836
85000000	1	1	1.64062e+07	857
86000000	1	1	1.64059e+07	830
87000000	1	1	1.64057e+07	826
88000000	1	1	1.64057e+07	821
89000000	1	1	1.64056e+07	851
90000000	1	1	1.64055e+07	844
91000000	1	1	1.64056e+07	870
92000000	1	1	1.64055e+07	827
93000000	1	1	1.64054e+07	820
94000000	1	1	1.64077e+07	832
95000000	1	1	1.64058e+07	844
96000000	1	1	1.64056e+07	807
97000000	1	1	1.64054e+07	818
98000000	1	1	1.64056e+07	843
99000000	1	1	1.64057e+07	818
100000000	0	1	1.64057e+07	824
101000000	0	1	1.64055e+07	847
102000000	0	1	1.64055e+07	827
103000000	0	1	1.64057e+07	789
104000000	0	1	1.64056e+07	811
105000000	0	1	1.64066e+07	848
106000000	0	1	1.64057e+07	837
107000000	0	1	1.64056e+07	865
108000000	0	1	1.64055e+07	839
109000000	0	1	1.64056e+07	838
110000000	0	1	1.64174e+07	836
111000000	0	1	1.64158e+07	819
112000000	0	1	1.64056e+07	828
113000000	0	1	1.64057e+07	837
114000000	0	1	1.64056e+07	813
115000000	0	1	1.64057e+07	839
116000000	0	1	1.64057e+07	838
117000000	0	1	1.64056e+07	838
118000000	0	1	1.64053e+07	862
119000000	0	1	1.64056e+07	845
120000000	0	1	1.64058e+07	826
121000000	0	1	1.64056e+07	842
122000000	0	1	1.64057e+07	825
123000000	0	1	1.64058e+07	852
124000000	0	1	1.64054e+07	838
125000000	0	1	1.64057e+07	827
126000000	0	1	1.64056e+07	847
127000000	0	1	1.64052e+07	849
128000000	0	1	1.64054e+07	860
129000000	0	1	1.64055e+07	846
130000000	0	1	1.64057e+07	821
131000000	0	1	1.64056e+07	817
132000000	0	1	1.64054e+07	853
133000000	0	1	1.64057e+07	815
134000000	0	1	1.64058e+07	839
135000000	0	1	1.64055e+07	811
136000000	0	1	1.64053e+07	834
137000000	0	1	1.64055e+07	815
138000000	0	1	1.64056e+07	847
139000000	0	1	1.64055e+07	842
140000000	0	1	1.64055e+07	810
141000000	0	1	1.64056e+07	834
142000000	0	1	1.64056e+07	859
143000000	0	1	1.64054e+07	816
144000000	0	1	1.64054e+07	833
145000000	0	1	1.64056e+07	829
146000000	0	1	1.64056e+07	864
147000000	0	1	1.64053e+07	824
148000000	0	1	1.64058e+07	818
149000000	0	1	1.64055e+07	861


Summary
<number of atoms> 834.68 <chi^2>: 16406032 ; chi^2 of mean: 16397574.6181863
