# Supplementary material for: Preferential Activation of the Hedgehog Pathway by Epigenetic Modulations in HPV Negative HNSCC Identified with Meta-Pathway Analysis
Source: PLoS One. 2013 Nov 4;8(11):e78127. doi: 10.1371/journal.pone.0078127 (PMC3817178; doi:10.1371/journal.pone.0078127)
Supplement: Methods S1 — R code. ZIP archive containing R code used to for the analysis in this manuscript. The README file in the archive describes each of the files contained therein. To fully reproduce the results, the scripts should be run in the following order (1) Preprocessing.R, (2) RunMEGAPSReplicateThreshold.R, and (3) Postprocessing.R. Note that the CoGAPS analysis and associated gene set statistics are stochastic algorithms, so results may differ slightly from values reported here though qualitative results will remain unchanged. (ZIP) [file pone.0078127.s009.zip › CodeArchive_S1/GAPS/ExprsFALSE.MethTRUE/NormalTRUE.HPVPosTRUE.HPVNegTRUE/nP8.nIter50000000.SigE0.10/Psd.0.2398563484.txt]

"1"	"4"	"11"	"14"	"15"	"16"	"18"	"22"	"25"	"30"	"31"	"37"	"50"	"2"	"3"	"5"	"6"	"7"	"8"	"9"	"10"	"12"	"13"	"17"	"19"	"20"	"21"	"23"	"24"	"26"	"28"	"29"	"32"	"34"	"36"	"39"	"40"	"42"	"43"	"44"	"45"	"46"	"48"	"49"	"114"	"115"	"116"	"117"	"101"	"102"	"103"	"104"	"105"	"106"	"107"	"108"	"118"	"109"	"110"	"111"	"112"	"113"	"119"	"120"	"121"	"122"	"123"	"124"	"125"
"p1"	0.0001179911934421	0.000119898447449796	0.000240209213458108	0.000213857398153252	4.71523534401552e-08	0.000143639922482057	0.000276052791919013	0.000201602118080011	1.84324853990013e-08	0.000184563982091576	0.000171414830518845	1.43559627528454e-07	0.000126411426455962	0.000446096636439411	0.000188661088384676	0.000137018996015672	0.00013020998907661	0.00020547632138351	0.000215105596630002	0.000228267712551899	0.000172718888856967	0.00019741572125242	0.000144453616158498	0.000102778046770487	0.000229308093311961	0.000396609804218007	0.000316172917657711	0.000202712041863409	0	0.000231466416978848	0.000192546645490558	0.000177363754369367	1.20760277798533e-05	5.19408435521926e-07	0.000206262144920195	0.000190989681642977	0.000149244676872656	0.000391383743077122	0	0.00029049668027099	0.000199642030400455	0.000263508646958996	0	0.000176644218974813	0.000197894978194826	0.000175539780660784	2.68840490982112e-06	0.000268713207484734	0.000172303327561529	0.000138028930419602	0.000138854065659586	0.000199455443619993	0.000190898084744785	0.000157778873943388	0.000215610487634284	0.000162058928971331	0.000130344387555129	0.000202633723004522	0.000193333386460386	0.000190061894783046	0.000166222308498923	0.00018534572754878	0.000124172719842179	0.000187009910560915	0.000145962550740845	0.000143211913020328	2.78244661389085e-06	0.000161562296887484	0.000626822579047635
"p2"	4.21416810167118e-05	4.64193227944e-05	6.51653341053457e-05	8.31214863891666e-05	4.88838535975528e-05	5.98831215131963e-05	2.09570407728736e-07	6.87556833860818e-05	4.34810267947325e-05	6.49996397562133e-05	4.98676137982737e-05	4.6149167023178e-05	4.94965659505e-05	9.45824369188907e-05	1.43904753243198e-08	4.82176578700499e-05	4.03121909142746e-05	6.39110711271397e-05	0	5.74696391979505e-05	5.24463489566401e-05	4.59462120214239e-05	4.63787227539331e-05	4.2074437404441e-05	1.24442390042916e-05	1.15891796103157e-08	9.31191775732839e-05	4.8511017807153e-06	4.27568436035602e-05	5.30345093777091e-05	4.83783831248787e-05	5.02097074534656e-05	4.96169659585834e-05	7.37499190315075e-05	6.09560229969975e-05	5.0922489004695e-05	5.47755310093674e-05	4.37089928774024e-09	5.19500446448561e-05	4.91556146728344e-05	2.5997006915797e-07	4.69844792841077e-05	2.11675912734652e-07	4.81458803097235e-05	6.47216937825523e-05	5.59482231388393e-05	6.30778595417426e-05	5.84062433962956e-05	4.31944669385954e-05	4.16322876821596e-05	4.64349737769881e-05	4.68161487784413e-05	4.35928278358431e-05	4.55487863228992e-05	5.31933311167462e-07	4.36548643504906e-05	4.32661550296645e-05	4.55902264210419e-05	4.64642599527411e-05	4.48462937476343e-05	4.32645809826297e-05	4.52631332611096e-05	4.46196905832902e-05	4.21060689648302e-05	4.38281385882257e-05	4.22470066447144e-05	4.7279102971496e-05	5.18257969539548e-05	9.92771020279889e-05
"p3"	0.000139773368171572	0.000164546737877262	0.000229201617430232	2.30651796917822e-05	0.000167251574428881	0.000245830141904993	3.26013218262136e-06	0.000211364782211224	0.000119589838908801	0.000242876250697993	0.000171827612318754	0.000246207889321604	1.8358722829757e-06	0.000392816081497222	4.25340356173e-08	0.000169901258808662	0.000135747638950761	0.000193192141670777	0.000224334305392565	9.69156694276597e-08	0.000188075356688469	0.000152355453708035	1.1265277901268e-06	6.72463260221439e-07	5.07730313025842e-05	0.000381646935967	0.000398518197566299	0.000290347808722678	0.000129567336240833	0.000179931748224618	0.00016228324003537	0.000204953612582201	0.000154203981999321	5.92331936716158e-05	0.000219038094800443	0.000158558316396057	0.000268409311342186	0.000230347990755874	0	0.000178726336206237	9.2405088667668e-08	0.00028771386193191	0.000374252513440081	0.000172656948131891	0.000244546187792069	0.000210634401944775	0.00023387387501598	6.86243875813847e-06	5.59990063862463e-05	0.000134497936351855	0.000173610978399185	0.000136209209316146	0.000128768582307792	0.000118682210172751	0.000216387163567094	3.65879196717842e-08	0.000131796220616552	0.000135618005253728	0.000131772788670481	0.000121681733262969	0.000118386377932848	1.90313227092896e-06	0.000126083354491542	1.30320659006671e-06	0.000121876540202109	0.000128661593803977	0.000181637317906227	0.000203537657418466	0.000304719744575764
"p4"	9.96962137982667e-05	4.51230122733688e-05	0.000204074821327086	0.000223487782393556	0.000120469454739139	0.000117568102635175	0	0.000151121651667529	8.7205354855686e-05	0.000158529250627657	0.000122812675291535	0.000285631662392382	0.000119798936489684	0.000235543886447401	5.91192414274456e-07	8.08557352175558e-05	9.59380469074148e-05	0.000143079090136082	0.000141601487292502	5.74105806704228e-05	0.000142666440390102	0.000113036249786442	0.000113982394278423	5.35382184116276e-05	0.000291778719419388	0.000164115147677873	0.000143000488833649	0.000112810679066897	9.20041810549372e-05	0.000110714956914029	0.000138079278496153	0.000133478150856685	0.000124223918369546	0.000127227745074727	0	4.79440467929108e-05	4.76898387012458e-05	0.000136447785013404	0.000101888184032376	0.000118106399425065	5.18249222863952e-05	7.13631691469369e-05	2.47730729991661e-07	0	0.00012705862483209	0.000113044840879392	0.000117426782532618	6.87775526817388e-09	4.67720684098553e-05	9.87797048416148e-05	0.000103925482018891	1.9735830802606e-08	4.18015516162562e-05	5.32727271748321e-05	6.7197221473978e-05	4.92050389446226e-05	9.57741335493528e-05	4.06648379693168e-05	4.22764226549579e-05	5.96877454260824e-07	5.00122976725828e-05	4.64148371265586e-05	9.78188813738663e-05	8.82418829291775e-07	6.26863387234174e-05	8.91375326580491e-05	0.000111617349106618	0.000105850367229178	6.84758862395776e-05
"p5"	0.000137856309732842	0.000122195571581322	0.000164778948614179	0.00024516932564837	0.000143839738282107	5.07483150077855e-07	0.000692832198932242	0.000207190545459174	0.000163522814476992	0.000159199243179338	0.000135599551292994	4.33467226776922e-08	0.000133494738864063	0.000650615716418509	2.4484894487509e-08	0.000136349036390216	0.000142806832514378	0.000157633957669998	0.000162382982320828	0.000331180678413025	0.00014728167105555	2.77012390275508e-05	0.000143742745779224	0.000125291934817886	0.000403192563328513	0.000190452734487749	2.16141321183983e-08	0.000216276507609941	0.000160902244364804	0.000145337481826313	0.000150335821408298	3.19340330476556e-09	0.000187809587011557	0.000353433129675721	0.000171866275985852	1.97830836549826e-06	0.000170896201556062	0.000190162953793233	0.00014260726336884	0.000171662390891092	0.000206213514372756	0.000171623183396228	0.000261684569026444	0.000125853309657866	0.000115622588538984	5.91818994982303e-05	0.000161441734933675	8.46267922470161e-08	0.000126560617555483	0.00017202237846372	0.000245400249187127	2.38487304844076e-06	0.000117772771212957	0.000128499970689494	0.000204624327299017	0.000125759929356981	0.000165029596273092	0	0.000122350731987907	0.000123199064007534	0.00013141735832136	0.000123118473434325	0.000175709956346987	6.60578134322701e-08	0.000147518424035834	5.34576360709463e-08	0.000145488638723503	0.000141529520772645	0.000219639373768786
"p6"	0.000126419473674557	0.000126790636579574	3.80672841186851e-07	0.0002110227084002	0	5.34537898626724e-06	4.98673874974289e-06	9.21608170915481e-06	0.000143510895083764	0.000178430359327979	0.000153412203155241	0.000202903818415989	0.000124340381362141	0.000797663171048144	0.00032748630347427	0.000137074483085512	0.000124357041055646	0.000178410620505119	0.000179673831062049	0.000194543555398863	0.000165595271810888	0.000189302551348561	0.000165488153655117	0.000103480504226725	0.000223752901113814	0.000203306914916176	0.00026011221636907	0.00020502871007636	0.000130465546075797	0.000169882667584014	2.18047485730011e-06	0.000160287354759418	2.75009460075931e-05	0.00022873445374224	0.00017890278420652	0.000196866058590632	5.7098646628068e-08	0.00027445756558228	0.00020930149487577	0.000177110185690051	0.000215951998611407	0.000242838105490419	0.00028730364054139	0.000167497687565332	0.000176398459770307	0.00018532267685093	0.000186156004796446	0.000172228164796716	0.000121931963517097	0.000142543531035584	0.000140016416283199	0.000118962478717312	0.000121118131086705	0.00012642166168868	0.000177680803999928	0.000118347722394245	0.00013540460808962	0.000120507687382818	0.000123269396615911	1.5386838300145e-05	0.000121810028523915	0.000127266599611495	0.000143994310557541	6.71921683027441e-08	0.000126383949659818	0.0001233259352227	5.8178373678312e-07	0.000150440257113314	0.000357147351757358
"p7"	4.37441282956936e-05	7.06786311911769e-05	7.54806559783612e-05	0	0	2.47071527738605e-07	0	5.51209532607556e-05	4.37875576356919e-05	5.69156252570184e-05	5.26268354923633e-05	5.75992319066399e-05	5.44910428642247e-05	1.89620628632372e-06	4.1045923167345e-08	4.75257072322061e-05	5.26375270459947e-05	8.5149861362161e-05	0.000121452851803455	5.00119948443975e-05	5.44987534360856e-05	1.22694747631419e-08	5.8363387679863e-05	6.20182745306983e-05	8.70491580500661e-05	0.000109689100432799	0.000101290079960028	5.57957857430116e-05	4.12220131323946e-05	4.68100179358054e-05	4.7528160337056e-05	1.29475823939431e-09	4.61276553571602e-05	3.10687173161897e-09	3.4295525114962e-07	4.4266776010697e-05	5.3578996600619e-05	5.00651240147643e-05	3.91990689121756e-05	1.53800163321895e-06	6.13281939427799e-05	3.61125458647823e-07	3.21994927989424e-05	4.81539707863443e-05	0.000141289952256517	0.000115923959981207	0.00013300788894401	6.41513034581154e-05	5.68514563116382e-05	5.05754488806767e-05	5.07383622909011e-05	5.78809401956222e-05	4.88328621574663e-05	5.28184231067181e-05	0.00010701710469356	6.58740123126362e-05	5.12943391770192e-05	5.3127309736457e-05	6.2220354256964e-05	6.68627633524395e-05	5.59714048607998e-05	5.78496376150732e-05	5.45065697763925e-05	6.1138270150398e-05	6.58020816260887e-05	5.00613338920753e-05	9.85649191990714e-05	9.75143443298517e-05	0.000139946294534993
"p8"	0.000120369060491643	0.000126415058999149	0.000310105313877731	0.000391195896842389	0.000254095630228601	0.000168856179424068	0.000207055111667998	0.000279945392273775	0.000118163962599724	0.000316325327299621	4.34580633763579e-06	0.000478830498576612	0.000189523028349182	0.000373607563893593	0.000152733504480592	0.000123276306504828	1.4240339112362e-06	0	1.77543160269188e-06	0.000187614431432243	0.0001817484044227	0.000177012197815919	0.000164483126773869	0.000152057466554444	5.55524357565598e-08	0.000289977717809134	0.000245445236075898	0.000206140326894255	0.000134137975483025	0.00019777672572009	0	0.000163130050480437	0.000254581744082725	0	0.000110608656520288	0	0.000186786610756167	0.000205202610302938	8.60984932057392e-07	2.52584106674917e-06	0.000263138181400385	0.000207230006830306	0	0.00014945595151238	0.000227401161262508	0.000195240592213903	0.000205943296470185	0.000230053952361397	0.00016240908361385	0.000133144623563287	0.000149439090951878	0.000184562056038964	0.000176605314496798	0.000175890371608854	0.000215649963495841	0.000159368499119142	0.000150549857374719	0.000175178634538522	0.000178414613857839	0.000159906847356179	0.000161802685834629	0.000168056823187074	2.55229722774655e-06	0.000174478312792074	0.000209578059284211	0.000141379585515609	1.11549281372984e-07	0.000166578884785876	0.000276331980578385
