# Supplementary material for: Preferential Activation of the Hedgehog Pathway by Epigenetic Modulations in HPV Negative HNSCC Identified with Meta-Pathway Analysis
Source: PLoS One. 2013 Nov 4;8(11):e78127. doi: 10.1371/journal.pone.0078127 (PMC3817178; doi:10.1371/journal.pone.0078127)
Supplement: Methods S1 — R code. ZIP archive containing R code used to for the analysis in this manuscript. The README file in the archive describes each of the files contained therein. To fully reproduce the results, the scripts should be run in the following order (1) Preprocessing.R, (2) RunMEGAPSReplicateThreshold.R, and (3) Postprocessing.R. Note that the CoGAPS analysis and associated gene set statistics are stochastic algorithms, so results may differ slightly from values reported here though qualitative results will remain unchanged. (ZIP) [file pone.0078127.s009.zip › CodeArchive_S1/GAPS/ExprsFALSE.MethTRUE/NormalTRUE.HPVPosTRUE.HPVNegTRUE/nP9.nIter50000000.SigE0.10/Amean.0.1036200821.txt]

p1	p2	p3	p4	p5	p6	p7	p8	p9
Meth.AANAT	6.78709295385699	0.335334329519625	0.000382004842269944	0.859495374577618	2.9696843317118	0.00295027865112043	1.1579674485069	3.30190880575907	1.16690838585001
Meth.ABCA1	10.582506060272	17.4798586358585	19.6519619890612	11.2112533306615	15.5677543870389	19.4970778467347	19.2006036616491	19.8202800800063	49.4666971986386
Meth.ABCA2	9.0641779687444	13.6457955520466	15.2930940827728	11.536390546999	12.6479660248998	15.8776099122326	18.6697119774271	16.617650085159	45.424640732483
Meth.ABCC3	3.91364890042724	20.7165475727233	18.0793976866234	8.82180487527441	22.6791585450475	23.8986336418362	13.6411728167165	24.3088048613083	4.61961097915665
Meth.ABCG2	11.7134526095132	11.6629942220816	20.9075854746598	11.1465749947251	1.40895779681812	18.0100025779637	20.6866620506442	18.1592454220849	45.139038235429
Meth.ABL1	4.24475384553337	10.708394876826	7.08628659808376	7.85903318922399	7.1417405479429	7.39374123226551	11.7155581186761	9.2635990937907	34.326935975576
Meth.ABRA	0.485633172531645	0.711073624190576	0.121988805327906	0.000238117618533127	0.653888021046606	1.02729339254693	1.44425499910822	1.17693107253803	1.03909569234055
Meth.ACAA1	8.69429025536933	15.8263669528693	15.1279580630155	13.7789332500323	17.1807862829745	12.6908093494	21.5932813063885	19.4885838238074	57.1967771449682
Meth.ACADM	4.74117834073472	18.6066099885948	9.24027755397995	21.1541826319735	31.3738267070021	2.32174465533868	9.60070695279522	5.35006408205724	69.1000442880673
Meth.ACAT1	3.01749246056905	6.07244689930536	4.96425459634633	4.38091065927936	6.53125449095494	4.47775377709046	7.66441663297728	7.43992636287603	20.7358111737044
Meth.ACAT2	2.10701296057006	3.44943557963815	4.7500321649344	4.13982940096072	5.25857172654887	2.05622529622844	3.55706405178686	3.82034797117748	17.0721550097664
Meth.ACE	8.96513436528273	0.000282704669723623	10.741165598029	23.820301153339	28.1953753320397	22.176310492246	25.771195283681	20.1222467535146	46.0927491894478
Meth.ACE2	4.6717278613779	1.45274522515491	4.09240934425105	1.93719625266579	2.9817064341351	1.9152153585768	5.89059229011871	4.34490528323751	8.28195356655451
Meth.ACHE	13.151450581131	18.9554771561937	19.646425176877	14.9350809536883	19.7790943009039	20.9869793039606	14.7666015344863	19.3769016632661	57.7950098486507
Meth.ACLY	13.2398818793629	9.63694530007344	18.6270250167414	6.39726191196944	14.4187018816722	22.1480707456135	20.5118008690974	18.4687275621662	21.7901320707401
Meth.ACOX1	10.5187105060805	13.6535924858009	16.7924899645554	13.7776340462709	14.0712991626111	16.1336932005716	22.4272471484731	19.6252214475357	57.4318729937216
Meth.ACSL1	9.17224494753878	12.2665885668408	14.4239392707768	12.8149285043699	9.25457530614728	12.5408652761752	14.6563167853617	16.0522775613658	50.1148759236279
Meth.ACTA1	5.2110328021133e-05	5.95995429779785	2.17483392618389	2.51438074795103	25.845117324603	4.57672517319625	0	1.07835956654629	26.1774421285889
Meth.ACTB	11.9115571256317	18.6980503594649	18.6041945779303	14.4290220863498	16.9107475132151	17.1308337001243	27.47310232654	22.5764811013012	64.2360227312972
Meth.ACTG1	1.48982858069269	29.1165271623391	17.92185700484	18.1294782464904	15.6862990328718	21.1500402025734	17.4910677959516	25.5299853587501	63.4692506523522
Meth.ADA	7.4725448082575	7.2227026614621	7.66030189239363	17.4675633021296	0	5.70196131982333	14.8403295475655	13.0952826589553	47.8035267918091
Meth.ADAM17	6.40981697293653	11.206942094348	10.5564657434309	10.8702224147918	9.32259981251068	10.8486559982937	16.3877177710624	12.6382626606501	45.7580804481943
Meth.ADAMTS1	10.6486261264705	18.5389206379769	17.0779597870577	9.43241173298652	20.5399004029863	31.035969543786	8.71132295584948	20.7174189351729	11.4598721724002
Meth.ADAR	8.81369701280258	16.1671977435027	16.3875370638775	14.0140378360053	17.137037856884	15.3282653589798	21.0695526536057	18.057381414477	57.9745894821888
Meth.ADCY3	3.72155694680152	1.49402117452674	2.04990401952314	1.51374105673826	1.81092243966964	8.46837381927614e-05	1.5789323252455	0.000220662844625092	0.860513518129809
Meth.ADCY4	7.64230372920761	1.22001490801131	0.0216200198521215	0.00271070262517693	27.262768734533	11.0772398315484	5.1326075435436e-07	11.5677759042904	38.4320172226809
Meth.ADCYAP1	0.000129929007511865	6.76010358806359	2.85538526379576	0.0874531201799287	25.4983752057595	8.31278101797005	0.586154033844048	4.69624853025288	36.6137840076003
Meth.ADCYAP1R1	7.5559135440377e-05	12.2088372616694	8.52969548092413	17.3522275902342	36.2577172060395	15.4755921574699	3.99832621643853	4.74616187584307	40.5683244315596
Meth.ADD1	8.43405116024895	12.2953421800523	13.2062904815174	10.7849991806651	10.83804226659	17.2144669322005	15.6896402189792	14.4451403884065	44.620774089853
Meth.ADH5	8.46649139950518	17.3413659662218	13.4887632156788	15.5037274370881	13.8324242211517	14.0081558956156	25.008355073317	19.7990911925119	60.7149477895344
Meth.ADPRH	13.144935080137	12.9551890532237	9.67556899262055	9.73526123341964	13.7050396856811	6.91526128614376	5.14200120670928	9.78748876663829	25.2525220365388
Meth.ADRA1B	0.816217135803062	1.60652947337259e-05	3.42732282551434e-05	5.47732501039884	0.274920660462095	0	1.25930071970327	1.06965003051961	1.21055060521136
Meth.ADRA1D	0.000188869032661557	1.142741655052	1.62597253945904	0.368480157164048	1.6427755945647	0.00108584803697349	0.177694016937252	0.701443020456124	3.05484367727975
Meth.ADRA2B	0.822438590407377	1.34918316868247	1.59495728202685	0.884817506489391	1.05765549864091	1.29904702807108	1.72386848714652	1.24612462589823	4.18789533246383
Meth.ADRB1	0.429459915716815	2.5718662671169	11.4037011769841	2.08022009216409	9.14586259224437	14.2227709528257	0	2.59242574328932	8.94902912322014
Meth.ADRB2	2.43176209334783	12.4091752089549	15.391072610005	11.0043283872695	6.99163585579398	10.5006610430024	8.8569833162462	4.52329420807106	40.4554701623336
Meth.ADRB3	1.45373257272245	4.71154938696906	3.40891742170167	1.79857788317074	12.9944415914342	1.58534548289308	5.03809776176551	6.13083714807269	15.0062918336424
Meth.ADSL	12.041543495411	20.1228968761962	22.0148665673883	16.8136433674122	17.3277253358328	21.7586255400635	28.4580297840702	23.0520680109615	67.9510003264993
Meth.AGGF1	4.57342434844008	9.94380647185309	11.5256847086132	14.7488647218031	11.5711099204587	9.99328454634313	17.4468126938411	15.8915392743009	51.6491451414415
Meth.AGTR1	0.941456861527089	7.88174696486997	2.10176409392356	3.51767594810861	25.3625739648998	0.570225801685143	9.57095252791666	1.08428087108534	21.9251476168819
Meth.AGTRAP	9.49144087962941	15.5270989602039	17.454591121407	13.2476939910201	13.0993858682211	18.2750624300819	22.3863699775709	20.0938486288687	54.7729201453298
Meth.AHRR	0.84501687841512	0.00443175992784737	1.41580344815088	0.905432733628951	0.000367900135022502	0.864688123109374	1.75518299176793	0.00958206212753541	0.768128719280258
Meth.AIM1	8.07174736001464	21.1813211970186	17.9562114932652	17.7574857456422	17.9888426646616	18.7818575494171	18.9666858478203	22.2767478308686	57.3509649331288
Meth.AIP	10.616942944581	7.61115207479654	11.7788572203276	17.2468517283001	0	5.05668776960581	9.96052496248836	15.2700839028521	37.7896751016315
Meth.AKNA	0.998812005405679	1.68963336807528	1.93980546209071	0.820265445834711	1.58256057688991	2.28911816159957	2.37086619908107	1.77853165273792	6.04557434557514
Meth.AKR1B1	10.9156569375878	19.245869290072	19.8475437090798	14.8906016516578	17.981568075414	21.6455357095584	27.2628226318972	23.0675622580596	64.5150310021227
Meth.AKT2	6.14261754570242	11.7925232953648	10.2223034887947	13.5047643224853	10.0217947226817	9.07075818844005	14.7802459399629	12.6339042333213	40.6552492793159
Meth.ALAS1	13.6784577819413	5.4636487909562	3.59144318992293	7.46501314281923	7.91531254046478	7.43494324900134	2.29716438316273	6.06150069766542	40.7854492205377
Meth.ALDH1A1	5.43021231521359	12.5265114219169	2.48437735830269	8.25021221131061	10.4789358633153	0.000132160469429879	14.2443278139802	9.67492967700285	43.3101919842736
Meth.ALDOC	21.8018224506571	0	37.3919631329768	9.07754320436335	16.3422352989385	9.37758334005742	0.592911355866574	0.468539379464539	64.137113801202
Meth.ALOX12	6.43052832137059	0.570457180577056	4.14982627807904	2.99048542344983	1.42847123977792	2.50223493716552	3.68539442299548e-06	2.66149057719911e-05	5.35087397131776e-05
Meth.ALOX15	9.04564037230109	1.72755644620526	7.4038115047654	13.3009599410349	23.1219796487798	12.187902569121	3.84749576510256e-05	5.72856093753204	31.0381982392463
Meth.ALOX5	7.99574806958469	6.84556203039277	17.4813262848121	7.51421544194239	9.18579781276332	17.3422512557877	9.58414520006786	7.9987548695332	29.8486231296531
Meth.AMBP	5.93704257654765	0.000894507718970568	4.00791954336139e-05	4.23153660616946	1.43147095060875	3.55154375346498e-05	4.53415428460988	4.02612856625337	2.47823040393386
Meth.ANGPT1	4.54974832202727	8.76283632605388	1.63246882891485	0.748412714515124	7.04337165869978	6.38861408088058	7.5672569272848	8.01647968608222	33.028516940164
Meth.ANPEP	6.12692331773889	0.652912389890733	0.000432818975657293	0.472711047092433	0.821968894029956	0.59361239844175	0.828811441437179	1.06110065472079	2.4776014585527
Meth.APBB1	15.15037516504	17.2449754115865	46.302555172159	14.1129246734597	13.2921193797162	23.3489816391257	5.11703657959636	5.67552396500733	68.307948117105
Meth.APC	1.79803291528216	8.71417109128078	5.09805044825524	1.36739776409501	7.48501437300013	4.06170062258347	4.64164399758722	7.70397236877674	13.0571167998174
Meth.API5	3.52468099034336	5.10583198667542	3.2954302505128	9.15976838877893	7.55872214777398	3.32549295079618	10.0427644571066	7.86335756976362	30.3750905612012
Meth.APOB	2.86435102635765	2.46665030924428	5.8101461351785	8.10630720268912	7.93061283508939	4.6229302470432	9.20562111017746	2.80455593203218	17.1413131350422
Meth.APOBEC3G	10.3935855090165	8.44260149402325	4.87658343145119	5.21243347045781	7.94970884595601	4.46107402238642	2.19821628756294	4.80154793543563	37.1046769077462
Meth.APOH	3.84678418143857	1.34063733361966	2.03350779446805	0.977698550736042	1.69302381170909	1.9035863229265	4.23500406945268	2.85986286056073	3.5050756874622
Meth.APP	5.84822483936503	30.6612995925036	16.1217500973351	13.3627751063339	19.7339263889663	16.3225914475199	9.64098412515106	16.40981447264	22.7692432698979
Meth.APRT	13.142475712931	14.8231089281615	22.0347921909057	11.7955597829167	15.5485533017888	29.0925559156981	24.2719352370362	17.0945587518593	55.7068972156568
Meth.AQP5	7.59543993062124	4.0998748323011	1.73067014184627	8.693068422236	13.2145673562302	4.58973504115239e-05	1.59501253300237	6.40379995043898	18.9181062488713
Meth.AR	3.46782531415895	0.41978663200241	5.21473612349257	0.000118785212070372	9.41016470723101	1.3728882212182	7.27338085850105	5.90313629049796	0.355532513229789
Meth.ARNTL	5.32834041956119	8.16781829550816	8.3192536791533	10.907128136694	15.3326451373764	12.4215251280164	11.5036123266265	7.70192611859067	37.2939881284565
Meth.ASPH	10.1322097346953	10.8006951480585	24.5767437537773	14.6708749208873	15.558112653027	10.3422724266439	21.8895730402624	16.5444515201909	61.8117151953305
Meth.ATF2	9.32033314614021	13.9625524364766	13.6584419607514	11.9766539545274	13.7928896647226	12.3464450608515	20.5262212106555	17.5108863188157	50.604371901771
Meth.ATF3	7.66601017684312	1.17425566113207	0.000174898135579398	3.65731319177782e-05	0.251697892948608	1.51592953141552	8.31540162547176	2.02965364069261	9.27649137640663
Meth.ATF5	1.75526103412334	4.06844811723466e-05	2.66262940771394	7.03560864417189	0.000717999245828605	0.156659189894838	3.42345340756341	0.63429761818794	12.180373756428
Meth.ATF6	5.0752424061128	10.4669253783739	4.7354243745901	12.8527451440524	11.2966866324786	5.49027203700351	14.3416703045524	12.1032940987584	44.4249531864139
Meth.ATOH1	9.07252865616407	10.4279673880439	13.0107479119375	16.4185944094962	18.3531754661556	26.4482103161391	10.1173370155898	13.2783040113862	11.8967425319197
Meth.ATP1A1	7.74516402365033	6.04386739226322	11.9477959356887	8.83124591089061	9.60556420322997	12.2752120084063	14.6984108034435	12.6475557425562	27.1447561999893
Meth.ATP1B1	10.8961552116224	16.025191433088	17.8306654911425	13.5687006440798	16.7702729696651	16.8470637763016	24.3422529528106	20.3930163469035	52.3641152128647
Meth.ATP2A2	9.23781865997621	17.4335921949011	18.0644718988011	12.9952691268254	15.3502732326804	16.8245575841675	25.0151043520517	20.9992670369657	56.5574529493929
Meth.ATP2A3	17.5760130764936	5.69275328334885e-05	15.8694149266744	17.7268537225739	18.36280872184	11.431850084683	19.5920713770162	9.88088936105727e-05	69.4263201301112
Meth.ATP7B	6.63507359056284	18.3987530180362	7.62407627319481	12.6361323325837	14.0816489881514	5.38391199813136	11.4607095818039	1.75968420567311	48.4774337911369
Meth.ATXN1	11.4081587976138	19.1591463525596	20.7839548557625	16.6930265436658	16.1658023779975	20.4868950911061	25.8108297012661	23.0075652680264	67.2657534650377
Meth.AURKB	8.78345755758697	17.6207780576999	14.9946703508685	13.7192510071198	16.28329650142	12.6007412376074	24.4036631460606	20.6499199745157	60.6584764708257
Meth.B2M	11.3269624543094	20.6449698297182	19.6175442450211	16.9807481093977	20.5287693624028	18.7256649003224	28.9699816911673	24.0687819065959	69.8416561114543
Meth.B3GAT1	7.27366320887294	9.00554966525295	0.202032820725963	11.234183813741	22.4879740448963	4.34134426030008	3.76310955211049	0.730885718315264	34.4310520190032
Meth.B4GALT1	10.2289658267485	3.37813191585896	4.42372683726482	7.44523013373356	5.79552674038374	3.14585862231541	2.44755511915952	3.98181197302106	22.89788534967
Meth.B4GALT5	13.0028222997896	20.5632016001839	24.3655624457507	15.7349617026734	18.6013509711901	22.5844601246106	30.6792530275374	26.1005129320504	72.7704488438842
Meth.BACE1	11.03218134513	34.7431989725034	18.3708597580576	9.74894467213138	22.7605924828269	22.7163711017219	9.09831935307823e-05	20.199075982362	0.786084654119673
Meth.BARX2	10.8783345512903	27.7537873544167	17.7168775458054	10.6176595632161	18.6017749867604	27.7138210643648	12.559335889821	20.8696780052787	18.3290227365841
Meth.BAX	11.3898623856191	13.5065803871633	17.2163473378084	13.4173975919671	14.0055246420874	14.4631364107913	23.7723690688444	18.6230192142636	44.0246037677385
Meth.BBC3	8.44939795173081	12.331579184127	15.6528706900832	12.6869428887317	13.3011096804424	12.9634760598712	18.3138703446231	15.9341192769449	49.4190161307849
Meth.BCL2	5.23985626542416	16.7748654317654	11.1937134381482	15.513158315154	14.3019866715923	6.5149978217513	4.64982472766844	14.1980098902969	52.1214941892015
Meth.BCL3	10.0073203496757	13.8810378238084	17.1123992769842	11.6194210975138	12.7033119238831	16.0214159224801	20.5823612177144	17.0648747097639	52.0241630115357
Meth.BCL6	11.0791855758414	16.965441673999	19.7509883940351	17.1751287602399	15.1054411307404	17.5127579315204	25.5274832958843	22.5891290628211	61.4262931026063
Meth.BDKRB2	9.30707478676245	10.0863344077862	11.4934633202883	7.19465410124001	14.0637573640025	13.3566337814396	13.0990660318743	13.07222208376	11.1667814568266
Meth.BDNF	1.58978384054457	9.32306653244887	0.237024603126235	9.61618461764015	20.0537142387305	5.77173941631649	4.83464740216925	5.50611133633906	33.3701086635702
Meth.BIK	11.7442681665019	6.02423293264337	10.3666689844471	12.9403218819123	10.4527624322891	8.92732856984047	4.94985021162438	11.7410518411396	30.6034206150055
Meth.BMF	12.3007687405722	19.4419472466385	23.2487081414596	15.451895048292	18.1779546812123	22.6723461037368	28.0788755466609	24.3522967696869	68.8309351811585
Meth.BMP4	7.17872471179009	3.61280373079776	3.43897554245478	2.58859904304231	5.71720867794938	1.79832492263519	3.42474960479901	4.01853703528806	11.5814209162547
Meth.BMP7	10.1441707374265	20.8790042448406	19.0300239443151	10.1574479722584	21.415924773135	37.5839346666388	12.2543180496013	23.7399265999391	8.67993617116094
Meth.BOP1	9.13043622992552	15.3328925841989	17.0706956827568	14.026885957247	11.697007042166	18.3060301296664	22.756459024009	20.7825644490617	55.0190390805483
Meth.BRCA1	2.74054813970647	0.435328337828256	3.85934374765636	4.68563448946621	0	4.42697025599565	1.2502787254951	0.00010306381610792	1.69714293934964
Meth.BRCA2	1.14673977072007	3.27902335006854	4.23956561730731	2.18787110454642	0.000267822847710078	0.270126652752159	1.27265175737788	0.995406127073443	6.3603049641204
Meth.BSG	20.6425516024667	0.000112870619308734	5.85413397011549e-06	26.7832472514849	22.9663394889207	21.9176359618659	0.000147000226565826	19.4342080672765	77.9159570341399
Meth.CABP1	7.946231213767	12.5639498740284	12.4340058773232	10.3463426106073	10.7750082366845	12.6836227626339	18.0707980177319	13.85317603462	42.3206232718791
Meth.CALB1	4.10198802815738	12.8404986378862	9.86633185683206	0.370888236261471	20.9994730342182	11.9705184163811	0	3.98657533327516	58.5210122602525
Meth.CALCA	2.07918506020406	6.61614785668001	4.57278622106709	2.39181419655208	21.4080823145327	4.25622726273338	3.68222987600871	2.64498334606949	25.1953092363706
Meth.CALCR	5.34628431718814	6.73510977584713	6.1301574033377	0	22.7538274656313	7.92833050580274	0.647099114458679	4.4587775257125	36.248645652848
Meth.CALR	13.5813729054046	20.1062750717567	21.1282028225072	16.1075057794354	19.2657466258092	23.9167743271276	28.0275164921804	25.7412837202546	70.3367809281875
Meth.CAMK2B	4.76602119731348	3.04202318931079	39.451617416356	15.6430402694253	31.1684831624902	18.9138920051483	8.51369031240719	2.97523188518528	55.6657064500056
Meth.CAND1	5.37474756190686	9.55464178794396	7.51468244198609	8.06365265927652	8.64836752086372	9.74563910203421	12.9527907192029	12.0661732602996	31.1368674464097
Meth.CAPNS1	10.3051702210477	16.0198294913633	17.18713438057	12.937381268908	14.9033354845949	17.4691197114241	22.6692975668521	19.4859796442135	55.7902924836989
Meth.CASP6	8.6140470416764	5.17254603578213	9.85641226219264	3.58530620532853	10.970702544706	9.36164758676433	2.07468825775077	10.4717289440057	7.00290029714004
Meth.CASP7	13.1510683164345	21.7815623842112	23.9399321579266	16.6581418240219	21.0473792632961	23.6536266361093	32.0299996174682	27.2392710647625	76.1852079763098
Meth.CASP8	4.5047537946578	8.18844654488642	2.02626477977834	10.5563171991781	0	4.68231238652626	9.9329569932661	7.68532735826933	27.5779908420242
Meth.CASP9	5.19584347215578	9.26529283410289	8.42930872842296	9.95562621973263	9.1823924123591	7.74187575922083	13.9965154142211	10.8731308834193	35.6509488209782
Meth.CAT	12.2044462908592	10.6789361989493	14.8715843124302	10.5426568353584	13.9143950312376	12.5644109940402	12.2386104003461	15.2849659974115	33.9618491361525
Meth.CAV1	6.85013896989286	9.56935884490871	18.3911985954452	10.6189129609839	11.8682073451577	11.2843381562468	16.6713170192033	10.7277603202374	37.9929565052556
Meth.CBS	8.42072162446872	11.3557764807687	12.2338814507086	13.6275458020341	19.5906043551307	5.39223183566843	1.47711604724018	0	54.9612973858117
Meth.CCK	3.55085241562202	2.85975596947009	15.4385279723433	3.24784865616516	15.5216007334814	13.8287770651542	6.39630496415018	5.39110688487962	16.835417190537
Meth.CCNA1	1.28739558610679	5.64770628247444	2.50985958693466	0.000251532780431952	13.5582240066035	7.28212356427663	3.81689835389252	1.95076801161693	34.7909349345785
Meth.CCNA2	7.13540012195198	15.6245654469729	12.7633020918864	14.2854298650705	13.8140188459722	11.022684682609	23.2757021941509	17.8865356452787	60.7687029143309
Meth.CCNB1	0.506070350732211	0.470277158024303	0.876510406673789	0.301613540881203	0.4318539670656	0.69033071219188	0.850181927377152	0.662774476185633	1.55869615239717
Meth.CCND1	7.6461663000454	18.4572102032645	17.5904778256789	10.451091540644	10.2144241671754	17.7138544447081	23.2038427070653	18.2261303090263	41.8625491990816
Meth.CCND2	7.07313293900955	7.14094169619011	16.6965129164683	4.68865458747518	6.6134548969774	14.3100942298879	8.90020861066586	3.03703829291651	28.3469342083542
Meth.CCNE1	11.7063780228652	15.9251642185561	22.0669665828996	13.5151034661998	15.4799948446794	22.2723438964033	24.2882810524353	22.9080936679571	57.7221719441256
Meth.CCNG1	7.43341984626108	13.0237089083808	17.2388837732245	11.5007870462234	16.5600200674489	20.6857435755518	18.6811782398289	15.0935441732339	55.5804075845572
Meth.CCNG2	9.77309735141584	16.7941312925546	15.7818714221513	14.6781000309717	17.5062879271049	17.3844888147492	23.9104734523389	21.4717620449648	63.5799373921064
Meth.CCNT2	5.91577360408958	10.549475681702	10.1465297147373	11.9595876956224	11.9500295228779	9.10555511562478	17.8474198699702	12.7154580552083	44.8029532545491
Meth.CCRN4L	11.1855527879301	19.6503397319529	18.8949597509103	15.4953632783561	16.6771310110138	22.0455211861753	25.7342009095648	21.6937732497945	62.4992987032926
Meth.CCT2	11.3248060992789	22.4618997956957	21.6840287255515	16.0831293512196	17.3921556784057	20.8582380365796	25.6196176102831	22.6726766423343	68.4631099900331
Meth.CCT4	11.6008558829042	20.1888286937624	19.4100854788892	16.7239449073842	19.3242401162155	21.2591285959355	29.4356509094936	23.4847199556153	67.0122430833865
Meth.CCT5	11.5124385850579	19.968990850979	18.224437098699	14.8641190705662	17.2417075589212	18.6592404290939	27.2941123943789	22.0867155449657	64.9931433060851
Meth.CCT7	11.933647050283	19.2593672401374	23.177948322479	16.2747786300142	17.8559172724835	20.3898521419776	29.2096159264767	24.1257965885563	67.9354259262472
Meth.CCT8	8.874965816252	15.3334267265512	13.0653365640039	16.5926267238355	17.1964677526959	9.70388234237041	23.710989574671	18.8053303890323	60.3305503048444
Meth.CD226	3.61594787764956	2.89647812037322	0.0180014344467353	0.522917566685541	1.15675314085583	2.96507006338422	0.000113180036539518	1.47295378294309	21.3960562434905
Meth.CD40	13.4864565214858	2.31696242590544	10.6000688753755	15.6704892038697	4.24016067632055	14.9130005246596	6.70132013643823	4.67731970184909	37.775406870513
Meth.CD44	9.60437104487599	14.0768305947973	16.8693754915953	7.99658334459429	12.2695462298483	15.5342161685816	21.2530263709825	15.9655828206818	39.200936956118
Meth.CD47	0.202199185272112	1.32582449163512	0.318036720125421	0.522469405068522	1.46928361497961	0.248012629338951	0.871317762018963	0.601407472693609	2.47672941899061
Meth.CD68	9.97271469677644	19.2344404350896	18.7942629166907	14.6606989225429	19.0384107203651	18.2717591556323	25.9256417808652	24.2255154438424	63.5389092787431
Meth.CD74	4.54536614789777	1.06965577844466	0.455035212670079	0.717468280421017	0.333059292252177	0.0150426533820904	2.43669741739178	0.89470490157491	10.5386489945312
Meth.CD79B	4.06649935750053	0.683539404023931	0.536316971665547	0.505462028970927	1.03529611692429	2.67427057646524e-05	3.50361693589088	1.71183163042949	5.48190337845322
Meth.CD8A	3.20191209706739	0.640654521302061	3.87994795164698e-05	4.99328457416535	30.5594446404464	12.8842878970965	0.00115951391130445	3.44338925702248	34.5113103857288
Meth.CDC25A	14.7061142803765	11.3813159846793	26.5190563486953	10.434904242475	10.4566758201342	28.4390661388167	24.6773046859038	20.1207212259229	54.6171474104368
Meth.CDH1	7.27125643375785	3.63701300198129	10.6108446301813	2.51556988413619	9.08598383596807	13.6456282704662	8.79289656439055	10.919204931378	5.7658960072004
Meth.CDK2	14.8980471821005	4.85374044159661	7.64999514133087	6.7039751207675	11.5851350786915	2.79208663310152	5.10328721336164	11.4580258828309	28.4174187322041
Meth.CDK4	8.08526447090141	12.6372139607732	15.243743820796	9.58206073140701	10.3707608370634	14.9135131379074	17.3069311202657	15.5315183768605	42.9501707098136
Meth.CDK5	10.1783996670431	17.7525162503419	25.0779747227448	15.8806753641036	12.8016230722992	8.48657826983762	27.6041047031089	20.1635682180773	52.4794318481698
Meth.CDK6	10.2164696281039	17.8005644823639	16.7292377569661	15.1303707588535	17.1755228350769	17.166070580816	25.6484281142784	20.5521796675865	63.3185959144958
Meth.CDKN1A	11.0694565808573	14.5779298189967	17.0175762891284	7.39608553125958	14.4391516915585	20.7083072289146	16.2730553005374	18.5189562094809	27.4153968426031
Meth.CDKN1B	10.8541059557086	16.8739432992417	20.5797235592337	10.5822382716212	12.4949249613901	21.7308883024073	22.5192644643643	19.9316207028186	56.3079578926648
Meth.CDKN1C	13.8896662247137	1.20940220307057	19.8880367308714	12.3925498576905	19.6106949590066	35.1071244894827	10.0155188950732	24.6141204032373	31.5731916238328
Meth.CDKN2A	3.00633001823364	9.06146148978936	2.92913893576271	13.9645137804427	14.9181971930559	6.10775481298302	14.1782847794252	13.5089516274594	47.8571726560265
Meth.CDKN2B	8.4906143417451	13.9209525917183	13.1300869862434	12.9970307587869	17.5834116910789	15.5678860822655	18.6548633736185	18.1588244748115	43.2559093996909
Meth.CDKN2C	9.57503306087208	15.557831934846	14.3782352268614	13.2919230300848	15.1937721208237	17.1344484918386	20.6033814131474	20.3961897387738	55.6106939275569
Meth.CDX2	1.18895683111778e-05	7.76560622782005	4.15106994201403	1.40529825676557	23.6076321555416	9.27882848285017	3.96250702735643	2.79099682439617	31.7016180152613
Meth.CEBPA	8.62147880706846	27.5116510679526	18.4159095890187	14.7971083065744	20.2178400166123	34.039270250436	4.52861528579889	22.9228441840976	12.8163928065889
Meth.CEBPB	13.6253499550408	19.6199347915306	24.3983194745066	14.3837947714689	17.0861908151872	23.4694815589791	28.7970884040496	22.1425035305943	71.8942072111737
Meth.CEBPD	13.7520559679561	20.300999997376	21.1333910945502	10.8752633147757	18.0491914522663	29.0171210737194	26.7163626387676	19.4533039085528	51.3422646982021
Meth.CEBPZ	9.42988987996721	16.806617260617	17.7440568742759	17.5221024899139	18.0360888317957	15.9544161496824	26.1131761965681	20.6171554221333	65.1859722828744
Meth.CERK	11.8695426589498	10.9852109777467	12.0335341401822	13.7848165414178	13.5896089241697	14.4715092473483	17.7989394225739	10.5771414987178	50.1011334541331
Meth.CES2	11.6691483969393	19.1871656572084	23.2724924807957	13.1884725860534	17.4471795912606	22.4121317752937	27.2728331392247	24.7937405852047	65.1638352283355
Meth.CETP	5.29537307822428	1.57539845226051	0.641691811063278	0.332944346523583	1.88833742568049	0.0670489913419815	1.66790541140305	1.80467599830423	3.37609414045015
Meth.CFD	4.28255345624385	1.29569495027063	3.36858122095367	1.8481470395966	0.686743126087627	0.489866625134974	6.55686797967768	1.90644334942886	11.1818012504966
Meth.CGB5	4.150373766636	0.341565731550244	3.07609047288715	3.00873960956811	1.18494060711801	4.08900999885562e-05	1.89376473694676	2.10245912742789	1.23851794355892
Meth.CHGA	7.652723763841	14.0960265908427	8.12802416130425	7.1224509306968	26.9305140661236	5.81532589769765	8.04294816125284	0	22.2495967884322
Meth.CIC	5.45864027041431	10.7027540870578	14.6547516208836	12.4227209327245	13.2414413152702	0.000563743595145234	10.7897152188662	9.73832189039944	45.7105810458286
Meth.CISH	14.1179033213442	8.77112059748926	14.3472833213489	17.1844456701749	25.408940825274	0.0257117470318213	24.4792380607761	19.295737159639	50.2381608113192
Meth.CKB	10.0905558860967	15.0207504269233	21.3532452127013	7.87181044128446	15.7259026123851	19.7670276358358	17.7510662526576	16.2609542583847	39.0410092757829
Meth.CKLF	10.9325815171694	17.8165510327493	19.5595190579554	15.0255647849568	15.5954546571504	21.0566062170291	26.0445950927679	22.117870995973	62.1867542845206
Meth.CLCN7	7.53676567991865	1.56046253049939	5.84296829557212	4.12949225039353	0.266025269005013	4.34167719879249	5.26279367507881	4.52131635195441	1.66040075073191
Meth.CLDN1	12.8271699917774	3.94231434871928	14.2744591586309	25.1700245115477	28.9665608935967	4.55536668345915	5.85543122496904	15.3134787656826	37.4615940490554
Meth.CLDN18	8.72922401789946	2.02610557844843	0.477903117829186	0.0008247668457776	1.25877817490955	0.000113472326717107	3.71528244488729	3.15305311189857	1.02015623183266
Meth.CLDN19	7.17700511466532	1.22417621146706	0	0.735560932765754	0.872071972894689	3.1589289501719e-07	0.934610115814395	1.32195085595577	1.95055878234961
Meth.CLDN7	14.6253346086258	20.3451657275184	26.7108793209677	18.6754168398442	22.0071381993579	29.026818481955	32.1069377016033	29.4960603081789	72.2574724979479
Meth.CLGN	1.09026080019556	6.1700145951873	13.6006565319518	15.9327775917258	25.4907929631882	1.45028816244323	4.87205101896614	4.44082856813688	57.213976929655
Meth.CMKLR1	4.61704522015579	3.03684519404235	2.50418315508517	2.2127408608999	4.07300449467441	0	11.0199671564424	2.13758464925149	4.32581499341985
Meth.CNN1	5.84473535555728	0.171446730610747	1.40719553834447	2.71232705575298	1.4124100443385	0	3.15144691781051	1.93457877315258	5.63480167770814
Meth.CNTFR	9.010189325308	3.49662859651457	18.0918773587426	16.5109587969634	0.000443950357647202	25.092745152918	17.308355734165	18.665301887381	44.7453136904033
Meth.COL11A2	9.76294954227043	10.3703703889716	11.1311336079735	9.41474452877958	14.2950076708499	4.93530853348234	1.89417973809421	1.2679736430137	25.0408561511707
Meth.COL1A1	13.6656372454982	4.75262706847	10.5626930114445	18.6277855726186	26.6107008842766	0	6.71540954109948	18.1442323919776	35.7200645228107
Meth.COL7A1	9.40788363141643	13.3421663885516	19.7370418288796	5.78517424094456	15.6045571399422	16.2343367027186	16.3732839730042	13.3402713777104	16.2033214212118
Meth.COL9A2	15.2760186558978	13.3704341001069	5.72080306513009	22.5237065615805	22.0924438084787	14.1823187474642	10.891350022993	5.80343726950244	55.6399140342225
Meth.COMP	5.59148298575062	3.23283239201408	12.149671676434	7.66560710603734	3.46366293939077	7.89376016169855	6.34922355244989	4.8221113794459	24.0453663210997
Meth.COPS5	8.62397143729691	16.2532358577906	12.9068806352655	15.861475000138	16.653758311977	13.3736319847843	27.9796406570178	21.8669322767054	63.782859779674
Meth.COX4NB	8.9814411087123	18.4103576199173	20.403820081917	13.7562854544253	16.8643468515242	20.4423646377978	21.6276203349743	20.1702808821747	59.2475180829951
Meth.COX5A	8.30262219328882	18.3902524234885	17.6405412654211	13.2751288572373	15.841187306702	12.873544759534	21.3860365756828	19.1654442438896	59.3154364582429
Meth.COX6A1	6.28834957374924	13.0422570667114	9.5640747859557	11.7720493173529	12.7350820072155	10.813287666506	16.1112133968675	14.391343563557	45.6178661985193
Meth.COX6C	10.934446394824	17.3423679514627	18.7646486019524	14.3995948695466	16.3344597840063	19.5719202610876	25.8880066398311	22.276985363851	62.4706744653522
Meth.COX7A2	5.40576810429452	14.2278471636173	12.411726540369	15.0276452473777	12.834805715186	9.90518198494116	20.1671853905783	14.3805674424217	53.7663848289859
Meth.COX7C	3.52746051359456	5.7739829005961	6.93384837608797	4.28628785524011	6.30654092297845	7.77160460623531	9.5786131165568	7.42331753787521	16.8844216502857
Meth.COX8A	11.9160953681629	18.6870695900471	12.8685892964917	15.9629540284111	19.3159073381788	18.5553997266021	29.5278606936788	22.2766529574528	65.6482939970944
Meth.CPEB2	7.58622853561033	12.9410745413525	11.2909735671067	8.20541105820704	12.3652675842227	15.135227873053	13.7133037554683	15.3007312443705	37.0104299949965
Meth.CPT1A	11.5533374407697	14.5564858209042	18.2503311288593	13.3325862822007	0.00126249314721603	19.0238389780637	9.4378878408682	12.4384680823232	43.3355999050678
Meth.CRABP1	1.97902760317177	1.8537731594652	4.98600108008727	20.5819717469044	31.8907007867	10.4556164676426	1.35345165396364	0	30.7859908774323
Meth.CRABP2	11.2360353645363	14.2084296796509	17.37784507866	10.8795079392376	18.6670464817214	19.980151673424	18.0031400319255	19.3703510503561	24.9082794764197
Meth.CREB1	10.9494608299553	16.450954428232	20.5528706850619	14.5998013363561	5.95765050502886	20.5329008068709	25.9164145274258	21.5630889028045	59.0881636029153
Meth.CREM	11.5225793958792	19.1420529496608	17.4329377605673	18.2670298004642	19.4712534940361	16.9969983168347	28.1851618087213	20.2641119391652	68.0713085437206
Meth.CRH	1.58797915268218	1.62754310365205	2.97629925717063	1.29438199856621	2.2386554643377	1.65223175103604	2.42718273177686	0.88304172283937	6.72874389525232
Meth.CRMP1	3.16529234771589	10.4780503860233	2.33652118673724	1.08668293095909	9.75931548163962	1.30852583305468	1.00044252347839	3.02915894614739	6.51376889410454
Meth.CRY1	9.48761974585865	30.550724630786	18.9207749991445	16.6026215372558	22.5879380832675	26.4944999232428	14.7083536198996	25.5417604229074	29.0729104302665
Meth.CRYAA	3.86888329163799	6.84432335538423e-05	0.473934782951378	1.31562776427195	2.37593753995809	0.000105353771363015	2.89455774440758	2.8779733025759	2.10132411924806
Meth.CSF1	9.01888028924209	14.8842735002405	16.0564786187155	11.2915801446298	12.8448264630914	14.8540253541354	20.0303080968834	17.1916832418785	49.5902517044795
Meth.CSNK1A1	11.2599638581916	19.4601721673646	22.0780223586812	17.4971900047752	14.8206225251513	22.9535579779738	28.7313884011716	23.5457100706724	74.3294512626587
Meth.CTDSP1	9.74440498985578	18.1429038043441	17.6050602228344	12.1661499861949	15.4422904491288	18.4511941969857	23.1402126445638	21.2776246611291	55.1116560169652
Meth.CTGF	8.28124990138545	16.6638831918386	16.2892240144175	14.3192675536858	16.1290102521299	24.0780955626492	11.1262136873344	14.7915474742062	17.7655474267057
Meth.CTH	9.43280922464588	12.5420299803532	14.3501440729648	14.5525973167427	14.5167023409888	12.075310278784	21.6340545426129	16.8241908513576	56.3077604123035
Meth.CTNNB1	12.5869263204372	17.1921620646985	15.5285373747945	19.8155817388907	13.9307708508787	15.223924975475	23.2860451369932	15.7791791941489	57.3726831713908
Meth.CTSD	12.2795908832891	20.6032264826303	23.367329443379	13.9227942326414	18.3938352408488	26.1807095202472	28.0089031349851	22.29048648308	66.5812756767084
Meth.CTSK	0.76486496374892	2.12911410423941	2.10018211965784	0.708315342293239	3.0262281583126	1.59575552597839	1.97336181994401	1.81780331639582	3.3216233595191
Meth.CX3CL1	11.5880437176811	0.945296179589154	9.75070853182676	3.69603503196058	15.8560231496067	3.51481758980195	4.78069165274956	11.34728104709	0.00245727175104475
Meth.CXCL12	2.33693983426648	3.35557038714056	3.7757760343783	6.82614878061646	4.07337173943451	4.43041855544224	6.92983775588439	3.13836101036902	26.2904467093911
Meth.CXCL2	3.26596404382971	1.97877944691539	18.1612234877381	17.8546528644316	16.7493132544239	11.637118951311	11.2970422546862	5.04910059157462	39.0734960180892
Meth.CXCL3	3.56510533646032	5.18366709354219	19.1045206436123	18.737932246871	18.5838215487343	12.9968410649358	12.8121747535683	6.62319546398639	40.4225786107351
Meth.CXCL5	1.09613503306319	2.92795509048936	3.76200587997292	0.000245571875408182	3.32300674466942	2.35273643935761	0.73948156210984	2.09301203926927	7.41946022671275
Meth.CYBA	8.67348155717784	7.14047361975725	22.4507392685738	21.1663739800304	5.30385077805088	23.6998036234132	4.51634476537921	24.556768310252	77.0793641417341
Meth.CYC1	7.80900107771796	18.8474192074302	20.9874609027081	14.3464203954622	15.4886128629313	21.1997884375459	21.843864468231	14.261044624462	53.5812719517004
Meth.CYCS	6.30383561974177	13.6265762184018	11.6876935166766	13.1352760169755	11.5872051893589	10.2698603367291	18.838608676867	13.9759064447175	55.8851247335938
Meth.CYGB	7.41108612439417	4.65847074905624	2.84656543866777	3.45110345786632	8.12420778201994	0.179257627772861	0.859709940151283	3.4599371920928	13.3375927187071
Meth.CYP17A1	1.22696196175488	0.678388292561968	1.09995221436682	0.197897347618515	0.00329021642461685	6.08605191477417e-05	1.06765141215798	0.130127547826087	1.61766939222024
Meth.CYP1A1	7.32479662432069	9.07444064166897	13.920246378214	7.88983611029281	10.8988894432554	11.8204944869185	12.3165421333562	6.39252206449956	25.6613684571839
Meth.CYP1B1	7.55252297313683	11.4550927989282	33.0061720127463	10.2006685677379	9.89199230858419	17.0989916770571	2.82505772299757	0.054101475760992	53.4055860817987
Meth.CYP21A2	6.7390101172687	0.00245993556368971	1.13015928110955	6.17389784884785	1.02299670005574e-06	1.44607387958099	5.52769925344202	5.74127097821407	0.7044402229747
Meth.CYP24A1	0.000758571441364937	3.36869595535524	16.1094512959589	18.9332739259322	14.7781897882736	9.52631691905516	2.4436424306353	11.0108180987637	34.9403753079642
Meth.CYP2E1	3.62657944625191	6.03481104872766	6.1708844628622	3.49985455674685	3.86347815352597	2.80193475479918	4.55966642521553	8.16311516050758	5.47420001922492
Meth.CYP51A1	12.8033229786309	16.3949993642332	17.1336427032921	17.8064611409158	20.6708832272585	23.2797593871386	28.0554582648899	22.2420557043313	67.4521403819858
Meth.CYP7B1	9.09457135135615	1.64472150366934	7.94167418668443	5.31646906299907	4.54589345792348	5.3662295497445	6.8129399512826	11.6932282062942	9.43844431673334
Meth.CYR61	8.91892434419391	30.3485685949233	21.7030018742192	12.1585907246757	20.7193163194639	37.8000768962511	9.10992391913962	27.5956874268789	0.196131693494261
Meth.DAG1	9.19573007094936	16.6636879888477	14.8884169191351	15.9696167685497	17.578177667667	13.7568165317085	23.626951177969	18.1090711123344	62.6778442480763
Meth.DAP	12.054984983169	9.53672800478485	18.8353740805982	12.3705862285755	14.8947724295632	24.2746399918114	24.5402406859092	21.8320042589078	60.3632066212801
Meth.DBH	1.0422882659091	0.000150726956816188	0.542739660788175	0.797485425786478	0	0	9.60358400830973	0.487899635624076	0
Meth.DDB2	8.76946196068016	11.5048119948396	21.6738575772714	9.79047178504353	14.1992189861661	15.0328489502839	19.2547412609969	16.2273693779371	32.8893755241346
Meth.DDIT3	11.4593907359868	17.2016365575841	20.2118030337937	14.4678306575399	16.6435044218436	20.3878112343802	25.7884806996794	21.8545673858372	63.5431544419715
Meth.DDX18	9.72902767395132	16.7827629945999	16.3572196241047	15.3187581618676	15.9194000548804	16.2369979661516	24.4005447642937	18.6017355558069	59.4786885688533
Meth.DEC1	0.893426803263803	0.611300780496294	0.961939680619618	0.964860995382529	1.85549332208023	0.00183336683696542	1.96900093834947	1.39115493051852	2.83496650435968
Meth.DEK	8.95815491450622	14.6974192137036	14.3095956816785	13.0852932977702	14.2439651089982	13.9738439006287	20.0326832183558	18.1296832636154	52.371387614955
Meth.DES	7.23377131600884	0.00021971852058596	1.31324354728649	5.17011529059636	6.21714710115891	0	3.08151568954476	2.5994714999008	10.2372848217642
Meth.DFFB	10.6357615259768	21.4272571820336	15.058318477949	16.0976347174408	15.6208584197357	21.737630694622	26.1697158040967	22.0403105607568	65.5208262695124
Meth.DHFR	10.8936726693273	18.7248502848179	20.3401921620059	14.3923128451513	16.4097281596494	18.5459136388232	27.3359565297335	23.3679661343795	64.322791290829
Meth.DIO2	1.76068009401	4.69668068455226	2.84508666276752	2.48470850929081	6.12109841429791	1.46992886985332	6.24481359191633	4.97159290493851	14.6940925758653
Meth.DIRAS3	1.62750024250451	4.14931692358676	3.04974762094288	3.21637649840894	0.84173970080509	5.9475831598265	3.72033163286943	3.89984978510097	7.1259130031663
Meth.DKK1	3.66852946500643	6.83961686034229	3.53339052728707	0.584778599132681	15.44321099378	8.19045341131221	2.01320163364475	3.68617506865475	43.369443607272
Meth.DLX3	12.2436228299172	14.8298355452124	17.8725167637765	8.91719824213494	17.24374164277	20.9128961506867	18.6113469823343	19.8005171523433	31.7713177663097
Meth.DLX5	3.99481616044909	9.49148288991251	5.30720447148657	8.07241325357616	12.5787901173135	6.30802922631359	7.27446540293138	9.37290008256538	14.9370665652761
Meth.DMD	6.43897948431513	2.18751215711707	11.8874710237843	1.92310874528229	7.31394723091139	0.900557949027706	10.9297678688039	3.84139466119463	3.5754073439319
Meth.DMRT1	0.000686018941461465	28.2485966811929	0.759809180417578	0.7456626620645	32.1241982332053	36.3570840802791	16.808860545062	7.86179614034698	17.8312991777839
Meth.DMTF1	7.72382508385884	13.3844037018007	10.7672443779541	14.7468386755125	14.4753020190998	9.99133011451702	21.6693653339465	16.9019892502901	57.0991019025103
Meth.DNAJB1	10.8261687535884	0	3.43900420653692	0.978465307375938	3.50028907654603	4.29587575645345	3.63041584075207	4.61671983019713	3.86508238909905
Meth.DNASE2	9.89990065551873	17.1715747004378	20.0520641827692	13.674603998946	16.1244990152871	17.1524897061567	23.5917687899345	20.4866281721823	58.7927808531874
Meth.DND1	0.336392294149523	0.263372788826805	0.291626823809502	0.235345395866274	0.37166605140945	0.42109392054466	0.492739502223688	0.337194220415415	0.893463477364397
Meth.DNM1	10.5498758520048	15.6405504942943	12.5041289178814	11.1724795425678	16.9885930362661	13.8219463276042	18.7454187720827	16.3729945040139	50.130007989669
Meth.DNMT1	11.0079046254565	12.6306010162928	20.7493156687751	12.7589020043862	13.3306179566405	21.465940646332	23.0770150895548	18.1897021825702	47.6837687404449
Meth.DNMT3A	4.48116993009172	1.00262730735887	6.71464034463661	1.99261638830071	0.902978179596486	2.93708348919696	4.7751862140187	3.45338817552353	7.53187715131416
Meth.DNMT3B	10.4010615945746	4.40208168362947	2.80914224740478	1.07996165677048	6.33044790573214	3.51458266360277	4.40242401513095	5.01718571476761	11.4732714041756
Meth.DRD1	3.3009686841011	3.73313615120283	2.91686772666248	3.61782578757203	8.17384758830134	0.69449313031542	6.99395419306728	2.91954383409566	43.0478585169589
Meth.DRG1	13.3420733455464	20.3787752990926	24.2559238408828	16.2091083499776	18.9559659578547	24.0987638910043	29.9175548583577	25.2816928093583	72.2614395264042
Meth.DSC3	6.06177932703742	16.2993616151277	15.9134940106358	5.47167182648723	15.5238369815653	21.2856807072008	9.22002752701753	14.7783109523151	1.47332947852651
Meth.DUSP1	8.13110704740065	15.2589928563467	17.4467926324041	14.1500753438489	5.75437109984179	10.0655488243194	17.8210436206331	11.2690666595445	59.1336249331962
Meth.DUSP4	0.631679661953848	2.31293388432709	29.9043801034444	1.24005282875172	5.09779191104494	79.4283431997244	0	3.25462624014952	26.4259786213587
Meth.E2F1	7.15443447108827	6.61658229050622	10.3042469253093	4.52546915628181	5.76464791135068	7.7312013838241	10.562777272236	8.11801578167688	17.8237038566105
Meth.E2F2	9.35241012824175	9.06164153332984	9.37036317952076	18.2907938392743	18.7838381913594	4.03742602316575	22.6582801591892	19.3948613408578	60.7485950603622
Meth.E2F3	9.80939019367518	15.9958439342673	15.9490930151817	15.6721623404007	17.9210816042117	14.0842183941204	22.8569241355362	21.3099809482232	63.0726948920652
Meth.E2F5	10.8438392538354	19.6343250567329	11.3365904980001	16.4169777223726	16.1670635079411	14.6782147087699	23.066796308182	19.4181548207628	59.956752050351
Meth.EBI3	6.60682209839785	0	3.22926615745244	13.028847184198	0	2.59962386754569	17.7049481755504	9.77981758380007	24.4401847243129
Meth.ECE1	7.9846314460732	4.1015774104371	2.00460147554557	10.0732255394302	6.19668010278156	2.19435653788185	0.0171387820569706	3.63359273043492	33.9309451402881
Meth.ECEL1	4.36217898204538	0.813381815651145	2.36565015393194	5.06607467791779	4.84750770386048	0.00021075540401394	0.798596765752801	2.69318590750922	9.58529614999897
Meth.EDA	2.30854578628777	0.000201174159260054	42.4141164355617	7.41845834942783	3.48325903364405	2.39481934130387	5.43932804497239	4.11183882561318	12.5810424801356
Meth.EDF1	6.20687669557819	11.1620000935877	10.452629599777	8.33997667006795	13.207398759398	10.6170727865449	10.1819944931954	10.1903849931756	29.9612271983212
Meth.EDN1	6.94779021215904	13.4909817618395	10.3887900902305	12.841829656368	13.6197763233155	8.95290562789216	19.4293042845019	16.3303982435007	51.0617429447718
Meth.EDNRB	4.65680514142008	2.59924994896662	5.22047566448987	0.114926721864683	0.40748740756161	5.68095304693651	7.19338560438527	4.52088079337057	3.71156647921711
Meth.EGFR	7.49297465105093	15.7430411037705	9.31124543582415	12.7449914680579	28.5442132587886	5.98311499864933	4.61958179837831	16.6061199690648	10.4938333641498
Meth.EGR1	12.9875658948223	14.4739826833041	28.5465402765289	11.7321440687274	12.7708745816121	26.5299454899831	23.5489249609422	22.911769012579	66.8479631972443
Meth.EGR2	11.8788851678624	10.5757542354467	19.485548494262	5.78066632005791	8.08270833029539	18.7506049255352	11.4486543210331	8.09344133339478	41.1660686195547
Meth.EIF2AK1	7.6005033932113	12.9230728623994	14.4876557654241	13.3514609108628	12.0593478524662	9.94136798669722	19.3513896002908	14.2298592143433	47.6326978662457
Meth.EIF2C1	1.08563461230408	0.637956825764372	1.17927291775148	0.427888028797321	1.22058202857876	0.983896873960634	1.64586129388981	1.30195748266794	2.65785638303608
Meth.EIF4E	5.02014279948343	5.26976096714207	11.4030663808487	12.1936391592746	1.35908369574772	5.37668032450651	19.7426874495766	12.1098177247288	40.0128808818648
Meth.ELF4	3.33986222381906	0	12.6013989285877	1.72126971000793	1.14178119205119	3.16732662377648	9.23874146265155	4.54347610086149	0
Meth.ELK1	1.9219820426267	2.3056886778676e-06	81.2993466603857	6.92676787859044	1.19067808841475	0.000164628388230657	6.27415746840918	3.01668712451764	13.308564517182
Meth.ELN	13.6073308585818	7.45343081430774	7.65475201908247	7.03149244611668	15.3072403941693	2.85624566545821	6.71282005825398	8.01795092391362	7.64361160482034
Meth.ELOVL5	10.6326649858256	15.0199323581971	17.9237325739739	14.4948894918048	15.8085406351787	15.1133671617062	23.0658131073657	19.1317413193551	59.4855161605347
Meth.EMX2	6.80311164885592	7.4666787272026	8.30683535752724	0	27.626106672402	0.436189077211428	7.93385226654584	2.37160011099997	43.7126671786106
Meth.EN2	3.67233477419285	9.20877452046827	7.37195297932702	0	12.9972680259224	7.57595174357434	5.01015525974095	7.30732902875941	43.1938073977055
Meth.ENO1	10.610070617936	14.720943474308	19.1116886884099	16.8040896894745	13.557746106539	22.0736183676367	24.5454645995925	21.0591964819746	66.0014324857772
Meth.EPAS1	8.0939188726723	1.97829462388583	2.37476916613106	6.96155455054706	4.82825691640812	0	2.13322305118741	0.986593673439751	13.9990836205042
Meth.EPHA4	6.86963502067772	27.8826742288827	36.6523457343213	13.8682307005027	9.02293419834236	22.4528728218651	6.82692269433945	6.21160528556178	66.1473687877531
Meth.EPHA7	2.72408384758735	7.3396098535273	0	9.04773835041503	27.5049820403476	0.000509819146172647	1.23976260230701	0.678375282366638	56.3966472570303
Meth.EPHA8	6.61310203850145	16.317812358564	4.12142366341043	14.4762810350704	18.8075226475463	8.16050659130722	6.83375888982222	7.83612426424738	17.2277637964717
Meth.EPO	4.44508662894213	6.66160722488398	7.24340174565168	1.18571126530444	8.90982597260271	16.6240303053984	0	0.845996125968053	3.4721429447906
Meth.EPOR	6.63783376265902	4.26671999883155	1.28512456020806	2.05023199257722	6.10785885671151	8.78293285843587e-06	1.74485769372027	2.28853362829929	6.75809382151874
Meth.ERBB2	10.6883640733081	15.1545016160893	15.2306162779695	15.5915912280954	15.7470832759535	16.0198708019233	24.4038818944507	17.2878139243469	56.3828898859368
Meth.ERBB3	8.57178400194172	3.72011004927468	11.6163549808	2.53850482058448	10.2792200904096	8.77484831578279	9.83654603364107	9.36815560318273	0
Meth.ESR1	8.89506530969462	6.63581412563566	7.06645687576255	2.08123413370547	12.7319603790184	1.37545023233994	1.97455031240239	3.8204124228822	45.6449976396904
Meth.ESX1	6.01868411857906e-06	2.45562400063724	24.5027517476628	0.464336637334473	14.0353799544625	5.27915236771931	3.05939088878235e-08	0	8.56509762757733
Meth.ETS1	11.0185920682029	18.657108179732	28.9133236162138	8.96037634188947	14.8616358367649	19.5149781806598	26.3850076321322	4.84930745941367	63.2314309260003
Meth.ETS2	8.66062369589117	13.162474836719	14.9391409726925	15.3643252639744	0.000254996625316276	14.1705878447015	22.1491374685615	17.429873630277	47.6233022367508
Meth.ETV3	10.4724190522368	16.0319433404787	18.294815926388	13.8826677852019	16.346609179887	14.5620636129594	21.1634929129413	19.0943187275983	53.9057663223207
Meth.EXO1	9.03270936061888	17.7680871092246	15.9145171554351	16.6717387118162	16.3528953579131	15.6756323549994	23.1021463825761	21.2317011337225	60.9970673687042
Meth.EZH2	12.3834557573517	17.6956938772776	17.7125320252042	15.8323589153331	20.798721529922	23.1154604901155	26.3978371747513	21.5648184573765	60.8765269046783
Meth.F2R	8.05986059197531	26.3518609212526	2.01496878365885	1.05464224112224	42.965969165288	2.34451381251808	2.34014929205579	2.2212197373835e-05	51.522862339689
Meth.FAAH	9.73158719081162	2.93889661301967	13.8014862162416	0.00180578469033071	6.82061630689093	16.5083486780757	9.64992376727109	6.48154349439274	0
Meth.FABP1	2.00033275586183	3.51763308375624	2.11638388680545	2.05297473528015	1.16863859227496	0.000142842651494121	10.326699291424	0.517075422247481	2.14632576532045
Meth.FADS2	8.56144016429659	4.0936517702908	4.45516639350455	16.8833362696505	15.9608167380591	3.93427844362192	0	1.1532748483658	34.1347114307804
Meth.FAM3B	8.42713401482597	15.9007430760767	13.9506644537731	21.2028582344359	30.6404320327064	13.5936296275622	0.000115703217938119	12.7829668076469	18.9585484442945
Meth.FANCC	1.30406869525095	0.455325253873395	2.25507210732013	0.742542731855803	1.01048021989021	1.15907696283755	1.7297099910511	1.2170100168481	2.49610913498076
Meth.FAS	13.6816560816299	20.6788470144006	23.9993429258741	16.0316613147496	19.5301665069746	22.2681595434255	29.6275890436022	26.1207456395153	74.4196078297618
Meth.FASN	11.2369549727202	11.5692002458074	25.8894336495956	12.3371122773393	11.8259672191542	21.5436591763369	18.2644658272807	14.3912258739687	52.2023378780216
Meth.FBLN5	10.4776566444343	11.1132288377276	19.4453440917221	0.0239365540381546	12.8995422473058	18.7864151927666	16.4033897241094	14.4247589972039	1.2834582803055
Meth.FBXO15	7.75680545808873	15.5280910223205	18.1610800212363	14.3200482774498	14.9172149631879	15.5889359661282	21.0208718282002	17.5786052296064	55.1339936782845
Meth.FBXO32	12.1457226865073	19.1969845957327	23.2682904128428	14.7743116888867	14.0815692884289	22.5453142612559	25.5446671670597	20.6919357764287	63.9248491861926
Meth.FCER1G	0.380516313567868	0.824551101215988	0.78287044000268	0.710875294404811	0.756615825941798	0.825417191311036	0.873451069493613	0.773861979015424	2.22835047377059
Meth.FCER2	7.54235089034002	3.5366071456939	7.05056861840306	3.87848258827555	2.91906116656524	2.07455774527513	13.1275747482885	2.26468141494803	19.2752156259958
Meth.FCGRT	10.4198703349282	7.86560488179163	8.14198125232005	3.71641865758611	13.465189082807	4.93384605851439	5.51510534626927	7.37056301687244	13.9874488308603
Meth.FDFT1	9.98289187857017	19.3854244148868	16.0321215316371	14.6238510671379	16.2305199502892	20.8379469378166	24.8153527403189	22.2008566900107	57.8338638490191
Meth.FDPS	10.5007711753953	16.5641793618703	18.5572290908528	14.4741151987706	13.5008418789858	16.4482710663901	22.5837699469896	20.0745775346629	58.4255013160333
Meth.FDX1	8.05641861585289	14.4050542165072	10.7404823336298	12.3898462600426	14.7230013829008	12.087040157707	20.1951886972158	19.2938539615651	56.8440264929986
Meth.FGF19	7.19538784443563	9.129785946243	1.17469883584943	6.22707915338206	5.1097263827586	1.32778010978889	7.12168028951075e-05	1.61265678408757	29.7232017173587
Meth.FGF2	7.32754988560511	11.6241490001184	8.3169200815252	9.6304379075456	15.1766923807894	2.05756833048775	3.04180040775258	2.07631147575064	29.9337793034019
Meth.FGF3	3.03284145184803	1.58686668469705	4.35614524104068	14.8422103461318	27.9566316610554	17.6574818346123	7.52036849037474	0.456703679515062	11.1554757389353
Meth.FGF4	0.827179522660306	3.61056437351578	0.736984114269131	2.33233226377184	1.79807769298844	2.56814631111975e-07	3.74501379234462	2.49052296815444	5.6294835784191
Meth.FGFR3	13.3805188277654	9.35665400158464	20.839351293457	11.0332855505147	18.74039068786	13.0622052347459	6.3465374329577	13.1941749228574	42.2106996006547
Meth.FGFR4	4.69559093615467	10.9115340079918	14.3199313108505	12.4884785056872	8.90820339896671	12.0638705982037	16.3609457085902	9.4762135967803	43.1531588615234
Meth.FH	9.84060441049925	15.8810386361375	14.1594318325704	14.9552036485208	15.3763624426977	16.1657137574974	23.9871239328891	20.6007101708012	60.7567793439486
Meth.FLI1	1.55142673934242e-07	6.16981977117688	0	0	21.3599691281715	30.5895576939979	1.88357619958203	0.609330821898572	29.9489136917891
Meth.FLOT1	10.3612684591196	16.0088994546061	16.8865766899315	11.7084342733144	13.8109240431793	18.7467619485973	22.3120058270604	19.6741595363825	56.0886741540718
Meth.FLT1	4.40881702955375	5.60820197820442	7.8816327304221	5.8675277491037	13.4180069609122	2.8928077503973	5.93945574733822	2.89181702442519	15.632395731206
Meth.FN1	4.16338504031296	16.8314331152099	8.67642374124781	6.43031394340945	12.1697531068868	9.86295458517932	2.07659586584535	3.33915874452686	44.1231460856232
Meth.FOS	11.6954931838553	20.1436867813413	17.5079988064209	15.1140798416679	8.48601237781751	20.4815824940579	27.5571957921539	21.1293040550394	69.3656264200909
Meth.FOSB	7.06758332500033	11.443033873637	10.3135373425066	10.3667875383609	9.44150561618158	12.2580847986676	12.5380541961211	12.7642097733136	36.2711337469694
Meth.FOSL1	11.1485830699133	4.38116398988359e-05	11.1351588530791	13.3902368771108	2.6107442609563	6.45944955292318	19.0225969922233	11.7153750308199	28.3392919925451
Meth.FOSL2	11.2864509085992	19.614192824938	20.5110802935975	14.3944157179263	16.6712973367002	18.4888414950868	25.9056070951689	20.5606272292783	61.6701230424274
Meth.FOXA1	8.13702566813431	23.2424932214414	17.0026506974291	6.4467780627393	14.9326199202239	26.1728731807596	8.59910009792248	18.9825391128562	5.37563868622596
Meth.FOXA3	12.0314225550228	4.02948787787001	32.7988598019312	10.7476733753937	11.0428091921326	20.3319688303054	11.6693093700784	4.88531557789141e-05	53.6073872683884
Meth.FOXC1	9.61164705173541	20.2310926577438	20.4170877326954	15.4455200039869	19.5741416059483	38.708777478093	20.0051371433828	15.9676820945305	28.531853303799
Meth.FOXD1	6.13206271325357	19.0095651109205	6.53837283034146	13.8978276758231	11.7851439142844	19.7360094044541	7.84734639514623	10.6336924776407	8.39532810114511
Meth.FOXF1	8.36242464105156	26.7384565033281	4.18193125901168e-05	19.2048241969068	36.7536622158349	5.90350426531667e-05	3.10780346430389	1.75392802003388	35.7040169092381
Meth.FOXG1	0.000101626169615821	4.55716650466663	1.48492329568544	3.30702887183448	22.7889758606063	1.9370413591743	0.976904044211806	2.80034027703166	30.1751908957676
Meth.FOXH1	5.47966293003547	0.872128351083094	0.678048356980361	0.375966132999197	1.09565666537296	0.323487284334999	1.17190966966318	1.05716579407817	3.73585108868764
Meth.FOXJ1	9.0873889874388	5.68484601276613	5.4739614758426	2.51280458923415	11.2821360130417	6.06329815736009	5.16652397385194	3.34537489172156	32.0604393718743
Meth.FOXP1	11.270229406686	18.5392251095056	20.0667480543676	15.8965435443201	17.8434045464588	19.6469270413029	27.4931410604455	22.5268093450243	64.1083811037655
Meth.FOXP3	0.813707701806186	1.20884050088052	2.0021077733874	2.07121535341303	1.10529007045056	0.791521085281128	4.4760222734632	1.98744998805427	5.68855677902098
Meth.FPGS	11.0631057230259	18.1688901148801	21.8969690129494	12.8437816191101	14.509210066438	19.6375656612403	23.3004846837615	20.9784526548381	57.9744562643782
Meth.FSTL1	8.87816296373441	3.41577908618281	2.59922363015022	1.79435022551886	7.13032668284528	0.910054541622054	1.41075032462191	0.000156138557042808	2.08227840787541
Meth.G0S2	10.948607961284	4.88114942771899	5.22636857623478e-05	7.39099494211962	24.6443693091396	3.78587280102108	0	5.87219920913531	20.0555687803023
Meth.G6PD	3.1794468322388	0.0037550224036813	74.3474879336766	8.07989661014744	3.09877404632027	5.01241866758207e-05	6.76675832221647	6.59080481719268	22.0642259022228
Meth.GAA	10.124752792527	16.0007404916016	16.6868897622414	12.3708926738754	14.4644324941445	15.1808706463588	20.1049138532296	18.3059300634439	49.1513871562627
Meth.GABBR1	11.1104774186472	18.1340149850378	19.7231464387509	15.1307452696682	18.0449333989318	20.0856426215897	26.3644279119519	21.8263734922092	63.4596250858643
Meth.GABPA	8.62023757915387	16.3477238498599	13.2691776237264	15.3352076842292	17.7737540282265	13.2299601195426	22.1752859454451	20.8713388466125	62.1016092885802
Meth.GABRG2	0	12.7146024876625	0.995488599205052	1.56809138401814	23.5551929863876	0.000127150719704911	7.31416215279331	2.73775250360439	32.1757312955108
Meth.GAD1	13.1675275342269	11.9061800221084	17.0380287173031	10.8883394727427	19.4758622761314	29.6222773693013	18.0888040580569	21.3525793821855	42.3843906888633
Meth.GADD45A	9.38892251376691	13.3971344757482	15.5863095276674	12.4238516176003	15.068508960142	15.0093541723388	20.5537862474184	16.9961760714769	50.1744853675478
Meth.GADD45B	11.31196120064	20.1588857459215	24.1754835389152	14.5372174198974	17.6823402486153	22.53872914704	27.8268537832703	24.6099926244682	65.675219384142
Meth.GALT	4.93044702073358	9.15878987279738	9.51723795184712	8.22244027362935	9.43444225940514	10.1666176715072	12.2433466533047	11.4882338227097	34.3927645869677
Meth.GAPDH	11.4680525503595	16.8187735460707	20.0062921477113	13.100908568224	13.846695682931	19.2579277630258	22.108575824329	19.8362734053848	54.1609556251463
Meth.GAS6	3.73355904085664	0.596741154235667	1.64020224032286	0.20474811785615	0.552353846723378	0.93997044047656	1.33356536621348	0.662872197238121	1.71631597560477
Meth.GATA3	0	13.2510339072315	26.8042710034345	0	16.4187290856153	33.2646283240544	5.34140606497364	1.86170168456832	10.2972353670373
Meth.GATA4	2.6828424546374	4.98305755846035	1.5271052965489	3.93338948427063	17.5910433139537	8.42480862394033	0.335554884206559	1.0017980580634	35.1376098888811
Meth.GBX2	1.34579253856603	8.23491593999977	1.63081470366022	9.14179365941141	25.1153383019288	1.18948626035494	0.79041373512896	3.78700561782766	11.0232076630828
Meth.GCH1	8.65353888492446	15.1500822484712	19.0238619286736	13.2848157431841	14.7224715688313	17.5029413363385	23.1472357492997	20.14961531598	56.2109571592162
Meth.GFAP	7.47270699472816	0.924016726206805	0.949842078895061	1.51246712908855	3.11505221046913	0.000221476925718729	2.36851127692326	2.38870296210617	5.57251211542734
Meth.GFI1	10.09746019232	10.6164319878566	0.00111892171389998	13.8138398664806	8.19332030211697	20.4242764659968	10.0963356996143	7.46512516584991	31.7707356342046
Meth.GFI1B	4.89521427073646	8.5462514457192	1.59974884238163	7.28618188846915	7.7793234563829	2.14188396093923	4.70958227912476	5.85838190727487	34.5314037208173
Meth.GFPT1	10.1118920798646	3.64306629955236	2.49793040652267	1.57368485422873	5.71287965790665	1.13006601076567	1.69827150273695	2.03079032724022	8.51972459775509
Meth.GGH	12.2888094554376	19.3552671206635	22.1064818522852	15.0671037612865	17.1243300784633	22.4150590139789	26.3196502325318	22.6201247174421	62.8858379337781
Meth.GHR	8.16644146281741	18.8229353585479	12.648957143408	16.4541995231511	23.3961832205286	21.4011396346845	18.4296205758863	12.8211751103881	31.466345130356
Meth.GIP	5.39391047121683	0	3.54970274130981	5.17756808114267	1.58027416078185	6.12215902128021e-05	2.14928834836118	6.10761500201817	1.26318384612801
Meth.GK	3.72588750219916	0.232741877179066	77.0264827053155	12.0367060734996	4.59506214882892	1.94869979272713	8.32617440517463	2.47229842803058	16.361081298819
Meth.GLI3	9.90739944172789	20.7536363764422	17.1711195281533	14.2478151989701	18.8989304442811	15.4619149088488	22.509569046595	20.6211974413434	49.7872115766324
Meth.GNAI2	9.28804167078659	9.66019168864795	14.1711579477509	11.0477338801437	13.2419112433858	15.2834020665918	17.1038810814422	18.122916341347	51.1657749997611
Meth.GNAL	3.73695262667408	1.21590896821672	2.7790046220254	0.163408869260867	1.08875133798299	2.48639540912895	2.04167857544132	2.58210421552039	3.46135519910541
Meth.GNAS	1.49178135932765	5.05635062470651	2.84850884238722	2.19340876565198	4.56773968537794	5.23117430701571	3.84834030071299	2.42696799509003	11.9653099666472
Meth.GOT1	10.393831582143	17.6725346921835	20.7182946029851	15.0336534684997	17.2729395324619	16.8960569908303	25.1527095284149	21.9365304658482	63.5754135566646
Meth.GPAM	7.28827563092673	12.6184347400026	10.6608644580621	12.5797485251685	13.506536354413	12.1010073741888	17.8980127993002	17.1850606135054	56.3568872864944
Meth.GPC3	0.000103526244349199	4.92183697003708	64.766399059214	9.66658286398755	5.67044455119896	5.27135530387416	1.11785135406203	5.95534612009795	6.83632293945719
Meth.GPX1	6.74017883618831	6.07005902818359	11.6027608764544	2.72214946138474	3.54574640141135	9.56698193814164	10.8838962922666	7.26352904952661	18.2761121107112
Meth.GPX4	11.560265470527	17.2828775784595	20.7246706513318	13.4733277424268	15.4903710805364	21.0609209478392	28.3147998858214	21.7025472563115	60.4782921455361
Meth.GRB10	4.07829732210061	12.7855782572494	7.28703824776541	14.0228881840195	24.67561616115	4.14132141948971	3.94853926023692	15.2868971466309	17.5036875373142
Meth.GRIN1	1.44377063377585	4.65560820982454	3.81584050368897	5.06508886619044	13.0845282930036	2.671240027224	5.91983449246724	3.40883807103716	24.2899047837157
Meth.GRIN2A	0.510604202281393	0.97578733827758	5.00791119830703	14.4481326931752	36.8448338530527	8.75142533187172	11.1092159821293	3.94501014191324	51.5022584823423
Meth.GRIN2B	1.18777184875976	1.57507858983038	1.60486913631691	0.284785414417842	2.02231509679721	1.95424556184259	2.22431094554459	2.55798052694525	7.8799959512355
Meth.GRM6	9.2221896507291e-05	5.83095501949522	1.50955301853981	2.4387591142046	13.6737544736743	1.91437170085519	3.74362428384567	3.09149334041875	14.2003172829412
Meth.GSC	1.39531531590715e-06	10.6134790660244	21.7882276598158	11.3482467535332	23.4103719706488	21.6470035540795	1.3923450054902	6.5555163016261e-05	28.7060627370324
Meth.GSN	14.6218748082818	1.18404769569065	13.5153892233683	7.91529888451174	13.7407495190269	4.70021235376606	4.85376353436386	8.11246028673252	11.1031160800222
Meth.GSTP1	8.60603166340922	7.4158954863225e-05	4.06246007822285	4.30866669029165	4.40038515911018	2.20446831968438	3.10355187371239	5.22214863920699	7.00085539813369e-05
Meth.GYPC	5.17751880241849	9.86536303535025	0.000215602271848513	8.73323706654426	20.1721405571239	0	8.21807062702075	6.21815687994411	33.3014943598735
Meth.H19	4.02499392843544	1.15474249655127	1.51716778064946	0.943651226674299	1.65166328599197	0.968720604471012	2.55757642002639	3.22284165671924	0.238089846786279
Meth.H2AFX	12.6432397485154	18.3102110452715	22.2460104863168	13.865285720074	18.1576839935047	20.0864012124813	25.2626298051821	20.5652504116206	63.3059848073527
Meth.HAMP	10.7073406635115	5.9577237727311	9.54657967698922	5.11628984207738	5.34619839454613	2.89265092493119	7.92053606204613	8.57179384308644	5.04700084942368
Meth.HAND1	8.24582381046344	9.72080007522599	12.265497830938	14.2031320881162	22.2478158398344	21.2050156703715	8.3406269198134e-05	2.24380726435625	12.6597607959307
Meth.HAND2	0.182898959217819	4.06648771335502	1.55268632785311e-07	1.17696381186602	21.8860656267882	3.59998024473615	4.64937714304741	3.8236949977114	23.151535041035
Meth.HAP1	11.0240637899424	19.4946086444745	17.1824673190011	13.4558121022308	19.2295365948604	22.8131425299522	21.0713824190919	18.3068242042512	39.257890588139
Meth.HBA1	7.93636120454467	9.05844550574473	17.3806269455124	8.26982140275457	12.6694446414727	17.5470463582554	0	2.89385722043409	14.8069260303355
Meth.HBEGF	9.21278815343448	9.65513064987726	18.8985629197975	0.000102547780145848	10.7072298327328	23.1941808426176	11.4990603998614	13.0583554978901	0.000342700515255839
Meth.HCK	8.07923942208367	9.78906281594576	20.0674866679931	8.69766740591471	8.28799025968928	12.7789437660369	13.9455401781737	4.23433163695522	45.5030411972284
Meth.HCN2	3.38075419516407	9.68051606917989	11.8740482196084	4.84483252833707	16.4507857403568	14.2276722485722	7.68609500023086	7.807259021059	33.3263935407753
Meth.HCN4	1.19886892763249	6.82614556755427	5.55360596106077	10.9090391968787	14.8156951822511	11.8465994898362	0.710255246916903	2.65321973635033	7.92256252063421
Meth.HDAC4	12.9639847997153	20.0598290966496	16.6154763941115	17.2863963499876	11.3010983592933	23.6095963499259	30.516657537415	21.1904119872022	72.3887575362647
Meth.HES1	9.423634121663	16.3144254919981	18.9229169564096	15.1331733672064	15.4562945507937	18.4987014100288	25.1212880576138	22.1722430956904	57.3323864357338
Meth.HES6	8.92723766345226	4.93964970825747	11.8866586648834	8.388641455032	18.8860606452841	2.23680641752005	1.37988457843912	5.28749458263163	23.3823921921578
Meth.HEY2	11.7717079902833	12.3366328284366	8.20754258248398	17.5374174360467	22.2047076485869	15.55420974462	12.8725456236603	18.3889660390135	45.4250540015866
Meth.HHEX	12.3274908818988	3.59567736185592	13.5638074931868	8.92539682026139	1.84255049805341	11.4950928302745	0	0	37.2291244247605
Meth.HIF3A	5.35105751021465	5.41696096600243	9.4105412977148	5.27208264977819	3.14177961052703	0.000402548099569559	16.9891054075616	3.68491054266137	10.4823061693696
Meth.HIP1	9.54936331100019	12.1322630764454	20.6916176863642	9.14877542167972	10.6020155633896	17.841422215973	20.8718698328504	13.2848965192874	46.6304858227354
Meth.HIPK3	0.764564671901587	2.42883297142641	2.85163372881455	0.000119873982025706	0.67881136718755	2.01996459575044	1.14945386197161	1.50867486588129	1.69545856775116
Meth.HIST1H1T	0.655683478967161	0.478350605412335	1.53945752427262	0.00678885136826642	0.000336064937848118	1.49856756661729	1.17425360267253	0.64481278151226	1.1087547259724
Meth.HIST1H2AM	8.23449701274915	16.0036296461989	16.9273057404271	14.2766792752383	14.9352765511306	10.7572936528846	20.1217262874111	18.1788572485392	56.3709074154068
Meth.HLA-B	13.9478723772858	17.2708555206366	51.5398062753065	7.65940984493629	10.4030735559874	35.3462726933386	12.9095259073736	24.2853042377747	23.2444161869505
Meth.HLF	6.0735103448434	7.30193670893549	0.44705004442112	1.14040532751517	2.86060472192995	2.67538710266018	1.28099337585697	3.01302797657385	32.078352192137
Meth.HMBS	10.6383319372441	16.8244953610832	20.607206268464	10.624653253403	14.4301540215493	17.7915136199565	22.646236898032	18.2327605100521	52.3211862100849
Meth.HMGB1	12.9077768042387	20.9344291219265	15.5732384676368	15.8149179167767	19.8051192299168	19.7563965634145	20.4429815129373	25.0334026037569	65.0812521047727
Meth.HMGCR	10.8934318415806	19.6314025332283	25.4910821307725	17.0399854025917	17.6981323404406	23.0571745883762	25.8959464738197	23.5261120087743	70.6026077598802
Meth.HMGCS1	10.0385241637198	13.9716435626141	17.0985794006137	12.4812737228818	14.6707668175277	15.7970870712372	22.6938767890534	19.1446066339844	52.9591045954127
Meth.HMGN1	4.45973132654559	3.02169863494211	9.91632352388621	5.77559954820035	4.04478094184762	6.79022705748585	9.28770325007032	6.6304624596853	15.1413285603939
Meth.HMOX1	5.53852685989127	1.64344750597364	0.378032469821862	0.252213632071783	2.24897775481747	0.905347762096283	1.17665794513467	1.72516071632694	2.50797203342137
Meth.HOXA1	7.42675456197878	15.4228312869966	26.82534274176	12.645150115292	13.9743114749615	13.5913855587404	2.45547648046201	19.5346303269471	60.5347762781381
Meth.HOXA10	7.47231425342439	0.758417082934799	2.16132710677623	1.82013616203224	3.05621310464731	1.03986559850652	4.64552368606082	4.03907690166214	12.505986001058
Meth.HOXA11	10.1753511137886	4.72084820844449	0.0146531501132846	8.04804806852666	14.578367339626	0	1.03640538307612e-06	2.77983998491217	29.4302418185164
Meth.HOXA13	9.38334358341791	13.2533881537671	9.74009768181968	16.6598093349495	22.282991787406	19.2512933615234	3.83065530102364	8.17604039930354	7.77537061957429
Meth.HOXA2	2.22395217158285	9.83135961136331	1.57411181034463	0.266829177987183	6.99174137024925	0.718366297623104	0.572290763466183	2.86585205523575	25.911983386342
Meth.HOXA4	4.1128706666197	6.11550261430759	6.37477839000725	5.91243512148077	8.28374774143149	2.22529870847199	3.23527288767294	3.91940164145907	8.47997796827193
Meth.HOXA5	8.13363515839074	4.3793005429616	8.34726631710725	3.92341065729218	10.2147181348422	4.17673407221884	5.28028970723496	3.70443089232981	1.204008168485
Meth.HOXA7	1.92550283819865	3.92333718165867	2.80663943158196	2.79940158310931	10.7062889607754	2.26928386691477	3.97137006799512e-05	2.95464314166362	39.4275169277369
Meth.HOXB1	1.42255903486969	0	0	1.79934673921431	9.14964976842042	0.000124353295363176	0.539770226538396	1.05939850732273	0
Meth.HOXB2	5.81461240281793	6.69122542270747	2.38435181769572	4.0670441722601	9.66215704450597	7.6178263414159e-05	1.24377048081133	3.01998580102513	11.4084504588403
Meth.HOXB3	8.17922669706174	0.370311942709232	1.16999304336049	3.77463353233764	11.848419468439	4.49930707049604e-05	2.34279981983732	1.78448008403827	0.00491580389918376
Meth.HOXB4	0.805755279850139	5.89323497471551	1.01161276879302	7.71015253124393e-05	17.970647230036	2.87341996968913	2.48924547370765e-05	0.000265198691194035	35.8397006587893
Meth.HOXB7	5.96048525221379	17.8161493644097	8.71559267022287	4.09798637445329e-05	8.77479724074066	5.82116758792203	10.8269564583195	9.63200229427886	63.6861459154033
Meth.HOXB8	4.39098187673014	7.27228065777313	5.04113888585601	0.288035305663465	12.1335610656748	7.34536830160253	8.31166283294994e-07	1.3158486103101	25.0795512346622
Meth.HOXC8	0.109674956057758	1.44038607149173e-07	0.00799202690913418	35.1812218631495	28.0000700718719	3.1559598657938	0	15.7957783307573	65.4236144973158
Meth.HOXD1	6.19939298221876	34.158111743691	6.10370390087323	4.41570686555819	29.0002840513357	5.82619006659172	15.4400225689673	15.9127785427163	12.1168592887579
Meth.HOXD10	0.25531009817989	4.85252634407561	0.00448925289829921	1.20291949426863	14.7870767480497	3.24008658621496	9.27862772597653e-05	3.31178457466309	27.3437722894857
Meth.HOXD11	7.92443853154863	15.7266724776308	19.2127904923461	0	12.9381486933129	25.5501472413427	8.0351049649091	10.774884101151	1.31181856135232
Meth.HOXD13	3.05090325454047	6.80838540433179	0.780333705621969	1.79331504208505	12.6466992024985	3.13051900436704	1.22173082187646	4.53808071540115	40.7039867209907
Meth.HOXD4	3.78497302955019e-05	3.14061868364165	0.814768924723109	0.767944182745126	5.99074085518338	1.48438432552493	0.623622785926954	1.30947889050268	28.3044887370187
Meth.HOXD8	3.43533846982103e-05	6.18550964720065	6.22151216382921	4.12401277118778	22.5677592396568	2.45790773589841	3.22561276452472	5.09360495461393	20.0086200533805
Meth.HOXD9	0	1.26741789054613	0	4.58016182826164e-05	18.3881317261958	3.64376395005611	0	1.3437918836234	26.6026508228251
Meth.HPGD	9.70406179900465	15.6623167880104	13.0036899922043	16.8617661997928	19.2135878698797	14.186115975567	14.6445634291529	17.4989886495984	57.1818482802475
Meth.HPSE	7.94801655601855	16.7814350831573	11.102038030775	14.9802283566043	14.6601950840585	17.5032728556534	15.1810369332831	19.3864618648704	52.9809163791314
Meth.HRAS	11.4624670089071	1.04174623288583	13.1356814096426	13.3338015883045	7.22566583479791	13.0117530788452	25.733781415866	16.5037800077801	32.5315596749793
Meth.HRK	11.200068290266	18.2587850208229	22.0362057980316	13.8395656302805	9.54189336223441	6.71485424711715	11.3017416403148	18.7057309227028	56.2985978301557
Meth.HSD17B8	15.0295515160464	3.82020846763991e-05	1.12666552569321	36.6726721397924	36.9695984405467	9.05791579554109	0.000147998692218251	29.4212956926586	74.8377075307061
Meth.HSF2	12.7498598907842	18.9878270297686	14.4750410112245	16.3364201505133	18.5916823464221	19.3743537145009	26.4024594218338	23.2950520843555	67.1368642910232
Meth.HSF4	8.42326535242692	6.9563671933739e-05	15.241941363601	15.5802066363525	6.09413898085397	8.5961496486191	0	4.21435055265423	50.5990010425921
Meth.HSPA1A	14.5467200701405	0	36.8418334013324	13.5688903920451	0	34.896690594636	0	16.0641944089616	45.0434830163322
Meth.HSPA1B	11.9147681815189	15.6244412109228	23.7227121008077	12.621717942047	14.3718571047733	20.8123737193114	23.2687873886555	15.0741593697334	53.9948116403064
Meth.HSPA2	1.53894173198603	0.681572961736602	0.72536998779938	0.349628532661822	0.797575891444378	0.548158324287456	0.93740178608197	0.832409351907859	1.80748773973224
Meth.HSPA5	11.6340110043779	16.3825779079736	19.3855400598602	14.0037890999012	15.9752781191524	20.6018462097109	26.5094936265163	23.5949540840117	64.8209806809295
Meth.HSPA8	12.1249875594616	17.3415053929583	21.0246721431261	14.3979024394671	17.0850350318354	19.6225871457624	27.1761282861953	22.2652872855795	62.4841938954656
Meth.HSPB1	9.22446921296712	15.2188537362847	18.4439408543095	9.4320356414302	11.4946017813401	15.6656592654097	19.3319467572989	16.8817761363294	48.0167940131146
Meth.HSPD1	8.28292247859658	16.3365329973326	18.0175714517418	16.8315396391683	16.448422070798	12.0877247831359	25.6683216975835	19.6493305550826	63.2472582511733
Meth.HTR4	0.441074674060275	8.63822021495742	1.05412972418484	7.58099218288643	28.8292444788322	6.92495454129771e-05	14.5874445732195	1.78342989846482	17.0124706135081
Meth.ICAM1	12.4467426523893	17.4129172998402	21.9922821251899	16.6640094036089	16.3037487228042	20.9806434239106	28.0987402451289	25.0308643327349	66.7280377291584
Meth.ID2	8.77268204886176	6.65903344474433	20.6631416569747	2.54715786451645	3.15926119248312	18.1800232450413	13.4822958527435	12.1451107483825	17.2949718036294
Meth.ID3	9.08382653452915	14.236562219959	14.3322887040216	12.2348515770918	12.7761667172508	12.0466728871426	18.0911580435278	15.7670845859425	46.0391450318541
Meth.ID4	6.71409273979051	15.4889404374529	16.9236055557322	0	19.8162872530116	14.3856487668147	4.39913698490597	6.86633029010402	6.86460526277625
Meth.IDH1	10.3947667501098	12.3414589502877	15.786260328659	11.6202326261592	14.4798797862962	17.2652467836824	20.5225349996236	17.5880764275141	43.0789160024227
Meth.IER3IP1	9.11941154318752	18.2020914621893	18.9381152834637	16.4388778979002	16.212883307698	17.5981881185323	24.2257538358158	20.6877091611992	64.5155931486139
Meth.IFNB1	5.67032630410673	1.69493006794932	2.57905553697671	0.447806919328795	0.0722673419372478	2.54525873346299	3.27514714008374	1.7499326137356	2.59892568538633
Meth.IFNGR1	7.01069493574697	12.6991327235928	13.5573329149691	11.3860902701892	11.9977484499744	12.6433745621454	17.9226738972753	16.0032570123682	46.1354151819673
Meth.IFNGR2	4.80412278729399	1.11173392967279	5.42834437868678	4.9646775827986	5.7869399431868	2.90396140516129	2.55708669041418	4.96426366942888	0.000166108037179046
Meth.IGF1R	5.39267578708651	27.7635286788384	12.7624949497261	8.74546270288709	19.5728044380428	23.2078448928188	9.09842809235827	19.2268796137063	0
Meth.IGF2	5.10258791597119	12.7574990200255	10.3538326704583	6.7161313723421	8.85724237359666	15.1654975414502	1.29943695995222	4.44820343471673	5.77467057500419
Meth.IGF2R	11.6438182127653	17.0243920596195	17.3716054346768	14.8763814694759	16.2354349706346	19.654499674117	24.1522534302707	21.7581891702799	60.2613533409234
Meth.IGFALS	3.53038573992673	0.431453738114159	2.24286223090517	2.31239775544132	2.82070053810303	1.09259270192416	3.07012140565192	2.49689913361827	2.26811621684078
Meth.IGFBP2	6.5437192652722	20.063338360081	12.1131068147542	14.8334052800776	17.4694354105139	12.62574799991	2.07035788158555	12.8565318041593	17.4001697051097
Meth.IGFBP3	2.28288889621946	3.28999243051191	14.6558329723314	8.33800495093293	16.5109369269923	20.3954565933332	0.00013181607443456	14.3715548737974	7.65335197725964
Meth.IGFBP4	10.5378802082657	24.3612001617187	21.9250271244723	13.2103483970989	15.4310356644322	27.0355742748	12.4436008066651	26.7153200190458	47.1967606229786
Meth.IGFBP5	12.1303592158322	15.3986470252599	0.000432937915448167	17.038388619112	25.5047512126288	0.000211047466560717	1.17754629819033	8.4617096074272	35.0948475582033
Meth.IGFBP6	9.15720707272964	15.1440035774776	14.3564963097003	12.0567383210641	15.2031756475626	15.3640306672366	21.9321308771176	17.9143055274943	47.0681483835808
Meth.IKBKB	11.2142299183307	13.7548733032232	20.6085746492483	13.2862271725321	15.5008528213262	18.7682885553154	23.5562713834056	20.848671882158	62.213354169073
Meth.IKBKE	11.2634111230601	0.000187610597582604	10.4017978872509	5.45098324303768	2.07740609037007	9.16560474184562	16.8590412488525	11.3111881879229	11.8312864479417
Meth.IL11	10.8587472017365	8.63765012562845	17.3422234233547	0.0001241469455462	6.65544434849708	13.806093139847	12.2631763694801	2.90219894643647	13.6031348331537
Meth.IL12A	12.4803533224416	19.0724010533406	21.935833861828	16.2075510228494	16.5345964025264	21.5124023594998	28.403131970587	26.0645241466892	70.9250815858877
Meth.IL12RB2	2.04052713678249	3.7700118956208	5.1625530777039	7.70243436412324	0	3.64939125028333	3.27195775817412	2.89866824703861	24.0751870832047
Meth.IL4R	9.42368028730058	13.187694784149	15.4008167516196	14.4996053701493	14.6864253158002	15.0148988627511	21.2343391409572	18.553399159052	53.044578743118
Meth.IL6R	11.6616173663905	17.4166719877691	17.9206413115851	14.9111091475305	14.0638752344829	19.6169265394209	24.974613195528	22.6116020146519	65.3663028804135
Meth.IL6ST	2.35399230302709	4.1413360901394	21.6772329662017	5.82798698430763	9.64230132880544	20.3498528004917	16.3413152157119	14.6141586474111	38.8670496731236
Meth.IL7	8.04283559475792	16.6628426490874	10.0474035772293	13.8018184275915	15.0438171854775	17.3588874244721	19.7757792690496	19.4009973289151	51.8321801732732
Meth.ILF3	10.5742049099854	17.9442431605138	19.7896962554964	15.3059450935268	18.2730830524337	16.0211064858304	26.1924213003438	22.4906298891223	64.7581271896778
Meth.ILK	10.8473953655332	16.7417832600502	20.2950335409919	15.0098926948009	17.7194191494617	15.1919345313691	25.4399650305209	21.4643584785801	65.5566298747632
Meth.ING2	10.5448195662683	18.8594469055136	18.5035106409524	14.8688427313245	15.3272693751496	20.5557792647955	24.641749085846	20.4782180257629	61.0765815670351
Meth.INHA	6.78632310869899	2.25731792153989	2.09106610736866	2.29977607390118	0.99326098363991	3.04709175433595	6.0590367990166	5.29936910938584	8.44984405261594
Meth.INHBB	10.5317987330934	11.2902517237632	12.1956447314311	10.6476228506802	16.7262723038764	20.7435650201486	12.4571036633473	18.9917940356062	31.4154701588364
Meth.INPPL1	9.87669215131562	17.0112428009814	17.5504409755947	13.5785369961119	15.124680911703	16.4143767898977	23.8807606270862	19.0500702808118	51.4330590100003
Meth.INSIG1	15.8216349105208	14.4413843921873	0	23.6229395598651	25.5434303176198	34.2080321924976	20.6617878276256	27.3503865405967	48.5319711855439
Meth.INSL3	1.90480504000525	0.00214743106162314	1.4612041103835	0.0105348909855913	1.38047881941117	2.65926509953888	3.79170176728075	0.495067976190411	1.42486776363393
Meth.INSR	6.3896711696451	5.81115470008728	7.38469429100877	0.590063269311304	8.10335678867685	4.31420851629681	1.74106513228907	4.33723278222865	6.60938019260893
Meth.IQGAP1	6.55157454177689	9.54133700249787	11.6639867265329	7.98197312689874	8.20530072564319	12.2204343578233	15.1632628516753	11.870797381324	33.9725709098188
Meth.IRAK1	1.78986175080626	1.56389746024845e-05	93.4028599592864	5.18362399985507	0.000113869702743954	1.15080616647494e-05	4.27035177845685	3.39644831588962	13.3611281139333
Meth.IRF1	6.03120621319428	15.4039800898645	19.0015867046198	12.4508169549507	12.2571320260507	14.8634704554052	17.0353162667587	16.0662234948852	51.9873029411273
Meth.IRF4	1.65341470897132	1.45459545301664	4.61801472120419	4.92322825956265	38.4535330953499	7.68696654236335	3.68801208169919	2.83954255633062	40.9583566311312
Meth.IRF7	1.60991772163545	4.80676586341797	4.00878780228586	3.61072356444168	0.000146592508815738	1.17868881916875	0.944473175804237	1.69650165402995	12.7740760128755
Meth.IRF8	0.00011332157378172	5.45396322107494	0.000622610357549188	4.32244254502846	5.64835327446609	0.371416050215723	3.60326408443914	3.43567998350705	24.8189842318242
Meth.IRS1	14.8029161891261	2.97068737197353	0	15.143029575932	27.0484216248448	10.4629849649364	0.542494552849044	9.95371094306627	60.4103572277206
Meth.IRS2	5.98756906657124	24.0288498896526	8.49316582664966e-05	21.9002978249114	24.9383574016369	14.511797620915	11.0509073306149	15.6013866609314	9.95636211743116
Meth.ISG20	11.3793559397268	0	12.0170079219707	4.47936700152627	3.10342392961555	7.61669505395829	17.4255346419966	8.52463367809718	24.2918924276295
Meth.ITGA5	8.81876099712984	16.3698676756078	11.7390656240312	14.0445690968533	15.0633333133574	11.6320913783797	20.1424936481152	15.369095689107	52.6890406675582
Meth.ITGA6	8.2306818668159	4.1065597816894	12.6010723270055	11.8827433563461	4.18939741408012	11.4966735741609	14.6879134832016	10.5670865256438	32.2268925086277
Meth.ITGAV	6.33829292644585	13.4733127678437	10.7113708459273	12.3337463440632	12.6190448359283	10.2178210913186	18.3471841810475	16.4165970282765	53.3225824046818
Meth.ITGB1	7.9832749358265	14.0867036406766	15.6344144909113	13.7114945542929	15.3831330252593	11.9173467363365	21.7314025023819	17.4910465928242	53.0751877422015
Meth.ITGB3	2.67556023102913	0.000153762705952992	2.65228698212092	3.60981180339752	4.38393995698043	0.73992558340519	2.99736297261105	2.49863843812886	4.76398984279834
Meth.ITGB5	12.700202333091	21.9416414894849	22.3000076507444	8.18288193963649	18.9608873069713	25.6621819198175	16.0810724065425	16.3702214125476	16.2703781070504
Meth.IVL	3.02950557299348	1.01878020000493	3.24314157566113	0.679402122055732	0.397360200402107	2.32784460580897	3.27182178605179	1.76434215508844	3.27933650916309
Meth.JAG1	12.8617661072256	20.8479037642757	23.0015029359103	15.3409276958987	19.1149954760421	22.9151826175574	26.8592476176831	25.0369466025353	63.9723221968937
Meth.JAK3	3.72795100641777	3.37292515522769	2.09825829589623	0.354930356338015	2.70731518217606	0.886902456208414	2.24871384306859	2.36575101620442	5.18704691566649
Meth.JUN	10.727343574737	15.708393371532	18.0117594906982	12.2946915350261	15.2468884482615	18.7275773569349	23.8702788905714	20.3347670719852	56.7373685698291
Meth.JUNB	7.99491726074595	19.4570153932692	22.1837869265633	11.4959924206154	11.4365490134547	16.402716451394	16.8940315789046	12.9444742955013	53.7300023999351
Meth.JUND	13.8847096093577	15.6526640922359	28.3761935624061	15.6951630820829	16.2918133343704	28.6844940047959	20.2283722953302	19.7307965042597	63.9146364561539
Meth.JUP	11.4946360973045	15.8603935165151	19.8704633375757	10.3070510484591	14.9622343479708	23.3147292159005	19.1441805390142	18.2616650666539	44.3775652058671
Meth.KCNF1	8.33249533470446	26.6713358833374	28.0651836166435	8.00608835369594e-05	19.4222621100687	25.6301569834724	16.1270897106	4.68813073806612	27.9838011858975
Meth.KCNJ11	6.68337737092996	1.11629618342716	3.22835852237152	3.25534061655931	3.54775560033224	0.657148601626231	3.8522539650514	1.90516892915366	7.93592787087877
Meth.KCNJ2	1.91175127089012	16.1434665018736	21.297203541177	10.2249962002389	15.5704111992435	16.4874851937589	10.587544211712	18.6954415207177	36.5025572096885
Meth.KCNK5	0.275707955039382	5.26393338082578	29.7682553985133	13.463084086678	23.8375827697381	22.7635054575532	4.46890698308869	4.92017862822901	15.7388352807581
Meth.KCNQ4	9.11626818935603	4.78566198396667	5.48362530956083	4.14651683633456	9.83055864831392	4.63367081487119	4.64163386663836	8.65844828858375	4.56054245282994
Meth.KISS1R	12.6456192606361	12.0182467438615	18.0392776852143	10.0984188832428	17.9543205679026	14.252509682094	5.43877195077353	6.59776405982003	43.9198736941994
Meth.KIT	11.9914855040258	7.0766139113904	14.772198024467	22.278324478413	28.5256173181766	33.4855722766745	5.48324399146866	15.6923000174013	42.8705065371028
Meth.KITLG	5.63742891728244	29.6116707621994	19.931770190556	10.9389973825019	17.32084247837	26.7732492996355	2.16498487728455	15.6014284811317	8.17034237976512e-07
Meth.KLF1	4.70513227601624	1.20433782389941	0.00211780211280606	0.000139235902717759	0.656054308482227	1.36848033415694	5.09955798349195	2.0564911683554	5.88182344085591e-05
Meth.KLF13	11.8128845041316	9.39917034401386	31.6008075562207	12.8127990722889	13.4165352083987	13.6064580367226	27.8143869611987	14.5902471448526	52.7438849138767
Meth.KLF3	8.2639071111744	14.2504003979103	1.25338814627721	12.1431281293957	15.0931651929338	2.55151406007261e-06	6.9955968742935e-05	3.64235914232065	34.6932635963464
Meth.KLF4	10.1034857600303	30.9538030699609	16.0955262496804	10.3678050317253	22.7258268814687	37.4136825720798	8.72332585761925	21.935609437467	6.52989487327286
Meth.KLF5	12.0536843247684	20.9296605575346	18.7517200219549	16.518856594005	15.6511852636448	21.5091919788859	29.382919551851	24.6727961288978	68.3042864243783
Meth.KRAS	10.1864805929589	16.8725531056239	16.566399487743	17.7727860273313	11.5402712647949	19.3696648610573	28.477456482734	17.28729923526	57.6722266088706
Meth.KRT18	9.89212926588547	28.6274032357092	18.2153996962244	16.0842903211277	23.5273791314425	30.7238227866356	19.4312897025296	28.5463463168133	34.6200356822289
Meth.L1CAM	10.8918083647148	0.000167137344247929	64.4448634953028	12.914875708191	4.66955608047396	14.0030177774183	17.2434412445236	4.74487664184668	32.1842845610724
Meth.LAMA1	8.10693544894249e-05	16.2165476267403	7.95387034134705	11.3412744497186	20.1534927761947	19.6761255032208	10.2236481623334	0	0
Meth.LAT	2.7671628802253e-05	5.32519454992467	1.78061825973566	4.18858035191932	8.96310460286279e-05	1.14075274171563	1.50262094644193	1.18263745997498	32.4050401111059
Meth.LATS2	7.85256871576869	29.6553059568069	21.2178414337683	10.5552667171405	19.7841157636406	34.1240362781515	8.13403553127914	22.5488027496659	17.6731063417851
Meth.LCK	5.45237058480123	8.51984953289846e-06	0	2.42604209611826	0	0	2.30270343321894	1.35750664875583	31.0675553625133
Meth.LDHA	9.81917348775724	15.6540869762069	18.5306836586847	12.7777537424652	14.9539128488486	19.1799194621661	23.1089336233255	20.7365672482095	56.093099964487
Meth.LDLR	7.73227928035493	10.7836301526809	13.7049580135186	10.4284552476179	12.7431068182628	15.9119501875272	18.6110809230393	17.7958261673207	47.1024989684106
Meth.LEF1	10.3554499689643	22.5254759385989	21.9328987715957	14.2847375451283	18.0063464519154	15.1251017071797	10.1191043250036	20.5468710705776	60.9553500683858
Meth.LEP	1.98907094202709	1.38794175151654	7.81258201090921	4.13668450136126e-05	10.4505290375459	4.29066441787	1.15732954671662	2.13777517838979	4.62474141797789
Meth.LGALS3	11.2124010132656	13.0906186125048	19.6116930133225	11.3805265384924	15.9715575103356	22.7677314390637	27.8915150640481	22.4698899443679	60.4503392389155
Meth.LHX3	0.755793668028029	0.781759759236857	1.79798959152337	0.847848527396644	0.788020647565653	1.91483004995737	1.64229194146084	1.21762285661152	2.68596708868444
Meth.LIPC	4.40925661615122	1.1265583392806	0.493424434960655	0.213944316518544	1.48811552631221	1.26766706669108	1.24341754264919	1.74270889964622	3.0805411091055
Meth.LMNA	9.970698040523	3.81900896885428	5.32215559147932	5.81565333487493	15.1253588526226	2.54220998265416	10.7656570592813	9.79313770990431	23.0847938826187
Meth.LOX	5.78061738492836	23.4610301719486	13.5955775910437	12.8262547155483	17.6459063221283	19.9730873501105	9.0082171278421	15.5568268737637	14.3691698153469
Meth.LPIN1	15.1461085305002	5.46582898164218	10.4393145470077	7.1614841172244	11.4133487981489	7.38932607314952	6.48585765768424	16.1633125924873	46.0821035418734
Meth.LPL	4.71655790211706	4.83818060243824	2.36347411337684	12.0458659347173	21.3051985287302	5.64890900046543	1.55429609779961	0.992255137081112	28.334958622182
Meth.LRP2	8.95995035146814	13.4486053976176	11.2417133542697	15.2950252560278	17.8514691285344	10.85230591563	0.000234887379582625	7.74919146180403	50.1632454225642
Meth.LRP5	9.92688015382422	1.40964408913848	1.06763854247963	1.55353616354058	3.33376181122522	0.000117385185511225	3.27479292061612	0.950907661472367	4.7383034908373
Meth.LTA	6.79376656257398	3.99473499695107e-05	8.49903114268484e-09	3.41037032525638	4.58538748717211e-05	1.23655756777651e-06	5.30199343240442	3.94821625441572	28.4756524132337
Meth.LTF	6.96897471889276	7.73934665886882	9.33181971554422	0.000472421231701307	4.83705198784828	11.0027698281639	9.98892780906488	8.61430070680657	19.3368936352992
Meth.LY6E	12.203289940065	18.3157309857691	19.8348942395952	16.1553305370127	17.1298111856115	20.3411518062001	27.0310298000099	22.5506273157209	53.3756004054161
Meth.LYN	11.3306149154657	9.24291380973955	4.40912673145752	3.02944244296322	8.10601528428004	4.97524355106624	4.72932055372134	13.5434147059549	29.3240445640479
Meth.M6PR	10.1212768334747	17.7127405919631	18.3329942083061	14.8019110500025	16.2499026733788	16.4747158637805	24.4445586033063	19.6564424533495	62.1389881211238
Meth.MAFB	4.25692476352941	14.5069671628972	14.345186793003	8.29925731588062	15.7940571817298	16.6576258739212	6.41368210674174	12.86641289776	4.13861037133043
Meth.MAGEA2	2.92183145537829	2.19969561257182	0.00312419303449394	0.466135952143969	0.106082795321377	0.245866048674367	8.025966159508	1.2791935162946	2.96438789910492
Meth.MAGEA3	4.03626164443851	1.81329401421848	3.03346499150768e-05	9.00699761744461e-05	2.1714349436797e-06	0.803243656929589	11.6429397158309	1.58001824930129	2.51207015198176
Meth.MAGEA6	3.72199917759097	2.00024490723217	9.50129569078799e-05	0.0499387509405243	0	0.739795258773138	11.3258486860968	1.58235551394112	2.3837333267151
Meth.MAL	1.57797255562458	6.92743564880106	0.910998049005284	4.69642931114137	8.7009808669999	2.81803517618785	2.77631105325494	4.28384261358642	31.1853105541316
Meth.MAOA	2.86657927883097	0.0617906548993527	78.9447796829526	9.07852820788989	2.92106793400297	7.01946752608135e-05	11.4095034162234	3.11087239954296	14.1933524268639
Meth.MAP2K4	10.3652949018048	17.2516569914983	16.4901057208731	14.5303669468933	16.8117200982334	15.1780095934206	24.2866369103819	20.4163445625209	59.6746970130925
Meth.MAP3K5	7.59512298382879	9.44373619093308	11.4330473711293	10.7024153148156	9.75214575732743	5.25310601033042	14.9428321530712	12.0274030362718	23.6971294662795
Meth.MAPK8IP1	4.14439439701344	12.5803920609106	11.2340385224902	13.5123150835975	15.5347634195986	6.10706663807122	6.48424013962329	4.92763325934424	34.257100062709
Meth.MAPT	11.9168378737273	20.5302174706384	25.1787605118711	11.8836580342209	21.8605878088957	29.5825298117919	15.8267677312186	24.1897595591781	44.7110892782274
Meth.MARCKS	9.62144765612921	14.7532710181024	15.9595834481283	11.4480544595328	15.8806757593748	20.7722832294354	23.0336631422041	20.4333038266544	54.841047243886
Meth.MAZ	13.4422071676492	21.4767731884604	24.4762868049799	15.100345366229	18.0398225567583	24.8550225525751	28.4066138972479	25.0094843179239	71.4200993391907
Meth.MBD1	0.236667043347764	0.322387685026425	0.250488455471797	0.632862314811944	0.686800573320757	0.340569871103526	0.804495483762812	0.729505163520665	1.49569142518745
Meth.MBD2	8.89126132275015	17.2409825138898	18.8040810605835	16.8298586733511	17.0147481398476	16.9267216254063	25.1932593755647	20.0712287651467	64.116670103141
Meth.MBP	4.84601314231481	3.3909538866568	2.84513344678848	0.952182956047728	1.72784896652045	3.52858629401101	2.78443455249812	3.96637649675551	7.19130146286759
Meth.MC1R	12.5633857197908	0.000122115860676098	23.3645505958344	9.77121851527441	18.0934784090458	17.874677180689	10.2971444626985	15.9414813650782	55.5083732054441
Meth.MC2R	0.857492165147794	1.32421458166224	0.675316259530384	1.26306640189105	1.20309918810588	0.0172881673861947	5.0026435300195	1.81227933625349	3.84091002115709
Meth.MCL1	10.7260909611636	18.6831624271588	11.4802666800323	16.8134148635045	17.4900017936753	18.1725485796361	27.4941736223366	19.4213216188231	63.4094534896081
Meth.MDM2	9.15913258677513	13.379759618949	15.4230536558651	11.5271213811704	13.9758619829021	15.4576074113012	20.2279340204039	17.7891306559247	52.7838234993713
Meth.MEF2C	9.32341014071342	24.0863826884801	10.3950839593609	0.000130559342429304	24.6564142242276	6.78492102429366	13.7297360562179	8.68958018913002	51.9850061174109
Meth.MERTK	6.93677093596786	2.71386758110271	9.97535319434839e-05	1.2223810262887	3.24267028696317	7.25724036701766e-05	0.000859615644368341	0.595045559855881	4.23512969587348
Meth.MFN2	11.9671871120301	17.6366513048226	20.7006807921385	14.4104952616478	16.7202979372182	20.3278017082756	27.9820201087004	23.9766976431022	65.5674693982147
Meth.MGAT2	9.81090038092258	19.9663094310892	21.6745343606812	15.2517695106934	18.3904581548205	22.120709477511	28.1626485084875	22.8801562389686	68.3740718761942
Meth.MIF	13.0334723041427	17.9867914249532	20.5825383851355	14.1431771820675	15.9943620970659	22.15513386101	26.4429237268786	22.4621738649384	65.0473682080848
Meth.MITF	10.8064676660696	16.2308645186905	19.4482494614814	12.4876072880182	19.8660678193698	24.5002861655518	20.1169352504616	18.9240674607616	43.93893655554
Meth.MIXL1	10.9942022922664	5.91444672664934	4.73034418919131	7.06191941360902	3.34496929350404	2.69459711019147	1.66247724215702	3.25214362946685	19.5644384880408
Meth.MLC1	8.9913613917129	5.41035009908045	0	5.35714016905618	0.000308425981927072	1.72831873487516	2.6530834344588	4.18868264541836	37.0607339833507
Meth.MLH1	4.77621642681219	2.16184267082617	5.32676042526746	2.76434974449445	5.42791284045047	1.06975197029864	12.8829638255739	2.19702605729417	14.9638593778351
Meth.MME	0	10.7803418986919	0	2.95494523245715	24.0973029597511	1.69585376568802	5.95015941205536	2.41134667341818	43.0743898966778
Meth.MMP14	7.64688852136797	10.1054228401249	14.4755660444659	0	11.1875790075546	17.9395319118261	7.9396291539969	11.8829121657556	0
Meth.MMP2	0.419056184278023	19.4986971295407	6.71668489647872	15.4961526875272	21.7313246153507	0	5.23755838853798	15.923947995244	27.9271159051991
Meth.MMP9	4.77130506591084	2.74243285772188	1.52808627679827	2.84153844696732e-05	6.33842105705412	0.0722009483796495	1.51806676273547	3.35718629857035	5.32838624441318
Meth.MOG	5.6893754736671	1.95196783991917	0.000183800108099809	2.42067997210689	2.49890054268913	0	1.95770258474934	0.932333211151732	1.40339840209183
Meth.MOS	5.10217087914308	7.43159091678533	3.53267495455017	4.72206002061675	28.7594497798569	0.78166850394338	14.1459286843129	4.00010582438282	41.9645663620622
Meth.MOV10L1	1.32355321501308	0.000330878845870806	1.48260315499412	1.03400330765379	0.000258146519445012	8.85095258143682e-05	0.00015044484541031	0.000709013688154079	0.581803964328197
Meth.MRPS12	13.0218807993993	20.3218344167874	22.6992540697626	16.8951523816563	18.3499162425095	22.4328605940623	29.5803826514361	25.0026466380753	71.2499865616924
Meth.MSRA	8.29214960083227	12.9012676581459	10.4391061659986	15.2029434264135	18.857155551908	6.15956454000844	18.9596726714683	16.1235895344072	54.3372513393536
Meth.MSX1	1.67361197635328	7.09348023826344	1.05710585935198	2.85479791979325	14.0475622130646	0.688041647403985	0.764907297068422	2.75404834095562	32.1722321743571
Meth.MT1A	0.630575441057993	1.3727923778116	1.21164951151508	1.27352547757667	1.58208915277598	0.00576779650545231	1.13103579991845	0.699341181441826	7.22111290966537
Meth.MTA1	10.9556655108215	15.4421780787818	23.1019441762964	10.3484494389659	15.2861912474089	17.3388419870339	22.8546296233958	17.5271646124591	57.2845500128216
Meth.MTAP	5.19775535308853	5.33382695233786	3.61074861003059	10.3772833514452	13.8540246901666	4.87005075934227	8.90427253315681	8.31328009677138	7.54787512742441
Meth.MTHFR	1.7341288366295	0.606114640879805	3.4441814120605	1.61639791925754	1.9388476786704	1.03909224209926	2.54218948853313	1.87683959760002	5.64023843011211
Meth.MTIF2	9.07445850453479	17.1095225481871	11.5992331241776	16.4332410393641	17.6618847247253	13.4093329516025	24.8878173810745	20.0337359214489	64.6792899691763
Meth.MUC1	5.73809235975709	1.11205351788357	0.922523395503901	5.58146407646498e-05	1.14565280112777	1.64390262768454	1.6940735268131	1.16108500949002	2.59876977817453
Meth.MXI1	7.45377526711237	1.63696693033677	8.92574512738629e-05	0	2.69982046252902	0.386138386081492	5.12626770521468	1.5270590568132	4.64335084026379
Meth.MYB	8.20518687966272	14.7004755055813	15.3937165486247	13.4237660674615	14.7329516089871	13.9286603426261	19.5551478088108	17.7880894888255	52.4680297846833
Meth.MYBL2	12.6250946157155	6.75478118571498	29.598040686791	10.876348701375	6.17690047898442	20.1263970497138	15.6772190216327	9.95751921937646	33.9389995176988
Meth.MYC	10.1447985507157	16.836998641594	17.9019743173362	13.7367875026718	14.9876453695593	18.579493627377	25.1998576919386	21.1672968919051	56.9247550303409
Meth.MYCN	11.3797583410684	21.5891320549054	18.5768591799386	17.1697465268138	25.6681378972956	21.8572464515775	1.6004436192843	21.1688464212255	32.0905503355559
Meth.MYD88	7.6042597453094	11.0223484308797	14.4809815701432	11.7358000675048	7.80923198999834	13.4442439024531	18.3473019068204	14.7038315097495	47.6805489235765
Meth.MYF6	6.96464943682932	8.28603384055208	3.51417868735863	0.687451135725468	1.91167571468413	6.02205565989523	11.3340083149918	6.49395617198215	31.0515606326142
Meth.MYH11	15.3885151682693	9.22192749368276	4.92626129832385	20.6707438087723	29.9946111590675	14.7971117834454	6.55196071837471e-05	0	63.9881924486561
Meth.MYOD1	0.000594578772190124	5.40549497723387	4.95767474946492	0.929256146196993	23.279535616041	2.99180354179696	8.04397481307209e-05	3.12164190700576	18.4371842163291
Meth.MYOG	0.332050348694721	0.299588323699497	0.30677448894817	0.34542406930898	0.350537499792309	0.000620246147223184	0.736596588594923	0.418597122654522	1.31397167108378
Meth.MYOM2	6.28769263219647	11.2302630173825	2.70622405576934	2.12321014458855	6.58972482335398	2.02039050921913	9.30591056678425	7.30885975094407	30.9798742518416
Meth.NAB2	9.93546139733965	19.0353195036356	17.7466250881358	16.4210398281585	16.2334085621917	16.5460349924753	25.8898313593191	20.787540441304	67.2177238253317
Meth.NCAM1	8.20236108617593	28.3229977730172	26.0316812874242	1.1658897650863	11.4822931532302	32.8588724087645	12.0339349610038	2.47215053485997	27.4159793031667
Meth.NCOA4	0	20.9168654297547	8.64054521136252	10.4949000867183	11.8980979373852	18.2476546573558	6.70376700033105	16.9377412290691	36.5104130838548
Meth.NDRG1	6.22237412819365	14.2411301830228	11.2736032649902	13.9800619261398	10.5962481422984	13.3959741361175	19.7418026798585	17.2505879247586	45.8130017781463
Meth.NDST2	1.8269892176345	0.000373398128799647	1.83581431667294	2.19434289160692	2.33943972538999	0.333776459665781	2.42261699412246	1.82081074014862	4.302084310625
Meth.NES	10.2856890845501	1.77570837422206	12.2925331339775	16.8702296928397	23.2309550268616	15.7830957231923	6.4393252269718	15.7198451645638	21.2390236733841
Meth.NEUROD1	0.793413046116306	3.37893571491624	1.2456363431137	1.00977456342254	24.7684793242166	5.6902598197974	7.03565491015529	1.84509468339065	43.0240730498532
Meth.NEUROD2	4.39174063213197	2.33614869455026	8.10020124481886	3.57055284891457	11.9263737355231	14.8149247045882	3.10366796122375	3.49450459952586	33.20120696686
Meth.NEUROG2	9.47185960662297	13.1924008044371	14.8094688477744	9.7383057527558	10.3329789837169	13.5064421564533	12.3254909248939	14.1256577902463	36.4669588518126
Meth.NEUROG3	5.23810631589914	3.90149608577579	3.05289431096611e-05	4.71367258710252	35.1384237606503	8.65315738070377	4.63318561530162	1.30769649833004	50.4133145375046
Meth.NF1	10.2549430901843	9.59932826459096	12.6266482413873	9.40219477568336	16.0725757595095	13.367056455942	14.5745878617576	15.694443235585	40.6396873325483
Meth.NFAT5	2.62711929137518	5.70511489855129	1.85953589017516	4.06271296659401	0.000261956665237892	1.03219130080663	6.07791313433073	3.05723213989398	30.3403725495727
Meth.NFATC1	10.8617260661921	17.8762537102995	20.4189103521401	14.905326232413	16.1992292558273	19.3806120893534	24.0328352075689	22.1545322568548	63.6484092037889
Meth.NFE2L2	5.66602965013404	10.2246333663605	13.1730141106592	10.4098327474086	10.8602182558411	21.0319867668817	15.2537974880382	9.79849323332652	34.2897275943044
Meth.NFIL3	11.9273539080575	17.6801306371458	21.620215590644	14.8866519826427	16.632372826323	21.1748925522146	27.7195179194167	23.0422400571865	63.9964392832954
Meth.NFKB1	9.08797556956594	16.0795550931548	18.670889795099	12.9915051922161	13.919539055081	18.5964491434298	18.4374725624704	14.3111735768708	50.8972856303957
Meth.NFKB2	8.38884726214758	17.8392499463769	17.4702936139785	11.9253392728823	13.5379288068637	16.4785891729197	20.2233504425554	18.096581166612	58.1387657255119
Meth.NFKBIA	11.3897404209685	22.9514331891975	11.3731979545679	18.6970146507565	10.1354771113445	20.4533651901342	29.3137429327959	18.7725121006518	57.3438764702575
Meth.NKX2-5	12.0834385252367	0.0827281657185631	26.0350287113955	5.38314526121043	5.85564164664689	29.001777353218	15.7390874300937	2.61082999406252	32.9369446574795
Meth.NKX6-1	7.5238356905048	18.2669385991043	11.0066138802611	13.2451759499159	19.8813557584586	19.8732456927077	2.99791812714486	0	16.4084187400057
Meth.NOS1	4.9459215364801	4.66262732925566	2.12270651712929	6.69917555941874	5.08208004386962	5.54019302454235e-05	2.60692808173632	1.725543494024	16.770294205158
Meth.NOS3	4.78148477480009	0.000130467815187094	1.88011870095429	2.6556835881729	0	0.488607417859101	8.96189366415206	3.64925230933349	0.000188050849265903
Meth.NOTCH2	18.0109729994198	10.151554230065	21.7807584074861	8.7742849519953	12.8020997175021	18.43763358307	9.94090471505445	15.6388176624931	35.2643801826118
Meth.NOV	8.91666289043499	14.3284219496559	16.1699314902929	10.2642699971778	13.8092086727691	16.970873624846	17.2346368538714	17.5533100817533	39.664890309103
Meth.NOX4	3.59389955182073	11.6072313839558	0.603512119958229	3.21389204344933	8.49258255961557	2.71712940929956	4.79196382139927	4.10941889977113	36.5033108818971
Meth.NPM1	8.23440967004326	5.02735424769611	16.3842073219183	10.7565707103547	11.046298342271	22.361779040595	21.0180506194355	14.3822714535389	46.1492408229455
Meth.NPPB	4.86003951015778	8.2175461435622	2.58573235247514	2.38756999231097	14.1943072707469	7.53684355481272	5.84448616566713	7.06694029582625	4.99691494596244
Meth.NPR1	10.060725850732	19.0221089255212	17.968163460002	15.4434852602032	15.8177818747952	15.3513703436496	23.6628720854075	20.1173290832619	60.2860674196969
Meth.NPTX1	9.62991007679458	0.000594519841975696	10.0260283588884	20.1470989510819	20.5851738260526	31.8038794608535	17.6591042732373	0	40.1476583356646
Meth.NPY	3.41400191065259e-05	5.21468173740123	9.10849637769912e-05	0.000849023251679128	19.1419298273633	8.00036453347056	0.232163687204136	3.64999740733187	36.7129362844608
Meth.NQO2	13.4549618522575	6.54265413013455	12.1825187724952	9.18086569069862	17.7444771935989	6.82925067614358	10.6239110104704	11.7071497324406	23.9763708498845
Meth.NR0B1	1.50493855304233	3.67458679210354	14.402222559122	0.686691579616926	11.0841053347356	0.00836120378346732	5.26422197546199	4.22850356349292	23.8533869186088
Meth.NR0B2	2.67832204718292	0.720822345863774	0.0131450183753216	0.000772289168376012	0.344604281900599	0.243119093243872	0.00102480248472102	0.00309143436674959	0.366858331688016
Meth.NR1D1	9.09681525778574	13.8304139704303	14.4037864479591	12.3180026895674	14.0085605458178	12.6728677027562	21.4046959015638	15.4887020414006	48.9485099578713
Meth.NR1H2	10.0343005832217	18.6355857777627	18.0951543409921	15.6301257975737	14.4073061733587	15.8094531887845	20.9040071714322	19.40722635808	61.1628463702103
Meth.NR1H4	5.67388383392592	3.09749116389476	3.12896619877544	0	1.64205126227982	2.46193001043707	9.29598381696821	5.93849031074593	4.37208703944182
Meth.NR2C1	11.9578371667465	22.7040611614838	19.9047636122868	17.3667386283561	20.3785149775146	21.3643243067017	27.2945412452648	24.8230710791543	69.7797611377719
Meth.NR2C2	6.46386296517486	11.8838255904077	8.49837140114275	11.8923332936689	13.4144122483953	10.1094635672539	15.5706018923297	13.4800313213028	43.7642698959792
Meth.NR4A2	11.1937509563746	15.3574076927441	21.5454793675784	13.6321686832217	17.5236681137599	20.3036735237012	25.2920937245883	19.3342042986982	56.5170930456109
Meth.NR5A1	3.8300977784901	0.550296235953471	8.44054421791878e-05	2.69872247538996e-05	0.000134196877070026	8.20453706286879e-05	0.285459148279655	0.000200253568694755	0.527943577785636
Meth.NRGN	14.6004027894767	15.0470095410325	23.8859339434522	12.3362033741752	17.1059482687203	26.8283105623442	27.5465097358847	22.9904965119967	64.4365749029145
Meth.NRL	9.79421432948742	16.9410832133618	17.5512105483884	12.5529489624947	14.433777280755	18.4759105110776	24.8336347345112	20.3108453273276	57.4243627532979
Meth.NRP1	5.37142830455797	30.7909256149321	12.7108611552302	15.2556555336739	24.9154132114742	20.5443235937966	12.9391405317055	22.3431987086986	2.861556809498
Meth.NTRK2	5.89055206252689	4.65195849756117	6.48087777682145	2.87225828361113	6.84339610867322	0.778396029535309	7.16285445103726	4.66009605922522	47.945662545694
Meth.NTRK3	1.89371136105586	0.681255293049953	1.66636526175928	5.58139647288428	28.5128063610102	7.68120693233632	1.30165659120036	2.36518373183043	29.5351920257642
Meth.ODC1	11.8412222513631	19.7293283776372	24.3963075806865	13.2656439371013	9.19386348745507	20.2699183769856	22.3832725914272	18.7460091095567	62.0780950292006
Meth.ONECUT1	10.1785946503979	17.4667592631715	19.8666123714621	12.1109776419288	17.9598130080274	14.8198992037547	18.099144769435	18.5025511980061	56.1379163013847
Meth.OPRD1	2.80086890452862	0.818539841830174	1.55247613299773	0.000140826561553595	0.507094809588657	1.4751990552725	0.696243183677558	1.90715597483795	3.24319738801135
Meth.OPRK1	1.23304481637581	2.24811681711995	0.838357662391489	3.01448333900912	7.94985715799665	0.0122182650806058	2.94714240617668	3.97132206299702	10.921149370758
Meth.ORM2	0.757880407837669	0.636957976528776	0.745197281490737	0.966515767246369	0.745149141396124	0.759640644790661	1.33038724621648	0.811808136955999	2.2977597956421
Meth.OSM	4.51942130630705	4.27047711389895	0.000171955393972921	2.32680906843071	0.747030143152869	1.13340327376499	1.8911379000974	2.977946187834	23.4771697427982
Meth.OSTM1	14.8941051136889	6.34534267912333	16.9329196103829	10.5075404994117	8.85248838324555	16.5463804938052	8.31306890017922	16.6218914406002	33.4387613767155
Meth.OVOL2	8.86961365289752	17.7180653948049	17.6133657546604	12.3811601498281	15.9050942631259	19.7530451030789	17.5051870559042	19.6260009674483	32.277522116102
Meth.OXT	3.83873893305211	2.96166049306971	1.69893699434634	1.87366632099248	0.000487841495034153	0.410086609366565	1.2231678083756e-06	3.13884067377181e-05	2.50150458110921
Meth.PADI3	7.33936599170044	0.919162348916985	1.15824695952071	0.323293668611296	1.32582387181888	0	2.71709016510999	1.48542529847545	2.42486214869739
Meth.PAFAH1B1	12.4374279244587	11.4634579915696	13.6808593066347	10.5796083481632	17.0313239398034	14.3396688082286	20.7470590756697	19.8582859142623	42.4900280472755
Meth.PAK1	9.72049733498181	15.2567296257224	15.0931554585986	11.6181892221437	14.4197330443358	18.2162049291321	20.7924053515233	17.8134422733542	49.4831962092495
Meth.PAK7	9.85830061447272	20.1524452761402	6.89496603449806	1.46191269988943	36.7100326980229	2.19086590049321	6.57010927541425	0	24.5236998233616
Meth.PAPSS2	8.94168419230959	0.945391445433631	6.90896767504649e-05	4.48897986718854	2.27568543046619	0.0785622264269481	0.520686157670767	0.79104324945456	1.20102088672894
Meth.PARP1	11.0668342631725	16.9186604212183	24.0528217285981	13.637837938522	15.4397568561801	24.61076417781	25.8062107627549	22.1470259523556	61.9620321537758
Meth.PAX2	12.4706173557573	21.7308523168391	29.69936192236	7.67784224116031	15.7038208235293	22.8162520759615	12.6544382477094	4.66646644385446	25.3706912110582
Meth.PAX3	5.1672835602153	5.86972023205164	0.631075391329858	3.51367305698965	9.30311750079063	1.17680445230554	1.83692981102011	0.819687684071155	27.8222214638911
Meth.PBK	8.89257566501547	11.0740627826806	17.8431304060881	17.6734813506937	10.3838096268724	0.00010218713000985	22.3424078983765	13.8990589437375	54.3972664613009
Meth.PCNA	8.44953601446388	17.2055176820398	13.5611290451934	12.8982165960617	13.0789935436956	17.4600751280459	20.9480973098687	17.8467239556032	53.8481039365155
Meth.PCSK1	1.05912538541604	5.23206499364908	0.68268159578811	0.227639282904675	13.4063847439024	2.67951274669665	0.874122555739273	3.67222891663241	22.3168390856755
Meth.PCSK2	3.01228310515535	12.6506937295038	4.75381879189434	10.3819952119801	23.763519686363	11.0465524403076	20.9336450281233	7.56669557825717	49.9283502759081
Meth.PCSK6	5.78786408366094	2.29981793599656	2.36509826141793	1.46247143113882	0.000114042640095482	3.1705231999047	3.72479768729383	3.51850018810438	2.66549040118448e-05
Meth.PCSK9	9.01125124444488	26.5016813634464	14.3242451860576	14.1652950047915	22.9739925474855	25.6768877053786	14.4765105307455	21.6993502186368	19.4375069906285
Meth.PDCD1	8.3072083299453	0	0.836516954033403	8.77512741839291	7.15374122474932	1.24917443109992	13.8480104440239	10.037375798693	28.9017900497805
Meth.PDCD4	12.6366095798759	18.9648369861361	22.4744762812995	16.6690751806463	18.941954207461	22.7919223888	23.9132548106404	20.3745030169449	69.5605441233577
Meth.PDF	1.06460783012537	0.868063491107774	0.961499332913008	0.936275196748343	0.908416326333293	0.812665668269452	1.42224351995638	0.929946343109156	3.16185685031318
Meth.PDGFB	7.3124838922691	22.4528743990709	21.6452083988697	12.6775996854515	21.2535860926243	15.6584388418563	9.60608187221474	6.52489173730833	22.6088969017906
Meth.PDGFC	5.4501907940817	24.6696492149837	10.8542425078202	12.5246255049379	15.8908653612593	17.1191754538153	3.64934227695761	9.32504429207906	0
Meth.PDGFD	0	16.0647136371237	3.51829524496377e-06	3.03020802550681	24.6420887202434	2.47772539235358	8.16660140768205e-05	3.56707964492999	50.9402124797784
Meth.PDGFRA	1.23883920753708	8.93868820527651	2.86243119029044	5.78269032229113	7.50471912419959	0.000279888461075932	2.22800783139054	3.33179594871767	37.3549814851421
Meth.PDGFRB	11.2179488883791	0.606060268197204	3.74600581972673	7.02903340483291	13.090507618416	0.0001554347209663	6.68454867993783	9.43330167934436	17.5584192811184
Meth.PDPN	10.9253726853826	20.9659779496874	12.8860928692121	9.71157014038299	22.3262478039633	18.7084838566302	16.8653989026228	24.7929253915514	23.7035116903611
Meth.PEG3	0.0111126370582154	2.7693403130352	0.00259515604378717	0.70705725806969	3.58506158678266	1.17434859925795	1.04450469659521	1.36967403248135	7.17320807780957
Meth.PEMT	10.1037991100506	19.0545861199466	18.593752497259	12.8876917285321	16.1437695367204	18.2479997439532	23.751220094398	21.2810841877818	59.129902935093
Meth.PENK	0.0984570334066138	2.83520267349276	7.41424075091696e-05	5.42186652579966	23.1309357686131	0.887197162940324	2.33448507829911	2.83247908590356	20.588752999064
Meth.PERP	7.99774721865144	14.1228127466351	16.4457201714891	16.0908055128343	15.7059840919937	15.09941233453	22.7816244378884	20.7373546153875	55.2641402760384
Meth.PF4	0.000111247378520737	3.27541403903933	4.91031375276074	3.56318887342575	5.28783265171751	1.31633972586398	6.86418515597343	1.38340761372312	11.6978212761574
Meth.PFKFB3	8.45705093266567	32.9494884516908	16.7789001107133	9.0761166383073	20.5987035601446	39.9684302312805	6.70260547032898	27.9832867351727	51.2833815049487
Meth.PFKL	14.330093481612	16.7566824655736	22.0295235801457	15.19870356395	14.0260475622013	20.5195873019959	17.6732610623582	21.3458918653139	60.6353221823261
Meth.PGAM2	11.8058876939536	4.55346944348534	8.05792885155117	3.3762521955787	7.23852366110989	9.67789223949052	5.75873781543916	7.69223638797422	13.8313436748789
Meth.PGK1	1.72218683365919	1.1236356671764	63.7198372174018	5.2710773904674	2.66524131495804	1.55259165221235e-06	4.69134947928136	3.58501004731937	14.7996916589625
Meth.PHOX2A	2.54646041576176	4.22710468509664	6.51555769028645e-05	11.2558021760727	30.649473190779	0.000907801821901614	3.00660035458851	1.37988188381829	36.9334724971861
Meth.PIM1	11.0778772015105	22.1359346231239	0.000580460019765533	22.2028000020084	15.9742369785414	15.6238557575975	11.8098535392083	8.23088933790052	54.7988855708278
Meth.PITX1	9.40483563459047	5.23082527733104	12.3326848719137	9.13373522272461	6.16338810174559	14.3650593516093	6.01149631689388	17.8163102131166	21.0386222196909
Meth.PITX2	4.39421974880574	6.66089804987368	3.43585755856684e-06	0.703286905871231	6.9863220959596	3.05192179300538	1.85154203958903	1.85009736777791	27.4234245474658
Meth.PKD1	2.67615530423021	0.314332794754447	0.000905684471128338	5.02230853665806e-05	0.194785008538543	0.000954006416028116	0.186133615799011	0.000217581765060143	0.824149393339261
Meth.PKHD1	8.05579114053651	2.23060528009216	2.32644068000853	1.52824834465597	2.22855923391506	0.020756786134046	6.85499639836935	5.49845841219548	4.93807468291339
Meth.PLA2G7	0.596477798469949	0	19.9149687789163	16.3031521314468	28.0761000742164	35.6825673642618	8.69438794690241	5.49741782806677e-05	10.6583028100594
Meth.PLAGL1	0.564745396988054	2.06997549264572	2.3347872035671	1.71684573725382	2.01783263296114	2.18679090139679	1.97101990280671	2.61407537866051	6.7174208409531
Meth.PLAT	8.91627535454343	1.51288653483166	9.34881150034163	4.44480513391655	9.25368625472487	5.93884537103677	9.4354386343126	7.6643706312815	0.00213870073957734
Meth.PLAU	12.9047666143864	17.4486811344349	21.1833733765103	8.51307545526463	12.6482066189627	24.7472553551602	19.6233539387431	19.1238261442998	33.9105624246102
Meth.PLCB1	4.54736766328537	0.283238193998733	2.9621843169548	2.67242097278317	27.5110148785689	0	6.6722923247505	1.5083091652667e-05	47.7376067593053
Meth.PLCD1	5.62181113251154	3.35799991932607	6.93030329008253	0.216127618778622	7.06263094248428	4.17329162462048	3.2354197703589	5.37499117920774	5.96002670833618
Meth.PLCG1	13.33680192143	12.1594190895857	18.1828924223591	14.880413710075	16.31457897911	5.61013521253959	3.92158997675779	12.4388879232793	49.1056439954561
Meth.PLK1	15.4018339498716	8.52548349652408	19.1499801463425	10.1120910458006	12.5958728670951	21.5123118225887	15.8803368775501	18.1785160429303	44.8859295396667
Meth.PLOD2	6.05468072059594	11.6220893989297	8.05733217240557	10.5080543823324	12.2238033478463	10.4126288771281	4.41657805294419	14.3937203133603	11.9468257849173
Meth.PMAIP1	10.2267026895263	4.85508642687583	12.3528285454578	0.000464381099191904	4.07990464978365e-07	8.96565564339986	6.7507019054608	9.32552697230892	13.5305792652878
Meth.PNRC1	12.3967378683742	17.4110629740346	19.5306470864634	15.2886581890772	16.4657531737642	22.7404919426064	27.4897623523836	23.6033681948436	65.8676554621205
Meth.PNRC2	9.51791010709644	16.2076941076236	20.105779955078	15.963814312912	16.133668094068	18.6247302998653	27.101342030035	21.1997757904585	65.5844614980677
Meth.POLA2	11.8417894476331	20.310915132967	19.8972733099586	15.6539918233991	18.3627232251209	20.8625214620329	25.6251970619258	23.0704081031939	65.4509681678617
Meth.POMC	6.22951358502041	3.28394754924349	8.66537063263272	3.40904665654592	3.14377684406163	9.09481734703719	6.60812510837404	6.47006519268849	8.1038748310299
Meth.POU2F1	7.70325370282856	13.6449358133274	13.6152921933825	13.0298464327789	11.793831520233	12.8897752319467	21.5874603702644	17.391354530245	50.6409733397195
Meth.POU3F1	2.75232750917161	4.5374813809103	6.60692821304638	3.79181275281909	17.3450006352149	4.65095230258934	4.96784641077545	5.96841363843476	8.85972117814599
Meth.POU3F2	10.7420142270393	23.9630275502747	14.1018093135131	12.0299487274	13.4164298711869	36.7859628350662	0.00659336464586495	19.0387343404867	11.9851131373802
Meth.POU4F1	8.42434092108087	0	0	18.4937540965864	17.0301384623622	10.7533975855307	3.00587399796611e-05	1.72820992834779e-07	50.9897513700636
Meth.POU4F3	1.22047093722134	6.18918093716812	3.52295776451161	6.66417358837319e-05	22.7645039908783	4.45358072309241	5.3519614027072	2.87591050903715	33.1689051712009
Meth.POU5F1	1.44071212784873	0.752199038559622	1.021599782175	0.740987495945034	0.756642142501033	0.399625063743286	1.32557384744655	0.648640505927987	2.20291125217862
Meth.PPARA	14.3421662992613	3.78250293754865	1.28162970869643	15.4105858330676	16.2099236051949	7.39202731998828	1.7461223290114e-05	13.3787922728656	61.4720055902159
Meth.PPARG	0	5.86759288335222	6.76572357324973	4.11784899015796	35.4286941070859	13.4099137491471	0	7.75990520103238	51.4941953573904
Meth.PPAT	3.13930804248136	3.23686544161903	2.42406832047081	4.48872157025146	5.95565490460476	3.27754479766247	6.17110040398389	5.7278768718049	14.9481288088386
Meth.PPP1R3C	16.6553784019389	29.4229495317524	2.2538827645824e-06	3.47831110215804e-05	26.6458772530995	7.68369200430712	0.000187839194153473	25.0894556264446	39.7283873984854
Meth.PPP2CA	11.8952337054387	12.4996219226417	19.8608151142026	14.8352831069936	12.4074371778054	20.9246436104741	24.1300408009671	20.2491866134917	51.3915691458316
Meth.PPP3R1	11.6300481164466	17.4677703768003	18.4069460027234	14.4521792788189	16.5679169707634	16.510480099564	27.3492518510811	23.1115188076951	66.5619816256586
Meth.PRDM1	10.6714723649065	16.6799241367013	20.3637113420693	11.2750290496793	14.7095872388512	22.6694956436054	22.5925644327809	20.1508899977661	52.0287675357646
Meth.PRDX1	8.82121839616578	13.9647237478568	15.8765762595525	10.7398601115183	12.4432815511043	13.5737752587965	17.6638946237651	17.3915798312691	44.2205703387275
Meth.PRDX3	9.63786868269458	15.7778399338262	14.9079124855968	11.3532579700269	14.4072493094407	17.5780105033139	21.4424863990037	18.7677613072334	54.4423068878083
Meth.PRG2	10.4766267520561	4.50380084762797	7.03338704766116	6.01839205436399	0.0795928313384281	5.473720472315	19.0183823746317	7.58396250910891	10.4967688599666
Meth.PRKAR2B	9.60539472453751	2.10302084716769	2.36114800896709	3.57885574956557	10.5389901514573	0.00160484085696871	5.59482914704463	5.85664455825279	0
Meth.PRKCA	13.6880413851413	17.7995630464934	17.2750388137964	15.8467674839574	19.9321038593798	26.7128375730074	26.8314044889642	26.4758859330232	66.1103599700777
Meth.PRKRA	11.3037788929723	16.7600486604694	18.4860164585804	14.1405271164774	17.3862533630889	18.003265809974	22.9528602348863	20.3669599879613	58.525291403579
Meth.PRNP	8.94863866810083	17.1787765084455	17.5676670546598	12.765746937269	12.6419878149304	15.5619607687737	22.4540120135947	18.2604433194202	56.1226436441451
Meth.PRSS8	6.27613479941037	0.000343467761140336	6.2307629872929	2.63537283205487	6.94992760575731	4.72207400192357	9.46663386053875	7.20899201334281	0
Meth.PSAP	12.8370641343777	19.295101704098	25.5809081247706	14.1391033364866	17.2494011468092	22.5684632853904	29.0214290042287	24.5029197621105	71.5832412345025
Meth.PSEN1	11.863799790299	18.3432671160873	22.6587262261177	13.3003563817482	16.5954747773908	13.4112773542723	29.044669975106	15.739174797609	66.2914192389722
Meth.PSMB1	11.8911156516883	20.5879942577622	18.673095547409	17.9962180460961	20.2338032228021	22.2754691649846	28.2762749313312	25.8158818541103	71.388082170418
Meth.PSMB9	5.68986433498429	12.822627738875	11.0311402811858	12.7715453044566	12.1724503100976	9.90872922194951	16.2115578329287	14.307767140395	44.9470347122014
Meth.PSRC1	10.7949516289678	16.559261883798	24.0252257985605	13.9902916681201	15.4025033068741	17.9413212963934	23.7227330225544	19.4513037369414	56.680628359901
Meth.PTBP1	11.1529795052177	19.4791126086899	24.9239514519971	15.6138112460909	17.6279392854281	19.4669618059522	24.4207333821458	23.5627715975801	69.4764661082901
Meth.PTBP2	9.70947943712044	18.3041273396437	13.955153764094	17.379387440807	18.8633216304945	13.5821657808408	26.69573666101	22.2031993024307	69.1076154946611
Meth.PTEN	11.2202835895262	18.2406065698992	15.9821527992544	12.7164936793975	15.5862414372961	21.8227040179515	22.5305493048318	19.352699304013	59.5632743790668
Meth.PTF1A	0.965119921249086	2.24323671790077	3.2631904490576	3.32466835447187	21.3717872093835	7.04227674019398	3.72920326369285	1.45165121243732	14.7030986338555
Meth.PTGES	9.85503195450266	3.66560793136883	1.49222861052326	3.86553138965096	1.72021662826998	0	3.72027488024209	3.62273464752894	9.40578368571177
Meth.PTGS2	8.62730718942766	18.7788279689	7.24879171414309	5.17482895847677	10.7201181157947	0	17.3952114009339	15.2012905527603	30.3471788856745
Meth.PTK2	11.4925876329941	14.4057725826563	18.0134213595169	9.98217261181682	14.140591566447	22.2143324231672	21.2329692105912	17.9922438261323	45.8803420232602
Meth.PTMA	3.67179924000301	4.79360394379669	7.57107536125992	2.59569183313924	4.57338036448623	6.2685131427084	6.81111860394383	6.43197567986465	12.4216400574222
Meth.PTPN1	5.3349983000849	9.75012302142658	8.89559435999449	7.87594516763877	9.17391590062054	9.89761056488509	13.8755795003232	11.5458663696094	33.2241949788556
Meth.PTPN6	6.89034736381071	0	4.31836776414547	7.4667063965496	4.63968145103321	0.578985084523603	4.01338733699887	2.89223495842375	16.4740018667606
Meth.PTPRO	5.79563955004589	5.30292211657845	3.9556340756117	4.27015168611022	29.6195610897235	4.15639237283863	5.70403615939583	1.6901433472031	25.0019363250011
Meth.PTPRZ1	10.8228572586671	21.63071861905	16.6517164576458	12.0572736225145	23.3538122690433	22.2362753707515	17.1542751297028	19.1813470251842	16.7331593366115
Meth.PTTG1	3.84390157613993	8.48015116669213	8.94578784642177	10.805162490542	9.36343742427909	7.62241107710677	14.3388150464865	11.0915346501402	39.2402096239038
Meth.PYCARD	10.9545322184159	4.01671084428751	15.4784146929522	4.16573970079511	1.50935271876117	16.7995663755471	9.35410787687086	14.0536369700898	24.4335507377931
Meth.PYGO2	11.4835763087194	14.5655541563631	23.5834430932937	15.3865055544388	16.8993491486845	14.1856986144495	19.8117970755503	16.7854357570172	62.3880269942216
Meth.PYY	13.4821486389596	7.87061795090223	23.6051756265648	8.36725125338921	3.15617389726555	19.7337047315733	0	21.9870402937207	28.9019373581486
Meth.RAB11A	7.78950691717972	14.5512270661495	12.4430977386221	12.3527908881264	15.1754347410011	9.49031469545368	19.2580079116005	16.9168475503423	56.6421644568413
Meth.RAF1	9.91658639254925	19.825944928409	18.1251408133594	16.3401411405813	19.8955098530967	18.1209523611813	25.2144728748956	21.9985734708259	64.2702721982912
Meth.RARA	15.1242320329348	12.1195376620311	0.0080129189670282	5.25191341148983	18.2651300129719	3.09482491692496	0.000162060300038299	9.66340931908524	19.3615256117662
Meth.RARB	0.000376450389244071	10.032343733559	4.24677757250713	6.44767655668757	13.7974319448273	16.2197069627695	0.580656969101381	10.3983521350206	29.3602703162156
Meth.RARG	8.81590231815134	12.9719074474328	15.1693979754883	10.7945755014827	12.6274624580582	14.0548123038435	20.5175070827496	16.8317003821968	48.0623131649961
Meth.RASA1	5.80144179846558	14.0875416834573	10.8010151147429	14.7429902626935	14.81983950682	10.56254420585	19.8913050940125	17.9379838077971	56.1251214660292
Meth.RASSF1	18.1632681335744	0	32.465197065627	0	3.59457470665258	42.6356489442096	11.1183220247329	14.1724091168641	51.146093517951
Meth.RAX	3.4360626950148	4.3638894452256	2.85258075864873	2.87462209291737	27.9609736171538	9.56138219547376	1.99003745695124	2.97930884178136	35.7025931303889
Meth.RB1	7.71887112969281	0.391338739799835	4.00670672524973	1.40312495113906	5.32468152826927	1.37340813624282	3.49655572525968	4.01131353148584	1.93344134944318
Meth.RBL1	12.2106972834538	18.667166348294	22.3855043969384	15.2618027632661	17.0283768092229	21.5199108287034	27.8020484463398	23.4731217823819	66.6693927026189
Meth.RBL2	5.56662342681325	10.3999471711998	9.24338255032339	13.0770502946957	12.9889781331066	8.36761181724754	19.1614258376141	16.0370692098779	46.9446559330191
Meth.RBMS1	8.40536528239715	15.8680720325381	10.7937350343621	14.639329412524	18.7614961348667	10.3013968495423	19.3855845699854	18.1132949043615	47.2661840933384
Meth.RBP1	4.92471257242555	9.20909482636718	3.72703969736534	0.342454279025035	0.000243040229707648	8.62465707328601	2.7572440677173	0.666200690417164	14.7753507300415
Meth.RBP4	9.20683466933075	17.7132302284758	3.58055778991218	10.5998160752066	23.3293325967825	1.08056572666585	1.32993820680567	0.411766695912546	21.0508507175405
Meth.RCOR1	3.0106730908345	6.36199322374271	5.25897147308762	4.37117913249953	7.80941575400396	7.87628820303231	7.26198361506073	6.66090421142451	20.2003360265887
Meth.RCOR2	13.3436541056791	23.1252185815637	20.7973450368286	16.4236496111577	22.4472813266609	27.6635833385898	18.8767743990242	26.3170915878658	48.5599234962638
Meth.REL	5.48833190153825	12.5218936254054	7.10953488548055	13.796003249855	11.7767812286344	5.46362296980073	12.7176175586282	12.5910683408397	47.431952977289
Meth.RELA	4.153318333211	3.76130029565648	6.61798874168879	3.68181152751871	4.25788986177906	0.00133685915174639	2.51985426172966	1.41551746906428	7.88471912440029
Meth.RELB	16.1922774639892	8.5264502836493	11.4785969188556	6.70939088817283	3.33756156883397	5.71406834763013	5.41749279946396	2.96338353739442	22.5361165342943
Meth.REST	8.82820255830122	14.9018733351772	13.9739361001146	13.3326375427436	13.840680062458	13.9772805306585	21.7771961319244	17.2371303478812	54.7614765012685
Meth.RET	4.7504971144471	29.6714222183795	8.8058343266299	15.7541840743939	28.7127195375099	33.5260525648383	18.1296515135277	1.01946684780378	8.17270938717048
Meth.RFC1	6.99749397827875	13.8308887065766	18.9869472075475	11.9930289463628	13.6190544082184	17.0550523990162	15.5877790394945	13.5512749443407	49.3062869949587
Meth.RFX1	12.7385123171913	20.1173146168447	24.4145941247107	16.5281238879616	19.181467855188	22.9810501303355	28.8634253319994	25.1321924843234	69.3905942393957
Meth.RHOA	12.1544724303015	18.8190617994655	21.2165149635624	16.4568124632607	19.1841824361586	17.810147829201	30.0866127094132	25.2891305943521	70.8218899960517
Meth.RLF	9.55099960760231	14.7307202361491	12.5231361525697	15.124892479468	15.154879679829	16.5817671047211	23.3887653787605	17.959967924047	55.9619601235019
Meth.ROR1	5.67466188212559	29.459778748571	4.60789485090303	16.9365137497161	19.8636760648985	18.1984009882357	8.59793509152192	21.1678489706081	16.4392987515487
Meth.ROR2	3.86156009422465	10.9399740957437	17.1805244983339	9.21211403887884	9.79124190375443	25.9680834979074	7.25270030959738	2.03301723298027	6.38700713921756
Meth.RORA	5.64357223882584	10.9100115369569	0.00180201433940271	1.17204756830051	30.9647922295455	9.92299195557635	11.1992838316617	8.70814436995179	40.3700763506414
Meth.RPA1	1.53681964422147	1.07761845874785	1.57825712933439	1.29960043442849	1.79934748380651	2.00311527248479	1.66444578708541	1.77216709902878	11.6535429416401
Meth.RPA2	10.0317122167848	16.4745034153335	19.4873184527944	15.4148858218929	15.7313663339942	15.1475323730045	21.9560963025397	15.0548766922456	59.0875182157246
Meth.RPA3	3.6343787053473	1.73314883059237	2.96272135278762	5.33522476954722	3.1244878303276	3.46991322526513	8.85772167741051	5.97656244495202	14.634567683619
Meth.RPF1	6.24126458981537	11.5715289562292	8.19808144055528	13.6278408871613	12.3776203556492	7.96881094969795	16.9275155281591	13.5151545951924	51.0146845913933
Meth.RPIA	8.75425003653948	15.8879462051663	15.7456627356801	15.0817676423634	13.3782016508208	13.3639969629459	23.1098466925838	17.5878051460344	58.090325684532
Meth.RPL10	2.93994207714094	0.274441225607623	73.364582043635	7.04932128740523	1.6671638522813	0.631338027451323	5.51294181732471	4.20881016557619	15.1857958349344
Meth.RPL32	8.05075526393624	15.8553959347598	13.3183634219241	15.5650248847642	17.7684440764812	9.79885872822053	21.3610996649983	17.3493043226887	61.2407289901707
Meth.RPL7A	11.7371047644317	16.5362963824376	23.012176570851	14.0355368886064	13.9501689213963	16.5163767489911	26.3094846126984	21.9154696686371	62.1677454433391
Meth.RPSA	6.27008532828394	12.5643637620034	9.3723166794806	13.3017481388569	13.6502340331563	9.8521081086202	16.0972956715924	14.7672777862441	52.0121564740663
Meth.RRAS	10.6061105583678	16.785275836786	20.5045513202383	12.4395951825109	15.1890957300227	17.9919245536573	25.0775486515162	19.122417427885	59.4024073525065
Meth.RRAS2	12.3074818812374	9.49204305562909	15.2545803092258	7.64817511945613	8.37888025552451	17.3362229752276	20.4354189991507	15.4819666843384	38.4767043379593
Meth.RXRA	12.1133969186833	19.0612837342078	22.0983764273238	10.3133812359134	13.3260459349471	28.5103439739119	21.6157860400205	23.0254276700171	47.4353655413352
Meth.RXRG	0.354839427700239	14.6617145765543	0	0.28759387732864	22.3692688442999	6.65663370121025	8.788430189398	4.06026245957719	29.0840916095493
Meth.S100A6	10.0734198533209	20.3930900850304	19.9756552568252	15.652669399721	14.9330561394406	19.5749518066574	20.2290409562273	22.9757650242504	59.7776652373017
Meth.S100A9	1.15477480597053	1.1214462928869	1.69180511549532	0.98018205048006	1.1340743191802	0.696559031010106	1.90867470656426	1.11084991049754	8.88016540389421
Meth.SCARB1	2.63445562675903	2.54714729817653	5.23036416875011	4.50901898865445	0.95462780564879	2.67827562697802	7.51024287352434	2.66947496838025	13.5344407702282
Meth.SCD	13.6103764109152	9.7409991679361	27.2923398418719	13.3936740369836	19.7359772119778	23.9679053026324	25.0700908502516	24.0026877572251	58.6332728365985
Meth.SCG2	4.48246611794094	7.95498686803924	6.4254374694424	10.0993934530457	8.65825769773252	3.02444473934628	14.2229229693398	8.7822156132542	39.6625010534116
Meth.SCGB2A1	3.9819419474176	0.00377901260029933	0.689712967256141	4.87555875922865	1.53573766068635	2.12312296817692e-05	13.787336204668	4.95378279815515	10.0238051447797
Meth.SCN3B	8.98063313389301	15.4119553024185	17.2726647530354	6.00982778882087	12.7208417146362	21.2328427766217	15.1107062331891	7.02754548571772	18.9957933068998
Meth.SCN4A	0.81483102105108	0.00017534722153596	0.529680774623351	0.947376168767608	0.293620662234712	0.000348875258012104	1.68216142428999	0.559688833776838	2.04207817072082
Meth.SCNN1B	8.94902886491211	13.4603147285989	3.22772925653234	4.46311034289858	18.2460765643833	4.4583399497892	7.05547029182172	2.69249672936175	36.7411060028556
Meth.SCP2	14.9219084909349	5.89120098958114	11.6725511711535	7.25163152157082	15.3986969812401	13.2762573093994	11.3990973632151	15.005619728491	31.0266822636855
Meth.SCTR	0.459811637587468	2.57260219340817	2.94006552354944	0.00379569266364332	1.23182525859294	0.0596295983456498	4.02358160807378	1.91684212722616	1.82901497705316
Meth.SDC4	13.0669267188186	7.75249676945939e-05	12.487483707149	4.0401136890161	4.65433336365288	11.3918818597812	17.6723683293245	11.8381564703137	9.24734331311543
Meth.SERPINB5	4.80608456543741	0	6.40809793413456	7.13898362690348	4.37129122691157	3.50300470900006	12.4653082534083	6.58964788453268	0
Meth.SERPINB9	7.14355188093157	2.43972919822407	6.12874283245451	3.71426629898687	2.68028746130753	3.30269498058936	5.92676582477669	4.7028065061053	15.0113595179458
Meth.SERPINE1	8.62026678767079	14.2467803913921	12.9690396947888	10.1240118338177	13.8552482264887	13.7866869693701	18.8235158896649	15.910826034977	33.6269765670707
Meth.SESN1	4.95651170130757	13.9581295328118	8.2313268603402	14.6311345116673	12.7724198192581	10.009233158463	18.5814105299721	15.98307306753	53.4484953709704
Meth.SF1	9.09596755562306	17.5360403560744	14.7227219425813	14.4031545310698	15.4281685942774	15.6503530326723	24.6286565458996	19.9303635806712	61.3371516187187
Meth.SFN	4.9463366808501	7.63885249756875e-05	6.03276274311199	3.73250619436545	2.00346489519915	4.07880235369397	7.60319185030963	5.98017564121537	0
Meth.SFRP4	3.24660726200899	7.50994754246514	1.31089388537	1.71030099515359	34.7281333315981	0.839128585640256	4.99606001197619	4.77739589355118	30.8720350989671
Meth.SHBG	6.51069509728019	1.58722401402072	0.780621596111628	0.89387380136122	0.780824265288065	0.287542577627106	1.71403655245735	0.443095854760526	4.36561495088804
Meth.SIM2	5.15239898938749	8.78309925229794	4.66755401797658	11.7379819627437	9.46317320426567	8.93372291934359	1.0294428355431	13.851429872738	27.0283903871375
Meth.SIRT1	1.97133603301548	0.270224332778661	1.93518909528277	0.000208114666238133	0.55153785695439	1.43143615633191	1.50311417727142	0.987791679383187	1.91183542098371
Meth.SIX2	5.69922161870874	35.1662216435176	23.4147825855669	11.3529282066815	19.8215531978745	32.4705651205758	2.11530301764631	11.7404206143991	0
Meth.SIX5	11.9754937606073	16.9297195819767	20.7186043693506	12.9626230980545	15.2204460008476	20.6733583335154	22.4283485574997	20.4336855366567	57.5997920866302
Meth.SKIL	13.4822996678646	21.234631963181	23.1331636149708	17.4793050516426	16.037602274363	21.4975214376202	25.6645822218731	25.3191473572305	66.8707225574394
Meth.SKP2	7.39106026327667	13.938219152634	10.6459633747219	13.2225106281663	12.4908531189216	11.0070284866915	21.5320483576355	15.2127933754768	52.3459441887596
Meth.SLC18A2	13.5077277333357	5.3301822277576	10.072157649886	4.97563801793521	12.9707662181054	3.99708538008404	2.80138290865785	4.32894020947166	11.9616557646745
Meth.SLC19A1	11.5742866554368	7.93311335473273	3.80012963809885	6.24026179962238	6.02070867666681	1.51332401832193	5.39849773199616	5.43247155513558	11.4560997137166
Meth.SLC20A1	12.4169768753451	19.1719674864586	17.3841486473865	18.6094803378437	19.3670894784257	21.8779177130556	28.8443332905665	22.8491475997276	69.7823281428446
Meth.SLC25A1	7.93553068105284	4.9229290692356	12.8526084612173	6.51928146593472	5.66475358898073	11.1662340030604	10.9634786006904	10.4555374470928	17.2528249489496
Meth.SLC25A5	2.61542685857688	7.35300582656667e-05	9.5701578052975	4.34133852108506	0.000123376555778142	3.34311836424379	7.29122941383226	2.94447428394971	10.7700642278963
Meth.SLC2A4	10.7068759124765	20.8223521632778	14.0936305560708	20.9739269608039	26.8672302182016	12.7328871248711	21.6644311796025	27.162300954706	52.0674914735487
Meth.SLC30A1	15.5606540662235	19.5203260412118	28.5893560958529	12.6148593334426	19.8561618856764	18.2424578277682	25.6201783083457	21.7529570734487	66.7789163195135
Meth.SLC34A2	0.000115595196389777	2.55769541174531	10.9130552447638	10.275141889532	10.6739035126225	11.7560114074659	4.11329273079219	5.90102288565935	14.3540361943048
Meth.SLC4A1	9.09926605077054	1.13928477848339	3.2168175032089	3.66489279903274	1.47039268544608	2.0441324335776	11.4902458489444	5.8044005631756	0.695292775677009
Meth.SLC5A5	17.8688605257903	12.4404131164094	5.75761975166208	3.08311572806722	35.3927097614446	14.352156472871	8.52896132956858	6.11851432149692	35.8077803629641
Meth.SLC6A3	2.57501427136545	3.32613287441353	2.14242387108068	5.19969146971392	19.0241840474119	5.23350085872369	4.19771514895353	3.44189234269315	19.3725984764514
Meth.SLC6A4	9.32691460795956	0.680143689429678	3.42650822535142	4.72472627143331	11.7707853095059	0.0213619339473835	0.774855395775104	5.13605223195029	26.3578790265001
Meth.SLC6A5	10.3633953067917	17.5178655785473	12.0446377814305	2.97955555304761	23.9430961396261	3.14280270627304	22.5635185163772	4.67616817431772	40.4070690080599
Meth.SLC7A1	10.4633591818102	15.5448510203987	22.2366883159586	13.97973674433	16.427868020296	19.5194663434756	25.9679143672701	21.8266216318055	62.8960216721055
Meth.SLC9A2	13.5850636297608	0.000196761361379874	12.5816560979199	5.98864154958149	10.2302198732818	10.5003492169861	6.48046755992086	13.245445027312	1.63261282459954
Meth.SLC9A3	7.35098720674199	6.68977601210575	8.35374917203006	13.2965149850897	21.6476576108426	10.5622968365211	1.28073477239457	0.954168904326504	16.6713574424482
Meth.SLC9A3R1	14.897788017645	7.26007909983806	16.7973872213484	10.3702522535238	16.1037300922711	20.0032655065579	25.5946975219883	22.5802615172583	31.8107492524459
Meth.SMAD6	9.59733742808654	17.9161757760349	19.3969752653443	12.4653165630582	14.5610802307515	16.5373095717683	23.8160943607963	19.9750705751027	59.9048671541509
Meth.SMAD7	5.87947287900647	13.9739116013988	9.13045870378392	13.9674311785527	13.0202995078129	8.2235234774793	18.348993281711	16.3975073139466	43.8628492053239
Meth.SMARCA4	12.19057557763	18.9475811005609	21.0590590883752	16.368009914475	19.1874241981268	18.534786382928	25.8519462112883	22.1629509462463	62.0397848381954
Meth.SMARCC1	12.5523121602382	20.335125823485	7.93403543601716	16.1292984617657	20.8541049287061	16.1572428540515	9.66352862363931	23.9578432042783	58.5301065107915
Meth.SMARCD1	9.25007432196436	14.9700708854446	13.0144136318908	17.204426515959	17.6145708655893	8.18816621955242	25.3644993791343	20.5540432168171	64.0409444771602
Meth.SNAI2	10.6346038732312	17.8690841329993	18.2213171972976	13.248045897124	16.8361370897546	19.8256098652443	22.9113011158558	21.1033560796693	48.042130805228
Meth.SNCA	1.31286164276878	4.95770527841813	21.9409653154504	3.27371490944199	12.5985068336618	15.8031582162126	20.3182216862425	1.08174545485496	34.864259890914
Meth.SNCG	6.43445110281084	3.14647846904867	3.39957936794813	2.78111665458867	4.86274357108158	0.777481579075273	2.19376182282713	2.67149007773919	6.19693449539126
Meth.SND1	5.88458380519329	3.53317465640908	6.398037053039	9.33218744796012	10.6951056661809	8.36127752862592	15.6001055553251	11.9526672997411	42.0942992873582
Meth.SOCS1	9.11762947561501	19.1037408324024	12.1520986553779	15.4972906352476	7.61174528445916	24.1458385973896	19.3197638839542	15.6694023024164	47.6965982708947
Meth.SOCS3	11.0631426751185	24.6618780667794	5.23236145597059	16.4108726061225	8.8614162712486	36.9904711105651	6.81336548715854	2.39703986929997	47.1674196260662
Meth.SOD2	9.62124131637518	19.6567527887629	18.4050439725847	14.1492936871492	16.4413634224735	17.6439699355272	21.3867229161906	21.6592436149376	60.7521915464353
Meth.SOST	8.00855397873393	0.000145567814295898	8.90029414528369e-06	2.8606788394829	2.04289724989534	1.8476302556672e-06	1.21203138905503	3.79538345510275	1.01413949884501
Meth.SOX2	2.79376168861467	6.70593486939478	6.88846734829796	3.06544024708938	11.4238991156433	10.0606764678138	3.80242207448554	5.22973683590118	14.4010699424084
Meth.SOX3	0	0.9770859779676	8.61311264757475	0.184405915373202	13.9922125317611	0	5.98098662807124	1.88855883951275	14.9248720748414
Meth.SOX5	16.1487271135837	24.0891355133136	28.1589835399727	0	23.8265590853032	35.5739556856004	8.48679100907649	2.03359647034802	37.6331185036583
Meth.SOX9	4.21987746388151	15.5993313860755	15.9034576220535	4.87103844688313	17.1145769540881	23.6822095159186	7.16303532574739	15.3916310674532	3.97511081819231
Meth.SP1	9.54207677791827	13.5599821931124	15.9517936179709	11.8735822788517	13.2716361270993	16.1318317158775	21.4641503115839	18.0545587139194	51.0346235134947
Meth.SP3	4.33411122644633	0.995474763153753	4.33128390935294	4.39610351458358	5.09320973473552	2.50430486013085	5.6133089518878	4.8701401891336	6.81628515617285
Meth.SP4	10.4553373838911	8.59777619007804	14.6884535510406	12.3122858349249	14.9216100159318	14.835784856492	18.4274553143332	18.819564746864	53.9597493848242
Meth.SPARC	8.33448171679344	14.6116388150555	3.83172985287916e-06	8.88009279413726e-05	29.0458075048021	4.9883059429956e-06	4.90213644008033	5.78955135675931	51.6359646060475
Meth.SPI1	4.60587288045361	3.9390202820033	0.496545460506388	0.349324584424445	7.18601856575092e-05	0.997572191581988	1.22284483822437	0.589978225686335	17.1716119662746
Meth.SREBF1	6.99230522979898	0.91320360421991	1.81360554705148	0	6.26421946936005	1.15225299728798	1.33429092796024	4.39346796549652	1.19367050072903
Meth.SREBF2	11.8667462715466	16.4921535247782	20.3328850011566	14.3052278960226	17.7190899630062	18.5047423965687	25.4417158657941	21.25175600267	61.5436685970122
Meth.SRF	7.31895308043241	10.5013833308568	8.10647452767198	8.97947365359907	12.8860602299072	10.2740142203483	9.46864449616973	11.0735913619403	33.5066209178293
Meth.SSRP1	13.2906704195838	12.2315364705553	16.9345249358659	9.27185358239026	16.1570858626213	8.48234341379698	16.3626504229723	13.0757657109255	34.9535487435704
Meth.SST	3.04157375975523e-06	2.28252868152002	0	0.88757946092397	22.6374183441401	1.72295457259062	2.0968994412394	1.03303212398866	29.1899439729678
Meth.SSTR2	18.418914354635	3.91747362021221	0.849761428407198	14.5843613540071	34.7554055443273	12.0366614435931	7.53027487451352	0	55.9430071291371
Meth.ST14	6.98849009257284	0.00936308565659733	9.81690264346479e-05	4.42531822377085e-05	0.000677504460850945	0.00126050531372194	5.88479912685586	1.67235837832639	6.62362044323562
Meth.STAT1	11.2720439019308	20.3291564014907	20.8880027645021	15.0388429739927	18.3391994335083	17.2659637543327	25.665169185413	23.0759568290093	65.9245093607582
Meth.STAT2	9.66242067122658	17.8988337433535	15.5763210245816	15.4447228610985	17.2641954180568	16.1415671894087	23.7343551392492	20.1839390121483	60.586818973992
Meth.STAT3	5.06674113442354	0	4.22047160274087	17.1623135434724	17.6777795868839	6.90596030632197	0.000100124624819971	8.47140255724358	69.8074141796706
Meth.STAT4	1.32935477913677	0.00091523600317196	0.885515055596025	0.0803737531972851	0.250718262494057	0.387089848275299	1.25346507416235	0.557636870515268	2.06667835517913
Meth.STAT5A	8.30472071187414	9.38704935103295	0.868787523392218	5.49908260878975	0.826995398921114	3.51184138699743e-05	0.0682744778742176	3.35575614247635	41.1879246362561
Meth.STAT5B	11.66312221482	14.3186730792076	3.9935323748223	5.63106833968982	22.6219877394963	0.00035917187969615	3.49910250169006	8.02964389917457	62.8824670045234
Meth.STAT6	6.38535265247763	11.4294949847302	12.8048717543669	12.2060646763288	9.75384130749973	9.5007494870826	16.0082471094882	11.6744142551181	43.2659668594191
Meth.STK3	10.968723915392	6.20378754346008	15.234715015022	7.34089217042586	11.1131441766291	12.5491762191326	23.1242655440545	15.9166909054317	12.4432266653584
Meth.STMN1	11.3979348933006	5.06608729349157e-05	14.5972943884336	3.19007116403718	5.35456463629001	12.3851563861428	6.46594843091331	11.4736185365424	1.62961723950166
Meth.STRA13	11.2170826190919	17.9688798501944	17.9119492123692	15.0758168933302	15.5246299819983	19.8712674644239	22.7696834014517	15.6142450764311	56.0810305971811
Meth.SUB1	7.51545838046478	16.0732377732626	12.2995364838967	11.628357419087	10.4320649940807	13.447098786711	19.5983547884651	14.1459641411849	47.517989896825
Meth.SULT1A1	3.69215808360903	21.9224704534911	20.491760296739	10.3284742744062	21.1664903978005	15.0525460404772	18.5768075037662	9.39707147964627	23.009220746122
Meth.SULT1A3	2.93646110282571	5.82843553352677	19.7537012605917	18.053034309219	12.5720223232073	3.89863580334345	3.06913300419624	1.73473491117935	46.2766320961693
Meth.SURF1	2.63648472275475	0.303305819306702	7.09281878570792	4.12885166344931	3.82761820045943	1.06876820912121	2.15733716173354	2.85108052140296	1.63627925923303
Meth.SYVN1	10.1217430526187	18.6256501461419	18.4487366511251	12.7348006482017	13.9789134832778	16.4199699290704	23.5093754445839	20.1326718239403	56.7402663917927
Meth.T	1.13025995516618	2.38581007316651	7.15465307993081e-05	4.25223258819506e-05	31.3857128702433	4.45165458615651	5.09740836209841e-05	3.30671390991126	32.0680926223694
Meth.TAC1	0.655340113657441	9.42801103663185	0.608547453946039	3.31959171314467	17.0278772933154	0.326511324240909	3.47310149532548	4.04554161149462	33.721128374491
Meth.TACR1	0.506400570002652	5.68063776902557	7.99483419881753	3.72462303075365	17.7069240524112	0.00178160654417216	4.64124260143572	3.61289746850173	21.2323162173612
Meth.TAF7	7.67410529382067	7.23994557872321	21.2648689353593	14.7456707369851	14.8675826184486	3.84820418156009	6.85497660824886	5.70262635305216	52.5236625720312
Meth.TALDO1	11.5229196529813	16.7984222438779	23.0417770243595	14.881200458017	16.7024366643371	16.3378640842841	20.9299341315533	19.2277089220633	58.2670446102258
Meth.TAPBP	4.11564906548159	11.2244725316894	9.98804174429524	9.27513958498774	8.07331731066127	7.68021207202585	10.9409181054314	11.2334531706984	32.2994908221273
Meth.TARBP2	11.6192486570306	20.6941941899512	21.8282725713483	14.6440078729165	17.0380287735365	21.308010324156	28.0229569087104	23.6172495637991	70.3010717330144
Meth.TBP	7.11683873404024	2.60086412383333	10.5244157209399	5.44888080303815	5.40008596070752	6.3870087484304	12.2443596033191	10.9207669685143	8.50071779156592
Meth.TBX2	9.65225610272157	8.09568217729288	6.95871894635154	5.99748593501156	10.3585147560449	6.1950105946199	3.1833756213277	1.27058396089759	14.259261055404
Meth.TBXA2R	11.9460808419761	25.4438616812918	10.1173104208316	9.3999380518071	23.8018692705575	0.410192560475195	28.6732929992196	11.6269009541527	62.6486733259629
Meth.TCF4	3.40933535651956	9.72097839734393	7.68862974003489	8.74570103656218	9.66210618427953	6.53751527863964	11.7896359258149	9.69691806764437	32.7434980514675
Meth.TCF7L1	6.38525195447238	29.7595779659255	25.8446393471047	8.25526045510132	13.2496697369849	34.1560017942482	2.59320259019436	10.8786718118966	31.8116930538302
Meth.TCIRG1	6.16931413048651	1.27393841136955	0.000123759246174824	0.00154831732997409	1.96719677539234	0.499240001603261	1.19162919477304	2.78489796849884	1.7222863377495
Meth.TCL1A	0.685399827866203	0.000176506369713299	5.49930914271195e-05	1.18632009289117	0.00507230958492252	0.302914651459313	7.01878567039752	1.87894225747218	15.1506159711988
Meth.TCP1	8.68852321916727	15.0390701910388	15.794601739696	12.9612004665444	12.6087602578742	16.4158635296026	20.4417442905719	18.4786566755364	53.7654285988911
Meth.TDGF1	5.43509117283238	3.42905539625014	0.744658341600088	0.641215235957373	1.60279969067693	1.08450444734441	6.65097793577618	2.12740649354893	3.28218628384981
Meth.TEP1	6.85163462024833	9.94655242059557	11.2187901032793	9.37810854775207	10.6993141192367	11.4970498752024	16.8086500070938	13.1043085768823	42.7912936775005
Meth.TERT	3.91482610916561	3.25550969108608	2.24790114862476	0.00337589647339154	2.78374124924108	0.511990672489224	0.894634814111395	0.570730978294601	6.78671494143914
Meth.TF	5.30095454016387	3.31670852676037	3.96185138584806	1.54573663043989	7.93489156487968	0.000216710699899242	3.46117657847559	4.09794327385513	19.0658284867835
Meth.TFAM	9.84734764178236	19.9000783176368	15.6575754262043	14.2476317895034	19.7706528151279	16.4226276007842	20.7892996276525	20.9330005642267	50.8228580584534
Meth.TFAP2A	10.7803975256017	15.8904867609105	19.3585923792352	7.62670029450102	16.8698151814458	21.2740948053355	13.3346440575429	19.2504364158247	13.985454218043
Meth.TFAP2C	8.57158393628528	10.7821862047616	12.2427288129423	10.9502242474534	0	17.5845874865656	3.79140289795328	15.5167729846229	23.6052351275832
Meth.TFAP4	12.2047041207885	19.5430470830388	27.3483931239209	15.6881411738353	11.7161466131832	21.2891171579625	29.0125166402086	20.65688766718	71.6692239093425
Meth.TFF2	7.70290101997881	1.61832721954594	1.90567263680336	0.500874046136381	0.330321904004558	1.39300684434045	8.21414821267944	2.09713669291929	5.07493336195907
Meth.TFF3	6.55899566858355	0.454009854172767	2.36867711227645	8.48198347224696e-07	0.000103216389579796	0.00016558181835097	8.01140394948155	0.426991470264843	2.67702847993433
Meth.TFPI2	1.6764013375509	3.54143909570288	5.87604296687354	4.3705765549901	4.9122864550491	1.40567277848984	4.23090347556582	2.29073037030922	26.0440169920441
Meth.TFRC	10.7819937189936	10.4424138348859	18.8833916367484	17.2408111975633	11.9791539485248	17.3720198050201	17.5025048974604	16.8586040170347	55.782439047647
Meth.TGFA	10.0327453603156	18.9122184002529	17.3543289218631	13.1892385347578	16.1966481320885	21.0338075316797	20.8131234763781	20.1779211281504	40.0547151920779
Meth.TGFB1	0.379993007013179	0.294763737810166	0.123666436555838	0.362672929189975	0.440887477527254	0.00285926714149276	0.505581738949582	0.392796876794516	1.51756171278197
Meth.TGFBR2	15.0971853773754	9.90895473515666	38.2147593531783	0	16.6765770634824	34.6664076025675	10.3366425930258	13.2347600508614	35.2858727918804
Meth.TGFBR3	12.8945278597354	5.5035701208424	6.04015520292155	3.97752298006291	12.5809436299325	0.652238881030156	2.03761118126501	3.17420640136649	26.4222336462317
Meth.TH	6.14826319074528	1.14413068850415	2.60473650286403	0.702650426935384	3.10523316827467	0.000115628655854567	3.02792754200512	4.31802527510691	0
Meth.THBD	0	12.7736329135059	22.6893484223265	11.2965139240234	6.21216392656115	36.722837108357	0.75369861687452	14.7695102870958	6.59638409422925
Meth.THBS1	4.93008953213344	14.6253190389223	19.7971894914825	7.48375138610032	7.81872700832416	8.88154799849662	13.7734805373289	7.42385692849045	30.7307378646593
Meth.THRB	6.68030862066669	1.11882774441895	11.8802712975012	7.7035121531085	1.92413872844334	7.71203749471865	8.83444241511822	8.18369827081019	25.1981460409422
Meth.THY1	5.57181792839857	0	1.10555528944482	2.09814468809119	1.0578899168294	0	5.87346946326573	2.84170199617405	6.07321592350892
Meth.TIMP3	7.09863152868603	6.83502179416122	3.65824307446846	5.08776286612783	10.4188091683635	3.09578867257189e-05	7.51849813398725	3.17748057432804	8.79415622602843
Meth.TLR10	3.11296047024075	2.25002701961213	2.96054546196906	0.559027910342865	2.09534485783959	2.23674571775603	5.01939523998793	3.67112656094338	6.57176807908783
Meth.TLR2	11.5573461726311	11.7221317878806	17.4189403857484	10.9075359094319	17.7225945952242	15.3272646858976	10.4345453860866	17.7877579563945	27.8783587729744
Meth.TM7SF2	4.61508012141348	1.53707789634477	1.79964339020379	3.8584680606032	1.74909128238959	0	2.92005175612368	5.52712443199404e-05	8.82190894883783
Meth.TMOD3	8.40548145887747	0.000225053210377485	10.2462313103412	7.37337146939787	2.68392843566432	6.75916785011573	16.2066632398877	9.81572641055484	11.7213892055501
Meth.TNC	6.02409519839531	14.2484290433254	13.306488836307	10.4064184277409	11.3810423981062	11.1320104108096	14.3643188076307	13.9981716827442	39.5259461070127
Meth.TNF	9.2972808150167	1.63451427359291	1.09575013371352	5.74351546516845	0.00492360388581587	0	12.1087131910262	6.98458948135483	34.5324094365218
Meth.TNFAIP3	11.4480686700803	19.7654790947615	23.6581102311865	12.9618142234373	14.4057825796206	20.1871767122755	23.7084072107851	20.4723407154743	62.1010637128525
Meth.TNFRSF10B	11.6312472450485	18.1694414471346	14.5037258164981	16.7843005239288	16.947504590189	18.9432558008855	22.0653244373045	19.0487959923542	66.5873121510657
Meth.TNFRSF10C	10.5713930330677	2.22736146803169	1.51883734083705	9.6845295599953	12.0717886609216	8.83172418857569	1.10169603266667	4.3473781491545	39.0116491794602
Meth.TNFRSF11B	8.35963084373662	3.27714958693073	0.000186199153984951	2.6576883614364	19.2856754053995	5.2690655629956e-07	7.89681423006513	6.45947293845728	23.4055775166435
Meth.TNFRSF1B	13.0750857809927	6.920136934388	14.8328387888274	25.0607026152446	9.70702343787087	2.93475923745501	2.68841743463385	0	60.6156568054326
Meth.TNNI3	1.59618710817597	3.57117689520169	4.64682558164532	7.93522687590772	3.91483266723094	5.36048324566133	5.23407236089439	4.60728318946132	11.3377313442646
Meth.TOMM20	11.3343806282171	20.9735037233619	22.0870097146225	14.0032158911157	17.6750377801576	17.1594274493765	10.2767959400849	21.899189786658	58.515528054917
Meth.TOMM70A	7.27583936326153	16.1618010216543	25.3287698635186	21.5521641225452	2.64038023318907	0	26.2945797045112	17.0071349167407	49.1573140696897
Meth.TOP2B	9.63855977344346	18.6343286734023	13.1168906266372	17.9556316132297	20.724072426304	13.4030110554487	27.3384335663469	23.1751909254374	69.7291513196799
Meth.TP53	8.51512325393422	18.3463197555397	14.9727577005127	14.6945569409142	16.5049553259461	14.4539498316372	21.1725394539127	19.0284835971442	60.9855928671327
Meth.TP53INP1	9.81130508232967	7.70236394770833	8.25268546176161	11.4095072569929	13.1131974355044	7.79434945560197	22.5696250752146	16.1676894806984	30.0757270718019
Meth.TP73	7.41151935982456	2.32472849746141	13.625142389786	4.65987505788741	8.41906966955118	17.2078590658324	0	10.5357001539196	15.5912240905532
Meth.TPI1	13.1870926923001	14.6210310888546	22.5769048818581	13.4257171312503	13.8533965382973	23.1549771459151	23.7101173600497	23.4333106126359	67.0888931158047
Meth.TPM1	6.09386757828974	3.34246222485292	4.3766575732605e-05	1.15477311840419	2.2896893937329	8.9158895695485e-09	0.0414482671730189	1.45244691551588	3.52204800107999
Meth.TPT1	7.46188711833032	14.6920626825616	14.8021330225939	14.4355427937342	18.7955903962999	12.338743554607	19.3979353237048	17.48728299646	54.4821123525266
Meth.TRAF4	12.190070534537	18.5555116933306	22.4010186539312	13.3454711397571	14.7314741709306	22.6065361966027	17.9314105422399	21.0653644727231	56.5437955528358
Meth.TRAF6	7.44253043772946	12.8236585021816	11.3791572309081	12.4111592172529	13.5347616899172	11.0658835020024	19.5948508342323	15.8090767775063	49.0076918110572
Meth.TRH	1.45982064641555	0.87475000998509	3.05115505972276	1.15602970143824	4.60464394457623e-05	4.70572929401201e-05	3.41638822585713	1.43653040107807	2.97301337882961
Meth.TRIM25	12.8354929275922	16.2952504129762	20.7522906916535	16.5951005996369	21.726407854575	22.3307859557002	23.7368621101525	22.654118405846	55.5473421104828
Meth.TRPC1	4.85276648249965	12.5161407534378	0	1.8968914008936	16.8932273162535	10.173941560938	5.82569268674123	3.55509851604794	37.1235871785719
Meth.TRPS1	3.79509124381428	30.2519463993721	39.1594941342852	14.5685394985888	6.34836203617932	8.41326179401806	17.1138620094565	1.58779553790462	47.147819893344
Meth.TSC22D3	3.69588364875265	2.39162851883258	19.3853433412828	0	8.10511940087546	2.37769592244197	1.44435502811136	6.3960888464694	21.1495059929792
Meth.TSHR	8.66622920721342	7.79655011300719	4.56681481923826	2.08980000909613	6.19538837968363	6.43880740078589	9.73876674390439	8.28354663867905	19.4242874417463
Meth.TTF1	4.86039245505003	1.36894623728661	0.896438842543091	0.464567142017341	2.24185815195503	0.540054129717189	2.06529653041409	2.2421044807427	7.10665782642389
Meth.TWIST1	7.57208221103665e-05	7.42778034473903	3.76897679707059	7.59008472300212	20.711521955903	14.9233349977296	1.25094723520333	5.25617753902196	35.8427736266522
Meth.TYMS	6.87992140961266	13.4886721759932	12.9896022698704	11.5579648396224	11.9517580466977	12.0085694269913	21.2632647591971	14.8158705809619	46.1018627910525
Meth.UBTF	10.125126389113	9.4400046324798	11.1994163300479	21.6915744761305	23.6914565323043	1.504190797638e-07	11.2172283318782	17.2438302683092	74.4218320208102
Meth.UCP1	15.5269873634313	7.95432302029471	9.01345226886751	4.49568031004556	21.6140678121967	8.73464425998743	0.706676265513871	6.8910774244255	31.0936991205516
Meth.UCP2	7.30678618673107	22.4512673225823	5.91700771476696e-06	21.7442011332979	18.9866224923336	5.47057277360895	32.1638568727754	4.79406745904019	64.8497815027835
Meth.UGDH	2.84973711524002	5.57973866867726	13.1297789745143	3.58327443001477	16.5346151354459	7.73828069371562	6.58455976175278	7.16841396084178	30.9222591284804
Meth.ULBP1	8.64951422558874	15.0814214116982	7.8816192892062	18.4117374408341	10.6523859545066	12.0252598812169	23.6029132131606	7.64324221418042	63.0853149389745
Meth.USF2	11.4128174258365	15.0354484626404	19.3926053443226	15.6943710376987	16.6790586317853	16.1095830922125	25.9231129184864	22.1036964019724	58.4125455402611
Meth.USP18	11.3993800539527	7.36835800393914	20.1681631732231	10.5554125433645	15.1968493791055	14.2601126392033	21.149894411663	18.2179752621462	21.923185442652
Meth.UTF1	4.32491558075083	1.78555585864374	0	10.3221422370814	20.6579985546732	9.32119435602147	0	0.700186120429403	14.3566864288436
Meth.VAMP2	10.5993391157009	17.7132931539269	22.2235862244039	12.4348629517509	16.2861363239298	19.1434646558427	20.3264273023927	17.7191612706316	54.4752436187927
Meth.VDR	5.76185630818376	13.0137332453763	12.5886620090116	10.3825338094661	10.4140622510624	9.09031433342888	13.0917839732084	10.5484482445056	38.6309192351275
Meth.VHL	11.9576948991817	18.3351315237038	24.5809412824025	15.6027114993552	14.5552248197234	22.354255334886	25.3029730031674	21.9066902900143	66.4101517826683
Meth.VIM	0.535533577889067	20.6966819677243	0	14.3524031349655	23.2476759609357	78.1488486909223	3.99744261920598e-05	0	33.054147432209
Meth.VIPR1	11.0207443871722	10.0496652139415	13.2444995430096	10.6643139971086	9.45929680476678	12.3115300229521	1.36873912506873	15.1007015652366	44.8936306442149
Meth.VSNL1	11.3759062853152	18.583700654084	20.3606823059194	15.1645031443074	19.6569949051794	20.0343665028539	24.3518850081915	21.6025427412459	43.4217137932958
Meth.WARS2	12.8745687592913	21.1995947696837	21.183494285375	17.5415275010244	18.1999069710161	19.0260785986282	22.3655938162631	24.6664044231379	72.0970484191347
Meth.WEE1	11.5933112795817	5.11805404811678	15.8917097844441	12.4569470832417	13.5622800203689	19.5498172319796	18.4154082870734	22.3798049122657	63.0400550067744
Meth.WNT4	6.02887574589614	6.74655633576655	9.09420048292772	6.56500862627707	9.09031640454752	7.94110572500888	11.4085766017387	9.701750544462	22.7759486957168
Meth.WNT7B	11.4156357319535	10.025880529555	15.3288260963323	13.073556502037	10.8994432538339	22.091186085892	15.6305496846765	19.0675749111846	33.6270489477203
Meth.WRN	7.22891113856614	5.43508191756826	8.97410383769017	4.79968342372486	14.4693391975192	1.37855779281207	3.3673707278376	0.913293361054944	15.7878334309163
Meth.WT1	1.3518547040204	5.21878232476347	1.41508848862063	5.45196052603484	25.2380836865009	2.36021398925579	8.35220675124549	2.28456810133212	16.4701680040613
Meth.YBX1	3.90958644645622	5.14969236992584	5.81490414256611	4.30344257585948	5.7426165410008	6.05437863093488	8.75040675981763	7.41805078872358	17.1403154473378
Meth.YY1	10.6862694905999	14.0416000045907	22.3857815750329	11.1576516809433	7.83568481843683	20.3919734287251	23.7843592113613	22.5368153006554	60.7171343161149
Meth.ZBTB16	3.76103822437982	6.59774416184718	7.82565136314225	2.6716044203393e-05	1.86017228248458	8.81370982124693	4.83916467213136	2.72567337483157	1.14930637975316
Meth.ZEB1	8.8618157805728	12.3119715427699	6.02857601320116	14.4082179605513	6.90896323161503	10.2569134334529	20.9259876701633	14.0166200015703	50.4205430372889
Meth.ZHX1	10.1849445670069	13.5409226302068	16.4844956458074	11.1034655661947	12.7651895600368	17.7510894463855	21.677660433111	18.6355716445107	51.1088341311067
Meth.ZNF202	8.69373251157058	15.9538952139788	14.5593563653599	13.088960904375	16.2305980735937	12.6761783293562	22.4076944946584	19.5202458355222	61.292298057798
Meth.ZNF267	5.61399116795082	15.6070704143121	7.13985372658536	6.22077326624775	21.6269656391294	6.80606835676772	18.5077249497495	10.250916388975	56.2788553801277
Meth.ZNF76	6.4651511741268	3.81682930997529	7.61672287206692	6.63764483308209	9.46437048059756	2.48729846825597	6.83906769584345	5.92126905670682	14.9530625926728
Meth.ZP3	12.1230279552494	16.9045649931451	20.4003025444053	10.1449486738356	0.0052627832814271	31.3851021744597	11.0822955209832	19.1428969624825	46.5395289305966
