# Supplementary material for: Preferential Activation of the Hedgehog Pathway by Epigenetic Modulations in HPV Negative HNSCC Identified with Meta-Pathway Analysis
Source: PLoS One. 2013 Nov 4;8(11):e78127. doi: 10.1371/journal.pone.0078127 (PMC3817178; doi:10.1371/journal.pone.0078127)
Supplement: Methods S1 — R code. ZIP archive containing R code used to for the analysis in this manuscript. The README file in the archive describes each of the files contained therein. To fully reproduce the results, the scripts should be run in the following order (1) Preprocessing.R, (2) RunMEGAPSReplicateThreshold.R, and (3) Postprocessing.R. Note that the CoGAPS analysis and associated gene set statistics are stochastic algorithms, so results may differ slightly from values reported here though qualitative results will remain unchanged. (ZIP) [file pone.0078127.s009.zip › CodeArchive_S1/GAPS/ExprsFALSE.MethTRUE/NormalTRUE.HPVPosTRUE.HPVNegTRUE/nP9.nIter50000000.SigE0.10/AResults0.1036200821.Diagnostics.txt]

Diagnostics for A created at Thu Jun 14 10:58:44 2012


number of genes: 972
number of samples: 69
number of patterns: 9
number of burn in steps: 1e+08

Initial chi^2: 5.66088e+08

Iter	Burn In	T	chi^2	number of atoms
0	1	2e-08	5.66088e+08	1
1000000	1	0.02	2.02652e+07	3691
2000000	1	0.04	1.79502e+07	4608
3000000	1	0.06	1.72128e+07	5247
4000000	1	0.08	1.68071e+07	5670
5000000	1	0.1	1.66119e+07	6057
6000000	1	0.12	1.6499e+07	6353
7000000	1	0.14	1.64286e+07	6542
8000000	1	0.16	1.63382e+07	6797
9000000	1	0.18	1.62546e+07	7046
10000000	1	0.2	1.61844e+07	7194
11000000	1	0.22	1.61286e+07	7390
12000000	1	0.24	1.60942e+07	7627
13000000	1	0.26	1.60652e+07	7834
14000000	1	0.28	1.60507e+07	8001
15000000	1	0.3	1.60393e+07	8071
16000000	1	0.32	1.60287e+07	8263
17000000	1	0.34	1.6015e+07	8362
18000000	1	0.36	1.5997e+07	8565
19000000	1	0.38	1.59696e+07	8740
20000000	1	0.4	1.59329e+07	8955
21000000	1	0.42	1.58901e+07	9126
22000000	1	0.44	1.58536e+07	9333
23000000	1	0.46	1.58103e+07	9609
24000000	1	0.48	1.57704e+07	9692
25000000	1	0.5	1.57074e+07	9912
26000000	1	0.52	1.56514e+07	10032
27000000	1	0.54	1.56192e+07	10096
28000000	1	0.56	1.55872e+07	10112
29000000	1	0.58	1.55684e+07	10200
30000000	1	0.6	1.55499e+07	10268
31000000	1	0.62	1.55369e+07	10355
32000000	1	0.64	1.55283e+07	10373
33000000	1	0.66	1.55228e+07	10416
34000000	1	0.68	1.55151e+07	10429
35000000	1	0.7	1.55144e+07	10423
36000000	1	0.72	1.55093e+07	10449
37000000	1	0.74	1.55068e+07	10557
38000000	1	0.76	1.55056e+07	10627
39000000	1	0.78	1.55051e+07	10662
40000000	1	0.8	1.55036e+07	10683
41000000	1	0.82	1.55032e+07	10691
42000000	1	0.84	1.55027e+07	10751
43000000	1	0.86	1.55016e+07	10718
44000000	1	0.88	1.55e+07	10761
45000000	1	0.9	1.54967e+07	10747
46000000	1	0.92	1.54919e+07	10721
47000000	1	0.94	1.54877e+07	10783
48000000	1	0.96	1.54806e+07	10850
49000000	1	0.98	1.54754e+07	10875
50000000	1	1	1.54734e+07	10885
51000000	1	1	1.54713e+07	10971
52000000	1	1	1.54711e+07	11038
53000000	1	1	1.54713e+07	11047
54000000	1	1	1.5471e+07	10996
55000000	1	1	1.54707e+07	10994
56000000	1	1	1.54707e+07	11021
57000000	1	1	1.54961e+07	10965
58000000	1	1	1.54708e+07	11039
59000000	1	1	1.54706e+07	11042
60000000	1	1	1.54709e+07	11041
61000000	1	1	1.54705e+07	11017
62000000	1	1	1.54707e+07	11066
63000000	1	1	1.54709e+07	11064
64000000	1	1	1.54708e+07	11063
65000000	1	1	1.54709e+07	11080
66000000	1	1	1.54706e+07	11041
67000000	1	1	1.54708e+07	10992
68000000	1	1	1.54708e+07	11036
69000000	1	1	1.54707e+07	11044
70000000	1	1	1.54715e+07	11001
71000000	1	1	1.54712e+07	11005
72000000	1	1	1.54707e+07	11003
73000000	1	1	1.54707e+07	11048
74000000	1	1	1.54707e+07	11052
75000000	1	1	1.54707e+07	10969
76000000	1	1	1.54706e+07	10977
77000000	1	1	1.5472e+07	10990
78000000	1	1	1.54712e+07	11015
79000000	1	1	1.54709e+07	11041
80000000	1	1	1.54712e+07	11049
81000000	1	1	1.54708e+07	11080
82000000	1	1	1.54706e+07	11103
83000000	1	1	1.54708e+07	11137
84000000	1	1	1.54707e+07	11159
85000000	1	1	1.5471e+07	11145
86000000	1	1	1.54709e+07	11169
87000000	1	1	1.54708e+07	11105
88000000	1	1	1.54709e+07	11090
89000000	1	1	1.54709e+07	11113
90000000	1	1	1.54706e+07	11138
91000000	1	1	1.54707e+07	11046
92000000	1	1	1.54709e+07	11049
93000000	1	1	1.54712e+07	11041
94000000	1	1	1.54709e+07	11053
95000000	1	1	1.54707e+07	11067
96000000	1	1	1.54706e+07	11102
97000000	1	1	1.54707e+07	11141
98000000	1	1	1.54705e+07	11097
99000000	1	1	1.54719e+07	11057
100000000	0	1	1.54708e+07	11069
101000000	0	1	1.5471e+07	11073
102000000	0	1	1.54706e+07	11055
103000000	0	1	1.54707e+07	11051
104000000	0	1	1.54707e+07	11033
105000000	0	1	1.54707e+07	10976
106000000	0	1	1.54708e+07	10975
107000000	0	1	1.54706e+07	11043
108000000	0	1	1.54708e+07	11002
109000000	0	1	1.54706e+07	11076
110000000	0	1	1.54707e+07	11083
111000000	0	1	1.54707e+07	11074
112000000	0	1	1.54707e+07	11064
113000000	0	1	1.54712e+07	11026
114000000	0	1	1.54708e+07	11125
115000000	0	1	1.54708e+07	11125
116000000	0	1	1.54708e+07	11040
117000000	0	1	1.54704e+07	11042
118000000	0	1	1.54708e+07	11070
119000000	0	1	1.54707e+07	11056
120000000	0	1	1.54708e+07	11088
121000000	0	1	1.5471e+07	11030
122000000	0	1	1.5471e+07	11128
123000000	0	1	1.54708e+07	11055
124000000	0	1	1.54711e+07	11103
125000000	0	1	1.5471e+07	11027
126000000	0	1	1.54709e+07	11052
127000000	0	1	1.54705e+07	11065
128000000	0	1	1.54709e+07	11130
129000000	0	1	1.5471e+07	11059
130000000	0	1	1.54708e+07	11073
131000000	0	1	1.54708e+07	11068
132000000	0	1	1.54706e+07	11132
133000000	0	1	1.54708e+07	11077
134000000	0	1	1.54709e+07	11097
135000000	0	1	1.54708e+07	11071
136000000	0	1	1.54708e+07	11072
137000000	0	1	1.54708e+07	11104
138000000	0	1	1.54706e+07	11071
139000000	0	1	1.54706e+07	11152
140000000	0	1	1.54708e+07	11071
141000000	0	1	1.54708e+07	11057
142000000	0	1	1.54711e+07	11149
143000000	0	1	1.54709e+07	11096
144000000	0	1	1.54707e+07	11175
145000000	0	1	1.54708e+07	11092
146000000	0	1	1.54709e+07	11132
147000000	0	1	1.54708e+07	11077
148000000	0	1	1.54707e+07	11066
149000000	0	1	1.54708e+07	11057


Summary
<number of atoms> 11073.68 <chi^2>: 15470794 ; chi^2 of mean: 15461929.8011651
