# Supplementary material for: Preferential Activation of the Hedgehog Pathway by Epigenetic Modulations in HPV Negative HNSCC Identified with Meta-Pathway Analysis
Source: PLoS One. 2013 Nov 4;8(11):e78127. doi: 10.1371/journal.pone.0078127 (PMC3817178; doi:10.1371/journal.pone.0078127)
Supplement: Methods S1 — R code. ZIP archive containing R code used to for the analysis in this manuscript. The README file in the archive describes each of the files contained therein. To fully reproduce the results, the scripts should be run in the following order (1) Preprocessing.R, (2) RunMEGAPSReplicateThreshold.R, and (3) Postprocessing.R. Note that the CoGAPS analysis and associated gene set statistics are stochastic algorithms, so results may differ slightly from values reported here though qualitative results will remain unchanged. (ZIP) [file pone.0078127.s009.zip › CodeArchive_S1/GAPS/ExprsFALSE.MethTRUE/NormalTRUE.HPVPosTRUE.HPVNegTRUE/nP9.nIter50000000.SigE0.10/Asd.0.1036200821.txt]

V1	V2	V3	V4	V5	V6	V7	V8	V9
Meth.AANAT	0.0377190592921386	0.0582391599813063	0.00492838552778961	0.0436975559235637	0.0532735778060435	0.0191957230599586	0.0525958555796719	0.0407301912978901	0.0665844308864307
Meth.ABCA1	0.14938343007979	0.251970893029595	0.364555618334464	0.208554282906472	0.257799583183607	0.355310685150282	0.249297937199174	0.202857477040093	0.324672963007189
Meth.ABCA2	0.0978164392803237	0.161381576043533	0.216078203209653	0.138629939257839	0.161227168452426	0.209986917819638	0.161518787360926	0.123088985080487	0.216708033697081
Meth.ABCC3	0.0494499511728343	0.150630200208853	0.240320556521943	0.126190883703156	0.192502714805542	0.228647592560373	0.128107211117414	0.15270573960565	0.141336068785288
Meth.ABCG2	0.155530271690597	0.224134235437396	0.28679029556376	0.185645465708493	0.187039975980289	0.309911034127694	0.239368789300044	0.181983637117363	0.269199131521334
Meth.ABL1	0.129422866094003	0.230974287530687	0.313149502058673	0.190608380326863	0.224606001123597	0.292698133539601	0.228288242626661	0.173793680925774	0.288777707460791
Meth.ABRA	0.0309329355215671	0.0595190198206393	0.123885374056705	0.00297751366664668	0.0651854080042645	0.073149427912549	0.0560679520239818	0.0493141377893136	0.0724530527758814
Meth.ACAA1	0.134748994945348	0.228808782147995	0.318041467915543	0.193107431436369	0.242693793740714	0.307368881501278	0.223548723979261	0.188835693623677	0.305766807303507
Meth.ACADM	0.149185739805702	0.298842577862636	0.332142591396757	0.284934409316412	0.350154535948308	0.559452637556914	0.213264959696539	0.134089659309976	0.454798269894044
Meth.ACAT1	0.0347545055452177	0.0599002202349103	0.0802682909093476	0.0507439787857643	0.0636907897740018	0.0800963135615163	0.0601808632330048	0.0473158110809317	0.0864707900338814
Meth.ACAT2	0.0631802273474616	0.102645161497039	0.14153152249878	0.0913206022602701	0.121541462547004	0.131778492655147	0.0980072794524023	0.0771403843469353	0.135268490840367
Meth.ACE	0.119438653692426	0.00386444164834191	0.214441984058964	0.196803588343726	0.22535789103042	0.279168773014504	0.184424185029043	0.141408092789759	0.256843795689972
Meth.ACE2	0.111339446767624	0.122973480129783	0.183250999629999	0.10811394967772	0.130818389678655	0.16484871383087	0.136683847204037	0.105782469964222	0.138288347154998
Meth.ACHE	0.139706399459617	0.218894528947333	0.306508278024204	0.206257245801901	0.248691848088543	0.310220475337837	0.170354051537614	0.166858441435382	0.306889081924139
Meth.ACLY	0.0998741428582654	0.131820022584252	0.193424019990786	0.112838691379169	0.157331055762584	0.19904213596227	0.153857911943074	0.118697385872119	0.156673681850795
Meth.ACOX1	0.155356305438128	0.240062485903455	0.365919671480078	0.217215797230413	0.260521136943805	0.34003683163512	0.254717043337736	0.211503204834171	0.328765197379244
Meth.ACSL1	0.148492101103333	0.229087242307621	0.304763184307188	0.207268490439378	0.222867003653873	0.292624661822165	0.219330585292356	0.18511860576452	0.300322407214764
Meth.ACTA1	0.000711859130914031	0.0779530820024908	0.0915570100741046	0.0520451434333897	0.138336677437734	0.0885419903760303	0	0.0462822806457481	0.141093040301122
Meth.ACTB	0.154205407486905	0.244926927068018	0.330836458985333	0.2145329271118	0.244245780161211	0.30746312778699	0.246650819367298	0.198362985998831	0.332908124012698
Meth.ACTG1	0.0786857405145321	0.243234018939743	0.326845347798997	0.213079440246196	0.222084077303442	0.345577245626485	0.208084689140343	0.185119603678989	0.346426029862272
Meth.ADA	0.10883019679909	0.155807709046422	0.152229285105327	0.287987543887535	0	0.186493192818594	0.143887866029931	0.112045601854899	0.193857746446366
Meth.ADAM17	0.17254702591605	0.291661757292572	0.403294298763693	0.245471955399868	0.297703940660217	0.371332998693885	0.294664010518802	0.223082093063855	0.375695175971326
Meth.ADAMTS1	0.132445526144877	0.208330977729201	0.290159163489734	0.168817789582741	0.232295354134542	0.275222279259225	0.167889911333261	0.162741864497397	0.181049380358444
Meth.ADAR	0.118421819664794	0.210851051860847	0.301363195436372	0.179145463052997	0.2344057871043	0.300522946727302	0.200060476345206	0.159176742193552	0.297835017752328
Meth.ADCY3	0.0339841044927276	0.0571860210111025	0.0726874640741941	0.047348225586765	0.0555994053409171	0.00113389720218795	0.0519884039056422	0.00258395729498482	0.0643952805456265
Meth.ADCY4	0.063955653160575	0.087884704241203	0.0744434700623156	0.0206711349013485	0.160185925999198	0.119265588978617	5.13260754354321e-05	0.0647990858139602	0.173361839683429
Meth.ADCYAP1	0.00184949757228052	0.0838106604997424	0.110070375589457	0.0929239676075198	0.155677517354478	0.110591994856743	0.0636706610224663	0.0493941571341747	0.163705217562884
Meth.ADCYAP1R1	0.00107917077096766	0.137107105115794	0.14222743924329	0.12796470961705	0.218290457043967	0.19829904990402	0.0819507571639246	0.0575026849234149	0.215258640737637
Meth.ADD1	0.0704340451537602	0.117861362440786	0.158573755706187	0.105389497989016	0.120592565985763	0.163425077101394	0.114086588693802	0.0903487767779241	0.171879553124705
Meth.ADH5	0.156711926502939	0.286423913278307	0.397268214279061	0.23769478300664	0.27808326982712	0.372567396407597	0.274012923332243	0.229421687775096	0.364885680082478
Meth.ADPRH	0.140020309012347	0.183636963517535	0.244628860030776	0.147803267171999	0.195105123686493	0.204097052102034	0.14116781183917	0.133816969153745	0.199971790557862
Meth.ADRA1B	0.0323647288070221	0.000375305123306924	0.000627650204208068	0.0445657830581116	0.0546889981064242	0	0.049138009493262	0.0399546110410336	0.0666550644085392
Meth.ADRA1D	0.00256603713605705	0.0605907410484263	0.0777828912101002	0.0455495037774883	0.0565782197124326	0.0107555822472119	0.071480320483335	0.0421450803401323	0.0628554434819106
Meth.ADRA2B	0.0323875783825129	0.057071915781556	0.0799786236224459	0.0487456077663788	0.0601640592667943	0.0767599762322506	0.055239641624826	0.0431955757506685	0.0730775697017191
Meth.ADRB1	0.0331527282047457	0.0666887545143686	0.0887046316050385	0.0545196028225357	0.0753762117260764	0.112101295698083	0	0.0466971598826273	0.10145566705448
Meth.ADRB2	0.182418622960528	0.300496968144962	0.375017707281001	0.255523330386423	0.305749630543278	0.39505898067294	0.27846465210847	0.15675024348073	0.386411385031562
Meth.ADRB3	0.0346237418487359	0.0693465643808678	0.101080903823924	0.0590881198623239	0.0890440675409374	0.0946283267235361	0.0660329039521913	0.052962843114998	0.0978015779337984
Meth.ADSL	0.169083006896777	0.282078960363035	0.39543499425382	0.243713051384672	0.288177256472926	0.386542741114829	0.283555063888726	0.218173013263068	0.37788642321535
Meth.AGGF1	0.181886976760949	0.302261655500715	0.425919036244848	0.271853586042164	0.303957930294982	0.399228057578611	0.309533453207355	0.234499683985883	0.3803997639825
Meth.AGTR1	0.0375248757520215	0.0978599633796562	0.102146860906342	0.059691498926119	0.138370401554588	0.0914364143872342	0.0745493887422746	0.0486100326652983	0.125618061364947
Meth.AGTRAP	0.146667666750734	0.243510196146499	0.356458456840883	0.220207938758331	0.253155396121803	0.344406073195894	0.251284947681201	0.199586737181336	0.328702688589651
Meth.AHRR	0.0318702182768238	0.0223324125315535	0.0691525979760839	0.0477544261011517	0.00492293200793599	0.0721170866286969	0.0525410916776044	0.0319049254967881	0.0713581512414867
Meth.AIM1	0.104389034394886	0.234610575100826	0.330252396897424	0.213533980194226	0.255304305049545	0.329811509440302	0.199312587623134	0.186739944335749	0.322438177449472
Meth.AIP	0.106038436527021	0.125777477025461	0.153351879169353	0.162000155338617	0	0.148141641430046	0.0951821581728448	0.123486558005378	0.170114524637452
Meth.AKNA	0.0370691743949279	0.07215332377414	0.106531356900367	0.0573263014540535	0.0735799508858482	0.0961040549108152	0.0770754550501355	0.055197928493899	0.0861743282012604
Meth.AKR1B1	0.124036416779303	0.229899024000286	0.323130486808173	0.193972974348494	0.240389190866199	0.307492987981914	0.232525784018785	0.185378230192997	0.310327789612775
Meth.AKT2	0.174526837577544	0.308467047766943	0.432234630003351	0.273822968042525	0.31606016990347	0.418714787226427	0.30326119626297	0.226491743829268	0.403921612895964
Meth.ALAS1	0.112853473471035	0.094880120191492	0.157920960836971	0.112587920505272	0.119627939220542	0.132848785315548	0.100290569997326	0.0778476752010786	0.16483748572314
Meth.ALDH1A1	0.167756123241773	0.280986381171108	0.354968783367009	0.20672272414755	0.276434307816755	0.002393974046	0.261244268225673	0.190832176472894	0.310511737742977
Meth.ALDOC	0.158806464810238	0	0.245107737318077	0.156021202460109	0.21981949035694	0.28496623004522	0.166810409690901	0.0896304585847351	0.276796868478829
Meth.ALOX12	0.0426595739706997	0.0565355823483192	0.0736662721692161	0.0516561518456013	0.060076619070185	0.0671451380639348	0.000145454368349986	0.000744485817630567	0.00127238342118647
Meth.ALOX15	0.0796455327157275	0.080259766627288	0.1187715978634	0.088202332491786	0.136248362824987	0.151571640284462	0.000771108519870226	0.0707820257945531	0.158657135717217
Meth.ALOX5	0.0563706266039722	0.0754669504174621	0.113631341905418	0.0717693350516152	0.0902008123538892	0.127725768407172	0.0763500133497888	0.0623753547303505	0.128632790421809
Meth.AMBP	0.0461525678658115	0.0083494033718666	0.00101253818421505	0.0462646256427565	0.0530388462209707	0.000575714876468654	0.0531416633080177	0.0423318348637304	0.0645338950948081
Meth.ANGPT1	0.130940743932063	0.199517702189313	0.270077288093729	0.128706589671613	0.20143558361981	0.232092819626011	0.187384396423929	0.145084156355138	0.250315468964579
Meth.ANPEP	0.0550248087411495	0.0580466774851766	0.00516453262569555	0.0470043663068673	0.0545612840218908	0.075761234494033	0.0549629818059283	0.0397796457375697	0.075677596849884
Meth.APBB1	0.141300947931952	0.206198483341401	0.269505406299859	0.210125905480946	0.232166781434827	0.342645342153441	0.119019793449485	0.10320192411957	0.322668200944026
Meth.APC	0.0468885092498507	0.0675488416211996	0.0934712306097488	0.0537862870084967	0.0715699727942247	0.0930339158491098	0.0654041383694676	0.0542007228037027	0.0826117122381823
Meth.API5	0.129901563289732	0.220129449581044	0.304408547577719	0.180463471250221	0.225126690584601	0.297231123776165	0.211035812601889	0.169852885524496	0.288817283661643
Meth.APOB	0.0376156826403892	0.0676336268073863	0.0983479310028654	0.0655682417943521	0.077847211383689	0.110069576461187	0.0728064489503515	0.0507074661452877	0.0988570277207791
Meth.APOBEC3G	0.0674503781630479	0.0732624799687122	0.105626928368877	0.0730891873913808	0.0995799416577454	0.0940834437136047	0.0641679037675323	0.0539720981563181	0.133750675570443
Meth.APOH	0.0835101039300356	0.0879236803929172	0.137953745882611	0.0801847576793136	0.100960157695846	0.135289500825319	0.10680880270593	0.0839002082944161	0.106307733315525
Meth.APP	0.0958725970448768	0.234948099276346	0.2651588139366	0.177257531478748	0.241752612546274	0.293703107814662	0.188963317735911	0.136453951957415	0.200584117294038
Meth.APRT	0.138328359229056	0.213766121510078	0.280686473430522	0.171822266228835	0.222146080339665	0.28464340247403	0.217121453169842	0.149909737012686	0.28322177243702
Meth.AQP5	0.0494421989443835	0.0684189041561545	0.0879036509601201	0.0636975401107428	0.0806524321911705	0.00100624785203919	0.0577972190837126	0.0559861735054775	0.0936174546965083
Meth.AR	0.0382985748628758	0.0715282410889686	0.0899302138598743	0.00176898443895126	0.0830007612110562	0.0832136397236057	0.0672778705840641	0.0530470230788757	0.0842754577605256
Meth.ARNTL	0.0693267263091657	0.129751740669619	0.175566236468526	0.152823966818243	0.234849536360875	0.284240264960623	0.129322917952247	0.0781415753658882	0.23969531681614
Meth.ASPH	0.148541044580047	0.177204214420961	0.289706167036534	0.191254974996703	0.225228687840374	0.251681736759084	0.225204811862068	0.153001551566614	0.29507823311072
Meth.ATF2	0.12926540230011	0.199129869344217	0.289868934071221	0.171075546050753	0.205970594796191	0.269612068053202	0.209752758203825	0.163340799448437	0.26248377261878
Meth.ATF3	0.0443383030493928	0.059143284321996	0.00240791239005637	0.000867972532342053	0.0557328109728835	0.0737881498383535	0.0595162166595754	0.0417937247492724	0.0777116904038281
Meth.ATF5	0.0337560309891994	0.000805619254031338	0.0732208145139917	0.0561895749580182	0.00801427088514465	0.138801655180585	0.0632528793839756	0.0438279621291872	0.102540239113902
Meth.ATF6	0.189674018923246	0.311522602613083	0.422440997965736	0.257669653534544	0.318873865799462	0.395484925107591	0.290777371008924	0.240497437367675	0.385766892084702
Meth.ATOH1	0.0956798681746565	0.15549157312653	0.22500075593214	0.149394073912891	0.190599007379361	0.24270434811997	0.119253541128277	0.107082260964255	0.157098050466209
Meth.ATP1A1	0.150835337842299	0.195852426592134	0.308501538405935	0.186090606342753	0.22869570423373	0.291575133671371	0.228091131389954	0.174853774366422	0.258610124630352
Meth.ATP1B1	0.138673126410581	0.213120650173887	0.290308678699443	0.184886084571419	0.226161907202584	0.284158870300571	0.214572380705158	0.155280010563248	0.256148177834953
Meth.ATP2A2	0.149357225404798	0.217984864357646	0.291514977111104	0.192194933088727	0.230681582552546	0.312325941299267	0.232106810786807	0.177262863803029	0.294584543604111
Meth.ATP2A3	0.160081950592379	0.00104710380308296	0.2132411668925	0.197743177720511	0.220396626595786	0.267047188714307	0.160790015964019	0.00166324632244255	0.309257251092854
Meth.ATP7B	0.107649814080881	0.162409063928274	0.168164171311304	0.127275320706232	0.178668858186654	0.154263338074274	0.175318452453744	0.074424311654244	0.198900275770634
Meth.ATXN1	0.139858936200435	0.23647686430482	0.330881168881135	0.207532381355829	0.236676283417536	0.320765799055363	0.228473354480935	0.187930357010397	0.313031954944759
Meth.AURKB	0.13998768945782	0.237585472912457	0.334837166964519	0.203187266484462	0.247739045327612	0.296291961570581	0.24573935318087	0.200386844733199	0.31392184080577
Meth.B2M	0.151044450535213	0.253718046954018	0.354942685301029	0.221567702509408	0.272738042941616	0.345074415376638	0.264644686375922	0.214033924066336	0.339657770357252
Meth.B3GAT1	0.0591121918709864	0.112528436510416	0.191974280124835	0.095776826208711	0.17181045288769	0.136312407586364	0.0757873780520934	0.0582993276029387	0.159981776656383
Meth.B4GALT1	0.0628863342937869	0.0621125512059307	0.0881925706542378	0.0629642484496314	0.0702264890793818	0.0829241425390839	0.0584085999280334	0.0482051851990834	0.0942519947280421
Meth.B4GALT5	0.156935596429805	0.270460029194622	0.379781393510945	0.234045377001684	0.28126340983626	0.363461610314904	0.272856983922467	0.220260461183916	0.358786020449523
Meth.BACE1	0.069661242100437	0.169793630560919	0.192393319893865	0.111169085754599	0.17645950996242	0.21034817225951	0.00136757305996678	0.118178906141858	0.145484840422112
Meth.BARX2	0.110315250946343	0.21268118121286	0.254633662282517	0.170318677162676	0.208318270108167	0.284487803792488	0.173305211277309	0.153942955766411	0.196702813455058
Meth.BAX	0.137558457151389	0.209317043354354	0.29687352670886	0.183683267596833	0.218498829562623	0.285156199307224	0.238339619164076	0.179128527744497	0.260831312603713
Meth.BBC3	0.141719443873574	0.235498991201233	0.328820481162398	0.211679336132672	0.252693477755141	0.336072726676448	0.253331689470798	0.196088037608044	0.322428534726999
Meth.BCL2	0.164202203960384	0.282337262081077	0.399496120709671	0.24419779286256	0.307445131636301	0.394148460944153	0.178852951439434	0.211217353688951	0.372285947938685
Meth.BCL3	0.103590569382361	0.17283661789824	0.267996427530909	0.160535529021748	0.179382876003154	0.240937780688134	0.184229227936421	0.155007120199073	0.259404264995963
Meth.BCL6	0.165257486922927	0.278783815403567	0.405983954443265	0.241312028951611	0.288419034915704	0.365363294020626	0.278879369184737	0.228541108096588	0.364606701690017
Meth.BDKRB2	0.106686714407507	0.130022410892584	0.195616049783983	0.118987898679047	0.158072485710993	0.192493740472913	0.128166996053483	0.11518017635105	0.143418513487985
Meth.BDNF	0.073020506333281	0.169285067547118	0.353191462533288	0.16315949440894	0.244315303421028	0.235056889833115	0.162006430524108	0.119551772054495	0.262413760535421
Meth.BIK	0.134158369570559	0.137506409422922	0.207930699497656	0.142559080056856	0.156705135635456	0.181866171212345	0.108464427005249	0.129790163457119	0.196912715392146
Meth.BMF	0.135095516416653	0.222825259066521	0.317705250103963	0.199261399050822	0.235948350176128	0.305963232125333	0.240949765277834	0.175434830022755	0.313008358134226
Meth.BMP4	0.0784555330331851	0.0671489780631024	0.0957158513214471	0.0634308990610642	0.0749293125720027	0.0875375535757085	0.0710320425352498	0.0532919708032701	0.0852946986392401
Meth.BMP7	0.0928582768610821	0.162851705744124	0.257820819750187	0.151319617227236	0.230588797629962	0.278091632079134	0.141663458099674	0.142859723798417	0.190915524846451
Meth.BOP1	0.171275862715014	0.30926336597893	0.434051418116402	0.262686211054294	0.315925830273793	0.417146446307096	0.321225350456864	0.250882307137128	0.402119675014854
Meth.BRCA1	0.0394903422195778	0.0629880987011932	0.0687648620277083	0.0538539648838677	0	0.0807952049380136	0.0570871268356865	0.00142579023937456	0.0777943953856505
Meth.BRCA2	0.0338644404028911	0.0634610857990525	0.0730734602419349	0.0521785881249643	0.00354374834425329	0.113231586677827	0.0624598728305866	0.0428810124006781	0.0870389408386301
Meth.BSG	0.130306995748793	0.00182756740555263	0.000308748398939397	0.177875878841816	0.179995899751262	0.278234796477595	0.00221138973408301	0.11236144225358	0.313123326623369
Meth.CABP1	0.0938618599742193	0.153090824604359	0.208171111473337	0.134208060287125	0.15654031115	0.198630077552352	0.158557789250046	0.119551414004276	0.203871214912147
Meth.CALB1	0.0462054533529796	0.125659402110321	0.155046391527878	0.094235536392271	0.219661738913485	0.13852981361886	0	0.0653888481060487	0.239696059340526
Meth.CALCA	0.0371891778339359	0.0780265764386257	0.0929148088059635	0.0552867885044046	0.124491379064445	0.10141176787712	0.063239712719654	0.0451531037488641	0.129475344434357
Meth.CALCR	0.0548728559083185	0.0936583384098491	0.112687240324434	0	0.16222862071573	0.113951299379256	0.071753456505242	0.0524201367977124	0.16684072392496
Meth.CALR	0.157650870128567	0.250403857432325	0.344926083150647	0.215957004854898	0.258539982676332	0.331121488202371	0.252446265314426	0.198442012971918	0.348931149086503
Meth.CAMK2B	0.0856544787423023	0.174493158892159	0.248368837108276	0.207684904047334	0.276528630012077	0.374669894583292	0.135729459487534	0.0752887538626624	0.325467982114557
Meth.CAND1	0.0726395986651503	0.120917522570257	0.165070854753045	0.10256769110018	0.125030793292148	0.162674407019393	0.120044001986133	0.0963884016971581	0.160086125497256
Meth.CAPNS1	0.0891136915677024	0.155213068744278	0.208683294727737	0.132286580548683	0.156759326931888	0.204653386808391	0.165027082660692	0.125537325202785	0.221630798384338
Meth.CASP6	0.0973063907507732	0.113155682493095	0.182106656964997	0.103227414863756	0.151233456777666	0.173374197130102	0.0867865634735008	0.110560133259343	0.131240263864122
Meth.CASP7	0.149979696304327	0.258773520453237	0.370873449541793	0.224544119305816	0.271379553139347	0.344829078624668	0.267342811539856	0.218212541152406	0.346377310617886
Meth.CASP8	0.125065602103611	0.201722117120943	0.196552948364852	0.157575320014965	0	0.234434907994765	0.194195162688034	0.153545516204062	0.233790389105512
Meth.CASP9	0.140148213035683	0.230731596591366	0.334357379047996	0.20418868433426	0.247749295677798	0.324127846153009	0.232427053514576	0.186822822573153	0.304524317733288
Meth.CAT	0.115424860848066	0.190834512026334	0.269457369420111	0.185839398025459	0.188617087698742	0.278984439387063	0.181757347627223	0.128569634713478	0.211935354215622
Meth.CAV1	0.0844218901109405	0.153869138992465	0.207801564662635	0.14107656418406	0.166445896636371	0.214748517087077	0.149744923634295	0.108318700020844	0.208319173654643
Meth.CBS	0.0671919108953795	0.112055090432952	0.122885859503703	0.104491965004293	0.166681440648177	0.170522136619496	0.0863967508845986	0	0.191960060090131
Meth.CCK	0.0374444867789691	0.0801231139754135	0.116637473375443	0.0724219067676471	0.107798589392749	0.127534777248493	0.0924815232570788	0.0563560529969287	0.11111274448422
Meth.CCNA1	0.036606979899511	0.0764135840122995	0.0851736889994091	0.00380248905980756	0.106266265159375	0.0990389731194354	0.0697664581511481	0.0477250476599275	0.130422258974324
Meth.CCNA2	0.162016170738202	0.287583986621519	0.402172715989618	0.225330958023922	0.281916790617063	0.358101170338431	0.299605097701348	0.228199220997692	0.352389186608261
Meth.CCNB1	0.0314122748789659	0.0570948315314731	0.0776552880486994	0.0475676640211275	0.0591775676296895	0.0771287544346007	0.0557095034449307	0.0424157192627482	0.0706661977578148
Meth.CCND1	0.159713235859666	0.241341225235897	0.347104955939352	0.234955336007501	0.276693320829571	0.335782969459885	0.203034038994557	0.203792936018323	0.33103064612391
Meth.CCND2	0.118141661274951	0.206242471056026	0.269396969818245	0.173547079396259	0.209692856101993	0.261023974647401	0.183336372352906	0.0861269967698328	0.238843756464765
Meth.CCNE1	0.138442644036138	0.234833972284667	0.333479327707681	0.204076610870845	0.246020258026764	0.324857948954347	0.243089088522882	0.195804774731975	0.321865447691649
Meth.CCNG1	0.109676565216525	0.186404277518933	0.249492815891244	0.159995082967237	0.204250809423443	0.271332320227902	0.189073886526652	0.137744129840984	0.262515646103614
Meth.CCNG2	0.167665463521071	0.289617072982464	0.394227031804786	0.230261422619942	0.293010484828853	0.391196390894014	0.273029323164333	0.240576580099175	0.379310093620231
Meth.CCNT2	0.0890537615431945	0.153635235381889	0.216202567161655	0.141452124836942	0.165648100735013	0.212148420371545	0.156049427066972	0.11505125628719	0.219731915772108
Meth.CCRN4L	0.163973847930293	0.267772981442714	0.34572330166755	0.228621028284407	0.271696232351175	0.360553860554691	0.266646455693376	0.182446550499564	0.365017037248421
Meth.CCT2	0.171504537634711	0.295337348050411	0.385345188249972	0.24247016226681	0.285935576651231	0.375112122329225	0.275508153675742	0.210868971479349	0.373985685304825
Meth.CCT4	0.157671233783354	0.272998900372334	0.381937779811182	0.233749436514547	0.28190013131749	0.361264472288874	0.263152994687133	0.223109845131323	0.359985973203624
Meth.CCT5	0.163470256186447	0.290558337164843	0.38277445186891	0.231274762134055	0.285422058924704	0.383178822284111	0.290137318153272	0.220614763652389	0.372565567832311
Meth.CCT7	0.132419529402062	0.222631925455559	0.3181696583467	0.197394722995236	0.233817454064819	0.288274165791422	0.239772795030976	0.184354486719917	0.307255345507077
Meth.CCT8	0.161777934580071	0.234158475270007	0.327920448323743	0.178660452013681	0.220682061392593	0.318798029523924	0.254291208987151	0.200277908951315	0.308476646807825
Meth.CD226	0.0597378485141769	0.0576970338307177	0.0635292044554457	0.0551759155590128	0.0688953729364242	0.077241785024124	0.0016571044795504	0.0430061964149772	0.0921664402886853
Meth.CD40	0.100324129345429	0.111468209809498	0.132311477328984	0.109374552910788	0.10124345856503	0.156459089206855	0.10831076245964	0.0843548772280073	0.161703262228522
Meth.CD44	0.0924481658154049	0.146358631637819	0.198200216740936	0.11665600432536	0.153959312660875	0.196129661825531	0.153719469891416	0.109035478085368	0.190726026668165
Meth.CD47	0.0320961714109987	0.0561903414863925	0.0918594798328633	0.0533026517069954	0.0646718726628537	0.120637702570441	0.0586077330782933	0.0435028566365959	0.0823309262825914
Meth.CD68	0.157546070268647	0.271806910234036	0.393668131130001	0.230592119309801	0.290953102323518	0.368792322942874	0.276449292602345	0.232778094846931	0.369923074074687
Meth.CD74	0.0700621270369288	0.0618592457188551	0.0849159571269974	0.0504086416296627	0.0617579305281409	0.0525040708394966	0.0591007589555301	0.0462329716942696	0.0734488516636573
Meth.CD79B	0.0372875117560519	0.0595345967736926	0.0815775002961637	0.0453671357440114	0.0576030500765087	0.000455907622814415	0.0567830529950414	0.046895488708139	0.064733149715331
Meth.CD8A	0.054925501730065	0.0956289847590447	0.000870666727093845	0.0787882757688519	0.159771138488283	0.156699294521411	0.0114100725498957	0.0530179312280469	0.184961583657762
Meth.CDC25A	0.136795362338073	0.193625211937062	0.278222946591216	0.176537185956889	0.197014936344972	0.309698467004671	0.211105610679687	0.180851341099785	0.264977146770118
Meth.CDH1	0.0433325642342937	0.0638758920841265	0.0986119906590202	0.0565129085964986	0.0827295067559554	0.0992211446520233	0.0744541511727193	0.0576831107965157	0.0819678530232761
Meth.CDK2	0.100206340804422	0.111257793630346	0.169437123166519	0.105550061959935	0.138152255209131	0.135587816969986	0.103479878568361	0.106486160604652	0.152166234908741
Meth.CDK4	0.116573731570531	0.179541820107786	0.254425953220109	0.162307534766345	0.18408775708441	0.241452517006708	0.183026332564682	0.150069384159494	0.250244629482159
Meth.CDK5	0.105102928581266	0.187741809052146	0.252652309476425	0.161815425664165	0.18293487872478	0.22738926503989	0.195513313510667	0.158162483658845	0.241104991610256
Meth.CDK6	0.162659566019628	0.2820640717837	0.398761696948414	0.232339651841729	0.282883795081017	0.39375562540718	0.27255393157169	0.217032008246816	0.376761289682859
Meth.CDKN1A	0.122422771673931	0.178016539183609	0.242591554999546	0.137834868617292	0.18148490150157	0.231407404097329	0.177469233197395	0.145600108409199	0.18721906343326
Meth.CDKN1B	0.111722085504265	0.180402255421913	0.242540192926991	0.146782463721781	0.174124708102678	0.242042376778653	0.185001673967498	0.140412325453752	0.246513958408535
Meth.CDKN1C	0.117630364422566	0.126938812456812	0.281756227315552	0.18843604676851	0.235824372053278	0.300831944975128	0.168053406381907	0.15150556245975	0.246661062587868
Meth.CDKN2A	0.144733205821641	0.267945995908988	0.379270599224463	0.230314844817565	0.268490329486921	0.335250668949234	0.271199112974062	0.21069637528702	0.349194100677958
Meth.CDKN2B	0.137720583124724	0.202427795766246	0.276233064771243	0.162244789724847	0.20767636732577	0.293439034218388	0.221824733945315	0.168210909314595	0.240254709958626
Meth.CDKN2C	0.144008436721123	0.254751489982416	0.353240381725991	0.207190097620958	0.272904209407178	0.348895640974671	0.243974556479609	0.200688364892411	0.328005329795875
Meth.CDX2	0.000216239282063747	0.083248106607203	0.0985971569728168	0.0572159018765765	0.14856136389691	0.111263439207184	0.0652473276147316	0.0487928387237196	0.151382870405052
Meth.CEBPA	0.0849568138804474	0.181343859925917	0.251608470169119	0.168438556101636	0.210201895519062	0.257016805873072	0.127584445847447	0.144121622032825	0.170016926950501
Meth.CEBPB	0.143738691183221	0.23523840690568	0.313856709487701	0.199245269918815	0.234915110363617	0.303585159106703	0.238792804467073	0.173891597441222	0.319617985832259
Meth.CEBPD	0.145061604231453	0.222083689726839	0.297096535310357	0.189230815341123	0.238294460998177	0.310660319898376	0.233376748580488	0.157688512081507	0.289664759378705
Meth.CEBPZ	0.168117737437354	0.31495647797097	0.447552502701436	0.267513621934228	0.316438310359482	0.419816882857128	0.3008696442481	0.246761131483336	0.419575279701822
Meth.CERK	0.137456204164582	0.190957049357212	0.261144709402074	0.176807228511853	0.209515879509817	0.282684847084509	0.211549238059663	0.150942872882045	0.287667843199831
Meth.CES2	0.158005277798885	0.265956056660834	0.387869623184273	0.223745875044753	0.286644920568565	0.383719602780456	0.276458472602295	0.218328212209384	0.358816252583824
Meth.CETP	0.0413288126332892	0.0588165128947188	0.0801773148943812	0.0509713239410857	0.0621498012463445	0.109304476255525	0.058139366326539	0.0435404039255399	0.0821435375442418
Meth.CFD	0.0432484138788339	0.0611548264687543	0.0843045992951784	0.0535777474573413	0.0622973781470705	0.0807440841097191	0.068798136846983	0.0452702683749834	0.0777968538890302
Meth.CGB5	0.033599948482898	0.0570780966436124	0.0809418601684866	0.0475697229249491	0.0572633425086067	0.000769046604371713	0.0529142771790065	0.043502562153849	0.0640917600756673
Meth.CHGA	0.0854783573248977	0.124381727759546	0.116340196710051	0.0920995412590699	0.172234490475354	0.135583129313648	0.113920893427372	0	0.150247159917365
Meth.CIC	0.0837100560324323	0.142298060418385	0.263690555428231	0.175362218796392	0.163805560393827	0.00698519543313201	0.121573253740579	0.0984012050921616	0.195695140876984
Meth.CISH	0.144923341095174	0.177008638937535	0.253613131999477	0.159065392729844	0.213713252416318	0.111945336387966	0.196174850099094	0.154475636459149	0.216604893579426
Meth.CKB	0.095549081465771	0.144457911759824	0.202450997637215	0.125787997723485	0.163747705819249	0.195763714898616	0.148451748103284	0.113691530901455	0.197852363715813
Meth.CKLF	0.12214525203532	0.214659109524532	0.294197736941599	0.184392770263514	0.213771726963579	0.295031222621836	0.219842469767548	0.176244073866198	0.306834957260259
Meth.CLCN7	0.0501837573887363	0.0609647743962586	0.0877370833650593	0.0552969374335136	0.0824084161077554	0.0798618597725294	0.0574601640012206	0.0474783692984916	0.0791251599299963
Meth.CLDN1	0.122247912145716	0.173422386787047	0.228257540757906	0.169883973903453	0.213509852007552	0.25821936811301	0.158493238615743	0.142066431514904	0.203103455250833
Meth.CLDN18	0.0664029981378264	0.0637842985983988	0.0807723504262527	0.00834681223537333	0.0611882759435742	0.00202416750131397	0.0608856336899822	0.0501099676905236	0.0683505658059998
Meth.CLDN19	0.0400380849333831	0.0574931946647773	0	0.0441169886960384	0.0514254594626675	3.15892895017196e-05	0.0533155637227322	0.0401108762190794	0.0661893420637995
Meth.CLDN7	0.147254208799064	0.236459567359229	0.351153989484159	0.220609373886988	0.269327534019657	0.346661061951037	0.249622799100571	0.2082335867544	0.326800502456951
Meth.CLGN	0.0606639584363162	0.211732967976689	0.315364341936747	0.250143604392713	0.34547150810766	0.553324932379489	0.179134843165953	0.0995445521129909	0.372223297717297
Meth.CMKLR1	0.0360665677273551	0.0624099737708022	0.0864717599253259	0.0488545676643734	0.0631369657815692	0	0.0630028911558908	0.0471076694651407	0.06821381318239
Meth.CNN1	0.0568719442998689	0.102005978823745	0.0906141684689722	0.0545348484830808	0.0579380756315437	0	0.0635580812082503	0.0510570150836814	0.0675219014276823
Meth.CNTFR	0.0862360137630972	0.133796295648012	0.168171052179382	0.162108368436481	0.00580701183648354	0.20025106420884	0.163779864228631	0.12465576229288	0.206247643265665
Meth.COL11A2	0.101976201012094	0.113199297481597	0.145612247078757	0.107243397006709	0.152765749054803	0.132447523078058	0.0901565759478091	0.0658574504686936	0.15144806934417
Meth.COL1A1	0.0989842664003008	0.125332976010357	0.185001388354442	0.125703138053897	0.149232536407007	0	0.0757785989130906	0.113273234259895	0.156123566978434
Meth.COL7A1	0.0758002177169493	0.113424389632683	0.159157156804	0.100873951638668	0.130813363991092	0.151394971120393	0.126632970998526	0.0863761648932371	0.126921452818177
Meth.COL9A2	0.135290788959535	0.149272705061893	0.182913506798274	0.160958690954394	0.190030729134536	0.232740074823189	0.115839925155115	0.100766276460294	0.234766801590932
Meth.COMP	0.0378512752581848	0.0650779540212915	0.094675312864899	0.0681082006435333	0.0691914009827627	0.0864424402824148	0.0652708503343311	0.0489393687502524	0.0959002812845166
Meth.COPS5	0.176989784758389	0.301047088480328	0.443444198677763	0.264911803516134	0.32892748227936	0.435433528419511	0.312746897174403	0.248938194029453	0.414982445282911
Meth.COX4NB	0.117022801886555	0.230730134050125	0.308664514652558	0.20017723629647	0.229348318398193	0.305727716778223	0.228348847673476	0.178092417074056	0.305065694826848
Meth.COX5A	0.157111690392865	0.268742942544564	0.38721998468089	0.236146750398836	0.288814291317774	0.354296031998921	0.264959342150766	0.204425916978887	0.350064125983521
Meth.COX6A1	0.147089757698467	0.262002209187134	0.357000821647094	0.216581464994127	0.26709901745803	0.357083827859096	0.245346370164204	0.197958813614413	0.342855656595968
Meth.COX6C	0.144806610949196	0.221924469058459	0.32954878077852	0.196552803569824	0.24386206126875	0.327241977561838	0.227809330265337	0.179033583339456	0.321103143654378
Meth.COX7A2	0.191984156040517	0.317102919387702	0.457596672137018	0.291031449288594	0.348944356888962	0.454059624830914	0.31396617999579	0.239938288689483	0.407910503573434
Meth.COX7C	0.0476788132330896	0.0721486545787965	0.108572133772056	0.0619240586476762	0.0771938965507054	0.105824795654213	0.0788672418222486	0.0592176853377695	0.0914798645874439
Meth.COX8A	0.151700451164127	0.2713362567341	0.355045674562015	0.220834983923345	0.272284232362397	0.36716109238034	0.276522848143423	0.216517268740846	0.356905168847134
Meth.CPEB2	0.0617957014706431	0.105366175613499	0.151702776010437	0.0868144428984272	0.110334357179238	0.141670635544699	0.0999927556180959	0.0888712032284804	0.146284111459693
Meth.CPT1A	0.0961420540128358	0.141265649031589	0.155492333203283	0.131853852051558	0.013933993146648	0.175547232053032	0.106747739131845	0.107686785608278	0.193017100063942
Meth.CRABP1	0.0449105252478846	0.107146419912274	0.105207203715367	0.121008535173682	0.181315950397307	0.168476226794287	0.0726213440640962	0	0.1894406643074
Meth.CRABP2	0.116743402085225	0.160247337021721	0.244630277131354	0.149585092772619	0.197696105598258	0.24075436165953	0.167597372455445	0.145830100608937	0.1839698264078
Meth.CREB1	0.128961266044923	0.205992201640304	0.284331388711075	0.190301680656097	0.188981594219698	0.297073420212393	0.213085731888345	0.170244199310377	0.281340295941356
Meth.CREM	0.144233254146864	0.24007625290172	0.299770684674839	0.201595230744496	0.239329619385166	0.300061474860691	0.243475165513608	0.177975157547283	0.303505891028505
Meth.CRH	0.0485939443090251	0.0747791869961976	0.0897934341487709	0.0560714522528377	0.0740441971931598	0.0993140951985745	0.0682508866000464	0.0479050983819182	0.0918272026079014
Meth.CRMP1	0.0322476568308458	0.0722085597776256	0.0847334757540255	0.0518289785642564	0.0720814082079319	0.0850637238864919	0.063148602536424	0.046470119888923	0.0828843789969544
Meth.CRY1	0.137139865115679	0.261086315500262	0.338283030024171	0.223971213209485	0.273537518914754	0.359546143725022	0.223047119989673	0.207206037670751	0.261621750237543
Meth.CRYAA	0.0319481613374608	0.00117997207783482	0.0745961143968509	0.0456209265787618	0.0563684702094856	0.0018603424046214	0.0500743792657279	0.0442653675733568	0.0632653061230426
Meth.CSF1	0.125962368588334	0.203102146147877	0.296173753896074	0.175706094759884	0.225175583101123	0.28788673450578	0.225569648286947	0.167575849512012	0.290381112432981
Meth.CSNK1A1	0.166670627779744	0.269040403101625	0.393600137580323	0.233746631017396	0.26347543391826	0.361764205833273	0.274772483316902	0.219190796776572	0.366486485814682
Meth.CTDSP1	0.167555234735159	0.281983961666309	0.387093925543489	0.231372548454584	0.286231173114406	0.359470023383503	0.290783530676577	0.209866511827689	0.363377532527847
Meth.CTGF	0.11734415345551	0.223850074623717	0.29022254778833	0.184939585813463	0.22516166230903	0.290571998533077	0.196906757010786	0.172033596060224	0.218816034458765
Meth.CTH	0.128470819858719	0.179748839784564	0.256663363510361	0.158883002018829	0.18900248698625	0.243009520930948	0.195606642829861	0.147088653389414	0.252640514532167
Meth.CTNNB1	0.149764429470546	0.223657491811215	0.264326118261678	0.195177690653344	0.198500803906441	0.304707983160245	0.230071001501621	0.139637833672403	0.284231157516748
Meth.CTSD	0.133329885429361	0.230985016691104	0.305254351827989	0.186830833949392	0.240741411216659	0.318809666291268	0.231772677278377	0.165558828537626	0.308549572532565
Meth.CTSK	0.0355966699627108	0.0670346760160471	0.104040423853242	0.0560080454115447	0.0800433077355746	0.0956443303372057	0.0646505460370105	0.052689491151305	0.0839383128919246
Meth.CX3CL1	0.0944940199885605	0.0857508416555612	0.147176330816331	0.0884965460526507	0.130721280154013	0.115850282769389	0.0803591172211104	0.0942037321455449	0.0207810596273747
Meth.CXCL12	0.0347584522410397	0.0597448096307702	0.0832910149869233	0.0676933264551543	0.0722989532448134	0.0886785872999669	0.0601832934154737	0.046677463305605	0.100130820266045
Meth.CXCL2	0.0492632247593923	0.12211399924027	0.173352744257122	0.127388972753488	0.155488679134419	0.182597602655789	0.118830061138749	0.0630722592702404	0.180780246436473
Meth.CXCL3	0.0540996568967166	0.139906782694549	0.199070550694178	0.144827427390008	0.18052566916639	0.207571025458738	0.134750625452455	0.0723025661468104	0.198548488583457
Meth.CXCL5	0.0318596000242821	0.065935862816915	0.0885937520992276	0.00396068843531075	0.0724620664604379	0.0788339231514715	0.0611818651651033	0.0469485784011539	0.0800729964432119
Meth.CYBA	0.154449564067034	0.211773907062613	0.335265819218381	0.231862187355486	0.194511414593601	0.256164330706041	0.186138455476013	0.171174145647141	0.33605756081642
Meth.CYC1	0.13283840318343	0.232493115420663	0.283726120148309	0.187382513696428	0.224460862480612	0.296922631323627	0.214417740695232	0.141832877155796	0.295282133153753
Meth.CYCS	0.166300458668253	0.29616835735842	0.425169245969325	0.256887680251585	0.31618835240449	0.431785776299759	0.307329600251406	0.228165762107506	0.412352506259058
Meth.CYGB	0.0435904368394097	0.059191444611328	0.0853355758476292	0.061758391502254	0.0744393313877446	0.142104683559972	0.0625458658803382	0.0451579160431948	0.097450011517677
Meth.CYP17A1	0.0323563875211205	0.0580918283135015	0.0778553747027882	0.0459176758261919	0.0185459569498301	0.000988330868614578	0.0535922771816515	0.066581070192273	0.0596122502525115
Meth.CYP1A1	0.0623108126353942	0.0891824528451489	0.119048696535524	0.0850688835084602	0.100341805823589	0.129670584569298	0.0959513973945506	0.0604384704529151	0.125739140474902
Meth.CYP1B1	0.0921849217804727	0.161522957042032	0.241476023935044	0.14742626248073	0.204997428804564	0.221351404567484	0.0983828052099556	0.0909726375952227	0.243509214536452
Meth.CYP21A2	0.0392946111693446	0.0171380917164889	0.0725924417582609	0.0521872359572405	5.11421665081531e-05	0.0776951263255854	0.0542181520292218	0.0457424929391143	0.0770879603667415
Meth.CYP24A1	0.0249922508564404	0.215201336413609	0.252370337052713	0.157424237947667	0.189540765560837	0.20723575649833	0.0950939140647234	0.110620795657429	0.212515566081113
Meth.CYP2E1	0.0529067494223599	0.0701943810168461	0.0967310003700176	0.0649786155818848	0.06865898158135	0.0932363454125898	0.0642824265033033	0.0652873673430421	0.0797646113266933
Meth.CYP51A1	0.147887217138495	0.254530397302873	0.346066442572078	0.211249142732506	0.261319590696941	0.362571842912711	0.264710374525868	0.190108728060003	0.364450813264603
Meth.CYP7B1	0.133887169160098	0.112207870899879	0.217584300488806	0.141775076020182	0.153182092027516	0.199211834828235	0.0927262054973962	0.151007754449765	0.174214266080637
Meth.CYR61	0.121618094517743	0.228255772198742	0.324313390394396	0.197501078643882	0.259868506478177	0.398956810702284	0.189261412564122	0.193480985619522	0.286277644687429
Meth.DAG1	0.167865108046765	0.258588475609432	0.362049839840009	0.232746416064859	0.270911202829779	0.351570503349577	0.275871418703563	0.214209665506623	0.338795345291767
Meth.DAP	0.148790501524946	0.197295431754609	0.351708555790392	0.208818076322848	0.262219473323629	0.35222473617748	0.247492032576822	0.194915586956026	0.333024857089557
Meth.DBH	0.0321044874733995	0.00238723695909488	0.0710884443330264	0.047234203998452	0	0	0.0550826204995352	0.0426712523944512	0
Meth.DDB2	0.138092470120883	0.212394412415888	0.300353049477244	0.186814159370158	0.22361749765255	0.276783004903603	0.228362202655112	0.174819111162638	0.237561509859572
Meth.DDIT3	0.109072424720422	0.185594741861281	0.255846117624486	0.162135617105058	0.19903530623835	0.252154759886555	0.19867450765765	0.15352727268043	0.270012043510513
Meth.DDX18	0.160569643746734	0.266733047270908	0.371122074065436	0.226136348044243	0.269228076934712	0.365012448544869	0.27314617399296	0.213351692183587	0.352782225727668
Meth.DEC1	0.0360690129574389	0.0570817399023186	0.0777567902445042	0.0458496683660923	0.0567414186099763	0.0152251217022889	0.0544205665425186	0.0457431951971153	0.0643307133629185
Meth.DEK	0.120130504729122	0.202362739309574	0.286150506013854	0.171975973523148	0.206646704470546	0.280428663878592	0.198742223205324	0.158376892145499	0.275938762541413
Meth.DES	0.0547070003619259	0.0031798306111436	0.087886458421484	0.0682655796079424	0.0781769100009296	0	0.0533620197776044	0.0505335126821935	0.0783245673793677
Meth.DFFB	0.130263272031683	0.221165909419027	0.286882082330858	0.194767153148979	0.217738561106679	0.296923891114796	0.217144247333168	0.167559198138424	0.298734595080005
Meth.DHFR	0.133034396194994	0.219268894184187	0.304882189739991	0.18346232147309	0.219802879389648	0.291301336969536	0.22099003823803	0.180673553634099	0.299076578083873
Meth.DIO2	0.0393480378507659	0.0682855220630801	0.100863727164343	0.0616736569925405	0.077307377600953	0.0888482698739336	0.0748931335221668	0.0573446436972257	0.0872266952991834
Meth.DIRAS3	0.0364391182931371	0.0622038983197659	0.0904650516765325	0.0533509475061791	0.0648492135599595	0.0925647585488841	0.0571359216524371	0.0490386205498757	0.0794266254152729
Meth.DKK1	0.0952072695379509	0.161999190192601	0.160164539403405	0.0906711745063488	0.203841498246078	0.225176611825657	0.16095168886323	0.0812046958365851	0.235591463199657
Meth.DLX3	0.0995730867100713	0.142734584444687	0.204818503983742	0.122189381005421	0.159550809736293	0.207172966915956	0.150115586723626	0.128096205751625	0.171638252026804
Meth.DLX5	0.0491770925754081	0.0998331111268601	0.134238386368723	0.0865519657909442	0.111393944227003	0.128324517414128	0.072955666166541	0.0813411737490531	0.103034965510616
Meth.DMD	0.124530182318137	0.147806415007817	0.205644404590883	0.126942544103098	0.173185845882506	0.200295537192482	0.162829929969526	0.105821604167063	0.152940649289993
Meth.DMRT1	0.0074314779759284	0.156634802645441	0.168884636540385	0.0913839309765039	0.228776332228302	0.262137987479707	0.137147751403908	0.068545288289588	0.197293995534306
Meth.DMTF1	0.11425381148404	0.20028089470297	0.278926960487804	0.174746111222735	0.207342700605659	0.249041071762836	0.193462098582227	0.158399488936995	0.262334112987606
Meth.DNAJB1	0.0752359212484517	0	0.0879722189128499	0.0609686201887626	0.0722837101720072	0.0929908187095209	0.066094649975946	0.0554082726181487	0.0842263725365401
Meth.DNASE2	0.128307047123443	0.218654338718508	0.307493415060373	0.182490178621048	0.227990203202693	0.286838208087485	0.237945394784135	0.174372567706751	0.281393892536128
Meth.DND1	0.0313044399536882	0.0586281897019795	0.102189181233292	0.0500975519728784	0.0608469514964555	0.0744372446814934	0.0545481667049085	0.0453242799709508	0.0730944219792859
Meth.DNM1	0.099358763267089	0.158391602524935	0.203359922098851	0.130405129286305	0.166311684421845	0.193236197302426	0.158528864501779	0.123802487015075	0.208781813905697
Meth.DNMT1	0.108010631877284	0.156097335904119	0.224125547754881	0.138665879812954	0.166727509985522	0.223730723090223	0.17208239110521	0.129146566826517	0.222926365663882
Meth.DNMT3A	0.0365245684438051	0.0585156906152447	0.0795299058891921	0.0495630936923866	0.0585207584895719	0.0745933814602703	0.059593475788831	0.0435110408314661	0.0760040301841757
Meth.DNMT3B	0.0527278775271183	0.0637770281742223	0.0825177878674209	0.0528441590766581	0.0631092156593631	0.078718800457534	0.0605976806373613	0.0480049751472853	0.0809171936171588
Meth.DRD1	0.042334131459434	0.0690017429197973	0.107321797977787	0.0732610811748617	0.107247890767745	0.101888393579378	0.0871824433355528	0.0552415888169395	0.143649578873395
Meth.DRG1	0.149882633637489	0.244063741665191	0.346542265278977	0.218659259531974	0.262616132616135	0.347788913990896	0.250871817793224	0.202156645109879	0.350234321524966
Meth.DSC3	0.067045218903066	0.130379502128524	0.18566153813749	0.112231861828347	0.163696977351946	0.175523458085295	0.125717908015737	0.0989645996719673	0.115253009812178
Meth.DUSP1	0.159016373746806	0.252569252225924	0.293041847401091	0.206362471863994	0.21676380716304	0.292152029681503	0.239998502297921	0.150832454646693	0.309764833126231
Meth.DUSP4	0.0371867441214125	0.110938535429201	0.281317568336262	0.191569640938148	0.337823907417588	0.487643680540369	0	0.0753756727205674	0.339510935520878
Meth.E2F1	0.108192020416853	0.142595181655742	0.220415157763907	0.119694401398177	0.160884351079121	0.220279408804983	0.14998552937291	0.123542349752024	0.183218488641665
Meth.E2F2	0.124133659189973	0.191998052204851	0.245321544214216	0.168562888448043	0.193250685815426	0.223697204339861	0.19860872685534	0.141623213982905	0.257302617641591
Meth.E2F3	0.153682583552741	0.275407458997144	0.383628463882147	0.227630434626996	0.290846299624258	0.353643299733447	0.270272317316743	0.223282168224384	0.339905347139122
Meth.E2F5	0.182935597133787	0.291656403362722	0.388828084588723	0.248892329290807	0.291896175069128	0.390594851285541	0.259478992669861	0.200402846353683	0.376771935529373
Meth.EBI3	0.0694165909017022	0	0.103363159987838	0.0928022765517433	0	0.106152570725579	0.104972567416076	0.0731014156474909	0.118438775329901
Meth.ECE1	0.0716206567479171	0.0813408421275417	0.114913122315314	0.0971677544654514	0.100587588117244	0.103946526076057	0.0549424937733171	0.0598102310547236	0.142784022226732
Meth.ECEL1	0.0329139702609737	0.0589548398165063	0.0800552268586414	0.0495199417270397	0.0583649590050389	0.00295730067775548	0.0535332814110906	0.0432534121266341	0.0673735764672268
Meth.EDA	0.0398716457392752	0.00296433037643141	0.25615327635012	0.144709269326309	0.121188153452871	0.12465565381496	0.0815939406303161	0.0825809327064119	0.113132821380037
Meth.EDF1	0.0807060071947491	0.134149690399755	0.180565550999147	0.111620348733224	0.150126013009949	0.176400326979699	0.118506385128983	0.0988457507734803	0.174024840390056
Meth.EDN1	0.159784829889894	0.259578571955225	0.38181549057649	0.21624372736633	0.290446962284357	0.375843448483667	0.273553581798565	0.213120194176268	0.357430399890518
Meth.EDNRB	0.0499593531127342	0.0827429796676885	0.117482279774428	0.110031293996133	0.0837095018426103	0.107445060106256	0.0690261964332848	0.06122048492154	0.0921646074639121
Meth.EGFR	0.0779779397579825	0.124797290816341	0.179167408466369	0.142157042185833	0.165401018796822	0.131639114484468	0.0855566166765892	0.117099992061767	0.123684426780654
Meth.EGR1	0.143503691045938	0.203280203943151	0.282361373455329	0.187092524357126	0.22164127361418	0.298107830655817	0.216446377664018	0.184747260012403	0.307151302297174
Meth.EGR2	0.0818075341050744	0.110492497156279	0.175911459779738	0.102078817471536	0.123209379089821	0.162644435815813	0.0935028151693592	0.0770253122597947	0.168545623082521
Meth.EIF2AK1	0.197857863396957	0.315527521435842	0.449411879441128	0.273851948393774	0.330104784952484	0.414413939511278	0.327604116864231	0.242954472391566	0.402066653729594
Meth.EIF2C1	0.0365519848314483	0.0574600257435002	0.0795935283743713	0.0477816356498078	0.0597073389571362	0.074443322357034	0.0574140206008681	0.0439070649314493	0.0715717943502907
Meth.EIF4E	0.148797672147336	0.21226628122522	0.313086219539568	0.207795258956697	0.205071767485265	0.318557902675196	0.232067366302982	0.187455254184536	0.285527468970758
Meth.ELF4	0.0361869640611932	0	0.0962227233118066	0.0615755382948869	0.0760698133163098	0.0807095338702443	0.0781979404100013	0.0551853788734603	0
Meth.ELK1	0.0412751939590282	8.98812065213529e-05	0.247377719727655	0.150858746971929	0.120743334480349	0.00268058958214024	0.073021419480564	0.0799767634031159	0.0978972497456929
Meth.ELN	0.0749283566328395	0.0743963205879445	0.121119310734152	0.0769773358403117	0.100837935209067	0.0978479331859347	0.0713111324469862	0.0654480729880292	0.0887086468399055
Meth.ELOVL5	0.162336161886756	0.257727012333783	0.375736030109456	0.231480992428219	0.27121163979359	0.35036120551315	0.258379148494459	0.209621964684136	0.356430984458252
Meth.EMX2	0.0770517865238035	0.124752494004597	0.149932051465158	0	0.200849832436129	0.149689271085156	0.142058723293755	0.0627361023764846	0.206193842608068
Meth.EN2	0.0612069332711656	0.135572812896384	0.168994564569786	0	0.159426691944275	0.181187174297437	0.10834846038234	0.082369353669651	0.222955708698513
Meth.ENO1	0.108293271559629	0.194139222809705	0.277140309165755	0.180394527721939	0.201350747159982	0.279039502701348	0.202802543960151	0.15962981697396	0.296650722983561
Meth.EPAS1	0.0880969749026971	0.0711612726976234	0.0960821109355303	0.0764054364721698	0.0840970131046184	0	0.0594457861068863	0.0509745070189671	0.097584362405657
Meth.EPHA4	0.12853273054182	0.224965307919928	0.311087925750469	0.196938756832439	0.227727301925905	0.305278248925447	0.16002410487084	0.123883422910913	0.320260610138159
Meth.EPHA7	0.135265745321517	0.150327432366756	0	0.116892022487487	0.30325216689251	0.00768623667918739	0.0770431154420739	0.0694673130746732	0.272171360937044
Meth.EPHA8	0.062845243434282	0.109753603900237	0.141284214272809	0.102881750538035	0.126278541144541	0.171998629228848	0.0865167142388364	0.0852153731808619	0.119673977016624
Meth.EPO	0.0472896136512941	0.0649093886801402	0.0903068224414219	0.0591805206715357	0.0873488130450324	0.118541991462124	0	0.0455149206285293	0.0977289590336719
Meth.EPOR	0.0426313379130025	0.0590252478631809	0.0852698008631842	0.0493372129475546	0.0577280490654893	0.000223689499656329	0.0568928237849407	0.0460319044700077	0.0671863409050034
Meth.ERBB2	0.161134902149934	0.27195709953038	0.394862926409279	0.226997188767772	0.294974318666214	0.378298207841851	0.274860704328886	0.225526873363082	0.364861591568301
Meth.ERBB3	0.0526285864605288	0.0661034037393778	0.110102917666985	0.0651086555055623	0.0850336325571088	0.0818919865664306	0.0702799494746479	0.0601837194803352	0
Meth.ESR1	0.134156660456289	0.11873720581851	0.224739707511958	0.151371544877411	0.173032822900551	0.193289794713127	0.0956650377209156	0.0874740349314135	0.253596497359045
Meth.ESX1	0.000189487106162206	0.0876487061490812	0.13591181720637	0.078993357163476	0.119481629412886	0.110665904257939	3.05939088878246e-06	0	0.104006128544477
Meth.ETS1	0.15247028394379	0.271734442769368	0.349044511165959	0.22969902724126	0.28388488064379	0.365717105362592	0.282439508500032	0.11692137411423	0.353828535230576
Meth.ETS2	0.125350993872556	0.195989423243107	0.223959135106616	0.176465404193606	0.00471911722912899	0.237487226962969	0.226058040820423	0.159131081076095	0.252556113946446
Meth.ETV3	0.136682335108075	0.205365878863393	0.291529442277323	0.183617215674698	0.234321578587277	0.295889350490465	0.200961721169508	0.161293426190216	0.284269588981773
Meth.EXO1	0.160847539255805	0.276117299536975	0.381794728955111	0.239450809901457	0.290790396602854	0.373920031623922	0.257046390365146	0.224599926856384	0.365448957283299
Meth.EZH2	0.160074144560533	0.248008543568325	0.338905671591323	0.221711592360331	0.277887973554657	0.364013975593674	0.258541122516544	0.197886905703749	0.337664605628246
Meth.F2R	0.103101475501749	0.200956392943415	0.146523147113836	0.0854628005393205	0.275487968220114	0.145196319499993	0.116459048207698	0.000438526354658104	0.259192273624025
Meth.FAAH	0.0908749866722767	0.0837562102461552	0.129953688387755	0.0160101549058768	0.12629045592265	0.11983278638613	0.124398014303525	0.0709772904887902	0
Meth.FABP1	0.0599919754657445	0.076895256599288	0.0990920981488709	0.0599421913425627	0.0660314218753899	0.00253452096591525	0.100493010915442	0.0544605574476144	0.0743281391735116
Meth.FADS2	0.0532567881413791	0.0786737581747167	0.0995755408346563	0.0921793879106355	0.11382225449521	0.104860189363818	0	0.0479088856976808	0.134643033345874
Meth.FAM3B	0.0833599050089406	0.156770783081694	0.183662788127786	0.150350798203474	0.178874701464337	0.176909589094278	0.0018542012745649	0.112053580459114	0.160533397805718
Meth.FANCC	0.0364802353386208	0.0581776871306089	0.0843399376249425	0.0511363861336772	0.0597508946090354	0.0824784064445801	0.0572909636468402	0.0441539489486086	0.0751280334038531
Meth.FAS	0.174333379073345	0.286370240302718	0.428911194037185	0.24752065330181	0.319105228675997	0.375095985368893	0.300984639812766	0.231919709944521	0.367874002588288
Meth.FASN	0.0917480171518771	0.14657754529867	0.211727920765493	0.145985839004224	0.166354092236805	0.219612535309357	0.140935641700383	0.120935468440694	0.230884685784555
Meth.FBLN5	0.12144877398335	0.158873259891324	0.198946574240579	0.0790205464235367	0.193539604250956	0.229901980297576	0.198849227281225	0.12737458231106	0.161089749901112
Meth.FBXO15	0.175854280077323	0.284439322549156	0.391148612636269	0.248458856237622	0.292949511249909	0.371996013897559	0.276006247222219	0.21177124599659	0.373797759724801
Meth.FBXO32	0.128699252048167	0.208015018800181	0.275438790349778	0.181958628710778	0.208561547961879	0.275601200669398	0.209199053159697	0.152795646871726	0.28589391782734
Meth.FCER1G	0.0321268860173575	0.0575497851841826	0.0801158004269531	0.048986044033487	0.059028323525828	0.0787568791196915	0.0548814669662431	0.0420392761641213	0.0738867820534131
Meth.FCER2	0.0656806902523519	0.0725616487052005	0.0965580869330924	0.0669354427505709	0.0739960421777874	0.0937301268389021	0.0897539274928025	0.050081775321452	0.0930217334705177
Meth.FCGRT	0.0548022451433841	0.0656464807174702	0.0903922080229947	0.0540681747600258	0.0775376939988503	0.0832484179363373	0.0627071041455096	0.0543624338642111	0.0817316736265249
Meth.FDFT1	0.126004212535607	0.224469741877507	0.341937622733321	0.201905966057377	0.244838543718878	0.320106093651232	0.233770786326949	0.190094410666532	0.294277679790363
Meth.FDPS	0.176667602545937	0.301838001388685	0.420908710679518	0.266276551770783	0.293642545739611	0.419084975249898	0.310680383284001	0.230181144356487	0.40445379063097
Meth.FDX1	0.144995283012633	0.261188677229407	0.35777887724322	0.215285132641182	0.254791239428124	0.345546906629612	0.255888216206412	0.205917916987481	0.342597004988275
Meth.FGF19	0.0493235842711008	0.0632434480064234	0.0851935555715401	0.0741221346209942	0.0836759830094712	0.078556923318547	0.000947970560040422	0.0454492067521141	0.101308724770167
Meth.FGF2	0.132900102137419	0.176435199103501	0.234950826186403	0.168468449847543	0.216370087302128	0.221154244206368	0.134686528021739	0.106887816008419	0.228916135584763
Meth.FGF3	0.0403014433279831	0.089126298992561	0.11293433632167	0.0868554519104655	0.150107852007118	0.149889757126861	0.0716980237764317	0.0505362435158996	0.133160903947983
Meth.FGF4	0.0319780792602186	0.0577013876712428	0.0764142147684835	0.0470051514346079	0.0560947371998804	2.56814631111946e-05	0.0528501306729519	0.0437469877036817	0.0660980404006682
Meth.FGFR3	0.111977591185193	0.140033942046793	0.181421349442062	0.126557013218465	0.15846869938058	0.190091723890268	0.119826882355729	0.11191732630667	0.190400634688898
Meth.FGFR4	0.15660148765475	0.24738416241643	0.320565810477257	0.200843784848859	0.189519669172016	0.323268913263565	0.226176498518913	0.195340942176805	0.265241265578126
Meth.FH	0.135715897233784	0.234288795589677	0.318592752111563	0.19682649033092	0.237140131564041	0.313306001597963	0.234719508573212	0.178021368354328	0.304250288438113
Meth.FLI1	1.5514267393424e-05	0.107539835503573	0	0	0.234057193981786	0.294341626932203	0.104875672829458	0.0459641287093479	0.239578738536898
Meth.FLOT1	0.101906521549727	0.160162851746893	0.224202664455607	0.137866250782548	0.161550873618387	0.206331526620186	0.163279112349992	0.132388034895095	0.218167166437016
Meth.FLT1	0.0768308096339881	0.122767932949178	0.162749659747777	0.101615077750437	0.145576593235647	0.144763347801174	0.136784257220766	0.0623701328098426	0.142389693365013
Meth.FN1	0.117707878094692	0.180461600213662	0.176814577042817	0.15373084947485	0.228142277484534	0.175417672420067	0.0983501018804489	0.0719517357082582	0.221587399148916
Meth.FOS	0.134552498745546	0.203373312935791	0.27433963542813	0.179715793825405	0.185375589133723	0.272254215362238	0.212791525103955	0.15777897547439	0.289153742622579
Meth.FOSB	0.141672380501812	0.227732697551544	0.319860234266042	0.197209767086859	0.236893629481793	0.322739390628664	0.218887052037627	0.182194043422636	0.295465951213506
Meth.FOSL1	0.1148177787065	0.000758522379907506	0.183690069843203	0.133487662190886	0.121821576545423	0.186967157169936	0.15163568164514	0.121958331780599	0.172491556717182
Meth.FOSL2	0.161693364727857	0.270116444898288	0.363022754636918	0.216612629658005	0.263346832967915	0.360792483724989	0.269760378482668	0.204431847668028	0.348229724667612
Meth.FOXA1	0.0700398313667404	0.140286624533151	0.190830444078145	0.113559926731898	0.161499958216036	0.202177176493836	0.10619401117937	0.10335128726607	0.126789824664157
Meth.FOXA3	0.125094780325486	0.153864797445129	0.23651103253442	0.17094402910632	0.225967354901386	0.286695157363897	0.199475095313054	0.000763614338355868	0.313571178517491
Meth.FOXC1	0.108620063777232	0.187135702665197	0.257387360262359	0.169364542185938	0.24056640150938	0.301749956337856	0.184666268097217	0.122295342965986	0.224593757858747
Meth.FOXD1	0.0533772286652108	0.104675488816572	0.129285112143441	0.0992965879752702	0.107552839227327	0.160687005862491	0.0931377576581848	0.0743972787378769	0.108881888048585
Meth.FOXF1	0.0991720185876372	0.176177369347406	0.000678192456016478	0.130647885292904	0.205671705716444	0.00109987537770169	0.100534247772935	0.0648965465113246	0.195206703722277
Meth.FOXG1	0.00132226535902057	0.0924809326993179	0.118205680908323	0.0660875075672446	0.157742107911402	0.0925146985703722	0.0639771982556973	0.0476093048543706	0.147695522189081
Meth.FOXH1	0.0510066768501911	0.0596414449360672	0.0788871223746196	0.0496177595455749	0.0593590957020889	0.0782917605336437	0.0588156115241018	0.0438175557601179	0.0735543750708855
Meth.FOXJ1	0.0625796848515754	0.0684257875752368	0.0945754710093986	0.0611530348139189	0.0935554403058675	0.0922615712879027	0.0602841650523765	0.0476149506606533	0.11589249975178
Meth.FOXP1	0.141032722051686	0.237531143215274	0.314503775393923	0.199369907354179	0.229102000229973	0.317777062582485	0.232685949461216	0.18842294416009	0.309007031407483
Meth.FOXP3	0.0382874679188802	0.0740160038331681	0.101117270041284	0.0596349293818031	0.0701164969777961	0.0931163940624311	0.0832100123368221	0.0544818773813462	0.0806277916793961
Meth.FPGS	0.163405134006514	0.27225478428145	0.37326594325004	0.240323770008147	0.288183380120798	0.380473845250496	0.267247543660991	0.204151652016886	0.369670770988391
Meth.FSTL1	0.048161346847496	0.0607850545837141	0.0778833937209771	0.0527407427466109	0.0652137388140701	0.0838089217728607	0.0611998652412637	0.00281962305055467	0.0770940975098484
Meth.G0S2	0.0630260159911655	0.0801936954492462	0.00103594322137388	0.0736264002509549	0.116106469187928	0.0958150496913098	0	0.0494252551481364	0.119479828714929
Meth.G6PD	0.0400902780097316	0.0266545291370584	0.181128020338915	0.128179391905821	0.111303997521699	0.000886585698000821	0.0788147821491039	0.0811286813403292	0.101730624933617
Meth.GAA	0.154231071308722	0.26620174738437	0.377361358262879	0.230895860706874	0.275604280914272	0.36091986173937	0.265042504009409	0.207536068093825	0.334871269054416
Meth.GABBR1	0.139464929149341	0.228217896182879	0.325343124308506	0.2045313071319	0.243402551608389	0.321009462333729	0.241103453277489	0.182514492824687	0.318009126322811
Meth.GABPA	0.182769908067633	0.307443663250394	0.431468467160434	0.265467681130907	0.323307579977063	0.399165117891706	0.296601885485852	0.242573694479728	0.397600303822636
Meth.GABRG2	0	0.157692594053277	0.167496029298988	0.0667157048688383	0.225892655067648	0.00151634757215786	0.1097833616491	0.0691174408974547	0.189072662802379
Meth.GAD1	0.135384553669134	0.234775320521143	0.326058816154256	0.192722829297814	0.239869906398039	0.300462823252728	0.236511649393231	0.195249816114971	0.267361758057795
Meth.GADD45A	0.164646987636074	0.263358371663021	0.364688746181224	0.216105341079385	0.26975948890735	0.353857126915834	0.261319192737224	0.198941919035466	0.339231609092975
Meth.GADD45B	0.143202340198776	0.254494081387237	0.361728450771196	0.214225446352331	0.268059849872928	0.345848491951567	0.271113636286923	0.209203142284212	0.352131149120371
Meth.GALT	0.141825862905779	0.256733436368235	0.351636686738917	0.208978337327573	0.262907415199708	0.344074091588586	0.245064820706764	0.195059800318679	0.330640439257646
Meth.GAPDH	0.159567986921692	0.274836126548598	0.363011563382956	0.223575416261463	0.276509485147851	0.36521241259792	0.273890331336109	0.205678334253973	0.348603030387864
Meth.GAS6	0.0577389865672039	0.0588547802799005	0.0890304407217453	0.0718300344855886	0.0613968135423128	0.0839632239813451	0.0599869870025521	0.0435090867008678	0.0754958321106154
Meth.GATA3	0	0.118461285740582	0.19692920325748	0	0.200560075036785	0.272788579785812	0.112033610695468	0.0688131156591016	0.19908110967546
Meth.GATA4	0.0354839299218522	0.0700684460571934	0.0888336796830242	0.0671794511798351	0.115522093283316	0.108552533425888	0.0589221687710598	0.0471927416012313	0.140277544339425
Meth.GBX2	0.0374873894250498	0.0830842691711843	0.094496875577542	0.0671331036697651	0.122017573778065	0.0935458353154229	0.0623591533185394	0.0465353815458372	0.113572649270739
Meth.GCH1	0.15344569881378	0.249005639355916	0.363954552951252	0.216207036546862	0.257203890909736	0.333507897981033	0.253950694726304	0.200151000557068	0.335951801538021
Meth.GFAP	0.0419165687584663	0.0584764807729091	0.0801159474028509	0.0490538291802089	0.0577555903894744	0.00327273024807946	0.0545716698426004	0.0446382023879649	0.0677858440477145
Meth.GFI1	0.0984683698472751	0.112751891866522	0.0114317829279044	0.1203069711523	0.116661284087013	0.196910403464224	0.122009805495793	0.0806065873514794	0.172865716056428
Meth.GFI1B	0.137190891476761	0.205893688212732	0.299084500657042	0.194949897148295	0.226811622943322	0.252022455929929	0.181334163743091	0.156975690602279	0.277667123106289
Meth.GFPT1	0.0883942956000086	0.0743186822251046	0.0998939253677652	0.0643658255440836	0.0804751137447243	0.0938679858377549	0.0677783833100463	0.0544934011717401	0.0901038396728471
Meth.GGH	0.142805203255699	0.22917000536147	0.320756380327974	0.195545692560069	0.240964246371352	0.333491987236651	0.230695339210543	0.187396966922851	0.31223433844454
Meth.GHR	0.141154920917456	0.230959596576369	0.314830899648165	0.202190166303967	0.255928854805962	0.314924795059212	0.205917945085366	0.165012883269829	0.258979715452558
Meth.GIP	0.0529321641819624	0	0.0928913084801435	0.0587374202045354	0.0624013472841259	0.000947081753244345	0.0516968378133961	0.0568762272429077	0.0669400628682285
Meth.GK	0.0614177894754324	0.270351135899275	0.287373853750062	0.209887801795941	0.152195461682135	0.154944892807209	0.106379095944326	0.100263529556837	0.130744936207629
Meth.GLI3	0.164046385629953	0.25955237101088	0.35979495425246	0.216853202631762	0.274926104095776	0.345932361704255	0.258155583585891	0.19637185292118	0.307134976850916
Meth.GNAI2	0.160047743845337	0.227907930039929	0.339435643084877	0.213425420077738	0.258466808588766	0.347125383327448	0.251512497258271	0.201903235810102	0.32276610932357
Meth.GNAL	0.0782306156339782	0.0740984419976034	0.108242121923864	0.0880941598680538	0.0770463062197951	0.105463211559746	0.0687851146862638	0.0614290759265949	0.0835095921648212
Meth.GNAS	0.0342777442281925	0.0658527780945312	0.085475661000183	0.0520414694541493	0.0717814071271561	0.0967197924920379	0.0633760793572013	0.0434350093242336	0.0848902436480959
Meth.GOT1	0.167139299195965	0.281229283304832	0.383913519868043	0.235251490459081	0.276980510774906	0.371109877346198	0.280014245520279	0.224368856426129	0.358318653371488
Meth.GPAM	0.175321764875533	0.306971155602706	0.427959691846295	0.270231802276651	0.314481291656987	0.417008019937194	0.314582035579902	0.238389285073017	0.405684713565376
Meth.GPC3	0.00164508931289212	0.100967109276709	0.149234585138321	0.130639198392288	0.114530565332841	0.11872328416155	0.0742510100633926	0.0682926761412572	0.102852240781871
Meth.GPX1	0.0551186549861548	0.0696998645692755	0.0979833375791957	0.0569849081961277	0.0708631701738873	0.100938687800548	0.0820575397482881	0.0574508135170494	0.0897660583859511
Meth.GPX4	0.131676498061591	0.209715646633426	0.292255414868596	0.188272763203748	0.219932895823316	0.297550113007696	0.221213805339183	0.171330752405245	0.273877280974272
Meth.GRB10	0.0594384808938598	0.103085172917396	0.157585948740537	0.0963901926786034	0.127921110933233	0.114442457153815	0.0809279559173915	0.0905149697249703	0.120296743619884
Meth.GRIN1	0.0330381160201595	0.065545876129366	0.0838110267576785	0.0574741643010269	0.0819090231352276	0.082280887363027	0.0575330428948312	0.0435971310533141	0.0974621937985432
Meth.GRIN2A	0.0463379210255156	0.196894460863567	0.174599261092617	0.140016044595854	0.236198805850169	0.198308587210741	0.113035366701585	0.0618713941217745	0.264680494101472
Meth.GRIN2B	0.0416332596930886	0.0661929797820124	0.0916178418341478	0.053405271161727	0.0679909581328367	0.0951189861917086	0.0763518646960922	0.0541145402452271	0.0878385394012514
Meth.GRM6	0.00137827332199958	0.0623264964079979	0.0812379703188813	0.0491355232121135	0.0760635495411325	0.0766814527517792	0.0569306673379404	0.0452029891282515	0.0882871612917739
Meth.GSC	5.43350971892949e-05	0.118729045662459	0.157944113471422	0.114279553140851	0.189392662818906	0.203498928878864	0.0870165230538234	0.000962699268828001	0.199681717918559
Meth.GSN	0.107890101668581	0.137780039223017	0.219328836825253	0.142994875666698	0.184201226165528	0.206262577020205	0.130691820531762	0.121199844259909	0.184680162967421
Meth.GSTP1	0.0915533651898473	0.0010579449700603	0.113047770344416	0.0799697992407704	0.0901614411857662	0.0980320586464611	0.0717495169054516	0.0768416792958362	0.00103769412519188
Meth.GYPC	0.0868236127266176	0.147813137671294	0.00373758549382011	0.100390560403544	0.174714502075835	0	0.137986556584995	0.0779906235098628	0.188386728432332
Meth.H19	0.0330965020101244	0.0581074268325099	0.078828346241248	0.0482750451803806	0.0608170132666163	0.0887021859267304	0.0564693187331675	0.0457439365271935	0.116856359861148
Meth.H2AFX	0.153596931855493	0.242511539204338	0.33504317252593	0.215708168993361	0.271004031833838	0.334501161703192	0.239605987463589	0.178627199701745	0.331141373906769
Meth.HAMP	0.0704758110434282	0.0709798543288581	0.105084633844351	0.0710678924547031	0.0790397314601214	0.102561861731093	0.071680975764714	0.0675530170749868	0.0869772527740947
Meth.HAND1	0.0618007729630882	0.0907527490820646	0.121163320626481	0.0935091049366256	0.138033350781875	0.166121722988849	0.00112010124508287	0.0523952785084835	0.132268230899868
Meth.HAND2	0.0323840637276332	0.0770799497867325	1.17493016651647e-05	0.0507856980202854	0.116188075512552	0.0886558611204799	0.0630453178834075	0.0433491099237259	0.121130464563693
Meth.HAP1	0.0960429967514555	0.166612003336028	0.209931996048408	0.137416798917714	0.175725950923016	0.216830820127115	0.160943145612638	0.118692551836399	0.19465128619111
Meth.HBA1	0.0506329323282987	0.0741185302813685	0.100821839092464	0.076255429882509	0.0970266326576133	0.12483063266612	0	0.0482353100025243	0.113097661197172
Meth.HBEGF	0.075134802986018	0.110207948526375	0.143291722258759	0.00173498342521483	0.143515686408235	0.124997188076065	0.121274315299512	0.0920762821707009	0.00509496863353316
Meth.HCK	0.147055143007068	0.214320192865112	0.301383560054625	0.198767337612106	0.242120991406588	0.333656405414001	0.218341737159674	0.0923024586204014	0.327880682377542
Meth.HCN2	0.0368189675885801	0.0803364281385982	0.107202934060313	0.0650797652307251	0.114758637987751	0.120348550534865	0.0755557622114139	0.0539786242925308	0.139569052206943
Meth.HCN4	0.0360912322294994	0.0697662427293401	0.0922972133448047	0.0721652544560148	0.0892176798390026	0.110532967435558	0.0609474662536565	0.0447147325828526	0.101050324975468
Meth.HDAC4	0.132583917163192	0.230188174423692	0.295226858739701	0.193478397605323	0.219103774264032	0.28975763157225	0.237884438201438	0.165050215732668	0.313769011255816
Meth.HES1	0.130297964066444	0.253166840254252	0.370542873589751	0.217866810083075	0.285671356954427	0.312418600286136	0.269869598563721	0.195802388850899	0.315941488568916
Meth.HES6	0.0950286348473688	0.109877908257585	0.152335675218547	0.099905715431699	0.147170777361648	0.125016988779165	0.0852818134350389	0.0837595735509688	0.145240420581206
Meth.HEY2	0.148721532451899	0.213265465651347	0.283649134540321	0.199632389274897	0.242880777956644	0.302864460365128	0.193919892496055	0.170434577654512	0.288230785620286
Meth.HHEX	0.0863731755749281	0.0852132845251423	0.118845545355148	0.111210169825716	0.100108277361435	0.163966391054952	0	0	0.163920801714724
Meth.HIF3A	0.133006330716249	0.13547763390023	0.196748427172701	0.109483965043467	0.122709240408233	0.00745939756273255	0.279715724871456	0.110916196307687	0.126918515651878
Meth.HIP1	0.0664257710972184	0.112312945348416	0.149755344505133	0.0988713916366927	0.119106337264066	0.161036490625582	0.126939116551377	0.084388690996728	0.168746450671843
Meth.HIPK3	0.0317903166721887	0.0639108449492272	0.0773452335249944	0.00149587311041181	0.0582360927428994	0.076737085768671	0.0567246488249298	0.0441810116739445	0.0758193124424992
Meth.HIST1H1T	0.0307527059637675	0.05662570532065	0.0668333325637786	0.0261814670449367	0.00466157596534162	0.0692778562390645	0.05514104533504	0.0424116398082202	0.072073958077528
Meth.HIST1H2AM	0.156495403750388	0.256236950311115	0.366201416275563	0.22238775279387	0.264856641187143	0.347091016254771	0.263862410422036	0.201688039152721	0.345274022894847
Meth.HLA-B	0.1584882205879	0.300859191773552	0.337973340286562	0.221039285941479	0.284931828969988	0.409816925389482	0.270580467987151	0.24189869935484	0.298152294563912
Meth.HLF	0.0485395580574248	0.0643774732691546	0.0911545619615283	0.0583582439148244	0.0813245924307523	0.0843815099041868	0.0620052939240602	0.0483906626198166	0.107223511517794
Meth.HMBS	0.132166519721692	0.215523160621974	0.294302224049218	0.179188885717475	0.224324089658935	0.296869857831964	0.222581953168348	0.167026276211083	0.279635706850196
Meth.HMGB1	0.158986174644655	0.239965715681626	0.318689490548943	0.204407090151819	0.238543305828182	0.32217386625366	0.21732037516254	0.186119608634731	0.32362439417378
Meth.HMGCR	0.175802123939056	0.309979094158482	0.430607279426487	0.262595818712701	0.309863768186328	0.427626049348901	0.293769016886872	0.24020261904861	0.406459442118006
Meth.HMGCS1	0.0859451974104163	0.136658577925644	0.199605581540332	0.122078562060345	0.147066549789238	0.183919913783362	0.151471869116938	0.120024761791067	0.199341858867904
Meth.HMGN1	0.0355074194432015	0.0709643020439691	0.0936757156569208	0.0534657025679314	0.0640966122276181	0.0883028619612636	0.0735931876021918	0.0536746136626204	0.0890961260368703
Meth.HMOX1	0.0579070002644146	0.060607698993053	0.0814494106273132	0.0503249603280936	0.0590190975985397	0.0758248967411694	0.0558840982396906	0.0459946681018994	0.074456221631947
Meth.HOXA1	0.136697875154586	0.218571020189492	0.333751638029429	0.22653975355327	0.260921893583808	0.3226337796805	0.124181696486426	0.195157098784382	0.34279240187428
Meth.HOXA10	0.104735391100961	0.103477789364135	0.145745084540005	0.0883789575829619	0.112583925223268	0.135756461436667	0.113368839190117	0.0836454703695051	0.139932162272598
Meth.HOXA11	0.0558167688939812	0.0640773183331955	0.0531326525915992	0.0668124767927309	0.0935084471267744	0	5.94799576096866e-05	0.0445854350341888	0.103127410468968
Meth.HOXA13	0.0834365542230727	0.136883453830716	0.184633430511766	0.126367965615667	0.167028344694544	0.209545079582099	0.115824626190125	0.102552668242909	0.138343496935517
Meth.HOXA2	0.0336348446152766	0.0697242884098313	0.098343680546146	0.0590405295658182	0.0870268290455249	0.0886678795408857	0.0639978481555295	0.0472820465544304	0.100553174239559
Meth.HOXA4	0.0336888846283553	0.0636881164781009	0.0928011146515387	0.0565515672826222	0.072065746065915	0.0900900035048085	0.0613742955181458	0.0495073323439843	0.0818668133954723
Meth.HOXA5	0.0642261411599378	0.0736103612754378	0.114970742998398	0.0698813616113445	0.100661669790357	0.116583664623342	0.0705829803601597	0.0632917695238314	0.0874357898571579
Meth.HOXA7	0.0385559720226315	0.0695288639662762	0.107448868913906	0.0736509997829148	0.122143145555226	0.0937465044901725	0.000635862511837741	0.05377858578022	0.153466489560078
Meth.HOXB1	0.0323939842539263	0	0	0.0425226897606268	0.047824817127404	0.00214378483116609	0.0485888778503888	0.0391358550813927	0
Meth.HOXB2	0.0401935010286751	0.089023589454966	0.109392982287058	0.0702599393566392	0.0961388244926717	0.00118720487642702	0.0616288423353374	0.0571165972915555	0.102257025874334
Meth.HOXB3	0.0922357180615327	0.118970682704708	0.110259672816455	0.063029553038684	0.0935246923119968	0.000714194690820032	0.0672313208789614	0.0591633011115794	0.0300866999645528
Meth.HOXB4	0.0403495100108868	0.100618429883069	0.0929728424733046	0.00103932234329024	0.126910724110128	0.0890218734805606	0.000598336592118949	0.00321217044926182	0.155064828588868
Meth.HOXB7	0.0795538469293107	0.179850418060818	0.180104516075791	0.000750014689114686	0.150170684527371	0.148635747431238	0.142128166844736	0.105834499876088	0.204225383595062
Meth.HOXB8	0.059845933762409	0.0746463361742559	0.105963310903447	0.0782016923129231	0.104698269482168	0.111190232111522	4.79826439751922e-05	0.0476522298252612	0.121187036592545
Meth.HOXC8	0.161745258826955	1.44038607149185e-05	0.510065903360449	0.689399458590819	0.269474510936593	0.16426167800551	0	0.1427137545633	0.360445764221452
Meth.HOXD1	0.0649746788130776	0.174622912795386	0.204199902110194	0.106630937037982	0.172959073815413	0.162024655414204	0.137490078537705	0.11535525892214	0.149668970939855
Meth.HOXD10	0.032798322158369	0.0668404284765299	0.0289767914630753	0.054397741443545	0.122430198828505	0.0890263390165493	0.00156428250930423	0.0443463801209829	0.118281881584703
Meth.HOXD11	0.0654099571446076	0.105086596333189	0.137522248720099	0	0.139823458338339	0.161824688868207	0.101786457520354	0.0775892913924419	0.117877737351948
Meth.HOXD13	0.0416135726506735	0.0850057568019784	0.206080943615377	0.0721586656942541	0.141928858104359	0.0971936655287775	0.0660757683097345	0.0728484508631305	0.156662860260299
Meth.HOXD4	0.000679729210354601	0.0599756650393385	0.0888108495912806	0.0510030926132984	0.084769008577579	0.0846840668145164	0.0553743972551561	0.0453353414707759	0.10802910777816
Meth.HOXD8	0.000625303372252359	0.0797309555579892	0.0959074475757436	0.0640879443411901	0.132228683933005	0.089607163194597	0.0712973113574661	0.0493309779310375	0.125182109756308
Meth.HOXD9	0	0.0673776821378458	0	0.00070988444264987	0.122809746992316	0.0845321836979297	0	0.0405303904882387	0.133322577516068
Meth.HPGD	0.134201492117485	0.220403381379294	0.296135288463182	0.190313648468702	0.231505267016469	0.300007613542869	0.161819065241209	0.164926727862526	0.290769882259304
Meth.HPSE	0.168926117989572	0.264666438484359	0.392545493112669	0.239853435177239	0.286852512094473	0.346886896683259	0.2396843198127	0.222768329920766	0.341801499054504
Meth.HRAS	0.107543078521574	0.109700990982161	0.190390820766607	0.133530368148594	0.140089344407764	0.19075038879145	0.159310341947961	0.120166412453687	0.173569840951309
Meth.HRK	0.0962882016747102	0.146268707739052	0.235406690087511	0.158208769105317	0.169074509031266	0.16390581315463	0.112025830381905	0.123527177978821	0.218292132675779
Meth.HSD17B8	0.1709361444685	0.00114538750973473	0.334235525040986	0.377199862217229	0.274038011607601	0.246515711782781	0.00274390165000485	0.223752135205943	0.346511640363344
Meth.HSF2	0.15415054359327	0.244506202332125	0.328683443682589	0.202884805621925	0.255764883559016	0.329763681250573	0.243941545959344	0.198779024734281	0.327319062965566
Meth.HSF4	0.0762719121010201	0.000924913503538483	0.119429798792854	0.121625066672304	0.110770290687435	0.132684857033846	0	0.0649208603140502	0.173834545762379
Meth.HSPA1A	0.10930437294857	0	0.23062542026107	0.181098544181114	0	0.284355756529213	0	0.149399400199121	0.263238036842917
Meth.HSPA1B	0.117744474853308	0.184275426705344	0.248724553942733	0.158989749745266	0.194359765000664	0.240137508236691	0.183857950631322	0.113207352385121	0.249904146121091
Meth.HSPA2	0.0378359406870407	0.060760793654642	0.0797523522897595	0.0482186487813401	0.0590317705782063	0.0759298436738294	0.0570947429921023	0.0423982028563646	0.069656867442917
Meth.HSPA5	0.124867124810656	0.218814730148992	0.303658861809663	0.189993089114801	0.227365194667176	0.295676772656063	0.223684271537159	0.183715117619634	0.305707261135031
Meth.HSPA8	0.152973557251137	0.244127511813919	0.352043484446149	0.216662770624902	0.263163006718589	0.340888611642157	0.250162979932474	0.193134919308967	0.332054098160219
Meth.HSPB1	0.155386896773588	0.27752364667147	0.382895358714789	0.22607304585056	0.28399195450244	0.36046076695186	0.260943570862511	0.219773331327923	0.35993016886484
Meth.HSPD1	0.169494363589855	0.297085561266786	0.401253511093834	0.240139201305928	0.304401162480952	0.381008597311414	0.305688602531039	0.249113871228531	0.3705357686744
Meth.HTR4	0.0359282233095341	0.100695825545981	0.11176886905523	0.0681029836797234	0.14273877572342	0.00110345663486404	0.0830646854695582	0.0499514112543532	0.121718029066163
Meth.ICAM1	0.155436957597441	0.267703985514581	0.349040376126295	0.227773114360853	0.248865962087895	0.348401975714654	0.266639938767717	0.215005840214846	0.343628853936651
Meth.ID2	0.104203422771209	0.126654344029956	0.189526795056412	0.103948595060227	0.131526602011611	0.211680780703393	0.122872457820648	0.105585285906817	0.16888464809705
Meth.ID3	0.150850598371508	0.245379091438328	0.332242499038643	0.204021678977326	0.253609524119396	0.321149771683916	0.237778704391259	0.194339223528602	0.30634505100863
Meth.ID4	0.0551696342853647	0.10182337602579	0.115534037836662	0	0.121404788643093	0.135366991971561	0.0803944402987147	0.0606681487116234	0.107874010868026
Meth.IDH1	0.166109550546237	0.214151643393801	0.315245673245813	0.1752084067218	0.239220623674256	0.321333973860234	0.253743667430497	0.173859085789923	0.260519818613161
Meth.IER3IP1	0.156656594019713	0.282575099012265	0.396650624094981	0.242850672430736	0.293654823827442	0.389551188495163	0.287869941031478	0.216119150100205	0.375930066566912
Meth.IFNB1	0.0921003354590942	0.0860396101853121	0.126590232667265	0.0691880086759873	0.116266629208213	0.123084842962294	0.0957081103296724	0.0619544151243665	0.0905108635855227
Meth.IFNGR1	0.119883623711922	0.194523468253267	0.279704855000281	0.164914568338946	0.203891461988811	0.266371246405579	0.206712439521842	0.159001707958364	0.259284203868161
Meth.IFNGR2	0.0654175109782686	0.0725771940351459	0.116009627005507	0.0734136143681137	0.0887061249583738	0.0832760807256037	0.0671155943321653	0.0655603788311205	0.00296896023996773
Meth.IGF1R	0.068429584034842	0.161962239068181	0.203865996826886	0.136010812073446	0.174928515992858	0.181021853463783	0.138644486019982	0.132920995401461	0
Meth.IGF2	0.0351496471215563	0.0684380819104922	0.0958552914113298	0.0588351468001297	0.0797245339528763	0.0926230237972869	0.0612720646530398	0.0473232291221092	0.0848278798324601
Meth.IGF2R	0.133794594094819	0.224791880094981	0.309964313149849	0.194681123648614	0.232332442497358	0.293995258582508	0.234076073460376	0.181118325641692	0.297244422720972
Meth.IGFALS	0.0342138788516291	0.0573670722706686	0.0787050521824178	0.0496865053909733	0.0615091856388624	0.0779416497771953	0.055277883187244	0.0439400925626907	0.0725378731169113
Meth.IGFBP2	0.0590698190084935	0.1229216336829	0.163117416230151	0.113300925168049	0.128103448706337	0.148235085119017	0.0902791043168486	0.0863773138271934	0.120438700091753
Meth.IGFBP3	0.0377628199891853	0.0958382769535037	0.154510496483972	0.113703858241293	0.157367350100678	0.16403192288311	0.0015980087073726	0.0982045557922413	0.140215018870879
Meth.IGFBP4	0.118811477760358	0.195748435722045	0.300876010921292	0.183694673805966	0.197321193310579	0.265551065952926	0.136750711337546	0.174744200413545	0.225353514276607
Meth.IGFBP5	0.125098945609802	0.170983107943516	0.00628588216497304	0.13074086946395	0.190290315682275	0.0039028361027771	0.089202087904385	0.0931565709734616	0.190983542486008
Meth.IGFBP6	0.136119253657304	0.221274141696889	0.319394496353421	0.187105879024253	0.230839726484384	0.302285712914843	0.239492349619009	0.176946378314683	0.274800828740719
Meth.IKBKB	0.133562436834615	0.209683298961669	0.310675231918867	0.184691554998259	0.231507563601756	0.307361311931406	0.250769424981888	0.1832586225488	0.30884976296947
Meth.IKBKE	0.0851713681396783	0.00316845746162685	0.118518609018939	0.0800097866787527	0.0918047473594442	0.132740071881993	0.105841765187294	0.0819957169000804	0.109686898394933
Meth.IL11	0.117972484976022	0.13677921488019	0.164735705748067	0.00227850262214686	0.14681814161729	0.171979837860036	0.158853276632383	0.0746646938520393	0.155101425382458
Meth.IL12A	0.162848769974089	0.288785105375683	0.389467001957955	0.230919812255499	0.294585375875591	0.371234172958358	0.293164775622184	0.209373044218599	0.382307154189732
Meth.IL12RB2	0.0480897868104846	0.097101245125179	0.117605986062456	0.114384883583725	0	0.130753632694382	0.100019015166865	0.0669290366179009	0.138328940795139
Meth.IL4R	0.132020198754655	0.236443355729764	0.326594047381671	0.203474715103039	0.242993897880278	0.311795498091359	0.227301526235566	0.175698382401248	0.290702477904491
Meth.IL6R	0.131635879827277	0.207328312840368	0.315822022640083	0.194715348162694	0.214375449863666	0.290563237735355	0.22606731302089	0.174900134540102	0.299871408359706
Meth.IL6ST	0.0476321516560607	0.141119139003395	0.205528010548895	0.131170706775815	0.164474697921365	0.228324972155214	0.166099306341497	0.112972293774044	0.21624578339554
Meth.IL7	0.135499203753097	0.233865754682271	0.347556228436114	0.201082240846388	0.268403870525659	0.346415667019167	0.223526885990456	0.191425855964346	0.317145280431601
Meth.ILF3	0.144710671101917	0.249450542218222	0.345974698534821	0.205675654756203	0.262920718527594	0.323413177543437	0.258098719458477	0.201417635506386	0.339299858758016
Meth.ILK	0.151502443467613	0.27408159028773	0.383362240448728	0.231575699117067	0.293395314138923	0.365891477301897	0.258435171873426	0.221819238211535	0.35627639181832
Meth.ING2	0.113225088912312	0.188624068653309	0.250981209534497	0.165200919219533	0.198178625032484	0.248840485298626	0.18688349966487	0.144161940954039	0.255597901732299
Meth.INHA	0.0561267131629427	0.062249579583799	0.0883780091975857	0.0560227990967929	0.0629243067481951	0.0835833195011914	0.0623466868233865	0.0539836859199936	0.0767639582465008
Meth.INHBB	0.119150850870394	0.135455644759659	0.193107522396367	0.144617939432474	0.173705044737077	0.195172637272819	0.134840353251318	0.116608859953867	0.169532582207454
Meth.INPPL1	0.117308223106684	0.19272811279198	0.267872868554379	0.158809342148102	0.195926715149431	0.259047558775658	0.193422619482142	0.152832368807703	0.261168156291182
Meth.INSIG1	0.1568172654787	0.222098010216844	0	0.205959661192549	0.235509965550538	0.327020029876997	0.214124385521114	0.1761825155566	0.295974170864574
Meth.INSL3	0.0303590183424914	0.0150469997090627	0.0735782864855273	0.0352550466457904	0.0588396560152708	0.0756253798768549	0.0537449910065492	0.0417973725048804	0.0709985009607013
Meth.INSR	0.0461369965071117	0.0620020143783497	0.081681856534923	0.0505110658899421	0.0628270241862066	0.0779116920413157	0.0577018458448056	0.0454956196796165	0.0792833842902209
Meth.IQGAP1	0.0490375774991452	0.0808163017035188	0.113255459713146	0.0741409115665327	0.0851365256909761	0.116577457344803	0.0872045159175524	0.0672481797353296	0.11997981069377
Meth.IRAK1	0.0379993203148064	0.000457597175375659	0.233202388168502	0.144842879040801	0.00163186104253804	0.000421241914134045	0.0875240090540667	0.0860381347512472	0.083724365112313
Meth.IRF1	0.169204981927848	0.29746086153486	0.415537840536245	0.250627227284321	0.322800629334057	0.409415281453826	0.283316673040607	0.228062035369347	0.39504594636603
Meth.IRF4	0.0584315304257723	0.130567006931018	0.140178630270285	0.0956515475896074	0.253041595249669	0.190666910599155	0.0851042120667862	0.0543104364064658	0.259572760874705
Meth.IRF7	0.0331832670906913	0.0613363042277775	0.0766141849904622	0.0521870387376884	0.0112880509062437	0.076464641768683	0.0574908181572123	0.0448242670365065	0.0767845047326967
Meth.IRF8	0.00167046449650434	0.0668538722361686	0.00738268735720602	0.0593314749293334	0.0845063641109846	0.110449755229717	0.0638749767434224	0.043934034408141	0.120425636760085
Meth.IRS1	0.138190529298429	0.116806587875261	0	0.133797954916503	0.189551015456759	0.213939727283728	0.0931067853173412	0.082439523624292	0.25876552643874
Meth.IRS2	0.096089108799137	0.164731652225591	0.00133454561057129	0.142337966620327	0.141105109432481	0.238162787687343	0.1371433695917	0.129850346299435	0.161670132154482
Meth.ISG20	0.102220588536596	0	0.135325484022925	0.0863859668385669	0.102989811529589	0.146955133063629	0.117088060589109	0.0744644445986705	0.12469420631252
Meth.ITGA5	0.165377372038631	0.284864066678761	0.381408811891078	0.241551402867225	0.288194705804304	0.352755519507034	0.274449464230462	0.199929354237947	0.345606116375252
Meth.ITGA6	0.102579311279307	0.119476796489864	0.188561586138369	0.13635361943735	0.128417560819521	0.189346033831992	0.142930362140228	0.109427921824635	0.175006666077594
Meth.ITGAV	0.169698999885852	0.29281463200371	0.421094745660853	0.245155764106418	0.310142474442912	0.383485398318055	0.274927801763862	0.226044914188842	0.387889281887151
Meth.ITGB1	0.118846924736997	0.209470996174517	0.293315572808196	0.1779426109849	0.218297027047669	0.284619393555774	0.216425345880961	0.168965505334462	0.27326823284833
Meth.ITGB3	0.0362394730191067	0.00225029819277062	0.0837603713487165	0.0568890713315169	0.0648107577247602	0.0772857306300316	0.0536809891891206	0.044985829391472	0.0725970039204964
Meth.ITGB5	0.136085535548811	0.207667454490122	0.275794347655682	0.166583847814192	0.222679463746422	0.270697679561477	0.196239070545632	0.133284981619787	0.199406538843611
Meth.IVL	0.0617402663495983	0.0645002620337116	0.0922667436829308	0.0582305984085367	0.0675808600605483	0.0951619167924264	0.0774294113747159	0.0499761198790704	0.0819023090024936
Meth.JAG1	0.147696073332961	0.246279953008647	0.320694494531163	0.215143998912721	0.249095382226568	0.330865404093747	0.23531622499858	0.185517235091237	0.321278977448245
Meth.JAK3	0.0405633760992578	0.0591165936217298	0.0804856580182478	0.0493968524478262	0.0603544385141677	0.076074497706656	0.0562166464403787	0.0457604975660454	0.0745530278203546
Meth.JUN	0.0999506863113704	0.167390460065517	0.237558521598344	0.144141707672785	0.175926313838038	0.23772888450869	0.175134686806553	0.139582011065555	0.239879568889992
Meth.JUNB	0.142004539804188	0.245772345319657	0.332741669604481	0.206581805149979	0.248334875708255	0.295613314877069	0.227721077922654	0.155982753113418	0.304135839389488
Meth.JUND	0.136370566484238	0.217628998031816	0.291447033707194	0.192591969184123	0.235913884048435	0.317178422952458	0.192078290275663	0.146259809870439	0.304850622333459
Meth.JUP	0.133584536306449	0.215825449771498	0.306867560459917	0.187780204284558	0.226883237742726	0.292136662690282	0.23268165563442	0.170202114963891	0.263449750211148
Meth.KCNF1	0.0864845763626988	0.161907520859177	0.180360599333322	0.0015375338036783	0.183275666016691	0.215075279001694	0.171440366780216	0.0739222648387422	0.197190430050683
Meth.KCNJ11	0.0972983484572334	0.0914721356584423	0.128551877883969	0.0936660265932559	0.10220002999692	0.119566716360943	0.0844188346842883	0.0646471781947486	0.114496924532126
Meth.KCNJ2	0.0817883468067886	0.239164016274829	0.345013857565909	0.188516292301767	0.258267873286721	0.329503229734057	0.181520532180628	0.187076733834736	0.267218540346016
Meth.KCNK5	0.0441718416399493	0.116905830018476	0.206705353524475	0.151232752613869	0.1978511335656	0.264193932358642	0.0986878904549644	0.0678579124410195	0.190585466539774
Meth.KCNQ4	0.0532435199190168	0.0641429440376126	0.0966033795348884	0.056958038504732	0.0702475640519649	0.0821485191938825	0.0589547582451393	0.0571736109399465	0.0778025291781476
Meth.KISS1R	0.0735906531396484	0.112972871181498	0.152696196562876	0.102150445165644	0.142422507874271	0.185822514085753	0.101880438360924	0.0648086541612126	0.194190019665369
Meth.KIT	0.144496592902672	0.16628443019224	0.273674050755534	0.201485954437128	0.24520018199343	0.339616878522528	0.125840512250608	0.14875568082524	0.285809943534024
Meth.KITLG	0.0615831689507891	0.144821661735313	0.196659471616221	0.125498828108187	0.180053381637104	0.177519772062133	0.114074124419311	0.102252365479988	8.17034237976493e-05
Meth.KLF1	0.0329804737220919	0.0579566250586808	0.0168393622776223	0.00201072757662794	0.0541078731917014	0.0649342116780286	0.0654848663157651	0.0408419744237121	0.00111867453672448
Meth.KLF13	0.0990049696028176	0.161298944011633	0.21357464056374	0.148398101970573	0.172551414565728	0.207860811460333	0.192117969211077	0.109386215580766	0.214049181331937
Meth.KLF3	0.113018936758341	0.13437520708751	0.16610801904083	0.161475066871687	0.154697622393617	0.000180037848120989	0.00128303148846609	0.0842395295949226	0.17225111596176
Meth.KLF4	0.153108379401036	0.232885997444265	0.303885910422485	0.208379059523867	0.282713764792294	0.338152500594555	0.183682051716053	0.163656202228047	0.208776940882796
Meth.KLF5	0.17690366330293	0.284753866671294	0.378811607120235	0.24079120619052	0.262337442635273	0.401380188888638	0.251498092948182	0.20874842520885	0.349508924010726
Meth.KRAS	0.149387331899128	0.214950643173068	0.257142589942886	0.183661609363012	0.212466980593848	0.339637750465838	0.242930743335173	0.140716291854113	0.311667694270437
Meth.KRT18	0.126876887304884	0.234564357519819	0.308762295062043	0.206206009618915	0.24195135174569	0.337841859431798	0.20955490774122	0.199856777634966	0.248234610929277
Meth.L1CAM	0.101638930972448	0.00214067065881847	0.247495754260978	0.175007462629785	0.154224484545819	0.197305625167346	0.13593691353743	0.0928955009111913	0.15615002170268
Meth.LAMA1	0.00134669910498622	0.105423959367096	0.117288954927234	0.0977594365151563	0.142335692787821	0.147595299949665	0.102081008139401	0	0
Meth.LAT	0.000530941475637239	0.05991723796182	0.0832249325775597	0.0597086690199495	0.00128050543746415	0.0929305964581967	0.0634819595744214	0.0446839351551289	0.0998339052723494
Meth.LATS2	0.0964127724835978	0.201606880141556	0.258013612595944	0.163231478251958	0.213053448474093	0.282180259942083	0.181352881927343	0.157425028996657	0.210817256202736
Meth.LCK	0.0882086104764129	0.000239368370486043	0	0.0605563901862048	0	0	0.0548207506409336	0.0497339343939567	0.116646467839884
Meth.LDHA	0.124465419727836	0.199861480633996	0.277439797841577	0.170466026095301	0.198389686592194	0.271588715439604	0.197199553334304	0.162079812114672	0.265507427663819
Meth.LDLR	0.163850815656546	0.248142227637763	0.378475916426282	0.230350868527486	0.282796334314498	0.376201724063543	0.279063187288374	0.213394841811948	0.350328088088975
Meth.LEF1	0.140874919200494	0.248853102637633	0.345739291883321	0.215598921844645	0.269715581221591	0.355098685179998	0.150090016354234	0.185632870360664	0.352217407248862
Meth.LEP	0.0314970266918324	0.0651691848394375	0.0784294940843124	0.00068690166970959	0.0701781012458514	0.0761184127602227	0.0579923432496132	0.0438691939279359	0.0848754579509094
Meth.LGALS3	0.139854618989564	0.194562412872298	0.314844778913773	0.197325904018083	0.229006270979133	0.307579602038451	0.228621691163401	0.180724274229008	0.29601694492637
Meth.LHX3	0.032555440995156	0.0590626851351661	0.0806381846002054	0.049568921202404	0.0593187374726292	0.0804500640442962	0.055594216133975	0.0441262196635073	0.0755510065499271
Meth.LIPC	0.0612384150342246	0.0618032225295259	0.0842137906032597	0.053222267845197	0.0609186391301867	0.0804321967989054	0.0577889789185479	0.0477698989275597	0.0738435915386153
Meth.LMNA	0.111720823886308	0.138887668832741	0.204501513479355	0.121379499776885	0.182267881611158	0.172673748744746	0.143816741357493	0.11448674284552	0.179960745771989
Meth.LOX	0.0822795700404968	0.178827723839041	0.215673178444184	0.127584966360714	0.179605158740867	0.258058702496014	0.16432552488737	0.121058750174739	0.16966295557161
Meth.LPIN1	0.0933220193087941	0.0857657968358577	0.148511341541667	0.0876935012844466	0.121190023613192	0.121874352594111	0.0770127803931305	0.0967928237529629	0.15878735305462
Meth.LPL	0.0600391176829256	0.0827878192242847	0.112787548677435	0.106357654676231	0.177410459170638	0.135352260748097	0.0711762655188226	0.0484146661103238	0.151255852928864
Meth.LRP2	0.157321907258731	0.243084113695685	0.293640664795716	0.214801529106984	0.262416295579044	0.256313795750092	0.00352482300552891	0.13817152156179	0.33735042171631
Meth.LRP5	0.0722777983377479	0.0627617775042067	0.0831986930371609	0.0509695528876706	0.0599124733367779	0.00187691940687322	0.0576228095672993	0.0460904516089207	0.0684764004998503
Meth.LTA	0.0480730495777821	0.000701175490306406	6.00942232693267e-07	0.0551451624612499	0.000683911392975651	4.57422311489755e-05	0.0609360261192044	0.0477635632192433	0.0766485014487086
Meth.LTF	0.05413171987028	0.0752191017068254	0.0899802195213674	0.00612095667564839	0.0715058332468749	0.108455888122616	0.0880882555570823	0.0608254122842325	0.0950753135888248
Meth.LY6E	0.143248646270776	0.241580618153888	0.345818517723456	0.222714486961833	0.259019209482256	0.336399691542815	0.245735715914724	0.187787868739162	0.319916076134436
Meth.LYN	0.120818032019096	0.155482494398856	0.220071468203308	0.109187688512569	0.148551404719142	0.200265159891162	0.12455809555922	0.129365461471542	0.188334365034891
Meth.M6PR	0.168869135656796	0.23619577780796	0.369162731658266	0.206401125574324	0.266367904022342	0.350620885588581	0.267668911256146	0.215094467546046	0.351147304766004
Meth.MAFB	0.0466438073374645	0.105702209729646	0.168931965558713	0.10494048423102	0.140890429854392	0.148924057854356	0.0967135954418678	0.0870294809578105	0.104481659619822
Meth.MAGEA2	0.0326143265409773	0.0583104639891763	0.0214611109207176	0.0485873521751269	0.101131830497877	0.125899706054987	0.0593731421550599	0.0396397400677004	0.0859738625406054
Meth.MAGEA3	0.0330771277284887	0.0574886778051211	0.000574623362201278	0.00132201120163226	9.06322392208265e-05	0.0849731154444634	0.0643844438241686	0.0418806014945154	0.0785184087481665
Meth.MAGEA6	0.0351427377730004	0.0578707579986549	0.00133893881386002	0.0739958063427806	0	0.0784233439033391	0.0586807804713755	0.0415741348335516	0.0800445552892025
Meth.MAL	0.0332411037501707	0.0640428360340519	0.0848364785708257	0.058096093605045	0.0822512616441296	0.0817019547968407	0.0578113726022045	0.0453746896729814	0.1071070331742
Meth.MAOA	0.0491228353604773	0.139441696217732	0.231148561630752	0.168926015422761	0.127782515575226	0.00128420253964248	0.144033890706624	0.0917859529570625	0.101656101625513
Meth.MAP2K4	0.130573185092649	0.232661049051852	0.332648551701152	0.20341514022208	0.244077199236239	0.313639749837444	0.24489277788375	0.188971552678515	0.306096525918656
Meth.MAP3K5	0.153188918658473	0.215502265752039	0.303275814906528	0.193517169041632	0.230654717366579	0.297715404335014	0.224255622548807	0.183551213129677	0.252507421446116
Meth.MAPK8IP1	0.0736295799023496	0.143067370603094	0.168188944246322	0.134371440118285	0.168823221338408	0.164770303372357	0.135804091996157	0.0757027590623797	0.177667302186731
Meth.MAPT	0.147552811051024	0.259097736797445	0.35886193433524	0.210075661137859	0.285861203098062	0.347033982700113	0.18084257233076	0.212653021560094	0.271649457268732
Meth.MARCKS	0.14754355540504	0.238733116672594	0.345620648696848	0.197383608415089	0.266653491027214	0.349477226834847	0.256994928457181	0.196251680916767	0.295695783621349
Meth.MAZ	0.171376785633312	0.270944635456392	0.369270404525675	0.229377387906662	0.276085629058273	0.377154675116717	0.272998315162375	0.209694309178448	0.369163745900536
Meth.MBD1	0.0319446884120867	0.0567076468054118	0.101345747248436	0.051150160358835	0.0604172176702651	0.0769923328142619	0.0566411392430052	0.0451688326839955	0.0719706172502062
Meth.MBD2	0.172206726692821	0.282568431960101	0.391286331971854	0.252409800655047	0.290131533929196	0.386146220058474	0.289720833936143	0.216659063670856	0.36931927180266
Meth.MBP	0.0398434144762186	0.0581117259187808	0.0785292276653905	0.0486042537056678	0.0597276649204062	0.0774426214034856	0.0571170844107592	0.0454384427388078	0.0741518354816067
Meth.MC1R	0.143318264118269	0.0021772905581144	0.315931112488767	0.203657333054315	0.261204590938778	0.27410089805988	0.174295866254246	0.168321091078546	0.305568931838496
Meth.MC2R	0.0400808267589732	0.0642714286472807	0.0908535652514627	0.0519844305450547	0.0600451924751337	0.0564975937406801	0.0787470030926461	0.0482804857938855	0.0700186837621829
Meth.MCL1	0.113084093821261	0.183455075116925	0.248238742172491	0.161740852227181	0.193168182787239	0.252977072798004	0.194562289372321	0.14395520646773	0.271096937675541
Meth.MDM2	0.109052428298579	0.170225534078225	0.234338994747772	0.147502098334973	0.181986461356376	0.241165641169763	0.186633447396701	0.132769326876863	0.246202948777437
Meth.MEF2C	0.185383253828296	0.326534764206674	0.32888479557906	0.00171774017450629	0.303691056637009	0.371826341408237	0.189060973565467	0.0995760071653497	0.416749767409587
Meth.MERTK	0.0606776894479792	0.0538193762914302	0.00139485407111895	0.0477642202527367	0.0540646835382914	0.00132290239495305	0.00823410875301192	0.041014043448326	0.0674792788173524
Meth.MFN2	0.123175008162317	0.202944414193705	0.274723114033221	0.176251264670908	0.212754762924153	0.273580461758576	0.208280673423774	0.16641202449212	0.280662159192137
Meth.MGAT2	0.145382149934204	0.266064445857394	0.359474953971492	0.225716991671082	0.273647677589804	0.367320642559275	0.260561254665323	0.201052877692144	0.356388590839219
Meth.MIF	0.136481749211263	0.213584825478355	0.310936494591991	0.190178695550064	0.224031354688119	0.296624106558808	0.220595224766276	0.172386638884146	0.296350704491111
Meth.MITF	0.149091326515335	0.206334434755199	0.281912830366165	0.178951743505342	0.233551606419918	0.325502701584002	0.206297000865007	0.15352916291445	0.266877573464774
Meth.MIXL1	0.0758977436552537	0.0687163940975843	0.0928466229122817	0.0682033877056105	0.0686425610822663	0.0876308968036434	0.0625923908082578	0.0508511591720388	0.0952389024482699
Meth.MLC1	0.111573332035128	0.133404259618448	0	0.084045107452159	0.00513085721124219	0.130428674851829	0.131033088949773	0.0587235061077946	0.178950544054849
Meth.MLH1	0.0921649241202031	0.101716851669323	0.1617029411994	0.0860444831453426	0.132128848337757	0.181381202665287	0.14005287087263	0.0696155640356464	0.147382632734259
Meth.MME	0	0.128249219281233	0	0.0612729811714221	0.188514451972179	0.120599948676455	0.0840185156223731	0.0583159022066748	0.21378116442991
Meth.MMP14	0.054013195466396	0.0962199446825635	0.120780816854205	0	0.115263772350942	0.108476597405264	0.100832593091106	0.0803509303675572	0
Meth.MMP2	0.0836594042547764	0.166523862339271	0.170563666806535	0.120212278084823	0.138303787622859	0	0.0900132987731971	0.105484642282433	0.143573484793158
Meth.MMP9	0.0335031656354016	0.0595061892529128	0.0761603348438394	0.000420716555735082	0.0633070357146902	0.10410039232369	0.0567984975708587	0.0453996219969055	0.0828336724191912
Meth.MOG	0.0741717684402566	0.0609826720980583	0.00317914719495161	0.0478276218753005	0.052536726639204	0	0.0563091976931837	0.0439251621295082	0.065952721582986
Meth.MOS	0.0588947073221516	0.10788189086664	0.113379563806515	0.0741379206682731	0.171745609605915	0.110398121385997	0.117925693292366	0.0519422783090764	0.175179135527422
Meth.MOV10L1	0.030448440529257	0.00461971115432509	0.0624538674104143	0.0449402448667249	0.00376282084149276	0.00159718995325193	0.00226335525866673	0.00669259120623425	0.0579788493746592
Meth.MRPS12	0.137556708472339	0.242277445736882	0.328735026914877	0.19999081068392	0.238113189589074	0.309456906961004	0.247310408361541	0.196466011312639	0.331785506695787
Meth.MSRA	0.125194378178476	0.210070154629395	0.301168317542704	0.187163498166979	0.23933380257275	0.27717646392226	0.223090884158551	0.171993648664338	0.281623810834278
Meth.MSX1	0.0391308950408978	0.0849324556254215	0.099006265938475	0.0601933056864341	0.129155532793399	0.0891220372258927	0.0644594837983754	0.0502540938766407	0.135833824787313
Meth.MT1A	0.0317604869042466	0.0584567044545091	0.0769653831150018	0.0449127994379143	0.0582570148095944	0.0276059356347502	0.0542601972755046	0.0426408256431477	0.0655467667331796
Meth.MTA1	0.137095869031685	0.211060145733334	0.285895439004009	0.171498302276993	0.234704666680914	0.297326990637683	0.217873064438467	0.162645200138528	0.29774272121437
Meth.MTAP	0.110515576601982	0.162785799151152	0.224544821957292	0.148790284056223	0.187315154218575	0.225152776188035	0.160727382923772	0.133503642360535	0.169429968778815
Meth.MTHFR	0.0429028463666097	0.0661509453160488	0.0986167957223565	0.0585638705503748	0.0736282462716902	0.0889500888629315	0.0660814321364502	0.0505816958210011	0.0830116013248493
Meth.MTIF2	0.185080739826881	0.316515067128737	0.418272512967678	0.253651448795345	0.313580816400103	0.39380246307852	0.301835114807447	0.233017946685946	0.385098183521711
Meth.MUC1	0.0782230040043707	0.0623956071619397	0.0832062614996417	0.00103539098709718	0.0652123546641805	0.0814724604219086	0.0680457034634961	0.0526954129607979	0.0774348118076892
Meth.MXI1	0.0671040392836118	0.0628613153698185	0.00156418573873879	0	0.0554040851373733	0.0773274933196916	0.0727734090820654	0.0429828023791026	0.0781229610075892
Meth.MYB	0.125961638403129	0.217384334850721	0.30781224578082	0.183842615748354	0.233862282203808	0.323222275636183	0.240377279382831	0.167790544603763	0.301486967026193
Meth.MYBL2	0.111885332688583	0.138956634288775	0.203387462395235	0.141377955446053	0.154569586548553	0.210873203709772	0.15919810133063	0.11415181643905	0.185571080084914
Meth.MYC	0.136147229893994	0.236115424334484	0.312105923015166	0.202583050291706	0.232777808841154	0.314213418054565	0.233092889335704	0.183325044505627	0.302723341889235
Meth.MYCN	0.106182355781235	0.182207779092534	0.245680015606092	0.171759527188034	0.205652584730701	0.263584623066003	0.107083186620437	0.147892560856602	0.203316476030689
Meth.MYD88	0.12501437125997	0.186875897024483	0.270708314179527	0.171539220993141	0.185108004785774	0.27238964920681	0.201585322348835	0.14906253127152	0.254189719494978
Meth.MYF6	0.0954099271306831	0.115946987118252	0.161097910687018	0.092563859315943	0.107805757834544	0.151655094007078	0.153295801811175	0.0824069679384251	0.149082546604809
Meth.MYH11	0.118736289019765	0.141954179373599	0.14228235441318	0.165072248653533	0.247134257372202	0.198402031590626	0.0011457105615426	0	0.276960301657133
Meth.MYOD1	0.00611516084277587	0.0708255803761966	0.0855574131186954	0.0497815174424895	0.118615744677799	0.0826666103515469	0.00136701356090517	0.0455609069311341	0.12197970533629
Meth.MYOG	0.0322996608354468	0.0567198017270696	0.0970266431277588	0.0478438413095767	0.0591658441504948	0.00741985983667199	0.0519528198188597	0.0444344713444457	0.0642763284123363
Meth.MYOM2	0.132952005181601	0.180633655425305	0.247901147313611	0.136745443647342	0.180108576311292	0.189947338674016	0.198639984583176	0.153086343897171	0.216127091441436
Meth.NAB2	0.17122995378398	0.297775690639759	0.432225899543741	0.258520732243988	0.309694096262142	0.385322511077677	0.300176717298625	0.237660199589218	0.402580025980217
Meth.NCAM1	0.0850980902746433	0.169935593788704	0.210093887633791	0.133098611164818	0.173108312174131	0.228043006497654	0.150713437113363	0.0728334840556033	0.18314307223325
Meth.NCOA4	0	0.247891894378181	0.365340130271085	0.212652089920987	0.25413025901389	0.325226831174972	0.195287813050021	0.201223609109329	0.310801213061386
Meth.NDRG1	0.163643745811376	0.306520772443305	0.422370207419328	0.263325213499393	0.317268562926552	0.422867434038958	0.29461664532576	0.251519963470458	0.421603654861209
Meth.NDST2	0.034089051480511	0.00561221732910355	0.0800702221068454	0.0507207416813961	0.0610201371069809	0.0768730918318466	0.0533619442355298	0.0445406370196778	0.0733517386815297
Meth.NES	0.0850863288842495	0.112934677197007	0.200044745734425	0.12882350676425	0.183505152673456	0.172555748077099	0.106951039887453	0.112072048558353	0.151529852775915
Meth.NEUROD1	0.0478689308481438	0.108613785371006	0.130743797503278	0.0671345922076825	0.199767602123466	0.149331406240077	0.0950310404484042	0.0506202437791436	0.206186697643957
Meth.NEUROD2	0.0552619085323769	0.0698075072620615	0.105868748770444	0.0696681115317034	0.114183884910443	0.14189091007488	0.0671430357372028	0.0510374383508879	0.148652997060764
Meth.NEUROG2	0.0573444742841016	0.0927201163000337	0.118380732032842	0.079031548505505	0.0902040886163648	0.120460133207708	0.0826632529924304	0.0746117414932752	0.130847676815256
Meth.NEUROG3	0.0653856526285441	0.108474442354714	0.000717277560947484	0.0795927897894172	0.19698257519355	0.140472364227503	0.0744481358557604	0.0452256730712892	0.215344037075657
Meth.NF1	0.149240230661614	0.208314565987555	0.317897453361671	0.187823927002779	0.247967015898362	0.299640365989666	0.219354358565751	0.175276126904674	0.275228457584824
Meth.NFAT5	0.122680386821769	0.183648698826768	0.204034069903762	0.155882371908628	0.00333655332233407	0.183035567370953	0.173613292945331	0.123526608238336	0.233165364239809
Meth.NFATC1	0.131469782770967	0.232530796719833	0.314927733927875	0.199483583525543	0.229603048434632	0.317470682739464	0.225683685734853	0.181929920379006	0.331283988270423
Meth.NFE2L2	0.0624950954610198	0.102532304480378	0.137711435488221	0.0956870273398596	0.115786216574393	0.172513067961287	0.108794115828331	0.070891251582877	0.156876069858064
Meth.NFIL3	0.143111850460937	0.224311139481448	0.335492943515367	0.213395753415283	0.250962262850722	0.333312933474675	0.237527873450641	0.190860342241837	0.327993285042906
Meth.NFKB1	0.126265994123435	0.208717547699972	0.27700156324499	0.178185494803605	0.220245344568968	0.302824796974079	0.209910203183677	0.149362181925434	0.290817072176352
Meth.NFKB2	0.146497133503486	0.265849749177745	0.339904505241819	0.217535514136571	0.257351505502519	0.338777861820604	0.258179305990754	0.199421304451555	0.347898180699757
Meth.NFKBIA	0.147859634560316	0.229536692524359	0.27625881665983	0.192407056323601	0.222769002660518	0.310896069768095	0.224968162792906	0.155774027612061	0.293803645987695
Meth.NKX2-5	0.166191146074368	0.164427292254322	0.261971713213731	0.21151298785415	0.240591582714579	0.317572134624534	0.204043113330586	0.0969053515367607	0.237877256707455
Meth.NKX6-1	0.1074791723015	0.160959598159985	0.15441471157819	0.143042318487599	0.189787701170002	0.247557151528665	0.152073912431696	0	0.188628602967678
Meth.NOS1	0.0523871878321529	0.0641663676984875	0.0836548468098936	0.0574656846521693	0.0671349682929444	0.000972049120767328	0.0562177287623556	0.0471901363853768	0.075977987672076
Meth.NOS3	0.0383915884381161	0.00210748012899708	0.0785660131042813	0.0520218287627297	0	0.0634080561985645	0.0563439144447968	0.0462648687786819	0.00260114354367377
Meth.NOTCH2	0.110656238272398	0.104624416436023	0.174524424202186	0.11607082782054	0.131524973467862	0.18219126416832	0.0933092717632794	0.0947801144846825	0.160192508486448
Meth.NOV	0.114513107970587	0.193706676358396	0.260090186235123	0.15677360435505	0.201054401331886	0.265629904372902	0.174139447070767	0.156361485102654	0.238323232546173
Meth.NOX4	0.0424941515226957	0.0875914794942825	0.101204767104369	0.0648630668292582	0.0972441798483412	0.111900549115015	0.0721293509152171	0.0492156408669881	0.132820302698977
Meth.NPM1	0.147819075631755	0.237379366187419	0.380834516270096	0.222329259932535	0.272541476754906	0.33517512803567	0.263799637748446	0.20427799595264	0.321873585447295
Meth.NPPB	0.0478681953852586	0.0686850732596696	0.0940736342771167	0.0543447373330656	0.0826662117033615	0.0848888806912783	0.0634935515442489	0.0560795561331978	0.0831534857345956
Meth.NPR1	0.195322991577416	0.310780016233019	0.426929309425704	0.259340110822942	0.322913734255181	0.402361263584828	0.303763838922964	0.239780265898551	0.399914080252565
Meth.NPTX1	0.117541071551104	0.00734235957936119	0.135244277741774	0.177369514606642	0.217787117892741	0.285171606902868	0.148132733466929	0	0.231790653510334
Meth.NPY	0.000556429210733866	0.0728086861659458	0.00145912531741714	0.00770183180529134	0.12518555594327	0.101346196970466	0.0718358729340464	0.0431605439288288	0.156690477969795
Meth.NQO2	0.0963214791785972	0.0913496886168837	0.133745033534689	0.0912404638765998	0.118038616486926	0.12407457317418	0.0883211910293876	0.0812189561742794	0.121797736185793
Meth.NR0B1	0.0401015967448164	0.14857310566821	0.154440609736216	0.0656976292943744	0.121595138050654	0.13396166483141	0.360853187888746	0.0601485110320861	0.117219257330151
Meth.NR0B2	0.0401306890138659	0.053600329508754	0.0456255031012868	0.0070478964117084	0.0554475311511311	0.0742570141961748	0.0102238771918326	0.0167285441564762	0.074329861777691
Meth.NR1D1	0.193279517819385	0.299609363969429	0.434253380902054	0.264858910852313	0.316778923808758	0.408975974469751	0.301722886012521	0.239745246318081	0.373828807612428
Meth.NR1H2	0.176504019497276	0.299303478187627	0.439148295726901	0.252456999383825	0.311055307604718	0.392411959966575	0.292244404790499	0.235257512182162	0.388996959124941
Meth.NR1H4	0.104177847938507	0.111942582039857	0.137813120191377	0	0.101711271649819	0.129595616311694	0.145687944452545	0.101383088326268	0.117442807898983
Meth.NR2C1	0.168086784056665	0.287561676821121	0.379889933515451	0.242137078892299	0.284760502614193	0.370144111048292	0.275006173981169	0.216118383915013	0.379258794011823
Meth.NR2C2	0.157782397501405	0.250731159542063	0.35225084807827	0.20706783626447	0.254847538633588	0.331052252439102	0.232041261030604	0.195639258189848	0.324082636583641
Meth.NR4A2	0.133756755455893	0.21945232167177	0.299295960770178	0.189619949291834	0.237784676477693	0.307038674896975	0.222620120499481	0.165213830393158	0.29650913475189
Meth.NR5A1	0.0320481266542208	0.0559828192763962	0.00113497369698515	0.000439501742707637	0.00180065251832478	0.00137219142117639	0.0509480908677264	0.00316541481098274	0.0557424187209663
Meth.NRGN	0.145028080389679	0.211078448685384	0.314014269242147	0.196535671230659	0.234290717764939	0.324430516069181	0.23904087250819	0.181859547133281	0.316858218220193
Meth.NRL	0.159142542622855	0.264525299998858	0.362195223551788	0.21531196262494	0.26204845409946	0.347637603364112	0.25775069201215	0.206478533213761	0.334284851279146
Meth.NRP1	0.0933561772192672	0.233309754587094	0.277386542763679	0.187440191632068	0.24428186047108	0.28407543834643	0.177079016250402	0.181295401571426	0.189070269175463
Meth.NTRK2	0.0606956605476927	0.0980888126823922	0.185534398712354	0.0899579930899266	0.142065741260144	0.113614379400871	0.0916521728280761	0.0753729162209707	0.171054260799145
Meth.NTRK3	0.0351476400812494	0.0884519303199748	0.0932066840050899	0.059816324910289	0.147361034687962	0.121885993342593	0.0589087278142834	0.0458719516051228	0.158227366058656
Meth.ODC1	0.120110520482994	0.193908983944776	0.277593507821052	0.180293794932009	0.190370990873142	0.278552607701691	0.196456525302319	0.145546969516161	0.279946195054804
Meth.ONECUT1	0.124718585797938	0.215295477352269	0.293617899287137	0.18464504440126	0.230013085831238	0.274697902651615	0.175088279485904	0.165581504569819	0.277760396645985
Meth.OPRD1	0.0319502408034238	0.0560272441433484	0.0708765244243669	0.00218496169808244	0.0567764506773217	0.0704151765273219	0.0543303556368783	0.0423120684270497	0.0696183822060051
Meth.OPRK1	0.0340814764989135	0.071639310530778	0.0970492266868128	0.05670283354868	0.0881840402510197	0.0490868967659982	0.0586765530074455	0.0566852782600338	0.0854407963193576
Meth.ORM2	0.0311346838449992	0.0555956078193524	0.0785249385332115	0.048702871207471	0.0570527583237112	0.0766668029500858	0.0549753802625721	0.0440767512923488	0.0732173838335861
Meth.OSM	0.0331250469650895	0.0571473582588746	0.00276137239403314	0.0478534232248648	0.0611129063682558	0.078671084942909	0.0572959263463611	0.0401906751898951	0.0880432996802912
Meth.OSTM1	0.124278951144383	0.122560406063406	0.213876605220154	0.142567473781934	0.147775872705407	0.206835555297406	0.118572023435966	0.127776887534831	0.187400723075106
Meth.OVOL2	0.147841881867203	0.233066521320514	0.327099360465412	0.208767215623128	0.25651353343086	0.323264504704315	0.229979980120326	0.189162092427034	0.259499093569903
Meth.OXT	0.0445303387160517	0.0569463482288891	0.0654344229003732	0.0497474554284677	0.00570099825740872	0.0681262066275368	5.46038558838717e-05	0.000629265774239088	0.0735156510121307
Meth.PADI3	0.0417692053126962	0.0576193709589942	0.0806703336569943	0.0477555524822157	0.054780721266667	0	0.0552638088253096	0.0443686611317102	0.0657421812353296
Meth.PAFAH1B1	0.142247705408499	0.164717893324541	0.250127313514219	0.151467158284247	0.196256186403382	0.235756656240901	0.176331185733506	0.151864728668564	0.221585333565939
Meth.PAK1	0.112458431435214	0.192266290005475	0.263869271516627	0.156880387847244	0.203754256197588	0.274449017134249	0.1985196547151	0.142698689536868	0.248441313838355
Meth.PAK7	0.0836231473372742	0.137900732026357	0.116764583993977	0.0732540157372049	0.202320224355569	0.116104165125372	0.0933754505093634	0	0.162282638954107
Meth.PAPSS2	0.0453839163168819	0.0578644378032785	0.000872170768479055	0.0512448552730996	0.056891346366119	0.116174952262443	0.0599599001625515	0.0419863589144904	0.0908740975875345
Meth.PARP1	0.128406704138288	0.223312921064516	0.308478450104067	0.194522118310089	0.224563341351377	0.314683183536734	0.23236099139149	0.169822894906814	0.298172997907978
Meth.PAX2	0.0950161882544181	0.146021756138091	0.180657309861344	0.12734869496462	0.167444608593164	0.209510690135997	0.133607541414624	0.0770709076016981	0.164252048587313
Meth.PAX3	0.0636185108054954	0.0775816706655274	0.0987508543030028	0.0735530014853846	0.109000381387212	0.0901032126243925	0.0745570072377925	0.0486666294740179	0.125946291480777
Meth.PBK	0.179235108172529	0.259967956375754	0.397787242797886	0.228104411721027	0.269124161976096	0.0017907542536389	0.299480433282081	0.232836575437858	0.307620987300378
Meth.PCNA	0.177229647676329	0.318845210936663	0.429229777348775	0.260757271031508	0.313822236892569	0.418337539855229	0.317817142082304	0.233342215705339	0.403531077965026
Meth.PCSK1	0.0355963143467391	0.0639334850636117	0.100220352946	0.101723597062181	0.0898123723046038	0.097934480596686	0.0602666988484911	0.049813069491627	0.100570737186924
Meth.PCSK2	0.0885179256601607	0.203451298677951	0.271863246007397	0.156672452516486	0.251110851530421	0.288802641680656	0.210985018355381	0.121237796227843	0.287843249993094
Meth.PCSK6	0.0500013482219841	0.0605323172648247	0.0740153134400785	0.0532412934786549	0.00160514266552711	0.0632894493855765	0.0623910601425171	0.0481988473749376	0.000633106313122117
Meth.PCSK9	0.09543962986483	0.174899753079297	0.228285688388592	0.151108180839955	0.200096733789106	0.233433332442953	0.148757192875322	0.141421020811116	0.17390090866332
Meth.PDCD1	0.0529922770686685	0	0.093237410497472	0.0723657146836063	0.0756628952786782	0.0912047757632919	0.0780804336176884	0.0570235299906184	0.0992855921494135
Meth.PDCD4	0.138212730223638	0.22403968676908	0.310559565475374	0.204111389039537	0.237336366642543	0.31221403647983	0.219347665284321	0.169173722818243	0.329577124105967
Meth.PDF	0.0329708116744049	0.0568463049215568	0.08083959301281	0.0489340320209078	0.0600759762752348	0.0745261340840267	0.053267910548089	0.0432622197900292	0.0717146897650286
Meth.PDGFB	0.0882026844980499	0.175811701491086	0.192205469499266	0.137825424800969	0.188949844759455	0.213159414574022	0.149347122064857	0.0950154480409708	0.161566307669152
Meth.PDGFC	0.0661741935471961	0.15580948738837	0.198930936573512	0.123721248535579	0.17222756396354	0.161454918564395	0.124625447401255	0.0718415345213313	0
Meth.PDGFD	0	0.136710252767072	0.000117229610614023	0.0694288982117778	0.18349836901467	0.122078827324156	0.00126267099237914	0.0610681005528343	0.227216888976935
Meth.PDGFRA	0.0430711596974173	0.103630531648251	0.123288066097986	0.082102145660208	0.119005073631514	0.00423539922986009	0.067009496156551	0.0645647025871816	0.143981418654368
Meth.PDGFRB	0.0961771680451669	0.0815550083369863	0.122365940503123	0.0786709974408289	0.104879276183875	0.00215555565712647	0.0710286907420832	0.0820570156987395	0.103499923734893
Meth.PDPN	0.110611734836839	0.186782801441001	0.248170625544866	0.156784920736743	0.195378662895662	0.23583314359116	0.175570997185405	0.151909166861358	0.178765038561721
Meth.PEG3	0.030269468221144	0.056594487916605	0.0191779745887874	0.0433094926349974	0.0545845349160006	0.0752892062705539	0.0537200731969098	0.0391527111344455	0.0755268390661137
Meth.PEMT	0.147211057212293	0.248130395528391	0.33884186771825	0.203691876023873	0.259849076025254	0.336924057146366	0.25221837998153	0.197227107538169	0.342070697054402
Meth.PENK	0.0531627897681382	0.0804854874599952	0.00111197531418603	0.0523259169525156	0.107632173009814	0.0845444847817139	0.0565442021543316	0.0419866129689406	0.116308312694342
Meth.PERP	0.169925792743594	0.269620994166087	0.375770213159326	0.2496853884493	0.293353592278426	0.368337641635768	0.287522615873347	0.216821622515078	0.30467606192938
Meth.PF4	0.00155836262835923	0.0615762415440024	0.100930486423429	0.0573425412021895	0.0693269898328901	0.0942406656532625	0.065502908906294	0.0461698543226745	0.0833793299310794
Meth.PFKFB3	0.14193135623272	0.231156289021552	0.383939989544806	0.220984068813082	0.270009368080114	0.346454629709898	0.191136992763714	0.193063142699907	0.309365709293765
Meth.PFKL	0.131303584281002	0.192619503600913	0.251952703432388	0.17075211189326	0.196382811833861	0.27287711543826	0.15591047455461	0.149958749757055	0.276074131761084
Meth.PGAM2	0.0764401674813723	0.0710145145763618	0.104419867228629	0.0688059144550936	0.0820670283114738	0.117309602415639	0.0717686453321709	0.06526881256678	0.100794118879901
Meth.PGK1	0.0471314857891569	0.141382108811156	0.214425801315665	0.141475628198066	0.120814579611192	7.01203774412743e-05	0.0761273713372529	0.0842881952623524	0.0959394831424412
Meth.PHOX2A	0.04286341021755	0.0897832616443362	0.00125246726499134	0.0810743794655126	0.16909171897112	0.0116709075556322	0.0611430226034954	0.0424446339070415	0.168615950255475
Meth.PIM1	0.160438178574289	0.247875211169883	0.00793571376096198	0.213580034513787	0.215054015783593	0.323764714096787	0.202432506579573	0.101493775236821	0.320968910929812
Meth.PITX1	0.0897632531554528	0.108238743937719	0.168000889814205	0.107681595106359	0.118612573193931	0.167169270797751	0.11088763278258	0.118450724788971	0.144289030792058
Meth.PITX2	0.0424318673163816	0.061706928322528	0.000141883279771016	0.0526560711463235	0.077002073356175	0.0842130147020166	0.0591211794843114	0.0439232150614542	0.114973712288675
Meth.PKD1	0.035517133503511	0.0619547963284693	0.00892201544935844	0.000873781264810246	0.0743131681759171	0.00971203334437889	0.0777014670206041	0.00277484391908797	0.0702861733679991
Meth.PKHD1	0.0875557641713508	0.0836892859336508	0.107781573634533	0.0642558432884977	0.075934548234563	0.0769394433549082	0.099507627311426	0.073906542706847	0.0851979536318656
Meth.PLA2G7	0.0407153550337971	0	0.173644829920208	0.139467456637486	0.232026087496457	0.337597122589852	0.107420608295186	0.000736550267567958	0.229302315349237
Meth.PLAGL1	0.0312377691178152	0.0569032971749895	0.0762559987545479	0.0478365951474064	0.058446075224049	0.0747031180574297	0.0536623722616938	0.0421044299795933	0.0746510256936303
Meth.PLAT	0.0614318502665234	0.0665982061640632	0.0996098710222516	0.0606417142708954	0.0773408763061083	0.0778378417305614	0.0845258023562444	0.0575236019840517	0.0179058527144202
Meth.PLAU	0.136013147170468	0.198945873982126	0.270227245352516	0.159676804376712	0.201407132723321	0.267890625981965	0.19727812090693	0.167063776861799	0.237356401553232
Meth.PLCB1	0.0833499496619169	0.189634571381458	0.122251200132502	0.0741058497885067	0.22310177314259	0	0.0945122252080662	0.000340692210350071	0.213176881374738
Meth.PLCD1	0.036584294070849	0.0581767509811039	0.0810202551602664	0.0504413102724923	0.0627278262353018	0.081366536689792	0.057611337607628	0.0447061680065691	0.0772621590615715
Meth.PLCG1	0.117336411654096	0.139116462565636	0.215856067534742	0.148117602153144	0.167229801663117	0.166304880869402	0.105601571984851	0.12869634533661	0.211684411048223
Meth.PLK1	0.118184152722199	0.124241412498133	0.199072729061224	0.125306969944031	0.148154163551668	0.204035100924233	0.14418737049071	0.113876110014845	0.196968371827969
Meth.PLOD2	0.066276505500644	0.152090142194606	0.19391302523881	0.129480672375053	0.170195603402339	0.210995397474269	0.143210709519457	0.131925761045072	0.139263187932127
Meth.PMAIP1	0.0953586532567434	0.103613672256794	0.116148225705313	0.00591114616633878	3.49879776591002e-05	0.124640226195332	0.12218284306552	0.0839713900494622	0.117041244985645
Meth.PNRC1	0.134337962146769	0.214764805236569	0.303673494973112	0.185980486469786	0.216805436532266	0.287628551997235	0.224578685092374	0.178356214858603	0.310687170880377
Meth.PNRC2	0.150810022398333	0.270064538675395	0.386168942423954	0.240943847820153	0.283882560192797	0.363278083708513	0.282458994528117	0.218676690181004	0.361812846851515
Meth.POLA2	0.168324480802225	0.286726316992336	0.404501917434898	0.255311858352929	0.295539472379623	0.371859861274	0.285055006541732	0.226132146418806	0.378681639016066
Meth.POMC	0.0402252111641591	0.0595632680520355	0.0854076937743949	0.0525967193052836	0.0670692057770528	0.0858767523372432	0.0605098943620113	0.0476650968912074	0.078540884872237
Meth.POU2F1	0.133487688221682	0.226842629318762	0.327990631750999	0.194312435819036	0.230575374775406	0.308716609338752	0.240566353708172	0.179875050989762	0.305499846223322
Meth.POU3F1	0.0337717421323146	0.06828857666325	0.0881924001645814	0.0525528768301824	0.092791201659639	0.0806384083305189	0.0582735914437121	0.046917549021816	0.0869334117236699
Meth.POU3F2	0.0830679129491622	0.169248313006823	0.20107731991528	0.147089631326265	0.165731571851113	0.240362572644089	0.0385673671398485	0.13800116178601	0.186097036090044
Meth.POU4F1	0.09978581822707	0	0	0.16309953737661	0.161382389197749	0.161257107114815	0.000556944583802072	6.10801003927906e-06	0.227196995763183
Meth.POU4F3	0.0335933939112634	0.0867949569800861	0.0922239491174998	0.00102776187974001	0.161333275484551	0.0876970643666144	0.0627208073908086	0.0512588172375823	0.155517366359934
Meth.POU5F1	0.0327104229231561	0.0565850835622572	0.0801651033499623	0.0488111459665315	0.0585179129784538	0.0754805066846199	0.0541263521020924	0.0428533740312131	0.0719250939851774
Meth.PPARA	0.122873938710677	0.106300517428714	0.17838348829834	0.147818811190057	0.160167865774178	0.161258239457444	0.000445067907762179	0.115967208328426	0.246630824173164
Meth.PPARG	0	0.141821987292592	0.196535057648446	0.110967190365454	0.27266095117531	0.258276875142027	0	0.0896593966200187	0.30972435815647
Meth.PPAT	0.0353342703596397	0.058039329701244	0.0797524389155217	0.0517623467603891	0.0611226857692277	0.0825111808048595	0.0580856090742398	0.0478454487171135	0.0803117929195431
Meth.PPP1R3C	0.11557215516459	0.191322246504604	0.000130114979089167	0.00069284300249658	0.179350028103832	0.173257051500194	0.00302121791470739	0.146130205852359	0.218532547836613
Meth.PPP2CA	0.142513267849083	0.198360275703888	0.29516501552093	0.185431164835565	0.209801263646932	0.275464930506926	0.227324917131088	0.169746157753375	0.265460453721272
Meth.PPP3R1	0.151993639261732	0.249252958975024	0.344487170093361	0.222243251515457	0.259003137748633	0.334009439355509	0.254305441746691	0.193957391745785	0.334522557745851
Meth.PRDM1	0.136212893881334	0.235737845583806	0.324933064455247	0.187819803025939	0.238259223503952	0.312717776948723	0.239691086928812	0.187025005394852	0.292325707291144
Meth.PRDX1	0.175251274578426	0.291483938004098	0.401369139674609	0.24110622735896	0.300158433198257	0.367012103480819	0.293767291299319	0.223957068486253	0.346142714988286
Meth.PRDX3	0.153354033388722	0.257641935564696	0.353189921785599	0.213726171931061	0.258007259748189	0.335464135611561	0.253291029824605	0.198666701774822	0.323295624907972
Meth.PRG2	0.10632567057352	0.11333778644419	0.161774234043848	0.108422286298146	0.138198424900154	0.180807775886198	0.160360951197259	0.0997454420122549	0.129882193284341
Meth.PRKAR2B	0.0884116001242373	0.0786340482758537	0.131464989527744	0.0801819330597677	0.0944393584534975	0.0190816016586381	0.0745287442076927	0.0705719639467169	0
Meth.PRKCA	0.148915532329903	0.230361003252003	0.328602657475005	0.209396599005656	0.251922153721078	0.341745565201298	0.260603857734908	0.19933580694641	0.344567319579859
Meth.PRKRA	0.145962746458774	0.240464909835398	0.339461404566878	0.208432507292424	0.258029469118571	0.326490625078173	0.237239303714899	0.195272733224592	0.311721815955785
Meth.PRNP	0.141411270399144	0.259829759092652	0.353972093664916	0.222531481084953	0.264013304672025	0.350202188764665	0.245628691086028	0.173368249868621	0.330124393640558
Meth.PRSS8	0.0494178197706237	0.00556234928567571	0.105924404599963	0.0602639280245787	0.0877725217861672	0.0873221108541107	0.0729829167082333	0.055056593529673	0
Meth.PSAP	0.147116525581634	0.252249522027865	0.363871736676147	0.231032013167668	0.281807780653622	0.361002388297019	0.273645398807665	0.205522741825357	0.359072980222109
Meth.PSEN1	0.165411950008386	0.275693686590462	0.362484398203272	0.233402601575657	0.278101323657591	0.320156382530034	0.280588330532567	0.16703103596195	0.341174570890433
Meth.PSMB1	0.177946536252996	0.290159646382055	0.411273600694265	0.250777484795181	0.309262460548448	0.394272954436626	0.299050897496261	0.242910058527046	0.393186464387927
Meth.PSMB9	0.148608330342771	0.279342981467284	0.381991386553867	0.224904545215943	0.286449999992111	0.36442062320548	0.26569523179077	0.216912341194397	0.35364824844974
Meth.PSRC1	0.156386906209066	0.275772298605028	0.376679847615491	0.227654129344259	0.278273727091104	0.35268301805842	0.28686779433033	0.206483055981174	0.346703164152786
Meth.PTBP1	0.174987426728372	0.299378954185415	0.409319614444042	0.243637656175903	0.300689728000043	0.415605343898957	0.29769115867445	0.213603510188199	0.413151448911708
Meth.PTBP2	0.188768830841299	0.297005889993278	0.408396544931978	0.245209280964275	0.318403774060698	0.400277321532327	0.296165906291577	0.235039916430897	0.401359833871515
Meth.PTEN	0.104021182862814	0.180806923715567	0.231296346119415	0.148696402797331	0.179488145327471	0.23965869857468	0.172862916388671	0.132123979971113	0.247802702397382
Meth.PTF1A	0.0329410226575535	0.0751642806835488	0.0884178069997386	0.0539290726877699	0.108764944987557	0.0994290667235729	0.0574968869552012	0.0443741147297867	0.109966768676655
Meth.PTGES	0.0681996942123657	0.0646798205139589	0.0874561089384943	0.0551030227196744	0.0591805011508735	0	0.0615566781499796	0.0505464142992208	0.0730715680460887
Meth.PTGS2	0.15834747421633	0.26330308461592	0.323478637904164	0.154999495459316	0.218894813203049	0	0.26735511879248	0.210286854834377	0.225551830000485
Meth.PTK2	0.120720552518678	0.180991309222429	0.25516619127856	0.156183301150895	0.200507661844533	0.252549402664909	0.188276507123709	0.144399232946669	0.24239902175811
Meth.PTMA	0.0334455336986945	0.0609108665288485	0.0837518125068393	0.051319401085074	0.0620211453341253	0.0823964009829904	0.057437954600516	0.0479602081940862	0.0782893497474659
Meth.PTPN1	0.054495163223686	0.093582876981449	0.130609346060441	0.0831221306681582	0.0987848350180244	0.123457549781552	0.0959598604602608	0.0757311123730964	0.127224047205472
Meth.PTPN6	0.0490775701946867	0	0.0850724191530974	0.060787700291923	0.0689302001649327	0.0911743966175511	0.0580697555335576	0.0464056308706852	0.0877672865858117
Meth.PTPRO	0.0577445985684919	0.103762032586063	0.107718012406214	0.063654238276137	0.176445815260764	0.130413850454469	0.0765305963992518	0.0494380116629066	0.149892858247259
Meth.PTPRZ1	0.112880358311249	0.216614994232936	0.267012587451042	0.163588174357889	0.204955852395959	0.260584546244034	0.184501931504257	0.151580220107022	0.201768219433219
Meth.PTTG1	0.137866096105686	0.255487792620937	0.338614539512434	0.203615377020067	0.257794688601192	0.323583683859118	0.247949491654971	0.187102885553102	0.309322930471376
Meth.PYCARD	0.0711102236070898	0.0874629163044598	0.12659278952481	0.0820654380434162	0.0945640586035574	0.130860679674795	0.0964954207540384	0.0794434009252679	0.124534628522785
Meth.PYGO2	0.1344886185357	0.211004287779436	0.294154098630543	0.188750383619291	0.238202319939259	0.268674019697433	0.202808155652638	0.147084225534653	0.307659154069501
Meth.PYY	0.0883567605608662	0.10312923149056	0.176436607504225	0.125201998564176	0.128826536822927	0.174902846707873	0	0.125017817589111	0.164055357052199
Meth.RAB11A	0.163236160759809	0.275811871133324	0.385660045544461	0.229654604181133	0.283563822131044	0.357284222172496	0.266650257288121	0.214465074733735	0.35970758499353
Meth.RAF1	0.155216075979633	0.259041403504262	0.358500579644238	0.215437148296844	0.277519230321376	0.350234196412389	0.263022716319602	0.199904331050886	0.337091931612974
Meth.RARA	0.106847626879701	0.100870853632794	0.046631148506259	0.0840588795046774	0.121431307013983	0.123820743126483	0.00198209408627933	0.0747791536444211	0.12546601262578
Meth.RARB	0.00419656423879998	0.126696508647727	0.196374251535834	0.150410006508972	0.202674206261214	0.224224630808242	0.0841822948282911	0.132304644745546	0.183029288398995
Meth.RARG	0.0687789242857564	0.113573339446868	0.15547005607085	0.100700402214533	0.117080285175954	0.151323374399372	0.122953709977167	0.0965388114968751	0.166859887511316
Meth.RASA1	0.179258167018449	0.288161810810338	0.423767642115678	0.241778661970609	0.299537196573319	0.378491757754987	0.287118710690086	0.234162865219527	0.37086160620728
Meth.RASSF1	0.106799681181686	0	0.203745113753198	0	0.183320387581178	0.287916283915495	0.140333920954252	0.117896928183488	0.258340154221103
Meth.RAX	0.035254794968744	0.082653623815712	0.0959334159706634	0.0583767796498877	0.153139039605421	0.110605363875626	0.0586872281982368	0.046745800709819	0.168695510191583
Meth.RB1	0.0943994709205568	0.0711279423827203	0.108511290092809	0.0645741075135057	0.0838852157341436	0.100451594368036	0.0792402337219051	0.0670779974213799	0.0867129942411407
Meth.RBL1	0.127452233402732	0.224299034047778	0.3123839436641	0.190456174409879	0.217625400986417	0.285931866518721	0.214836088502599	0.17121621873489	0.293831032212137
Meth.RBL2	0.158737985339025	0.289661278025693	0.39974062556717	0.247979817897493	0.315042684826456	0.384726849805377	0.279565556553356	0.232021019119937	0.363215575962241
Meth.RBMS1	0.157053583229367	0.260167361043646	0.361099766118688	0.213160509325453	0.281375736748179	0.349112902247282	0.244035911190826	0.209888961806595	0.295119763124291
Meth.RBP1	0.0519412056576682	0.074525037862991	0.0876001848260734	0.0813048229916956	0.00406765520483967	0.0909543491494774	0.0670553715206536	0.0457009789030601	0.091226714440827
Meth.RBP4	0.0738425587107598	0.110293456560556	0.113942012289417	0.0905083506937696	0.141269590047844	0.121918226324232	0.0800891607505046	0.0598814527162551	0.129989852820602
Meth.RCOR1	0.0422527282458721	0.0758097097906547	0.103721713203961	0.066263894062628	0.083832663825164	0.106671912068293	0.0705911779518207	0.0591688538980938	0.104678668108267
Meth.RCOR2	0.145752376369168	0.210478355688378	0.298217640927597	0.200393535354565	0.230398060667893	0.286767174468731	0.207041569373604	0.178959423954827	0.260604537489395
Meth.REL	0.147463611653337	0.266096077787544	0.36831581343786	0.237274944476433	0.271277870172801	0.336032413929015	0.218443796277233	0.202685569303359	0.336688285061642
Meth.RELA	0.036451119549385	0.0595037287130636	0.0816983521458275	0.0472382797430644	0.0597187528027981	0.0121378571801486	0.0554972055857108	0.0443411693588718	0.0675207695223395
Meth.RELB	0.126188116004893	0.129915831975789	0.181635980215668	0.129910033451577	0.122069551418484	0.169620036902577	0.102783832649395	0.0766700778582243	0.1604179258665
Meth.REST	0.154165609683696	0.257281512669914	0.354511459074062	0.224845812544625	0.269472431404886	0.339606082844092	0.245847965531073	0.200050511935319	0.335444604355731
Meth.RET	0.0856897482213354	0.204500507547308	0.22786770789384	0.161689810258755	0.250322977206299	0.295580770185565	0.17632377620298	0.0824755900218507	0.203213735316529
Meth.RFC1	0.175952011727017	0.277375745939209	0.392157369642744	0.231995763760041	0.294451079351862	0.384947186939046	0.265353430205781	0.200828353377524	0.359646539492555
Meth.RFX1	0.146450187893349	0.252177455512335	0.350554376432501	0.217338651757528	0.265932593640703	0.33550012749443	0.254041042130528	0.197483147249119	0.341407935303246
Meth.RHOA	0.145127261049245	0.244547574229274	0.336746536793065	0.209525286420284	0.245873771781337	0.303696400404683	0.26273083129134	0.200047633258608	0.320566021859706
Meth.RLF	0.156662685692701	0.24936911598817	0.35782452004699	0.216245632408623	0.265355207710169	0.340216695696606	0.247273468662163	0.197537348385247	0.344775507405561
Meth.ROR1	0.0781614154144011	0.199102296752149	0.247299842038438	0.161858501669088	0.210315627391152	0.263448944300108	0.1371143338526	0.160078064629817	0.170791993400614
Meth.ROR2	0.0522275829418453	0.0837449441490067	0.121907755897066	0.0837945341180418	0.12763177151282	0.146957956194929	0.0886216432946838	0.0530878263289474	0.114744727402336
Meth.RORA	0.0566358838696476	0.11248690788483	0.0197121021702618	0.0705104799113346	0.17630039832224	0.160778122064961	0.10332693369135	0.0658023015414929	0.190038550406056
Meth.RPA1	0.0481250671092573	0.0634686235420832	0.0925156954116478	0.0559845329644299	0.0679923142032878	0.085032337342843	0.0652159784930803	0.0477676624840067	0.0907520917622867
Meth.RPA2	0.113598015244302	0.233725953780448	0.294970088753345	0.186392383936617	0.209444719403166	0.342958143756056	0.239922149507342	0.133335822802738	0.303580289334443
Meth.RPA3	0.10932729771255	0.139169803519986	0.22628898115174	0.139381854836537	0.160189235632475	0.216877136374594	0.157126043244389	0.13267062239949	0.188702660499111
Meth.RPF1	0.184734198918873	0.300967586863943	0.407173128864403	0.259039511416556	0.321048434233996	0.408126246956306	0.285838853965998	0.22640821017709	0.411872153281761
Meth.RPIA	0.14788142826338	0.256249317767846	0.32969817645707	0.207608212753855	0.252161077495643	0.331842960647707	0.255883092340518	0.189605283888981	0.335552726876112
Meth.RPL10	0.0636272931745881	0.2572752581343	0.276845897366512	0.193728884861683	0.143665744068854	0.128921885710686	0.097208644467762	0.0959896998782794	0.121730495313507
Meth.RPL32	0.190032135039909	0.313584437878429	0.419195529312929	0.252496011051818	0.318533420925509	0.396418562409287	0.309365152771954	0.237111822831267	0.373336894962679
Meth.RPL7A	0.104332236704145	0.190900461004262	0.248348194673572	0.163500106192367	0.186460599720097	0.249244632602779	0.192440071693008	0.156426927382757	0.271888493564338
Meth.RPSA	0.166144808240408	0.289949651601643	0.380481269001103	0.233905226381352	0.283215300250787	0.377250605020418	0.25833661027568	0.223015473454285	0.361696686902481
Meth.RRAS	0.150988991611447	0.257493752012768	0.331492621300673	0.204196549724632	0.247518695542886	0.31718440662563	0.263651586630845	0.185908100568421	0.328380834992889
Meth.RRAS2	0.0945190024788408	0.126313250587137	0.195273900918432	0.114433149274686	0.135466035553825	0.186589742477218	0.147624077841082	0.107562658915753	0.182215144870082
Meth.RXRA	0.127107048986382	0.202523232332143	0.271960359851754	0.16101151889464	0.20072027562154	0.276177087313272	0.200954282296077	0.163556690554173	0.263574817888777
Meth.RXRG	0.0400140515164293	0.125273583518045	0	0.0664595353535085	0.162707491845178	0.138565322910837	0.108265866518196	0.0611174273584273	0.173595159258434
Meth.S100A6	0.151572084544871	0.269601267485525	0.368881535627836	0.237836892137442	0.264305477530591	0.353692102720726	0.237891908159417	0.216069487392962	0.333386145066898
Meth.S100A9	0.0357101121367389	0.0570166881186775	0.0809554003119793	0.0499966262940019	0.0590204113787779	0.0784724131422231	0.0559507505718137	0.0437335701564624	0.0749229052660753
Meth.SCARB1	0.0334668508248787	0.0591912842920107	0.0791609612457192	0.0521596631085342	0.0604787384585965	0.0783514740699872	0.0582750488529811	0.0443517384055147	0.0804601964776765
Meth.SCD	0.141574264195397	0.18374443354052	0.333673687413003	0.210216041152591	0.247059343915157	0.335363086579135	0.246053006072964	0.171716585263231	0.314410652044286
Meth.SCG2	0.178882520118617	0.295316001260056	0.402357321459506	0.25605065650774	0.307536362131562	0.384308182558658	0.295784557532573	0.218267361767569	0.378228790444866
Meth.SCGB2A1	0.0392601494735343	0.0215431635581095	0.0890929564702457	0.0589209730890234	0.0630793938151806	0.00048139443687614	0.0697589469183024	0.0515787698169428	0.0746604601889632
Meth.SCN3B	0.0616878263400579	0.100222637069865	0.136050680410885	0.0849340015882974	0.117992061400318	0.150338444291873	0.0990967612022146	0.0665149847574684	0.116036588204318
Meth.SCN4A	0.0312965861424488	0.00271606671464531	0.0772928020059684	0.0459626930881135	0.055777579548696	0.00468388186365382	0.0513303774942716	0.0427645173069257	0.0636983552032019
Meth.SCNN1B	0.125876149985619	0.182441290020667	0.217497255440133	0.131394184721558	0.185951178448814	0.201497419252015	0.151458738185858	0.0805745897768405	0.210648840990385
Meth.SCP2	0.0998283730312335	0.0954749138486727	0.163937239893511	0.100123387797136	0.13521607367102	0.143674527308761	0.116001225103346	0.0975323458608948	0.14259594478505
Meth.SCTR	0.0318364099740746	0.0586231968422005	0.0802148996180223	0.0196469396244246	0.0630094287049316	0.100351438078499	0.060170427840999	0.046481360467563	0.0801346808690338
Meth.SDC4	0.0958520929339824	0.00136089138836736	0.12709978625561	0.0820233684547036	0.106394932398674	0.136391242488084	0.107762093878563	0.0931004845759925	0.10617861089835
Meth.SERPINB5	0.0640783774100942	0	0.112195387228905	0.0674025997910217	0.0818265943168241	0.0891918027304618	0.0920482122476961	0.062188610964322	0
Meth.SERPINB9	0.0461810019738236	0.0591949076922954	0.0828955412541462	0.0497576939329103	0.06030333976265	0.0796541780470154	0.0585337752950176	0.047335643980481	0.0817293938927286
Meth.SERPINE1	0.160166263151203	0.278565951934003	0.394149708896543	0.240929321107937	0.283359657450853	0.366759355763042	0.271763561762756	0.214262890809198	0.317465543711489
Meth.SESN1	0.168933453630289	0.3130093401775	0.423333206395522	0.259868459978782	0.31905472898029	0.400846468221754	0.31714078839932	0.23377997136484	0.380397876358318
Meth.SF1	0.151126190140933	0.26306418251715	0.351289015466952	0.21970238974242	0.263334155828639	0.364030233872031	0.266660474332983	0.218241047670443	0.370039637121678
Meth.SFN	0.0410270598703182	0.00114935347068176	0.0915539187609566	0.0561563935610445	0.0716620386021647	0.0743974994291311	0.061778239835318	0.0515383486690631	0
Meth.SFRP4	0.0537971399514666	0.101845827100469	0.0992252197302363	0.0586499817434879	0.167939679831221	0.098773686301404	0.0725268813001169	0.0480719761409646	0.151687297810527
Meth.SHBG	0.0550005866724177	0.0606729665131346	0.0805874026584423	0.0504228531811534	0.0618893594403815	0.0818548747582933	0.0568223919244822	0.0437150789938889	0.076480025534718
Meth.SIM2	0.0607141848688963	0.0903554538128846	0.123546678298373	0.0905220193155779	0.085520269964787	0.108409162501573	0.0712885739097656	0.0839721595261802	0.115620499079212
Meth.SIRT1	0.0440312702970351	0.0599966103647463	0.0747126803127921	0.00273868047491336	0.0579998484778698	0.0741461086906766	0.0632837139481409	0.0451989855124763	0.074129673314028
Meth.SIX2	0.0632930688668794	0.16599237657508	0.203346937416387	0.13701862860191	0.184619302667242	0.206935548894821	0.134584663660639	0.109715788412315	0
Meth.SIX5	0.164657135244204	0.22447493629699	0.350905355267898	0.213469532527008	0.271954654962071	0.373210031801047	0.261891042584425	0.20367834820918	0.354336996120896
Meth.SKIL	0.148920385394564	0.258065273188578	0.361751553898891	0.220193169146612	0.244127755625569	0.339289022931308	0.261393738550162	0.199428194329831	0.344385810293951
Meth.SKP2	0.180094761068089	0.298815205945159	0.431800716564124	0.25254530553889	0.328788898611987	0.413694143936101	0.304346645233245	0.237223498896974	0.392708654565737
Meth.SLC18A2	0.0826790837158209	0.0749577951609695	0.106150058996092	0.0675469217791142	0.0973558688887941	0.114520514810403	0.0701455498152444	0.052897521453224	0.0990439902498929
Meth.SLC19A1	0.0695923791709765	0.0711921008702683	0.0924184646776701	0.0634362513129556	0.0660253072917694	0.0829070363191027	0.0621888176119032	0.0527668860794355	0.0828948491130316
Meth.SLC20A1	0.139777119365479	0.225002284661524	0.306495822228887	0.217009117623302	0.2411651965777	0.3144982485373	0.242646938868328	0.182361619436653	0.32058054832784
Meth.SLC25A1	0.0515100600639731	0.0659657916959303	0.0975780059342476	0.0596286835690589	0.0719640734790102	0.0958608592236288	0.0693336499164741	0.059169103679327	0.0892457885877855
Meth.SLC25A5	0.0328088380974836	0.00117884126372871	0.0744389423884123	0.0518868875773216	0.00161055651767538	0.0767933774381716	0.0603463857564003	0.0435489811145378	0.0760439967174429
Meth.SLC2A4	0.128199403177378	0.218895803247474	0.285592791525524	0.190904945847415	0.223660083147182	0.269349157919995	0.22019394706624	0.176280814010544	0.25696745760678
Meth.SLC30A1	0.173077825040264	0.273868871121257	0.331942975712718	0.207046106678157	0.273624613447674	0.301377976464713	0.267434831294062	0.178267652426985	0.33050542967044
Meth.SLC34A2	0.00174343987168688	0.0776874447058475	0.120201742971071	0.089499816307495	0.106598426913354	0.142889924319422	0.0722039650146961	0.0626710329054605	0.116865395097429
Meth.SLC4A1	0.101547727029485	0.0826371130953904	0.121951613099332	0.0812233957029551	0.0872835211745872	0.127618036902148	0.122639559682932	0.0819778766260537	0.101443218497196
Meth.SLC5A5	0.107702844033621	0.119736537173141	0.147534081966614	0.0822867140075873	0.194814730885788	0.171646169821669	0.0848577014072215	0.0660313173882919	0.18604749717237
Meth.SLC6A3	0.0329275660900755	0.0688053657014532	0.0832376889402459	0.0534358667316758	0.0958852065028934	0.0838335406701037	0.0572466680229478	0.0452211010829457	0.104999271340474
Meth.SLC6A4	0.0962742951707176	0.0765572272852439	0.118226569727532	0.0888744145610283	0.116453939631734	0.071094079755924	0.062048865871591	0.0696182861508397	0.121315367940395
Meth.SLC6A5	0.107010218850712	0.163260186947561	0.199477978382765	0.113862516017653	0.191503686827342	0.174022749572457	0.174482039037652	0.0739787160281736	0.187538964930174
Meth.SLC7A1	0.138224293574708	0.234840762910133	0.332122333956526	0.208683139376621	0.248168551435921	0.323331815946764	0.25331157642222	0.183987757377267	0.334623821975502
Meth.SLC9A2	0.095449148148649	0.0039574567019913	0.133703176123959	0.0863801120102575	0.117587620749291	0.137429678542416	0.0968743093513402	0.0927475287874475	0.103596938542062
Meth.SLC9A3	0.0558554557149261	0.0840892981847326	0.104189739535689	0.0873008488578201	0.127876206417739	0.122788692427364	0.0687393879488933	0.0473923357123404	0.118219216488624
Meth.SLC9A3R1	0.124501553136248	0.149162129539553	0.239055968846909	0.154791568088923	0.189728325363209	0.233143810092589	0.187506580108365	0.150399827503967	0.1880866192751
Meth.SMAD6	0.145984729954485	0.232011862133128	0.335541255069737	0.206013034944524	0.260405457442866	0.315483138717605	0.249326788424506	0.190344669567889	0.322525669162341
Meth.SMAD7	0.13655730020033	0.244038657784898	0.339206909879562	0.210125232603552	0.244155783698494	0.337000740472576	0.238136213500563	0.200199712016866	0.319695557362636
Meth.SMARCA4	0.147262251867314	0.234618526553125	0.312646393422807	0.197784525210243	0.240258672389163	0.30493974402065	0.220338776423131	0.181469620421283	0.297862807217656
Meth.SMARCC1	0.138136976016488	0.176434876502167	0.262203824481899	0.167563007149797	0.191156423002314	0.264576105742225	0.158765503973472	0.151178378206939	0.255345522145904
Meth.SMARCD1	0.16173999975974	0.234767952027456	0.36270718354232	0.221064257270619	0.272754582732253	0.260839371263071	0.27531288598242	0.207775478035266	0.348780306752829
Meth.SNAI2	0.143377880476337	0.228552871110151	0.313325773207428	0.193150477837758	0.238324442422014	0.316025026392402	0.216695664208865	0.176809793100847	0.28432543619322
Meth.SNCA	0.0578343349997636	0.235530280255712	0.311467132525951	0.184308350927871	0.297336289012683	0.365409072482041	0.231326591864358	0.0878599536480005	0.319889313204238
Meth.SNCG	0.0435631786118246	0.057813907932647	0.0804042550052261	0.0510973590664369	0.0617782248426959	0.0790678826073908	0.0565373532813691	0.0438161280727689	0.0762411167666517
Meth.SND1	0.117077332132378	0.164188024875646	0.294196548058456	0.186459612961492	0.218285048824634	0.259418515255448	0.21170690138173	0.141792812362348	0.273594968353027
Meth.SOCS1	0.175824882860691	0.262995387606813	0.329613432296072	0.231504044091432	0.258451909767277	0.370732616188229	0.273532231398838	0.174853920864661	0.336746978614597
Meth.SOCS3	0.0975070687969077	0.173824678055498	0.171620766921444	0.17579341102937	0.175524597855628	0.248608491654923	0.142842987933284	0.0798019533489707	0.253122217822749
Meth.SOD2	0.152308077282437	0.259686055867847	0.373336628005977	0.223935122763889	0.273252653778932	0.355982743083989	0.254348106335232	0.212765499774644	0.351883466244757
Meth.SOST	0.0442320514505261	0.00203963036410606	0.000228851763728932	0.0443490076628828	0.0541158714330851	6.53007695769637e-05	0.0494312233554492	0.0400620487899221	0.0676747696603005
Meth.SOX2	0.0335725615378763	0.0621109355981	0.0850207585087066	0.050715551796258	0.070772301953581	0.0883355769592696	0.0583069754399183	0.0468023226393217	0.0861665697747734
Meth.SOX3	0	0.0719951103381689	0.0935299912983623	0.0643568791171009	0.0959477252372532	0	0.0574745793424244	0.0479207258546999	0.0863354373952248
Meth.SOX5	0.148885536727964	0.237516391596834	0.306285963712644	0	0.282452687908601	0.348008019796918	0.16180069918559	0.141303638408356	0.325515858304267
Meth.SOX9	0.0539039303183687	0.103895420350337	0.168542288289515	0.092053354183261	0.157432475250694	0.169413188461253	0.0839643521384921	0.0877509738110822	0.118082026890937
Meth.SP1	0.0845858015638101	0.140171476766691	0.190592764982524	0.120263784876333	0.142328107551985	0.19271251602676	0.156217226590865	0.114340318543012	0.206079498429563
Meth.SP3	0.102273883148348	0.122109934756404	0.185178736671086	0.115712214074954	0.14021141931829	0.174823229062589	0.128122493467308	0.113144528205173	0.14665360317817
Meth.SP4	0.156230014203395	0.166295956450496	0.360243292501256	0.232282966521447	0.280705493956041	0.33161749407123	0.225846648120649	0.204165540013217	0.301850926777772
Meth.SPARC	0.0998749741446665	0.148554814362226	0.000150504520411573	0.00125380946553469	0.21060947581066	0.000176110432353971	0.0856730697044981	0.0642160070928268	0.21563092471299
Meth.SPI1	0.0431465911901575	0.0648407574486032	0.13448645050186	0.0580550786114524	0.00089557044447846	0.0776347777605659	0.0605412415966612	0.0499487360244675	0.0847923233098537
Meth.SREBF1	0.0571799105898455	0.0614029429418505	0.0780493662753821	0	0.0628638433507493	0.0729802347074008	0.0565445335995652	0.0476023903255522	0.0742901112874947
Meth.SREBF2	0.136468963789714	0.215909371602943	0.298764402688689	0.188813208990273	0.232761956930926	0.301656525018486	0.233258966415016	0.170012260535726	0.298492061867135
Meth.SRF	0.0806848628329434	0.130697615287552	0.165852597917039	0.115749621712462	0.127782707355587	0.169110949299363	0.0965042547542734	0.0846821668654022	0.179113439451731
Meth.SSRP1	0.115905155346093	0.144022403929349	0.192463773345149	0.119820226850735	0.156513490322606	0.167708564924175	0.15090917320369	0.111016878695356	0.172969832483529
Meth.SST	0.000148495703341595	0.0765686345069349	0	0.0522920919528889	0.170656044832641	0.0933778848102313	0.0657035000656051	0.0436353148162188	0.150188602691117
Meth.SSTR2	0.13282820094385	0.146234213196878	0.180492371628121	0.152503488044025	0.246874817657078	0.206065121137658	0.112194059043005	0	0.267464032803103
Meth.ST14	0.0433689399454005	0.0348005488558291	0.00160519459837503	0.000603224284837963	0.00743502941473798	0.011054622470569	0.0522435166186168	0.0406592070688212	0.0611289438267888
Meth.STAT1	0.157992680486851	0.251975364383387	0.371601910525446	0.217842617436995	0.266648660441532	0.318887296088456	0.249273203498108	0.210517132520561	0.340138900271681
Meth.STAT2	0.176363035175128	0.285354398284707	0.40230666038698	0.233546135348067	0.298945097390241	0.36783989833427	0.285417861403034	0.221377884119982	0.368193237773793
Meth.STAT3	0.109707894342076	0	0.207508435945605	0.182855456746103	0.226497329126194	0.162431687384229	0.00121759658449825	0.114549084643554	0.2977049068833
Meth.STAT4	0.0330243247976078	0.00862636695452352	0.0911842903812391	0.0842546934729018	0.0618768128968554	0.0888051257189908	0.0514126100777702	0.0418023911127284	0.073173504654978
Meth.STAT5A	0.0963090381049567	0.0979515679190833	0.111213159703416	0.0704610063135925	0.0943182394038082	0.000949186973809421	0.0997708962084477	0.0584808911625816	0.15221914555656
Meth.STAT5B	0.130514018070594	0.171277352323306	0.218266151927036	0.112952667100407	0.244025333434817	0.00659135892114367	0.0904005034733327	0.107046240892978	0.268868498143883
Meth.STAT6	0.152380878607409	0.266056039694354	0.355719948942724	0.226789476598568	0.257812209872459	0.340068750869811	0.256913675612136	0.197057879229763	0.350730454981052
Meth.STK3	0.11970679870195	0.138285929973712	0.214580767349631	0.132887866647439	0.167374553070166	0.209607718554281	0.167706651208233	0.132674199473598	0.161262708594252
Meth.STMN1	0.100670690486121	0.00107539735990036	0.156230437812547	0.0937866630537396	0.120629393164567	0.154288023031167	0.104567083651026	0.104182553359967	0.115885515581174
Meth.STRA13	0.152578000546907	0.224217850092515	0.297547966870647	0.219141759141019	0.27652530488516	0.338757702352011	0.243721123318241	0.145307144746365	0.299522276985713
Meth.SUB1	0.190475013181416	0.330929924064939	0.442335678135134	0.268144320618484	0.318923507140554	0.410192252564784	0.32368307089178	0.257837907597257	0.395919400819356
Meth.SULT1A1	0.071921620512587	0.187885278221211	0.245713104257813	0.132465546759167	0.210943806033629	0.272941960822816	0.178607713696787	0.129054509415331	0.204434251761362
Meth.SULT1A3	0.0585161570848872	0.0890867059339177	0.120191045229554	0.107481911621129	0.134145650232932	0.119446578814239	0.0893104675514741	0.0519865575444481	0.154597823601728
Meth.SURF1	0.0329159932321606	0.0572782324860003	0.0801459493546298	0.0517287543780356	0.0622476247163221	0.0773690941749562	0.0569779822807795	0.0446141188613808	0.0726096061109096
Meth.SYVN1	0.162264933481888	0.283496539696339	0.398515219354032	0.228491517932737	0.280575047377342	0.378379774827461	0.279261746232064	0.22132025384321	0.369173431559797
Meth.T	0.0318727091982559	0.0920662326170872	0.00135891763867343	0.000852642251087828	0.167077538976028	0.087652318409442	0.00071725532356056	0.0431623615108188	0.173257622712562
Meth.TAC1	0.0348961581694301	0.0782116524732312	0.108852000607675	0.0582397826640087	0.131722570868858	0.0996305912517052	0.0668447962280028	0.0519244471002752	0.134191412224381
Meth.TACR1	0.0379410550860559	0.0999295184103104	0.127145159617235	0.0642150555712054	0.139728551914795	0.0158668786548301	0.0665669154602734	0.0554240751276338	0.119929929460147
Meth.TAF7	0.152975461414893	0.229363503751607	0.323565244003626	0.237003052127736	0.279508323369936	0.348108923281921	0.126426649801878	0.148294603633259	0.334990224734585
Meth.TALDO1	0.145963629838451	0.241022471645095	0.328117666615772	0.205789098455434	0.245937935715843	0.298474457039986	0.231403577686485	0.170319743888228	0.309627508574254
Meth.TAPBP	0.140618666632444	0.255931487624091	0.341545789007884	0.208816587965644	0.259206257427533	0.339148683145929	0.229234702807953	0.192161821209285	0.32560003050989
Meth.TARBP2	0.175877104542444	0.307089966870009	0.410150439650256	0.251572058337242	0.304723152773616	0.39959459488505	0.306585247943316	0.226157964620806	0.411020441048946
Meth.TBP	0.123697838486919	0.135009776318752	0.212362945469785	0.126557137524422	0.167101941508027	0.217240727904656	0.169764364553312	0.136835218409638	0.161077754747294
Meth.TBX2	0.0642509388326362	0.0688312366284246	0.0923454242569101	0.0653070565117193	0.0758421223299812	0.0932459695033505	0.0636180953144471	0.0464444166440807	0.0883326058189317
Meth.TBXA2R	0.148529042910988	0.22956089500943	0.261810361404856	0.250454197576873	0.233939390506178	0.358844475695231	0.249433120586069	0.131317776722434	0.287021793277574
Meth.TCF4	0.126968574444458	0.224061707022737	0.317285478057397	0.192366749400089	0.230761304491145	0.286448714095625	0.21823443135662	0.175863142737492	0.284230892243685
Meth.TCF7L1	0.0887731978551423	0.178491765699893	0.20952684847603	0.129986346512653	0.18480594727436	0.253919357595779	0.11066842219089	0.1045380085211	0.212499844080423
Meth.TCIRG1	0.0341906976814875	0.0560747585513911	0.0023624870230238	0.0118568636903244	0.0530209226276155	0.0720766396855455	0.0541290635328004	0.0395650654232078	0.0738933509677962
Meth.TCL1A	0.0317884209786252	0.00266391478436662	0.000885893115068093	0.0482119805122894	0.024588024747053	0.102650002116952	0.0586284754235741	0.0415368145971186	0.0858291401568546
Meth.TCP1	0.165714086774724	0.274844205606186	0.373887427723098	0.241686169308808	0.285515933404803	0.387928506073766	0.274992911677762	0.214635088451933	0.364441198359552
Meth.TDGF1	0.0794270627486062	0.0743504987981707	0.100007378590865	0.0614439976275774	0.0699635356052362	0.0986383120266025	0.0953851585365243	0.0586708057640243	0.0857036141128673
Meth.TEP1	0.0563742721870238	0.0940094674929301	0.129570606759917	0.0846740587426829	0.100505736527414	0.126769460590878	0.10178604684663	0.0772730221207747	0.150166520654564
Meth.TERT	0.0326552252945134	0.0570589766236023	0.0731279153118108	0.0184915273208365	0.0611686810518411	0.0722825170353595	0.0550690562301881	0.0414348142057579	0.0730306488929982
Meth.TF	0.0431419013779584	0.0612283228402585	0.0797141870085803	0.0488489218771804	0.0683118796074866	0.0032259667873996	0.05553881098377	0.0469483283674197	0.0788576106701989
Meth.TFAM	0.137354030150992	0.216992262732502	0.317419101166103	0.199902342205708	0.230784463343125	0.267731924956335	0.221089519242408	0.148909239871892	0.270075752575407
Meth.TFAP2A	0.0915050793678052	0.132387569377532	0.188886624752807	0.112342796808165	0.160568643312332	0.198621143241547	0.133346392899914	0.12416407211493	0.139287264545166
Meth.TFAP2C	0.0737560514431647	0.104458606661881	0.135887368545181	0.115710366882435	0	0.138522288251916	0.0815121779352398	0.0896581938411448	0.138324575711406
Meth.TFAP4	0.156141489876881	0.269472571071497	0.351847266965589	0.233508909627946	0.259156576367072	0.379720322622923	0.272397949591225	0.192664117601262	0.374105552930298
Meth.TFF2	0.0519035987400732	0.0595804116124303	0.082891846799074	0.0527647891179265	0.0621061204908032	0.0813687150400532	0.0618257514396871	0.0457842690777277	0.0777841982055627
Meth.TFF3	0.0501463498104437	0.0605849806025758	0.0714404171804254	4.89658774374488e-05	0.00161261392106145	0.00269874498912073	0.0640616802873793	0.0434336699745949	0.0608791210752804
Meth.TFPI2	0.0403789981705421	0.113287241731197	0.130864350759008	0.0872662297622056	0.134520710858174	0.141290975488673	0.113071500290446	0.0694879731380132	0.161526143691158
Meth.TFRC	0.164869099479154	0.235350778506117	0.335799732559347	0.223686013644157	0.264387786217278	0.311276871307186	0.245850589726707	0.18489189605574	0.336913882660909
Meth.TGFA	0.135502076634218	0.218502119105445	0.289539417883225	0.186694824636519	0.210198172039532	0.293251532176829	0.205086583198037	0.171475698917552	0.252787775908883
Meth.TGFB1	0.032188292442087	0.0574487726867893	0.136327922960185	0.0510451160259064	0.0634849309651378	0.0203165701896515	0.0541259436027915	0.0489088591447494	0.0646807888335827
Meth.TGFBR2	0.153369336091999	0.244479525499634	0.280927963591594	0	0.250355418084207	0.312867307401479	0.228925156305249	0.158835865264581	0.280041346493534
Meth.TGFBR3	0.10946212503908	0.0987923890711715	0.14582586102966	0.106032737688374	0.134356648893213	0.120602864690678	0.0868955368270132	0.0708728657015874	0.140462097111222
Meth.TH	0.0354057797888433	0.0584326585095842	0.0826778410120666	0.0471105623710006	0.0540219621417709	0.00206704784951743	0.0542237453620805	0.0459392109956013	0
Meth.THBD	0	0.115272171248335	0.19607156442424	0.122755474138792	0.158111968379195	0.206266100952099	0.0963121411191505	0.0889573410742655	0.146027720237079
Meth.THBS1	0.144204140660391	0.240297642101852	0.317947428393694	0.197861265276642	0.242470306123327	0.323975843022711	0.239682946204553	0.151072869048613	0.277027667891686
Meth.THRB	0.109765169226152	0.1307181165944	0.171785851676219	0.13191905451167	0.129421406464926	0.199585849231434	0.158386233915174	0.119935402196215	0.184720148481439
Meth.THY1	0.0379754635995139	0	0.0817440961849167	0.0484951308337277	0.0572836461390106	0	0.0542884076584336	0.0477227354121911	0.0693740666014535
Meth.TIMP3	0.0502522927081998	0.0743988436677179	0.114991775310036	0.0649816282203055	0.0820201659518359	0.000543793713714805	0.065558091973199	0.0538906785400933	0.0764558726837659
Meth.TLR10	0.0693189031568289	0.0919377310209332	0.130329483998836	0.0741669949930459	0.0943563632956392	0.128344961731216	0.0971448582791227	0.0757495859969046	0.105987626457013
Meth.TLR2	0.120990950781442	0.158986196398012	0.229351592652002	0.145552425581649	0.178552598815885	0.218122128815537	0.138876874621012	0.140256221726629	0.186427075267382
Meth.TM7SF2	0.0342516948701316	0.0554472067411875	0.0736074162495328	0.0485424526906627	0.0584314385968372	0	0.0524124294709356	0.000827139358812812	0.0692441576207446
Meth.TMOD3	0.0734414275319225	0.0041615894205854	0.108406131874017	0.0738694974234173	0.0865252434625466	0.112278478395475	0.0935451748800578	0.0694591423774345	0.091543043615822
Meth.TNC	0.146305689768869	0.256212605668113	0.352960956517055	0.211088289659423	0.25924885128802	0.337071999020537	0.242166059985865	0.195506239284457	0.314800708141442
Meth.TNF	0.0831066290290794	0.0953970009511957	0.112652155008165	0.082630607993965	0.194591106523189	0	0.167012924129309	0.0746719321490282	0.137454761169587
Meth.TNFAIP3	0.19490828716766	0.314067151537631	0.410031560510055	0.266450787485553	0.318615401756317	0.44441524331025	0.321165856914236	0.211983909525838	0.413026397913536
Meth.TNFRSF10B	0.139101997347544	0.246566506184223	0.318931457044609	0.198997145485639	0.247975330556303	0.33243555494476	0.237339821545151	0.186793244015563	0.325093683908393
Meth.TNFRSF10C	0.0801801975408862	0.0768035456003105	0.123394835610021	0.106264217156437	0.12478272018223	0.131950372284224	0.0662923783282359	0.0640810596625903	0.160846289282605
Meth.TNFRSF11B	0.0911124540685217	0.100284319441632	0.00257692039094766	0.0609941833310182	0.14121927950054	3.81481574667168e-05	0.0957279955346953	0.0667786489820754	0.1331749873084
Meth.TNFRSF1B	0.120465269160181	0.124679466086256	0.15082831432612	0.193713776722382	0.167429314528382	0.189324904657407	0.112097409165046	0	0.242719064785622
Meth.TNNI3	0.0347847161765948	0.0621789921230613	0.0856672968037124	0.059015806227524	0.066569777436136	0.0869514771376355	0.0571630275768952	0.0511739858592463	0.0808556032102776
Meth.TOMM20	0.137453549130657	0.229808613770386	0.327330752195196	0.203191690427917	0.250908348231967	0.336080341073491	0.145642768416572	0.188992651024811	0.332393411127382
Meth.TOMM70A	0.167672486983758	0.323960862943511	0.426010547354654	0.263645919337937	0.282989663218183	0	0.306613091464905	0.24361481003775	0.347366143554103
Meth.TOP2B	0.158750123968189	0.290224448427108	0.409191306875488	0.24161252155718	0.299436431071065	0.385393032946393	0.301030413717608	0.240836338918226	0.38659174515057
Meth.TP53	0.153258745606195	0.263094003891916	0.370242181420161	0.225726700837702	0.280335655119889	0.35860225438102	0.259786438777086	0.216141373273235	0.342377821523739
Meth.TP53INP1	0.0861615421453428	0.141735858244231	0.215742583430383	0.131650734590372	0.152060619687061	0.198594761671105	0.16464769110754	0.127493800770749	0.179505914050284
Meth.TP73	0.0497401465048697	0.0634875403553836	0.0991608349910813	0.0630875684801176	0.0865088201404656	0.125216178747842	0	0.0577778758855706	0.112178492243489
Meth.TPI1	0.13586344214433	0.205070496125893	0.331944573599295	0.191315565985612	0.2259667512696	0.301991184513258	0.228257131952447	0.183153993318046	0.313812620909885
Meth.TPM1	0.0424970805496276	0.0613822461073828	0.000772939038875475	0.0453882129816025	0.0526761595277982	8.91588956955235e-07	0.0747027061766948	0.0406538607229049	0.06594380678954
Meth.TPT1	0.188844944411558	0.300127638227249	0.427137943490498	0.222089244128378	0.335388748784806	0.398028452112516	0.30714405590241	0.237755920005126	0.368589058691011
Meth.TRAF4	0.126088230788189	0.205562834282988	0.279419605120414	0.184064573114185	0.216753628261053	0.285552862788968	0.162686001378542	0.169177005527109	0.279646496272082
Meth.TRAF6	0.0971966444999881	0.168710761055474	0.221294400270439	0.144758315813267	0.17096702390526	0.227923594087139	0.169204286702834	0.134269580122897	0.230878481979535
Meth.TRH	0.0315662154081383	0.0556777437997411	0.0725756154083881	0.0457349682524895	0.000685171508635693	0.000841905005705687	0.0540497278446397	0.0431752170799348	0.0597120413835691
Meth.TRIM25	0.159486720904933	0.224070034266953	0.30705070477666	0.205146322689751	0.239063339309347	0.338793322198967	0.25254332769748	0.179391996928719	0.32297421119115
Meth.TRPC1	0.0505474857752845	0.100431814775457	0	0.0748557833392216	0.13645934206645	0.134545956634132	0.0848696332896534	0.058439768870774	0.161670078278349
Meth.TRPS1	0.111465751111948	0.264489398038427	0.300097178698311	0.206463631006513	0.286509007320049	0.312221622100857	0.229249697542248	0.108603332424472	0.298119600893184
Meth.TSC22D3	0.0371458004712573	0.0721873404280898	0.103678440165128	0	0.0907909112957013	0.0888941279711177	0.0619966011796377	0.0571544453748628	0.0983405866860721
Meth.TSHR	0.0703561038186518	0.0715156836050979	0.0920757110638799	0.0567639726576433	0.0660477484208456	0.0907436488199082	0.0821328455334525	0.0562626631980627	0.0859376713530953
Meth.TTF1	0.0787296261763441	0.0646327883355283	0.0958380920157297	0.0547029859153847	0.0682437896291382	0.0820056407917686	0.0670390230194081	0.0553438407066143	0.0832336557569888
Meth.TWIST1	0.00108330806061665	0.0858324091482228	0.124439546044746	0.0851708545932929	0.144656092005027	0.151336896054035	0.0692869046188626	0.0571745630946984	0.1680660790232
Meth.TYMS	0.149508566004933	0.240264490441992	0.329148645192559	0.200331442344524	0.246770309917977	0.340030760895975	0.209884627720414	0.175590398930898	0.320700875378165
Meth.UBTF	0.155877253535175	0.217217026139138	0.289893797850631	0.211062741422304	0.28969401764684	1.50419079763817e-05	0.0966436688082917	0.13794688600824	0.338492367074592
Meth.UCP1	0.105306881576389	0.0997612502836405	0.133367138807588	0.114486993213386	0.138588037991511	0.144069240692859	0.078032869302393	0.069996516812101	0.152368190735589
Meth.UCP2	0.135799822896391	0.238122701865303	0.000209124709476697	0.199274891708326	0.242803809018777	0.333337557145567	0.254327521044875	0.0995587651587817	0.317532062008949
Meth.UGDH	0.0353599068061006	0.0768170926095707	0.10589742130715	0.0608565355562803	0.129086231069409	0.100262277330386	0.0690173613372106	0.0568127154627064	0.130966334546256
Meth.ULBP1	0.0990604393184926	0.166987223266063	0.192911960656703	0.155310567749434	0.16064543853743	0.233760492648412	0.182123192488297	0.110306413771599	0.229308428626972
Meth.USF2	0.209208226810202	0.254553702473792	0.374525192169211	0.237004284614459	0.291000798534893	0.352775302123374	0.298628506523665	0.23331025382668	0.381874682761708
Meth.USP18	0.142079611010403	0.141086542103856	0.245127329986338	0.15232802018135	0.197217779654684	0.25490046755918	0.187467391475691	0.153541937564024	0.186396430931574
Meth.UTF1	0.0405467160062682	0.0725485967965458	0	0.0656807558113795	0.104767724467369	0.116846003030581	0	0.0409447587527795	0.121306486015129
Meth.VAMP2	0.0987365104981289	0.17641606830132	0.230457065445519	0.147466944317676	0.181062058681717	0.238685156849368	0.167428505448606	0.128983724355712	0.235530754202221
Meth.VDR	0.150284923933682	0.262630775918907	0.348919829997979	0.218603759681259	0.265325216542508	0.340558352000706	0.228140046844666	0.189156236365444	0.327801945724214
Meth.VHL	0.15244766324896	0.232989137893489	0.323537725117543	0.206553036397715	0.234071185075059	0.327405063024912	0.239990052879747	0.184847682282385	0.322969025871836
Meth.VIM	0.0575571280886535	0.15898341569541	0	0.174749303694165	0.290515525969917	0.460781813498058	0.000870641888015212	0	0.344430162058897
Meth.VIPR1	0.0744704642350741	0.103687148878878	0.134103407844697	0.0966335718407044	0.111909099038809	0.143370244580244	0.0919414121821753	0.0871502654389584	0.168141703796012
Meth.VSNL1	0.152885223391183	0.236723777641611	0.318985695492554	0.198186222243178	0.255616996386585	0.334139639526706	0.246135998958145	0.19982608309846	0.281128754369749
Meth.WARS2	0.151581238358925	0.260959118315555	0.35847044764448	0.22005372209164	0.261700027219422	0.33248801861081	0.217289276414221	0.207324803264509	0.34344401199214
Meth.WEE1	0.177692233686862	0.217506777106429	0.423930383385497	0.250163861223701	0.309503446728414	0.361933003166162	0.271853713304786	0.24183614909462	0.372376047572287
Meth.WNT4	0.0439446507634827	0.0642080551120099	0.089911760235652	0.0568710976435974	0.0716981304870194	0.0877336114521615	0.0669901537761503	0.0562927010848307	0.0927461642294235
Meth.WNT7B	0.085686269810949	0.110365319332491	0.172884865988636	0.121602443939569	0.122657924098426	0.183963404086842	0.116673910864407	0.106031018863281	0.158292988903765
Meth.WRN	0.0907650352450675	0.0930764558084358	0.123883551290297	0.0785875946063976	0.127211162992591	0.123900189842736	0.077313386854695	0.0567170280009407	0.124771615404079
Meth.WT1	0.0545636485952949	0.0847876153495984	0.105172552923712	0.0668916823613476	0.149856729392205	0.106695190150386	0.0716594556520292	0.049823473644223	0.131770958396913
Meth.YBX1	0.0341114434999011	0.0610801588557497	0.0885410574707413	0.0514337612206921	0.0642122361576078	0.0806190042007729	0.0596503167246424	0.0503573820365487	0.0836917925532556
Meth.YY1	0.143827090806895	0.241719902698956	0.357860115745852	0.218989501452006	0.228642012346179	0.343180951355722	0.24533025345389	0.202018410979432	0.348941190207631
Meth.ZBTB16	0.0393305255368652	0.0625185536651083	0.0784350018169034	0.000373394346997268	0.0684364560094003	0.0788039506016743	0.0606303302588557	0.0451859972218214	0.0757967363764112
Meth.ZEB1	0.104032244548788	0.164586258168824	0.226111260132811	0.141050135938521	0.147972216312317	0.255855954871633	0.183613012375932	0.124467613948337	0.223612655257701
Meth.ZHX1	0.0954218801524967	0.153739822325721	0.217401461601831	0.13420979318815	0.16637541439207	0.218857938350701	0.166751670511398	0.126492118068705	0.223943380874993
Meth.ZNF202	0.155279055421056	0.264324153635145	0.374932802425317	0.227456223151503	0.270452398934682	0.333757159404476	0.271817041208661	0.209509766865006	0.339700369934901
Meth.ZNF267	0.110860168059951	0.218730845719563	0.256511294770645	0.150905982480462	0.254930412632018	0.227824758266263	0.208358814919046	0.116589183140244	0.288019137323132
Meth.ZNF76	0.12101521284238	0.149593443680604	0.233912920131139	0.13830423834655	0.181405778188472	0.193009148994473	0.15924114688416	0.119184463735609	0.173803481543294
Meth.ZP3	0.147508747056248	0.211663111376543	0.29589527138355	0.232044807465711	0.205222445071372	0.542389830701248	0.206277080951743	0.164654138652432	0.351031176718742
