# Supplementary material for: Preferential Activation of the Hedgehog Pathway by Epigenetic Modulations in HPV Negative HNSCC Identified with Meta-Pathway Analysis
Source: PLoS One. 2013 Nov 4;8(11):e78127. doi: 10.1371/journal.pone.0078127 (PMC3817178; doi:10.1371/journal.pone.0078127)
Supplement: Methods S1 — R code. ZIP archive containing R code used to for the analysis in this manuscript. The README file in the archive describes each of the files contained therein. To fully reproduce the results, the scripts should be run in the following order (1) Preprocessing.R, (2) RunMEGAPSReplicateThreshold.R, and (3) Postprocessing.R. Note that the CoGAPS analysis and associated gene set statistics are stochastic algorithms, so results may differ slightly from values reported here though qualitative results will remain unchanged. (ZIP) [file pone.0078127.s009.zip › CodeArchive_S1/GAPS/ExprsFALSE.MethTRUE/NormalTRUE.HPVPosTRUE.HPVNegTRUE/nP9.nIter50000000.SigE0.10/Pmean.0.1036200821.txt]

1	4	11	14	15	16	18	22	25	30	31	37	50	2	3	5	6	7	8	9	10	12	13	17	19	20	21	23	24	26	28	29	32	34	36	39	40	42	43	44	45	46	48	49	114	115	116	117	101	102
p1	0.00944355658246236	0.00472063485436282	0.00671803146662849	0.0474986370019607	0.00981305188212342	1.18320231306778e-10	0.196954371765742	0.049644983319627	0.0115961489403498	0.00215103688386382	1.06558288888688e-09	2.71440895574207e-09	0.00696089543648003	0	0	0.0126309017886455	0.00101706290887501	0.0211699122827366	1.2366146971044e-07	0.0800016219336233	0.02455593411606	0.000640732110560151	0.00441071023107753	0.00379570924462119	0.0139322362759799	0.0174488723947258	0.000122261553908664	0.0212094520621658	0.0120000481641946	0.00841893263298935	0.0124678321017986	1.05570698264004e-08	0.0192148991155777	0.128032353213504	0.0201204753014983	1.43531568015241e-06	0.0092070789646686	0.0154666454851599	0.0328787322456867	0.00428057767139583	0.00497841901937514	0.0140519848113192	0.053902871746715	0.00507216244675244	0.00125563574515829	5.42754582813786e-08	0.00678713815721974	6.6971762758874e-10	0.00656126992398926
p2	0.0156915286947131	0.016617346593259	3.40222442192951e-07	0.0052262185226179	4.85414479708386e-08	0.00477367887149947	0.0373894721442922	0.00346774834609451	8.39479399802222e-11	0.019143768486962	0.0360683582649605	0	0.00498865750494111	0.0732210940082024	0.00844185135897843	0.0137717067818388	0.021781982449729	0.00950124407783511	0.0153815891987362	0.0495124366285278	0.0114724978521457	0.014572685220212	0.0326279114200522	0.0120728839206468	0.0397149541049616	8.54025002569844e-09	0.0667059159480816	0.0242923844136248	6.04805694525859e-10	0.0284260551843703	0.0285117062570923	0.00970926290730959	0.00225864622605419	2.25122306907625e-09	0.0269156453581504	0.0377533950503037	0.0375527314683753	0.042897087704884	8.23400134819422e-11	0.0340734488841408	0.042812533679919	0.0275845329828495	0	0.0148464359757506	0.00369438672187117	0.00199454797719508	1.19852990271369e-07	2.13850588188554e-09	0.00322977644676525
p3	0.0240121119198953	0	0.0169490360952519	0.0187998013874723	0.023540175015493	0.00875986387850615	3.95796395363308e-11	0.0206799598732791	0.0196749176054408	0.0307600731460513	0.017661958771266	0.0300975221139548	0.0175018338781879	0.0170929440921804	1.04998682454167e-10	0.0190042461508755	0.0146944491565262	0.0256315369952328	0.0310683748953794	0.00438977918713699	0.0327228451031835	0.0256177688959788	0.0197154752433826	0.000576897731253387	0.0213426723654714	0.0472523383102893	0.0318087860361125	0.00333459026499628	0.0233264266510419	0.0372077264548236	0.0312867679535036	0.0312882354548903	0.0306299540646916	0.0102661730128324	1.01398482826137e-06	0.00260230953355237	0.0017509448447058	0.0203268459064067	0.0160987405389636	0.036850541262306	0	0.00325998159149145	0	8.07887979286111e-11	0.0285549391992128	0.0263966884988072	0.0271366163079828	3.55420236828212e-08	1.00324946371663e-05
p4	0.0135308780998235	0.0337068430245815	0.0827492423004669	0.101174186482244	0.0383360975359026	0.027837350711815	0.0124386071267792	0.0665812390802642	0.0147789012098128	0.0545224271086905	0.0226883408615381	0.06461688461165	0.0509502516886902	0.0212853290799336	0	7.74466001290131e-07	0.0150967540913552	0.00601256034412497	0.0150679388301428	0.014647802578151	0.010939292379052	0.00677765619950865	0.0395564685261557	0.00167428947086138	0	8.17385742207481e-08	0.00904326255621503	0.0159786209449977	0.0262357097080674	0.0061014679656166	1.80376749488433e-07	3.22940042680384e-10	0.0451560295420674	0.00204457823230714	0.0111543512410367	3.24751886796858e-11	0.0140527202006187	0	0.0194049848770626	8.35602158172838e-08	0.0387115430606904	2.50093354135881e-05	0	0.00614382671717738	1.22946502749512e-05	2.58025411323224e-07	0.0105455751044249	6.79398014415203e-07	0.00497470070823336
p5	0.00974880297319379	1.27957295529679e-08	9.48970481978495e-11	0.00331766087298281	0	0.00045009371680941	5.08891586225434e-08	0.0125346705912836	0.00835058875320442	0.011899659363222	0.00655112212960634	9.45535981403643e-08	0.00279058266942966	0.00316535953664785	0	0	0.00228903684144486	0.0226140358063471	0.0576229156969893	0.0125687306786648	0.0101509291453206	7.27058810874295e-11	0.00254693546291388	0.002779415030651	0.0218815435377782	0.0100018010548134	0.00923359035715655	0.011996366115228	0.00340744220101918	0.00227643574127296	0.00928770352556929	0	0.00813752035937912	0	4.13867434053906e-07	0.0066225938492674	0.0246259533379051	0.00581839164830261	0.00417349360757493	0.00251848776721264	0.0305480787884708	2.50380254076888e-10	0.00367136316480907	0.000200068420140218	0.0716346110143504	0.0623670563290031	0.0643167383675337	0.030504988489767	0.0112955082535964
p6	0.0041150218450575	0.00890170463726279	0.0164660949471108	0.0178757807650218	1.41923540190177e-08	2.10807305700551e-10	3.88986384367573e-07	0.0141411408744723	0.00665750178887087	0.030370322762213	4.32988199659313e-10	0.0577433548471155	0.0189430147588495	6.52695046762434e-10	0.0258618905794975	0.00274750823553393	8.66579780458399e-10	1.34935907968875e-10	0.00287776885630839	2.3621218890948e-07	0.010407010979012	0.0166499650125273	0.000688814636720717	0.0179937449479627	6.77698478871372e-08	0.00638910841234679	0.00970686552644419	0.0521989475919164	0.00645462910074154	0.00476631319092543	0.00034818911496081	0.0048797721647185	0.000482354379293758	0	0.00245313322588166	0.00628450854248367	0.0260951518643767	0.0360736609215472	0	2.40198868670012e-07	0.00519022328180856	0.0487919141487987	0	0.0226349190026623	0.0194891967578392	0.016056513891913	0.0185829913858155	0.0368447040087813	0.022058308972118
p7	0.0141040889953133	0.0168391251918107	1.38857491495106e-06	0.00793136192517914	1.34954011432661e-09	7.3042313610158e-08	8.12237746025803e-08	0.00296571769651167	0.0190253830657999	0.00946271762415945	0.00505856354060591	0.00744656310892381	0.00958787655077318	0.0325903327703298	0.0951972065647162	0.004099491053521	0.0193970549209349	0.0571150628867533	0.0249488994630642	0.0173463773612749	0.00940867508328281	0.0596797746732736	0.00832737683684997	0.0165882377834303	0.0507125404805658	7.00632955441426e-07	9.35441377270151e-10	0.0214507581048991	0.017412956919031	0.00361227119392041	2.27154324372949e-08	0.0233638719645799	0.0068619776433718	0.0281379901927461	0.0150686959616059	0.0204416982802596	0	0.0305624355474006	0.0369297967808151	0.0290689563004948	0.0423381616254042	0.0389606334898645	0.0277345300594287	0.0320480095703267	0.00765709300763161	0.0104832158989548	0.00788932469976061	0	0.00970607968804017
p8	0.0137324886092366	0.0203962781894541	0.0167274226648213	1.92801493760599e-07	0.062507585054297	0.0972473837186885	1.1884497172078e-07	0.0007266514988188	0.00413925967290926	1.06376883532703e-07	0.0221617237056527	0.00558909828196678	0.000882277421684786	0.00628489007921775	0	0.0487933312651025	0.0125637785237798	0.00628291259629799	0.014472091583288	5.87914146671642e-08	0.0248717698764814	0.00580232620395345	0.00924471081746629	0.00427178368989133	8.51998536751141e-10	0.075975131631303	8.29547023317141e-08	1.51836917895286e-07	0.0123809829130928	0.0404641197224556	0.0353633979508281	0.0644553005153303	0.0242950820406624	1.02465051232394e-07	0.0831243229674146	0.0404066376241328	1.0286936798579e-07	0.00694087171120884	0	0.0212020958397496	2.07493426243233e-09	0.0169869970656924	0.0757148908822813	0.0378466440945583	0.00348968102346324	0.00319758058952605	0.00823001745753319	0	0.000518941585679296
p9	0.0172863240493942	0.0178869966173016	0.010281773258897	4.08041218518043e-10	0.0092556202535412	0.00205452877814305	4.46518593338026e-09	0.00805514645437341	0.0232746839643728	0.00315388720653616	0.0174279667428346	7.12680137604363e-08	0.0178419715036354	0	0	0.0144859084031142	0.0196778602172903	3.22760959203993e-08	9.79947393698434e-11	0.00518048878190849	0.0105241439225658	0.0044606957844465	0.016221505312895	0.0271952532844965	0.000493367532440053	0	0.0136092678318028	0.00346081481857299	0.0177574582708556	0.00803322834640892	0.0144398388642625	0.00116292894519627	0.011708103502063	0.0107024151669361	0.00172448977107268	0.0109869906340266	0.0174994919195527	0	0.0151997160894359	0.0059543659721217	4.53775030701713e-08	0.000558728926012568	2.90376371500658e-10	0.0093281840248315	0.00942834312071635	0.0127157688665631	0.00836590820016309	0.0273742803319619	0.0312653154651987
[truncated: 20 more columns]
