# Supplementary material for: Preferential Activation of the Hedgehog Pathway by Epigenetic Modulations in HPV Negative HNSCC Identified with Meta-Pathway Analysis
Source: PLoS One. 2013 Nov 4;8(11):e78127. doi: 10.1371/journal.pone.0078127 (PMC3817178; doi:10.1371/journal.pone.0078127)
Supplement: Methods S1 — R code. ZIP archive containing R code used to for the analysis in this manuscript. The README file in the archive describes each of the files contained therein. To fully reproduce the results, the scripts should be run in the following order (1) Preprocessing.R, (2) RunMEGAPSReplicateThreshold.R, and (3) Postprocessing.R. Note that the CoGAPS analysis and associated gene set statistics are stochastic algorithms, so results may differ slightly from values reported here though qualitative results will remain unchanged. (ZIP) [file pone.0078127.s009.zip › CodeArchive_S1/GAPS/ExprsFALSE.MethTRUE/NormalTRUE.HPVPosTRUE.HPVNegTRUE/nP9.nIter50000000.SigE0.10/PResults0.1036200821.Diagnostics.txt]

Diagnostics for P created at Thu Jun 14 10:58:44 2012


number of genes: 972
number of samples: 69
number of patterns: 9
number of burn in steps: 1e+08

Initial chi^2: 5.66088e+08

Iter	Burn In	T	chi^2	number of atoms
0	1	2e-08	5.66088e+08	1
1000000	1	0.02	2.02652e+07	750
2000000	1	0.04	1.79502e+07	791
3000000	1	0.06	1.72128e+07	803
4000000	1	0.08	1.68071e+07	802
5000000	1	0.1	1.66119e+07	828
6000000	1	0.12	1.6499e+07	797
7000000	1	0.14	1.64287e+07	809
8000000	1	0.16	1.63382e+07	807
9000000	1	0.18	1.62546e+07	824
10000000	1	0.2	1.61844e+07	808
11000000	1	0.22	1.61286e+07	863
12000000	1	0.24	1.60942e+07	786
13000000	1	0.26	1.60652e+07	818
14000000	1	0.28	1.60507e+07	834
15000000	1	0.3	1.60393e+07	806
16000000	1	0.32	1.60287e+07	800
17000000	1	0.34	1.6015e+07	809
18000000	1	0.36	1.5997e+07	810
19000000	1	0.38	1.59696e+07	828
20000000	1	0.4	1.59329e+07	816
21000000	1	0.42	1.58901e+07	807
22000000	1	0.44	1.58536e+07	806
23000000	1	0.46	1.58103e+07	825
24000000	1	0.48	1.57704e+07	827
25000000	1	0.5	1.57074e+07	856
26000000	1	0.52	1.56514e+07	832
27000000	1	0.54	1.56192e+07	845
28000000	1	0.56	1.55871e+07	815
29000000	1	0.58	1.55684e+07	817
30000000	1	0.6	1.55499e+07	852
31000000	1	0.62	1.55369e+07	813
32000000	1	0.64	1.55283e+07	815
33000000	1	0.66	1.55228e+07	860
34000000	1	0.68	1.55151e+07	837
35000000	1	0.7	1.55144e+07	857
36000000	1	0.72	1.55093e+07	862
37000000	1	0.74	1.55068e+07	876
38000000	1	0.76	1.55056e+07	837
39000000	1	0.78	1.55051e+07	885
40000000	1	0.8	1.55036e+07	855
41000000	1	0.82	1.55032e+07	872
42000000	1	0.84	1.55027e+07	848
43000000	1	0.86	1.55016e+07	881
44000000	1	0.88	1.55e+07	866
45000000	1	0.9	1.54967e+07	886
46000000	1	0.92	1.54919e+07	891
47000000	1	0.94	1.54877e+07	883
48000000	1	0.96	1.54806e+07	876
49000000	1	0.98	1.54754e+07	869
50000000	1	1	1.54734e+07	881
51000000	1	1	1.54713e+07	866
52000000	1	1	1.54711e+07	907
53000000	1	1	1.54713e+07	899
54000000	1	1	1.5471e+07	873
55000000	1	1	1.54707e+07	897
56000000	1	1	1.54707e+07	892
57000000	1	1	1.54961e+07	882
58000000	1	1	1.54708e+07	872
59000000	1	1	1.54706e+07	902
60000000	1	1	1.54709e+07	884
61000000	1	1	1.54705e+07	873
62000000	1	1	1.54707e+07	895
63000000	1	1	1.54709e+07	849
64000000	1	1	1.54708e+07	888
65000000	1	1	1.54709e+07	883
66000000	1	1	1.54706e+07	880
67000000	1	1	1.54708e+07	880
68000000	1	1	1.54708e+07	889
69000000	1	1	1.54707e+07	881
70000000	1	1	1.54715e+07	871
71000000	1	1	1.54712e+07	846
72000000	1	1	1.54707e+07	925
73000000	1	1	1.54707e+07	892
74000000	1	1	1.54707e+07	903
75000000	1	1	1.54707e+07	885
76000000	1	1	1.54706e+07	852
77000000	1	1	1.5472e+07	902
78000000	1	1	1.54712e+07	897
79000000	1	1	1.54709e+07	867
80000000	1	1	1.54712e+07	927
81000000	1	1	1.54708e+07	879
82000000	1	1	1.54706e+07	910
83000000	1	1	1.54708e+07	893
84000000	1	1	1.54707e+07	889
85000000	1	1	1.5471e+07	888
86000000	1	1	1.54709e+07	910
87000000	1	1	1.54708e+07	921
88000000	1	1	1.54709e+07	886
89000000	1	1	1.54709e+07	871
90000000	1	1	1.54706e+07	896
91000000	1	1	1.54707e+07	887
92000000	1	1	1.54709e+07	898
93000000	1	1	1.54712e+07	892
94000000	1	1	1.54709e+07	869
95000000	1	1	1.54707e+07	882
96000000	1	1	1.54706e+07	887
97000000	1	1	1.54707e+07	882
98000000	1	1	1.54705e+07	892
99000000	1	1	1.54719e+07	905
100000000	0	1	1.54708e+07	875
101000000	0	1	1.5471e+07	901
102000000	0	1	1.54706e+07	892
103000000	0	1	1.54707e+07	884
104000000	0	1	1.54707e+07	873
105000000	0	1	1.54707e+07	886
106000000	0	1	1.54708e+07	883
107000000	0	1	1.54706e+07	879
108000000	0	1	1.54708e+07	883
109000000	0	1	1.54706e+07	896
110000000	0	1	1.54707e+07	907
111000000	0	1	1.54707e+07	892
112000000	0	1	1.54707e+07	881
113000000	0	1	1.54712e+07	887
114000000	0	1	1.54708e+07	887
115000000	0	1	1.54708e+07	893
116000000	0	1	1.54708e+07	889
117000000	0	1	1.54704e+07	880
118000000	0	1	1.54708e+07	871
119000000	0	1	1.54707e+07	889
120000000	0	1	1.54708e+07	888
121000000	0	1	1.5471e+07	886
122000000	0	1	1.5471e+07	893
123000000	0	1	1.54708e+07	861
124000000	0	1	1.54711e+07	895
125000000	0	1	1.5471e+07	894
126000000	0	1	1.54709e+07	870
127000000	0	1	1.54705e+07	874
128000000	0	1	1.54709e+07	903
129000000	0	1	1.5471e+07	917
130000000	0	1	1.54708e+07	895
131000000	0	1	1.54708e+07	850
132000000	0	1	1.54706e+07	887
133000000	0	1	1.54708e+07	864
134000000	0	1	1.54709e+07	887
135000000	0	1	1.54708e+07	920
136000000	0	1	1.54708e+07	890
137000000	0	1	1.54708e+07	897
138000000	0	1	1.54706e+07	900
139000000	0	1	1.54706e+07	913
140000000	0	1	1.54708e+07	887
141000000	0	1	1.54708e+07	877
142000000	0	1	1.54711e+07	893
143000000	0	1	1.54709e+07	858
144000000	0	1	1.54707e+07	869
145000000	0	1	1.54708e+07	856
146000000	0	1	1.54709e+07	882
147000000	0	1	1.54708e+07	893
148000000	0	1	1.54707e+07	881
149000000	0	1	1.54708e+07	890


Summary
<number of atoms> 885.96 <chi^2>: 15470794 ; chi^2 of mean: 15461929.8011651
