# Supplementary material for: Preferential Activation of the Hedgehog Pathway by Epigenetic Modulations in HPV Negative HNSCC Identified with Meta-Pathway Analysis
Source: PLoS One. 2013 Nov 4;8(11):e78127. doi: 10.1371/journal.pone.0078127 (PMC3817178; doi:10.1371/journal.pone.0078127)
Supplement: Methods S1 — R code. ZIP archive containing R code used to for the analysis in this manuscript. The README file in the archive describes each of the files contained therein. To fully reproduce the results, the scripts should be run in the following order (1) Preprocessing.R, (2) RunMEGAPSReplicateThreshold.R, and (3) Postprocessing.R. Note that the CoGAPS analysis and associated gene set statistics are stochastic algorithms, so results may differ slightly from values reported here though qualitative results will remain unchanged. (ZIP) [file pone.0078127.s009.zip › CodeArchive_S1/GAPS/ExprsFALSE.MethTRUE/NormalTRUE.HPVPosTRUE.HPVNegTRUE/nP9.nIter50000000.SigE0.10/Psd.0.1036200821.txt]

1	4	11	14	15	16	18	22	25	30	31	37	50	2	3	5	6	7	8	9	10	12	13	17	19	20	21	23	24	26	28	29	32	34	36	39	40	42	43	44	45	46	48	49	114	115	116	117	101	102
p1	0.000142616044928583	0.000139064923886457	0.000198321183096625	0.000229555235481987	0.000149581643703806	1.18320231306777e-08	0.000500875080356069	0.000191635773914479	0.000135704246190803	0.000154596561253548	8.02150710968366e-08	1.3955269840956e-07	0.000155004174124109	0	0	0.000139289829327951	0.000137553018621582	0.000177085757163587	1.93538297621269e-06	0.000223959590085783	0.000168718411839036	0.00015289895564378	0.000148197854206386	0.000123334641852278	0.000148279268082223	0.000191322619875434	0.000208841765433566	0.000173196857153937	0.000136214805798261	0.000160173106165028	0.000149251439042674	3.52930928899388e-07	0.000157613601539966	0.000310229992537244	0.000173363582339472	0.000125185166351337	0.000134683866205855	0.000178011896985032	0.000152191981979061	0.000151427965371741	0.000175083914443389	0.000365615737061164	0.000236818908831093	0.00014832937946722	0.000224654827788652	8.7647798632283e-07	0.000169875807205306	4.30553946904044e-08	0.000128832971074112
p2	0.00013528009674453	0.000125187653206698	4.50279787921846e-06	0.000234639143241451	2.25082665674063e-06	0.000157815307859424	0.000261685048947074	0.00020161116947097	8.3947939980219e-09	0.000190411166773432	0.000178523042058021	0	0.000131904837262014	0.000280355984958401	0.000275595204955272	0.000175897466117908	0.000127870353722142	0.000175013283169437	0.000285889441604314	0.000248429833185512	0.000169479410918159	0.000190074918545992	0.000168064235994742	0.000120734141519787	0.000219877773476845	3.74576322958028e-07	0.000245115404388685	0.000253699746287366	5.26636506703932e-08	0.000168857577658284	0.000181733551765911	0.000178542743882867	0.000164644900166082	1.37494833408263e-07	0.000179544662671056	0.000163935751416289	0.000151742883881782	0.000259060772134903	8.23400134819443e-09	0.00018669041951168	0.000267618625079333	0.000350705107185404	0	0.000215934515724632	0.000335390965974641	0.000227781055088764	1.87555386970403e-06	9.08195747109329e-08	0.000139684629210954
p3	9.5938376889962e-05	0	0.00014645583314366	0.000157304726935024	0.00011622690012698	0.000102861072787261	3.95796395363302e-09	0.000131344336773839	8.22757635942962e-05	0.000125542009768293	9.64289287524746e-05	0.000166506132900559	0.000112473032042403	0.000129272645624268	1.04998682454176e-08	0.000108566752212578	8.81700941182893e-05	0.000143221433511542	0.000151539269969848	4.81725976103291e-05	0.000127420658313879	0.000119098367411861	0.000105743394744347	4.05130547515634e-05	0.000121054962645916	0.000156032704361282	0.000132154579402065	4.93708196994238e-05	9.01341262913175e-05	0.000114284275000278	0.000117025391541963	0.000128411168249745	0.000111425037631752	9.76727700170957e-05	9.84188763870325e-05	5.29022999144526e-05	4.33544904812898e-05	0.000129306807728419	8.97388328590101e-05	0.000113947932555641	0	5.0767109223887e-05	0	7.1734590895879e-09	0.000157323648986925	0.000112325288137916	0.000116026427655527	5.99940337857803e-07	3.09006422984293e-05
p4	0.000147931326668596	0.000145543519313436	0.000289246452142846	0.000360638440397634	0.000212400188648667	0.000224493662367196	0.000304658302650776	0.000246186438645423	0.000145761903480611	0.000249046165129194	0.000180627479127021	0.000400225908351381	0.000184307897770393	0.00022138210008426	0	8.95733674327101e-06	0.000151732758601068	0.000221098328465111	0.000260433544690824	0.000254872652372609	0.000200994663316053	0.000173521905853768	0.00016340181827065	0.000140514616685436	0	1.33445707445971e-06	0.000288688768077688	0.000229284654362655	0.000155266426474413	0.000178039634588824	2.49782614811181e-06	3.22940042680381e-08	0.000204208227181117	0.000264387243173945	0.000231899001834817	3.2475188679684e-09	0.000196843027810772	0	0.00017809468642579	1.44953145541844e-06	0.000270658295837785	0.000830755541490438	0	0.000170190160852927	0.000623687009313776	3.65258211148178e-06	0.000214792298231914	2.05147762112078e-05	0.000147800485803677
p5	7.80216135656088e-05	3.38440697310963e-07	9.48970481978608e-09	9.36110295810217e-05	0	8.53396266289304e-05	8.03738245210164e-07	9.55296710574766e-05	8.01535181267027e-05	0.000105828289612347	0.000120045385515232	1.48636600379424e-06	8.9855411377513e-05	0.000207457293890533	0	0	9.49692289440357e-05	0.000115780495693731	0.000260290878126524	0.000139199610608828	9.30006661708136e-05	7.27058810874355e-09	0.000117943347214959	0.000107984073549006	0.000146184086353359	9.52988982674345e-05	0.000192499970333462	9.16805537202252e-05	7.44416844582181e-05	0.000106304152662416	9.9062098339885e-05	0	8.66714490190897e-05	0	2.58307362894844e-05	9.38653594911079e-05	8.63034288915927e-05	0.000102384218925219	7.07804015111796e-05	0.000122851692431952	0.000175301570778378	2.50380254076861e-08	6.28890048277018e-05	0.000131179484263112	0.00048578390921086	0.000174774171023932	0.00020411474734634	0.000132014373155174	0.000119357096870207
p6	8.88242166538643e-05	8.67022908941197e-05	0.000191961872924567	0.000232322450105066	3.23143329445695e-07	1.5527584372039e-08	5.29973385261546e-06	0.000177388548457113	0.000100578483832643	0.000188642421528427	3.09861609727432e-08	0.000295343636897424	0.000139871556834743	4.14848154136501e-08	0.000248111250979517	9.37435240041239e-05	7.33917052509049e-08	1.3493590796888e-08	0.000210253985570963	3.30106170844708e-06	0.000149926276296311	0.000187981177969819	0.000118311312839625	9.94268017629248e-05	1.1836702834313e-06	0.000112234179433298	0.00020241828903227	0.000233700166567864	8.5539420755625e-05	0.000108281662685487	0.000131766742602553	0.000107750106208267	0.000118623227955161	0	0.000140912058677085	0.000127554304701019	0.000118253795973095	0.00027901936264636	0	3.80661507987159e-06	0.000137003545003228	0.000623295709135966	0	0.000192015104216607	0.000256986069463169	0.000202434030720157	0.000195702326994784	0.000141873888725309	0.000102499774273638
p7	0.000121065120733789	0.000130048497761643	9.5251093320803e-05	0.000214431342655546	7.82688000406958e-08	1.24290193720061e-06	1.23359230592908e-06	0.00019367476291072	0.000118693794027458	0.000170941570519975	0.000131040147334881	0.000239516472003565	0.000131656437562178	0.000178105282394426	0.000281183838380392	0.000162843965859446	0.000128813490447071	0.000187519501527438	0.000190176571567975	0.000141890820454755	0.000161555698800514	0.000176181787228253	0.000134345248780067	0.000112062994002035	0.000173416887331501	9.71116466023904e-06	7.40039733542276e-08	0.000173141465119682	0.000119534907535455	0.000155007833620958	5.61709993343526e-07	0.000152665283388527	0.000150777381873546	0.000182479759792408	0.000171921747663549	0.000168031488615008	0	0.000192448285837393	0.000141338993411929	0.000156825679492994	0.000175450496676496	0.000237390809352042	0.000260528794163237	0.00017401612846392	0.000208944919123946	0.000164282841437395	0.000190822596564175	0	0.000116395689976457
p8	0.000168605195110814	0.000199647507767879	0.000326609236894182	2.92276743633514e-06	0.000206943514264496	0.000295382747433073	1.90731460550253e-06	0.000299805836856028	0.000134822584450859	1.75953811267832e-06	0.000181581828727427	0.000312709229246019	0.000179660491166201	0.000226185113458188	0	0.000213652502346328	0.000177584944841378	0.000204399113164907	0.000314033715751254	9.78100339089202e-07	0.00025625022409659	0.000193157941010999	0.000202858856711666	0.000146893941698784	8.51998536751195e-08	0.000264625704475445	1.26972078581229e-06	2.4310289585744e-06	0.000142163796244177	0.00021310126212167	0.000184671422143282	0.000210889426284854	0.00019127076819582	1.7097156835267e-06	0.000309888464247552	0.000232065345770917	1.74947295371042e-06	0.000226764499889386	0	0.000214562011037634	1.0759294311925e-07	0.000294952171505218	0.000381555507151752	0.000219823047928081	0.000359615507232899	0.000288826440785353	0.00032755969130207	0	0.00017338570733657
p9	5.38375642021582e-05	4.98548228801377e-05	5.49617545657659e-05	4.08041218518152e-08	5.77777520477018e-05	5.87904467627712e-05	1.16469364478727e-07	6.26701421345414e-05	6.08969975071618e-05	6.48461050817962e-05	5.60326744686263e-05	1.01649032019283e-06	4.79426204603047e-05	0	0	6.14397243028107e-05	6.12039839894069e-05	5.77965695992092e-07	6.92892796727295e-09	5.45789306469398e-05	6.03484924574617e-05	5.05725200764415e-05	5.5719266238337e-05	5.30961406527808e-05	4.79299490664536e-05	0	7.28127098564106e-05	8.83680551642708e-05	6.2005802286912e-05	7.17163155613423e-05	6.63438512802329e-05	4.37308506448224e-05	6.33657102474988e-05	6.86517120727415e-05	5.54994023669102e-05	4.25186029759193e-05	6.86267261503595e-05	0	6.39711446864155e-05	6.62577632335411e-05	7.1183059411287e-07	8.55264438113886e-05	2.12877068553238e-08	5.4862216071796e-05	0.000129108737325583	9.01036213200286e-05	0.000106971322063568	7.14317304978044e-05	5.32983012018497e-05
[truncated: 20 more columns]
