# Supplementary material for: Preferential Activation of the Hedgehog Pathway by Epigenetic Modulations in HPV Negative HNSCC Identified with Meta-Pathway Analysis
Source: PLoS One. 2013 Nov 4;8(11):e78127. doi: 10.1371/journal.pone.0078127 (PMC3817178; doi:10.1371/journal.pone.0078127)
Supplement: Methods S1 — R code. ZIP archive containing R code used to for the analysis in this manuscript. The README file in the archive describes each of the files contained therein. To fully reproduce the results, the scripts should be run in the following order (1) Preprocessing.R, (2) RunMEGAPSReplicateThreshold.R, and (3) Postprocessing.R. Note that the CoGAPS analysis and associated gene set statistics are stochastic algorithms, so results may differ slightly from values reported here though qualitative results will remain unchanged. (ZIP) [file pone.0078127.s009.zip › CodeArchive_S1/GAPS/ExprsTRUE.MethFALSE/NormalTRUE.HPVPosTRUE.HPVNegTRUE/nP10.nIter50000000.SigE0.10/Amean.0.4783694677.txt]

p1	p2	p3	p4	p5	p6	p7	p8	p9	p10
TP73	271.091626624258	0.00712184432907965	0.0107980703574714	0.0143300482108741	171.43243420446	0.0118177696588898	0.0279140948979068	0.0245774360590061	0.0262698555866608	0.107680782388123
DFFB	333.780759644717	0.00528315840484335	0.017897557066094	0.00781633123473795	110.58833191179	0.0156669263714184	0.0222338911602802	0.30241408991326	0.0338309414385571	0.0164387155368284
AGTRAP	15.4061275106924	0.00626872341499587	0.045550872596708	0.0129240993136421	519.924916539869	0.00690492064466074	0.0150211667550291	0.0166313991985373	0.364382541808886	0.0181858196775682
MFN2	0.866344318541085	0.00811241495328659	0.0327371018634625	0.0148355620436823	541.634747272199	0.0113106674440089	0.0171823685793329	0.0179053025480317	0.202021457067046	0.0643143095613626
TNFRSF1B	240.481281730764	0.00615847533202156	0.0118033862461029	0.0124822410182606	240.798342053096	0.0142659604734082	0.0203523983188172	14.9803178207281	0.037767222295752	0.0452356362533182
PDPN	190.916069679068	0.00407247034931551	0.0389607424527815	0.027633747823919	300.275951141932	0.0346692405880912	0.0123924628102699	0.0354985651912914	32.7152611636804	0.0435596240037394
PADI3	396.669266693463	0.00318341861060415	0.00775599393564625	0.0703910260620237	38.5819299849509	0.0166189993561531	0.607299058287509	0.00821394289830214	0.0438880251205527	4.27651060343753
EPHA8	446.016906401399	0.00666398449052045	0.0235679961110627	0.0114881372347033	7.50457749141635	0.0141760884014385	0.0287121114983397	0.027643332934718	0.077842475328406	0.0164099251308946
LIN28	405.242604797148	0.0027474496805498	0.00886038889290685	0.00406548321306992	0.112437480455628	0.00417026354504465	0.0114651930560731	0.0234519338500698	0.0121928220119248	0.0060815396867154
SFN	30.8629339333534	0.00788338364853891	2.09926725798956	0.0214499041654759	693.310370780898	0.0128342651368705	0.169719987398086	0.0166953375240072	3.31170030427895	0.0187678493308855
OPRD1	458.007607421926	0.00641769940224643	0.0202367116347823	0.0101349338417073	19.2209678733435	0.0112227051480009	0.0270074166631108	0.0516402189151291	0.0522810859677903	0.0246555801440978
LCK	447.147386455051	0.00546130097284853	0.0108106205856388	0.0118964296614185	6.19161233050461	0.00822843361773978	0.035701484061953	36.8420552391116	0.0411413135878414	0.0427602973681045
EIF2C1	0.444763983585672	0.00571564243799974	0.012215412354857	0.0279206500073701	524.236406565632	0.0377275283078429	0.0147173104374101	0.0659680278722072	0.0442169448607114	0.0360038747424131
RLF	0.197438551203659	0.00655201074592326	0.0483537720532375	0.00935227158632491	489.773900906954	0.0199946785348611	0.010990335520109	0.112384174523681	0.0648112347065455	0.0575279517956349
KCNQ4	428.750418727699	0.00935413282742276	0.0203985098004015	0.0159310665468138	30.856164397458	0.0119662749390067	0.0472255722545312	0.0297021538656173	0.0490115137479789	0.0220885668860457
CDKN2C	345.964366433491	0.00491252649148818	0.0125670020369548	0.00517234309885459	25.7759318976807	0.00956529922282153	0.0377266512117297	0.310123841619714	0.0190063594988538	9.13099839290357
SCP2	0.922382251350929	0.0108022958976549	0.0261221627171127	0.00942654089163661	473.69587302716	0.0108249705553324	0.139830601203687	0.0308857823432729	0.0265714118649084	0.0178165447618446
PCSK9	478.566186519718	0.00717677103305445	0.0223780589281213	0.0148398487698014	6.88870197983222	0.0127016553068356	0.021699812363127	0.0178016573386853	0.107352353412247	0.0267948368941554
ROR1	322.253506628407	0.00441431366426016	0.0100671362456857	0.010235783458747	115.372245707048	0.010004109732344	0.293048080831177	0.652496338141866	0.0594331801250689	0.0120977439038634
IL12RB2	327.987029830956	0.00340318579315047	0.0539314637425223	0.0140517515461765	6.17354509604848	0.00407560387420275	0.00801257027040015	0.583306896993598	13.6394366249969	9.77411732843436
GADD45A	5.03872735924337	0.00348472312778718	0.0282632681592954	0.0180894800781193	435.16617209528	0.00714290917044548	0.0420688977226011	0.0115078667171902	0.073801457108976	0.0303676361373308
CTH	203.970361532288	0.0038767555265868	0.023177587555511	0.00790931464780123	95.2017268703167	0.0295328348828742	0.00801044823949958	0.0256643851072081	0.180483109799559	0.0097491151418623
ACADM	0.581979522716209	0.0072973664853283	0.0164182920858395	0.0130512875942437	493.137629163861	0.01177760572753	0.496804023256158	22.582949978226	0.0235007994860545	0.0432346667523009
CYR61	27.9307154619237	0.0276878816307582	0.0271306687198521	0.00605050817253944	452.519763028838	0.0185579072024316	2.30343912224752	0.0187516067342173	15.1702386601834	0.00846962760848881
PTBP2	0.216300500224293	0.00840049148953728	0.0140438571389088	0.0135341663356562	474.563165611502	0.0157200426826156	0.0209315918468415	0.238892728335861	0.0396965943986496	0.147001567687618
CSF1	171.201393732146	0.00596602434626848	0.00856802280955728	0.0107564285059226	310.015786134668	0.00814052695253398	0.0438838361712053	1.02640891036766	0.0191587618356367	0.0333054510657756
ATP1A1	0.943675951693736	0.00515589492428484	0.0491775992429249	0.0324716576904102	696.351707502761	0.0333207551428094	0.0220291404625017	0.0197676217317468	0.231306575741979	0.0993266812621221
IVL	385.935214140621	0.032968566755272	20.2657243953852	0.0260021981833585	1.02500479147875	0.00643207012866302	35.264887333777	0.0188252535526946	3.11224974362063	0.0843923410551682
S100A9	620.091529295656	0.00895272876037675	16.0650231149097	0.06319868203772	1.7502520235133	0.00577942132313981	44.2537745835612	0.31339616244115	0.868257959686287	0.513537639912062
NPR1	394.37220769065	0.0063410522770618	0.0119518652778939	0.0103508364994191	5.82873241335773	0.014116912118436	0.0307030064787816	0.0255313071787892	0.0327621007282492	0.0188424075213341
IL6R	78.6573111867852	0.00328225719206508	0.0458053243985238	0.00836588392811984	414.145265267827	0.00592675793779343	0.0177243290805032	5.17783456784408	0.0432390771447179	0.00988652581350528
FDPS	290.906259316286	0.0072758821793385	0.0162826008407063	0.00814599123977285	155.261745997903	0.0132220426735178	0.0205504825814993	0.0200467367433584	0.0359781680817727	0.0322616186345145
LMNA	2.52385760238567	0.00939749651817195	0.149277975043579	0.0167998356553378	608.486917224642	0.0154932343970137	0.0664895093266842	0.0104274811965363	0.807830566477204	0.0145850274636537
FCER1G	1.4131849657826	0.0108882367928557	0.00516466553163796	0.0254147695479737	433.128683173356	0.0194201235335107	0.00979363056642089	33.7319289820022	2.0916788609404	2.11016858747444
ATP1B1	3.09005907846403	0.00433001401867911	0.0250825423374204	0.0313079871390953	561.713361600118	0.00856507848534051	9.87255617926107	0.0161688989289666	0.0447407791594719	0.564842982419687
IKBKE	173.934599232731	0.00534559989090391	0.00849327167346113	0.00820436078341597	308.61569354062	0.00733064978960174	0.0237572730306077	6.46385069267739	0.0146741053932852	0.393350355663804
G0S2	345.185378053258	0.0113142360524126	0.0109365690207903	0.0112058731829731	85.6849273911425	0.0436183024650992	0.213649214989836	20.2753482888903	20.6995433895662	0.0143193317525132
ATF3	121.042139435278	0.0906011345741611	0.0227439366566387	0.00650613005582024	318.545106419479	0.0166320834137372	0.0341746771107544	0.005517683022173	0.57069332184364	0.0585886447245103
MIXL1	471.62057461911	0.00528952820200846	0.0188873479442797	0.00902535744063892	4.2389492714033	0.0113923709953259	0.0250880654123974	0.24512155230404	0.0335729470972687	0.0135142442245477
EXO1	53.5043767497551	0.00740096226239128	0.00841486390731076	0.00855531913642986	351.336685003182	0.0164691768643172	0.00573229976422105	0.00891860842783336	0.0797963251816029	1.94904218103094
ENO1	11.3026677193955	0.00807214776460919	0.0373888831073545	0.0126484718247815	767.145676734354	0.0183073801455599	0.0338103840396552	0.032915416274004	0.1201965207194	0.0228501255063676
MTHFR	2.1131637081773	0.00593046020192387	0.0202104314779737	0.0117539171001098	447.836526357627	0.00989431183381458	0.0305475972992694	0.824942665644816	0.0181639750544526	0.0181992297429011
NPPB	430.43627236007	0.00674798266320673	0.0181880472778012	0.0124164573974866	2.02682761455141	0.0168155584291212	0.0192731173043732	0.0171899541125207	0.0986345767450489	0.0130506225361414
CASP9	18.5061071334037	0.00554960613944242	0.0102384175658326	0.00721993876693139	447.167035528391	0.0095722784933281	0.0526567606392471	0.140678754385044	0.00957216506418672	0.0248548511992951
ECE1	0.268106996674072	0.00624018109729514	0.023352923396166	0.0485352814214855	583.063546711725	0.0736621964224261	0.00997650656198048	0.110156122611502	0.0872621884435409	0.671688489788361
WNT4	231.71100616971	0.00608899059436602	0.0574259002099859	0.398346934949823	234.690711823356	0.0101748736095393	0.0876847989896711	0.0134921505985776	0.1013023551953	0.0220165712166334
E2F2	379.790481162942	0.00652290777404749	0.0108376547531124	0.00869669496891226	56.7523087499571	0.00854256493403626	0.0315881179279344	0.0491072885263815	0.0198153576497834	0.18702940272742
ID3	13.4203525209586	0.0163361841180716	0.00917323329780155	0.00987406114778867	399.141268312944	0.0210120304899505	0.0312872428837497	0.0274145711219004	0.0481413236390107	0.00615743735879315
STMN1	0.972869353447957	0.0142985425181232	0.00841341896614174	0.00786705387768438	438.996739520955	0.0245877595851238	0.00875698169818292	0.0330920460968563	0.0266731688251159	0.0739637278273139
NR0B2	371.791250768828	0.00503075018691494	0.00992359488104555	0.00664791009782344	0.617778256878944	0.0085916321697027	0.0141086786636011	0.0338660422492828	0.0275620610401341	0.0146131249952001
COL9A2	443.62984770433	0.00875740497193964	0.018703162463759	0.0135041482160787	32.7366996694436	0.010759532367326	0.0155663545639125	0.0428117013742236	0.0471833954976042	0.150020458521149
CLDN19	483.765080697206	0.00999114277085073	0.0173874357110148	0.0119962870052378	5.07249822774853	0.0180023915445682	0.0337212629803093	0.0352064244480693	0.0272631100639915	0.0179712432628173
PRDX1	4.35600154600082	0.00702144694979562	0.0141434401585864	0.0100382451947095	577.162688197474	0.0179699999572604	0.119901484074461	0.0401992727274008	0.0279454245369405	0.0192153455785995
ORC1L	210.236119768421	0.00717101204789573	0.00832721611229116	0.0100933715542739	195.669993311397	0.0099455778999872	0.00615263997390719	0.0212136871728837	0.0387574436986098	0.305151359382728
JUN	0.715300787324195	0.0114286935059632	0.0920246778602755	0.0188110434799121	580.501377910044	0.0105489343592765	2.60284739103705	0.0216003664901863	2.43034332828201	0.0156870915143831
DIRAS3	355.835744434291	0.0033497931048261	0.0317590211302094	0.0434270137422916	29.3656190625162	0.0112549432575299	0.0165634535761343	0.0177457701810325	0.638623888909658	0.00960443507332334
TGFBR3	203.825400154321	0.00403540789104847	0.0091956499304407	0.00792688098494919	240.357561956775	1.39702216151935	15.1422177477462	0.171908500291358	0.0113088229434492	0.0282136254990791
GFI1	381.99333989516	0.00585841710004938	0.0145401015595038	0.00877886807150891	44.557613362732	0.0127198102897665	0.0288832967557211	0.322190943823648	0.0265172194141498	0.0293095949421433
PSRC1	403.815412428508	0.00512660987963193	0.015679386005021	0.00988501096598807	2.99739134131447	0.00938733765998467	0.0149652266711344	0.0169679338111032	0.0538324828969031	0.0202620965511297
WARS2	0.196422732722536	0.00417605955287189	0.0174058898469642	0.0130681466795768	391.787159232535	0.00669531569084012	0.0158623976916453	0.0209208377284686	0.0383478611114648	0.0368157361741143
NOTCH2	0.556140822016056	0.00819004830568029	0.0139722652588068	0.0117875072534631	576.634746188034	0.0101946891688718	0.12509213578206	0.0537366837482717	0.0304163605593268	0.034552344366968
MCL1	0.369367500252668	0.00954149778072486	0.026440500585331	0.0133138188331674	645.791844567013	0.0163356280229737	0.186790756362792	0.199403044246864	0.0466771571639984	0.0258509805174489
CTSK	0.946257549598747	0.01844302959815	0.00779454247532953	0.0247257382924825	530.61239351517	0.0343593478859867	0.0701631822869416	2.72407489761911	2.88961497611089	0.00837028874914563
S100A6	460.21694735151	0.00482256599948447	0.0085447670528461	0.00364018056856233	0.0640930169281783	0.00733517000495827	0.0179062051229649	0.0255206389995756	0.0230434190748372	0.00496866318354901
ADAR	0.226282170605086	0.00634923428650213	0.0310413579176313	0.0286363812417254	572.231685605284	0.014812743624696	0.0145612564141212	0.176376640422935	0.0667183192532613	0.206389368007037
PYGO2	32.1379258896272	0.00445458737256274	0.00762572753931363	0.00983862451521846	407.960883273805	0.00943869654611642	0.0214701516974653	0.0521641668469986	0.0183408891296272	0.0204213318995666
MUC1	232.290671203597	0.0062321389701624	0.0144124029469932	0.466341766481065	280.263782052614	0.010330804452065	21.0257929646419	0.0256156019415551	0.105495144030664	0.243396416013475
NES	453.822832390308	0.0071211786304317	0.016492040596021	0.0132082836323976	22.4871717910694	0.0210012771071459	0.0201209053301962	0.0267981968314483	0.091594589625435	0.0224328684471122
CRABP2	326.946833731249	0.0110895625133564	15.5113241407072	0.0374130016641721	55.2846989945187	0.00851001929214412	31.5021195752094	0.0403332204943369	19.4176443426879	5.54305400500604
ETV3	0.253543947037394	0.0108248560293952	0.0683353845596155	0.0140928768252274	517.856520217055	0.0181758843544969	0.035615456578886	0.0216476553044205	0.0501023081519627	0.157672219104442
PTGS2	153.239759848263	0.00499607100319398	17.4444019869082	0.0145533397983316	279.682515200612	0.0282962255143011	1.26036036682282	0.0103809226093501	14.4547836130489	0.017816993612428
MYOG	429.389279509467	0.00388800775730307	0.00809155833936638	0.00770383626824193	0.25725780601002	0.00729311981152422	0.0208201967427683	0.0150396794489418	0.0181785319394262	0.0107088565725069
SLC30A1	118.861643352211	0.0096024201818064	0.0207704183164252	0.0144199193062093	325.174931097502	0.017310396940467	0.00922823025729543	0.0152751330740236	0.217235545296399	0.0122726041614736
PARP1	0.254982119800596	0.00803030770499621	0.0182169621914719	0.0163141468793575	474.802834268937	0.0302387598514203	0.0118967517052947	23.333872147071	0.0568416288950041	0.374397552906066
ACTA1	240.38086655264	0.00368711537812648	0.0298719064344697	0.0118573388122506	240.606448237137	0.0160365468025631	20.2559414464854	0.0550226963540545	0.116850237718177	0.00891552005967206
TOMM20	0.424089627067421	0.00994543795218242	0.0169652975029889	0.00847193609558019	369.487502173733	0.0145255611685954	0.0123935741975859	0.012163437284934	0.0633378484569216	0.0132046932658562
FH	1.28200081985302	0.00730384936197462	0.0118457961664564	0.0143910183051361	442.920816097655	0.00834483377703542	0.0401650690935294	0.0220463675927571	0.0282391148182048	0.0301237726250466
ID2	0.551580834174945	0.0105256096931974	0.00791301384067576	0.0360058188441348	596.576541831005	0.0349471504028004	0.0319282842383056	21.0803776757874	0.0354326260644246	0.199120522083798
KCNF1	455.217582787678	0.00742906989128364	0.0161902205733745	0.0102086959198468	4.03227591207038	0.0132247722105626	0.0360074808387824	0.0362888412364703	0.033360583754662	0.0108025057622159
LPIN1	26.7107704157043	0.00321878272111555	0.013501930449091	0.0172428740741211	421.354812370754	0.0157162761014955	12.1543915498099	18.566812485917	0.0441417866360172	0.0147988688484263
MYCN	230.986435964328	0.00489057916230741	0.010681767501486	0.0108278339263267	234.126680719701	0.00774845640811662	0.0725127494063781	0.0745036785201064	0.0213686538617269	0.0219341977186983
VSNL1	62.0335941692758	0.00391058597746001	0.0694459034490877	0.0119294281574274	519.781363596209	0.00787008007740605	1.51587701169816	0.00923764232741555	2.40670399050946	0.405246213763684
FOSL2	0.836873645037541	0.0109691422667923	0.0258757770251974	0.0255542403282855	613.03772561296	0.0391877634754441	0.0711789897142672	0.0111284513735034	0.32125223976856	0.0638390712905745
C2orf34	7.6474212299413	0.00692848747915647	0.00715744612849261	0.00735220903265121	394.036721118454	0.00817662803060917	0.0297718402137622	0.0347151594307881	0.0283965651793953	0.011165987243798
EPAS1	0.856773325350136	0.00517291541976371	0.0633882890178305	0.0260022734598099	595.115331435003	0.015506117078085	0.0226965712882264	0.0486967350553236	0.297612170178131	0.014444757536966
REL	0.188708591061722	0.010221915158582	0.109068802567565	0.0473070256976762	479.432341559321	0.0315136943802158	0.0131744717008068	29.2270227635797	12.9966579134274	0.770526779301167
CCT7	0.535013095893436	0.0123535709250307	0.0357858644882078	0.0169088225124364	585.487431754818	0.0283446289629308	0.0138815600313805	0.0371520827953972	0.120015174158322	0.0169376093344615
TCF7L1	220.39330467202	0.00619544308337704	0.0130051447220082	0.0264410171645078	262.240848812424	0.0248109312581085	0.0168800606990749	0.0153356349138288	0.165400794860954	0.0172074011817012
RPIA	122.774525376357	0.0109322007512176	0.00731674743222872	0.00960395234149063	284.914898966136	0.0475467026639492	0.0540581806045893	0.0804724761005207	0.0109585593039666	0.0105355931209452
MAL	485.433087779202	0.00655359971150149	0.124153879346125	0.00909754923873691	0.81568723837705	0.00447670036116835	69.5724602430994	32.3327033924618	0.0316288699322149	0.0238488615566195
SLC9A2	277.226614746212	0.215374925035084	0.00775277888270417	0.0157376207883144	88.4431877303074	3.119970141262	0.00948228030528976	3.6506230376172	0.0377713934287234	0.157084747253411
MERTK	4.76041254640509	0.00343562524946777	0.00403317828914511	0.0460196075496883	444.018504584501	0.0948851253594854	0.0208807520562888	7.78090787741123	0.0293453549539971	1.12084312734619
SLC20A1	0.151340078066592	0.00917502228243833	0.0349489760825459	0.0112918608083095	530.78764442681	0.0145108938684371	0.0202899819938641	0.0672294555239933	0.178284152199063	0.0288241526188173
DDX18	0.330972811163323	0.0102691265889802	0.0191359468017962	0.00343929639902645	444.935842065149	0.0168512969286347	0.0131131519921545	0.180165814473412	0.0342543812077299	0.0135907805794626
INHBB	295.433635945853	0.0078387434676381	0.0179749287563484	0.0140956153514249	194.722371556063	0.0243686022963707	0.0207724870351392	0.0281128686821948	0.130157072163114	0.0101063791336287
GYPC	401.103577060515	0.0126711428289108	0.00808479414460161	0.0166738435964675	60.2806393651774	0.0236433864271275	0.12464385474028	28.2845034573609	0.0826309651555568	0.0225745714702454
CCNT2	0.0815765304344833	0.00960526871801145	0.0274292509500584	0.0228322830360922	498.456216607855	0.0405412162742366	0.0176560944743534	1.0675468562605	0.0537095846014126	0.149670759911573
GAD1	355.30251297738	0.00398748830619499	0.0239997099451758	0.00930399556265209	6.06073298878568	0.0117061735553858	0.0106084390452287	0.0103430729952753	0.029524423616931	1.09924769813319
ITGA6	0.975801815158007	0.00437718961395761	0.108390309250519	0.018625097523689	552.131192361027	0.00978717681237207	0.025790815453371	0.0187287696733087	54.5530185322681	0.476700108365578
HOXD9	288.833742273414	0.00612217562242363	0.0294587314083594	0.0119588167846623	190.550119031259	0.0170796699455143	0.0247781661173215	0.0225119780858722	0.061171411810953	0.0129522079646906
HOXD4	418.341882755348	0.00426618482975788	0.0165057321203329	0.0101829048735982	17.7827689915855	0.012318845667837	0.0248536109716804	0.0251587913438982	0.0731829099368959	0.0224631315765331
ITGAV	0.354323367558761	0.00793709431878847	0.0487100288814304	0.00921127892856369	522.411055545706	0.0184441106054231	0.00948345276838099	0.200193763533749	35.223003273325	0.183175998357174
CASP8	1.47881726977997	0.00801112298815577	0.0153460211174196	0.00810547611030552	469.940954260761	0.00485237100387191	0.0545155609834509	11.3302673000706	0.0202881393339818	0.0255584856564947
FN1	109.893692414284	0.0248353373353314	0.00865314666886025	0.00690761938333905	373.382699535243	0.0209768745801818	0.0376637520498211	0.17302385035232	44.8519267045469	0.010074996965181
IGFBP2	54.9558260258144	0.0459346922375616	0.0776538602413681	0.0983920830816269	531.646321139914	3.0597524596783	0.486537992560762	0.00746639932172217	1.24471794548226	0.0139127899136951
IL8RB	342.418924685235	0.00390109107877285	0.0320227429777637	0.00409706654166187	3.69210383867302	0.00449871306809601	6.20857707341127	0.0451940129860143	0.0216521819120052	0.0179054337091463
CTDSP1	3.41882389209958	0.00761294690207526	0.0169846342462276	0.00888720543558538	552.873829448484	0.0125178045750215	0.038899240942118	0.178292102444571	0.0269744548467705	0.0174464969314502
DES	426.247288587782	0.00297740431775938	0.0519373649627212	0.0166104175263037	42.606703292265	0.0162481104840519	4.81313713452993	0.0268464602137468	0.242733020771567	0.0109807485751276
INHA	358.884363206286	0.00469355792587252	0.00602183930487755	0.00651746872905713	0.202484790703814	0.0106037037461248	0.0107687830617426	0.0154760571885524	0.0160928657593403	0.00664707854103248
PTMA	240.030556717419	0.00730798018651986	0.0167231668873158	0.0131164276266514	193.054715052303	0.00927971285759147	0.0335509025780717	0.022187220575179	0.0301959067933147	0.0137870737493153
ADAM17	0.111496332144542	0.014894998558435	0.27011455470279	0.0131093339854176	455.202747664091	0.0126556629524039	0.0145082765811582	0.0225731237503739	3.77512784791859	0.0556174609241063
ODC1	0.633061667844601	0.0196523447959069	1.79342972127355	0.0131398687576779	571.988577219461	10.3098903809415	0.00958968499850871	5.54552548249847	15.3140106988543	0.0102703606018074
APOB	302.239487556044	0.00245665509631802	0.0053862548493659	0.00301736235440796	0.0738089165328112	0.00407398019190382	0.00789653094193785	0.00787767667486882	0.01165257813133	0.00840497630259415
ADCY3	2.03403568843675	0.00598630559578103	0.0192189759005612	0.0105347125460507	514.168422350118	0.0386395402956178	0.0176680960084345	0.0263923292712613	0.0494227622092783	0.0187228545834225
POMC	450.246528079143	0.00890103797739343	0.0179025059352382	0.0106857990862807	50.9907386113934	0.0178386939641273	0.0305740039907629	0.048544151088559	0.0803039975429269	0.0188779283771331
DNMT3A	41.752882061612	0.00808746698603474	0.00555261736750133	0.00616448287633078	429.758375233948	0.015492566504474	0.0315791328855446	0.0599503238965408	0.0188133061900628	0.0315709678497847
CEBPZ	182.860167818795	0.017359022424097	0.0163597325979403	0.0158707577305857	225.599912524045	0.0160841380642064	0.0147943679165826	0.0209527295545507	0.0610425904883015	0.0168078538934013
CYP1B1	200.360667035648	0.00242493576882118	0.00683409126570825	0.0489684013326008	184.116472307464	0.147112126353238	0.00860645643584753	0.0347346830885242	0.47579149184403	1.57282405335646
SIX2	263.373943813711	0.0048543186632832	0.0171799022815813	0.0238288917330625	265.74488902245	0.0240801707746281	0.0381545090511093	0.0310105380677861	0.035867541926705	0.0241256129050505
MTIF2	1.57514912560443	0.00788741001453744	0.0115867283959872	0.00755739949994486	406.490187505215	0.016984886117846	0.0171502953978142	0.0209170597898711	0.0203554163349522	0.0154644221369953
CCT4	0.216490829472045	0.0117616464499922	0.033436107561312	0.0159294836470205	529.979750306169	0.0187018181478284	0.0176365979030441	0.0383935749484593	0.155095605484216	0.025851285910432
GFPT1	0.593683119930094	0.00675482665341776	0.0460527981780319	0.0169168172308614	555.711623455135	0.024931472551198	0.0235356951598187	0.0467038839536231	0.127659757611741	0.0104790108104201
TGFA	62.1627416821599	0.00613623946605488	1.24553819463383	0.0112588461912891	380.430634898152	0.00641073817101736	0.0510524871597997	0.0144385144060748	6.59212016247822	0.0120219563357774
TACR1	339.320069630097	0.00237684693894952	0.00677580817592776	0.00496206617844629	0.165728559782978	0.00420915692732792	3.4271689637806	0.419624853039834	0.00813076629432941	0.00564926246478983
CD8A	338.154924272233	0.00325062865236902	0.0139483656434686	0.0788982650418394	114.902340595907	0.0109599279388254	0.0207977479385385	23.6888044439155	0.0940149407722361	2.95742364983475
FABP1	280.622292538579	0.00376555718854888	0.00523093634316939	0.00151120239800394	0.0509534705417221	0.00348944204668649	0.0113223382385781	0.011974283121009	0.0115967464591942	0.00635149523275242
ADRA2B	429.251044911765	0.00662061404921175	0.0106090403773801	0.00729059812084657	1.82744165496873	0.0238673745225847	0.0281721019494026	0.0257866369264432	0.022042807365567	0.012175172319737
SCTR	416.506984955305	0.00581229727635678	0.0111442756516758	0.00649236945421017	0.482110494905582	0.00749326587470401	0.0161557458648727	0.0210849818213472	0.036132242733815	0.0116453812788504
NR4A2	0.931263254249987	0.0171755549836001	0.0206002472130459	0.011779843567936	449.79601766673	0.373994546738526	0.055302383499596	0.00706567257629697	0.0654570486214875	0.246433839269892
LRP2	318.713622337625	0.00414403537443313	0.0050341025180359	0.00307039118013099	0.0851859847304864	0.00512783124886264	0.0106935155802546	0.0101584160593786	0.0161479231802677	0.00472272683836111
SP3	0.495712587055652	0.00686514524509217	0.0187848684105764	0.00938058890826297	535.23324250556	0.0162405637197426	0.0163624502414881	0.268834759500895	0.0327709689085779	0.0319643206075851
ATF2	0.282065158730485	0.00831283904600442	0.0224344389544318	0.00800248832280832	610.756408432578	0.0237540292095566	0.0290086080838996	0.972284487140411	0.0388586403712396	0.0431239251965159
NFE2L2	0.848072110180635	0.0131977779677008	0.0125505366036558	0.0104535328247695	625.972346531438	0.11826590608006	0.339082086261152	0.0257780155168954	0.027478068882534	0.141821834993611
PRKRA	1.15741827179863	0.00949640819805761	0.0187748319728922	0.00974536249960396	461.478961020751	0.0142387749750963	0.0239056428390566	0.0174598088793028	0.05059526747454	0.0180489702101161
NEUROD1	277.338901152968	0.00234694487848734	0.00424357548004619	0.00192833625507006	0.0489274073755991	0.00530559920908003	0.00913234870560546	0.00473758425435792	0.0151390007577138	0.00353683263462121
STAT1	0.215798198537325	0.00637386023117388	0.0281901290298225	0.0329316427626525	610.523796276157	0.00981945930617899	0.00568151073023253	1.52881251953284	2.95803397938044	5.393962356144
HSPD1	320.510511539956	0.00803068098315403	0.0124158039870882	0.0105972374861605	182.700564040592	0.0176922175061219	0.0255184364338097	0.0318744565686384	0.0277945417574105	0.021403732354314
IDH1	1.44804417953933	0.0133633143054306	0.013503056294728	0.00928928027428501	572.170244768164	0.0175530969843325	0.0885909017167125	0.0280933421934217	0.0167664172304301	0.0842026968074013
IGFBP5	3.72108285903564	0.00895043726054517	0.0110839751704543	0.0627599439412241	542.497969002277	0.174303427408871	24.6649518208923	0.0656142934746659	0.179102339607552	0.00693394153747588
EPHA4	157.161331242758	0.0214267475102907	0.0150974078632903	1.89702363623614	315.117777539659	0.486231711433681	0.056295227517623	0.0199847718227334	0.174972106714433	0.0104953427471972
PAX3	350.618924479033	0.00332546472900883	0.00675785817974449	0.00577610873545953	0.461442339382361	0.0211978352342069	0.012677734001766	0.0110600870922616	0.0346952315864341	0.00899684656070894
SCG2	334.646420928267	0.00962508579581404	0.00659885670541956	0.00712221339883663	0.65661725171954	0.0209713741377434	0.00433562310386122	0.0113360452531649	0.188849294045755	0.0146097052779511
IRS1	257.723634559134	0.00468329631118572	0.148902697216112	0.0170641372871525	175.252337943331	0.0166770573718457	0.0265215888447911	0.0512759520722843	21.3041284467546	0.0138173109317115
ECEL1	295.104051885161	0.00639515325859904	0.0176247940673861	0.0106820468739363	54.6868362812776	0.0156316198744939	0.0290766399061003	0.028096472211201	0.0494654688958314	0.013750916902459
GBX2	362.475665893114	0.00895838570760221	0.0332419451689438	0.0145075378925397	73.2855247843537	0.0105603805604844	0.0661218271051743	0.0185900851747054	0.0451107874150264	0.0170505699620357
HES6	313.276344498374	0.00756652244910283	0.0255056620075395	0.019522818056385	76.2412189347439	0.0146836047022032	0.0318202560394319	0.0268668169480425	0.062795630419503	0.0130102054080176
PER2	3.47628614893502	0.00713430144155382	0.0175695383366357	0.00872651071206045	480.780379535021	0.0108066236444277	0.113475066544937	0.0178573197551846	0.0401739390678895	0.0146751968139931
HDAC4	270.324520920026	0.0111371537556691	0.0170115668280542	0.00984739591035505	214.068534851436	0.0131026630299328	0.0326292004144907	0.0242709879930197	0.0301287236477332	0.0167225420571325
VHL	0.168220601221291	0.0245040497535609	0.0156944841382971	0.0132922762876159	426.517170604319	0.0228294140625008	0.0308475517196148	12.5453687030325	0.0344937267875069	0.0657972194732484
PPARG	296.369971169944	4.48902707471173	0.00898156146861063	0.0126879175633962	47.4258912224906	0.0733484244843971	9.68372172597729	0.111947707756208	0.0257413046699702	0.0194020468086039
NR2C2	0.754167382393153	0.00762799316622898	0.010931477047897	0.0165145674355073	552.435045648332	0.0167758692259923	0.0546817641604276	0.517587169216166	0.0218196812864641	0.0261336803605815
RARB	261.452341663144	0.647917373787383	0.00432025295369947	0.0601353185149963	101.156791518024	0.128372512624469	0.165205722310941	12.7039794519126	0.0216877130556462	1.24814902869901
TGFBR2	27.3279432108362	0.00283806524332281	0.024841775311282	0.0613911456306792	507.195171992787	0.00831880138883923	0.891026490821191	31.7630568341342	2.2680391927825	0.0145715240920015
MLH1	0.346932982999363	0.00708586734932006	0.0112387665336263	0.0078346390904903	419.269306043355	0.0133351508536518	0.0258383913839313	11.7229221608089	0.0263273246951997	0.0365773186122549
MYD88	3.94071322932888	0.00765193952899137	0.0185574769783574	0.0129802029594898	619.374660935564	0.0137786420617727	0.0728724449567851	2.10537901835801	0.0276321253257936	0.00873289591296619
CTNNB1	0.520095144159143	0.0148921664933886	0.0156764905912359	0.0205950648454743	651.061565033753	0.0512993873857799	0.0342590308399478	0.105732277679323	0.120931840549937	0.0173165207798847
VIPR1	429.649352912303	0.0127583729238526	0.0232636529348043	0.0153064399655209	30.0056283180351	0.0211538543597971	0.125347901626072	0.0585310327556067	0.032377983637103	0.00992104251324129
TDGF1	176.68719900196	0.00503288859390709	0.00601163549920472	0.00233375881992149	12.9702702349273	0.00313443764636235	0.00617935722794879	0.028701864761449	0.0629647027337261	0.00889045114107687
DAG1	2.78997098751368	0.00683998553250046	0.0163819647853672	0.0159009291026121	511.986476218758	0.0164709162588077	0.0366737988071524	0.0200653984602088	0.0396121551000623	0.0308134115942207
GNAI2	3.52716645246592	0.0100982607216314	0.0171612669735247	0.012551452378873	576.828365887844	0.0203724881928756	0.0241329444667822	22.3307713549625	0.163280973487193	0.0193294498531156
ALAS1	2.71450236660091	0.0121828829719654	0.0131995978654771	0.0101506908342151	479.44276678811	0.010983106619492	0.0681469723756151	0.0414320028858696	0.0193465100516741	0.0183123166855799
ADPRH	358.385496104535	0.00624727280416435	0.0243501996902663	0.00615558827023434	24.1715518527972	0.0115413849556368	0.0161590066023227	17.1004743041458	0.220650482309243	0.033412512501993
TRH	413.156459803586	0.00448386381937978	0.00907249538334132	0.005724055874503	1.09552854453557	0.0121643170658029	0.0243007659776608	0.0187549671605187	0.0238624761194928	0.0152754114301215
TF	391.811449690243	0.0175209855099086	0.0119238357532502	0.249462257822836	0.782408560700422	0.00313970782424061	11.3859046847442	0.0556800170829798	0.0146610888775205	0.023549073589996
CLDN18	417.921164864125	0.00654349683287936	0.00919681633848631	0.00627030413989099	0.667459850881481	0.0093305434825838	0.027431383010113	0.0291231396876926	0.0143284739111029	0.0120416766125389
TRPC1	184.121955539381	0.00325611439977184	0.0164978305113245	0.00537657747193364	148.73834554186	0.0100814004130304	0.0205111189084184	0.0158205275417355	0.0711789205074271	0.00933194705477944
AGTR1	356.003611023483	0.00505023042697001	0.0104555311634073	0.00520489649991151	0.840726503293947	0.0115621030342898	0.0162105500632082	0.013617240369658	0.0341688932057165	0.0142679969448835
MME	347.166193241522	0.00445753009000119	0.0070878410701577	0.00522346836797808	2.82452327783524	0.0167939652894302	0.0280423329817646	21.8588185637327	24.2649342225625	0.0184695271312227
IL12A	372.063695604372	0.00488594292449816	0.0110267664070753	0.00715492292404363	0.257889467694383	0.00892767961528391	0.0238481073278473	0.013988102724405	0.0168262554553353	0.0138848036048244
SKIL	0.13151416804006	0.00410397073738967	0.0542842488335309	0.0427681206343283	438.05203494698	0.02970128439753	0.0122161574415207	7.74080619699325	12.4404181112347	0.0577676107112016
HES1	1.51005623706528	0.0216752326448146	0.0204287318479951	0.0206054282862312	544.348693609015	0.0111323283185265	0.229869144069145	0.0139334816279882	0.133713854244472	0.137572606885621
RAF1	0.367214014159224	0.00906710653944681	0.0149990194340317	0.0100214030669087	553.23826515668	0.0148659810751944	0.21336010843207	0.570847290052183	0.0269306103710268	0.0487157840786696
THRB	243.29923808948	4.10818857414389	0.0103524932696468	0.0582420411193821	166.392179458917	0.0220013124758504	0.0498941291607023	0.0307406341812686	0.0669825927441455	0.0179567220735508
TOP2B	0.138346233471951	0.153332937560276	0.0164022000856399	0.0311952072355382	430.940240604953	0.0823326670713881	0.0740500743993671	22.6474182343111	0.0379264057557499	0.040095770435351
ACAA1	200.491492665956	0.0177917329081734	0.014814977721796	0.00688755383263828	263.467786618552	0.00896084591857483	0.32976732570722	0.0841157622203118	0.0281338998903669	0.0120280318620873
CCK	444.560655510504	0.00780110894311425	0.0100166992882125	0.0110142449208722	1.55770221435512	0.0115066170911957	0.0251930829030619	0.0365278780895909	0.0333628447348012	0.0165391547489932
LTF	414.87192361675	0.00406927400927605	0.0351573165243469	7.893781890304	2.74983937918754	0.00821824191429834	0.130388557738099	34.6037379350311	0.0296355686303945	0.00419817640662868
SMARCC1	0.312951524522562	0.0268350325655262	0.0102405857050017	0.0145295405087286	536.957179095765	0.0339995123577606	0.0331624500698723	2.12106894715394	0.0154135124510236	0.0310431821709794
CDC25A	174.421471095603	0.00700531589468739	0.0130934399339686	0.0072791510053302	215.842418963012	0.0158948144561789	0.0170033156094959	0.0255545133001543	0.0212395487937476	0.034937867433921
COL7A1	263.641350822214	0.00793143180203137	0.0975993711976314	0.0264322035669492	246.965882227582	0.020079861734161	0.0241632186938514	0.0110717321270716	6.71517809769791	0.0368562791260036
GPX1	485.104049055185	0.00752945732198783	0.00868036099401591	0.0111353121722141	8.73789457453646	0.00726818413252215	0.300343633732162	0.561855769333146	0.020589115661435	0.0506048907037608
RHOA	13.3092308454991	0.0107702284716484	0.0151334169432894	0.0200669500555877	662.790007439813	0.0139879305638711	0.299616071262793	0.267368920217239	0.0254004536128234	0.0111101129750694
RASSF1	213.031662698756	0.0052301742489349	0.0146291307150285	0.00970606710400439	253.712597612045	0.0118334381946493	0.0338183906377453	0.375494915158666	0.0271582351166797	0.0174041960134643
CISH	429.677717329543	0.00613006934322666	0.0109681104524487	0.00963575312152817	19.5691458676944	0.0112914615882521	0.0389467292893058	0.191491630250355	0.019824626089085	0.0362373404506375
FOXP1	0.707454120394856	0.00710948415601708	0.0145341849248108	0.0102825082109176	505.707999056948	0.00644885875353249	0.187721315501478	26.85916930727	0.0455777067845152	0.0215805854106118
TOMM70A	0.0803878331913073	0.00805204505202452	0.0431274233408515	0.0137346137555724	422.748120483185	0.0179822506858837	0.0142015868346652	0.0215067113014653	0.121176752524641	0.214051185762389
CD47	1.29744073948097	0.00604989138991964	0.127815799296227	0.0098916712412337	580.345636934008	0.00721918985132268	0.0180952493278846	19.9528862095959	0.417905264044031	0.0459369850217799
ITGB5	7.67994056458156	0.00710255707317432	0.0808916015912166	0.0155832089188464	513.28213125461	0.0193794997110135	0.192224343190876	0.0103479399003275	24.0939433150041	0.0129810236138325
RBP1	281.621953494521	0.00800176491609657	0.0133282990778675	0.169809819277408	149.372716670721	0.0126613980016021	0.0517883639331285	0.00844940277793676	33.5592958521616	0.736991348434934
PLOD2	0.880841880343643	0.00512949602625425	0.014498151146263	0.00959921414586365	388.710313044737	0.0289593338859748	0.0820679247870735	0.0186873742437336	48.2924263966385	14.400075632029
SST	365.881141055685	0.00305458645579922	0.0149344759901972	0.0156567103078545	0.62344484984172	0.00604770737065531	0.00765674261689829	0.0372365405388476	0.026281692659133	0.0108928170767769
BCL6	0.403283598268986	0.00792647735058001	0.00998051889716405	0.0229100263406651	505.909918495217	0.0437602273979381	0.0167181523380728	1.30441878543099	0.0209840663999845	0.0623455366230134
CLDN1	24.45914706208	0.0303959469766119	0.00917071125349617	0.0244236335949245	691.039432305475	0.0225859443093636	0.0295798577542742	0.0322023495453944	0.151939554290396	3.32723340742025
TFRC	0.193371520002256	0.00727317125226191	0.0819440525953331	0.0274927739577815	552.767431796213	1.2148547056764	0.00892464534177873	0.0319227388931887	2.70797020625347	9.26720485803038
FGFR3	11.4016932786034	0.0144189821544828	0.0179756501266541	0.0101295512901813	537.097953758538	0.0126117817704581	0.873785706489906	0.0131942487847184	0.0338895983432965	0.0459699339129432
ADD1	3.26624793707504	0.0077283532201464	0.0166699369437524	0.00933326920807767	531.838141054778	0.0132470752377053	0.0864303473346511	0.109805306231882	0.0344613344462292	0.0124678067336204
MSX1	292.560918907321	0.00452838882605387	0.0247370097906456	0.0142571384704953	188.669010472337	0.0130588483362101	0.0478595665542485	0.0260823858629314	0.0462110616545004	0.0119478270825983
CPEB2	6.47772839037079	0.0066479610038017	1.16757177920707	0.00910826579340257	452.793983941842	0.00655638524345974	2.74824247869071	0.0247300726505776	0.0631823538898068	0.00593130872452829
SLC34A2	370.29593251428	0.00404343005311055	0.0097634420345763	17.0540086024755	10.9347918516549	0.0307990796004649	0.0159967108232765	12.7576059934964	0.0292261060769001	0.0114614943142869
KLF3	0.353965001900125	0.0188237997341855	0.0480180370843775	0.0176541161867055	584.766620030219	0.0103582376043435	0.425274887134551	0.0191414004344001	0.0503892633395832	0.0551369763342752
PDGFRA	12.7779916379363	0.00554482323742727	0.00701807347819624	0.0126402192803661	463.994420232984	0.0204142267550998	0.268002348291427	0.123596184438978	0.0288443171954928	0.00995115523379311
KIT	311.596111198002	0.00461210836901282	0.00583876747550037	0.0333433659372743	53.4224747127896	0.0549317917930169	0.220369613959362	18.1472078655444	0.0696121822998745	0.0378207644113715
CCNG2	149.617198938016	0.0193985344012057	0.0179906094318526	0.00910789153726423	316.916253524409	0.00999317716562133	0.69463355664751	21.0587132733194	0.0322546576744286	0.00988500598200875
ATOH1	366.284641950433	0.006997947206883	0.0632152414217866	0.00799203293790457	7.87696512894648	0.00458119210887803	0.019735622463433	0.0579853348006082	0.0975256913642777	0.0171560042063269
COX7A2	0.204178656506929	0.00872494353724429	0.018487375425868	0.00915472466664111	360.912201744931	0.00673075852824507	0.0891023918244024	0.0233724876346707	0.0290747653100174	0.0313726923493185
NFKB1	0.169147987006529	0.00637879739450663	0.0743439373078738	0.0179131885166399	526.298239668305	0.00935280963502236	0.0188482840261077	1.42553109950697	0.111460622870531	0.0428020972112492
FGF2	130.970320991029	0.00366163993168935	0.00635373389168921	0.0318317550866744	228.338746465742	0.0109731401318771	0.0365965011387684	0.114588649050394	0.0348508266452003	0.00785820335469753
CCRN4L	3.64590520454245	0.00612201255312432	0.250287721413421	0.00992445490841563	461.14582211578	0.0124979646444865	0.0142142933351078	0.0252739085944527	1.57467056834133	0.0130914872503834
TLR2	4.49280368367786	0.00331863172134194	0.00832902743018383	0.0117571139547348	418.52108990098	0.00476507092881945	0.0114385936128966	3.43164032747567	1.06593230308691	0.0757792678343344
ING2	19.891983888918	0.00593362208349113	0.0179653392335527	0.00451279793313805	373.908215066385	0.00988553678584953	0.011647786881798	0.0132767914736386	0.08016200117375	0.010638019048498
CRMP1	254.896808234072	0.0120053359418121	0.018741381306822	0.028325354078601	192.468865060846	0.193709809913768	0.019819450484516	0.0134804687940813	0.0994134653436747	0.0113818094118754
TLR10	291.460581226178	0.00178611708641471	0.0108539701022988	0.00743425261219163	0.278122360910568	0.00378967272463718	0.0274869156956666	64.189573052368	0.0159373651831799	0.01230264579598
RFC1	0.186436119311113	0.0111526799338187	0.0120061163091472	0.00789772497163391	479.296024234758	0.0122130872611229	0.00952667319035966	7.03957872737259	0.0434577946094951	0.162520572807762
UGDH	0.256212548030467	0.0114519344692666	0.00760653550275143	0.0175748161908514	477.307478448975	0.232472868467017	0.172396256219225	0.0186641981103926	23.8821658448275	0.0258748676861921
PPAT	0.790014639188942	0.0150692871637528	0.0323642028112766	0.0061158666718176	383.316179317589	0.0196714673201538	0.0131432699327271	0.0240585733980298	0.0355493461536449	0.0112579494832007
PF4	166.651386523275	0.00555533410431945	0.0395644009326734	0.0178111574445494	20.0453222851906	0.00934759250316128	0.00562587284577662	0.00661072183044136	0.503745723415015	0.00555311757242257
CXCL5	439.364653730841	0.0101035328266141	0.0285231980231706	0.0118879204505682	2.78182397173914	0.00964785534128083	0.0235386041254821	0.0142214667714661	0.130810308149987	0.0149026992223537
CXCL3	375.122406088912	0.0063437509821529	0.0301204850199905	0.0113415183555581	3.53306437678797	0.0117874803854285	0.00995495375471584	0.00986928563425004	0.195129870326767	0.0191510986758439
CXCL2	242.705339445951	0.00298145754865165	0.0288411481266115	0.00459425515036345	42.7954344460535	0.0122654184396461	0.0116815324689559	0.0107528766179223	0.239244910196967	0.0290217969974294
HPSE	8.5617941089652	0.00523172735882338	0.0196581253996263	0.0102261439845229	405.122505666105	0.0146990089191197	0.0546146415823673	0.0149510338248137	0.0379907074105509	0.0113497292051136
NKX6-1	402.994707385495	0.00499936121435206	0.0172830512272424	0.0138948277228824	8.45743513314076	0.0113316296448771	0.0234040375799117	0.0232889476185162	0.0496227516221395	0.0126760174213282
ABCG2	324.159595716948	0.00345967332915869	0.00569496486531014	0.00401383559544869	0.264770429078227	0.0061085338830433	0.0242857885369159	0.071501956476259	0.0135979086355023	0.0124212946145197
SNCA	417.449001174876	0.00532662442317548	0.0193896209693776	0.0140334326287589	26.0587188579931	0.671059035191684	0.0817054054205002	0.07617050151248	0.0952427883631937	0.00766806541442507
EIF4E	56.3323041102292	0.28626452943583	0.0363749069449015	0.00240353076826365	199.206040581728	0.00483783396163402	0.00674562033220538	0.0120040193760401	0.20487225823977	0.00450982629971413
ADH5	147.329446413878	0.0115880602282508	0.0106166641021458	0.00979121465129221	359.410828539558	0.013757128291863	0.0143606396941226	0.0195416134356982	0.0418941198668985	0.101934406048402
LEF1	81.6239683613554	0.0180489875986675	0.00561428703263244	0.0115866533574296	374.240453896555	1.33608613427632	0.0186460534012995	42.8945629119878	0.03552142994922	0.0116501897687525
CASP6	0.999730996060762	0.019021085025447	0.00853727769683121	0.0080181972298624	328.543192563114	0.0287988818999703	0.0100701705407175	0.0184766033765798	0.0523960360187781	0.0103022268266115
PITX2	393.499864568766	0.00458992788833679	0.0286364969572606	0.00966338701552793	33.2714332062871	0.0282534206160737	0.0337674765436065	0.0112587317655744	0.116963665480625	0.0120286137724783
NEUROG2	358.85863558626	0.00604770761297492	0.012965025131107	0.00979798892590995	1.47791720625925	0.00676325442507804	0.021778022731482	0.0229744479458194	0.0212943232319013	0.0180677748253592
CCNA2	0.717740396709763	0.00932666730104237	0.0152020964927882	0.00799352760952572	519.133124948497	0.0100560802746839	0.0114300630942978	0.17886616415374	0.0457892913881758	0.033222339107672
CLGN	143.399149982988	0.00273642643531573	0.00370085222807476	0.00910543294708432	81.0600806597719	0.00632606906445405	0.0243873021441029	0.0116652163084756	0.01198424118595	0.338747807121354
UCP1	315.913688179455	0.00281659418490017	0.00489691444074294	0.00435551961472713	0.0713984271197456	0.00557561427973241	0.0149084979012431	0.0128633533880843	0.0124224526923663	0.00834998232583591
PDGFC	296.996818631765	0.0150231888978423	0.012320045484597	0.0118421044872823	55.4498435832367	0.0111215487211386	0.0337547724749761	0.229964495846667	30.3369201602377	0.018759581689134
HAND2	271.394993884148	0.00823680659456569	0.0159888919520922	0.00891567171003074	183.229711126811	0.0131540941077431	0.0779974914812187	0.0409437561762912	0.0314220779115754	0.0119727290540837
ACSL1	0.183540081497453	0.00943688024350455	0.152701174617502	0.00734196179243854	503.713794528894	0.0172654690841533	0.26397693661742	0.0313758364349533	0.0309851816328378	0.0189730097937291
CCT5	0.160063632470741	0.00958832917821179	0.472823428742155	0.027761051041005	548.672786181595	0.0365030152139559	0.0133142109485484	0.0422482349588546	11.7018539757623	0.0253260391516828
SUB1	0.28941553936193	0.00840886694839799	0.15562628165745	0.00449305554943456	369.376689748964	0.00570533645371721	0.00837878905781812	0.325461883821915	0.073232933320586	0.0167063246777341
SKP2	0.393207598534769	0.00640425158314488	0.0439036597513383	0.0146557775629995	575.064023760908	0.0283230878400068	0.0130092720266417	0.0346065839904191	0.145175335598714	0.027912350631964
GHR	248.861360143521	0.00203069663602245	0.00957044002561806	0.0047016941480058	82.9862641333291	2.77904708798278	0.0298813325399121	0.00974615085366849	0.0432823513206735	0.0253077298054628
CCNB1	0.402696199853515	0.0135431822846116	0.0165801710996801	0.0234830462776841	480.689904161163	0.0117160904713851	0.00871882872176657	0.0215470368567589	0.137618863631454	0.703884341480324
HMGCR	0.126985837685658	0.0391757648846426	0.125775745663379	0.0154887190228531	489.002726276078	0.00994998492690019	0.352434206793641	0.0170620171219221	0.0438657444281006	0.0172743723043014
F2R	5.64316131865787	0.0299279840799713	0.00806428987616895	0.00700380792555073	421.500241512665	0.0573626660339113	0.0177566630148494	0.0281244436422616	16.5665921213477	0.00893094723470871
AGGF1	5.50459374555001	0.00578259289104217	0.00854011046969158	0.00843111328009261	432.395997402148	0.00822778054096809	0.0434119745812646	0.310816863438261	0.0154634395805942	0.0132308519027431
RASA1	0.173349274381759	0.0156350138323263	0.0170728315432732	0.010035057827309	469.854883375093	0.00657564064385095	0.0740650923833874	9.48223084220311	0.0325700263506812	0.0263789223445831
APC	0.270388227042716	0.0106717907062533	0.00813366708741283	0.00684239147887953	384.472538457846	0.015464525870784	0.100474045023886	0.137741272161695	0.00988292425871914	0.016508892330184
TCF7	418.189622817806	0.0060743478669892	0.0248776867161264	0.0160061756125079	35.4587547974838	0.0106635056740013	0.0413506293484079	24.656154535091	0.120324746598629	0.0147051585616279
EGR1	0.543045043095733	0.0172087840517397	0.0228880332625814	0.00841465993493139	624.780543985796	0.023739361362099	21.8875608254274	0.0598145458340721	0.0439862894795807	0.0290100504600685
ADRB2	398.267746065927	0.00565488759400252	0.0414012235720264	0.0132874161556575	72.8744828632831	0.00594025423360342	0.20053070954764	0.0421664113347503	0.0433089526558678	0.0349257821134614
ADRA1B	421.445482321407	0.00527637449254946	0.0206146806269901	0.0137010304311305	38.8875032302386	0.010509966538385	0.0180518598215182	0.0556806753177483	0.0411008909513313	0.0560291723320768
PTTG1	4.93865330873312	0.00976424993765662	0.0117276670399396	0.00822175355458376	580.891422175849	0.0152202837563947	0.0217840326395091	0.0428397503162647	0.0296081552288663	0.0815233454795126
GABRG2	285.231917896392	0.00408589248878974	0.00693423937564836	0.00152023539364064	0.0585074040122728	0.00839093660959211	0.00585268871441332	0.00644996348724231	0.0144922268138626	0.00491691595733147
CCNG1	0.355986403850076	0.0414295467753449	0.0165940927927399	0.00731700826335143	520.562827157405	0.00787018364928463	0.174734031844775	25.7005137787049	0.0369510673471207	0.0619874745356757
NPM1	246.18597504348	0.00730067030612967	0.0361853680106792	0.00383545529682068	5.23972194851661	0.0175975845676221	0.00466472850514912	0.0156935167798292	0.140378585314052	0.015927481351698
FGFR4	415.411565611574	0.00728613421470182	0.013411467607076	0.00835479685643433	4.34919759026061	0.0115498254718896	0.0196874525641303	0.0275029156938041	0.0374995643918487	0.0136304454212091
SLC9A3	385.899219717803	0.00622581689894694	0.0162211453476126	0.0179254265965467	21.9122820149131	0.0184469519311177	0.0551443885902217	0.0293928178185304	0.0592539841941122	0.00985454545490364
TERT	448.235874050015	0.00696976773021774	0.0163343032296286	0.0132405562309259	8.68075079620894	0.0121147951906393	0.0196229604573944	0.0471601293816448	0.0584645632975321	0.0192893173706983
SLC6A3	430.667066543571	0.0054941422157826	0.00967730057261914	0.00895094616435415	0.598002015743797	0.00877989439742381	0.0232412003333922	0.0234055881589319	0.0282588034880595	0.0114063971833037
DAP	1.38928476301427	0.00682972344188446	0.0358024105246048	0.0156064174014076	561.179782371666	0.0166851932556298	0.0103070574918501	0.0570011164892201	0.147525274673737	0.015705943440797
HMGCS1	2.14555149546425	0.0111197286776869	8.83206204061942	0.00994652721297261	499.660988083779	0.0122552917020524	10.4428405610374	0.0185308549182829	0.0501505237826282	0.0342902390057575
IL6ST	0.266860887238064	0.00822910021030528	0.0236381845522442	0.0194124067907717	521.342890273784	0.0116189820757059	0.196675375096752	29.3364566047462	0.146446234704372	0.0276122901912391
FOXD1	157.834196635273	0.00600488101279837	0.0389979226684768	0.0133170599847848	253.335654855709	0.00886080786515044	0.019133697619301	0.0185715828518382	0.0661793208565855	0.0140332676122896
MEF2C	229.174212903465	0.00566535379880928	0.013810974373676	0.0182693804786128	232.964626573555	0.045482381198001	0.700432974590132	61.9370417412443	0.0392347128470443	0.0196471109893665
PCSK1	302.496246185389	0.00422140206292187	0.020438255371209	0.00918417684618579	0.430631325901482	0.0161719236748371	0.00636647913517496	0.0146681760552456	0.141185219591433	0.00846613406819045
LOX	29.0976459490979	0.1115714149389	0.00770113070677044	0.00867977081358111	361.8559702051	0.0198116938213144	0.0157289994430137	0.010268209794152	47.5692028150049	0.0213448279855056
IRF1	1.16729248672662	0.00574626091217964	0.0105864725050583	0.0156394259006166	466.644211021656	0.0103450725441233	0.009566185877195	4.51906040881773	0.0250274218357817	0.833698995304169
PPP2CA	0.438399821190624	0.0104143255856896	0.0282834499745335	0.0119607240696175	596.386338747439	0.00801244197316735	0.0732140292967694	0.198990811600626	0.0405870035758879	0.0243332654059887
HBEGF	129.309900843273	0.0188667312649312	0.586154875491419	0.00461043010192573	398.625620024138	0.0149672577632367	0.501330047039028	0.0136870070183646	2.63079760581312	0.010467339302511
TAF7	0.177956010737239	0.0245133530295586	0.0174276407896799	0.00538992785998386	398.252919724226	0.00903433384170429	0.0172209196807874	2.00223574115023	0.0347697782853891	0.0198821283984037
HTR4	351.092129138952	0.0037568128931524	0.00442671588397539	0.00352060347185567	0.0315478436358715	0.00454959423277372	0.0106053607155473	0.0129206073322084	0.0156803040999756	0.0117961651020608
CSNK1A1	0.141445579290613	0.0140521131900218	0.207298851939917	0.0203706721676296	561.791290480951	0.0115048250552721	0.0377548722727504	0.0268338547952121	0.357680734778943	0.0371682619558779
PDGFRB	8.99558737016918	0.00856130728184747	0.014471916166958	0.0170018844092341	503.694342023024	0.0621002708982632	0.0248362096982268	0.0247996945275359	0.600169860648442	0.00837825311712838
CD74	22.2371922737407	0.00701336126199229	0.00816009126271079	0.0602537460801228	649.606103765092	0.0229230140671082	0.0267042911356049	47.443896858356	0.0560290593610386	0.281246817815299
SPARC	4.67205167116414	0.0225839473185077	0.0153836772473863	0.00929073080060432	673.99377757753	0.0768941661123315	0.0259472574823363	0.037797394844753	20.2533835058584	0.0192081965412014
HAND1	401.876376243585	0.00383004082374421	0.0193405467466465	0.00536964636132496	0.416428045639424	0.00401307825957566	0.0168753591843807	0.0139212959334353	0.0404426485447612	0.0150902870583765
DUSP1	0.660889618933773	0.00876885240518942	0.0408511017938584	0.0117832695391673	696.297027984304	0.0155763333694365	7.16664548387562	0.112169775966378	0.13051456839053	0.0108546363985797
NKX2-5	426.322613104044	0.00974188190730311	0.0150515626391633	0.0114570464572556	28.9236360531354	0.0223359206086	0.0176396271590853	0.0288375257373068	0.054879238217636	0.0180600714745061
DRD1	352.479314651622	0.00454533488169937	0.0105127560342571	0.00610365947307545	0.18159066471793	0.00405341117094039	0.0161391059557523	0.0171935901376302	0.0259331931848953	0.00614509702994477
GRM6	393.413829995553	0.00516995833403822	0.0134805167703239	0.00909201620809597	0.85019822002525	0.0084196903462751	0.026624158673853	0.0220917692670302	0.0358505541925454	0.00956321786882698
IRF4	304.971867703326	0.0186719269245355	0.0119376942048624	0.0317016512508081	144.218760673053	0.273235696476084	0.0209224188194737	41.1181369558447	0.114551686449263	0.022702594274315
FOXC1	208.132951999788	0.00532410752734185	0.0223112731779756	0.0179742014753619	300.699033156888	0.0128194333077079	0.0599815437992292	0.0223004898528735	0.0667640452708141	0.0152536850035463
NQO2	0.352271386848769	0.0157377912697827	0.029219461196938	0.00914650792696432	483.094475793529	0.0144720341413346	0.0582606699038086	0.0181564771245478	0.0545849821985329	0.0188143993497544
EDN1	174.485171154397	0.00707387466557754	0.106637490209261	0.00953487064770033	276.40561535078	0.0116729609691264	0.110399659122691	0.00754780677590772	0.240241303986994	0.0117447989193419
ID4	148.443724081047	0.0408035894708253	0.00967654427003193	0.0073281393175272	270.825967286115	0.0129379326529851	4.08667201913594	0.0245090634479669	0.0278096686634638	0.0157649664287881
E2F3	16.4359426380554	0.0162985860956149	0.0098878523063592	0.00860241611588889	389.433055196364	0.0160742364285309	0.00825526269363449	0.0157219310805852	0.0515403289981007	0.023583653084451
MOG	348.045736419085	0.00283535655711328	0.00427121631290261	0.00313284272117491	0.0555978495098262	0.0033928914935687	0.0114589282332831	0.0204378347583196	0.0123253152838995	0.0074999134139066
C6orf134	179.238895597664	0.00749102152287695	0.0102681393762494	0.00793910780275478	258.882446257246	0.0161440796473438	0.0218937264315694	0.0184122046172535	0.0303010274626843	0.016632241044511
LTA	410.215304324096	0.00526562271663527	0.00906665321690337	0.00443662978625871	0.321105341176476	0.0053929353258723	0.0184353232496623	21.8537102119588	0.0236567839587159	0.0101956964637267
TNF	397.614993326779	0.00349441347622053	0.0294167998963319	0.00484422005803203	4.88392305928045	0.00421398635041232	0.0250727803675036	9.42797372238847	0.0820621334932806	0.0160376823745112
HSPA1A	0.641702171548688	0.00581046734570912	0.0142972810317797	0.0132815305154133	641.377400608255	0.0213890227382648	0.440041663419122	0.0314426111879296	0.0226633340545785	0.108004068273479
CYP21A2	396.061616180783	0.00439130084745098	0.0130173124874566	0.00690681307704809	0.463499968567676	0.00854040839397269	0.011145299411944	0.0245855483637437	0.0158664158957432	0.0120280088429922
PSMB9	7.83217052692293	0.00619411703155687	0.0170034928033053	0.0317605252430199	553.523346186513	0.00870468038629792	0.0105184116521962	25.5194556848588	0.073659536823459	3.55427985384958
HSD17B8	214.774914121198	0.00485875953552698	0.0174887226854891	0.0108646378638621	231.944022004152	0.0141879661440817	0.0566704838051579	0.0302981022027389	0.0288064334257408	0.0164439214047875
CDKN1A	4.64547352029539	0.00569549987057766	0.104082227056866	0.00925822636467113	532.969145670387	0.0179810039913344	0.0178458951093282	0.00871029249667487	1.36726764509685	0.0674763508923273
PIM1	61.4544906727014	0.00538124952573078	0.0234169326682478	0.0105866304900036	522.013504780058	0.0090699900596256	10.1543178918171	0.062310319474471	0.0822024257846921	0.0131577961775882
SRF	2.3437964175096	0.00747123093342191	0.0234273733910324	0.0121150447964913	575.426256521074	0.0276844378111655	0.0294962793342021	0.059971574188601	0.0328236495863639	0.0143777811197541
PNRC1	62.3087292879131	0.0069464539094814	0.0227669075460085	0.0100411708856277	553.360321234735	0.00965096811836564	0.0342537006749066	5.33127444836851	0.0390894222657925	0.014879805708884
POU3F2	384.784606896812	0.00827986823458032	0.0232763849160727	0.0110577267641664	55.4962831918192	0.0127138427066853	0.0331059954066687	0.0275401665821593	0.0599125250720568	0.0162831095732302
PRDM1	13.0828581037915	0.00717959907076517	0.0490372993301773	0.00752007689808733	530.605943780116	0.00843805524067764	2.20402568982964	0.0808347252122668	0.0376606451566927	0.0136480704974516
MARCKS	5.11333996693069	0.00934124075289754	0.0170498189698549	0.0136549274365216	564.739108063472	0.0171004006540923	0.0222643221423165	0.0347282177348005	0.0666299580810433	0.0189107336045397
HSF2	12.1378598904207	0.00501835956824639	0.0120566120193323	0.00607546015251893	346.642406584732	0.0144606208522813	0.0152101336380834	0.0377219800917609	0.0236946061603478	0.00845468099571027
HEY2	340.82991891096	0.00633448455856143	0.0101581883920382	0.00836330276636972	42.2038330544289	0.156672804253484	0.0159676781186972	0.0195201409592377	0.0396174525082117	0.032299425539016
MYB	39.4494258104092	0.00520675662804539	0.00408083154222561	0.0700692943475353	325.697025793086	3.4915090178454	0.539318682401391	19.4109193500377	0.00755078474978612	4.98596845914846
TNFAIP3	0.480612022208134	0.00350958049814255	0.238146465300018	0.00628853081556709	543.094967099052	0.012753523871649	0.00795276566046727	15.1618716343674	8.19203648883302	0.121342403551544
ULBP1	353.536004385163	0.00509388971444712	0.0087315398203744	0.0709044032517612	0.132086058791249	16.1473856716367	0.0042382515198795	0.00817653862436651	17.1601840386426	0.0409083399687067
ESR1	376.908687752544	0.00346444156225968	0.0104254582177596	0.00792254834995332	10.8449200758441	0.00731272779766424	0.0147979811828749	0.190038054231419	0.0239503665848269	0.0620907262908793
ACAT2	20.5544376275133	0.0162744524147383	0.0225694188306695	0.00271966254365625	384.406977819937	0.00383539766302497	0.0255020215528307	0.0185650183197462	0.0222106504351466	0.0334841665362718
IGF2R	0.735713160988742	0.0102194625963667	0.0487306440640144	0.0199388467505092	547.199655184139	0.0174005823135858	0.0174135340000914	0.0156730552238766	1.74822627094835	0.0193518637875569
TBP	1.61819486594562	0.00685864540501484	0.0147220206384059	0.00767040668673583	526.245734219585	0.0136533856592205	0.0211373854119381	0.0568688361293638	0.0383844918579491	0.0180224832265263
SERPINB9	15.9212630101681	0.00609089964905639	0.0131714982669111	0.0101901901936768	436.267558205089	0.00513710637397071	0.0526305962759546	44.0979938719961	0.106278669623015	0.0167718684477584
TFAP2A	1.67711867164653	0.00559300177004809	0.655542600496893	0.0109097248239333	563.989928695766	0.0165482573628407	0.0933157718258252	0.0113214847006034	18.9954707316463	0.0811567019390083
ATXN1	2.07657559968406	0.00325318688203623	0.0204993389053454	0.00878943483627499	487.717314950039	0.0160100139080962	0.0247985305025977	0.0463281347503229	0.103862395237684	0.0154895123103247
DEK	0.142315257191926	0.0116298991989651	0.0261151205647455	0.0105953023729896	511.698819700322	0.0402944178079805	0.0156083396949373	0.341659526776131	0.0313601816087621	2.6207233441944
HIST1H1T	314.846043203668	0.00495330273123649	0.0168203211848082	0.0103347467026695	3.01882369427925	0.126145725908112	0.00602786548746922	0.00736211369400794	0.276444717977901	0.0123595343235777
HIST1H2AM	23.8978509546439	0.00262534807737716	0.00512046201167975	0.0115405436362697	294.016270868826	0.00683062572671169	0.00638156066992835	0.0593510506924303	0.0292488629359099	0.166752939814053
GABBR1	2.08878642954663	0.0077641784028757	0.00963259616279781	0.0124472626889778	525.720167496468	0.0218165541648487	0.0324952968088395	0.0646169457348819	0.0333528803801336	0.0124724821577559
FLOT1	0.743975884404128	0.00854579300943431	0.0160523469823933	0.015207099354255	513.582309711332	0.0165027950819973	0.0254114780885377	0.0430012748593999	0.0513360216679456	0.0238017956378445
HLA-B	2.77278380832777	0.0094476317632382	0.0202727959639402	0.0166716291957067	831.346596752832	0.0158797660326006	0.0228695988439025	0.592677054150536	0.0387959208814718	0.0536935172144346
BAT1	27.7276111547891	0.0038101597603979	0.00837319729057728	0.00881815772331344	491.19892613983	0.0110032039343153	0.0212135802995002	0.0599599036260766	0.0332361019151752	0.0200341244181915
COL11A2	440.326477355817	0.00644108047977807	0.0110157334101442	0.00892366577397898	1.47992365188889	0.00834998875610398	0.0180719845710921	0.0294781788062272	0.0175014252693488	0.0124842426553085
TAPBP	1.18624425625863	0.00667676394326035	0.0157053592615348	0.0141789529575155	662.617130145185	0.012349221591497	0.0167484834293179	1.36530159341119	0.0435563933625111	0.0899127994700521
KCNK5	413.520563537307	0.00849947235681217	0.00783236585188525	0.008654926285412	5.22765242644482	0.00927199099185653	0.0356289257234113	0.0669730616193922	0.0277028623598122	0.0390192326915009
PLA2G7	317.021238929632	0.067300157219891	0.01183420287675	0.0395425232202712	3.32722765922751	1.34536827420948	0.00640749349367637	52.2200867123598	44.9606743598534	10.230075045924
PKHD1	324.289478106136	0.00314398381410696	0.00474527732761346	0.00273889071359029	0.0870552617828549	0.00815109421549645	0.00630225284843435	0.0189715500627546	0.0128042314431945	0.0079583966271432
ELOVL5	0.308673185381772	0.00631830383838025	0.0215361062711531	0.020141508990652	642.058160262823	0.0334294506180889	0.00936501989191577	9.45120127795491	0.184876986716061	0.0253843929631938
EPHA7	298.681708051294	6.79832205978121	0.00347956973758578	0.00459792674740389	0.1902457349746	4.86649872417581	0.00969740146486176	0.011635043541095	0.0243796133894847	0.030602923453483
OSTM1	0.945554385458225	0.00599875984107565	0.0570506843686757	0.0106357543505968	469.036267132471	0.00759784981815647	0.0152721204375766	0.0570863795612915	0.0903168007975315	0.00944797133154745
SESN1	8.53663483209603	0.00956068826797423	0.00427457220492776	0.00542086013896889	361.083055983547	0.00617396805773825	0.453825440729381	1.03393707729866	0.00827040353518185	0.0116123645520156
CTGF	1.62497107442681	0.0229920596251249	0.00679076549513729	0.0145625283513762	504.575156974291	0.0617358452380599	16.3281913839995	0.0818532844956595	43.7554478725342	0.0224696252897108
MAP3K5	0.189877833834554	0.00518883945149556	0.0124938637894625	0.047903445570455	466.326335017833	0.0203846075002077	0.0223921766431024	0.32304746927515	0.0435211793808161	0.0451973225199623
IFNGR1	0.207115983022334	0.00446130146701946	0.0650552286012166	0.0181878297199216	486.63731096582	0.00973303753463068	0.0103346069053692	6.33245255784827	3.16846591883976	0.123794802972095
PERP	4.67950724716724	0.0138026007004323	0.292591107123312	0.01938895280621	751.866853096729	0.0219936450351791	0.255386626587309	0.0131053935841851	0.804944314480803	0.0230736052694941
PLAGL1	19.2110029399238	0.004901150709294	0.0129958931214421	0.00450278016913798	443.091473907034	0.0081057900632355	11.2214138543754	0.302756603775611	0.0173685596932705	0.0144035034575463
SOD2	0.575714613459519	0.00431500566149483	0.0412501857163729	0.0196336762023661	540.364083292539	0.0152093944424373	0.010390412945615	0.152180865130234	6.16107363612328	0.0262784445072567
TCP1	1.21389022788695	0.00873619000604466	0.0274679289222694	0.0153098279578277	672.30934145527	0.0131558092042155	0.0264147596707772	0.0604876624273507	0.0866782470208694	0.0177015975630315
T	452.396672413863	0.00694481566621828	0.012953365044735	0.0101603386556367	5.77635571117949	0.0101480383660539	0.0237273290384937	0.0334165189726824	0.0443617840029555	0.0150273505778863
SP4	1.90735965654387	0.00531102035120113	0.0102207145079143	0.0109789576797479	468.189322518159	0.0202744874690627	0.0189585175410462	24.4715942654409	0.0275175115951171	0.0550956553573542
NPY	429.828716804488	0.00833203098055654	0.0135072425813912	0.00728843997395117	7.80900780861949	0.0176237038899265	0.0141630100766854	0.0246044027139436	0.10078766137989	0.0274955087963875
ADCYAP1R1	428.980249323642	0.00377332233610257	0.00818457103856961	0.00576323025689823	0.154555508276624	0.0110572272693407	0.0607869378258892	0.0619930230425017	0.0147039442207664	0.00740118575310377
EGFR	1.50224948701188	0.00413720900985462	0.0679827289534192	0.0124375206326943	557.320776050831	0.0143082992293513	0.182665420456287	0.0103819345017086	22.2256629279544	0.0331284266656765
ELN	387.936458386439	0.0121691597427331	0.0161978580593082	0.0135096348217397	113.96135803444	0.0165355701501651	0.0420840557413934	0.0365335750713674	0.0415326932379065	0.0402672811504256
HSPB1	10.5127798181364	0.00718945438163543	0.0445456164381407	0.0141383233197873	814.484904086757	0.0168369276732338	0.103120736815953	0.0181444335705206	0.0784676123519183	0.0316596753806755
ZP3	431.658052058467	0.00438056116659515	0.0171012948658104	0.0145527732407865	9.18078966493822	0.0186242718487157	0.0115068002275689	0.0199703621099773	0.308971217661632	0.0677712357851808
TAC1	267.179886838301	0.00292913069845005	0.00479532091306346	0.00491973301003607	0.225717428564005	0.00687596090457716	0.00983408007302354	0.0132697321427638	0.0171831041316183	0.011225876205125
EPO	439.148373746458	0.0056918364525325	0.0172654497284046	0.0123911141888202	9.60258794377921	0.0204958481949819	0.0230780015814227	0.0375063428705338	0.0564806955954614	0.016328792324698
SERPINE1	289.181743636104	0.00748151510074456	0.126260348216028	0.0242670573472725	164.449513064896	0.0189300475459819	0.0317113327409817	0.0226232466106549	86.9492772273017	0.0944382490396375
PRKAR2B	155.127213410212	0.0101740457889007	0.00348566927387209	0.00886593389526393	188.609164141755	0.160446821296598	0.0214335886557051	28.7834300508853	0.0191072475833777	0.0972675700091751
CAV1	160.404897305731	0.00328311372605456	0.924899968585532	0.0272297119326694	422.8269642093	0.020877375997018	0.997503110534148	0.0567805655837231	53.4452581375107	0.0092476016706897
PTPRZ1	349.533303418101	1.14560919248228	17.2208210054808	0.0443215814586511	11.7750884783758	10.4331989434163	1.33334009339738	0.00951449621205743	36.5236367802593	13.8533383303861
SND1	0.972619283207208	0.00798873802710869	0.0363415121747076	0.016176043743767	560.531056760868	0.0238606323268359	0.0222203861246945	0.091607986646711	0.0725184244041565	0.0109543743719139
LEP	344.939077060926	0.00526548823491232	0.0160046353991988	0.00692843321486536	1.49667893352534	0.00807730035125962	0.0196606981045353	0.0133124116695837	0.035542509302478	0.0117807724274241
CASP2	1.65847885279966	0.00599008638582451	0.0130973812923736	0.0114501932341507	566.400173424306	0.0177811988116829	0.0187939135053669	0.676443923339803	0.0221750698136778	0.0357232850359276
NOS3	371.95611288372	0.00958755796885433	0.0150678610968011	0.0156990949344165	80.8914531586675	0.0202090334554423	0.0471267594497123	0.0452970022373439	0.0530509952668645	0.0146094299173864
INSIG1	3.46275385135679	0.00471532349248663	0.0376347311605102	0.00396576778339356	450.913135013737	0.0142171210647517	0.016977684359447	0.110334369897662	0.0162792073441039	0.0189507025228756
EN2	340.301142795796	0.00594139714605942	0.0246564631123969	0.0176512796975506	101.157632813259	0.022496790070563	0.0212051032114184	0.0322835342121002	0.042662761727892	0.021897194395976
ACTB	295.70354843979	0.0154352139078687	0.00664482240605096	0.0433144043606846	530.802992312025	0.0586369200499238	0.0695905144930485	0.0537519893082373	0.0310880764133067	0.173793604880386
EIF2AK1	0.489031534186123	0.00959960057901679	0.02576343271072	0.0128663126745485	572.387459497568	0.0249162004320746	0.0187768603736984	0.15511307024037	0.0435786353236789	0.0272353011143741
TWIST1	270.461687212024	0.0050649871749554	0.0374242145300635	0.0165744945136472	200.790143741702	0.01598389783541	0.0421314172603261	0.0187160625430841	0.35157830487043	0.0123512160458367
CYCS	286.223528513179	0.00657944336350548	0.0123096115129333	0.00786436118735838	185.326707516489	0.0152748583238643	0.0402853675470415	0.0244699904443259	0.0256662765248454	0.0208345224198822
HOXA1	258.653242759744	0.00361043803513365	0.0805446459820067	0.0114931981506354	127.675092831932	0.0134231977909194	0.0153610769727614	0.0214661213213919	0.185173723825022	0.023615136669689
HOXA5	342.773303986853	0.00430890795230536	0.0512176102738086	0.0196080079119927	59.1476711996427	0.0176971477249417	0.0148191447350836	0.0126572263847152	0.511965475440769	0.030922462575105
HOXA11	316.986336641555	0.00435202069639723	0.00735194684985914	0.00480796317181039	0.213634417786432	0.00674895708661688	0.0134321684619351	0.0142078034827028	0.0187967699201405	0.00928725551405928
SFRP4	316.417517474782	0.169287759356293	0.00754304961687782	0.00511348768958745	30.531619255398	9.24168027542749	0.011749961180363	0.330389634927184	14.2949561635317	0.893173261532988
GLI3	13.7959310319287	0.00234596943405018	0.139246498311959	0.00825572186483435	394.388907037929	0.00777925499322109	0.0161841078118522	0.0117579243677265	21.1243041200128	0.0301220697025877
PGAM2	414.30989797102	0.00596054232072141	0.0127639537571852	0.0093708737076947	9.02618753652176	0.0180549101587177	0.0649152679313071	0.0280019017558942	0.0343168093002062	0.0162855324765735
CAMK2B	398.091703467532	0.00386283407844263	0.0113634756247014	0.00862299333863949	2.18123019957796	0.00781660987036049	0.0497972881655505	0.0409985950882161	0.0258344357254141	0.0110629747439374
IGFBP3	2.78864542988921	0.0230311422540132	0.0554851258366085	0.0187115528738309	545.56528167257	0.0183522729368479	0.0118888308271932	0.0225836587860576	11.9369972180106	0.0177776636441728
GRB10	43.2663402188902	0.0198966070409334	0.01041737798164	0.00960372722410431	431.303717882995	0.0187974522970408	0.00997260158722903	0.0116217437664218	0.157251735942502	0.0298572244182324
CYP51A1	43.124410767963	0.0156474352882347	0.812750790333284	0.00349002024358366	370.676424593532	0.00675664166292553	0.0898571179577572	0.0142732280026247	0.161570157550803	0.00783558458476866
CDK6	7.53549343188354	0.00663337165499044	0.830819197123651	0.0119913215204041	466.096666323777	0.0114012075199575	0.0626777464691353	0.184976979386236	24.2220759934731	0.0061681786613434
CALCR	309.092903793618	0.00462655150140059	0.00516911190802133	0.00382981879541126	0.148906383265553	0.00489466143283523	0.0109133816644457	0.00983708603317202	0.0190848664500329	0.00868825432558117
TFPI2	294.08651576452	0.0039065162681023	0.0137100748045507	0.00220957256276695	0.418555000610389	0.00457394827557933	0.0115223551655285	0.0234479806136816	14.432961082111	0.011897320935949
DLX5	214.388541528652	0.00388091411432124	0.104041123196001	0.0151273490786576	174.937706820852	1.40480340540902	0.00776259393949043	0.010874300806625	1.43374842204925	0.0172381229128347
ACHE	354.982132330097	0.00452049530181188	0.00839934586322084	0.00976379657822704	22.7322206024025	0.01044068877409	0.0391133962985579	0.347112199627782	0.0195852018771511	0.0129785745677726
AKR1B1	1.89634744683675	0.00979397379516332	0.0147742684929369	0.0125728202428647	499.691420959381	0.0396884812316973	0.0142780017127034	0.340109999646463	0.0928279667077052	0.0108064730040921
EZH2	0.183334051885554	0.0157441850448904	0.0147252122454631	0.00684175433827919	490.126149825776	0.0905129169672158	0.016270182505538	2.02126675400871	0.016565005590769	0.402649640574765
CDK5	0.730264871390419	0.0064151613797979	0.0274746390825164	0.0159013644203876	452.302916027006	0.0668612904109038	0.0120721212376823	0.0271194376021754	0.0516666096765161	0.0155964076934401
MYOM2	372.50060822603	0.00487000377922127	0.00868022206766619	0.00640735442042047	0.622912202201074	0.0101464123693345	0.0559450265085448	0.0207829557084834	0.0236040007332698	0.00807249912480549
MSRA	201.407021065108	0.00403393948811219	0.0122697302648463	0.0125936377689691	242.380998263376	0.0100661447705407	0.109370708819468	0.210796799615372	0.0146873164823446	0.0130735986846908
GATA4	414.79312400399	0.00577010281790103	0.0134913041824182	0.00953549817074396	4.95033075006038	0.0112636844771068	0.0196951539061976	0.0292955086018716	0.0426534408749813	0.0109186055025172
FDFT1	1.09306303949567	0.0123076582310643	0.016574797867844	0.00794002087042263	629.219825648622	0.0187474173665585	0.0691353485573533	0.16369983155366	0.0183973642525731	0.0612965896143884
LPL	355.221145600836	0.00678921378420087	0.00956003047467611	0.00707136871987048	18.3107280842455	0.0880428090313202	0.01181694959099	0.0644708909175477	0.0697921099874446	0.014450321676594
TNFRSF10C	339.912135552744	0.00476864244596235	0.0135366345807713	0.00561215991603279	1.25225228067257	0.0100567527007048	0.00883091204859865	0.050613717208247	0.0406701180634721	0.0335009554083268
WRN	0.180789381315105	0.0114680528543844	0.0158466388105282	0.024358765270012	430.520772157484	0.188533438128984	0.0150464604637417	0.0574185488646172	0.0247542431210919	0.0383074047298136
IKBKB	2.32709425879619	0.0071657120760842	0.00791773642343215	0.00734089396732775	508.982364283347	0.0186735980612939	0.0594277891677178	1.05226996397282	0.0151921584799964	0.0205801078084011
LYN	1.16793086480011	0.0071852576951401	0.0115396364941257	0.0110190773977755	512.343765551641	0.0172233232151374	0.0111786503482862	41.7452700286819	0.106609944076229	0.500806851900787
E2F5	51.0446524934432	0.021459212733079	0.00733939709729736	0.0117934019855822	304.292084195931	0.0772174723464391	0.00787054268977363	33.8110481747308	0.020717410900498	0.0293951220740102
NOV	245.163267606615	0.00553547207941969	0.0113914245495509	0.00823522973823333	219.993422757241	0.00986197063123848	0.021765545694127	0.023061625529397	0.0377377938895696	0.053498955766375
LY6E	3.79765952335183	0.00550507453672219	0.0325437287762898	0.0569551039422895	576.282144564117	0.0120219546143622	0.0106133143661978	0.0112271334059115	4.84256799515304	0.490518621563665
CYC1	0.423018796089821	0.00721052454913691	0.0250372538417332	0.0179474951109077	561.818403574729	0.0269659992650526	0.0309290566023682	0.0244544031307162	0.0458522663308628	0.0185002473519804
TNFRSF10B	0.328556851523668	0.0111421821206208	0.11572261325523	0.0169346218095818	480.059131600596	0.0243722157592268	0.0046386264687913	0.0141361609385748	0.842188225389846	0.228926484164145
PBK	0.256318147478558	0.00794623416680624	0.00630972218503436	0.00621224400946801	334.307195736071	1.01642841664444	0.00812334374365414	0.0132211678013146	0.0184386231827768	0.516346883017912
DUSP4	174.929055180406	0.00553900493703615	0.0267992319939788	0.0133072805889843	233.396114961708	0.0102073171794603	0.0152032642397833	0.0361585493636035	0.123791984431032	0.0245086398008387
PLAT	44.1590609099209	0.00425597115032265	0.0303410094404045	0.0261000269261306	454.134400232522	0.0446549614828751	0.0236145941941405	0.0110162394951339	26.5377385868028	2.26484983947007
CEBPD	1.28588364679958	0.00920438086083239	0.0213083858544758	0.0229220129438698	604.246990148382	0.0374223849335125	0.0201143805258	0.0149520911958856	0.219851021799373	0.0440933051447686
SNAI2	8.63979053864617	0.0118981733539623	0.0258672749491432	0.0144701984080504	617.401745476276	0.0231944043455615	0.114597235138231	0.0165561195918386	58.6333005221162	0.0189684137416223
OPRK1	358.71725429394	0.00557123978839296	0.0109342041284571	0.0120027904241139	0.392947039447102	0.00787879155028596	0.0104536981461994	0.0124615136064862	0.0560706286462168	0.0122297979857581
MOS	288.207614095433	0.0045587288657597	0.0174819532516869	0.00568982855170028	11.4289337967811	0.00595775429457859	0.0246501109449737	0.0254650204415769	0.0258588330092697	0.0167240632753565
PENK	397.226752190272	0.00323698887915937	0.0192432289776295	0.0101638877158344	1.95238453193411	0.0079161048223918	0.0147021652610406	0.0324724013489714	0.0225521733400879	0.0140535562104806
ASPH	0.358773820824941	0.0629697441747004	0.0549682863378739	0.0213928848977336	518.422954412845	0.0267667210774724	0.0645827940573059	0.0180062471509876	2.9346161609362	0.0158013265354373
GGH	0.836020174030655	0.00498542031117313	0.0824247591560507	0.0968658270182147	360.683095996256	0.0317628902632027	0.0171290947923668	0.00915426146372942	16.9348537041939	0.0935166184325944
CYP7B1	2.32809602964642	0.002880059055335	0.00594827902510212	0.0109991596113407	442.992569226212	0.00827574512792812	2.78339085691073	0.882764064218916	0.0184246450431028	0.157322114005113
CRH	289.65973463874	0.00367423843674318	0.00721549090200592	0.00325104159278669	0.186595618876934	0.00456827396029893	0.00843237322675566	0.0059298994835961	0.0320436428830461	0.00646100294752208
COPS5	0.215950519167392	0.0115505877557799	0.045493333213131	0.00639191361393364	379.082018426522	0.0129669351811419	0.0115643666401989	0.01743093277009	0.0729336829593059	0.0161454629860154
IL7	252.415003037428	0.00264979304976033	0.0143929538029038	0.00827683116782514	100.890890219749	0.00886024700489727	0.0195007785912839	17.7199019730835	0.0315414417168356	1.70336789333547
CALB1	321.414248798579	0.00396028377060472	37.0617142719926	0.0456479394656491	0.329225084671982	19.8296357050962	0.00804690380875429	0.580485230442505	0.124288676819586	0.00478068689254574
TP53INP1	0.442300461541539	0.00822266617868346	0.0170277818079003	0.0823760723938783	509.412843480646	0.111899188102936	0.0159100925344142	27.3653534889019	0.210912617983249	0.0294861280534916
STK3	0.148876479950949	0.0057621334941615	0.0331526479742869	0.017757011606701	392.660759611246	0.288839428886159	0.0167899491117389	0.0204494797949801	38.3426212008519	0.203528557861276
COX6C	0.123291607867184	0.0705838178271385	0.0737116397838985	0.0480681483256407	527.565057240073	0.173217486394029	0.0362508626970008	0.020400548502454	0.0730282675566672	0.0399886884926862
ABRA	349.059500869059	0.00272955465660984	0.00636168171743197	0.00504763739596895	0.293110428292397	0.00749105275561848	0.0214796536121625	0.0306505654899818	0.00934969413344098	0.0107357046202132
ANGPT1	260.148966260381	0.00457584600866127	0.0111603825062087	0.00577589450669033	8.48075916812871	0.0225741480539614	0.0120248288915951	0.0139649100511846	0.0261218082113342	0.0138097442889234
TRPS1	0.358856653895786	0.00563009256154517	0.0160451076691536	0.0285221140168465	524.307540021519	0.0728176810950485	1.01998463186608	0.0125291555962698	0.19097901173315	0.0121363915690775
TNFRSF11B	193.918835080897	0.00547990201666552	0.0103072264110856	0.0252550925941992	134.351111601333	0.117508268108898	0.00840975034565006	0.0609878154899253	0.0525534169452463	0.0116740741795476
ZHX1	1.90520728332409	0.0054858970506889	0.0188510812767318	0.00904415223345905	473.592973456308	0.00720646811326075	0.0548145387692367	0.0382516666100289	0.0235478533109144	0.0125328281082843
FBXO32	0.282016957011643	0.00314781221259755	0.00857848878528333	0.308222971853183	453.403489641488	0.0123070680168474	0.0571713138992778	0.0253922914533125	0.999557272423032	0.324979408256635
NDRG1	7.18061422234846	0.00509852235995936	0.200017945753584	0.010656361797561	708.775513729567	0.0139791325430426	0.0639385006745508	0.0179152839511896	34.7329748245767	0.0251092806659529
PTK2	0.0860830155560873	0.0102273581461109	0.0547271883194956	0.0412123185606951	485.215378638714	0.0542918118308392	0.0139689850689346	0.0377081041531415	14.983169544445	0.336030472366111
DMRT1	359.004756738793	0.00439196539071808	0.0067109796882757	0.00498580660867742	0.603668361659416	0.00852751596949908	0.0206340172435025	0.0196932744315809	0.0173269204322068	0.0153195878424685
MTAP	57.5400252844413	0.0233095603955124	0.00791297625544359	0.00699615619564199	357.126690067234	0.00541167542167651	0.055477717833899	0.250065386581144	0.0167935553926567	0.0472353502894934
GALT	14.2705455378794	0.00547039602427377	0.00880811818976321	0.00766070883958977	419.345139110544	0.0103621212215453	0.0600168546926971	2.34219503377464	0.0135314851366873	0.0101004932096309
NTRK2	277.131748376515	0.00276647092526226	0.0192496687666864	0.0175614004002638	165.325847353918	16.8705359793319	0.0416372457607877	0.0458973464376136	0.0219524373493094	6.27804718291113
GSN	0.744102694869739	0.00826274240332611	0.0170382702643332	0.0159999788426668	579.386444476258	0.130994257752286	2.02649309682095	0.0358773883121317	0.0296928012981064	0.0124478215397359
FPGS	4.44342523721026	0.00677394268870689	0.0224160910699325	0.0100255552574166	506.246859031848	0.0138046237953148	0.026315513779308	0.0617043132178355	0.0383513518565262	0.0152610671517038
DNM1	12.9378166595269	0.00650231452308121	0.0116225695530156	0.013341674863791	439.803623118142	0.022069361857101	0.0270377212211068	0.0138764352372094	0.0544136257733585	0.0204421246127955
ABL1	1.07988896038176	0.00707184376455219	0.0353590692480624	0.0165992462819612	509.217232468034	0.0175557502982404	0.0198679401919946	0.0293613955153566	0.160995918248482	0.0155833861779334
GFI1B	447.294530549388	0.00490975890791299	0.00850470902789989	0.00930196063680336	1.05261840880026	0.00833543791119817	0.0252807685435393	0.0289162660211051	0.0265503175811431	0.0140419009316598
DBH	411.724645085851	0.00495659590554212	0.0212847122253906	0.00786933519404838	1.52393032607667	0.011348218267199	0.0247005788277504	0.019104153429955	0.0321787920494764	0.0125807512338389
GRIN1	254.973774286913	0.00683334958074928	0.0571985157922104	0.014535317949195	98.8155964247734	0.0185678711159065	0.0230046812449503	0.0138048750694035	0.113247536803286	0.00892261183188592
IFNB1	235.843169514489	0.00151323662610793	0.00330727218979139	0.00255108681505124	0.0741620422129144	0.00386237157745334	0.00801163336548373	0.017419251331412	0.00586672022823604	0.00561981145486928
CDKN2A	120.448989273499	0.00803162514256895	0.0131040209291561	0.00484662265082317	321.693824653245	0.0155633551724265	0.0145500091599408	0.0385204211605907	0.0435841163491779	9.42739344155488
CDKN2B	10.2089151921777	0.0075123909706948	0.023454798995231	0.00575041701638375	486.675482385568	0.00668594934118038	1.03454483272476	0.0370110353167889	0.0212479796609149	0.0252247030012717
B4GALT1	275.959145223992	0.00407881053761043	0.0173879305700788	0.0041165190745972	25.4775640113757	0.00404012392869528	0.00894649330810904	0.0228826724823885	0.0773919566776026	0.0236461811769717
CNTFR	419.380337688274	0.00592416653007522	0.0104870242511516	0.0122899675238378	5.24095696369063	0.0121348249490361	0.224329903479129	0.0253448193619217	0.0260142261329511	0.0127196134002469
YBX1	192.909257160876	0.00246888009852801	0.255142470248885	0.00617617475888329	62.4981219837733	0.0112098009602986	0.010496933240096	0.0142212535619622	0.20993452533604	0.00428158063373565
ALDH1A1	370.987498367338	0.00854018931378757	0.00556608367299294	5.14545610490385	8.95549754980635	16.8343419285258	26.5757734665769	20.163842146188	0.0622452824125689	1.88236189501321
NFIL3	0.99129106103783	0.00322098218340784	0.0339396177573191	0.00712365209633266	340.53519992086	0.0147599198243395	0.0263440573159477	0.00739734054296745	19.1574163055111	0.0299623028492079
ROR2	218.198818473553	0.0027350335534831	0.0153427344860342	0.0206011678203934	211.052157739737	0.285141521910754	0.0131250915986438	0.0272133038690663	0.399016293134828	0.0128297739375706
FANCC	3.31545442326128	0.00750568515803218	0.00905992286118813	0.00855113389403309	380.769781760549	0.00807466461808996	0.00956136787864699	0.0116196377150525	0.0326972540078687	0.118444657271261
ABCA1	0.218016534526797	0.00629080450295329	0.016463118827171	0.0107410019536722	471.831154989246	0.0152567631409965	0.0188675739759995	0.0313690659192707	2.99839093115972	0.223312253536889
KLF4	0.348367949647867	0.0497974872888973	0.354043233355234	0.00833648645663816	475.062819140886	0.0144746794369932	19.1076646022778	0.00920194842553185	0.259723582945535	0.0453221687420946
AMBP	391.227220631454	0.00368273218211698	0.00787330114017898	0.00302462665957685	0.127181997125531	0.00812189190077103	0.0138409272797054	0.0192682288627326	0.0176595979874499	0.0124071154200645
TNC	80.1411356476216	0.00382145329735363	0.04870545787478	0.0210590394140493	437.165920440811	0.0469585009965237	0.0279651603862126	0.837957189768653	69.3935373754617	0.00397909289142013
NR5A1	395.418334412993	0.00528959261181657	0.0146024767678878	0.0109348295680981	2.41758831173766	0.0276076923301682	0.0217287107178814	0.0273951026013394	0.0330348041027998	0.00965327192140512
HSPA5	0.330555052381624	0.00808086703021375	0.0619892973707154	0.0175336754919311	688.600362460185	0.0245243924813572	0.022419780197674	0.0536638675552652	0.250411282192666	0.0167340533520121
PTGES	148.476526643528	0.00404834996584171	0.0707240651114477	0.0197293702053066	368.292211200407	0.00644905097538972	0.0269762273415538	0.159084495897542	0.0407913379603935	0.0126772351001922
TTF1	1.01589363818793	0.0043133682329238	0.00996485483374229	0.00546077885688127	296.692822825851	0.0105431868414587	0.0107614295866045	0.0292048700375988	0.0156743293172789	0.0185234778064145
LHX3	323.753976824534	0.00521676987056103	0.016282826899325	0.0147481630148046	121.935448958667	0.0149390945866635	0.0395742084312347	0.0286570151760814	0.0294203426809211	0.0105974658554248
EDF1	2.36076476787059	0.00915652543234145	0.0237825276241848	0.0117232723504983	579.644345786266	0.0144686170084126	0.0665171889559001	0.117029108612931	0.0304419160673237	0.0187583926909812
ABCA2	33.0898939272878	0.00395919873081784	0.0059777703526933	0.00919888927102565	425.575495660816	0.00882630751887431	0.0235056087595588	0.0936324814396092	0.0208056105848801	0.036931272382385
PFKFB3	0.342052557060346	0.00494427583023307	0.07541038980335	0.0161951490794465	528.791608344799	0.0259370311872239	0.0133154261460646	0.0730932956633744	0.157783756479626	0.0437524572223062
GATA3	383.626374453457	0.005770135187915	0.0117205387402361	0.0165819643301862	28.7453911910842	0.0126150884910653	0.02844507990003	9.61199983645968	0.0464205564463504	0.0180868707558539
VIM	4.0739159454028	0.00759193345788665	0.0118983547099946	0.0147035474708799	645.666650122986	0.010647251812095	0.173046027561338	15.1020864037151	0.251018228107693	0.00863341327268374
PTF1A	320.19024041343	0.00668953280653764	0.0218870370465929	0.00971235360285213	139.987858731289	0.0143503769210613	0.0278910930028673	0.0483831093553891	0.04032158143408	0.0167572658955112
CREM	70.9336482506839	0.00516222540864558	0.0103921566581914	0.00807383544472364	222.98945366621	0.0228045993922649	0.00850563312489899	0.016927132587486	0.0508732388924937	0.0188005556517728
RET	372.985652418627	0.00508241886673746	0.0152354492401398	0.00583906028080411	12.314799726928	0.0136106515502437	0.0145123394207534	0.0291698854343801	0.0219523386410495	0.014298463754853
ALOX5	5.46388418333837	0.00418510347169164	0.00705170025686937	0.0350003129719206	457.487089777165	0.0195609276060908	0.0359191648712839	44.9513816107723	0.054837397482019	0.0390590140320051
NCOA4	0.528776177540265	0.00818404916741884	0.0117170166628098	0.0173218731221747	564.595711941762	0.0129917894874036	0.138843710402989	2.8114821278782	0.0268944045393514	0.0191948947737778
DKK1	328.516534352497	0.00246187382731283	0.0117494325596667	4.40968057385696	26.7408427386097	7.30614274673176	0.0188884035407086	0.302686313842101	30.6660061466178	5.38788976663144
TFAM	0.587971174949086	0.00726635213706045	0.0100047306982598	0.0113667228894099	454.616726424235	0.101711007014584	0.0118749654590299	0.208388576977364	0.0304197540032756	0.013948578180397
SIRT1	0.290089780508308	0.0105295881438354	0.00809991485955959	0.0068067469712261	393.148490099753	0.0512770910486112	0.0183626257444755	2.54869063383721	0.019303250150192	0.0192366448976295
PLAU	350.320921844141	0.00540439313036382	0.240223944610084	0.00957323331801946	143.202289727053	0.0270826833227991	0.0116899007445989	0.0433847026065686	56.1727924634446	3.35715710748281
SNCG	303.725101084594	0.0325838800494746	0.00847187479076813	0.0118905958139173	128.365599056464	0.0101633577259221	0.849635777996553	0.0391809991175756	0.0118014101056337	0.0387731782527316
PAPSS2	26.5395305319019	0.0085552624721235	0.00582315491707634	0.00512432615355284	411.391161167057	0.0127919523024235	0.0275162186273246	20.7702338278026	0.0233152094435411	0.0672702146043711
PTEN	21.4781929123376	0.00649894852237339	0.017679839707529	0.00759265169839976	600.184281865916	0.0157202045913852	0.0369722632220546	2.57398255859905	0.0289092623493617	0.0106753059240563
FAS	1.53861013352031	0.00607782300182173	0.0175925136595263	0.0145788855622298	444.808242564391	0.00415474513989961	0.0745074244235763	17.0283279787633	0.0213274129588604	1.45508216290636
HHEX	295.060111260862	0.00690343567268415	0.0123886655210846	0.013944542684706	45.9370788802888	0.0168167679336678	0.0403249859247831	18.2228752847133	0.0276982033600311	0.0107375554676178
SCD	1.10708437805812	0.0160317502097642	1.80157820394818	0.00718288282919196	566.226511110287	0.0145659126135085	0.263540960686491	0.00987418219653891	2.33714813734019	0.0215690642753091
PAX2	434.765043546278	0.00733964337587485	0.0124319372137697	0.00779946864461589	0.844690274762463	0.0136697817278122	0.0278320734231127	0.0206006663380859	0.0223892478339882	0.0153670449844019
NFKB2	5.00712063852216	0.00445966441964585	0.0285883357009439	0.00839727252168486	495.627251038876	0.00976504017185704	0.0143250701283144	7.88129240510613	0.0374688284481883	0.0147235836110086
MXI1	28.8854292414695	0.00602571727044351	0.0159882278693153	0.00484867933095521	437.247876833588	0.016573983203122	0.0438416626406512	0.0199397299283594	0.0264335946649389	0.0132889232951205
PDCD4	0.578480461339507	0.0499442648280652	0.0210517864463807	0.0233239553005281	444.683417163181	0.0494375217112497	21.9882171005145	18.6608318308208	0.042708407268229	0.0139127974079191
CASP7	5.08076996249548	0.00636215026547562	0.0110185929267275	0.0108213305886859	463.124146792091	0.00887530345665528	0.019002678078499	0.032887710767403	0.0438916837770118	0.029405569340836
ADRB1	433.899733872197	0.00928279924910482	0.0145153222092175	0.0192200043991707	18.596208005984	0.0171149231766307	0.0390808750771967	0.0408517131386149	0.0435800235808313	0.0115754178123439
SLC18A2	265.806109621392	0.00620908087019626	0.0147257858443495	0.0123848568133648	84.3664157502668	0.0423092658798052	0.0255591120450935	0.0558517093391853	0.0270798012998786	0.00884702259927008
EMX2	301.675132682148	0.00427204327750651	0.012223033604671	0.0136109174352714	35.2125191594891	0.0154517802339968	0.0318890083474408	0.023135559606801	0.0440267779195022	0.0163958888342114
UTF1	282.363466777916	0.00874062419006833	0.0118658470221727	0.00977554882421957	220.756755659444	0.017346848187392	0.0416570783050975	0.0384907422304931	0.0312252719532093	0.011547068895672
CYP2E1	361.528633263417	0.00436555224107889	0.0190738500199619	0.00978005387886592	21.7381653323868	0.00618300098555395	21.3659689847066	21.1512074041039	0.0432831322240176	3.55801124767599
ITGB1	0.557384583389322	0.0114686493316994	0.0444771573115582	0.00988069599092839	559.060499249433	0.0205342659089071	0.0343380374690319	0.0715521658212281	25.169399466785	0.0214709423544165
NRP1	3.28381326638539	0.00671721991154173	0.00686219501087046	0.0186429556255373	499.462123807503	0.0432637863713282	0.331006334025165	0.0237808810117848	0.111045994371871	0.00778870243467917
CXCL12	332.45671759705	0.00544191080210458	0.0145819747141792	0.0153599028451869	88.4782566699077	0.208919202064288	4.36531842606127	35.2426398567043	0.203662609543365	0.0105745143371377
EGR2	43.926113898523	0.010888464037373	0.0105460632340274	0.00565109818544267	425.309141381597	0.0250044609104116	0.0444665042386343	0.427775962636368	0.0201405353759886	0.0107981356817134
NEUROG3	404.380431951861	0.0075734691893298	0.0237966934176625	0.00619705729426573	4.39091104843989	0.0137485479420139	0.0195996678755306	0.0296619359866815	0.0423984839897121	0.0118909528978939
PSAP	2.09925602420992	0.00409931380227337	0.0202446110274279	0.0135797884387822	686.572640378118	0.0224164200658653	0.018900927306286	0.344243639498681	0.0476824015276064	0.0191957761654215
NDST2	2.01874735294685	0.00634107821935325	0.0118468400300962	0.0111489320745528	502.941061169565	0.0145854372383638	0.072165090141479	5.70114359368891	0.0221052055532129	0.00925330600226293
PPP1R3C	409.62690853203	0.00235230257389102	0.126522830645919	0.0401346441835555	2.29861781355892	0.00439469578577753	36.4980201610067	0.127474402030395	0.34007387403767	0.00478958157276283
RBP4	335.55627943181	0.362246150403594	0.0105509502057392	0.0116563313801907	26.9440491469639	3.71248363617312	0.0218242983440717	0.0219924837868881	0.0507703829805968	0.0112448409057638
GOT1	0.814235518907718	0.00953186404541849	0.011384099064526	0.0133929092429852	556.580867222406	0.0185463431269984	0.5961020449591	0.0316549424318328	0.0225337373699733	0.0670624663320911
CYP17A1	379.435030239244	0.00498343142675798	0.0139153976763476	0.00909978888645199	0.717632764042606	0.00854577062876843	0.0175149840217214	0.0193598620647133	0.0296333020727206	0.012706238209335
GPAM	28.4251944142049	0.00723181083850226	0.00976500142284792	0.00812795607318288	362.316218397936	0.0308699899452713	0.0168980692994359	0.0402475240295216	0.0172411388619431	0.00780018899659158
PRDX3	0.0637171276476393	0.0119627543697874	0.0269767621705366	0.0203302921284586	421.065557554896	0.0440471435130031	0.0149265430527778	0.260179918991395	0.0401055284599586	0.023563366076259
TALDO1	0.917790734151458	0.0101948531447091	0.0209767844747308	0.0113730496172683	600.588177796181	0.0171223903958591	1.01014986357618	0.04760935901595	0.0268256990481738	0.0250033626978495
ILK	0.464670422402012	0.00700617852193017	0.0291739261790727	0.0170198223275167	527.899465849616	0.0118336764595877	0.0222772520737734	0.38273368585138	0.166065223996814	0.0134349058740132
WEE1	0.522407542562676	0.00999877936045622	0.0104839645529176	0.0133572745027681	501.267716890978	0.00899317614029417	1.08404194713806	0.146855351338649	0.0161487691229273	0.0233893948451015
ARNTL	0.137251613864027	0.0041853922356356	0.823880906882308	0.0162712884307828	399.654331642228	0.00903366950442192	0.0093656269859746	0.47066116321583	0.729228875472201	0.165719409866815
MYOD1	232.975596431205	0.00642147872600499	0.0130419240041661	0.00992468010979591	152.327625495337	0.0144037929840925	0.0353882141768077	0.0275913766878296	0.04228288805822	0.00945134809952916
LDHA	16.3151887719748	0.0103943810696805	0.0561103190836815	0.0160825755292331	839.491763299162	0.0152994935229052	0.0343014242566888	0.0584852152768696	0.160251296720957	0.0158453710680383
SLC6A5	350.016113419034	0.00279809842235607	0.00400258227312713	0.00269003427888675	0.0633297951204607	0.00418134479375354	0.0121502880297424	0.0150280283273216	0.0115771493574123	0.00879707809931181
HIPK3	0.176106485839336	0.00400422006343521	0.107063795643583	0.0146684583840954	525.370910299898	0.0190572110179819	0.0415243719358511	0.216495016353042	0.0653549469573585	0.0118250504869807
CAT	0.732310569930213	0.00600515319281919	0.0108511157725897	0.0170443607154734	542.949676378208	0.0128999087010538	0.0534394063232042	2.29768433360899	0.0203492238213088	0.0193911927876784
CD44	1.68296935228793	0.00478147767215996	0.154382229708016	0.02457322777471	703.251977511184	0.0218366630638397	0.0294227593789143	0.0323291550408484	2.73111408077309	0.0154443465298597
MAPK8IP1	301.790234717669	0.00712365722549135	0.0174137168113893	0.0233175544466279	136.553412795952	0.0152798665198709	0.0171743996140935	0.0135753903098161	0.100358285375055	0.0124866317751112
DDB2	1.22881727055195	0.00844106849760255	0.0122669011918297	0.0104630977829593	506.327160763373	0.0130883184125435	0.0307095524986346	0.0491839005635535	0.024971054051107	0.0566483984707048
FADS2	10.8231587045627	0.0074478171309962	0.00646334862008238	0.0273983867170176	482.465599264679	8.47849778173426	0.00740170890666497	8.50648137202305	0.0825177614635133	4.89730014035501
SCGB2A1	362.317621338734	0.00289216172442187	0.00602144462406987	0.00631918166585074	0.159508894280274	0.00852478348764113	0.00893621547449281	0.0149259945486619	0.0281077537967536	0.00926888111984081
COX8A	6.56978445360579	0.0108178411990421	0.0260918219986098	0.0157748411611185	641.989584863096	0.0163736147571	0.242722644639864	0.0277014384298634	0.0337371530544786	0.0151655227353215
TM7SF2	255.981904926306	0.00853382388988687	0.0205949421614596	0.0098809773742262	207.656664169587	0.0553946801349147	10.2450116233189	0.0408820364781769	0.0286014026664715	0.0108159446157973
POLA2	0.560837889362625	0.00551776507291745	0.0067372809175346	0.0157071383426632	438.004781073405	0.0440179631919054	0.0132911330861417	0.0537908741390275	0.0205706956113113	0.324863089657826
AIP	20.3465712605374	0.00407847052394737	0.00932750088644555	0.00855414608656589	406.755314382381	0.0112372933855306	0.025651982239348	2.51829664088763	0.0205652387917852	0.0142754747147005
GSTP1	2.84112609632247	0.0115247438362186	0.0407491940755505	0.0283863070607757	787.504704342099	0.0295318110630893	0.0453918027589798	0.0245504585145417	0.176613476318508	0.0214698216039925
TCIRG1	8.19126280361066	0.00582931924767144	0.0125500934479383	0.0107138133159492	563.792128818423	0.0114776529518973	0.0210326092746462	10.5015534717795	0.0481700036786441	0.0187691530037866
LRP5	6.98709917668094	0.00555725224940516	0.0277089260156735	0.0176492613562012	468.065181001645	0.0522385954399977	0.0287245425702924	0.0143322584533638	0.0808710179751833	0.00802758896548542
CCND1	200.489339796919	0.0135628007027503	0.0513735850073067	0.0188326825591464	298.85767844833	0.0221698595856821	0.0660400597516212	0.0196084285141463	0.40315687856309	0.00672409958401579
INPPL1	10.7719679364548	0.00912255493820436	0.0138863819710755	0.00921344053228907	478.122899151342	0.0165342253371993	0.0303084661596417	0.0805555132927893	0.0258454938277113	0.0108905703798916
ACAT1	1.44892134041021	0.00967398023410279	0.0144331716079021	0.00897959108740052	371.723913683611	0.0158981724717376	0.401778580733403	0.0594318218599856	0.018772788288766	0.00548459997548139
FDX1	86.7514704504063	0.00562175084992882	0.00892012029681604	0.00773859580642207	306.299112504466	0.0112351397728017	0.0303921581613602	0.0458581043165602	0.0196141889343121	0.011836263287761
NCAM1	394.117358034818	0.00358778869551783	0.0188313127821994	0.0214980931817403	3.46262789918001	0.0642966636332716	0.0499049787757458	0.0647762368798472	0.0491084896301545	0.00560464702840792
ZBTB16	433.546490485499	0.00366267931451822	0.0100332534596516	0.0461621462720687	10.0301269130389	0.0146585735265265	1.55640216107641	0.217781961490263	0.0345961383018607	0.011132904692322
HMBS	9.44591020052871	0.00511602456316524	0.0376419656541529	0.00976394458954506	492.718918254477	0.0211733702662989	0.0716744628305922	0.140668748819917	0.0257184417225572	0.00511807484581274
NRGN	406.392361905684	0.00891462131294664	0.0199086229574808	0.0090503793852107	45.4346648862491	0.0182088100845341	0.0232794667861847	0.0402894869188821	0.0528929078239768	0.017841977387581
FLI1	178.089233770696	0.00520711060354185	0.0113824595665801	0.0131072480898111	230.747164589304	0.017261726549802	0.132481321758476	44.8063933408388	0.0370003264153478	0.0130822827189351
BARX2	385.157354449032	0.0034563905244075	2.39304685905013	0.0104725037554779	93.5809760241889	0.00731244309975647	28.3564019942364	0.0342737227868873	0.423152103622565	0.008652662155267
ST14	0.469413974923501	0.00748718311627431	0.0706545159352871	0.0428297004106744	556.953253868014	0.0192147266727869	0.161497076003385	0.0174628540509776	0.0498610431715338	0.0301409301836514
HRAS	26.3169746222041	0.00745895516351302	0.0419322212466873	0.011365390225272	473.012110606513	0.0109955890868868	0.0319579104833285	0.0153605618934885	0.0738127803571733	0.00924217312845389
IRF7	258.510308573718	0.00485480628169607	0.0208740877514148	0.0143761186236675	243.266319106829	0.0069012988119628	0.0296147637131104	0.211825288555255	0.0311935934802753	0.0284297924138747
LRDD	269.473496050894	0.00570474255785793	0.0116231436360156	0.0100092725988027	211.798095183305	0.0130121210746476	0.0238867139167179	0.0673713780374171	0.0260559341427111	0.0293071617233923
CTSD	3.56898703725247	0.00676890681667346	0.0180725655518707	0.0154230295931214	696.012853534218	0.0168290106485245	0.0339269084752432	0.0924948508413708	0.053971248315413	0.0298410199913829
IGF2	103.405884982447	0.735379700517047	0.0168338715046294	0.0135668626383359	366.79347299831	0.0237436841919425	0.909786421882919	0.0160603837184521	0.210166496111055	0.00636029443911862
TH	439.20905824524	0.00581504866669188	0.0354699075666875	0.0137467315705606	8.21904522535189	0.0106774711741827	0.0296691136235218	0.0227803204507661	0.0495388844039697	0.0156796942759323
CDKN1C	229.764252442721	0.00970721231553759	0.0230139237433537	0.0112018089416618	194.195586833266	0.0122571120984417	0.0548564338146136	0.0240878819604622	0.0504915099166694	0.0123691558376703
APBB1	404.162058168548	0.00735827315880541	0.0128078007682086	0.00861434931527479	19.3911866488471	0.0197212108409138	0.0404225572857717	0.302747796611514	0.0236743539781209	0.00975323285857308
RRAS2	281.219376189727	0.0084472480407043	0.0385740775438733	0.0118139266454619	273.267360981576	0.0201650006093853	0.0404544099287385	0.0401855750452907	0.0505320712491657	0.012757562827874
CALCA	456.358509185335	0.00379557058706748	0.00515035240262808	0.00611749573309254	0.0934868744646392	0.0050933082056186	0.0195219482689933	0.0334158941711057	0.0196700509920272	0.0102138968997055
KCNJ11	354.765476245945	0.00939385914289668	0.00787078950760243	0.00571595959962669	0.412044853432397	0.0176706615177283	0.0191309892368313	0.0265131592050672	0.0137966943871751	0.0132239825275594
BDNF	312.779656996499	0.0135989773977725	0.0129130646483902	0.00647903834494766	1.99989333309745	0.0989051142208535	0.0135994759525	0.0116019986816906	0.0361549524856992	0.00765329956042247
WT1	403.712469559052	0.00492927711784407	0.0141229583425496	0.00927849872282102	4.18545528933028	0.00904868440727091	0.0229931247560594	0.0255401387518131	0.0351456801497088	0.0162778898197398
TRAF6	1.30854881566346	0.00843502947455298	0.0106160243026088	0.00846317437093755	502.686100507164	0.0139426128904583	0.0855898382566511	0.175642053928805	0.017944561150708	0.0229620829855203
CUGBP1	0.18596326938847	0.0111550038738425	0.0444818021021219	0.0151255702284428	537.287708926197	0.0309049388749112	0.0237812386352289	0.103117321170657	0.0584517610909207	0.0258319263022745
SSRP1	0.23225015803301	0.00924067176975579	0.0322691970759429	0.029828190580541	520.133126220083	0.0998054663855692	0.0156455605697841	0.0408881299579289	0.0726893088500063	0.0269034469850562
PRG2	401.761768211985	0.00547779403870375	0.0209081919912399	0.0152429109392034	18.0424157832308	0.0124790404345384	0.0316863163095677	0.0353596442303296	0.0430529890095046	0.0112098511630485
RCOR2	395.052703388758	0.00808049723655223	0.0320154819851763	0.0132151986649103	29.8262320121565	0.0362910614116205	0.0157226534387109	0.018306952366167	0.0559816094224478	0.0153341471625544
SF1	1.17471908805199	0.00899761734524916	0.0165368163348551	0.0127838407455247	599.146353443583	0.0169570755196252	0.0498823481704045	0.225107592478464	0.0267318133701143	0.0147225636814571
SYVN1	5.01513071486759	0.00529037619412856	0.0274908477308073	0.0245402449847373	573.390836967863	0.0180232221359567	0.035263535768141	18.8869644186005	0.0451633035033362	0.0121259281563961
RELA	1.27150315934866	0.00536656521803534	0.0454101781604374	0.0129854564790768	554.24014717846	0.0100630857488977	0.0185852497668354	0.0946102441620236	0.061375476905262	0.00989632773766242
FOSL1	340.432047349867	0.0041699316085424	4.65922331608924	0.022273251287107	121.057400516127	0.0135003924596534	1.14843244272365	0.0181141503370163	14.3594012487618	0.00954013964878012
CPT1A	0.358138558195431	0.00405993417653182	0.0355698263524467	0.0412348175284818	501.996166211674	0.656164059989495	0.0269221207877705	0.0250409618589463	0.0823818664513867	0.011900217658696
FGF19	336.048878021755	0.00648117672382217	0.0140254138541454	0.011613523409037	74.8318957815236	0.030467744226232	0.0165238905264596	0.0216828819724388	0.0802821460374981	0.0169300504860145
FGF4	361.176780751408	0.00500427285589619	0.0185741711907175	0.00938552879625544	93.6517827937119	0.0143381286418987	0.0354253576596221	0.0584560585011289	0.0231424522696984	0.0150721205160609
FGF3	394.934611758461	0.00416767356399977	0.015590211297128	0.00531613932664564	4.48061463706683	0.0120315670644221	0.0262854236095591	0.0404729336102548	0.0269741545557625	0.0144192110383546
PHOX2A	240.18399655123	0.00393175857740822	0.0140964547398538	0.0108039191315573	172.802209669849	0.0126881711024454	0.0341339210563068	0.0390357739188528	0.0245544457374699	0.0120563203791436
UCP2	130.199676535192	0.00833172012867282	0.00689054882262841	0.0938106811809719	398.868765790903	0.211842192133166	0.0257262285461107	63.1060563509013	0.020872043987988	0.0497415941721105
PAK1	0.248321684238072	0.0186777915663288	0.03646385508513	0.0131436853974836	507.001932841675	0.14635379911483	0.0155941949233222	0.0262828556358382	0.0954334097359612	0.0511436602892516
PDGFD	243.553148607918	0.0031143798230052	0.00803278361593772	0.00911778727658177	72.9181505607285	1.11914547812276	0.113737347832446	15.7538780422855	0.0261483306706579	0.00569360694318972
BACE1	81.7229884765852	0.00609258116234653	0.0568774883831498	0.0370089510812615	388.080154650794	0.023025716325618	0.0430466416860742	0.0105255200772892	0.578100272105154	0.00866510779119007
H2AFX	3.34356602012649	0.00622137283078681	0.0130178915281332	0.00968984601317631	524.008676000335	0.0218195514938239	0.0323673183561687	0.064104815186543	0.0273701753879059	0.0162419287938102
THY1	111.68149887789	0.0108591946794716	0.0107549392054952	0.0112302751967621	340.778962762651	1.28469320398075	0.012603317941004	14.4552077943975	22.8507996001404	0.0227497115553884
HSPA8	6.20438232026392	0.00864408173200487	0.025098888732422	0.0142295707562497	829.256673228769	0.0243820023385518	0.0487096748344461	0.211773171114896	0.0382278911299478	0.0124489860471012
SCN3B	357.113592691741	0.00547765547042877	0.0322890759899	0.0142730746271599	12.7099940409377	0.0170938250295561	0.0644657536514345	0.030543882552857	0.0567803775260933	0.0058001611036427
ZNF202	174.896486359632	0.0038798934026719	0.0210534640448045	0.00946756849408973	201.246553937564	0.0250383426812289	0.0251786443149172	0.0581479793392743	0.0191235056877878	0.00706863781415905
ETS1	6.91437792180326	0.00555922900610511	0.0315695162376325	0.0210843579769529	468.511439246676	0.0123813244628978	0.0604750435713245	48.3449564604962	12.7440657928885	0.0141952159353678
B3GAT1	400.231714889685	0.0046388422502347	0.014920275574831	0.00741767625352051	1.42024760019694	0.0109617288931237	0.0261803852171394	0.0331433917014616	0.0232356544309881	0.0109090483960056
CCND2	4.6201264531369	0.0340176397273866	0.00721508804546615	0.0529485381243362	502.901812213613	8.46096135215452	0.024200763400939	27.8105864463328	0.132372285050207	0.010070369569634
PTPN6	14.2628800028691	0.00848379225150944	0.00948342934872358	0.0124223336064721	503.654939088476	0.0186622686651912	0.0235364870649097	45.6333821469597	0.0221524984917063	0.0258996482724855
CDKN1B	0.325948910207138	0.00748816729734059	0.0109482259438305	0.0173621106196608	459.908635425457	0.211892564107505	0.0374589447751934	28.8855553707997	0.0250314409245071	0.219526569147855
PTPRO	284.126805451406	0.00317682448552403	0.00705097187769	0.00364127586654362	0.547794396992747	0.00707106714313333	0.00851647263870143	0.201162145354956	0.0112371639653033	0.0158487067535591
AQP5	416.268599775002	0.10767085738738	0.018454481854333	4.34633461570366	28.4841998607146	0.014977117283745	0.0905262891423536	0.026326373967197	0.041430110320076	0.012815862527182
SMARCD1	1.27465756075711	0.00845564017769264	0.0272960750885767	0.0118146644034639	539.192231871239	0.0182846080190231	0.0171991954802285	0.0784426142309594	0.0379409071777612	0.0150456357611756
KRT18	7.08775945913713	0.0169528735832341	0.00733936151201561	0.0759022442517981	478.601997217072	0.0494531104868909	0.0220328761653171	0.013453440079141	0.0794792369235668	0.0717820310190466
IGFBP6	445.920368337216	0.0293683952080973	1.37602942671714	0.0559135034867673	33.6996580552068	0.0106524345288591	12.6131642467343	0.0174702396289795	17.8955565755841	0.00865046737732906
SP1	0.20907895873423	0.00794435084131774	0.0151634264162186	0.0109457725678959	566.962248608744	0.0232948045362412	0.0781114008379321	0.689387868427892	0.0163780987967164	0.0664971454604556
TARBP2	235.507108101811	0.00437750493695629	0.0166190104158838	0.0127889906370638	221.939363698617	0.0229037137831128	0.019646442653997	0.019729293027317	0.0478693313678314	0.0149764959017699
HOXC8	262.257425634093	0.0512836305524986	0.0219760804405072	0.0131972905537792	133.356111601159	0.0142643300008722	0.0126703540398569	0.0135041247676266	0.103647283828702	0.011484595998665
CDK2	0.23484518712968	0.00496161208961691	0.0326854087177065	0.00882431247459392	498.270365081603	0.0140357291758886	0.00970814026362262	0.0463304767218259	0.0881223306504477	0.277215104847185
ERBB3	0.290537868635951	0.0426672157237813	0.0461475380621601	0.0719929189031343	473.876759839065	3.43673328361197	15.4397373676227	0.010299937643411	0.181753681644817	0.308569797113417
NAB2	151.862402440151	0.00706705742756501	0.0181404278653123	0.0081290936876075	322.835226236266	0.0215180339958891	0.0199884657162627	0.0258924440605403	0.0528270516677214	0.0159118081133382
CAND1	0.173483340735385	0.00943428034348039	0.0287669747300343	0.0206033094729913	529.484276360082	0.0307855999338931	0.0116148174588893	0.0511696172139006	0.110498911746861	0.0342953094651384
MDM2	0.303505316526342	0.0109566055372771	0.0135617200370956	0.0127327258828211	529.51366402022	0.0146395383393561	0.0401273071384969	0.409251791392673	0.0178883267166079	0.408770481749983
CCT2	0.15188847140928	0.0218568458614435	0.074962718891255	0.0339880219382133	495.663861197122	0.0378129886331809	0.014362872268084	0.0680143382841138	0.824952263874835	0.0132684569629739
MYF6	383.348546079216	0.00228624005451279	0.00826036329344275	0.0073782189740499	0.35939459741704	0.0117003623506951	0.030801596783283	0.00947221338638953	0.0157505500932758	0.00965914477452429
APAF1	10.8120803989155	0.00906436045813498	0.00452611384067591	0.00712040522616284	377.74426217044	0.0111995400306033	0.0266154475201166	1.25544911044138	0.014727143309895	0.0147092991942015
NR1H4	236.453268201855	0.00232543895013347	0.00348117705184724	0.00206495723297312	0.061333111803885	0.00459465695992779	0.00865593911566858	0.00675634773048524	0.00372880721063875	0.00541646917715172
ATP2A2	0.467288211295149	0.00937526989863545	0.0463658213735872	0.0131520723101372	647.815805172558	0.0254150116062121	0.0395222170003875	0.0213946965200665	0.36747208689192	0.034563419616116
CABP1	367.877695657351	0.00695143149363692	0.0132093383667938	0.00984028829546174	7.73391943283453	0.0159806221273809	0.0251832971767684	0.0261860752000413	0.0491463626772656	0.0102885067665227
M6PR	0.685307071329608	0.00693611388935695	0.0160056766893129	0.0163145572728436	637.18006925996	0.0191437366322194	0.0130433252242563	1.10063568209622	0.0434243720830688	0.0335518189094005
GRIN2B	341.288420053489	0.00437129753269943	0.00755427468511867	0.00383485924207296	0.207595548097159	0.00730191411845336	0.0153161618453682	0.0803415219430515	0.0173026241933312	0.00736765945886231
SOX5	351.581841448044	3.22635451511692	0.00632842631607361	0.0223043589550713	8.71502217531891	5.14062264081034	0.0901509177839438	12.9351887384289	0.0182385738948513	0.00738012890326077
KRAS	0.477980866101744	0.00948814252050616	0.0113598131006331	0.00730961318250009	435.918126501401	0.0172097858655638	0.0269476853010207	0.067026429285222	0.0197338505463059	0.0375189082618629
VDR	50.3388428566964	0.00383858454876491	0.428652738548545	0.0180449896584578	409.916294837791	0.00403272797749534	0.0269631495984121	0.0167771263491955	11.2412994598637	0.0187963631190393
RARG	1.34606324933808	0.012913493517693	0.0402876568776068	0.0199602870993415	513.504445567774	0.0117080479220673	1.21493083347253	0.012047862815055	0.0580861113892146	0.0139003509682246
ITGA5	15.532974346208	0.00459294729978744	0.0183333104031612	0.0141013170411842	489.506292427029	0.0108403849116043	0.035411337845986	0.214951267456432	43.517731345373	0.0106512990956296
DDIT3	82.6143276597257	0.00477332082763691	0.0179309904536026	0.0183192646823591	309.607014812267	0.959791818618181	0.0127153111773438	0.0107633156037831	0.0885841309566102	0.0149759880563672
CDK4	0.61300986933161	0.0117428349966648	0.0178092595827233	0.0155704317534595	606.705765489161	0.161842447671212	0.0140427909379217	0.0481113950245817	0.105631703015316	0.0218341321882573
KITLG	0.16753813926839	0.00374889907225241	0.0162579273068481	0.0191328407650151	365.659523690866	1.37026049256482	0.0168959679897144	0.0355828038058775	0.0137106823201953	1.20899903867621
NR2C1	0.080587226707268	0.00870284457257922	0.047708841131951	0.0502067339175682	379.181227703852	0.0599295163625329	0.0204027981235007	0.238747450059025	0.0340870819061832	0.0236451207220106
CRY1	0.852224787547528	0.00842922542758812	0.174209045043344	0.00938549435141166	363.491738440355	0.0212002819649031	0.0150240330472063	0.0136317937521656	0.4410285421127	0.00613792597749917
CMKLR1	308.215485460349	0.00673170182946679	0.00925191944211243	0.0161621926564721	71.2347923796447	0.0230486216703914	0.0135713059184632	23.5927229100341	0.132905233256325	0.0622796334565058
HRK	279.962654001314	0.00839502408880832	0.0159869854549761	0.0102293996047949	293.456199441139	0.0135582268838837	0.24506269042636	0.0493584436197536	0.0254975291597399	0.017143232394775
NOS1	372.267722279077	0.0041277213173209	0.0252909577883733	0.520191517536265	4.41761789487303	0.135570925010365	0.0148120569586312	0.0139511219365563	1.53831469303884	0.00835642889611743
DIABLO	0.118865019047396	0.00778678671681997	0.0525364054683583	0.0212626956469467	479.124903427263	0.0539400976796348	0.0133476114841034	0.0318905966447091	0.17862921758352	0.0246849532327328
SCARB1	208.272335469959	0.00725958772605545	0.0140758503642437	0.00890226119219013	241.165747582126	0.00964605642697848	0.0236248281158191	0.782434647449701	0.0329898783869164	0.0100622892707399
BRCA2	0.566112696154541	0.00409232232943272	0.00343918369559394	0.00457299392067585	314.481563971482	0.015345571018343	0.00841224322523975	0.0507631526977904	0.016756827576121	0.0654248344814108
CCNA1	336.204705114439	0.00433740073471361	0.0802819588827359	0.0417593569793683	0.45132885745645	0.0213717290129882	0.00748762350702954	0.01607167294923	3.39906657422035	0.00301834598462085
RB1	0.0884416025543648	0.00820013192421837	0.0378082893083731	0.0177421219302865	532.304667668329	0.0202487565235496	0.0195377868698491	6.71039660926556	0.0664370426168319	0.0701102470341918
KLF5	6.23637306942025	0.00802009231234766	0.0305780524253862	0.0191291598136209	657.650264133272	0.0405848760351602	0.511316739962258	0.0172528608505009	0.0525776406328774	0.0154014930068198
GAS6	4.94919914965759	0.00419595417640391	0.252474918846687	0.0165768123177582	479.399853182758	0.0174813305687252	0.0233541757243236	0.0236716034979147	0.35028254726118	0.00625880188905785
LATS2	26.0119674631789	0.00468027515665484	0.0199070182499279	0.0129071010512088	448.055163164887	0.0135133765271795	0.077002043024411	0.0199220498097051	0.0564821730257011	0.0101954920211565
CDX2	458.07042472327	0.00837254983787349	0.0177740482330345	0.0103699788310752	14.7041078222634	0.0188989843606276	0.0248887064252555	0.0267834411258147	0.0657508239725325	0.0197078955537366
FLT1	1.45460080803864	0.00654258909033701	0.0104913106742855	0.00728637233718033	440.959022753317	0.0936707736690364	0.0396517459275317	0.0291303140383846	0.0611560503411544	0.0103710760051266
SLC7A1	1.31884999632496	0.00422793465933486	0.226741438768698	0.0195309659882737	556.305260387743	0.00770076645903661	0.417329073629364	0.0108891676272547	0.226764675028504	0.0160076169477082
TPT1	0.294041190027172	0.0301340059719668	0.0294771924280654	0.0153210980071553	508.326241164564	0.0131149678769335	0.413936581291907	0.840565167718062	0.0297233450284446	0.0085564488206042
ATP7B	389.894947932323	0.00504093892453893	0.0107767811338883	0.0192260110099744	0.492462918323853	0.0134902812266309	0.0144426421429077	0.0185902563568003	0.0503420960645454	0.00684217063736477
EDNRB	192.244654205498	0.00426761587438244	0.01200467640152	0.00937191591828814	189.478605924197	0.0336716795624589	0.252850832161928	15.2641693928631	0.0370974116055343	0.00627681621538406
POU4F1	362.879634982682	0.00622715095651053	0.0107054244415875	0.0150907332475174	84.1316237107974	0.0441075197649361	0.0133003368227135	0.110854661239788	0.0225242154099822	0.0365447572834774
IRS2	157.538593586707	0.00511287534046995	0.0139963701538852	0.0265290160259141	296.686048058479	0.0265948036726667	0.0246915297756489	0.0419648269088501	0.0366172479034262	0.0097734380197249
MMP14	1.42414678607311	0.00762477241670808	0.0302861948444992	0.0128868633536185	511.724248073167	0.0187869625972135	0.0159928013379878	0.0268713372245518	36.8321889074743	0.18109566615293
SIP1	99.6590223648731	0.00838670565603514	0.0121409392296516	0.00655378990440025	178.840266024925	0.0136802245027169	0.0219924639097914	0.0123796417289505	0.0196970178057914	0.005413729911935
MGAT2	1.39345558660187	0.00398157002138832	0.0172403282060474	0.00575098804025941	375.269031470763	0.0163939658019689	0.0128921878855445	0.125731105779796	0.0410918645960264	0.00986464357063264
HSPA2	7.91504898573831	0.00599249192314034	0.0219461962469438	0.0153459278242387	499.474840487559	0.0068633650935913	0.162308962977252	0.0114672704167792	28.8507051885378	0.0701579290357355
PSEN1	0.476321472483603	0.00641558161195493	0.0405421038555426	0.0137746059376533	589.137779998158	0.0186771732416726	0.0336178633487883	0.0823122572029304	0.125150606620667	0.0113467544580238
FOS	0.57567109815462	0.0116669010813224	0.0727418023031308	0.0137749683450195	558.421783694249	0.0507123340471379	27.5800473335741	0.0379289502443285	6.32272470956424	0.0060252078068715
TSHR	265.635282294746	0.00306454877023462	0.00587679090380124	0.00471320674294301	0.171011259320712	0.00466575626711687	0.00909722377098145	0.114400224635012	0.0144773657680785	0.00978652203611536
CHGA	335.237474069437	0.00353809291055614	0.0105378153832839	0.0300922999037634	3.71098576451371	0.0140729310311292	0.0175960575504375	0.0255312747273765	0.0432057232561329	0.012731253914722
BDKRB2	321.729176478967	0.00798338694445356	0.498507620723803	0.0366540019783033	117.842124372748	0.0137363631864441	0.322821209377407	0.00906588152044584	5.06368957816147	0.024752680295821
RCOR1	0.300391574247525	0.00625610222553602	1.57426443541302	0.0263257525487038	504.902868745063	0.0376094245961699	0.184161805069997	0.0268749221376936	4.65678020864241	0.0115098254808321
MTA1	1.91304354359337	0.00883695383318537	0.0232616227952556	0.0182156013821817	511.358504434402	0.0383046563206513	0.0328442452528834	0.0295125823679149	0.0551548400317658	0.00672544780070312
TEP1	73.2122781572399	0.00550944217835412	0.0138226107274915	0.00778993972149436	406.232229575506	0.0064494781112045	0.026460247900685	0.540902056210828	0.0294046813996595	0.0135868073009908
NRL	370.218354658211	0.00602335449973932	0.0346214739401184	0.0142307436358483	45.8631309091737	0.010469300651465	0.0224319635810408	0.0588293976115148	0.0480736412850737	0.0150064906979302
ADCY4	273.81139470984	0.00457398156838065	0.0130555705144511	0.00984186964060736	197.213698252828	0.0215382430662257	0.235352866269601	0.0838618840003881	0.0188169000716303	0.0125330899166179
NFKBIA	0.415633919924109	0.00709931302687994	0.0679341465002924	0.0112481984692729	628.161984096178	0.0119117391022644	0.0223822348554779	0.214033691180729	0.0859445258356488	0.0372873980702992
FOXA1	6.3311409874267	1.09576521761907	0.00863833246862254	0.0567997101354375	486.69866210838	0.161412606837096	1.83193976207511	0.0544568111563513	0.0064862694081065	3.6535393124
BMP4	158.063867583242	0.0567241559794279	0.00848091868119819	0.00992107712458185	203.262684752617	0.10406954893395	12.4222364751742	0.163886481365607	0.0396673349827303	0.00572222431009977
GCH1	11.4476188350389	0.00463147797898356	0.00926417582916336	0.00456662729259554	372.362584146899	0.00838144399459221	0.0304766193699638	6.51820217453361	0.0124170611587988	0.694027376163461
DIO2	19.8190331265726	0.00713987263540189	0.0111280146478431	0.00956389161029877	373.405116024195	0.0142148891836287	31.4641865268591	0.178050016874778	0.0533795748827489	0.00546167857754269
FBLN5	26.1055903704874	0.00451231223270335	0.0115107988180527	0.0110681974841469	455.237113653669	0.0186280923157417	4.97544324304742	2.7339788437073	0.434762318366814	0.00566797072678303
GSC	286.81141380426	0.00549219057279186	0.0220976835050272	0.0181171231270359	144.573861989085	0.0250064693641307	0.0267635347262131	0.0151509274498952	0.070062920562038	0.0111899277761911
TCL1A	362.926880104589	0.00253701388187481	0.00905037682131618	0.00448045402679307	0.084434085833731	0.0044518426841729	0.0801256913837447	59.6526426539578	0.012442438398494	0.003608156486191
RAGE	196.127323679049	0.0101593406843459	0.0297759308573809	0.0141099970545437	182.937142285958	0.0254892330688771	0.0150758733191721	0.00993717594776109	0.157951153462907	0.0158491792952893
CKB	2.83345534103632	0.0155698384504097	0.257476676319697	0.0367329280780706	452.089821172579	0.226797298783119	0.0126511394220516	0.0102884132926942	0.242833197385951	0.0122209482711678
KLF13	2.84224263604257	0.00495851761640956	0.0361045247805652	0.0194863688409352	554.169980902982	0.0127224209722465	0.025880911886217	0.0518761029470822	0.0616906218694367	0.0121955308297915
THBS1	1.51825801886777	0.009333807823346	0.0236697474655147	0.0183506705118007	527.850358918051	0.0167233985882566	0.093135763182088	0.686884976861657	62.9271725376113	0.00902390255580675
B2M	1.74024473201066	0.00642576088856793	0.0180701849815404	0.045192146662224	661.307155673291	0.0131293270775326	0.0194624876910905	2.41616616895333	0.0832517194751693	0.0505231790805005
TMOD3	0.96535487368338	0.00580244439322867	0.0562830174711122	0.0108314236278854	541.080050160945	0.00884357306311265	11.6090574228795	0.0639862381383862	0.144533607823647	0.0147649651797152
LIPC	274.665940959097	0.00290077731933226	0.0113038547875261	0.00490471764862119	0.77869489459637	0.0085081892643745	0.0107351604396323	0.0132848521389609	0.0294592806314162	0.00999149077190602
TPM1	0.47186730884449	0.0106910742456191	0.0145982642917475	0.0427862719956536	487.739157015742	0.0409534147808867	0.112214428047915	0.108070887796365	37.6213964807755	0.0105322889749993
RAB11A	4.01728838315976	0.0123532601395129	0.0194253112721463	0.0157400211753467	582.203514024568	0.0183324597280211	3.30514420086827	0.0446456650584457	0.0274889496620749	0.00967940526117897
CRABP1	240.697854973849	0.0258332658171165	0.0135491727255604	0.0347675055519483	130.802542254088	0.933555500888322	0.039473201718699	0.0214398746722983	0.0394816539214203	0.00957375865263645
ISG20	245.539457809361	0.00343508091547254	0.0178147742065001	0.0173717625679363	192.183149630548	0.00589898824982467	0.0222934167840456	5.46880428209697	0.044914315642121	0.0189858553361349
IQGAP1	1.1193329943318	0.00788843865137419	0.0277536309982801	0.0209694421598889	659.95591404977	0.020421696437859	0.104538770781286	0.0997166030611294	0.0914664586542536	0.0109960912056998
IGF1R	1.02188195068472	0.0105801199834132	0.043622818952208	0.090707572689591	456.280081095913	0.125450511195192	0.0802902487112565	0.0142485619127757	24.102342885656	0.0107026164055057
BMF	380.793461056399	0.0060183278456493	0.00705386720653605	0.0156317357793842	40.39049677747	0.0213643172819377	0.0229969943456122	1.01354164245744	0.0352689965067827	0.0241212895355988
ONECUT1	343.366434588836	0.00768843762691953	0.0123392202421144	0.0105943810715672	127.939821023973	0.0158676729536163	0.0355100945627954	0.0286669374075278	0.0534384253308671	0.0168598248846532
RORA	4.45565013082259	0.00620606372957602	0.00980081408246655	0.00969938247065467	481.915363501593	0.0113624017352654	2.06912881272345	0.273545283131529	0.0192225448025447	0.0251958760386071
HCN4	357.953576549373	0.00468782414527513	0.024680660960737	0.0122264154891045	35.3198138500516	0.0147379354828524	0.0304590228069441	0.0266832216776233	0.0351367835466283	0.0136831559130045
CYP1A1	346.039439340812	0.0033014294359345	0.00858159384911376	0.00434577800770569	0.064959627141915	0.00465846572219104	0.0333400457465508	0.00957958838789569	0.0161218116949099	0.00838567221611423
COX5A	2.90248681505711	0.0100880779656142	0.0158996398055422	0.0214709243828989	657.538697181133	0.0120189082331032	0.255564267004639	0.0581856459674539	0.0324684116995183	0.0199577110197266
NTRK3	379.420454891052	0.00330467713254774	0.00588827361096758	0.00738342419231949	1.10907636884154	0.0139200142004321	1.3964951525308	5.56997625903124	0.0191505538165398	0.00674344092064746
ANPEP	24.581710924585	0.0063587619392766	0.0170855077463242	0.00952974449273875	437.706091948532	0.0296610799031656	0.0189803337380254	0.0215660246690252	0.33625682726371	0.00722088832021651
PCSK6	292.269200952858	0.00638048813284371	0.246881154135047	0.0351178757799413	161.90110081638	0.0359131360189468	0.043859463588958	0.0126183937493996	0.60806922178149	0.0106342585521094
SULT1A1	195.382351203393	0.00349761829989492	0.0150684730044245	0.0102322873184816	201.438942760172	0.0134217645059173	0.0436447534229548	0.0607422588611034	0.0244804295548675	0.00714886667212194
SCNN1B	306.398360672805	0.00517514514025043	0.039699932777832	0.0243315460836275	167.025222271219	0.00966662170445584	15.8131630738408	0.0314995754015667	0.0477374376306212	0.587351494162636
PLK1	0.794411334570853	0.00633108548576409	0.0111372876873843	0.0133219639914285	550.379526095007	0.0125080574574604	0.0101519461533518	0.0745964345251042	0.0407441861823006	0.0209898474636537
IL4R	1.75810858675182	0.00454122582749379	0.034800131898506	0.00953101390477506	536.25577667448	0.00377309275320641	0.0178287126957991	3.39712969626938	0.118944550798713	0.0329126799554461
LAT	412.479112325287	0.00669068437165991	0.0190281280372468	0.0127815576143066	40.8370919886024	0.0144620273260243	0.0407871098658358	28.7307915989361	0.0471304790208738	0.0345056775306802
MAZ	0.972636363021753	0.00814458841172547	0.0416613011911444	0.0100605632717951	512.434088021005	0.034225985308205	0.01149843360278	0.0306715764096372	0.0675853416612274	0.00991967327801158
ZNF267	0.0566602765605558	0.00845327511613802	0.547022180342586	0.0151440229287156	385.446440825284	0.0424963342403803	0.0118489198328817	28.349116439742	7.38523890925661	0.274370667351243
RBL2	0.110206685728019	0.00602882769160296	0.0178063880052496	0.0807235004892822	432.439786108797	0.0363149700160993	0.0213586425322474	18.6055044334849	0.0536427390390632	0.0376479110372515
MMP2	59.2821942324978	0.0128770088127868	0.0163569481964216	0.0177990133293153	431.264720761945	0.0488122098483063	8.5669966532416	0.434005966209807	65.5975553554395	0.0104113561126006
MT1A	338.843553277188	0.00356761890086868	0.0656637292217171	0.0547126198118065	180.959823776582	0.0186727272819274	0.0441717460247346	0.0258279774738414	2.51667569267147	0.026894129111438
CETP	353.436873932159	0.00419093467614968	0.0106004939171449	0.00439102167805852	0.356573670581892	0.00621002603102941	0.0143044114033557	1.0130531710238	0.0177490536062262	0.00879698927277895
CX3CL1	382.11675283197	0.0041809573023092	0.0117083156229693	0.0760119024966107	81.1525224407964	0.0156841710269775	0.032891791067166	0.0735089043584894	0.0174247633763673	8.01788497680196
CKLF	0.168905881921167	0.00919334587036292	0.0126984461567779	0.0450877231313604	398.116318496232	0.0070083883140977	0.014188102402798	5.76849435635938	0.14369599148944	1.83799015953219
CES2	32.2120744801807	0.00512861630358265	0.631117668245781	0.0287157919937225	486.329522210287	0.00706705956245377	9.81558430201939	0.0163848560712923	0.197238522462539	0.0110387634149479
CDH1	0.660369272895368	0.00665830395964099	0.2281917946499	0.0636901010661721	598.422996808233	0.0398681443802993	0.0998225383312285	0.00716788961980077	0.338340922097148	0.0589896011579669
IRF8	158.597593575709	0.00692942658238894	0.00770033739778582	0.0245187717987538	273.36885577659	0.0117693145271984	0.0567882234315503	79.1639116341506	0.032300765246865	0.0380272074058109
FOXF1	256.961399359373	0.00392409289843361	0.0104843896442965	0.0110504836129758	211.904908908869	0.0164874532427237	0.0756265629486976	0.0568152441957648	0.0236108617988484	0.0097391365428454
MC1R	379.225176974491	0.0103768769544789	0.0403217245506415	0.018101816601318	98.9509444978816	0.0208650263082085	0.019975691329486	0.0296801639395826	0.173017229989608	0.00981577202840298
CLCN7	21.4620916911135	0.00671925479184218	0.0194580888408252	0.0100738533186785	493.274300404896	0.0150266148158502	0.0231613654919461	0.0512177050194873	0.0540837250284897	0.0144343275289551
IGFALS	471.755847371248	0.00522779532186999	0.021336355504925	0.00865974479315323	2.20631023263229	0.0112957535502427	0.0294947803321462	0.0585280612541915	0.0196382322017465	0.0127490231068426
PKD1	213.499725611992	0.00688594222056375	0.0193954043286221	0.0120440118435653	267.058519858844	0.0226103193283055	0.0239847434772681	0.0247263525501419	0.0332014417319709	0.0134641556924207
GRIN2A	377.50220216461	0.00294968642673196	0.00631164244531704	0.00731547685401944	0.64861844108286	0.00731330677725403	0.0197151604219673	0.0294755846466363	0.0237250415826946	0.0238817925166272
SOCS1	128.372624461174	0.00383161698169332	0.0232063163666225	0.0137806332896655	342.068049423606	0.0149718480689566	0.0169948386902955	0.777323892954282	0.0255330801010371	0.0179525059877817
MYH11	208.011495648411	0.00388689017042332	0.00915820351887558	0.00970686530676542	214.941136371017	0.114108352514099	16.335003026403	0.698405634811614	0.0198892371446878	0.00612687885565077
PRSS8	15.5062145648602	0.00331275043899495	0.119951531365327	0.019603302458784	499.469090414975	0.00522318251946454	0.219574075434336	0.00702162399990561	0.0612097082750762	0.0610705522247636
PYCARD	2.15011068313025	0.00402729066469386	0.0201569106101329	0.0142762967132535	510.780675304628	0.00940316234163907	0.0544122341336925	0.123415412192944	0.0271402705351605	0.00949286333099084
COX4NB	6.98175291569058	0.00524513374561872	0.0294088961895613	0.0159425553377239	428.727233586038	0.011273296404252	0.0139510353309066	0.0130709840000079	0.0619502795527837	0.0106862177219304
CYBA	226.3638190439	0.00807935806965695	0.0151064959711316	0.0170180269353001	219.650667000335	0.0134355410305728	0.023260739281494	15.268512749143	0.0491393085945729	0.0121209567332334
APRT	192.879010348789	0.00643356675708184	0.036236523426623	0.0117738414713324	319.61099398159	0.00934764532528477	0.0519977751548475	0.0397301835697881	0.02591626442542	0.0123043883989795
ALOX12	402.145577985249	0.0160624536074584	0.0333605056032402	0.0269288170047937	33.4275312012687	0.00985983086093283	0.0971087348178123	0.0307502143357837	0.0204444525906792	0.0101039252731999
SLC2A4	388.897790265257	0.00606632252202086	0.00826639755473443	0.00925890727625349	3.66411257075833	0.0122206306051692	0.0317579400495649	0.0260345449630506	0.0210593269645618	0.0482798070259592
CD68	61.0337963496345	0.00326281671356448	0.0114505766846858	0.014846810826271	576.25888778584	0.00828714935075152	0.0331113601192188	2.5752374645286	0.0511471200498931	0.0266491313476888
SHBG	425.028330693975	0.00495808059166703	0.00966962191290245	0.00793551238123794	0.412227960498354	0.00832879665429545	0.0178345255263499	0.02458149047011	0.029326918661412	0.0143695652235461
MAP2K4	0.522274590371072	0.0107986506937715	0.0889749519959616	0.0236338468387156	465.578898800389	0.0334046544186854	0.057470841748372	0.0312525490580629	0.150459004855368	0.00620604948218393
TRAF4	62.0400893987775	0.00656553643253139	0.014505343939128	0.0114785455253231	467.21156686053	0.0173312053343682	0.0151780054505698	0.033952615829589	0.0331281013722962	0.0248367120112077
ERBB2	3.75091799102875	0.00896746775758906	0.0134547844244624	0.0183413020327278	547.463592825278	0.015211677828419	1.38576383139483	0.0213791993862176	0.0150946350882235	0.0175558085433014
IGFBP4	24.0885240374204	0.00876650944673795	0.0113141790269158	0.0471481552169327	638.203840147158	0.0594484142963573	0.076720488907015	0.0517686986446737	0.119727657275688	0.0109191664815997
MAPT	377.764058373213	0.00326855609912789	0.0119574789153993	0.00714404586820136	0.654170443344878	0.0107093044299481	0.0479329512070685	0.0191088434470839	0.021850065354368	0.0106429277378312
ITGB3	223.843120779522	0.00633435481851892	0.0141982366099549	0.0438728265220996	176.490302410381	0.0345591561425766	0.0418179538105052	0.0511521912272872	8.82058298883075	0.00675420331875552
ABCC3	213.495403739703	0.0037542340324429	0.0092624651912404	0.0537132799615223	278.86725384883	0.014882643799591	0.24310660085068	0.204516771286135	0.022120474199629	0.00671322059117465
HLF	401.39712261231	0.00587107850408167	0.00769880043142527	0.0104688884384421	8.63609751444736	0.029195354984825	29.3145155000485	19.1696287827864	0.0272337101162003	12.2405284364683
TBX2	222.455768405672	0.0176772049580374	0.0165633955517173	0.0129176660750583	220.946824363049	0.0328550233688295	0.0394246159293571	0.0241050420555872	0.0291077328411801	0.00967861483724032
ACE	316.525747253028	0.00531723794768637	0.0124998398253367	0.0167259892305225	67.3612954971637	0.014146901377807	0.0276875230147109	0.0417586398273485	0.038857304471429	0.0188320482209886
PRKCA	5.09646006250327	0.00161529677548075	0.0681910170894284	0.204280091087497	418.206186826581	0.0618364975250875	0.0186784915761647	8.04437731149937	2.82102749271266	0.00383085352873072
KCNJ2	237.36269135975	0.0549452916238583	0.00893856068792671	0.00901113866049934	184.064116116843	0.202367557927379	0.0351478391915174	0.0158343904019292	0.0436885603373148	2.45121421048234
SOX9	133.345741450269	0.0101213600138454	0.0247965521866485	0.0130382621442169	385.659916822388	0.0117417513967507	0.0301492213653565	0.0203716809184198	0.143077422936043	0.0160467341807502
SSTR2	397.879353671148	0.00503453670215808	0.0104471093743945	0.00830389133565651	6.00779398603305	0.010332607962588	0.0154657201276048	0.0592272166183207	0.0276348510779812	0.0285274912036312
SLC9A3R1	15.6784184589882	0.00510596065935278	0.0151253308115856	0.0130146591789611	638.140357553014	0.0130887725827404	0.604190931739751	0.0407816892733844	0.0172343734740322	0.0358562426185491
AANAT	386.049125925952	0.00472153741101168	0.0187894408778412	0.00743318747789005	0.769604989140593	0.00957096046664844	0.0215108737991918	0.0276027466827741	0.0225320777236735	0.0075175495805836
GAA	17.3967296286572	0.00748829083997995	0.00857609958497631	0.0174779920063246	474.377288629381	0.0275372568942261	0.0201576867939744	0.0159391010461094	0.0552887657613699	0.0124432281394441
ATP2A3	275.920355482977	0.00643754277078449	0.019039374614021	0.0430230858456128	191.356185909776	0.0144441705857943	0.0979457803008245	34.8802674391129	0.0387514169869087	0.0125755634495857
ALOX15	357.377557328309	0.0141416527624387	0.0142178810575597	4.8857963143188	8.02691420004277	0.582594772605151	0.0118806910632386	0.0141448641419159	0.0715662982132421	0.0159346767604736
CLDN7	1.51675149867034	0.00717173484866638	0.0279308925303374	0.11558199129702	562.941824662915	0.0286602829905256	33.2818021255183	0.0806217551905926	0.0151580475153357	9.24089712284683
TP53	0.334711349238362	0.0259386247239368	0.0154998281321	0.112761274956169	498.713808791863	0.0281270584752078	0.0519076110347955	23.3804012119796	0.026953171777586	0.0799920630772025
VAMP2	0.544094778950797	0.00590207353973368	0.0389143251029811	0.0325449504610378	466.795887611785	0.0214683895227686	0.104737808441189	20.2782489212934	0.0629886822701396	0.00906250862895608
AURKB	33.5111156361729	0.00573708797073502	0.011319004934869	0.0122733939693618	501.206659938901	0.0216561843628461	0.0142399629962431	0.0586502894703257	0.0294349095461888	0.0148283409040702
PEMT	19.8469495077962	0.00882646220198268	0.0170524234692318	0.00963629974662371	514.655666532923	0.0219779421482243	0.073978909914336	0.0236968408984895	0.0592460093859029	0.00688478328144336
SREBF1	74.6453194707975	0.00697435548606361	0.0130809400144543	0.00853383230252271	445.029167693109	0.0127884661617568	0.0478106949581276	0.0208137582597224	0.0183298925591826	0.0262081896425949
ALDOC	166.03758493223	0.00468913298447871	0.0882824213374465	0.0085495709102139	339.249073999436	0.0162497269675012	0.0154166904964009	0.0645761140730515	0.0403666363985613	0.0123985883579885
SLC6A4	368.923588446731	0.00373935107459861	0.0150384459976128	0.00575323509276277	1.22432507741167	0.108473523950902	7.97312930308478	0.0148220724265376	0.0320622611025836	0.010480054847665
NEUROD2	381.391170453113	0.00560578142940434	0.0201902307741774	0.00986458355243042	2.59644464761548	0.020004958223252	0.017014866257137	0.0229393224797942	0.0373089410913356	0.00935096472290359
NR1D1	238.876049455162	0.00568866702174425	0.0138748665808932	0.00961175905875991	276.054196537054	0.00723205952391299	0.180065495635972	0.0325626831355614	0.035005136155989	0.0801582143262502
HAP1	316.624474930446	0.00595843857693894	0.00801103917697522	0.0121409086835345	107.111653102972	0.235573830014579	0.0114979143394441	0.0155646287260791	0.0752915079722707	0.229069704783486
JUP	3.83801614664873	0.00809381343274903	0.180303315752775	0.0249752024834378	705.758580405355	0.0219828106446966	0.190327673523285	0.0164701501693866	0.390505298942265	0.0292701688304888
ACLY	0.350843141624572	0.0106085108310485	0.134139587608023	0.0155103597782309	548.655528862132	0.041067891792008	0.0114148180805327	0.0480774844731467	0.767878969319816	0.0146326754291412
STAT3	0.638303207486146	0.00586124691832401	0.034060518387406	0.0139632907387502	682.198869207927	0.0243297546739356	0.0231385680942784	0.11095900475956	0.0569226874294771	0.041769821815617
BRCA1	0.744667026090397	0.00503157172836346	0.00828573404266308	0.00978336712589818	346.70546860128	0.073369915749934	0.00819102073238336	0.0247480416329947	0.0168453594585188	1.70864313162883
SOST	410.883343626369	0.00518328029640734	0.0231639853264546	0.0139166961289421	46.1875295262504	0.0162598837314363	0.0424426533736427	0.0316914490268128	0.0381122002635085	0.0126222939242176
PYY	272.919197707161	0.00592181797502291	0.0189185893975849	0.0123054253830536	231.492320517515	0.00860930526611242	0.0414843160909002	0.0397752393417145	0.0376714871025096	0.0191212214001712
GFAP	412.384464887079	0.00560302361369686	0.00953766806048987	0.00897928291522777	1.67463083450646	0.00993196606879729	0.0241049681861438	0.0222727507526752	0.0343318290573667	0.0167848794219673
HOXB1	359.019967694802	0.00336970744924197	0.0095828020882296	0.00799222207489919	1.73619002656365	0.00811264732992054	0.024549758054952	0.0259680234667571	0.0286292700853374	0.0166255826019222
HOXB2	273.558178095731	0.0042796575727296	0.00995684164659666	0.0849255199510097	192.697804489575	0.0187198373697935	0.016304289875502	0.0425442593807349	0.0530931850642821	0.0398790354558499
HOXB4	179.590990545908	0.00536673900047297	0.0118138413536525	0.0145783365476521	270.647003291632	0.0148905886011939	0.0257269154551035	0.0250509380046954	0.0354215460064108	0.0120970176740451
HOXB7	199.060157041836	0.00338791201172194	0.00862400386450856	0.0110510393372851	139.949787056899	0.032853588828412	0.0112524188655759	0.0142697047876861	0.0685014340131905	0.0299418207371154
HOXB8	313.549406227521	0.00620890094351438	0.0428579696921042	0.0124284124128531	29.3792804919795	0.0119038902641976	0.0208045215181453	0.0203288108467955	0.0874284598863525	0.0105558187616788
GIP	339.138907164318	0.00395123872421937	0.00828406258515259	0.00752346945681055	0.213259742320628	0.00680537341151731	0.0140527098918868	0.0147491985597459	0.0155612871340694	0.0090750773933899
DLX3	305.679760960243	0.00532743040597562	0.368358956654724	0.0110782305132727	84.4170262339249	0.00841405985234234	0.016477715289335	0.0171645752502821	0.0844059472405084	0.0102928444965192
COL1A1	37.1553346540039	0.034322751617701	0.0161844280726045	0.0144655118391053	530.018676746255	0.266253516416726	0.0179721099312304	0.0226191343314966	66.963303262622	0.0190086745393419
TRIM25	3.87238177063325	0.00740452017904233	0.0185624080841871	0.0093150642734824	540.119433410882	0.0170406510157369	0.0316251707629533	0.0474338495078247	0.0280968881011284	0.0139552737955344
CD79B	396.74252587665	0.00585752674617272	0.0136422055847729	0.0100928236357103	1.13503377064126	0.00757798368724449	0.0630569999821404	51.0224010378423	0.0361778828212437	0.00660400593386232
SCN4A	359.153371829691	0.00728644665320566	0.014086752735263	0.00813935082163262	2.05536510204613	0.0162968681738092	0.023132859421912	0.0237828860391628	0.049388565599948	0.0108816082699915
APOH	231.259942593804	0.00271698161064895	0.00915021181840993	0.00469546121772493	0.373561939845313	0.0057979984877752	0.00442956025907709	0.00838562479623687	0.0231122632966981	0.00552439827205875
ACOX1	0.226237602570106	0.0122361098660351	0.0253490484726669	0.0201427200153315	492.008836349152	0.0326556244917545	4.17720551615702	0.0343380525195708	0.0335594122543398	0.0159420856272738
CYGB	243.496528067299	0.00765772016474282	0.0170102606778528	0.0101070008187463	215.25708250673	0.242533166528746	0.0190226178201725	0.0380018206617651	0.0833709533111695	0.0091592856166309
SFRS2	0.267742930060901	0.00999888141432892	0.0127435286710074	0.0115864965439257	584.707951734725	0.026733980790951	0.0298794652031931	0.28018407696941	0.0354850084500611	0.0269734653579283
SOCS3	21.1767501486996	0.00686719629100904	0.0413373899368768	0.0135442447829759	446.220312083192	0.0907814485283578	0.0416068506067197	0.0146806961970162	0.876838164884894	0.00613059513581962
NPTX1	414.435305173102	0.0244742044888111	0.0173962950433979	0.00920401848264686	14.8136022141314	0.0145184985205724	0.0179716515403189	0.0248829408338385	0.0571118156957924	0.0107556961585359
ACTG1	7.94978604714489	0.0119107037958415	0.0289180999520987	0.0191265035379253	810.592605209183	0.0238461351744727	0.0688985844387686	0.112038172072713	0.0484059814147526	0.0148935500256498
STRA13	5.43164368251267	0.00895435016004053	0.0271601208600419	0.00979230570002842	445.248698310864	0.036846393646255	0.0539193048283919	0.0802011106172752	0.0180851921832702	0.00657067721936783
FASN	28.5647231243283	0.00803928830684124	0.0403989070091977	0.00660586776328657	481.569916481151	0.0241117923455846	0.0617031859126354	0.0152654662818224	0.0655298848048091	0.00967281305479598
TYMS	7.32047945443853	0.00650933691019551	0.00788492924327346	0.00882009487024985	478.433014176936	0.0150168587060828	0.0218624136894958	0.0565051522803654	0.023689757446341	0.0503728773208867
ADCYAP1	347.528630219531	0.00513631436758277	0.043599543221803	0.0108719045579615	25.1980842392127	0.0290727779227194	0.0208737827752979	0.0237345125582964	0.233492127709421	0.0105412169415224
GNAL	36.2779875843009	0.00326007202550575	0.00768603367516567	0.0182993376235878	391.177476963705	0.00973366772646719	0.0615868147755849	0.807186530310915	0.0210324158478008	0.00921128956897895
PMAIP1	0.815311151859087	0.00393088916383501	0.0162024087493088	0.00680271973329944	448.469027022096	0.00447858080102755	0.228628198439155	0.260754278159659	0.0253124571035617	9.03656427807387
SERPINB5	7.03359028126361	0.00816643107159369	2.06749371454032	0.0114026809465292	452.690910290343	0.00797120702941409	24.2093766016132	0.0104672755048236	50.9186459068565	0.0660648521273793
NFATC1	196.159865036223	0.00487693560209251	0.0283413461114271	0.0107420779268261	274.232124950694	0.0190048551819564	0.0260152293937902	12.4319093175569	0.0548801796268884	0.00874789066684538
LAMA1	365.521284393195	0.00371384775825259	0.0285129337098708	0.00657031155228306	2.88319266153462	0.0935199092469014	0.00848078039666286	0.00996053951452415	9.45484971942606	0.0159773718081499
MC2R	235.204318355062	0.003147321000455	0.0207264889974224	0.00815636080238833	3.77531087352853	0.0135248945618105	0.00617250349286284	0.0122144592491007	0.101327866947371	0.00578111017582299
DSC3	2.39002561680705	0.00585805561758688	0.117469277638235	0.0122999908052373	613.740623887745	0.0209219567464194	0.947070688697952	0.0111526564858595	29.4444133286792	0.148984392665618
IER3IP1	0.553212847432804	0.0125218430810123	0.0174809824548731	0.0107629482299585	498.870566890553	0.0230837057829127	0.0248565146074071	0.0290373548503678	0.0840807969045662	0.025974778963991
SMAD7	171.362369436257	0.00486806822932733	0.0423226618603206	0.00857458276754849	262.938754137677	0.0102474858626828	0.0137260172743114	0.0405236096941193	0.0690116651818956	0.0145855076749636
TCF4	0.928904228654833	0.0168468390045677	0.00922768368870887	0.0161614027946941	552.624116794824	0.0525101687573823	0.0594912966241718	15.7940072826645	0.0645379976035419	0.0117399023987167
RAX	401.355523412666	0.00673987977428078	0.0167916169807243	0.0135219765810046	28.0017621979213	0.0109084015434866	0.0428204525163836	0.0515341459348096	0.0365461783213402	0.018117356824652
BCL2	220.222044025397	0.0033354966058476	0.00660181325122009	0.00825545676668093	184.487082617792	0.0332931955236308	0.0337137336771093	25.7451742734028	0.0179804891793105	0.659841285106232
CD226	294.855411228007	0.00428754874984064	0.0100568289917106	0.022766551458987	15.843979599313	0.00869167798775561	0.060021430695898	31.0469683089581	0.0290019969048408	1.32418516025071
FBXO15	273.324566524114	0.0028309992175991	0.0051367812396355	0.00838386552510357	0.362396684925695	0.0134834991642385	0.0075305427227053	0.046458085436572	0.0104130155279802	0.0300290994537283
MBP	182.641548735387	0.00438686275540241	0.0184943662905023	0.0105728167798349	280.592605598023	0.0055259322516438	0.0838530380038491	0.518014256378251	0.0145406595964436	0.0173534590829552
BSG	9.53343118959437	0.0074498764858748	0.0272272497920648	0.0144700785984666	602.279468619316	0.0194983599627552	0.0246476865492541	0.0194285852314532	0.150506277041488	0.0217382445362011
HCN2	227.699899303279	0.00447852383903583	0.0196333741214747	0.0116659958444576	164.196009946688	0.0123909165569535	0.0322134721743367	0.0299177575592372	0.0247152099915986	0.00893648536701889
PTBP1	1.54036454855697	0.00800736518796515	0.0268798764071166	0.0166771995614185	686.964735144911	0.0155970335815129	0.0252773089620508	0.0810366143182654	0.0558191175807257	0.0393851822385226
CFD	154.100408444102	0.00494772615331402	0.0252575413515764	0.0112766281877449	303.971394930184	0.0330575589333481	21.2264367971915	0.0375789768337484	0.0340597254809921	0.0127774954469993
KISS1R	401.249374311034	0.00645942902810602	0.0258254691211375	0.0113055898801056	55.7057035003885	0.0192739877096164	0.030781027504272	0.0303543449013859	0.0422845075978476	0.0213781797325296
GPX4	0.759443044684488	0.00720155812341621	0.00971873170099158	0.0149757629671977	596.162739623446	0.0360601508594963	0.048718895683129	0.705549734509395	0.0205963926736535	0.0446862290506665
GADD45B	80.0006022195893	0.00552553663307469	0.0112994108893392	0.0123601084968314	424.909681337975	0.0163590547305239	0.832765621375113	0.0705867552475607	0.031281557552419	0.0123965725612516
EBI3	355.222508408648	0.00514478591979979	0.0100177509813539	0.00868861635147621	5.37675525833666	0.0170075293813753	0.0278375217702405	22.1356040985841	0.0256390848800677	0.0117560744601204
ICAM1	4.37555859278817	0.00464887116577521	0.0162062725283503	0.0137203025704938	502.346783673995	0.0119260466430902	0.00709405311156097	15.9873888577841	3.02575013239325	0.939672880535811
SMARCA4	0.478736918944482	0.00787393506492817	0.017521399265857	0.0117331099325835	519.868709881043	0.0212757797066968	0.0707959396836338	0.0525511528934877	0.0195207582819606	0.025003928348033
LDLR	1.89429543748753	0.0084934843321005	3.1816686654174	0.00849895826070422	597.300321503619	0.014064898987619	0.541523341050074	0.00923541120724915	7.23421409978024	0.0358962429429461
CNN1	343.985078853131	0.00339832246117363	0.0146394345311914	0.0107174879453863	52.5135774379578	0.0400162627461952	0.0774612076794036	0.0170010911935772	0.285770819621489	0.00934408531997423
JUNB	1.58682813739587	0.0113272983106873	0.0292309634429279	0.0157245849344655	615.520983784047	0.0188033180399897	0.0755430512200692	0.0247305979461159	0.13319944829695	0.0136817042468088
CALR	4.56747469710826	0.0066259619523841	0.0254568747489823	0.0183939563854401	762.625350023078	0.0233476405731467	0.0339451986698577	0.0347243621633413	0.0823691524396561	0.0244541460697969
SLC5A5	399.165743373432	0.00366922239713033	0.0124878078565303	0.00994589345890554	1.50724584094556	0.0126609131130656	0.0308052968907644	0.0163121083435049	0.037607990885399	0.0104101047099724
CCNE1	71.4201319457884	0.00499315450054161	0.0168794669029483	0.00771094384076856	342.977965004171	0.0114509859685554	0.0104314052415836	0.0182184387111076	0.0625751210566229	0.0243332357732985
USF2	4.01931688500511	0.006158710317336	0.0127345705399498	0.0138108410971304	558.211635723071	0.0144377204471912	0.0360962472503423	0.314555058466791	0.0277314657966452	0.0174598638831692
HAMP	504.658457966586	0.00509917845820405	0.0125411646530689	0.00768774203336875	1.60404330568877	0.0122849277506955	0.02113596026283	0.0845292522572859	0.0286656226536242	0.0195395475381465
CAPNS1	3.84738290581624	0.00805817493866891	0.0152284619033041	0.0143523019989334	644.904006086203	0.0117755125758909	1.74236501725626	0.0815748004428417	0.0267346936144783	0.0202369979205408
MRPS12	5.62169072940485	0.00462508989820011	0.0169353676404173	0.0123948297043782	434.520269918296	0.0238774878321021	0.0120279862226195	0.0140915369145112	0.0868357692888361	0.0122689490604315
CIC	192.352209160086	0.00966983296389335	0.011944233647332	0.0106555792557979	287.385544532358	0.012917973657268	0.0332840048632922	0.04853760751712	0.0358361418044626	0.0159068648821625
BCL3	162.559600116281	0.00454868845222019	0.0194278476271676	0.0125920427255077	393.961354663454	0.0134192996445387	0.0274388269707695	0.259603369523343	0.0272857245663826	0.0196104359376544
RELB	120.341332616314	0.00574742928534181	0.0143835098764412	0.0095030336849257	340.472902350498	0.00920438442918049	0.0164016704328642	0.541398301377135	0.0181420923644667	0.0168932884250585
FOSB	6.972450082039	0.0128224583102002	0.0555198416579548	0.0080238038140671	506.85446156259	0.0125185142724298	22.3850709310349	0.013043716972265	1.69094955921389	0.00825251882445401
FOXA3	344.547907949323	0.00782690466394601	0.0177053907186412	0.00890681122482437	9.57268746106897	0.0168054862122066	0.0207323748488136	0.0237390310737142	0.0406322796294964	0.0131052895645922
HIF3A	395.837081155724	0.00532964093115111	0.0133661470972066	0.00697886884396209	2.39498720283104	0.0176857899103849	0.0307025401311335	0.0228466196453945	0.0366969629160421	0.00964453477217827
FCGRT	162.555394792733	0.00977108793361959	0.00652662851607422	0.00833432835116067	321.49609177389	0.0345976082187104	0.0546195779665251	0.313106847169648	0.0173808647228722	0.0186510502416582
ATF5	343.195497686481	0.00679062902027571	0.018997958074244	0.00844247291567605	92.0605929999495	0.0865664989478073	0.00910346292711002	0.0777527934899094	0.0454104602914337	0.152166923801812
NR1H2	0.438092045919019	0.00641326963539832	0.0164969811184924	0.0120911679564493	478.999812987556	0.00986247960711929	0.0245397154452497	0.232351514861785	0.0248366979700731	0.0222573506802779
TBXA2R	418.360614072861	0.00576747849014485	0.0121566519977911	0.0075255773728196	3.55874173247988	0.0158926993527031	0.0178347268422929	0.0591620331650584	0.0449948563899024	0.0134534632249708
SEMA6B	335.972085822375	0.00986590532285526	0.0467604125316565	0.0312890343012421	117.659410565672	0.0243780202481298	0.025097312573102	0.0246049748463313	0.179634539414527	0.00978237172639723
TICAM1	260.093249523653	0.00499268742319485	0.0222802426035665	0.00982547038173364	245.627802717488	0.00854785830071005	0.0527813529932051	0.0542276263501595	0.0259840122236376	0.0228575936806961
INSR	0.608894049237892	0.00605974825184355	0.0212072724090659	0.0880098832880085	452.758416929073	0.184399325320602	0.0167889790178341	0.0188515346330991	0.115417824824616	0.0124001808624791
FCER2	388.654469704643	0.00467069298640207	0.0149399496972891	0.00799949665761161	0.490561610388217	0.00646624138724333	0.0463306235279943	34.119313483428	0.0281636104001319	0.00840918208412027
DNMT1	0.317702381603349	0.00616342717423664	0.0172213259614442	0.0142231472862187	543.988419901866	0.0137515460002743	0.0141799307590806	2.0135766293119	0.0444047530391177	0.167361414335249
DNASE2	1.00264511334806	0.00404223113460514	0.0137659312658409	0.0190755587653544	518.297638012241	0.0192850751016053	0.010678443071734	0.0668367190056913	0.0322981132610552	0.0548369313026883
KLF1	429.435553134792	0.00687801378347441	0.0157147302229549	0.00907803953686872	14.1191057067821	0.0194643189442314	0.0194682909089549	0.0386202656678285	0.0307641796258086	0.0243489224454552
DNAJB1	0.385588654263102	0.00468075887085409	0.0617373678163005	0.0201052194924225	597.34970409625	0.0132130840614329	2.59835699573459	0.0192026002337841	0.0498035905508346	0.0523194373307844
INSL3	424.640242653377	0.00488447118803148	0.00882555893166544	0.0054397894711616	0.725178426423151	0.00697846054763442	0.0217352419156153	0.0798922239122229	0.0185429727427699	0.0111434321589772
JAK3	246.880103933096	0.00623901384893489	0.0101010522943234	0.0145152085567371	188.910713282431	0.0139746381054283	0.0212998911226161	34.8082740246672	0.0384248966777263	0.0188741298110374
JUND	2.09047968800857	0.0121834570366129	0.0226408193538587	0.0122632488657408	532.435278518623	0.0177775679193216	0.125101361551985	0.0302367747142071	0.0329201204513234	0.0145073507388012
COMP	270.015237415344	0.00851614684888396	0.0147614283971796	0.0215368233024697	158.506697411908	0.0174997072241014	0.0176872216697643	0.0190962375635683	0.0798910378627585	0.0107665594568276
CEBPA	1.77230320284542	0.00853766906015027	0.0110408159962	0.00974736295289001	423.197200896369	0.0193804056037324	0.0504307566624772	0.0198692357410925	0.0257781762354457	0.0100390809634755
AKT2	1.63937179538222	0.00780346541353066	0.0157111141341475	0.0139987550001025	563.787260153749	0.0135865583320771	0.0251679225912401	0.0706482341442161	0.0422998261228911	0.0123783801357241
TGFB1	1.40663017968976	0.00545817775923743	0.0752282152276531	0.0175554674684079	493.76635288775	0.0160444394615686	0.0094469217311934	0.524188279870147	4.05559173142441	0.0101929519190426
SIX5	361.029085060736	0.0056105202914752	0.0303370810829998	0.0103690281818686	95.5935560751311	0.0132846737114224	0.0256237600090858	0.0266580532726461	0.065375548913171	0.0185636250094229
BBC3	349.225774020423	0.00777364977554919	0.0168679806911895	0.0136390164856945	141.392790327797	0.0249281985054837	0.0300490173062	0.0399474184191181	0.0549850304703723	0.0134536145992029
RRAS	5.24855464666539	0.00286716633618452	0.029374382214279	0.0135184169584869	581.260518644946	0.0134905545942874	0.0136003340686386	0.336015615676898	0.740466014854065	0.00992910652973265
TNNI3	350.016688209605	0.00555101161781773	0.0238661825238384	0.0219097198706333	10.2098617213953	0.0137112404730826	0.0215373688335041	0.0377298398726505	0.0351787042130788	0.0118105178261288
IL11	451.87185427772	0.00554147680306204	0.169468324233089	0.0165765443281068	29.4336414997375	0.0144497542192114	0.0133453471113825	0.0169456600426878	0.460048143672459	0.0177500486907298
PEG3	360.766177025426	0.00306496759534146	0.00753576616623202	0.00473344989443139	0.234562325643636	0.00560827228955408	6.40874997846821	13.9046522209852	0.0181924791186215	0.00595345718857424
OXT	423.930554912299	0.00628124544883583	0.0191022074510883	0.0143106314279589	31.6167818014525	0.0141756503240721	0.0468868242672644	0.0353068569086931	0.0529168241719369	0.0182861478583649
PRNP	6.41715633420206	0.00387571071601616	0.563066628673021	0.0263285896059698	640.733174462783	0.0198551465587066	0.039666303634769	0.0288001728827915	25.6923994905928	0.0163886651671734
PLCB1	18.7726835752914	0.0287448882829589	0.0148200393743803	0.00965439794850246	407.959914429555	3.68158336646996	0.0516560943656625	0.0139312943286617	1.35092043092807	0.00438856908976318
PCSK2	362.253143347503	0.0041738871370352	0.00837455739529808	0.00813671428848555	0.612285652809136	0.0101860176160353	0.0156884218716182	0.0149818249674449	0.0209569023474203	0.0130261822345574
HCK	242.7826942955	0.00710237314884477	0.00646943385168944	0.0125734044655667	222.899595252921	0.026829936547058	0.0190857744053922	22.9646559097826	0.0482799835713252	0.0612462956740256
DNMT3B	322.734253711402	0.00664908338782903	0.159101929431949	0.00797209074928518	69.6231943259035	0.0117131368035218	0.0106256427503924	0.0125571012316793	1.81722266661781	0.0178986139640981
PLCG1	0.753633819714883	0.00752721802084109	0.0258133627052844	0.0116133789242311	525.067529057906	0.0174270306185406	0.0257197436293226	0.126407220013001	0.0456193677366048	0.0126842848141639
MYBL2	4.08956927145748	0.00496748873907	0.0111518775141159	0.00791234813315002	517.594709206795	0.011116471013323	0.0116370568638751	3.22713563866856	0.0350848402740271	0.0189307364700171
MMP9	398.322708828964	0.0103961586890466	0.0101229265405359	0.398410764209093	52.1479911849011	0.0144386492517631	0.0229680768265063	53.264669807926	42.1287502934	0.0745605444952368
CD40	145.386966731276	0.00238813980160602	0.0115166029211714	0.0185146880795734	221.436659572169	0.0110121766512071	0.012605776573352	21.4822302528255	0.0203678241232232	0.04259001667064
CEBPB	3.92005182644264	0.00690902551383401	0.0315253969939948	0.0118965536432656	509.399437960258	0.00979620047357698	0.029854425149765	0.0625153475707707	30.663561672431	0.0174121798532484
PTPN1	0.577341710538069	0.00476621128336448	0.0437416923471588	0.010927567075879	514.972647091255	0.00653504835266977	0.0179652544916837	1.27552728088353	0.0715590841286494	0.0178148955121536
TFAP2C	0.97078808996599	0.00758172011925963	1.93008004509763	0.0322760293849177	421.988738919008	0.0863758801941893	4.59254586350856	0.00486635849667979	15.7713320069325	0.0453339818248924
GNAS	6.76096006431494	0.010653095892668	0.0146597187610862	0.0113036906299812	623.011115799201	0.0241167223086804	0.0467263742858627	0.0944746693950752	0.0412633076265141	0.0110418171762425
ADRA1D	365.730058267985	0.00878563395679311	0.0470262316197277	0.00934088465765079	21.9257863814085	0.00966840400515614	0.0307253759092266	0.0183881051608391	0.0979067575409325	0.00983638744584216
PCNA	0.202578656113901	0.00985493031453502	0.0123061576197514	0.0175416559926536	519.782833134442	0.0235698614839565	0.0132804333705902	0.0817945436911841	0.0377355655620253	0.23509846569964
PAK7	346.758113929557	0.00451163803454047	0.0113273506139615	0.00685829000211863	1.16630730326052	0.72674934781868	0.0146275937356475	0.0134804352123728	0.0441954851593117	0.00760975193229665
JAG1	6.74219249327613	0.0167425626223587	0.0379579717364251	0.0102338631140006	585.253259492284	0.0116591977040229	0.378457944944384	0.00986445937344558	31.0361080762003	0.0204341272051973
OVOL2	142.030659884819	0.009891685013327	0.0185682386153856	0.0570103003620414	292.112815978745	0.0313362055811721	0.0497884845341676	0.00949114256785015	0.0753214334067953	0.0118131363818075
THBD	60.5909916901915	0.00590837272705424	0.122214130291242	0.0175073852540129	475.485350077782	0.00432828119611998	0.137355352738889	0.0190085418550031	9.15948445388202	0.0101199566754186
E2F1	158.382304667961	0.00540191750401399	0.0145518556076874	0.00681513253277502	322.050393981801	0.0117976837724162	0.0171169161455481	0.0289722708917297	0.0237885976362865	0.105989148750821
RBL1	0.165111633254076	0.00411665319450818	0.011507637856951	0.00956603814631958	407.344225851541	0.0122051940656303	0.0144034971921656	0.390949453225694	0.0251667373964768	2.27375907867106
MAFB	10.3246583160169	0.00396452284786515	0.43101306764912	0.00937197754102594	471.937065500068	0.00780764566381785	0.0441756121137963	0.0236814344664205	0.133848456608129	0.00926302814273851
ADA	35.2066189345557	0.00419486150036427	0.0163147555823954	0.0119534105995307	489.339031438543	0.00562683037990584	0.0143524092000958	1.3462755743873	0.0231875796027153	0.0252191799040807
SDC4	1.43383045695587	0.00618546736287686	0.526208385550442	0.0178487133193254	582.751021500933	0.00970629555820081	0.0545458993657773	0.012309819040996	8.36828758087339	0.0548266356015179
B4GALT5	0.811336930912861	0.0110157962040171	0.0140061494987333	0.0247600045421265	590.475359164248	0.0629528245177144	0.488741324827493	0.0210737109581622	0.0654451005026997	0.0235486213342678
CYP24A1	284.953920541738	5.41360362099518	0.0073624499421312	0.550694650693947	30.8766436248785	0.00466828170560222	0.118786005876004	26.0109942503271	18.0885970052181	7.51343829327601
BMP7	8.614015775846	0.0953054254737384	0.0101894750808172	0.00614756573392316	448.843049755939	0.193656327815385	0.0872453325909311	0.006763978550885	0.0548408260718834	0.595551316041438
GABPA	1.46271925710632	0.00619056047191884	0.0242723381517425	0.0060815811202015	515.671529113213	0.0122317679568105	0.0552102328219134	5.5293849186813	0.0178873550230029	0.0186104159581214
IFNGR2	0.761053666017152	0.00576328820659029	0.035477939915759	0.0141463622217485	575.869817043201	0.0130147611157362	0.0168560204660708	0.175526223717336	0.0873628547078429	0.0273748323990216
SIM2	194.138736862256	0.00476552185254613	0.0129792463440556	0.00527119422929966	248.528052592985	0.0113930970626456	15.1981281874987	0.0471539131067859	0.0175792587832599	3.1910704274532
ETS2	0.495110149219238	0.0150333555006349	0.106901873618214	0.0172813947768921	553.583790047856	0.0171214804848732	0.156713832525996	0.014738727305263	30.9320036217466	0.0468026145278091
FAM3B	324.210834808439	0.141134920915462	0.00594554723212967	0.292435781445175	4.17767449452102	0.94256746368701	43.2549937935342	22.6826038875186	0.0126419535700985	25.50576408003
CRYAA	458.663086533998	0.00792420604228653	0.0152861266632132	0.015186353949978	9.4633988458243	0.0159396727709069	0.0213009847353374	0.0424547347374477	0.0499029573045464	0.0142482174761094
APP	1.84775576316902	0.00746819292167752	0.049293521647379	0.0220210053496122	638.285943332725	0.026433875858859	0.0198150650179137	0.0225699163908844	32.0370039276302	0.0402056337625215
ADAMTS1	63.0567274852226	0.617546683827207	0.0460828677603109	0.0157561561242031	359.401378804458	1.01126387485399	10.5987732116152	0.0123286821051047	7.79767714352108	0.00869951301043446
CCT8	8.61338679430702	0.00453974248640511	0.0117653538260789	0.00875891197482046	406.945010140174	0.00783412306120507	0.0213057015267901	0.0448104621356115	0.0197166343811075	0.0144054249591952
HMGN1	471.723365702675	0.00609649681666733	0.018385384870738	0.0195901262632422	18.5441497478855	0.018038540466384	0.0367840630473582	0.0940369583695539	0.0287411569490899	0.0136021908616391
TFF3	380.438035436704	0.00460079270336077	0.00832193511324413	2.32605855588082	1.98693594770437	0.08864647168205	0.495458273267345	0.0798357938398221	0.0241540989775284	0.00682275894579631
TFF2	348.87090834776	0.00500215123916945	0.0152063836417382	0.0107937426765374	5.39908061097325	0.0101717371851381	0.0142901910291381	0.0330730865371214	0.0436997894086611	0.0151572334110533
CBS	94.5174738933468	0.0112598609525779	0.00553016007509658	0.0115833634943297	340.28805890333	0.150795112929506	0.009116611745662	0.0195665015958769	0.0265122080747806	1.81133112394729
SLC19A1	263.839205645437	0.00615278749868126	0.0281577814980937	0.0139164344110516	222.319266065226	0.0226977284039879	0.0191749863527229	0.0341849972295354	0.0823308399848593	0.0144953127858869
USP18	220.384284815366	0.00576343767969503	0.0203391875607076	0.0287162927225218	285.76605946992	0.0102372527951739	0.0121258518291701	0.0156606324780748	0.0874656323672955	5.34670486924668
MIF	6.97038783871558	0.00821183446425324	0.0283193295961036	0.0120884470787848	629.760082838535	0.0266412108641646	0.0157022168658299	0.0231926146553805	0.103719847851877	0.0135653648816109
DRG1	0.067599253789387	0.0104389671065289	0.0573899651361903	0.0185581685361373	482.246174542196	0.0659857398617367	0.0149830531703513	0.158635482292567	0.134151829236417	0.0299910263313568
TIMP3	335.948149350112	0.00602642543701663	0.0173374607004081	0.012684321475675	179.998925528681	0.0260416936332388	18.2610715197206	4.26531813151472	45.1791759065915	0.02478264679786
HMOX1	168.820724086097	0.0059624665538975	0.0160622651069486	0.00982606831268708	314.669785432271	0.0150829830295652	0.233996398023599	1.7213479403892	0.0275770956533526	0.0125047526024045
APOBEC3G	113.35506781969	0.00494727615968314	0.0116538546053454	0.016756120931147	330.328339832025	0.0122506288599796	0.00934920036737486	30.2018443305407	0.0966230610856915	4.43554160969453
ADSL	1.05583208582067	0.0081783228648469	0.0172059348375155	0.0165959038554376	497.208102935863	0.0291137876120257	0.0133043909186292	0.0829242593036256	0.0452208853539718	0.00997637038359918
SREBF2	1.66963346996382	0.00728204911810018	0.0247112226887552	0.0107292160394179	546.865907092933	0.0164902351346958	0.0344972382413054	0.0869675387250913	0.0226123442292537	0.022101800957423
BIK	219.971261835686	0.00454344891517069	0.0211102407508738	0.0516407726974407	181.114053301041	0.0449358318377293	0.0147986302558168	0.0217548505215894	0.0659987327971594	0.0116258819362277
PPARA	23.7496579002521	0.00416667376575967	0.0125906365949237	0.012739225821424	436.048002352907	0.0151841870727815	0.0217913938922513	0.031454907937802	0.0314134619914225	0.0195881219187978
MOV10L1	304.925705030185	0.00368201416323574	0.00754292786359412	0.012029765053726	0.741342418594281	0.00589607876730131	0.0101197725954214	0.0167772766622353	0.0609334923338686	0.00726026340409577
SLC25A1	2.08583974031667	0.00722725613286856	0.0322936807115441	0.0162513555108681	516.197474974338	0.0185147117041085	0.0215219209350423	0.0248312786538963	0.0799930294526982	0.0114576434805276
OSM	340.472714039941	0.00881235739615495	0.0804092952920246	0.00773062804525665	29.7987425366486	0.0192247130448398	0.0149258516993631	0.0176086605400716	1.37687319064351	0.0209981246622161
PDGFB	106.525521434271	0.0073582859420279	0.0995140778327679	0.0298207800492214	280.504145192481	0.094243993302925	0.0158087474550424	0.00921631148508657	1.14848343647225	0.0079267383790219
CERK	7.11808355679667	0.00502613964435426	0.0134930056359965	0.0101883569223414	521.367632847987	0.0394604133181454	0.0210896719135872	4.06614588375766	0.0278006952761563	0.0136185822509995
MLC1	443.213594093429	0.00613421685700002	0.0129505495688959	0.0125349757207071	3.06586270891892	0.0119854212603822	0.0228303795691665	0.0296124668904795	0.0275004973735054	0.0169376772167659
GK	3.73430793154646	0.00692215788596116	0.0108943961878063	0.00921634720084309	475.75358098243	0.0134238546270638	0.0386386254675936	0.362820421481091	0.0293752084390734	0.0213209045331408
MAOA	61.9120856497858	0.00595930026466655	0.0106383451118744	0.072087873618872	383.867459659054	0.00856691881864013	3.88823436463075	0.0272869802668842	4.1177410498455	2.6511606249292
AR	372.228530491187	0.0132203133772856	0.00879767596903125	0.0102206468357091	8.60524995996528	0.0148935385249113	0.166763287281169	0.0829473513197763	0.0117055247135061	0.00980448360332007
EDA	319.652206474377	0.00462760585865279	0.0147090809589504	0.00664402977697266	6.44888972531004	0.00763978477866806	0.0136256988414585	0.0215643881781896	0.0474172703791991	0.011487034322351
PGK1	57.7546872526456	0.00821500513609207	0.0301704477605625	0.0119313155212834	738.374445622553	0.015048932023763	0.0394467379837782	0.0812983355864267	0.0699688325218224	0.0179060829858424
RPL10	416.667306129722	0.00542907667359235	0.00952795147398632	0.00230347910702507	0.141132784513566	0.00533434522014373	0.0340103889460654	0.0459153447864024	0.0154922892587713	0.0107607207921484
NR0B1	321.59371867175	0.00325467336167596	0.00761304395834627	0.00647848345742549	0.708939338630387	0.0113478938017005	0.00675350643302696	0.0186995549074117	0.0161834517985975	0.010502656953878
DMD	218.800868229573	0.00208361454740825	0.00600125526429608	0.0232813509826307	88.4726906945275	0.019927245396296	0.0663629968010973	0.0357200943449566	0.0235878555440175	0.00939816193558488
ELK1	128.39001996212	0.00572754556042346	0.01710127051743	0.0132653545864825	379.826823764269	0.0162051975115251	0.0142450987034992	0.0416568787557218	0.0883088396450229	0.0203895669573123
RPSA	401.716910212938	0.0103026962957925	0.0102391486976589	0.00889191126921331	0.171016283965761	0.00628742721082924	1.23268906879814	0.0448598971302654	0.0114934124410451	0.0126327712542482
ESX1	326.951310537804	0.00395686832787967	0.0121724244208542	0.00715572386201857	0.980673690569478	0.0087444729433148	0.0127945726744387	0.0122575041844032	0.0667307176540293	0.00869528486543925
TSC22D3	2.22601032256856	0.00521075211580021	0.0107789509394412	0.0555688997471892	549.76022254961	0.0138371292314097	0.345473103845444	1.87768499462307	0.026315968606898	0.0109155771176609
ELF4	0.170545609154782	0.00836656822540578	0.112146448934351	0.0208788891763623	478.382537559989	0.0197734801435981	0.0073890665893347	0.0406069522835366	0.823597198182456	0.0282036555160647
GPC3	301.59943335595	0.0108791482259239	0.00734754483360153	0.0172691098567965	78.7609332366588	16.6792841047788	23.9625734640746	9.57050462499689	0.816389278356659	0.0101311982629365
SOX3	282.157761687241	0.00455498655579288	0.0121489991969904	0.00894607554780955	179.20278367433	0.0208462353997846	0.0359855818140879	0.0469840540220051	0.0235338735647934	0.0122631604692208
L1CAM	363.956117582223	0.0038213146929351	0.0508807871365158	0.013645483481724	40.920840401287	0.0094136994893671	0.0191506382115151	0.0370373204554021	0.205262829157648	0.00994733720222905
IRAK1	28.61698600791	0.00505057419946741	0.0267090678044792	0.0130339753334241	482.332337293291	0.0195058399771729	0.0232538971435102	0.0209825538148673	0.0450282128556256	0.0121104927391403
G6PD	1.89197788919052	0.00671108282942923	0.0246483563103514	0.0111312150409431	554.136046676868	0.0361920262669754	0.0737136830241198	0.0291755648925374	0.0394185999968043	0.0140105533883792
ADRB3	414.091407308954	0.00723160651336732	0.00633207628611527	0.0059173748876006	0.13872997548954	0.00516609704817646	0.0252185378607081	0.0157308058292203	0.0149081897057155	0.0107095330838362
WNT7B	56.9478000344497	0.0062660894182117	1.23304758281608	0.0159824267153532	292.334395655689	0.0573164024485759	0.167954812435503	0.00676965409268108	24.5990848269796	0.0202675726133855
