# Supplementary material for: Preferential Activation of the Hedgehog Pathway by Epigenetic Modulations in HPV Negative HNSCC Identified with Meta-Pathway Analysis
Source: PLoS One. 2013 Nov 4;8(11):e78127. doi: 10.1371/journal.pone.0078127 (PMC3817178; doi:10.1371/journal.pone.0078127)
Supplement: Methods S1 — R code. ZIP archive containing R code used to for the analysis in this manuscript. The README file in the archive describes each of the files contained therein. To fully reproduce the results, the scripts should be run in the following order (1) Preprocessing.R, (2) RunMEGAPSReplicateThreshold.R, and (3) Postprocessing.R. Note that the CoGAPS analysis and associated gene set statistics are stochastic algorithms, so results may differ slightly from values reported here though qualitative results will remain unchanged. (ZIP) [file pone.0078127.s009.zip › CodeArchive_S1/GAPS/ExprsTRUE.MethFALSE/NormalTRUE.HPVPosTRUE.HPVNegTRUE/nP10.nIter50000000.SigE0.10/AResults0.4783694677.Diagnostics.txt]

Diagnostics for A created at Wed Jun 13 20:14:46 2012


number of genes: 892
number of samples: 69
number of patterns: 10
number of burn in steps: 1e+08

Initial chi^2: 6.1548e+06

Iter	Burn In	T	chi^2	number of atoms
0	1	2e-08	6.1548e+06	1
1000000	1	0.02	92845.6	1036
2000000	1	0.04	69099.2	1048
3000000	1	0.06	61618.6	1040
4000000	1	0.08	55840.5	1067
5000000	1	0.1	52862	1068
6000000	1	0.12	43246.4	1070
7000000	1	0.14	41925	1077
8000000	1	0.16	40650.5	1087
9000000	1	0.18	39941.2	1066
10000000	1	0.2	39234.6	1083
11000000	1	0.22	38841.4	1083
12000000	1	0.24	38480.1	1108
13000000	1	0.26	37802.1	1112
14000000	1	0.28	37547.2	1126
15000000	1	0.3	37293.7	1142
16000000	1	0.32	36872.9	1109
17000000	1	0.34	36488.9	1165
18000000	1	0.36	36330.7	1125
19000000	1	0.38	36091.6	1125
20000000	1	0.4	35823.1	1170
21000000	1	0.42	33492.8	1218
22000000	1	0.44	31792.1	1252
23000000	1	0.46	31246.5	1312
24000000	1	0.48	30977.6	1289
25000000	1	0.5	30673.4	1351
26000000	1	0.52	30296.4	1331
27000000	1	0.54	30122.8	1352
28000000	1	0.56	29976.1	1333
29000000	1	0.58	29584.8	1378
30000000	1	0.6	29430.1	1384
31000000	1	0.62	28534.2	1427
32000000	1	0.64	27877.3	1424
33000000	1	0.66	27767.7	1432
34000000	1	0.68	27697.2	1457
35000000	1	0.7	27580.8	1476
36000000	1	0.72	27209.3	1494
37000000	1	0.74	27395.7	1509
38000000	1	0.76	26947.7	1509
39000000	1	0.78	26397.8	1524
40000000	1	0.8	26048.4	1584
41000000	1	0.82	25968.5	1572
42000000	1	0.84	25844.6	1591
43000000	1	0.86	25718.6	1613
44000000	1	0.88	25607.6	1606
45000000	1	0.9	25501.7	1643
46000000	1	0.92	25363.5	1631
47000000	1	0.94	25497.5	1628
48000000	1	0.96	25138	1661
49000000	1	0.98	24906.4	1668
50000000	1	1	24855.7	1688
51000000	1	1	24994.4	1670
52000000	1	1	24855.9	1690
53000000	1	1	24932.8	1690
54000000	1	1	25024.4	1681
55000000	1	1	24784.7	1652
56000000	1	1	24901.4	1645
57000000	1	1	24990.4	1671
58000000	1	1	24945.1	1688
59000000	1	1	25027.6	1691
60000000	1	1	25011.9	1695
61000000	1	1	24868.9	1657
62000000	1	1	25010.4	1671
63000000	1	1	24929.5	1707
64000000	1	1	24848.8	1671
65000000	1	1	24728.4	1696
66000000	1	1	24873.3	1680
67000000	1	1	24852.7	1711
68000000	1	1	24777.2	1656
69000000	1	1	25000.9	1677
70000000	1	1	24863.9	1689
71000000	1	1	25096.7	1684
72000000	1	1	24864.3	1711
73000000	1	1	24903.3	1694
74000000	1	1	24706	1722
75000000	1	1	24738.1	1723
76000000	1	1	24836.6	1674
77000000	1	1	24834.3	1697
78000000	1	1	24818	1715
79000000	1	1	24910.8	1654
80000000	1	1	24802.5	1685
81000000	1	1	24903	1656
82000000	1	1	24828.9	1697
83000000	1	1	24818.3	1677
84000000	1	1	24799.9	1700
85000000	1	1	24651.9	1695
86000000	1	1	24837.3	1676
87000000	1	1	25015.5	1666
88000000	1	1	24667.1	1690
89000000	1	1	24902.9	1692
90000000	1	1	24789.4	1681
91000000	1	1	24897.1	1716
92000000	1	1	24786.6	1712
93000000	1	1	24990.4	1695
94000000	1	1	24707.9	1720
95000000	1	1	24707.9	1713
96000000	1	1	24901.4	1723
97000000	1	1	24939.8	1688
98000000	1	1	24856.6	1687
99000000	1	1	24915.3	1674
100000000	0	1	25013.4	1691
101000000	0	1	24900.3	1683
102000000	0	1	24979.1	1682
103000000	0	1	24727.6	1695
104000000	0	1	24597.9	1721
105000000	0	1	24695.9	1703
106000000	0	1	24803.7	1711
107000000	0	1	25004.8	1702
108000000	0	1	24897.1	1691
109000000	0	1	24903.3	1705
110000000	0	1	25062	1695
111000000	0	1	25067	1701
112000000	0	1	24830.4	1704
113000000	0	1	24943.8	1694
114000000	0	1	24926.4	1683
115000000	0	1	24655.6	1731
116000000	0	1	24802.4	1706
117000000	0	1	24709.6	1730
118000000	0	1	24896.2	1704
119000000	0	1	24691.2	1711
120000000	0	1	24857.4	1720
121000000	0	1	24918	1713
122000000	0	1	24914.8	1705
123000000	0	1	24780	1726
124000000	0	1	25016.5	1703
125000000	0	1	24807.3	1682
126000000	0	1	24899.7	1713
127000000	0	1	24884.6	1675
128000000	0	1	24936.2	1671
129000000	0	1	25009.5	1681
130000000	0	1	24971	1684
131000000	0	1	24928.2	1690
132000000	0	1	24927.6	1699
133000000	0	1	24901.8	1693
134000000	0	1	24740	1705
135000000	0	1	24972.9	1680
136000000	0	1	24881.6	1660
137000000	0	1	24782.2	1701
138000000	0	1	25055	1695
139000000	0	1	24789.7	1726
140000000	0	1	24889.1	1719
141000000	0	1	24887.8	1714
142000000	0	1	25073.5	1677
143000000	0	1	25089.4	1675
144000000	0	1	24927.8	1704
145000000	0	1	25052.1	1657
146000000	0	1	24837.5	1715
147000000	0	1	25019.1	1685
148000000	0	1	24693.2	1749
149000000	0	1	25016	1728


Summary
<number of atoms> 1699.76 <chi^2>: 24891.344 ; chi^2 of mean: 22238.2371175195
