# Supplementary material for: Preferential Activation of the Hedgehog Pathway by Epigenetic Modulations in HPV Negative HNSCC Identified with Meta-Pathway Analysis
Source: PLoS One. 2013 Nov 4;8(11):e78127. doi: 10.1371/journal.pone.0078127 (PMC3817178; doi:10.1371/journal.pone.0078127)
Supplement: Methods S1 — R code. ZIP archive containing R code used to for the analysis in this manuscript. The README file in the archive describes each of the files contained therein. To fully reproduce the results, the scripts should be run in the following order (1) Preprocessing.R, (2) RunMEGAPSReplicateThreshold.R, and (3) Postprocessing.R. Note that the CoGAPS analysis and associated gene set statistics are stochastic algorithms, so results may differ slightly from values reported here though qualitative results will remain unchanged. (ZIP) [file pone.0078127.s009.zip › CodeArchive_S1/GAPS/ExprsTRUE.MethFALSE/NormalTRUE.HPVPosTRUE.HPVNegTRUE/nP10.nIter50000000.SigE0.10/Asd.0.4783694677.txt]

V1	V2	V3	V4	V5	V6	V7	V8	V9	V10
TP73	66.4111361368581	0.0774364237354331	0.146317380276027	0.165979810062971	66.343265269656	0.179518344333878	0.326950334582299	0.31235982289048	0.32254278528601	0.695787352896377
DFFB	75.6805633327611	0.0673801306076449	0.220249901953793	0.115608358332458	75.5960994251784	0.188679464811185	0.284397421719505	1.64841711812497	0.435688758421833	0.19255800785258
AGTRAP	42.8006398265349	0.0803513790502545	0.453631426022578	0.152155608416549	43.5746608410509	0.0985542120740719	0.201805503392831	0.253037150696576	2.16459481563453	0.237483695246553
MFN2	8.71459724999483	0.0948452068786508	0.381034647576627	0.172674453501999	11.0811761514093	0.157770587186094	0.249789841202088	0.246565423996724	1.46645831439095	0.529625603304081
TNFRSF1B	66.0285004851622	0.0786028419923559	0.169729112511913	0.142327078303877	67.9537993487166	0.188806716426466	0.266168146398858	7.7278024140906	0.490967381241385	0.41135671844376
PDPN	82.6894393860575	0.0530606387020117	0.43957730246254	0.273687297646931	84.9044124487254	0.354255168288741	0.190516476835083	0.424278071224604	6.83582083284915	0.425495122945202
PADI3	60.2082050931461	0.0469852538035474	0.116229827802285	0.452909512308175	61.5757344141014	0.204381919684707	2.33257582285752	0.132725669911802	0.509337466260409	4.14843422537758
EPHA8	25.7779330047699	0.078146636202333	0.258255048955868	0.140551923636779	25.1187755886959	0.180918176338212	0.355510687812097	0.322897813707334	0.80648659595222	0.205575000296026
LIN28	5.12345205315022	0.0383958440905937	0.120524909717841	0.0525735446528844	1.40841707037028	0.0667203242675109	0.175268760962178	0.281166155966058	0.199112349993218	0.0828303322339216
SFN	73.9937636275875	0.102157206374359	4.75895685425807	0.25356927782069	77.6194205770234	0.168806382440228	1.5184389473115	0.238216215274547	8.95670494616961	0.246424417088753
OPRD1	44.3416024399971	0.0808828174750565	0.232791599468408	0.129028821704034	43.7182029126493	0.142252723099461	0.347062693579236	0.579653807623774	0.5663622186988	0.28672327866299
LCK	24.5474690699005	0.0682222283406803	0.153081722362383	0.142914794724885	23.800887841779	0.118243917537407	0.419718243172772	5.03507693256573	0.484184712750127	0.394937415434783
EIF2C1	4.21068964555054	0.078908454996368	0.160161314659064	0.281147886935534	7.54049270111591	0.377033993581039	0.215896875754225	0.677233600808114	0.550115905697484	0.363131821367196
RLF	2.6646514404585	0.0849275580359892	0.468185570607369	0.131161290488292	6.72877038952448	0.215446509958677	0.188694868476623	0.904836629260319	0.65871025166291	0.475993492502041
KCNQ4	55.5867268213271	0.101791797007009	0.247799169892506	0.169837332032236	55.1897006870055	0.153355024578408	0.479774064222748	0.375487096356218	0.572436180146606	0.260427761671205
CDKN2C	47.054138169204	0.0602513012137495	0.158771178088632	0.0685375471744355	47.7245506451328	0.119672175860341	0.408726953899894	1.55292356168199	0.24988094908442	2.54828184623535
SCP2	7.40355568795534	0.119021152739889	0.293925126965574	0.13204283389779	9.52532820758777	0.137350370289831	1.01421443168826	0.387513291721808	0.354924587008559	0.209235151869367
PCSK9	25.7247212895416	0.0901303648355307	0.285290573742253	0.164538753259864	24.9556172059252	0.166986060844576	0.285184366844125	0.256799562818208	0.951023709955347	0.276704843533176
ROR1	77.0276663307976	0.0555753745324881	0.139859601547905	0.124025188511432	77.1328461795777	0.141178560541836	1.51818030506661	2.53376508204021	0.813995616911098	0.164208339924995
IL12RB2	21.8976072699494	0.0433179197001923	0.460698404505602	0.157858194895187	22.4383874497445	0.0652972143952662	0.127926177444172	2.21054560569911	6.75105407305754	2.12496724940825
GADD45A	21.4343858071742	0.0518536547100594	0.315829434911516	0.189445129365128	22.1088010900059	0.0984527597362509	0.4114675117627	0.1769683028536	0.733408482150676	0.329986415640194
CTH	45.3527859684717	0.0503534002295232	0.237069222026691	0.10102303730706	45.3832183995593	0.248868531215229	0.114674696738271	0.357047700555585	1.21175179200676	0.136312381439766
ACADM	5.94893769757583	0.0861324360960535	0.219598845254056	0.146757438842442	10.2357845503965	0.161330286352076	2.20203122353987	5.63133175303075	0.295611448073394	0.40841206864229
CYR61	56.6764769900461	0.226651978903225	0.304594326803092	0.0849908226855754	63.4007025703849	0.221144335341034	5.13702013192225	0.266737356933337	11.9599116240865	0.127459347152815
PTBP2	2.89409837042785	0.0967604716522784	0.17900212803856	0.154750487683304	6.58756527771881	0.202709879452236	0.255020747599944	1.50966619571021	0.499259017834259	0.85202029852545
CSF1	72.8823277377558	0.0758636148369713	0.158898335516948	0.126287693329813	72.9473642144732	0.121062769671925	0.483150035119163	3.40906558944054	0.311353839958647	0.336495601555055
ATP1A1	8.79657961772278	0.0672319955110165	0.517570085832778	0.320810728764437	12.389933497269	0.3591413404902	0.319130630818925	0.299446974183615	1.84701901396381	0.7536242345212
IVL	12.3362611986712	0.263841315446603	4.79624164646058	0.264513092628431	8.0076728608898	0.0887199671186206	4.73276984030297	0.261459045652427	7.37208407464569	0.566846860355412
S100A9	17.3560627864635	0.11016524339552	5.88772602748565	0.505088884302589	12.6909161029987	0.0866343613656736	6.8307670454815	2.05912222828525	5.2032468840298	2.28460539846996
NPR1	21.225903403529	0.0739319962552544	0.160439162674671	0.125196022540715	20.4706542883225	0.173133551523344	0.355519186488183	0.345709955084939	0.401391282742849	0.197703863646527
IL6R	86.9812666927071	0.0434312683606622	0.477717872924437	0.122747024880529	89.6054587289405	0.0986849893566752	0.24045046954255	7.46814315823945	0.511044165836439	0.13374980747747
FDPS	69.7947905067784	0.0906043424738041	0.19864185810225	0.113155691305677	69.5920001187592	0.159379676997695	0.259961332733259	0.29825253846928	0.439416245105516	0.333435399477057
LMNA	15.6751096992476	0.12027999337163	1.00006151823143	0.193593984901503	17.6757456941917	0.198047245001019	0.651155038803289	0.175178601223015	3.64233830555693	0.202048971348099
FCER1G	11.7499188236893	0.122502664093838	0.0734980213364786	0.243313014999819	18.0887688021062	0.221927610173737	0.173076522703302	5.46600862831552	5.76666539591697	3.75096708894995
ATP1B1	18.4421346114314	0.0588955287781454	0.290685504612478	0.294963000441525	21.6347430781434	0.128910238819725	8.19443418875786	0.238606335129505	0.621709712231057	1.9860172253653
IKBKE	69.0253373053994	0.0743328881953373	0.123987909996637	0.122626281638176	71.1217619487444	0.112766844967037	0.324619215860233	7.97236560714483	0.239306725940323	1.54915344408917
G0S2	90.9175453348178	0.114984814106201	0.16164838366188	0.139516591493537	110.399061203163	0.393197120675975	1.37371592356028	11.4548077889736	13.9862276028195	0.185254238096384
ATF3	78.7789862205903	0.436740169080195	0.289738758076946	0.0905398827398945	79.109864215428	0.201140818362586	0.418412380523237	0.0903510337401435	2.68981067767342	0.465837823131227
MIXL1	19.878856270317	0.0689505487842391	0.22980744705601	0.121792546388632	18.9320925554887	0.14846534835325	0.334116124297385	1.5094645111244	0.398867644668937	0.179563236350293
EXO1	72.9279954925008	0.0864804135928677	0.125703529296223	0.101775637794945	74.6889675658754	0.201610475623129	0.0931934888665837	0.146913461241061	0.751603383444961	3.32594722922354
ENO1	42.0878139613505	0.0982959442939669	0.443454983335159	0.174783124115406	43.1421535280053	0.230857666296679	0.438512602080138	0.439662573846386	1.11905207558846	0.295181315181005
MTHFR	12.513218119327	0.0787516743591617	0.275929815572345	0.136424184238777	14.0738776495297	0.132583032978846	0.355709349232747	2.93165069408744	0.249453002166998	0.211777336470968
NPPB	12.5457671379062	0.083222665580642	0.206266388039279	0.140475387662133	11.3409119456012	0.19884485128735	0.250317388586679	0.246982807307052	0.871028733018227	0.16716816073348
CASP9	43.576453760781	0.0735901325813219	0.134999828501428	0.0956959783864241	43.8938351679952	0.127469008410734	0.530278451579433	1.08417130189853	0.182232534263183	0.274570960614938
ECE1	3.4859228108494	0.0779784559457121	0.29486103336908	0.38465608394279	8.26984073426787	0.606716361645774	0.156915931251863	1.02355713512505	0.94169619909288	2.28546488284223
WNT4	57.9450774111289	0.0806255727904184	0.514416876479097	1.27562686538022	58.0838707527005	0.141976404987975	0.755562501975408	0.191727979348336	0.933033611637162	0.250218234820455
E2F2	66.286639432918	0.0796433209926668	0.14851326095988	0.119338403091647	65.9272686332417	0.121005230342023	0.332414726085173	0.541628796163221	0.305037006669318	0.936423669432966
ID3	35.1746531994986	0.146092925580768	0.139936640362947	0.129109288181506	35.5296867447559	0.219489433784	0.360884749930005	0.323493876276897	0.582361193245535	0.0906884673862936
STMN1	7.83269583369746	0.138307439768271	0.112502833353316	0.102261116700592	9.54142950008822	0.260601649596789	0.13820786432552	0.379846748974449	0.36310338166031	0.533956735959825
NR0B2	6.55318280966716	0.0581461874891133	0.12952200868168	0.0848007575134469	4.63887248783953	0.108351584566491	0.190134510875976	0.377385352308717	0.363379725622348	0.166067101627102
COL9A2	60.3782024304269	0.0966597608269239	0.224981438610207	0.150620434847113	59.9572189456108	0.149265929455167	0.215641619155143	0.469661794282159	0.543588832316536	0.835441272293462
CLDN19	21.4595217533397	0.113020957417129	0.223728024172356	0.144089608274676	20.4052728614426	0.194961097681839	0.387068349377802	0.406712592424443	0.388917310004775	0.214822079916812
PRDX1	21.7341851962764	0.0845785341467239	0.192761407469979	0.131735445252522	22.944186882386	0.223475723358827	0.965979963319804	0.472747238055802	0.381413049338643	0.230437150410455
ORC1L	51.987037696242	0.0824722269294942	0.12596856054769	0.123484426544578	52.0813791113529	0.134786760422543	0.0930709582113309	0.279621171635585	0.447390151641627	1.23807219586501
JUN	6.38641805752055	0.118459660301936	0.745094096128323	0.21357676203798	15.873168351674	0.157232771044808	6.24171683287627	0.275318836593323	7.39469291781115	0.19430450135779
DIRAS3	48.1407674653561	0.0461415452306649	0.322397191409351	0.318945001787389	48.0138309613764	0.148057070473805	0.231993115134964	0.249713260101523	2.53726389762857	0.126759095267775
TGFBR3	57.9438276825089	0.0529226003865152	0.126310609204808	0.0975960552096725	58.4693056565291	2.72054022857185	5.3218405104184	1.19305745391209	0.192616072701376	0.29289684305844
GFI1	59.7399540350986	0.06871112977275	0.178678014118553	0.110645122792072	59.4085719625156	0.15606689353753	0.324476407431601	1.65169075647885	0.353661796966663	0.27780444004668
PSRC1	15.2179375244969	0.0634287723165891	0.197365119860477	0.126434992052738	14.2551516206552	0.128974734553439	0.206593556625408	0.222207719536373	0.556873438832525	0.228996791953212
WARS2	2.24888508503068	0.0556767368270173	0.207662998639495	0.145137912244682	5.31713627861554	0.107666183140738	0.211096180399283	0.274889932498803	0.431887931571226	0.350483352302683
NOTCH2	5.84882248026675	0.0944059721680713	0.202914636162848	0.161173345405034	9.2130831073623	0.148766759593111	1.00364540882424	0.573071903807753	0.425618507627503	0.368931602466453
MCL1	4.36164475973161	0.113795378253001	0.321773875356315	0.173425239590953	9.09231018577914	0.226719286507496	1.3680794619455	1.49982605880644	0.613919800864158	0.304283829346268
CTSK	9.16086913225437	0.17165463813995	0.128191462301701	0.27062446393057	18.4553293354968	0.343040589549805	0.825982733683524	6.74598266992849	7.89243600286527	0.131523797996801
S100A6	5.64370246364307	0.0608466254463981	0.12918555126851	0.0524574973651077	1.08176587593894	0.100522594225897	0.24410170095722	0.305019707501834	0.319302197075902	0.0712150984547672
ADAR	2.89988619480311	0.0813712868669497	0.344909532285936	0.265422064560936	7.73048901327044	0.182637199442119	0.214960243160876	1.29420192291452	0.689613149350645	1.11151851432414
PYGO2	55.8039058672576	0.0627882702555541	0.121869530418159	0.125928927619929	55.9753423287234	0.122008421530067	0.270914898789903	0.526442097675178	0.244742485244415	0.248850353673668
MUC1	68.2514677878312	0.0795342772273026	0.193789874119646	1.4966465495295	68.858575895941	0.152023618317397	4.70438266031014	0.354835749345497	1.12237606786887	1.3008518127625
NES	48.0854661748634	0.0831329625053703	0.202986785412991	0.162055331723138	47.5590624146976	0.233328433841704	0.280043769098516	0.343988847823115	0.857135452135548	0.245887213835203
CRABP2	67.2327422396822	0.124754132394742	4.17325202415911	0.345943704027139	79.6442593768488	0.113162462058656	6.15895238312618	0.480699442981379	12.9974790176594	4.45388296642327
ETV3	2.90906122764025	0.122534352407775	0.559425355854554	0.18396176001736	7.05037155783613	0.207307362020582	0.411406702441942	0.327491136648248	0.59667569405415	0.910671434824431
PTGS2	73.2369837076667	0.0671577480504804	4.9208622460857	0.15770131248421	78.9361316256496	0.278434447306343	3.68317951607289	0.18816748590736	13.3525847332219	0.233833692064185
MYOG	5.96661059320321	0.0560979803539837	0.11529598118452	0.0901783949750779	2.86442427984121	0.10215175817343	0.270738415100271	0.210231677910134	0.262716716970934	0.138006368840955
SLC30A1	76.3084275386015	0.110543784610259	0.242025677011115	0.162093550669137	76.2749841891672	0.213270292824684	0.141177851758988	0.225178700958525	1.48622418270402	0.175369701234516
PARP1	2.7281136196665	0.0966837091149934	0.218551154876749	0.191377246644786	8.19144066530321	0.318192749326872	0.183623270298993	5.52295082374066	0.674072277757566	1.52816503033523
ACTA1	59.1592787533353	0.0485039128199873	0.314881346207036	0.146939417445406	58.9035748489078	0.201420165732889	4.8041064292925	0.576069053942866	1.04987126920894	0.141405985182145
TOMM20	4.4099042170594	0.101692214023877	0.204957351152467	0.110561519361893	6.31184729808241	0.161247659135641	0.183043751540806	0.184120808433196	0.644975043721671	0.16928122426248
FH	9.04051640205363	0.0901356741448722	0.173624355170355	0.159897226216697	10.5604060523357	0.123862937498501	0.437442446732862	0.29988373335328	0.365421408441215	0.293165683672127
ID2	6.42728260871746	0.11908977229903	0.126765313547136	0.325317132074742	12.94297141696	0.34379314466494	0.422080283559843	8.8037843760366	0.465666960095103	1.1367477660744
KCNF1	18.4192484110962	0.0905098457928626	0.200434203129142	0.127791726924125	17.531101921612	0.176987802781522	0.424258754860637	0.42285912423096	0.415693506485457	0.146375266738925
LPIN1	53.1915370163352	0.0452764032619758	0.176406365271557	0.185218331040588	53.7546435558792	0.196384248085452	6.39938350118406	6.30647834034511	0.577327462831153	0.175951341717768
MYCN	55.4330508741791	0.0619085807572145	0.144118854195031	0.140242187373353	55.3358920328752	0.111133160126163	0.660137777301518	0.694994607087625	0.318202757425928	0.261008204943883
VSNL1	94.8460740557064	0.0505278617326854	0.633780744383209	0.152887083433051	102.817269740633	0.1193065795107	5.09369299914255	0.136229167364829	8.39586679667422	1.95098340926705
FOSL2	8.21979386592114	0.138928511143173	0.354207956230756	0.273716051229732	11.3586609507579	0.375074584491775	0.688614315938918	0.167826193266761	2.12163488807493	0.558669993010189
C2orf34	25.5760218550574	0.0809929871790753	0.105547611070656	0.100093589209958	25.9519161355034	0.105968986248637	0.349953636683732	0.423186045410461	0.379141001337875	0.153053028960078
EPAS1	7.86429128460873	0.0734288733773346	0.573393639798528	0.263062773317719	10.9595676841476	0.188967768086572	0.330287855523368	0.576162908098432	1.98797384933927	0.174055830769545
REL	2.32368034799256	0.123415200400217	0.788750349835858	0.393145981997157	18.1261132747169	0.326279581550667	0.194241775074159	6.99448184411326	12.4497905808255	2.28208853765373
CCT7	5.93081392236326	0.135409131805935	0.412042692806081	0.220339738566912	9.28402457745025	0.303375741889055	0.207297765854925	0.467445803128302	1.07856426658135	0.19636007588477
TCF7L1	56.0923534089824	0.0801772078692527	0.194540245573156	0.249321824339174	56.2014581049824	0.267561716580662	0.214242511193605	0.229629716468551	1.28883037256725	0.209234525097525
RPIA	70.4843205254957	0.112497762115099	0.106411022573858	0.123235452129229	70.3214077165475	0.396060429470566	0.502022209291785	0.720349388055989	0.179205590007756	0.136529410722534
MAL	11.4751785122248	0.0851700340780126	0.860729332370829	0.119000165867798	7.09595578389777	0.0668464136372828	6.53514466840041	6.29819847948728	0.41957287642472	0.282592613473073
SLC9A2	67.7367583298655	0.67958757117893	0.115121491508906	0.1783385257284	72.1556259270468	3.43516189334249	0.128664136302671	5.71400801766687	0.529669757952257	0.843403530019686
MERTK	22.7603759192552	0.0498817800681266	0.0640127729057465	0.358975834296178	26.1284362189749	0.672317938520742	0.269352327606831	7.83874617059372	0.409044862771374	2.7449391464367
SLC20A1	2.31652904494755	0.106917635777892	0.374065176896243	0.157341538025347	6.91640091916686	0.185819296725804	0.282613113777945	0.706556447520616	1.4361280022287	0.307035168680142
DDX18	3.77003899442285	0.111570950669087	0.241223065796928	0.0624768364131805	6.75916658700463	0.202853020199732	0.212144688135896	1.22287898278864	0.451713558007605	0.172556263714697
INHBB	61.9168614311389	0.10291128218565	0.232003694153113	0.164054585588696	61.7308245803859	0.247742590951856	0.281578119604365	0.341327046111119	1.13591863223758	0.148612961558501
GYPC	72.6354967310027	0.132219489606837	0.121163796865281	0.189632687913801	73.2138390578652	0.274355570758571	0.97495812233542	5.15254061465631	0.915867121778602	0.259932451206977
CCNT2	1.27547661813503	0.109293758851221	0.338006216338438	0.225684288876633	7.1645026142795	0.362119279413961	0.25640971435609	3.58550310886583	0.646079031784012	0.891900372564162
GAD1	21.1581712347486	0.050478870551739	0.242009827363352	0.111982673712436	20.7208561993514	0.138346646356249	0.16526790439046	0.164974703290959	0.36505336053556	2.15796118350883
ITGA6	9.70012528789423	0.0633676597202831	0.854094158749383	0.233163916842932	14.077757377306	0.153778559012385	0.354685961348216	0.279382663818215	7.73303330973202	1.85875970482751
HOXD9	67.8291098119272	0.074085211062635	0.337379476447855	0.13956700315939	67.7011710052518	0.21714258398484	0.302505527907974	0.273965670692635	0.676007544386578	0.178169590279576
HOXD4	38.8541266757468	0.0553005035896774	0.208769061427595	0.126416109267502	38.3172489049947	0.15903568177119	0.311225012256483	0.320015314004704	0.690583620674364	0.232764774605182
ITGAV	3.74574546021048	0.0875139377496558	0.500116105553381	0.120374136618732	10.106398729602	0.233913078390644	0.144987607878762	1.42841583211977	7.10566903013705	1.05120430924653
CASP8	11.5276120431841	0.0943524063697028	0.199308312460381	0.11256833935229	15.0890192891141	0.0794493376483495	0.552748250319902	8.34359012198605	0.258401663474047	0.297090261872233
FN1	100.544365688433	0.21711377432829	0.123325820884223	0.101459947677333	104.040064451696	0.250345554994034	0.475388473922309	1.34541723240967	7.71167408900085	0.142587182465223
IGFBP2	87.5229922867968	0.328190655669391	0.679516840637989	0.670562948464866	91.0055779253763	4.41144164565568	2.64880343124338	0.121878148587584	5.16554072512081	0.190725766289801
IL8RB	16.5605582980293	0.0526720013093971	0.30271574617636	0.0537493591527329	15.1067011222712	0.0583867635498686	5.28256232441522	0.444042970025307	0.287302977892776	0.190824546851913
CTDSP1	17.784727503211	0.0923168926238271	0.222937069043091	0.13412871110869	19.0624755695625	0.170750718784535	0.47361467545354	1.30207270279396	0.33157067677139	0.209515138393595
DES	63.1666069623859	0.0454837457749218	0.468717754895773	0.1897330637819	62.6736988513348	0.205077558199361	6.427559345512	0.350501590584572	1.7895443880961	0.142332373529644
INHA	4.95303216599033	0.0586777326694704	0.0859112698419669	0.0882854840912552	2.25990980709995	0.125483215402973	0.161324094801867	0.204320523512628	0.229629545318575	0.0930249439706192
PTMA	50.5625548781278	0.0859264739545006	0.199914082098251	0.158063955353816	50.4421226027903	0.129861573339531	0.385041751794994	0.298174428797451	0.406459527592227	0.177476427853989
ADAM17	1.97447086223709	0.152051058478246	1.24064422083896	0.147005807227689	8.82154385047533	0.167702011274612	0.201555593076029	0.32587372883116	7.10610770941174	0.46008360676585
ODC1	6.51187522744772	0.205113140606253	4.41362405753446	0.160368615585889	23.3466758912915	5.14313573863711	0.164358414996028	9.59901255743144	15.5420646044937	0.143836353103269
APOB	3.82437901357994	0.0308689695071171	0.0693627755531278	0.0380011357062958	1.00549685254303	0.0576931785007034	0.113335260914997	0.120998076875099	0.182489499171122	0.0996614571359718
ADCY3	13.7280599968252	0.0694505226725197	0.237573723715986	0.129515641447156	15.1453723686218	0.369563654708544	0.262586868264365	0.306804167228693	0.564802753571627	0.21755239182132
POMC	71.3304808241075	0.102398847348672	0.223996576224643	0.159084701449862	70.9142043216507	0.204448509033432	0.360509252682609	0.491995142072545	0.76107653490103	0.228195759166824
DNMT3A	67.2650143564715	0.0966801279777093	0.0923249142631172	0.079921435368429	67.3159143684848	0.186261098231163	0.382846987486987	0.607741522439711	0.279437630596998	0.335660785340129
CEBPZ	52.2182164377545	0.159424301346838	0.218345552565614	0.164874993347723	52.1613691463492	0.186326716006054	0.194615873492548	0.246849344930012	0.621913876789747	0.187989066531286
CYP1B1	62.3821763381156	0.0354108929372974	0.110403767078992	0.343180825277606	64.6666073140746	0.793903948551801	0.120147750707776	0.516204031306815	2.50450159501922	3.41967833430466
SIX2	63.2591958413659	0.0643877290152335	0.229104068696321	0.234236742503949	63.1110834462837	0.262539524760608	0.450929651766185	0.383977116628718	0.468421801063882	0.27299463946531
MTIF2	10.6577650367716	0.0845208418196558	0.157976959225019	0.108809222849741	11.7121993162624	0.196969669944315	0.234814119827611	0.290109969434293	0.276948361867885	0.18155884171204
CCT4	2.97662277630015	0.127764416938685	0.358921099664803	0.189886767961205	7.25697058227931	0.227159694969292	0.234727050216032	0.49064357315104	1.33077768486191	0.286876222388679
GFPT1	5.97120927624359	0.0804510039707426	0.451760547746099	0.197959254305734	9.09104311103761	0.26682945123414	0.293546312337619	0.535678842187553	1.1064892343507	0.154030333909033
TGFA	79.4656439262918	0.0791675801922361	3.11864016824036	0.156626002032748	83.9765685165976	0.0982200795570114	0.516921006750703	0.20455636547965	9.251892673649	0.148472056354619
TACR1	6.24793342709071	0.0363446839378091	0.0986302316909265	0.0698038928667069	1.67994468320869	0.0565288531282135	4.58617470892512	1.80074938840626	0.147527091226381	0.0734276699495864
CD8A	85.9629565586928	0.0425800708925939	0.195834610318418	0.511171353402736	89.3584823640766	0.148927009474589	0.273130342494279	5.05132778260781	1.01736353183755	4.08218509772146
FABP1	3.49657483391203	0.0434087800060857	0.0700294024381396	0.0237098475806663	0.711114391844543	0.0477616114938471	0.136920292768532	0.150791054049005	0.149255829747057	0.0746910017487796
ADRA2B	12.0623984934631	0.0801253565344585	0.142183123705524	0.090578073420951	10.8725046103498	0.238311315911808	0.33730710083111	0.347898831487944	0.339333456670942	0.156465307667565
SCTR	6.84854746859682	0.0680151151138362	0.155021784845839	0.0846403140605364	4.50968485081969	0.107052974867625	0.208471765748844	0.302705538172988	0.446893233603237	0.141649701859436
NR4A2	7.79423751190936	0.150338413109067	0.241261518698584	0.139553473848832	9.65547102887999	1.37558754125941	0.553238233386389	0.121263405424458	0.716964293986888	1.13637128199989
LRP2	4.07647776977123	0.0482798455188654	0.0722565575521701	0.0437635302336878	1.21275313790572	0.0741925864781676	0.157046200853832	0.146594775015497	0.212169747147087	0.0651785468992113
SP3	5.24342140089735	0.0942794237625515	0.234711725862754	0.131153237734935	8.48238140749929	0.199401600974308	0.249414557925314	1.67461979618451	0.425116723966345	0.327209804631631
ATF2	3.2496322293376	0.104932061115833	0.301145669384912	0.111612293430237	8.93611977597554	0.291327365112618	0.35497244473489	3.71846853559946	0.492981537025927	0.426923821812988
NFE2L2	7.93805019181478	0.149282351318957	0.170910959620661	0.143352189453555	11.2567850537318	0.791257336473607	1.93645799481496	0.350484216232892	0.385736383675003	0.954092634678509
PRKRA	8.28609926458156	0.108464043373854	0.233922707328487	0.139637980987416	9.96151415565955	0.175245903255475	0.291416346858792	0.241471525359153	0.544749228332833	0.219198323776928
NEUROD1	3.46690641641687	0.0300058652959898	0.0619058702405497	0.0245771013968507	0.715874382587193	0.0848556823364107	0.114400222591075	0.0791341015882678	0.196846994828613	0.0503800807158585
STAT1	2.85518293648816	0.0804651551397361	0.345957770804684	0.334572300632182	15.5825983774275	0.144301791644354	0.119139750296721	5.40609733603726	8.28730177502111	5.62801219771522
HSPD1	74.8816592910283	0.097837334128115	0.160840745030832	0.131488387138829	74.6806365093428	0.209322452123603	0.32532908119775	0.409123960541196	0.368518252258856	0.246744246548858
IDH1	11.3781976952742	0.141546432627649	0.176517297707635	0.131924666689264	13.4347046657245	0.237217739240477	0.761186822999328	0.374934908460662	0.246696245577028	0.65904517591224
IGFBP5	19.7013306427979	0.113167066225786	0.154486761279072	0.466252372717939	21.4361312146104	0.97130087663171	4.95475466441845	0.666648330172113	1.45834808601013	0.10930358049495
EPHA4	84.0741872625484	0.189834713467103	0.208443507054505	2.84753271326794	84.8180791303744	1.67830468518169	0.558123473730944	0.291267508661683	1.33123290663236	0.153253808761695
PAX3	5.68353046704044	0.0412221036048292	0.11102479384806	0.0751090828748096	3.71742689756631	0.216080776556151	0.167810612989675	0.152785892603089	0.391812708627138	0.110506682795259
SCG2	6.48738777674562	0.0883688719794598	0.0912012351673484	0.0939172170855496	4.83248222367588	0.209374388185786	0.0749191775805527	0.157929085368535	1.14055085771054	0.161217792651069
IRS1	65.1408494661805	0.061386822950465	1.05565896236577	0.185129654495951	68.512823703351	0.198021337640636	0.340143716516398	0.557309548920511	8.18508472732732	0.177953909841004
ECEL1	56.0848749359705	0.0719291270529286	0.203557176948274	0.123131589094095	55.8566107567076	0.166043455710982	0.307293653197451	0.34033194369862	0.550741319795315	0.148730121976366
GBX2	72.886478183072	0.0932742715416424	0.330700853583705	0.164251786320656	72.5789544956426	0.138526719534586	0.592437501705133	0.270362083213144	0.539868533238562	0.204006576452547
HES6	65.2124619946701	0.0857381932617926	0.284891490820131	0.189016742738385	65.0154536749914	0.17055778214886	0.363754408647136	0.335810821906468	0.668300529261134	0.161416377775074
PER2	16.5484351386184	0.0882829942033848	0.230495674213621	0.117705449031071	17.5129571338012	0.160317357458884	0.895594052643339	0.250655044284711	0.492925003197309	0.182706083595742
HDAC4	56.8649713152265	0.114412780710512	0.205852508649647	0.127442801244531	56.5508880116404	0.174384364655052	0.378126636714016	0.310724192642302	0.403400097474871	0.196235391096007
VHL	2.90164095140284	0.201725060157662	0.193991300478748	0.159637561153006	8.98495394354188	0.246342865954903	0.358711284470107	7.35678802679726	0.454227097857905	0.515653654628427
PPARG	59.1335958384514	1.50277458821015	0.12313443464025	0.136468022515307	58.9108192908174	0.497294262109934	4.70182718604704	0.83189401509314	0.35582040134403	0.210759503644465
NR2C2	7.26581487170566	0.0932852638042068	0.144871966462992	0.187836907582773	10.2741424480796	0.213453301964826	0.539923615828689	2.42587181048895	0.3155859594204	0.315103452687966
RARB	67.2998986880339	1.22662508437094	0.0623771162784566	0.399802739295533	70.7582670421729	0.714738172875085	1.03214216481832	5.56906278276324	0.315496714021777	2.63861863438963
TGFBR2	72.4824820544083	0.0447072731495375	0.320280395560844	0.477886185250216	85.0092330622024	0.128070412663554	3.80732440999032	7.13496513200483	8.83446557829558	0.195922907010456
MLH1	3.53760195877611	0.088997142980355	0.151236587342386	0.102706531841413	9.34967305401555	0.171737927856906	0.33428433697458	7.37243239259196	0.355108845392646	0.349312320025042
MYD88	21.7340382204856	0.101963310193937	0.239815329672873	0.156264747513252	23.7188364415334	0.185437410831077	0.780308880846973	5.54522244633235	0.373415696540605	0.132709298572333
CTNNB1	5.86441210869792	0.160533562557878	0.223727229289556	0.258174393865524	10.0225436577669	0.46757356613459	0.472800344415457	0.971877113822795	1.11372339184521	0.222067267456208
VIPR1	52.6876643282662	0.121771368377486	0.266838511240175	0.155729717959635	52.3195149525875	0.218329405975787	0.891788597734965	0.61147232464027	0.41690571789593	0.131552350526128
TDGF1	22.5595920483794	0.0537253512941113	0.0808413578515598	0.0349892965623449	22.4253532141881	0.0459889116737369	0.0866426776547738	0.267527533202285	0.508161540227868	0.100995748215062
DAG1	15.3891079691075	0.0802386003291672	0.203864159365052	0.192782197623868	16.6577313325683	0.21278678863022	0.451586858767068	0.287845224287417	0.492649397508327	0.337019564417678
GNAI2	18.5345685584297	0.119321261229378	0.240469635816271	0.156893713737472	21.414030987814	0.25395044938764	0.352203557884949	7.77666690746937	1.4432297034442	0.231034810362546
ALAS1	15.0202157126983	0.132572455333764	0.191190780675271	0.110331512201559	16.1448824444592	0.139057676290833	0.631317003026564	0.458139755255426	0.28584269729216	0.217670644776213
ADPRH	45.0653483979013	0.0753773637601026	0.26389833211172	0.0826330903713904	45.2766687023009	0.146600298685918	0.228669690199656	4.02821796137296	1.45720298928925	0.311791642389526
TRH	8.66620247072943	0.0626371674379649	0.131009253803597	0.0745218855574855	6.97847452906659	0.150662147443388	0.276362910992356	0.266639826483525	0.309131806644446	0.174506455640695
TF	9.04691685014949	0.152065014358648	0.164481139197661	0.954672184331404	5.86431800787655	0.0542070764469368	5.36175294697177	0.578199753206885	0.229908969742483	0.245868410558514
CLDN18	6.98373927127863	0.0753365997969366	0.128429276694608	0.0833220055015308	4.75256169616154	0.122641260138007	0.3096600559121	0.34915783353793	0.215322999770577	0.144260747180323
TRPC1	39.6493409434517	0.0402928991905656	0.194441758625864	0.0762864783654253	39.5637513491749	0.133521120539448	0.248541005669225	0.21927397726029	0.653455329704054	0.120043538429305
AGTR1	7.59716530122938	0.0601639233004074	0.140484543814393	0.0654483261172302	6.20703057855302	0.143936704177869	0.19599186377473	0.188805368009585	0.377384542609374	0.172918687597368
MME	15.3226747233827	0.0574448701970514	0.111150577697164	0.0746137109762277	13.8053570314038	0.190222312658303	0.318964920551164	4.43119833960984	5.42677853040325	0.210803396678918
IL12A	5.24286066160191	0.0600796208111445	0.137734381265536	0.0878984012202617	2.60210709790509	0.116869737308375	0.285570411257256	0.197413108650768	0.222420784781391	0.164054179254096
SKIL	1.86411941559498	0.0551168152271174	0.497960871574784	0.347697883096565	20.9689552608591	0.296862496355687	0.203613163424337	9.28929297050667	12.8320198266042	0.482705319965801
HES1	11.1703594251685	0.19372321142165	0.259242683735921	0.231037964090353	13.2700651725067	0.147104044346796	1.41063642054888	0.199038718897023	1.20592921963371	0.849841504119381
RAF1	4.15353468206092	0.109647363838537	0.197795090646591	0.133502402041573	8.38410709433695	0.181744666438943	1.32407227545276	2.66649254577226	0.383265828064788	0.450708751929442
THRB	66.8465520861548	1.64638713736815	0.141042580661032	0.397716494943398	67.1405795500984	0.230967003186025	0.491752126429772	0.381304200472241	0.732280212818624	0.220513305902665
TOP2B	2.00345200666283	0.616527074717857	0.204662285514763	0.266259649549478	7.20800566578259	0.577902693625698	0.69769695989828	4.67689121243964	0.488787854499303	0.371983314782395
ACAA1	56.5591392197617	0.161196036311532	0.186791344674823	0.103843311236449	56.4245943345583	0.118633753108475	1.65747555982846	0.775793307273846	0.360401721489618	0.154018705363055
CCK	11.3323211416766	0.0886052552141474	0.140435715261848	0.126675860461847	9.8806720879514	0.156905237637835	0.327917921731662	0.417097738829368	0.416910787151975	0.194895274519054
LTF	16.0190930494988	0.0588093942213695	0.351920682035524	2.23870161860724	14.6708593820552	0.130844551798899	0.960869042024121	5.01101313914735	0.38328882287797	0.067766129097903
SMARCC1	3.75216496533826	0.218697687807111	0.161663472180951	0.170261735992862	8.97846996002374	0.3711144300707	0.425485255722655	5.20825037070327	0.244835654353859	0.331293129660181
CDC25A	50.081227160864	0.086140947077071	0.15722227495275	0.0994586499801927	49.9213938108673	0.199696945695963	0.219748172914759	0.328736184534093	0.294807460864606	0.32252168474359
COL7A1	70.0248589461767	0.090015436753013	0.701965222556915	0.274642570090959	73.9367862353125	0.241872807938407	0.326867022856656	0.160544286865567	9.77034672495323	0.361204073307931
GPX1	29.2908114961726	0.0910354329398723	0.133824499675937	0.138131069266253	28.6256879474219	0.114052429850721	1.62935402287627	2.3999122008544	0.268724865057905	0.430522835583704
RHOA	44.5639495663943	0.126143386682473	0.209304295504317	0.233390319077522	45.4541171572945	0.188862289685914	1.74565820063589	1.8171781282032	0.386983144693028	0.154892805503037
RASSF1	64.4408558871146	0.0610790479017594	0.210119144151699	0.106336348874589	64.4089334597344	0.146901399181979	0.403632457361515	1.93158490556092	0.361986248479052	0.207629383697495
CISH	43.054684437028	0.0720170884096112	0.146894556581123	0.126079875844955	42.5068661624925	0.144283335732093	0.433539748782625	1.23491781608552	0.314291491484648	0.35171524640652
FOXP1	7.06289076956574	0.086458654111651	0.198891255926198	0.138545024403931	10.6945598824075	0.107113627212297	1.31674163266863	5.44253169270669	0.526136194922226	0.251059736259853
TOMM70A	1.21301858694094	0.102108481130059	0.389913178917677	0.159189565323933	5.43814665463573	0.203935716111864	0.201561173310275	0.292540738000958	0.954278708742858	1.00506506776951
CD47	10.8126803034906	0.0827402220528394	0.897225637685507	0.125360822316857	16.7965797740079	0.0994416914367294	0.262329019138342	9.6683508354384	2.67220197547853	0.442059430237041
ITGB5	29.1016538123377	0.0871619264670742	0.731258990791114	0.191744079544771	31.9146543076214	0.246294338330653	1.27973334544077	0.154981446291263	8.87991853107347	0.167992743532956
RBP1	85.8504801657666	0.0990725682583403	0.190822923420963	0.844598050988398	89.3472566990121	0.175399257665389	0.550772528716187	0.142784170975123	6.52049293055346	2.13088052271479
PLOD2	8.03675607335542	0.0725856650404018	0.19993183187414	0.125335705718834	11.2324919638539	0.308448769185862	0.744205185369793	0.273405862484539	5.81544511503262	2.66556455670101
SST	6.85250467906417	0.0429152022713118	0.180457400890534	0.16181771288248	5.21814522035961	0.092737747790016	0.104699077132858	0.390491065743736	0.323559261531084	0.141723493541498
BCL6	5.1901389944556	0.0883231021687303	0.137035808887792	0.233071750544633	8.9956916501706	0.402549692224428	0.247393778125142	3.94543115460197	0.322383296000101	0.533308565592467
CLDN1	69.6801131006623	0.263799766074817	0.156450366113575	0.284994034846924	72.5532628564964	0.266645981084224	0.426232268312407	0.441762884565209	1.47485622395986	5.59810661372963
TFRC	2.9780609475815	0.100256141185783	0.656603152300338	0.279917085751656	10.8014987028372	2.83470266620599	0.149934783383759	0.412950261694108	6.8260007064844	4.76511319536372
FGFR3	35.7495001845847	0.151709911175642	0.251675571322171	0.12230504038269	36.4448212157624	0.167481498682638	3.07079878051063	0.195584952634865	0.468937844532468	0.431695938294591
ADD1	18.7065098195111	0.0988403761841039	0.23349892867619	0.116063539558885	19.862764969222	0.155723606062927	0.761609237343733	0.937633982766225	0.439614314706751	0.175710927851003
MSX1	60.7444260224634	0.0620629801999806	0.287283021504112	0.184062306993832	60.5683205049643	0.158630847181395	0.511178559519179	0.364494429939338	0.591327860409956	0.169249755266521
CPEB2	23.6782421541316	0.0879501241459739	2.82068767394168	0.114347460426667	25.4142642411133	0.0931789504376624	5.03236555813944	0.321654712470566	0.697794322316036	0.0879560812465882
SLC34A2	28.6145232552338	0.055379581272477	0.153796483001338	2.36546129981526	29.2538077567874	0.321013698975675	0.218469308426307	6.22084028712854	0.389592378978364	0.162665560800288
KLF3	4.12217100353672	0.18234289559504	0.472100632303404	0.202266253312199	8.55416583767036	0.147633355013594	2.076324145203	0.291809909594283	0.568039915657943	0.492421179348266
PDGFRA	36.9372769158247	0.0723812772603139	0.1054710635249	0.145101416150436	37.4065407502831	0.231026401648612	1.46583315195532	0.979950006587237	0.36347877729022	0.1379080693437
KIT	60.8931919132583	0.0583522974801077	0.0898070955245247	0.27548499008831	61.4873978497911	0.423005009012848	1.21030139735487	3.96229701209061	0.717158381743494	0.335471690688384
CCNG2	80.7631413445446	0.174060012118713	0.217962440854352	0.1140797719488	82.0391130590045	0.131962099826798	2.50244186646737	5.69566521502659	0.444336217648862	0.147903289327527
ATOH1	25.1980258831074	0.0835716981392291	0.468616740128969	0.0990710583576077	24.7080553270188	0.0710028970760005	0.251901840110513	0.552986607562051	0.843072262979466	0.188386778461154
COX7A2	2.36011229651985	0.0869360444175915	0.207018006386571	0.110545329213875	5.08259738728759	0.102816212738835	0.676281822201182	0.282700824964403	0.360227085363344	0.285059003610678
NFKB1	2.29592479694754	0.0816758690273005	0.613451132591417	0.190287718909762	7.93849894593863	0.133026015869013	0.250658304766849	4.25542253641517	1.06888241982541	0.442448985153987
FGF2	57.6074290051896	0.0457277904596463	0.098423510321657	0.26454856116976	57.5492533198285	0.139061950183802	0.385168302569331	0.850942260043952	0.418140208191811	0.105701660029311
CCRN4L	18.3046679623363	0.0823617195680763	1.2154953127627	0.129923278909303	20.0762422421818	0.1383583659097	0.191611871002871	0.343029361469194	4.67304239112983	0.155837385824773
TLR2	22.8607867905742	0.0423449237451201	0.112476109581651	0.137929793343147	28.9277484228149	0.0661146579998558	0.175826240128946	6.28015071220701	4.54750775676648	0.581673219253124
ING2	41.4399715518763	0.0684377905043575	0.21918763992186	0.0620952369092141	41.7298302697563	0.121262856652887	0.172458454619922	0.193077658155515	0.713567034320256	0.134284227584335
CRMP1	52.5264882400419	0.130088644656635	0.234480150370386	0.266326329443552	52.5102144534757	0.90824866550073	0.256069080918374	0.211506028392407	0.908136803093941	0.14614536710421
TLR10	5.56709595656612	0.0254994453630252	0.145049612157402	0.0913831341910165	2.61433552781338	0.0564919216944931	0.316365982031766	4.30070664447299	0.252536000927271	0.163056446171293
RFC1	2.7136466845713	0.11766703130046	0.168050257423433	0.115533307923257	10.0939345678618	0.163187676221331	0.162228252384508	8.12816971902533	0.57441797182157	0.911135177362838
UGDH	3.25776838011478	0.124668234291521	0.125970298029608	0.201918399886309	10.1271427688271	1.10402474100155	1.23280914420795	0.267028792688789	8.05480957309864	0.28038126588973
PPAT	6.41641808916005	0.145947248870681	0.316074239284867	0.0795443613809716	7.99224880220368	0.212955769390173	0.173274566393411	0.280479350731777	0.41470157096115	0.140928525047317
PF4	27.4129450705649	0.0567727345385081	0.270515350085494	0.140148951203728	27.4936894248113	0.0989506036569449	0.0859488406648485	0.103936128151311	1.64541834289073	0.0674848549906891
CXCL5	15.3210762819503	0.107890870943505	0.297090515016411	0.143589271634988	14.213072350908	0.126389879463741	0.320899097473524	0.210849738390857	1.07988236347568	0.182114046612503
CXCL3	15.8687511692906	0.0742286606801057	0.295395582980258	0.123603879242105	15.0790278928577	0.149053553585962	0.149611242474191	0.16312233142994	1.29686800484255	0.200818799338054
CXCL2	46.9865303632818	0.0380982188901491	0.270208526392734	0.0616675164512677	46.9224769081816	0.148582077348776	0.162340291256549	0.150631330813648	1.36659168499563	0.247450330259177
HPSE	28.65519228969	0.0669820276899868	0.234137495129128	0.118005301205502	29.0451231247927	0.183937067288467	0.549100875687424	0.219430287269262	0.43128259415368	0.153869121764848
NKX6-1	27.0622203818771	0.0589712469866071	0.215612501368605	0.148164229581983	26.4455275441878	0.145882366999827	0.285008465511743	0.307251634551899	0.563118169574728	0.154621052359791
ABCG2	4.81479581620861	0.0392654405919405	0.0757266405545279	0.054647437593894	2.72205852031003	0.0855579154308757	0.282560249137339	0.600630292779928	0.175976567620766	0.14742619598833
SNCA	50.992249208814	0.0615504740875792	0.215712916381874	0.16952233121028	50.6450589979451	1.79868654592537	0.690669322089301	0.695380882813205	0.870414154095071	0.108377625267934
EIF4E	50.0531953572378	0.673149520892856	0.308361402293983	0.0324552917661634	50.1768595512045	0.0675834318525381	0.0875582092935047	0.155973658076808	1.12057147029677	0.067402924696197
ADH5	81.4549503699283	0.127499919188595	0.162231965235821	0.142552404709337	81.4807812512219	0.175139774106595	0.213955799618174	0.281713730294019	0.53982060082654	0.702416223407545
LEF1	81.6241983273268	0.175582132185903	0.0956493626452944	0.146688374748936	83.5071525097373	2.81113349478631	0.282504333525628	5.61543281541794	0.487777807466633	0.150486394829807
CASP6	7.52425406003575	0.154290237114748	0.1143958809855	0.102338224276309	8.56846702454061	0.259886715210847	0.148730687566596	0.228620507580793	0.546037781306116	0.127331669634916
PITX2	52.8527006305431	0.0615106002499941	0.30097698116994	0.118047826308851	52.5891623463896	0.27715352283623	0.383277632956533	0.159252367830354	0.99525386924441	0.158144372409854
NEUROG2	9.88145111738305	0.0718748737413877	0.166493210252711	0.101661925471629	8.87725696701203	0.0945107560372471	0.263680259060923	0.275534923105169	0.278031747017341	0.194495284295718
CCNA2	6.23854511103984	0.109487818135906	0.206322790465119	0.105688422273847	9.03308010379708	0.127768708314348	0.169959748627913	1.24612334602773	0.523098630270541	0.327952616080196
CLGN	37.0143344382145	0.0400620567670468	0.05758757871018	0.102272992538884	37.3211095451384	0.080502990491149	0.259999398715586	0.162997875984647	0.182255337758576	1.00748948727832
UCP1	3.9227711553753	0.0377957140525688	0.079097532847529	0.0563758913876113	0.907834988139643	0.0711522839042785	0.167388273770493	0.178786825724886	0.189331152443889	0.102750866723241
PDGFC	61.9736225334423	0.138997834303813	0.159179196743821	0.135844594060399	63.9742379803612	0.135919346559181	0.379386076227694	1.35863309299747	5.42401586138323	0.192984395468517
HAND2	59.3828996531298	0.0910035665985712	0.206100596632217	0.107598624148293	59.2278429562857	0.159837373900083	0.672374533086975	0.493241186144878	0.386397803050963	0.147197029141069
ACSL1	2.47761472028816	0.110397363112041	0.92726202422245	0.102519641531983	6.78415671943605	0.190877616197025	1.49966503908736	0.420766643943321	0.433180341333995	0.218278421199126
CCT5	2.29536265151356	0.119915438460968	1.93198046720788	0.274525489203056	12.9928834509417	0.374865691950166	0.232583236185115	0.564226285885009	11.9817969199756	0.283810984460151
SUB1	2.94280126034424	0.0966769962399053	0.814888561918832	0.0593247851305409	5.80267974275876	0.0902306697660108	0.131141002840432	1.65644909671751	0.829719264606932	0.196033461893227
SKP2	4.65375378030346	0.07699393539232	0.425885661743251	0.179167459399992	8.50811961016568	0.308150200548756	0.19583434181139	0.442201818880338	1.26229106604694	0.324018931217376
GHR	60.639464577234	0.027176313085411	0.124878104519034	0.0569709976069621	61.3854688781502	2.9095904065441	0.350130093393974	0.150324622612458	0.459339659434768	0.250900252277393
CCNB1	4.1499089872083	0.140122938067612	0.190703795514928	0.234825567324864	7.49342087010567	0.152792861541733	0.145158728089466	0.297691694925927	1.18998562590664	2.0784990031978
HMGCR	2.15876987114114	0.277296494482062	0.837658048486324	0.183367441289104	6.55463131171988	0.139775362143105	1.7861763632242	0.270942636562668	0.53298361394349	0.227828316196874
F2R	22.796469071219	0.247221947246231	0.131486745888696	0.0996748025997359	25.949053906598	0.462741521359303	0.248991123228498	0.355807852238587	8.84807191627665	0.113004377162271
AGGF1	22.3548648618874	0.0796253950488183	0.130824756373602	0.118127484923828	23.1115753019237	0.112838260425471	0.424789552623796	1.63370911704757	0.20874914764882	0.16971964355095
RASA1	2.32511340706276	0.147015570932804	0.227899205192582	0.128609142694936	9.75331541485263	0.101195849738602	0.681741565525828	8.33047791626439	0.442588871714157	0.280669570684143
APC	3.30660051582383	0.106977580987341	0.103574465598388	0.0907242023047185	5.89703591728574	0.18610995599859	0.741876870254884	0.969992011791514	0.163208338909848	0.201763854488255
TCF7	59.4488394766392	0.085867438246651	0.297209681977962	0.181791862923639	60.1925242484209	0.146587953903088	0.482974439058841	5.00741685599779	1.10659268336412	0.17644398662819
EGR1	5.68746314602878	0.177980625017674	0.296311015115728	0.113274348842424	11.160144317535	0.284577064376114	6.71537215036745	0.619167144353483	0.570063354195729	0.303498667921358
ADRB2	72.1809624327746	0.0660449432880102	0.405063397325927	0.148426167281303	71.8210302470178	0.0733759973468076	1.20593983669126	0.479948352216373	0.519659229410312	0.314883692237717
ADRA1B	61.0695333908299	0.0629141237419659	0.241717858335926	0.15157106199966	60.6823390054637	0.145657304136597	0.234515817913303	0.591486855943566	0.492126288396697	0.464353737219606
PTTG1	24.0695280545382	0.125150445332804	0.159698395919492	0.1249636152948	25.2028078162337	0.177061869452126	0.284277425718783	0.504552948112243	0.418924059974085	0.63889580350427
GABRG2	3.58049809202168	0.0516569735933676	0.0958445845646914	0.0264523858890468	0.70116066052774	0.0983166130553558	0.0804556110461521	0.100892059403151	0.204780475684048	0.079657556030649
CCNG1	4.51904522925519	0.290161898527784	0.227342345349339	0.0931607603646904	9.58635756966747	0.11421618960577	1.21852143447432	5.93338974685652	0.465976813226698	0.504491795751243
NPM1	16.970092136224	0.0699978842082702	0.281687407885459	0.0513061813120428	16.6441242792995	0.168476987570086	0.0681249520263337	0.201003881660858	0.891807881727325	0.163546020987154
FGFR4	18.5378178652442	0.0857537501152295	0.188837429955364	0.105443580144727	17.6260528354402	0.150724532018773	0.257560528505891	0.346538379279623	0.46933306097435	0.177157410993206
SLC9A3	45.0381347111701	0.0681885355189186	0.204264225217611	0.178821626693473	44.6042384132289	0.20285722078169	0.530427117736805	0.374564238212452	0.614814879015455	0.122272331382286
TERT	28.7987134533474	0.0829074571786589	0.197623308755241	0.158252606333345	28.1238433941751	0.159738467765814	0.271276627358511	0.488268437809198	0.607878934146263	0.209871748827618
SLC6A3	7.04716280640586	0.0659373346188583	0.141882084593787	0.104871697352416	4.66508836632315	0.110328618722909	0.295064811461104	0.316492551497059	0.361140301222405	0.13823807320622
DAP	11.6981130723193	0.088139220102411	0.401170848699062	0.193244464783598	13.5273961719634	0.197024936108689	0.165588878346698	0.666903723621935	1.27578945452642	0.208220122297165
HMGCS1	11.6998533655719	0.124157865898101	5.35286228822461	0.123017056174253	17.1989834422583	0.15927922477784	7.94927933486515	0.263499146280322	0.648380154285043	0.354427720230533
IL6ST	2.92511172326477	0.0972626611858575	0.300025620336998	0.207306789965283	8.92465668068736	0.170069970421494	1.26094417747122	5.74494069810103	1.34561365980563	0.309725881245111
FOXD1	59.5931186270106	0.0724066382778825	0.371660085766707	0.151245903781282	59.5263735488804	0.124190492885986	0.256434975722851	0.24308347722529	0.683526579083182	0.164566353503249
MEF2C	63.7033455297125	0.0711677966555101	0.176822785127266	0.196411936227045	64.5652775343638	0.432299261335342	2.62950957741288	6.03550513261712	0.486171641556341	0.230252545206317
PCSK1	5.35210750443814	0.0520199955123168	0.22476408450053	0.102151037615146	3.68935986253423	0.165930961084093	0.0993246802778839	0.197067264675108	0.966134215085382	0.107987392654887
LOX	55.0164859760796	0.503080267430877	0.121489869550173	0.110233966357254	56.6384516227893	0.220448293714909	0.217349432590015	0.151733386717939	5.92154425682034	0.241431805342753
IRF1	9.88702896924104	0.0765405003357159	0.146196913680525	0.18599697768414	13.9621740025517	0.145982853523359	0.162300054147639	6.96267628387404	0.343423506616072	2.3596198878339
PPP2CA	4.75688703890688	0.134838029287232	0.349103114617838	0.150500099733275	8.826509975334	0.123947798603426	0.694309670390137	1.41942176142683	0.50284745053586	0.295025494047168
HBEGF	100.43355338028	0.180043667400913	2.17570181022882	0.0712377048663254	103.30088894252	0.192287115761822	2.52072024006635	0.202475189816923	6.96700781805998	0.153903360032382
TAF7	2.52714675515771	0.192183781966472	0.214845917286653	0.0762001898685563	6.91119676410072	0.118005604881271	0.226196249803711	4.43462231987385	0.417462008694012	0.228511546659027
HTR4	4.28339978214913	0.0457948654661865	0.0639643885940344	0.0554163175028648	0.550285138518736	0.0628125973745937	0.152120008051435	0.179446243446321	0.18792540677581	0.140893633314927
CSNK1A1	1.96567761903531	0.146403209019117	1.16059310723056	0.218856495112308	7.51149831864841	0.156401135144918	0.422137711124398	0.352142492496941	2.21472003782378	0.380008082951685
PDGFRB	31.7248143355072	0.110199902041528	0.194971657635322	0.196827773123697	32.894366937503	0.494345663210044	0.314173185981168	0.344400374514202	2.95205601227552	0.111991248315229
CD74	58.0770924195617	0.0966574930746475	0.120497237036947	0.489138788906385	60.2413517377517	0.295032938034296	0.383345779324785	7.54185822461588	0.690710201051827	1.48970840229719
SPARC	25.0400661115061	0.214499873000851	0.236589208942243	0.132947204691919	31.2235959556959	0.630091040304585	0.384333030396288	0.523053848491523	14.6436804521764	0.217800502007605
HAND1	6.253195123154	0.0546807611837009	0.226418703299578	0.0799042122044389	3.83818963316104	0.0647804593536926	0.229109187393119	0.192136451457649	0.450443955593735	0.18620990190694
DUSP1	6.65655940022078	0.11540707947966	0.447378406831498	0.157042495396374	13.7406087157592	0.223081159613865	9.4080257223233	1.08760475788956	1.40106846827037	0.155118093569409
NKX2-5	51.6737958927781	0.103409005051023	0.211807515886261	0.145857429337192	51.2131700495671	0.238997700104733	0.234156364068093	0.35924937685207	0.634070288950346	0.210597297130105
DRD1	4.83931385448494	0.0549907121960287	0.13489013059607	0.0745288860707017	2.14428403176076	0.0617305271183496	0.218337019378985	0.205918564505353	0.303298728487037	0.0911614155961732
GRM6	7.78181415191049	0.0632144385275545	0.169571407808792	0.110587336469966	6.08053320278035	0.10958426807334	0.289451303518466	0.264580964508659	0.410108693261155	0.130841859039313
IRF4	83.4520491506634	0.165875022835066	0.165350493219375	0.276777273806877	85.4155851580799	1.19577193511601	0.307994346120066	5.49209305658661	1.09451501580973	0.259005277483052
FOXC1	65.4825272262516	0.0724028132727942	0.267353072297446	0.190989077074832	65.390842443809	0.170150917571452	0.576746721325018	0.298820847916214	0.735379437742485	0.206020676460657
NQO2	4.54241149341934	0.145967873445769	0.337964160463331	0.118685985184954	7.54026669046898	0.203614335957541	0.56271500775058	0.252124752981312	0.626489091016118	0.234358445295076
EDN1	64.3617176899496	0.0902649099870403	0.716325062121053	0.129584067214743	64.5081603583415	0.160029950942996	0.895665109474487	0.129219282828603	1.71309109205709	0.159002821809599
ID4	61.7456354415077	0.269769102764809	0.13305646119718	0.0919030999374315	61.5028217879816	0.160320200819831	5.43268207464366	0.309702752537432	0.357800635381886	0.201311535583293
E2F3	39.8943490835357	0.146842775348268	0.138458886638963	0.10197100629607	40.2928812533415	0.185286052568427	0.117222869888566	0.200546841929639	0.56277856661833	0.248320696472185
MOG	4.32376132988989	0.0364338804748428	0.0612993952024262	0.0425981353656091	0.804314278648288	0.0523639304042182	0.154663393388428	0.240897108958052	0.181512588786607	0.0906675685554701
C6orf134	57.0570308195788	0.0849571257903981	0.143474363128944	0.100477110431573	56.9104093961375	0.212790740639489	0.266322192061806	0.258416776433133	0.394702293325217	0.193557608624583
LTA	7.25016473283016	0.0651161232101407	0.132068133891576	0.0604506122035888	3.18686751305162	0.088137015007575	0.250642736985968	4.43807102400079	0.340700734372573	0.127342873533425
TNF	19.7776975669327	0.0441569236917441	0.308584265472327	0.0662246669883013	18.9149344158633	0.0782884606799279	0.342822532355059	6.91608390493127	0.802039334780208	0.198023231227721
HSPA1A	6.15756962608706	0.0788707113021244	0.204338144255786	0.158005558669663	10.2006698529611	0.273673643259991	2.21467634925026	0.422442062999293	0.339719254526325	0.835582342492586
CYP21A2	6.55112088848217	0.0577487304238872	0.162868938543482	0.0842786792506144	4.33405577471775	0.11070420862223	0.173695690927521	0.307827792339698	0.227631240406584	0.151223631695603
PSMB9	31.3048491227833	0.0753170531338004	0.237427776378992	0.316211167720485	34.8070860619389	0.126168156915037	0.163633854221771	6.37275687883519	1.01276652035856	4.93370761858264
HSD17B8	52.3261093477677	0.058897756597054	0.214171746119946	0.136690843742548	52.1815555031025	0.185112162799445	0.548452111250299	0.372725083141748	0.39301749656314	0.186215945324582
CDKN1A	22.0624349316185	0.0714989273109262	0.809644013067402	0.115393566458341	23.3917284567277	0.214672072168038	0.263580788975009	0.142833049655622	4.64539505360522	0.561876604185776
PIM1	87.4289539129615	0.0718254198925941	0.308072713173805	0.124122595115358	86.8572488142102	0.120258777872408	8.53307999910609	0.672540067226197	0.899117221427881	0.175457081067647
SRF	14.1197910484379	0.0930497927146172	0.292902528267386	0.158808412500537	15.7739487070208	0.300297038729014	0.37192518034445	0.649469343322055	0.438252191997771	0.182225045157997
PNRC1	89.2537606369096	0.092142436559452	0.256583145154161	0.142247165604153	91.6241567265024	0.143144127849798	0.440601744439438	8.58864180398889	0.536455275463259	0.188296779826076
POU3F2	67.1004623227146	0.0907163689520391	0.266609258861914	0.137633778247508	66.7033544616597	0.154790930365374	0.395899585437147	0.349127339212953	0.637876366573307	0.196255037360657
PRDM1	38.4481524292184	0.0960166964006907	0.492051407187993	0.102891184445642	39.0527840797323	0.113407893719437	4.90930805079858	0.797941231946293	0.4733102812171	0.185084540664937
MARCKS	23.4818041284571	0.110159776822606	0.214720623162269	0.16224130246625	24.6018566950383	0.208804765528944	0.322110112471401	0.447310242720125	0.725685257149157	0.258590551885244
HSF2	32.0403914034537	0.0607081308927432	0.150478339668597	0.0828427348668477	32.2399541215715	0.168412865597201	0.200611645991246	0.390648187482961	0.285917641683778	0.101032577324346
HEY2	53.682241273477	0.0800660500804169	0.134623279353946	0.112063914088761	53.3829152378186	0.742989166499859	0.2330876040167	0.240108712869052	0.46320896319167	0.30381983772163
MYB	65.602112686239	0.0662581373572641	0.059567570999617	0.446834375545191	71.56237148689	3.95342257103852	2.11234545300587	4.61225013978782	0.127582269461932	4.40804152460148
TNFAIP3	5.43170601005615	0.0495000172970977	1.29266136083466	0.0936730255062449	22.4596945939745	0.177224154020841	0.135968205044916	11.5333455811235	12.3427205048316	0.883239377556848
ULBP1	7.50140349016741	0.0652380803870989	0.133520699340814	0.473955516979026	1.65770550832598	2.93180963831552	0.0747907313212868	0.115440485265467	6.17432837460797	0.337543269840771
ESR1	29.9701170716097	0.0476137985855033	0.141813067211126	0.100968363830061	29.3907252707184	0.0993948141489228	0.204750041879808	1.15017601875637	0.304667781074032	0.434176488159347
ACAT2	43.9412318153104	0.137886835609766	0.273913785165108	0.0390427078904152	44.2287407708354	0.0590468426297145	0.302894307402777	0.261213579987384	0.347312425304256	0.324831589675629
IGF2R	6.89999356697634	0.123089924633628	0.477263344943172	0.225692800327861	10.8952967265049	0.209572475611017	0.2492583169336	0.241322925859958	5.25483285775697	0.247866505443948
TBP	11.67972671902	0.0852360701817853	0.205189170103327	0.103127377139474	13.2074386756931	0.170532292922709	0.263731181110532	0.591892513271257	0.506600379365988	0.225294743940972
SERPINB9	41.7822550864371	0.0775907217920916	0.197141928128004	0.128510988541316	43.0023566428921	0.0803318872649924	0.530060096956498	5.37941549140621	1.0239018583073	0.201743762958621
TFAP2A	11.66612229118	0.0736139921477528	2.53273971167635	0.139212698086258	17.3732989454357	0.220828185262242	0.887631396569107	0.184602724955799	12.0945538271591	0.659128505612843
ATXN1	13.0728320946096	0.0470800285897163	0.263935789399185	0.117605327625704	14.4536068924494	0.200355150165885	0.322978575408901	0.504418920303102	0.894920433704103	0.193163014084253
DEK	2.03002172714921	0.135425261639694	0.308961694753205	0.130938362157065	7.46915016277682	0.387322481261603	0.222297944715301	1.88356012875817	0.426046396425217	3.9558415151997
HIST1H1T	13.7928188866853	0.0590860584573937	0.181707120803561	0.126944492243356	13.0477236616914	0.625179465161308	0.0894327174458845	0.103355506877229	1.4636862743023	0.1479624304303
HIST1H2AM	41.274950716113	0.0355247371573904	0.0807063767384999	0.131109224169477	41.6388920045618	0.0940822808689078	0.0906126151187706	0.541230286622095	0.32157802078341	0.777802321893694
GABBR1	13.647484906607	0.0895108664556473	0.133275924236282	0.149622726886288	15.0695991543146	0.240751039977347	0.427284880817826	0.669802227937483	0.431939258942849	0.172064213798459
FLOT1	7.96685558017492	0.101757520338008	0.221514294631222	0.172552745318659	10.2620731096766	0.204702556649457	0.308956243227229	0.507186608366492	0.596991550952081	0.274720354640896
HLA-B	19.4033522412704	0.109407216302542	0.282761058205839	0.231631084488946	22.0022192554779	0.215586892914596	0.340565692586084	3.21841104464823	0.537140363267676	0.543118527450993
BAT1	57.7737499223239	0.0536036755488343	0.140497151962035	0.110046762025148	58.1533427096467	0.150282978462322	0.295388852427329	0.582751639109752	0.385394785644081	0.237683363590064
COL11A2	11.5235034965593	0.0763511330425918	0.156943233556434	0.102412670023372	10.0129007914975	0.11560795441593	0.269092638334151	0.323979655773175	0.247844970304285	0.166300512431965
TAPBP	11.262492643375	0.0915817157786991	0.199790256795214	0.188701139457064	14.6289397793847	0.171737340920125	0.225261002831314	4.51188560875212	0.565589685108257	0.752134658457675
KCNK5	21.3172045820101	0.0912754561474328	0.104503416216233	0.110040097565711	20.5265282681988	0.119908979831527	0.38789574034447	0.606765516494813	0.362901684386341	0.333221945625841
PLA2G7	19.2324696821181	0.358989768888524	0.168045658842356	0.347344859288302	18.7563257173254	2.67800905124294	0.113314087828377	5.06017545126091	6.02877249594781	2.81565170888505
PKHD1	4.0810891211879	0.0385639097619635	0.0720378642205903	0.0364327129575331	1.09463435035706	0.0968278552081473	0.0929475686859437	0.229201869924207	0.181344547936768	0.0963192612175114
ELOVL5	4.05701381304083	0.0877752352594471	0.319283253789889	0.240579072747203	13.4689224489339	0.369071762379424	0.181275466253626	10.7870351545724	1.59002873015704	0.309350643061873
EPHA7	4.52951756265434	1.49296791341856	0.0606620723036334	0.0659331982173008	1.71300689686482	2.78899373917699	0.139985663423397	0.161364872584149	0.299755176033914	0.264358061019424
OSTM1	8.25001844742141	0.0707646203937879	0.487602208114362	0.126983965222973	9.94871267511568	0.110184074605956	0.202685200441433	0.59655037453548	0.86235108323167	0.145142935542651
SESN1	26.17467294583	0.0970140210725705	0.0721279422877585	0.0818203459236	27.3158479314084	0.0899625789331096	1.79424930980363	3.07691442543581	0.137030995317853	0.162685718935858
CTGF	12.2572613259129	0.218586542710674	0.131812255010167	0.200293270443894	20.5930860657203	0.5401874956345	7.93300461564408	0.802436724762201	9.40265879504195	0.247768545252858
MAP3K5	2.71797287144302	0.0673800172664223	0.184209267276647	0.367683541934199	6.47259315714017	0.237395789815535	0.29442212984875	1.71279621427122	0.510762227597797	0.409745675450685
IFNGR1	2.35898159653945	0.0670883307020106	0.564041935782232	0.192363953859145	15.6317000064409	0.148152679867587	0.165628663739076	8.99546859113338	7.66311095392413	0.807018909423786
PERP	27.3327542515174	0.16965792653533	1.55900856573954	0.229618215940508	29.6458544818417	0.272242240949183	1.78652286625368	0.214118267628677	3.99689616617771	0.292251317361639
PLAGL1	46.4657671171162	0.0590851418307344	0.194512599847509	0.0680699747612432	46.8034224957706	0.12342440524754	6.76791350634001	1.69812823817837	0.282559302761177	0.169293768100769
SOD2	5.988580574037	0.0652543684152877	0.439602177801856	0.201797429800568	13.1364490829294	0.191569324946429	0.164048475405149	1.29794108963181	9.7960680090532	0.306971274324732
TCP1	10.1191341172761	0.110512139738434	0.337807408499291	0.190819131237948	13.0007153017921	0.182679000361388	0.381262535972277	0.685853149442033	0.921735324994834	0.244565281021184
T	23.6197962520874	0.0822857298996431	0.187194157096958	0.122388511696097	22.7701659610579	0.130713366253273	0.298559278762225	0.420823483417786	0.548271316395544	0.200086363875276
SP4	13.2941320039756	0.0681058373647273	0.147049870149766	0.138767031350108	15.4855389472705	0.229356112227749	0.264391332304821	5.07755903947356	0.392538893184806	0.472712195388727
NPY	26.028258956336	0.10812113757933	0.178522594429205	0.105615826717234	25.3455753892543	0.191425002733846	0.209867534664708	0.323714856992218	0.878449699651253	0.274379892999637
ADCYAP1R1	5.65567797083841	0.0530515777286978	0.110884643848491	0.0742200898238144	2.079317852729	0.138842856641822	0.575187713302971	0.632105714856375	0.238416623920363	0.0986511648758994
EGFR	11.8392544855258	0.0638753865934685	0.643805283118624	0.166335891096602	17.6656249192774	0.187090496874499	1.31615409328222	0.167754370019408	11.259358881252	0.357152196881921
ELN	89.1915316846815	0.129167716448353	0.207427641779211	0.160557400892791	88.8758534361346	0.204385734191736	0.467644663126197	0.452311203974836	0.497177999050247	0.391398840990941
HSPB1	42.9606764643628	0.0988044218426717	0.51620440385002	0.183566795638394	44.211839096285	0.210376789115336	0.97328409214612	0.260117036442905	0.859314814896124	0.364410561778927
ZP3	28.798957788585	0.0545743665512961	0.199391317964418	0.17617073562746	28.1163037098524	0.209903464583978	0.179670337315572	0.272315877590379	1.78408877527766	0.485426688235872
TAC1	3.96298846254881	0.0388119208912813	0.0766303087124121	0.0600986577384687	2.29687775443532	0.0919652199768635	0.132982023103807	0.166537017701586	0.212491829533396	0.121970506993677
EPO	29.099661897719	0.0700620806932265	0.206008129938424	0.139073129383065	28.3982127247959	0.217647916059426	0.315741256520268	0.482925648597639	0.694571357008151	0.192047426034946
SERPINE1	114.810005683432	0.0843464835204727	0.923419233432401	0.26669187142567	117.965140348278	0.243356533942436	0.385744755096819	0.325682260678033	7.77487975577026	0.677858564161466
PRKAR2B	52.7726306612115	0.100729690140563	0.0574501648556958	0.111949143672112	53.6939744439593	0.83741196776856	0.285313268183532	4.1051746083384	0.258193804758913	0.670717341262482
CAV1	131.763058350746	0.0517484369902346	3.12395283752941	0.297597675213503	137.169468101854	0.256637643796984	3.74373156790224	0.722072024275529	10.3189610283302	0.123053019993354
PTPRZ1	39.9515731888773	1.64489772776649	4.26531044758414	0.365751843850832	41.4826565769234	2.99530537327284	3.67955820158755	0.171817667982762	8.06009506959158	3.13841673417843
SND1	8.59197633351126	0.0977607162504214	0.382194200780637	0.205154425421282	10.9193087108138	0.267811759921624	0.307468885919973	0.913941983873659	0.762026302407488	0.146452429000866
LEP	9.45607886731562	0.0640955871095063	0.18184956610356	0.0875191259934015	8.29019595704481	0.109914757969688	0.237859715969756	0.197997300423536	0.404030558848945	0.148202907826193
CASP2	12.1698736283685	0.0864659094815223	0.174967108593798	0.12869075243855	14.2847150872144	0.228029159010175	0.288682103289793	2.92593248449065	0.326911821909247	0.357993961779788
NOS3	75.2921179185134	0.105303835992526	0.195622522418432	0.170227683463036	75.0336254361418	0.234955076399149	0.475471833459979	0.482341470769668	0.603694385576307	0.167630763747114
INSIG1	17.5730762770638	0.0630893835180981	0.363577622637523	0.0595220103745038	18.4513686474778	0.185416968299464	0.222498587838906	0.919483543552051	0.238265716101479	0.210460809810438
EN2	71.6850098645522	0.0736869238259351	0.280215318396768	0.187008736674087	71.4491508700186	0.239585121656985	0.286825958086907	0.369478557858878	0.524092616295139	0.243134500154207
ACTB	119.414369279472	0.175134480773034	0.11297221190161	0.407360820727456	119.515008674522	0.54967764246178	0.776646441229357	0.695502739165952	0.464794062850893	1.17123086087154
EIF2AK1	4.97847867239378	0.118380508667497	0.331812053271474	0.159368034297941	8.77127366902135	0.272311539289917	0.283683409266918	1.23574047479133	0.56121428604071	0.284607724947334
TWIST1	63.5068819907924	0.0669564005007952	0.378211318120775	0.193154026889571	63.7326602625357	0.21244916072097	0.46992900509418	0.254601207553202	2.06479011663829	0.161759453083423
CYCS	66.2165094155973	0.0840369164530326	0.156669545237975	0.0896889311841273	66.1187504686339	0.194334440091833	0.452074053453369	0.336667084024279	0.365097251842196	0.236983378895291
HOXA1	63.2313545896317	0.0478953564740315	0.581435977503504	0.12882327665338	63.1665243661605	0.170565652549011	0.208188622474108	0.28454391220678	1.32114729695069	0.235133904878893
HOXA5	64.0314627939526	0.0545704693535199	0.407271410163474	0.187845058777829	64.0980076008341	0.189341127944499	0.190136592251954	0.183116946093412	2.37041978609349	0.300641682240033
HOXA11	4.46135153523419	0.0504285273687868	0.0975421782825104	0.056514119127843	2.36427043195947	0.0844106365637204	0.187069271431464	0.190672757047885	0.235550191519104	0.110584365399696
SFRP4	49.3737629292872	0.679296308710276	0.109484670860938	0.0714410796879306	53.6363313929028	2.48772513157382	0.152615994375033	1.62085880403778	7.83896398065096	2.1713513091076
GLI3	37.836251825629	0.0331168544978543	0.871145098857378	0.10655243174604	40.0449902978676	0.10662305307122	0.224280186275548	0.164488807690889	7.1371278506569	0.316100035588728
PGAM2	28.010688895572	0.0725114676963298	0.186366497259597	0.122373208308912	27.3469719068651	0.199487773271539	0.606004429783595	0.341087109888504	0.432502110364806	0.178680744203952
CAMK2B	12.4771809022933	0.0525804702274229	0.150229527809964	0.112516683238744	11.4466717789496	0.105110623191392	0.480480716866991	0.446823946657098	0.335407211785967	0.149078917972491
IGFBP3	15.5694169811938	0.200797273664991	0.526896596211809	0.221836590836013	21.1948629781138	0.235084345972351	0.175388236446274	0.309645624268578	11.7475108203949	0.219706192134749
GRB10	68.4413569069441	0.179894074820392	0.154396053676382	0.138176203379285	68.5574764005122	0.226909561749051	0.159007362836001	0.161593508764594	1.26719351828227	0.304476112362727
CYP51A1	62.5452374792631	0.147630931775567	2.25996430021231	0.0507438481121567	63.3999243538727	0.0905373479533373	0.722530202691746	0.184405809442884	1.17542387447114	0.101102163681499
CDK6	27.7279797549651	0.0850050435570887	2.81016861142592	0.157064924940724	30.5154155135485	0.162251301763485	0.608137646723152	1.37344075737464	9.30261261940011	0.0799002257722402
CALCR	4.20433687777839	0.0523910704792397	0.075092954139425	0.0529739245032396	1.75782064548485	0.0683216541686499	0.14699896795624	0.148624707160154	0.235525445899781	0.110064560153084
TFPI2	6.51608780016681	0.0450700976003998	0.219945996219398	0.03598853915647	3.6492799044248	0.0691320487417493	0.163173035001041	0.287489984750716	4.7404688743684	0.137596351109035
DLX5	56.4892234660544	0.0541488985835705	0.692992081678655	0.166848985166276	58.1339807307181	2.64633841215006	0.112214807967846	0.144111999135568	4.26675952346433	0.215570484397034
ACHE	42.6234357135581	0.0663514510765507	0.118860511557168	0.110023201472835	42.2093083929774	0.13464760904513	0.432444111503982	1.65330381458971	0.275382009449539	0.147270846537328
AKR1B1	12.6040480987565	0.111931900755438	0.202413165890767	0.161979447924792	14.1535738618272	0.371011440608628	0.213578601803142	1.83914995157031	0.881256020616918	0.151577942460016
EZH2	2.23800628855614	0.146949647022799	0.180086785594384	0.0961263981475249	8.04293514112109	0.623394847372711	0.252419488546502	5.01483439070598	0.278968340738835	1.56699165164475
CDK5	6.61717977686831	0.083071790345574	0.306929130061323	0.180804386405262	8.82953298405867	0.495786814859895	0.177833080964372	0.368827600337286	0.579361664694252	0.182861764837075
MYOM2	6.71742885516906	0.0613232053765171	0.117579289792162	0.0845117576038697	4.88636373797737	0.134319105439164	0.521435491314624	0.255889157260379	0.31965932442487	0.10626609094197
MSRA	52.564706076515	0.0549079724207988	0.157682420676057	0.143573604017034	52.4667645654358	0.129799022582399	0.832483747598123	1.31574261967923	0.225097256696323	0.156796107735284
GATA4	20.065939597709	0.0711579864084797	0.185042477299713	0.115759370033075	19.2675147513517	0.148850916445989	0.290282990714443	0.32785162180605	0.502275176242766	0.137279285957643
FDFT1	9.03853282550802	0.139502977776548	0.238776623772071	0.126800821669934	12.0036056072065	0.253667510320719	0.684091126258838	1.26470321592968	0.273585373969179	0.571501197707787
LPL	37.7749231274222	0.0745882685834828	0.138472925027876	0.094603083240826	37.3100598976951	0.535269281655214	0.164010100417716	0.547648454931297	0.664833093860178	0.171094592970145
TNFRSF10C	9.03040785058815	0.055333355007947	0.166946482537221	0.0756384606619977	7.94994527662539	0.125485619027768	0.131807111716541	0.515507469075213	0.467337330011681	0.292321920708794
WRN	2.593347790863	0.121701522007846	0.202079050653062	0.235100553916274	5.88964567832452	0.958303179730312	0.215479407671987	0.584678648296678	0.349660252022166	0.352160104576338
IKBKB	14.2240894138378	0.0942785985651459	0.127189085266594	0.103496596884614	16.2834908448373	0.225702195520814	0.567895415638032	3.54211785589719	0.26977802195363	0.247253282948411
LYN	9.38855212992552	0.0861228399758927	0.154333715714274	0.144894780920944	12.7633026602002	0.196542433980236	0.181546748226069	6.02689575318554	1.07781574739591	1.84028955440527
E2F5	65.0681256116135	0.167689687592545	0.0970582141895538	0.133167797261082	65.9818066236659	0.562993672926044	0.123211626809904	4.27254267848473	0.289675059013713	0.295292248003289
NOV	56.6178392588501	0.0761113383973102	0.155200161293748	0.110004083688291	56.602321119348	0.137403166816716	0.278488234312182	0.308004167057007	0.471035187284705	0.480846834298674
LY6E	22.1978813159432	0.0716288734149594	0.374706507189889	0.451819700890909	26.8819853219244	0.155579057457811	0.162776572389359	0.172117272756532	9.00266531087766	1.88019375864176
CYC1	4.71574617570343	0.0966023768177618	0.291498727316802	0.222786366670703	8.39195467905656	0.286216868360377	0.383780907086008	0.339724806401402	0.551805387999829	0.22786051578557
TNFRSF10B	3.49829280916162	0.123337217055281	0.748262012370878	0.195305818580059	7.52156460208248	0.285993821835005	0.0900443647352406	0.20964138440862	3.35707227953305	1.15144296393859
PBK	3.07980792324876	0.0903546932303312	0.0984672970279578	0.0890592800689728	5.65061363664008	2.09310458554447	0.114766319219723	0.176125346992446	0.239646107480034	1.51899543957378
DUSP4	53.6465626208308	0.0647917952318064	0.283191018847312	0.151801133459632	53.5181354845341	0.134435437482024	0.205195966930474	0.420818841832443	1.0333916636278	0.263876842314384
PLAT	81.4129786160055	0.0585522448955827	0.353520048552284	0.286870375549098	86.87237983788	0.437996513652132	0.326675062403501	0.167395001407547	8.69459113835747	4.32949409073492
CEBPD	10.6628261200606	0.107862181355203	0.281762133701062	0.249324528351813	13.094728270467	0.372894967633537	0.297577582037679	0.232587208406919	1.60842960490826	0.449630489784529
SNAI2	33.8972065697806	0.141132142827059	0.335039031411803	0.177335536498303	36.7289595009713	0.281527367685914	1.03434201031059	0.262314142145833	8.78861236810472	0.245662382528483
OPRK1	5.69704544742752	0.0659876099317704	0.162915275801701	0.12997952755091	3.66392585188877	0.104211460115544	0.151960201070196	0.179126688159318	0.546195837995322	0.147249854845238
MOS	26.161590832423	0.0564326218774686	0.193983677453847	0.0747322838327689	25.791524298246	0.0840027368581712	0.272514076063843	0.281636912966172	0.325258394358164	0.169062388118508
PENK	11.6922259895118	0.0408501451870621	0.226959707712292	0.116721888725751	10.524901897309	0.120923165059036	0.22671222702444	0.352069468376281	0.283517552210542	0.185756982054157
ASPH	4.4624604018431	0.38151030220483	0.496822212342225	0.235778082678158	9.95722726290118	0.271813451505745	0.650527966284099	0.230487739433953	6.68275082501172	0.197254790336212
GGH	7.30554650279627	0.0630804012396821	0.632336126721384	0.568658285527122	10.395917517403	0.327186229102989	0.217430605433478	0.14107276662537	6.21073680881378	0.605259261047998
CYP7B1	13.0996732545839	0.0375687952412392	0.0957944533238896	0.126554264444913	15.1967596876782	0.123911795230775	4.99774537793946	3.01211262278657	0.308605666186941	0.864721768275756
CRH	3.98652921534273	0.0453549632858399	0.0943410152750267	0.0434272799771209	1.83284130686941	0.060943246413945	0.108954958873882	0.0898261038228801	0.352525469642541	0.083085890200927
COPS5	2.98028285643659	0.107071032959519	0.399190348651592	0.103576465386269	5.55452048362214	0.155745909910769	0.160410433916327	0.231363186315405	0.688054073909138	0.18391185148636
IL7	65.0869171239632	0.0345946279825833	0.182928950349668	0.106234348201763	67.0109388036374	0.124618097943256	0.275892362029097	3.8530298877393	0.44341314364286	2.9244126707043
CALB1	6.9009578124579	0.0564263918815658	3.57400557197794	0.403636202807597	3.00712406673421	3.32132669311425	0.119465919616454	2.28385256149894	1.07062733323663	0.0709132310184196
TP53INP1	4.74342082363336	0.0981513829719679	0.241727764433561	0.54527781811434	9.55093915345605	0.748333816576483	0.233271129329304	5.54718619680694	1.61842514965241	0.319088501766436
STK3	1.89402194292434	0.0723015932811606	0.368079662528707	0.20216296343458	7.25637397636965	1.22487308138287	0.244730210321633	0.285806976128208	5.50655748202623	1.05155068989527
COX6C	1.73619496260242	0.413029391833293	0.606877564416913	0.399821206959889	6.82853358564063	0.937708920691557	0.447506904481318	0.290544757755011	0.772740846651623	0.397229416087961
ABRA	5.33604684369545	0.0367573808469663	0.0842880076279995	0.0622987361316064	3.23442483331722	0.0931190871573106	0.257077561141195	0.328089931517944	0.159584145596819	0.122504711911136
ANGPT1	22.5030420043468	0.0554707007825261	0.147647468544666	0.0725689416286807	22.1419431795295	0.204330193442097	0.167665158553373	0.189469475608125	0.30344289580004	0.14950750902461
TRPS1	4.40375877487148	0.0698627995432918	0.231481463406789	0.279249676351103	8.72277062892965	0.547631062613048	3.34440332792066	0.194003781285474	1.57791114083762	0.175961338012474
TNFRSF11B	49.2761742090849	0.0669625199529187	0.148572527744101	0.222558311658508	49.2874389609936	0.634619364704318	0.12384215968264	0.546044353300867	0.550854286759144	0.147338992923074
ZHX1	12.1290831617216	0.0762198326686068	0.233909507338171	0.118483366956037	13.4573367893522	0.100343660686095	0.539528203177925	0.442425444152774	0.326182574913995	0.163848208266515
FBXO32	3.13054474935825	0.0464310765175634	0.126246958963769	1.11086664997055	7.41700859090775	0.163003886050897	0.607565865894742	0.353305460241291	3.67291624649892	1.29600474928277
NDRG1	31.5217473587438	0.0813727437935324	1.42532835254213	0.143721336508176	35.3517097019364	0.202935750041105	0.773466848215328	0.261341863391644	11.5682948491607	0.32453682950028
PTK2	1.39004291918962	0.116982887681398	0.516411997849336	0.368135145356034	11.6674116786059	0.461632724743463	0.213628028954552	0.479255823806392	10.9506456811875	1.40732631312488
DMRT1	6.63606543264059	0.0550678302597734	0.117231051048315	0.0652946383692104	4.86090586379579	0.111744277423164	0.238715922649396	0.259996434206936	0.238937518639053	0.167512507949237
MTAP	69.0250671037953	0.193893195319998	0.110588878196875	0.0938267865323764	69.1399226596989	0.0754097132007587	0.549953062105635	1.44839854995508	0.285801777121181	0.424422003295021
GALT	38.6879736360371	0.073574351256939	0.124328392329962	0.102407348960086	39.8999323479464	0.14785069623387	0.536961282142062	5.00931752387347	0.198173727092097	0.125953698708709
NTRK2	117.698550836458	0.0390273243527106	0.226001151051229	0.186324060330196	121.677177492641	3.39126146680434	0.455547593833124	0.518614348118121	0.346789291553517	5.29602251999648
GSN	7.21295786357418	0.0994866423654529	0.211863393446921	0.184879067924585	11.0178074615402	0.819199775946259	4.86218365895288	0.481519295025	0.394387721606147	0.177847153784515
FPGS	21.3424028797665	0.0860135278339004	0.264988936138515	0.128809060280987	22.3442777516527	0.175594705561671	0.310935623751843	0.636208266697253	0.471280115593751	0.185315523152542
DNM1	37.4164974668631	0.0770862094259225	0.152336136775004	0.151869458888919	37.8655227716956	0.236508202179269	0.321380291575582	0.191363025758065	0.604660133504216	0.237938924313346
ABL1	8.63696318280494	0.0875538401757299	0.357936666743399	0.177374889635472	10.8183276817354	0.201541868028437	0.264250309210642	0.387338711051407	1.23966861661238	0.195035668477773
GFI1B	9.90012392802298	0.0597989367884519	0.122586204755298	0.107074212959343	8.34311479697708	0.124110406747593	0.301041923023701	0.35660710702884	0.348645949525369	0.17775774826926
DBH	10.491394146181	0.0576504244939456	0.239965020309368	0.0964072548862249	9.05646587501689	0.140618524285694	0.304237614813232	0.248235770755272	0.415860862019221	0.149210336001877
GRIN1	55.4606943509609	0.0757049868498045	0.446127012325349	0.151109087150027	55.3943846737989	0.191386815762031	0.268787692896791	0.18401614516813	0.910021965148984	0.110419984666917
IFNB1	3.02011913061599	0.0212152716699947	0.0517664676680256	0.0319746223141294	0.884511686852473	0.0477619671023462	0.107517102598211	0.19768087987015	0.0905399309240496	0.068876003298498
CDKN2A	85.1454041231594	0.0881114357623022	0.175034460512944	0.0722002495622011	87.3545295166878	0.185398284925974	0.20867493312136	0.431366778996163	0.560210850358655	4.48936293885601
CDKN2B	33.8480360606278	0.0910974266089346	0.278710436757159	0.0749321921518287	34.4670433981077	0.103258775333883	3.17247652951946	0.455865310435533	0.295393195300627	0.271875314276684
B4GALT1	40.1522498006288	0.0469435341581757	0.197341964103143	0.05470947865374	39.8916611318395	0.0601957621129771	0.134019422594815	0.263564532734274	0.669523952733419	0.221882828686437
CNTFR	21.1586611439413	0.0758810591019879	0.142621468878594	0.141238580327131	20.5379160273715	0.144047451974394	1.23417718324153	0.338450938956734	0.33046091414388	0.16607217540081
YBX1	42.1743561292775	0.0324650255180425	0.939944840010738	0.0746480663442269	42.3692128717559	0.126102802206411	0.153778928298753	0.185262058876899	1.17119669906281	0.0640712063619733
ALDH1A1	29.9490393450328	0.0999910880890391	0.0851802453282947	3.19872660080501	30.4318271379811	3.23338352716778	4.23047151795358	4.90605609228506	0.756315670701174	3.12966926011656
NFIL3	7.8026874485036	0.0426242765572274	0.348445450329086	0.0974276040751621	10.1200219433823	0.17799402166118	0.303152407031231	0.117123627356172	4.78472531669179	0.280718073827321
ROR2	53.4713606797182	0.0397819319511444	0.191345653993607	0.208385214061191	53.6210612699376	1.17370700910023	0.203176829330195	0.363543152695927	2.10897237782308	0.169825582337202
FANCC	16.7389276254829	0.088100723863945	0.123574913952515	0.102811020620545	17.5047912254139	0.112034696302742	0.133640534969058	0.165860083061542	0.384880722846769	0.681246133592134
ABCA1	2.85155405073312	0.0801991477879169	0.199377645230922	0.133552949465428	8.93143591552855	0.194578956637109	0.275089222635318	0.432870471283289	6.50871941977503	1.11459698195353
KLF4	3.88831125665899	0.327362465127831	1.53946036646858	0.10837453674986	8.65963897165845	0.180037917659427	4.89230586837093	0.159072666156348	1.80374980643276	0.432165743941227
AMBP	5.05363534158704	0.0522328334637813	0.109355306073412	0.0432165343617516	1.6584155956391	0.105739091001744	0.179297894895944	0.253888397639709	0.236868235154086	0.158961390095318
TNC	96.5637462502843	0.0531206304330701	0.503948979304643	0.236830235904581	101.008864223981	0.465646325777102	0.393573062007695	3.59013102582526	8.63250047188926	0.0636707967229843
NR5A1	13.3294082529008	0.0681990159449949	0.202179165742775	0.135738655979371	12.3506624560945	0.267873234951686	0.287335805591403	0.317140982155418	0.416780794009718	0.125465524735931
HSPA5	4.50366210858188	0.104109450097765	0.581886670440228	0.230939191353081	9.75922090293882	0.279510405603022	0.306348774971618	0.666163533867026	1.88868828007251	0.223839379884078
PTGES	101.45325133447	0.0574001622648302	0.595905390639177	0.218118632117563	101.232297363676	0.0828641343328753	0.327324503098697	1.21438275339551	0.505323758936707	0.189404309628734
TTF1	7.1130851566042	0.0560340910486375	0.124722373027824	0.0728801894699495	7.95814868374075	0.120815013051505	0.151650194902829	0.323611067608208	0.238120895103545	0.192572932252064
LHX3	68.2691530065007	0.0655811048969936	0.213748940057086	0.173305022886109	67.9175300169746	0.18582360793575	0.418605944043128	0.358722355825642	0.354356350996199	0.148629314133771
EDF1	14.015087843977	0.107436838989857	0.292813083346017	0.146026993943822	15.6540417227005	0.178011330097292	0.667155362642187	0.946893310743631	0.415701489880359	0.247269513563325
ABCA2	58.8687142644833	0.0507623349800293	0.0944771085746452	0.107273969321574	59.0013278356143	0.134698050479727	0.307318979308633	0.821526955072169	0.283119270391294	0.355075057565723
PFKFB3	3.75482045362695	0.0627125555570048	0.605783278323109	0.179029260196751	7.62953805044384	0.29077830497161	0.191623285139981	0.715220018945047	1.34356594939412	0.425141152411397
GATA3	48.5868642724363	0.0683103319373315	0.155105765150358	0.171839352606145	50.0281065256489	0.15743082455905	0.332823300311273	7.43188631772824	0.553837884324607	0.220328489538238
VIM	22.5545266398211	0.106799566046522	0.179419065608062	0.194991359979534	27.7198895220811	0.166133914089529	1.27118443308465	11.4888103825281	2.00197958907238	0.129196008323165
PTF1A	70.4590592176064	0.078562776080043	0.244166980637611	0.116793142958403	70.247264932426	0.167821387376029	0.334621096440313	0.487466840546995	0.50048537458155	0.215757594675973
CREM	52.9195853772806	0.0604154667583758	0.129993687874309	0.0971345712093614	52.8979905158896	0.213236177476102	0.119179136421341	0.222142153196994	0.522055006678664	0.196796720459019
RET	31.4207720676109	0.0570382753002576	0.187505484419511	0.083500346405229	30.9682804333051	0.173863044443577	0.195980070071284	0.345691035597044	0.301305614798429	0.17656077902286
ALOX5	24.057242339603	0.0580847575163534	0.117252374773032	0.292461966471743	25.4036545383065	0.241426839169189	0.431491892605698	5.34071643935856	0.582929479324669	0.378405940507638
NCOA4	6.20399552554335	0.109264561198386	0.159950729725856	0.202887720945937	11.0253990883104	0.182011220119768	1.0552641707231	6.15213394888556	0.369951372860099	0.243930702734072
DKK1	53.3964538250204	0.0344633812063144	0.183925634602133	3.46620483773607	55.9016466996076	4.21815890779218	0.259546957733884	1.70843439666813	6.1427155450583	4.14534322952133
TFAM	5.44796799093241	0.0857143042401357	0.141845103747918	0.142946943766295	7.85707615758915	0.61981180915092	0.168741034436129	1.32276289291799	0.410673315948669	0.180321570459088
SIRT1	3.19750212551409	0.108304736345506	0.119517807117167	0.0919238833755102	7.38623834041184	0.424986434283313	0.230485902919449	4.91151690246546	0.276568127828569	0.211284292794982
PLAU	111.866442120513	0.0839563460595035	1.36183707850154	0.133389440075561	117.764921657865	0.320858671243155	0.183686392900233	0.52520833474273	7.99116564316936	4.69218736467902
SNCG	68.6833652068038	0.228655083144841	0.130016605072007	0.135367321461411	68.3849337115218	0.140271192164642	2.7147615344264	0.438651792389789	0.184204301205965	0.371197457286593
PAPSS2	54.6059957851741	0.0967497518912974	0.087451264140132	0.0805532812003286	55.7665466333015	0.171440051755734	0.350924653070116	4.92325225463792	0.309667285819167	0.556300409380152
PTEN	55.2241370738903	0.0814347554482487	0.21449696639915	0.107191996586331	56.821438830205	0.206503789102934	0.433809507464897	6.15452306866436	0.410226135183047	0.165097332572065
FAS	12.4031438913178	0.074044260810263	0.228571859633214	0.164835161345365	15.4476522900927	0.0616650623989805	0.68329769220683	6.1446803547342	0.312813264600875	3.04560178878256
HHEX	53.4222669965987	0.082186999963672	0.166895233428786	0.147884671918387	53.8537209212662	0.187698313248947	0.428924997823338	3.7690550838351	0.373779269811706	0.140344284384878
SCD	8.54534439181772	0.159334393182748	3.88349242167625	0.100139185714237	13.5995207487623	0.18058654489344	1.81212073803066	0.168401223717563	6.6777763744318	0.259779197736545
PAX2	8.48267945792936	0.083429079360542	0.160316812571489	0.0936897648864017	6.52171222336322	0.159050767449768	0.32915759598086	0.301295568942535	0.321078510263095	0.195400462005453
NFKB2	23.6896236687094	0.0540374996573608	0.319736765328816	0.11942325353145	26.3768758688674	0.152189138986721	0.197989747740204	8.51997443317624	0.51935586492976	0.197824446438642
MXI1	55.3760537445068	0.0760140510514665	0.202671059100019	0.0788498241900948	55.5522231394693	0.226986209363918	0.46719907911545	0.277341401228121	0.375343790651056	0.172972138089007
PDCD4	6.9172054728601	0.326740091186589	0.258002449069448	0.235033038507175	11.5100371659262	0.422601537267165	4.3029057794664	7.06573947085898	0.645542392442179	0.185572013786669
CASP7	22.4069606398836	0.0858066690793945	0.161447976857447	0.148092029081752	23.1882696062653	0.123959000744527	0.249081847368569	0.39098846465703	0.537305448363277	0.313894727214956
ADRB1	43.50047318846	0.103585641160745	0.188400005921332	0.208705206238418	42.9673547323341	0.189228223961782	0.433251645074565	0.433367089603573	0.505034766248157	0.164188398671463
SLC18A2	60.664886075193	0.0720828979573741	0.180773030524551	0.132252479168592	60.4489381895133	0.329284707865377	0.294991581668982	0.514211831211295	0.349215649244299	0.115681110788888
EMX2	47.6616979833418	0.0547331850109268	0.148659027357311	0.138181278003431	47.4021723541511	0.172852801682195	0.319145817230167	0.295533977813093	0.462638869085139	0.185792768464092
UTF1	61.5871708312057	0.110837216666482	0.183615471957185	0.12788097837352	61.3352413928712	0.21579439447321	0.447753998210443	0.453935005813159	0.424114021473618	0.192635929559967
CYP2E1	44.5690322381491	0.0532956627965865	0.221954792415825	0.113181288506045	45.8002973135886	0.095165145512125	4.00650626505	4.86884493424235	0.511324434216728	3.7312978758901
ITGB1	6.0493824956015	0.129857332268635	0.493367881186266	0.135112798841998	12.951862622327	0.252475738741107	0.431838921492325	0.748732526279567	9.79939225359324	0.262003068213927
NRP1	18.041167217574	0.0868696269949332	0.112784682562845	0.217504815698009	19.1431019617488	0.402419198472301	1.69050153299554	0.297745481679697	1.06958175679934	0.114382204508936
CXCL12	75.7850038717497	0.072429887254941	0.195347389912318	0.183664016520351	77.013516890031	0.954062590599151	6.12836242203394	5.07809815239597	1.70051864530401	0.145652853120574
EGR2	67.8389126227208	0.119856931182832	0.141744522438971	0.0889493809070542	68.2294307905802	0.298112160924415	0.472528184272708	2.03036016873635	0.287599587217013	0.133056830799269
NEUROG3	17.8970709104706	0.0809893442580548	0.249504535643899	0.0802304471672293	17.2445980692537	0.167961711027924	0.252706504383383	0.355927210887984	0.474049609332308	0.137128146924748
PSAP	14.780788169007	0.0687041908987219	0.272060486686836	0.171806109241883	17.1312355730067	0.284141299699032	0.271106238027068	2.12796245437408	0.619306213047926	0.263948846431995
NDST2	14.2856572295648	0.07734145721715	0.155435198691525	0.14075571643287	17.4540039623671	0.173344570217344	0.662475419445077	7.89615374567812	0.318452947395438	0.134872490328454
PPP1R3C	14.2874262268341	0.035192154573995	0.754701228230861	0.328694727859986	12.5644621800061	0.0669992880442389	4.40305977509574	0.999362858728294	1.98587273570311	0.0759165888827909
RBP4	47.2256364326412	0.950125999002638	0.140780183854854	0.139819052742748	47.5516847189572	3.25416540662359	0.277269146497235	0.272932104869831	0.522146162518475	0.138403270825133
GOT1	6.62615771183773	0.115215482118784	0.166818656682064	0.165775430987148	9.71079889871131	0.215855133998201	2.46400156340281	0.421301589326407	0.334504041603339	0.546882218642776
CYP17A1	7.24994210952669	0.0609985941145822	0.164953643190611	0.113021138286694	5.48760324402852	0.119053289912928	0.219111557707488	0.248205998677066	0.388931848274727	0.161967448860231
GPAM	49.7688912275701	0.0856130357582286	0.123705428372473	0.102223141729696	49.8773642448686	0.316072020205373	0.218521914114768	0.430601510174601	0.234165067049792	0.11248234793033
PRDX3	0.911846066794839	0.123088617728072	0.29229379393734	0.198168809051902	5.39097128314609	0.389539457383136	0.225924608066965	1.46731150574212	0.500816284803676	0.263404023200794
TALDO1	8.50380595004317	0.115106245484365	0.27498512670389	0.152020124896882	11.6295778991882	0.220307342426274	3.45723861258491	0.555447760091763	0.383483241022931	0.283049241614953
ILK	5.25477586762615	0.0921272365550957	0.351322343698748	0.189202723814567	8.68825811695012	0.160568053216022	0.301549082337346	2.12434985184695	1.39399052223323	0.16546581507408
WEE1	5.82895379457674	0.106061847364338	0.153565120521807	0.15536073946215	8.97425813626855	0.143539501203001	3.33338403845804	1.15261833886657	0.243741872888363	0.279214582195543
ARNTL	1.75532332675818	0.0666735559353076	2.14170125420239	0.169537425142674	7.15044143147813	0.134378992253725	0.149429936871369	2.30168393037875	3.16139580026246	0.855006936832411
MYOD1	52.7597811304766	0.0726752781746622	0.168344442610122	0.12227984641823	52.7315302143174	0.167385011171789	0.389852187754183	0.308475968852962	0.471114596984374	0.119180949676499
LDHA	53.4037913208252	0.122856330625724	0.573529814238114	0.211436789061638	54.3513462735268	0.205287593010198	0.399031581924001	0.691890441973422	1.55814261247679	0.227775731963206
SLC6A5	4.32466763308365	0.0355699883243675	0.0602102316612113	0.0378774438083299	0.846611468127549	0.0624372234306527	0.164595693015128	0.202599933274643	0.170561713863889	0.110589855576554
HIPK3	2.19796043827528	0.0581616342885063	0.74448473488152	0.181172519586593	6.95706925101245	0.239603498482767	0.468697493465027	1.45669314531704	0.722733001420194	0.170384567630507
CAT	6.18510190607182	0.0863152673626255	0.153732793290292	0.192077127020797	10.7380506871139	0.180390882485502	0.559634789085044	5.44220827628302	0.341388218587322	0.253925198807127
CD44	13.365658798232	0.0712356780829383	1.07825903236172	0.283112237678889	17.4206977149058	0.276467902527523	0.399783500259806	0.406507640118606	7.52852922187365	0.209458262344625
MAPK8IP1	64.3645251247065	0.0842562708812754	0.228248270409103	0.227859108638379	64.2349586607403	0.185654413520817	0.233712120693497	0.197938779916034	0.900477237947655	0.165598788700593
DDB2	9.89570066084073	0.09863217779408	0.186451016619325	0.13282707855284	11.8155063103374	0.173671040955958	0.400054123607292	0.55235265725974	0.314181137546066	0.486727652770269
FADS2	37.2287461451434	0.0885937342771105	0.106881606141733	0.278917134285427	43.8499139804141	4.95268892113646	0.129358110009065	9.20462526040367	0.887712112642145	5.41744170419099
SCGB2A1	4.75031802430565	0.0392539674330911	0.0906641586768454	0.0748199759307016	1.65663067765305	0.105236440110494	0.137393207021991	0.215017664149825	0.330934982841138	0.128482435013669
COX8A	29.2441231878095	0.136251041508751	0.30610379787013	0.190863252344086	30.4724529623358	0.192386414652956	1.55583407949688	0.393225153768872	0.452469411814859	0.205687179349853
TM7SF2	56.5930376872424	0.0999601403624549	0.244014867546873	0.12900623091906	56.6483108058321	0.448480413299704	6.50247959994016	0.432705242356912	0.424593883356721	0.145314643468079
POLA2	5.19099113750103	0.0659886631088961	0.106511914932927	0.174434453230631	7.57959626031982	0.362162184104125	0.195456013204542	0.537532986535008	0.295599041824961	1.29162046741632
AIP	44.8017198427668	0.0488188269657147	0.125157626710387	0.108550797711653	46.2409539761082	0.14871288733574	0.342064386057051	5.1950132734516	0.374519856522493	0.188306807487447
GSTP1	18.1487807354397	0.130657932757342	0.462832253651024	0.300461785420935	20.6133290211588	0.321358289007297	0.572362343241678	0.356336144749551	1.57306679979671	0.284990661575907
TCIRG1	31.670824256963	0.0729657034032207	0.178120440790862	0.132404380236148	34.0671078649245	0.146121158657229	0.327136687911536	9.7703021508141	0.624663469095612	0.245881991721417
LRP5	25.1880400188809	0.0780675490510291	0.309564422675621	0.195584421991553	25.9410597899093	0.431751611694596	0.341099102729486	0.199426428544352	0.767883362694405	0.103249345800932
CCND1	61.0511337637265	0.145497249577445	0.453889405334218	0.220153720731211	61.2341019064335	0.260789055318818	0.638744278079331	0.251255981462061	2.31928846142907	0.089357581566819
INPPL1	34.6382613039918	0.101810600464374	0.190026968102168	0.115958186672555	35.1379275810775	0.197056890512418	0.343921922881821	0.721358901767403	0.323882654254916	0.157988441298488
ACAT1	10.3782086143115	0.104712760981025	0.182092493361518	0.115271901642513	11.4205796231571	0.200036296921984	1.67297717735134	0.601407163459386	0.246541397090262	0.0713067130336491
FDX1	70.693521227059	0.071101454231866	0.130406105641069	0.106595996301338	70.5918386891163	0.137055052072269	0.33858106521485	0.501601359266365	0.27268556262132	0.151783462369082
NCAM1	16.9941522356227	0.0422392807555077	0.221296695238344	0.195997565733833	16.1495938193811	0.446550018848833	0.491159513044746	0.586613703381817	0.552973556744696	0.0849052777071878
ZBTB16	30.0849981681517	0.050437609160085	0.142350142329586	0.340083639308068	29.3837701190596	0.166199351075778	3.69492342969013	1.36084018834326	0.442956246956955	0.141439489004448
HMBS	32.2822146212242	0.0676028681771021	0.382958797726627	0.119793370841176	32.9674687862427	0.236782544330487	0.674627633112265	1.05399328291374	0.375752408875087	0.0843437375861197
NRGN	62.1549456948617	0.0979184474419994	0.251626307483139	0.119799113117595	61.774184721521	0.201233009722955	0.31418703141311	0.433262794538407	0.579300986341399	0.201240954030337
FLI1	56.9816308418847	0.0690726544692082	0.149285474336861	0.148633974378706	57.693562876254	0.211849623061277	0.96363333073477	4.96786526254491	0.470056966404679	0.159964361430864
BARX2	81.0422419090418	0.0509049018353695	4.04640023203682	0.12863006318905	82.6836202755629	0.1113535850856	4.81255425039602	0.44058033958726	2.57995022121471	0.116394697256992
ST14	5.07197763202035	0.09686498677723	0.620221556923977	0.368585649306283	8.53058225709515	0.21909981177739	1.16538586105519	0.26974035918341	0.610053826040794	0.311994613827564
HRAS	54.8562290527104	0.0974988986138456	0.425408396161727	0.142234244351506	55.2079912757773	0.138689954574582	0.372253663506605	0.22178783375147	0.76316934318185	0.121881698962707
IRF7	58.5777925944817	0.0579137380461236	0.240228702565953	0.155030263810359	58.420255437031	0.0899899693992791	0.35641283410215	1.39252736430705	0.41815343718778	0.29353547444644
LRDD	57.2246172787623	0.0787981558904648	0.167191483711637	0.125408484465407	57.0163040360904	0.169027027817799	0.304680192976404	0.650924840670385	0.374665647777345	0.284748091733113
CTSD	20.7794351382294	0.0884586476759031	0.25382372067924	0.197582003394193	22.4276154834985	0.195189488017664	0.42181906286167	0.924222008829515	0.673810102089172	0.345251401273832
IGF2	85.0532667199344	1.59719881915199	0.231913083151498	0.163575855483155	85.1981989595544	0.256169524833311	2.98016419604239	0.22773000601844	1.57059403592383	0.0879593490752181
TH	27.1590699774751	0.0747745866815561	0.354218978140126	0.160878405956517	26.5614642539715	0.145286900805924	0.384450599904165	0.29472299973769	0.591999356222426	0.208747200142972
CDKN1C	50.554005139872	0.101962313048396	0.267179446061003	0.136683311057551	50.34049440063	0.158179618949438	0.529961826660371	0.301054407259067	0.54724118027437	0.150657343202293
APBB1	42.9295398205454	0.0848397539617356	0.169297324041048	0.111875363450286	42.4306997868471	0.218718654604036	0.43925124009189	1.58657226584859	0.321734402359126	0.134431785309762
RRAS2	65.1505253487186	0.100719485909562	0.394234179654917	0.156814997467531	65.0252177820324	0.227152976012171	0.440745736938495	0.52131420348126	0.66185412789598	0.167318342709362
CALCA	5.80115320684242	0.0516708261986735	0.0802846454313007	0.081835719979857	1.38845984548408	0.0644721385875373	0.263092557079942	0.385982516559638	0.253223398609827	0.136731525931766
KCNJ11	6.21416984823878	0.0950788889162921	0.101351828544398	0.0816490515246129	4.42173648734658	0.180004329668824	0.245973269619795	0.299819134352686	0.203717319911741	0.149292148496594
BDNF	10.1875595436701	0.111158374203109	0.160673587985945	0.08185286682099	9.29061984785745	0.526157346611173	0.173339786961453	0.150093567570862	0.429930968603733	0.0991203767887828
WT1	18.9004416451756	0.0588406282337069	0.183960410000402	0.107323236628656	18.2007481868189	0.12693518138785	0.294695211823217	0.324166847152856	0.465282231952377	0.189035879348383
TRAF6	10.2776015711572	0.106205872886309	0.155210358756254	0.114162910535809	12.1035591712376	0.177620075888982	0.732382998390739	1.30200667409	0.265095987400101	0.256644606175531
CUGBP1	2.42719989435524	0.124031757796569	0.409589955427905	0.187721070136416	6.99197538650239	0.3547271381772	0.332668335077386	0.902191865688242	0.653332591747972	0.273766755224506
SSRP1	2.78286538718386	0.113175429996074	0.349862172249344	0.291709621430445	7.04330341261707	0.656235366322485	0.222520587425079	0.468543454478162	0.802809017526381	0.30624465109053
PRG2	39.9445279361082	0.0693866883676714	0.242021315358345	0.160845512229617	39.4821341075813	0.155920596806571	0.342080973770057	0.390378962726252	0.4676902696314	0.143390808051365
RCOR2	49.806243176306	0.0934248798176612	0.324240457777415	0.153082022715093	49.3855464263351	0.316440500734464	0.209556976959393	0.243826665689257	0.586982161010175	0.178433568267936
SF1	10.1410794301803	0.117759992801349	0.212296877324955	0.15986624806105	12.457500326957	0.233903734739188	0.556154389190555	1.53914898175768	0.364579413007816	0.196474781527987
SYVN1	23.7712146449498	0.0652053926097177	0.337990957969842	0.25492959762092	27.1239440141902	0.23061608201922	0.433211358298321	9.65487239780219	0.581122007390851	0.166020692031795
RELA	10.4164060178876	0.0727022169534116	0.440937217363511	0.149550479680669	12.4126337796471	0.151729468412065	0.271768346158607	0.876016003147307	0.70552392767647	0.135625059448413
FOSL1	83.1743941210895	0.0664016944217513	5.53133683641694	0.250396309123771	89.2870073473834	0.180753728676109	3.53472634240073	0.271062393500417	13.583520428887	0.14057405515577
CPT1A	4.26554814524292	0.0603243069539462	0.378558044078179	0.345014799055308	7.61963392916615	1.93701426450995	0.325288766752646	0.317205348808661	0.83606876134454	0.156661948289125
FGF19	67.6270590383349	0.0854687685874782	0.184723110905227	0.137948185707137	67.4353140954066	0.307795578914706	0.214149625959603	0.289728375253862	0.731380337846115	0.198664606722358
FGF4	79.1365303914569	0.0667823530620722	0.226696335271674	0.128363725544715	78.9217522383505	0.174730393513096	0.388585947814474	0.588682714619356	0.327832231514516	0.181637581339638
FGF3	18.6456416409532	0.0521956448735748	0.205487106156478	0.0724332072502657	17.878929767214	0.153656421150838	0.308847746065049	0.439299684954544	0.337820005205452	0.178325629214254
PHOX2A	46.949996485462	0.0541473023715115	0.184810273423148	0.129679138980718	46.871801795889	0.164277333468375	0.360187244085482	0.399498934985789	0.306394866433862	0.144107506753143
UCP2	102.747458269206	0.106085941978664	0.0959535143004124	0.622366123001899	104.309161167838	1.16447961857033	0.347419664856951	6.68421345155864	0.33217722533679	0.485271279278389
PAK1	3.29268357916362	0.184380707420822	0.392442353174129	0.170393585470346	7.12471079081708	0.847535384527664	0.242244594948913	0.358126708464808	0.899819718043925	0.44680712760401
PDGFD	58.2761085619256	0.0432698675875095	0.111978254182103	0.10905916964904	59.9713945402872	2.03366663828638	0.779191297618825	3.7309279251312	0.339947494123403	0.0813285060456262
BACE1	82.58011213808	0.0763450238992537	0.49359879115231	0.313869807485229	82.98845331217	0.27895580612402	0.459816764756511	0.167396255579474	2.65550210236516	0.119882824763235
H2AFX	17.190914772103	0.0768517444341238	0.187382179425205	0.130916828771133	18.3191066407336	0.251693229815427	0.381589894534949	0.689928253742788	0.345978487779706	0.194701173806968
THY1	130.37152791244	0.12662661942322	0.1519871623497	0.148623971290292	155.188670937374	2.83283406303911	0.205724776706866	12.938620825396	17.6683911437696	0.289423055304553
HSPA8	32.0830646289965	0.113745191759669	0.335721016151655	0.167158259041852	33.600760399742	0.297150160405872	0.626673369806312	1.67772729625518	0.583701939266872	0.171251677858029
SCN3B	31.0566884598491	0.0646199189864472	0.290895951344472	0.150997664273172	30.6698153882791	0.186533466867004	0.556519128142482	0.369839702595716	0.584565175941786	0.0794761271683657
ZNF202	45.4068597296759	0.0472663734728028	0.238699756007983	0.107235042385343	45.3134461038243	0.250078671686868	0.283791951831005	0.573468910806295	0.285669017682869	0.111584340772235
ETS1	28.0088578632671	0.0715973607306295	0.366282403549145	0.21948635405595	37.4567526705165	0.163058392229112	0.660806474500525	7.33024403436675	12.4930886720435	0.192006070595976
B3GAT1	9.90700901546078	0.0577868884611838	0.189580456960682	0.105476165322088	8.54336452526758	0.129687034595497	0.316347355848776	0.394641492950993	0.31979885073064	0.134348544526669
CCND2	21.7748698233439	0.27844628879319	0.0965714690485013	0.42570083886788	24.3836446763238	4.73864553300907	0.332258693773242	5.7475618817761	1.25343768462294	0.127748865111085
PTPN6	42.0572574555745	0.093137641892912	0.141557847681886	0.138212198913603	43.5882117682599	0.208060097428789	0.338002825665039	6.14089295247425	0.293768049873303	0.312123563088288
CDKN1B	3.23761504909326	0.0913629281768165	0.149313668534279	0.190016677529214	8.10811509096338	1.05621731951235	0.436821929104497	5.04250408895771	0.362309024419391	1.06284908733147
PTPRO	5.55059443962478	0.0421959889155387	0.0921492081875779	0.0519050495273998	4.1673754104482	0.0872762617690077	0.127559747263668	1.05535359860175	0.162730450895772	0.166470696525334
AQP5	53.7271349248037	0.471524569952199	0.216267064247584	3.11042925755267	54.4184875092782	0.181236644476751	0.749242137045002	0.339688994433051	0.48166030684469	0.156197858198877
SMARCD1	9.65862301609796	0.0997740588938098	0.313184899099988	0.130557535342369	11.6572376904416	0.213897942959562	0.254719877250745	0.75842574933258	0.498397439384724	0.192056286251634
KRT18	27.1250687876605	0.166035432555884	0.101960079901731	0.532644008729972	27.8934979891283	0.438548414246123	0.307618390002254	0.197992231813122	0.781592603117586	0.564596348717832
IGFBP6	57.2654347494385	0.237871736160684	3.37607411576991	0.432097915647834	63.9356921691199	0.155146971916565	8.90731696975642	0.249936311665476	14.0074848274807	0.11892015231053
SP1	2.90262536153056	0.108397273963148	0.190982425002118	0.145354145720639	8.08362685653564	0.251530960335047	0.735964697337772	2.90576015115159	0.246475424545461	0.546310724381173
TARBP2	52.7190184594988	0.0620792185541554	0.208954484633555	0.142475577080087	52.632284368562	0.257026568105044	0.243772804003497	0.276590072158861	0.54852927474488	0.18624395392079
HOXC8	57.6482583518554	0.295017323105656	0.258104272679935	0.143974199237317	57.5691685348462	0.16946513933198	0.182656644786896	0.187354442529803	0.903889154712512	0.149215452440301
CDK2	2.9015624288109	0.0702502388361295	0.338079466462708	0.118279559834679	6.88546675422498	0.175702119020659	0.153555799814357	0.52435412708285	0.864569003044613	1.25623486554039
ERBB3	3.92242390076914	0.329504569803129	0.435017990101998	0.501607612865486	10.5927955860071	4.11933515622579	6.22354044522521	0.151396866333902	1.46047870984419	1.35580857111288
NAB2	82.1634722489349	0.0906922120530866	0.24806626174364	0.116568526442697	81.9983731542844	0.238763632135541	0.250700712631316	0.342777572286605	0.591509046876873	0.195075875300912
CAND1	2.41046940022699	0.11718860482866	0.340975533499487	0.223011281366779	6.98419323662207	0.326814283229972	0.174727929720844	0.579583395710419	1.01662511431477	0.342587555083579
MDM2	3.55932815114477	0.120388024194566	0.208859707491218	0.152196258547149	7.72283949562614	0.19955338371363	0.475896506900057	2.12558237824752	0.269383272230799	1.64166265264872
CCT2	2.15953443950378	0.195329746535946	0.614568129204802	0.304091764018645	7.31143588441166	0.355190405325157	0.207523134521235	0.748522177187754	3.36235903959814	0.186145109389549
MYF6	5.69075682786087	0.0346267100150089	0.127851806112332	0.0954985556479271	3.2349646437284	0.131348141896219	0.359317686396464	0.162547160428347	0.240147409076816	0.119841053909319
APAF1	31.7756404643274	0.0940795169379409	0.0706316875667238	0.0856865895247979	32.3892837231779	0.127064004785782	0.321826828080385	3.42600563350367	0.210365792463322	0.172735152126186
NR1H4	2.97566967539433	0.0261231442395898	0.0576410807420173	0.0313390034913004	0.815272370900808	0.065009327846137	0.119322966515157	0.0961164734518265	0.0674713430300445	0.0655979336203522
ATP2A2	4.86127727308075	0.114089146287898	0.482365598301262	0.176875434493498	9.59551460457205	0.26591995805694	0.446232908417168	0.317592196840388	2.3761485171394	0.361668854498376
CABP1	25.0567195715831	0.0806713505463282	0.165017576610324	0.120526870463187	24.5333898710892	0.191224918405501	0.286845172278267	0.333309185398403	0.50759267025563	0.125487627466814
M6PR	6.89758516053841	0.0919337660919762	0.229125804857198	0.191054892636723	11.3757460521967	0.230878309924108	0.188795007908366	3.93748247776781	0.631483358135339	0.3700972326118
GRIN2B	4.65396674477774	0.0473931475884425	0.0984614284131716	0.0569978487562285	2.1967356169215	0.099385682158423	0.187830577579113	0.634339034838436	0.220508389766436	0.100549532275314
SOX5	25.1865022792257	1.70180806138563	0.0925603485653867	0.209089695907362	25.5762479280094	3.28714540549561	0.715631283886487	5.9761601015134	0.269585563772805	0.102985802290559
KRAS	4.63905404562253	0.10763956382039	0.155165686496453	0.091891215832947	7.06702435209817	0.205385676761836	0.332126921074811	0.660267051517365	0.306236880564104	0.347381878198067
VDR	75.4995846864818	0.0517859251892905	1.78451417581843	0.197373564058359	80.4201627558614	0.0685658770574544	0.350319136791764	0.249029615397301	10.6930467054058	0.219253006110093
RARG	10.2119699089999	0.134979682773756	0.38725136826579	0.212780421645482	12.4336749950369	0.15887325759962	3.55189906961258	0.182765475712781	0.640322116667037	0.171730268634813
ITGA5	46.2588980322825	0.0638311392974219	0.230223989682509	0.174813253591001	48.7298742607924	0.175098466213075	0.441745956575925	1.5036562227874	7.11508304261464	0.140024071882085
DDIT3	72.655467711518	0.0649742248201556	0.215031806652577	0.194252846531297	73.0612115348755	2.11256374671198	0.20765252630339	0.169906529106794	0.807577532379875	0.189985843152882
CDK4	6.28385395758865	0.135534311822164	0.234632084303568	0.186228321809144	9.81951223769213	0.962819215578719	0.203443726899689	0.529907977738338	1.04463892177823	0.261508352375248
KITLG	2.03786955034546	0.0467411502261822	0.199031611779328	0.192415772861492	5.78621625362603	2.59253218085751	0.214292553750421	0.402008716360498	0.199710888716071	2.54651074122556
NR2C1	1.30225141237503	0.0987645543991378	0.424438640186541	0.35732255385909	4.99201933537351	0.436396859134428	0.261221007429681	1.30159860657256	0.437578244316025	0.252989189185405
CRY1	6.63334857128987	0.100099649252144	0.900806673603215	0.104536280018542	8.29316911676071	0.226096225095122	0.205141570188343	0.175323579798194	2.03463383650811	0.0858020713288976
CMKLR1	66.4125500370522	0.0769395265012608	0.123966313196502	0.166859786684065	67.3164819523343	0.239971313489529	0.19593491350624	4.24112449685324	1.09202941887358	0.485380448457113
HRK	65.5463275691185	0.103718841052651	0.215259562454077	0.131296589230199	65.5063029149669	0.181006240955617	1.49147828393421	0.587496133168484	0.385416633994848	0.225162909098059
NOS1	17.9161301041152	0.0561565050652744	0.271698724013015	1.31837250060458	17.0392503272213	0.713364236919127	0.207713337021393	0.202024865105795	4.20459384078947	0.0999631931047823
DIABLO	1.65969957663838	0.0918864052110446	0.468011752481398	0.219868788747875	6.17217651347573	0.446254291131934	0.203731932477794	0.383522083812969	1.39372450722675	0.277451160848254
SCARB1	52.3894800638629	0.0807527957224584	0.201640326934611	0.124371218594664	52.6473502895092	0.125056957217659	0.306300322028704	2.87324196944251	0.469688805819042	0.139896380903057
BRCA2	4.80359968382072	0.0500938595361854	0.0575392318129928	0.0634227019433537	6.23875651747868	0.171996683317638	0.123040820492623	0.510793163709248	0.215210124635694	0.449995149934388
CCNA1	7.74546250459922	0.0537898805669791	0.566486912313726	0.295979501080627	3.96207436386247	0.206857612158212	0.11654319977907	0.234838923208195	5.73924606151919	0.0512389919487321
RB1	1.54817582000492	0.0988007469942647	0.412230181993711	0.204141551125244	10.5053875298638	0.244157596773533	0.255055561693211	8.720587195302	0.771585526874162	0.563160585955187
KLF5	27.7385465176987	0.1078030669775	0.355193946469259	0.211580087452875	28.9834607958111	0.402041025610081	2.38651744371773	0.275521397424104	0.647676452576071	0.214558046100282
GAS6	21.0107121840705	0.0574689753086884	1.21042302044729	0.185455931302628	22.1241260788385	0.199845482912137	0.30799777723232	0.299730090536333	1.98845399863274	0.104213167020059
LATS2	54.998532091679	0.0618359223547461	0.246946952594413	0.16874883810452	55.2388704508779	0.16840731990223	0.709391413949477	0.278202445902971	0.605312662997923	0.131550989094267
CDX2	38.0381954871107	0.0949699709204155	0.223170828440404	0.128264978245424	37.5269109108199	0.220978146759052	0.310871495785786	0.337317671888331	0.686124794018026	0.223142983399573
FLT1	10.0706423141406	0.0848329915708635	0.135542575921533	0.0991633314057612	11.4892014187028	0.625976039294577	0.427903091991047	0.35055226726283	0.637564278804317	0.152757278006755
SLC7A1	10.619406112553	0.0597110577354311	1.1962649717562	0.215297965028536	12.9725104967994	0.109272839054331	2.06701126888639	0.161513875474763	1.8180494516438	0.213982478507998
TPT1	3.30523649623969	0.232721019275034	0.342320806301398	0.185288274226207	7.71878906141538	0.179537849412475	1.90980747634353	3.04240120893868	0.439375930132841	0.109570907303353
ATP7B	6.61467931300717	0.063862161959281	0.142014200709028	0.18153783268561	4.60751878839086	0.165499901580076	0.183674058148378	0.242750561198939	0.543485634502157	0.100990255556364
EDNRB	47.4017422608897	0.057768793599423	0.16805194433737	0.107934396445972	48.2944566234216	0.338217316615636	1.35867024975427	4.76784180630476	0.460373647028863	0.085885490649571
POU4F1	74.1942287879394	0.0694003920459027	0.148586332510115	0.168487948627943	73.9088551573212	0.381480451046407	0.207543022389388	0.897288449496766	0.313101292207005	0.35481242801154
IRS2	74.2019105843616	0.0574600810023027	0.174193236061939	0.246338925268723	74.0873667869398	0.274566240875697	0.307442926042033	0.448702054565494	0.482579169888191	0.137935140741444
MMP14	10.5741127363149	0.0912135158584641	0.352870459221475	0.156318471129934	14.1119150029124	0.221249425090192	0.223998786046503	0.355317448754357	6.88284034018318	1.00402012984566
SIP1	41.4821533994164	0.0807039710206141	0.139730788793961	0.081219547329091	41.3764614600096	0.152664009318506	0.256139199932853	0.179993621473694	0.266531977529471	0.0731882226201253
MGAT2	8.85486322650522	0.0479036328526953	0.209318092747412	0.0875730525849851	9.98191909439073	0.185557753698665	0.174503011620836	0.877615300978964	0.487645223060086	0.124990863225652
HSPA2	29.3600134941331	0.0750664867930319	0.293920153069309	0.178388887033974	31.4584265557213	0.106841458074518	1.19230114271507	0.157174251264561	6.81550846780717	0.568507456247261
PSEN1	5.21854268502748	0.0893551011051201	0.439174206680703	0.175403141586206	9.0852111941501	0.236923593604163	0.450046118649408	0.771633089228896	1.16175896313685	0.165203646256812
FOS	5.61206382535366	0.140043194962497	0.644563395444945	0.173308791948865	16.9306426441228	0.444979413037585	6.38782568396174	0.50832317867858	10.8626830383262	0.0848329037502721
TSHR	3.82284002282848	0.033436291636727	0.078943332257999	0.0577362609222308	1.8819040229525	0.0713217985467944	0.124681780334812	0.736723974532563	0.195532416481144	0.112023055695909
CHGA	15.4818219999185	0.0449422040204682	0.136176887579309	0.23322218922663	14.9365414252094	0.159400483622144	0.235738474881832	0.294062040152046	0.450182771736092	0.14782764599907
BDKRB2	77.9106530822486	0.0957912436547062	1.77690646195506	0.311028073556913	81.9311335771491	0.179486814306448	1.74349605480881	0.150722814992403	8.29140924379496	0.29538366612544
RCOR1	3.62830461229207	0.0806813340593758	3.5136334636812	0.256714965485899	10.9344431967354	0.376669943686832	1.34679563212685	0.384315267278169	8.423769608763	0.159611566223255
MTA1	12.6948428135858	0.111697963232881	0.276620572321881	0.205870492844849	14.2100109584744	0.346131720440538	0.413055597399568	0.379097565929566	0.61084852603815	0.102250946084657
TEP1	80.6870072008132	0.0747671247774387	0.190422020236967	0.108442663154227	81.0380835176275	0.0992205898695737	0.337623182376981	2.33094975568252	0.3869169258331	0.177728055496419
NRL	58.1807680255578	0.0766628031171652	0.33483740485434	0.160331251508905	57.8531304799427	0.136840832611815	0.29983704113641	0.579081053118891	0.529008890636207	0.185635555403421
ADCY4	58.9329286700507	0.0642110534479916	0.165228157040946	0.119921385073231	58.8505975176683	0.24290670095115	1.32917803468737	0.736302508869861	0.292573183188068	0.175380528739732
NFKBIA	4.40979854926027	0.0892546019474714	0.606319017392539	0.145919312831341	9.05867799037718	0.165223692425784	0.304485665384544	1.48225102777518	0.990344323473204	0.401469805917473
FOXA1	30.6140391569125	1.80511852856872	0.1352974867108	0.444835458532569	33.613475264599	0.930426988121057	4.38440249803953	0.585333823534163	0.112658245514839	4.46885964432772
BMP4	50.3227549953398	0.320422568044427	0.117300300795217	0.123657513284615	50.2715499279349	0.602876774627708	3.80397615445221	1.09074902889195	0.489917189082983	0.0750284706393777
GCH1	34.3338476603714	0.0643339884427271	0.120947303416685	0.0610517709400348	36.8285088975706	0.117922846864836	0.338502071908928	6.72724253150966	0.198828283209919	1.92083924910808
DIO2	43.500461635358	0.083324885630202	0.154798163298247	0.12608081824139	43.7247789596922	0.169957794495332	4.11880259363718	1.16064605017831	0.568889831432063	0.0766866677334532
FBLN5	56.3015018259827	0.0587308425862986	0.154810665360218	0.137010117977646	59.6697007101077	0.225088431106539	6.61252325357059	5.84831059222245	3.03087660038057	0.0860172302910487
GSC	64.5068683290316	0.0700032946802935	0.267548639575432	0.195448206740574	64.3256738834507	0.253122854067665	0.31390527279648	0.222592670428916	0.736333324885919	0.152925159682979
TCL1A	6.09209491566642	0.0364480072559089	0.13146036707151	0.0630195212681138	1.15666608940793	0.0657482756510179	0.688828177705209	4.92767624696102	0.18747231919094	0.0504319745069289
RAGE	45.0342498333197	0.10803756856009	0.302019165923113	0.155667417293573	45.0126733363384	0.254054941686758	0.194101678458794	0.145821990114062	1.15513325464516	0.184669844058644
CKB	15.5848419093312	0.151936779358068	1.20186114736504	0.316194214500426	16.8527004875942	1.0430822551648	0.231308950104886	0.144246145100955	1.68083268562927	0.170924848203973
KLF13	15.568757311236	0.0656968021947284	0.379885783355885	0.210530363990259	16.8553465397215	0.171310327822814	0.32998678078372	0.573087776777254	0.701516637207925	0.160464071169088
THBS1	10.5102286365721	0.113708134760596	0.308233136704415	0.225253866255229	15.240798182075	0.224352900752387	0.881881286871786	3.07402516618866	7.92681669512834	0.133160707112936
B2M	12.4351005451559	0.0887527749502545	0.226984073861204	0.417852759668276	16.3144686405797	0.18819206856241	0.281487116454455	6.28576320988085	0.99064844752562	0.509338572497669
TMOD3	8.42006755457173	0.0773545340335333	0.500654748748001	0.138485414341738	13.0739470706979	0.129943184477989	7.7416060698437	0.658615396477029	1.2850360378941	0.195147210184322
LIPC	6.29160569143965	0.0374759063502696	0.144710467561423	0.0645846759808513	5.24914612589341	0.119112947516525	0.145404160072194	0.198621197408232	0.326015030424908	0.123793273358474
TPM1	4.9137104810039	0.132032609506927	0.184238912108618	0.352932246053534	10.0929333816178	0.422751715248889	0.940664034629226	0.97498066515094	6.73668634265037	0.143090753077111
RAB11A	21.7773695813898	0.137996646870326	0.264345371980385	0.176171763337695	23.4822094297662	0.217526009279952	6.13756645786524	0.51677150455039	0.364106367144754	0.130699897962698
CRABP1	63.005280389596	0.198611457027275	0.176573756458939	0.294490591570693	63.4621817276077	2.01814198717909	0.44563636079361	0.266955120196886	0.461869616721794	0.133775476985893
ISG20	52.465672345821	0.0444436504319328	0.211233001423109	0.177682773020632	54.0576403971159	0.0932197728982851	0.288549013474921	7.01050941804293	0.622327629841238	0.231492413946547
IQGAP1	9.61821218434992	0.0957287447693039	0.342206561405135	0.242984173950988	12.7330259382684	0.243508713907992	0.940878170515428	0.946731295559083	0.982777373105552	0.162414466477512
IGF1R	8.55118979907578	0.105593418883072	0.430944798887434	0.567427049197604	12.0518331794714	0.766679587167503	0.726014214488607	0.232226974049656	7.05893251227295	0.137542865213352
BMF	58.3536912863593	0.0739136767759671	0.106332658796576	0.172990955217102	58.2529974127041	0.250159269704397	0.300396966749931	3.16094359576705	0.459320519005562	0.248638931674216
ONECUT1	71.7437137310459	0.0981981283872229	0.182062643641439	0.13497523271827	71.4521075640377	0.206709248279525	0.396913621870041	0.354447321241901	0.585210710073867	0.204782872581157
RORA	20.0161102089267	0.0746826890935594	0.142801302401321	0.114630964032877	21.3187313206789	0.151841730375287	4.45531132060879	1.59361714433127	0.264676095933384	0.271876059256231
HCN4	53.1023056875208	0.0643788225940566	0.268237990830718	0.14743443356942	52.7665786683715	0.179337241506852	0.355150955042937	0.313530192989127	0.4738909455395	0.164203007767866
CYP1A1	4.36981054251253	0.0429998972211614	0.12441898845804	0.0579854087318492	0.924383011900596	0.0703152553196151	0.348988045314215	0.142667082911961	0.218063039127231	0.098300279974604
COX5A	17.4996766422948	0.114682740897314	0.220826325176342	0.23024032873615	19.3252112964662	0.165909117473938	1.62237322268114	0.672768148966972	0.441058523971248	0.239048394633148
NTRK3	10.2868332035981	0.041301404027758	0.0879932685532066	0.0871463357421572	7.11195969806027	0.159534468421153	3.32012880961427	6.33919095168983	0.269939618554841	0.09047835941044
ANPEP	53.4684361699001	0.0851926428134411	0.214664701588329	0.11544423442136	54.0571861320098	0.286663628973773	0.240402769199722	0.29536295440509	2.00398981660022	0.100328555057755
PCSK6	74.3010933393677	0.0756396188247277	1.1758569162098	0.29881225462147	74.7873946086625	0.34069077376186	0.469963699630433	0.175258463219898	2.83695059880707	0.136056595252203
SULT1A1	47.0302131617347	0.0526363366246488	0.206619985036393	0.119660176600259	46.9611672987307	0.152158555269574	0.436365719878666	0.579335577044836	0.314397164154394	0.111772392324502
SCNN1B	79.1327772588672	0.0629340398195539	0.431418615116001	0.236478357849937	79.8235576162109	0.124078040496499	5.25226263500621	0.378576108450268	0.569796769268446	1.92631020198079
PLK1	7.70497550930494	0.0803083553628663	0.164655883694927	0.16678648460162	10.2398890960362	0.171590052956614	0.152071657491886	0.757411571813948	0.49607062115019	0.275453899450782
IL4R	12.3715102061347	0.0589302730287199	0.368994353724339	0.110518101101767	15.6821613795679	0.0570007871099163	0.281156554569069	6.57236724449523	1.14101024151578	0.337853251323171
LAT	62.4801740875352	0.0755791768082786	0.23290364736739	0.152648301416972	62.8625870817946	0.197599412683212	0.466660777126993	4.97991828352951	0.569576348653626	0.333979778523447
MAZ	8.44287163401347	0.0926570025402294	0.404102537913231	0.151305239194527	10.5707258831734	0.334873309639667	0.178425665526536	0.386275330946772	0.707556120319379	0.12799523230406
ZNF267	1.00662603807756	0.0957929276288323	1.83754134433795	0.1796630977217	13.6899177651355	0.378468031625337	0.181790801899606	5.7140118387859	9.38290522451865	1.18053393847932
RBL2	1.655237522564	0.0806019060253043	0.227823300903335	0.512273298340698	7.94757330390776	0.327055127094716	0.272893906155838	6.08241105281229	0.664578470368631	0.368083052576005
MMP2	89.3460212848888	0.150310561374392	0.222900558611663	0.221227381663447	97.8692326085675	0.473242950262228	8.46918452943028	2.49995134826139	11.0141375027504	0.160028321370397
MT1A	83.6359490179098	0.0513773273536158	0.556666314024581	0.428650018384704	86.0109935404052	0.213681227376614	0.543046060891639	0.339720522633687	6.35665769297056	0.301686803457644
CETP	6.08069981416661	0.0518809799234149	0.130226157609496	0.0598438746140976	3.32932945865957	0.0866902604383309	0.190972415160761	2.87148988532155	0.253033567488587	0.106660663077203
CX3CL1	86.4149660362635	0.0548573637482172	0.163168481176729	0.47861264669359	88.637381855495	0.186432016234935	0.413074894919172	0.708443773545108	0.277799405571885	4.45841976089432
CKLF	2.0702334663669	0.101200562536507	0.171580086909857	0.358448422457214	8.87202410456776	0.103522639941236	0.198449045958312	6.86933195756287	1.25676734052474	3.01953901175683
CES2	61.3389603129734	0.0686362831435764	2.18332528674442	0.283487486278441	62.6036635040276	0.107914158576371	7.83769790501965	0.264582126031335	1.61169424692416	0.15643316912874
CDH1	6.78536274491214	0.0907634964591808	1.3010368214244	0.482836905406725	10.4601551424575	0.416120302385053	0.904956917524184	0.130805849734702	2.22584870493685	0.532682945840795
IRF8	88.9299044756526	0.0903506579226307	0.121036291205672	0.236958474886027	89.9979977872902	0.180329796167267	0.562056569857826	6.16886024277673	0.400278157544985	0.36096484891574
FOXF1	55.2260244619516	0.0542948619439866	0.142435158636484	0.142835687071938	55.0281110122543	0.205835909773959	0.691620575026918	0.606571730212331	0.333749841350395	0.129218818635387
MC1R	81.0809148368623	0.123814525926738	0.395347827298306	0.202618770992843	80.7229042762331	0.233510973278228	0.255016541023688	0.367048895072896	1.35950886645019	0.127661415165094
CLCN7	50.4454139195091	0.083725311272938	0.240951511684315	0.13654560480456	50.6421179376961	0.191664899325698	0.307052859401335	0.587185823781863	0.610004064108653	0.171221120008768
IGFALS	14.7608480370115	0.0652358516651384	0.259228590413781	0.104081784896043	13.4321930009456	0.148675042792049	0.385013982857976	0.644753339683656	0.283646419871924	0.176598049594097
PKD1	57.4293312625944	0.079753149699855	0.234685535997199	0.144419522731129	57.3105817208403	0.23442387260438	0.320558559170617	0.319338432540274	0.45837225277284	0.183307113754008
GRIN2A	6.94813633160699	0.0377149824805909	0.0893614199601416	0.0909495118512312	5.18948198058394	0.0885059524800057	0.254772773929462	0.337217496928316	0.31452653357335	0.232888840807712
SOCS1	75.7197694639069	0.052421789294087	0.266640281962105	0.167614083487788	75.999822299741	0.181136223194171	0.244756626398117	2.89607172068346	0.324074228453679	0.217890970947335
MYH11	52.986269546682	0.0475901326786194	0.133204082948531	0.110599779672686	52.9767298029239	0.683159759277491	3.99361912109703	2.66476548757208	0.277831706026554	0.0865180405447622
PRSS8	43.4715825997553	0.0430188873286706	0.82247091791912	0.216411752451393	44.0620580996725	0.0744933919856502	1.34049414076783	0.123302548263047	0.69872761197417	0.502517656513098
PYCARD	13.8102628206099	0.048824783460749	0.251917514504513	0.177345129291231	15.1069014893777	0.140100760709706	0.540855720107653	0.990695522470239	0.372707011299297	0.125945084207751
COX4NB	25.0180436892488	0.0634333319745737	0.299946437343319	0.176557637436995	25.6044293361092	0.142740957880214	0.188068647367187	0.202034477827265	0.625793954187569	0.15298329498289
CYBA	54.8402638986485	0.0993696439348361	0.197344225604991	0.19467826085839	56.4971993324488	0.156949932481739	0.310387368086516	6.96821438505414	0.596421429022682	0.15969837586629
APRT	74.0773252509103	0.0819208400560647	0.388506831083137	0.144624342447395	73.927499167292	0.137231677947516	0.551577963290915	0.454770816951049	0.367232282885178	0.159328166624598
ALOX12	53.1158763194822	0.14548028964675	0.321698972479989	0.229480208927234	52.6950436545881	0.141754583433034	0.760975935320839	0.361871660625378	0.304897149917505	0.135247286877538
SLC2A4	16.376555872459	0.0685386926666849	0.123625738334809	0.125659909440614	15.5935748373288	0.145994591969709	0.33650441014554	0.301824098713009	0.294247187026507	0.376087847482784
CD68	90.0456650906652	0.0457735739319607	0.20751166887462	0.169120694938684	91.585429005685	0.125354245651123	0.444033653787405	6.23092915532729	0.723011488264797	0.295803928272058
SHBG	6.76370691696746	0.0589778131847897	0.134397279081735	0.100783209341106	4.33486358394826	0.110351702517215	0.230047843513934	0.29918571658276	0.394544404719299	0.176093721448352
MAP2K4	5.0014449366078	0.122919176744762	0.656533028373458	0.246140653873554	7.78882051268386	0.328078749849895	0.570560514288906	0.431410657239549	1.20502914917488	0.0828235445984064
TRAF4	79.7855744730517	0.086343853095872	0.213272869767881	0.149695248102277	79.9805020309515	0.212791675611997	0.233115991736829	0.403160705292269	0.446865858370533	0.279304635275754
ERBB2	19.7593326979464	0.115478087747989	0.187670881537969	0.203376620206436	21.064036694313	0.200763644945911	3.91946699057708	0.297747312213299	0.26575550251509	0.234476966248679
IGFBP4	60.1421590239849	0.109372292330072	0.17544511577368	0.441835095987538	60.7454479193463	0.54197703601823	0.764754858427833	0.565872657959037	1.17991639804131	0.151597716413025
MAPT	6.82722789665801	0.0397814449202767	0.15445284253066	0.0848793426258311	5.09200989068303	0.12967202255405	0.435511938056207	0.254549585747708	0.291843045730353	0.136090263564932
ITGB3	51.3548286852529	0.0824246546932464	0.203210769517697	0.345018466774548	54.6649568438172	0.317574944767276	0.454691320933635	0.562744360780399	8.90206131398547	0.0879064740059775
ABCC3	57.1652548907123	0.048694826950355	0.130834047626764	0.407859202817427	57.1805860709093	0.176206822132972	1.39604444681193	1.30492609659695	0.289617549908778	0.0978483247234702
HLF	29.52148762919	0.0655438676517359	0.104542663228263	0.13037890144682	29.043785904824	0.296962594998027	4.42577854687146	5.81904873105599	0.385991076961911	2.58482063767489
TBX2	53.4844836646761	0.165597040704609	0.211994016208854	0.142843175055415	53.3753000872544	0.318792100429846	0.424794660080033	0.296953545776146	0.405405817468346	0.124658572577285
ACE	63.4004624949832	0.0625518439285661	0.166836887921219	0.173632841742211	63.0947744749741	0.169691459776795	0.348991153160032	0.445977524303368	0.465603780494317	0.21021932171807
PRKCA	24.0010945404897	0.0252020374525926	0.535806300646266	0.856350640307808	30.6894096767214	0.487612785503018	0.256301820457859	8.55862750523909	6.79705973352039	0.060284727647665
KCNJ2	72.3849547544852	0.343311506686263	0.137894653269253	0.118929635818346	74.4388265150912	1.00610400631332	0.392725090223759	0.222618181299759	0.527423086055679	3.71175699839079
SOX9	89.3347867401492	0.106015141928352	0.29845737102323	0.160183558659985	89.1930318943743	0.151008294480736	0.373423266400928	0.299312046184631	1.18259133609506	0.206468229488523
SSTR2	21.7045641559976	0.0644001668811047	0.154523970692295	0.10070057734175	21.1075317313794	0.142659676038621	0.220670857332125	0.599732967888766	0.350831292790941	0.273015535877873
SLC9A3R1	46.4561285271483	0.0655153929708481	0.1958886785305	0.153728805112799	47.0589420667917	0.171774666685703	2.69925019540583	0.556865886339928	0.256934921590659	0.401717544673137
AANAT	7.49676426185072	0.0539493455445555	0.21055447011621	0.0907160109583674	5.71129721953741	0.120984238077944	0.278921627825589	0.336653215997064	0.315349210395582	0.0939431584486863
GAA	46.7030789682734	0.0910393621174517	0.13093819400101	0.204171048970881	47.11653178611	0.289079093709716	0.254022322121339	0.229521664119693	0.632375969596249	0.160499698167508
ATP2A3	67.5338726492529	0.0837309161634089	0.219039810841393	0.367845210108749	68.5726370612513	0.182421623782453	0.803982869447254	5.36215101865318	0.495652665071587	0.160253363338936
ALOX15	26.3006485679021	0.128119911481157	0.18563684341168	2.3815885423164	26.3131971578961	1.65394835267644	0.170028192718978	0.216560045867008	0.710138028611594	0.182563394690046
CLDN7	11.812018676815	0.0824014198996253	0.315998590679736	0.70956968267161	15.6285460725719	0.319349257573764	5.65637786949894	0.814656989072151	0.230797940125154	5.35007676539466
TP53	3.45857101302538	0.212634413086582	0.216822373292052	0.659009989764086	8.6648092993333	0.310680766993448	0.589813822507876	5.36730726327428	0.352251898977354	0.607018476943751
VAMP2	5.47683735477172	0.0792081480801469	0.400889355563428	0.291743475408146	9.69372725574038	0.256582616693773	0.862485346224002	6.26463873740398	0.626814847736697	0.120273986052637
AURKB	64.505996157646	0.0774207514845298	0.167199366591401	0.15434220259404	64.8474492495841	0.239097690101233	0.216223869994183	0.644094711836125	0.435820655315839	0.191417990544299
PEMT	49.6775776822956	0.0996427357449777	0.234977990465797	0.126045993980977	50.026675967731	0.24692503625521	0.650691810987886	0.330913097528283	0.643597722967364	0.0897883997574844
SREBF1	85.1517315232823	0.089367909069394	0.182470802429876	0.120195702376413	85.1130714101436	0.18250500874102	0.504415000038656	0.314360221101017	0.271851132232073	0.302276181855431
ALDOC	81.3575566516663	0.059641288338698	0.689514943903632	0.105804575464142	81.3080680128458	0.196287138708954	0.225568319894735	0.641990436547739	0.516881074087705	0.164146547552262
SLC6A4	10.356518222743	0.0599180825798634	0.175547456935889	0.0776156167815797	7.99302676429422	0.631277216765569	5.54735661982729	0.190297273953314	0.3669347948879	0.134956298474454
NEUROD2	13.1294340752648	0.0701189645840603	0.228158078749774	0.111811407983648	12.1966580218541	0.199739368022598	0.236272951298301	0.325326137920809	0.446283175703594	0.113620764882121
NR1D1	63.0529710846723	0.07008626794466	0.195045726641724	0.125460211483553	63.0350994634511	0.107969014265891	1.1773868426643	0.424248054367935	0.483996254783354	0.617565483049481
HAP1	71.3483038951031	0.0739276891417868	0.13126252625302	0.144918639753292	71.4824668173339	1.01843465935977	0.164210604018707	0.210749100175931	0.719206120919983	1.06887510630252
JUP	22.7061462250316	0.0994534818357604	1.20836752399353	0.279240205952127	24.9635874865551	0.26838992814949	1.40386353645004	0.21490668583731	2.55860842349911	0.337996463825217
ACLY	3.98003696644881	0.126570883828798	0.921831431678132	0.193726831566173	8.4529866792144	0.383436919928456	0.185844905891561	0.536750505718047	3.41984925998883	0.19872078565241
STAT3	6.96404255391456	0.0764238361877975	0.389875805299535	0.175795627229071	10.985041771413	0.30302978028076	0.341841141297158	1.00368939273892	0.657870931793701	0.421969207865015
BRCA1	6.33973938727962	0.0595249192372442	0.105195118872601	0.115578775656941	8.19274358680417	0.488914361570582	0.123211023749967	0.301495150114073	0.236969124129001	2.69812238779823
SOST	62.8563416564454	0.0684045615923194	0.265477812251974	0.156117154901725	62.4337955253121	0.194353710291266	0.43240950255772	0.425588126815585	0.477746091672407	0.180146607512033
PYY	63.2985589202298	0.0763955278429552	0.241674590159681	0.143741998920784	63.2247115886814	0.121725145377166	0.437139481132366	0.477205146000267	0.52071316027111	0.217011840314234
GFAP	10.806840976631	0.0651176127369817	0.144091970772166	0.112833039026296	9.50738332781475	0.142061819943126	0.28227144156226	0.293660678886513	0.419160160225112	0.196332992412123
HOXB1	10.114797072507	0.0457422149171991	0.122940001609689	0.103209384342012	9.06446803650541	0.109742139057447	0.262840074615155	0.311581956524823	0.374252911617924	0.188921830957716
HOXB2	55.3494683502962	0.0552922800683906	0.146548905199283	0.536267886849951	55.1023187239431	0.204531868425377	0.223302779826984	0.479236251900895	0.582258742117465	0.375931152981663
HOXB4	64.1834297671141	0.0718925842591606	0.17428270276302	0.179747405100686	64.062071184193	0.178016195492502	0.319882123654272	0.312050480575615	0.458902027661806	0.153889484097144
HOXB7	45.9407247209927	0.0444190623266472	0.129251504357041	0.130347581104104	45.8281232676015	0.291676092857703	0.144229876398746	0.183091954764997	0.619842724821686	0.288848259747164
HOXB8	46.5556197307782	0.0708250302749525	0.362519648499341	0.135729068134958	46.2008134997693	0.142993457685902	0.24449151828144	0.256851860385758	0.704089720445025	0.140513234041448
GIP	4.70472020223306	0.0449661337661937	0.119852662885859	0.0866193881429707	2.09573388955979	0.0994341458099263	0.185301380196673	0.208029952748404	0.212829084146005	0.114014944244197
DLX3	64.4311827684348	0.0645702884144171	1.37645247121788	0.136956744861181	64.4352048425604	0.114452314664769	0.221523752065219	0.23390066732818	0.761451875660302	0.13242320429612
COL1A1	76.601376160006	0.277225052060725	0.255353838595467	0.171573991736948	79.2825826741316	1.34015574439894	0.263148267643238	0.328580288942307	8.44564619407021	0.242175012832985
TRIM25	19.3284969073827	0.0893553974986582	0.251409335076115	0.126304844667327	20.4700842101753	0.198998617342356	0.371630326337608	0.522056065335687	0.432427835384041	0.189382146707107
CD79B	10.3198954167296	0.0719698245997948	0.182395358592128	0.127633335482637	7.94062607187682	0.113167422696326	0.619034465266659	4.99535593800496	0.444804030664682	0.0958847067426497
SCN4A	11.035769969936	0.078991234586403	0.177237434292674	0.0979154038839332	10.0485669544783	0.186572069347834	0.261787768236025	0.282742251078491	0.521342287442814	0.139633354702627
APOH	4.42997198879527	0.0331046883401568	0.113640381386423	0.0581010399866122	3.33372032469745	0.0777169344684474	0.0697939673518852	0.123581304764267	0.274142955063795	0.0727778593227016
ACOX1	3.1122976267955	0.126916060033429	0.294406866154313	0.21198734962024	8.6339381074854	0.317520307166269	6.03218718899275	0.399558331825057	0.449445457894423	0.191155987762227
CYGB	54.4668324121819	0.0904827942856151	0.228220504582217	0.129805087624089	54.4878812217208	1.04765347536468	0.262097322207331	0.459601584639558	0.835384998969579	0.115131755143202
SFRS2	3.3537674615278	0.117869206238695	0.186193597851299	0.159080170732571	7.98220229291422	0.307807267157967	0.382674772976228	1.6943134861115	0.458158095574137	0.318670468326402
SOCS3	47.8799163415641	0.0865544586269355	0.400537019287993	0.156922902228279	49.0959289281689	0.621358727661402	0.495533314641187	0.224379003856243	3.48319419342273	0.0891281734854177
NPTX1	36.7795687583193	0.181027012177868	0.227824714226894	0.120073321993341	36.3179303858629	0.17968621959205	0.230047463337045	0.304094573189183	0.607002070666821	0.13908178229657
ACTG1	34.6682289593125	0.137158295777852	0.374134479578469	0.233496119914284	36.2678154170791	0.279783424297685	0.755349165758797	1.07700432762765	0.642791902920557	0.191059509283634
STRA13	21.824741330411	0.104504419316622	0.31273460827413	0.123441068528078	22.50520610102	0.341601803479166	0.519341689139764	0.701087975468918	0.25475374105206	0.0883988643317711
FASN	58.8369011537776	0.0976688333171122	0.403585686372162	0.108518864415816	58.9905081063438	0.260066780351127	0.585035045491505	0.199002876871392	0.679602928514661	0.156508818338867
TYMS	26.7649781436646	0.0870322280585099	0.104338684558677	0.109580589518427	27.3934186575536	0.195937558134523	0.296221313043015	0.621894018619117	0.332541550007742	0.433379911245898
ADCYAP1	45.1445846576067	0.0614441587623566	0.378067433297274	0.131212189059521	44.8070354258842	0.25791416722095	0.237324746273735	0.298197219529928	1.4099623567697	0.130782436501672
GNAL	58.680244772426	0.0443768882694648	0.105011335948685	0.197514354621715	59.3032669117415	0.120987997772413	0.56148311040997	2.80822702024445	0.27522816822538	0.130185753609712
PMAIP1	7.20440269705673	0.0510668787977721	0.206687358760565	0.0844894434675476	9.97598878620174	0.0724535549756354	1.37501821395249	1.5491266466997	0.378774154853281	3.90875528818731
SERPINB5	29.1925571659214	0.098524759272401	4.51601468798506	0.153187717714926	32.8208938733653	0.12445162908309	5.00246673835218	0.164518311390395	8.99309131554869	0.546161901236044
NFATC1	66.2937398141877	0.0647843190850904	0.334134659488681	0.130833265033132	68.276732434191	0.216460694177803	0.326393693964169	8.18572689100986	0.695894929325297	0.117630578044849
LAMA1	15.3825208603029	0.05357389577035	0.318656093475648	0.0836953221441303	13.7039013533758	0.561165596521825	0.119071051942262	0.170471732985684	8.02220792694254	0.199552328198504
MC2R	13.9108912653359	0.0409687332558009	0.191600394099347	0.0892030877073152	13.5328695639765	0.137910824498419	0.0911407591309529	0.161576499834451	0.745021073129236	0.0758427623480373
DSC3	16.7915129633966	0.0824466292223804	0.925228517827643	0.166028533090328	22.3588215639951	0.251396191325734	3.55725454310512	0.187049170692017	10.574475335702	1.01754141115505
IER3IP1	5.76826460983448	0.14028517211746	0.226871135380453	0.15050937371301	8.41463956110977	0.25443273820786	0.288617453530839	0.37780891693971	0.871335532695793	0.29967509243136
SMAD7	61.79119703369	0.0626802930640486	0.394393194120042	0.115460706917351	61.7583925325092	0.140035824925924	0.182227367219259	0.456586809895421	0.707638247346908	0.176246020868885
TCF4	8.0544290226527	0.174907234613861	0.121927366173756	0.190142938923954	13.7254228855634	0.450710274145509	0.64546687220171	9.48419048468131	0.818377226787545	0.163756424690393
RAX	49.6706812038517	0.0812650338442206	0.2026447967414	0.148883320968058	49.3280286695113	0.138743825526841	0.447085340252013	0.516105224265616	0.406805191895132	0.207521056035046
BCL2	61.3769096963761	0.0452948092406916	0.0950237169319512	0.106217831802283	62.7113443379525	0.314343714738291	0.365285580264339	4.61436360705179	0.249593010123715	1.94244421711076
CD226	35.2352728379648	0.0525003929195721	0.124913020691231	0.201258855752164	35.7199956358216	0.109319398645037	0.507641415715885	3.67500566839229	0.39251734131981	2.28930599268024
FBXO15	4.52282081394379	0.035713740280243	0.0767075752156811	0.0917028034028751	3.07197596232918	0.145609205649594	0.114032805514489	0.41130738455896	0.156346243337746	0.247144680222805
MBP	60.7097263583479	0.05500011781552	0.2167408475784	0.121240539531959	60.75668025806	0.0927990831864773	0.684896582185532	2.25558475358092	0.223350200785608	0.206164858517063
BSG	35.4187625890922	0.0957002027125218	0.331709732324775	0.182284907335274	36.1414235823913	0.245753468889721	0.307167202419387	0.300505201785734	1.30016507549939	0.264333787942899
HCN2	52.8683096340259	0.0620768383397156	0.218760702405119	0.1538539624065	52.647142987279	0.144484470435748	0.372296874835073	0.377078099157229	0.326014359451366	0.112024384077743
PTBP1	12.6633471534385	0.107730361856959	0.32609863548919	0.188035502141955	15.3282857673426	0.215671329663659	0.346670463350946	0.855388723506697	0.708723537099718	0.414660701650167
CFD	78.1120333069709	0.0650338422935438	0.280242754167374	0.141034388190757	77.6925644438935	0.324611478009798	4.16295414638797	0.466257712856836	0.423579239088423	0.150037316462846
KISS1R	68.6322687594332	0.0800255010006163	0.28927732724038	0.143030711477092	68.2782314526703	0.23141182039614	0.365796018236512	0.369047857510206	0.496940881161338	0.240551809858027
GPX4	7.09634819832639	0.0874180731451726	0.152290331503029	0.179996088371148	10.6398704713921	0.368540177235881	0.535006267140779	3.08084605149512	0.306634109175705	0.440608590902383
GADD45B	84.5394446822815	0.0665111155667535	0.161877279894065	0.146377660126097	84.4901070829175	0.199279462760566	2.81607966696581	0.685328283436866	0.409489226445847	0.161015143732334
EBI3	19.4313621856914	0.0590708877217521	0.146738690196431	0.106269475329973	18.9084499423213	0.191907674961982	0.33500162158405	3.88084718646028	0.343045424738459	0.148769246275938
ICAM1	25.7851820945441	0.0561531017357775	0.214139047306544	0.146610273577099	35.2848754166779	0.145457806734272	0.116958580387594	9.20941729723759	7.68691634953246	2.88134759897146
SMARCA4	4.95750223309745	0.0945976728583853	0.23188153886563	0.14889262859946	7.98238850724839	0.243810380927599	0.675103211299698	0.602910505130843	0.312372968233369	0.2819268343097
LDLR	12.5901817047019	0.107352213628786	5.16526263424066	0.103394228510569	18.7726132065219	0.176570533545922	2.73165974182868	0.170006792347298	11.4974894201259	0.370549512673546
CNN1	62.6246198114447	0.0426755025784493	0.197684646482018	0.123795673964828	62.4049776642331	0.320182529503678	0.665891864117466	0.235661219829093	1.67614418103627	0.127830666384262
JUNB	11.5978532672292	0.130725014552528	0.347635898934187	0.196310921609654	13.9018454110301	0.238753850502215	0.714439285681013	0.344253022334724	1.27450023922313	0.187907361786271
CALR	25.0118761392961	0.0950187558464326	0.324281275729441	0.230745269240465	26.7553786102586	0.320478171902208	0.43671403325511	0.482195088777554	0.918876989980204	0.321078821819578
SLC5A5	10.3966603422341	0.0485611791870259	0.165609926095664	0.118247811695371	9.10901615869627	0.147582547653562	0.340103820188486	0.237616505659789	0.448765840847162	0.1336200258992
CCNE1	70.5837433094471	0.0607470475845038	0.214310810734162	0.104376360155157	70.5590437976766	0.149719503556676	0.153088410203679	0.246040827739953	0.667093129619075	0.254980057982595
USF2	20.6829845533042	0.0749561133657542	0.17737439379954	0.166814384538863	21.8547210141356	0.18719476959685	0.459564731515734	1.87337078717922	0.408237386499804	0.214474482298787
HAMP	13.1715757195711	0.0650590750839769	0.169911942584889	0.11574973718037	11.6028590341532	0.174960272566105	0.291964892659363	0.783267846223124	0.355501188354192	0.221047975294204
CAPNS1	21.9134841390859	0.102853422967363	0.215520905313544	0.170280017912668	23.9137791568933	0.163611941662438	4.71904012248486	0.83573866199948	0.342525382059256	0.255017183911381
MRPS12	23.6743304056648	0.0641414453007658	0.221395142298795	0.151944965872307	24.2613123250877	0.253087111601157	0.179840939091932	0.202775475223231	0.830983998233909	0.160334993608446
CIC	66.7294402423145	0.111481507110459	0.180362541449351	0.141327321003343	66.6312414314771	0.171667732439957	0.402786740408096	0.525350776121133	0.450410772756582	0.202731236770745
BCL3	92.7336431780651	0.0587572689822537	0.233041296908158	0.159049523776813	92.6132186015945	0.182232734341083	0.377881257618675	1.74080124986062	0.370833104887781	0.220424797759727
RELB	79.3286368074065	0.0715654070812673	0.181913984611539	0.117010496398417	79.2944670420507	0.130278007318136	0.221022341219924	2.34874017474875	0.257763195371352	0.21620204591535
FOSB	28.6355958117111	0.138263819742089	0.511480056914002	0.110214934026877	31.4557172536714	0.157099673568679	5.52161822824847	0.208905112710702	5.42765387362148	0.119214057434046
FOXA3	26.5636214677531	0.0823565116102201	0.196050277438424	0.100712116219898	26.0287989436427	0.200296881579365	0.240066688869898	0.30698957339495	0.440967568959251	0.143330998849698
HIF3A	13.6784410097256	0.0624316827986639	0.161845410629099	0.0939172754836993	12.7508712503464	0.208717957569662	0.344724883331459	0.290104043062608	0.42278187215924	0.13427270856374
FCGRT	72.1127720063337	0.113172087582606	0.100016020134342	0.113611866745973	72.1862837053898	0.346721210193715	0.533860829961162	1.78506312949243	0.265833578795432	0.233211881576737
ATF5	76.6186124257241	0.0790226357555756	0.222067521168551	0.109612721472583	76.5149357440992	0.602078840817183	0.146999012105943	0.729146670250403	0.526890628361116	0.871362914667017
NR1H2	4.58331815611205	0.0809038333566529	0.210730894741505	0.146563156976842	7.48756361429466	0.141684568943603	0.30348702406952	1.45353966396962	0.356932239086248	0.253821993092003
TBXA2R	16.9067780933362	0.0735368579422188	0.157633069592123	0.0939121507481634	15.9754208549531	0.178380743582177	0.251352250389941	0.587142093257245	0.520598781698473	0.162612664683914
SEMA6B	75.6033887191258	0.105059970417825	0.436596548409294	0.274971784065335	75.5362005567852	0.246047911563964	0.30593355424463	0.312065952185628	1.32407079272665	0.135879439579004
TICAM1	58.7305791435919	0.0595520539009968	0.295833063130238	0.129563965156042	58.4884756286917	0.124580534695395	0.561230674870549	0.59294655375403	0.34760522595006	0.2564529702455
INSR	6.37975298991919	0.0784863851749122	0.251782574213767	0.542840257385867	8.51281126432664	0.915270305543544	0.219067220147484	0.247486836979924	1.02473210465622	0.161260150838222
FCER2	7.64382555255742	0.0587331850750938	0.204207416619192	0.0988893169568652	4.50299853845545	0.086648458586928	0.500816558102632	4.44687541107619	0.375793677170906	0.107379432598619
DNMT1	3.36973773746362	0.0740369131501214	0.227485747289963	0.171849545230527	8.98865686808092	0.186262601183549	0.213640198725976	5.21481056646444	0.567178715776569	0.970794717621001
DNASE2	8.23386754744241	0.0536750191049969	0.196088697077659	0.216046857976849	10.3088288826969	0.225920590159412	0.194909643198122	0.683904035890476	0.461499048204259	0.485708143854257
KLF1	37.3459303594036	0.0784494109860172	0.203835648558562	0.11479291476183	36.7131374107424	0.195674223785741	0.257923480743384	0.415515322897805	0.389353581067655	0.241509997937992
DNAJB1	4.1827948731781	0.0679396413021902	0.532039272229567	0.218286535205138	9.8911998118779	0.186996186085539	5.42483222589847	0.268684452603644	0.643097360975499	0.472696077230932
INSL3	8.00096680968327	0.0637109154231377	0.139836738972351	0.0745828608659131	6.01742031959153	0.10114658201259	0.284782640413571	0.669220344133369	0.279248427939622	0.148674162671754
JAK3	58.7812399134318	0.0759236790407776	0.13595709143881	0.163977291378434	59.5208288919662	0.186556371061606	0.285779931667507	4.97819134154726	0.483161650254355	0.222367889565314
JUND	12.4395674674936	0.125191430881916	0.271351697944823	0.159631807001021	14.035619554696	0.220981681098849	0.946279836336537	0.414883065739313	0.427743976967279	0.181550988527972
COMP	67.4596224850292	0.0986187047524664	0.185600538340435	0.228621719275207	67.2179748610052	0.220963702393022	0.236291690831505	0.286958124166639	0.790132902722341	0.145986701810372
CEBPA	11.3505913171498	0.103566813240122	0.159587712626267	0.11760448901494	12.4388626353888	0.223853154409434	0.505944163001969	0.246791535333264	0.328643517754675	0.138984152388859
AKT2	11.9479710879923	0.0871685073587871	0.207702373746828	0.154743617245326	13.8763231955543	0.181845418816483	0.330863651328223	0.726115682909703	0.563349638135334	0.168274739630184
TGFB1	10.8753418782324	0.0698053748043401	0.62532767622982	0.190356171143734	16.2813332081607	0.20203261832007	0.176661392862502	2.71270313701517	7.81520148673998	0.148936527654105
SIX5	76.134718957102	0.0741577030172376	0.320177992369889	0.129254354979687	75.9073300026052	0.162245869169975	0.330330535248567	0.352051701789213	0.681066824160434	0.206725933739716
BBC3	74.0554192638808	0.0942335282804566	0.206695134792131	0.157113164905831	73.7451499487712	0.260387667938891	0.396847704161624	0.504455737869552	0.641020498317182	0.179315936940519
RRAS	25.3419255077817	0.0409566804639257	0.33995822086779	0.171083218919769	27.9880527521911	0.189955294233294	0.194163836241489	2.10058876174811	3.66278512789924	0.156739147569353
TNNI3	27.8448242715201	0.0636354091448071	0.249091156033493	0.199366987142964	27.3996241619044	0.156082379984766	0.270253858903121	0.414669862237733	0.387275637538801	0.133452611120563
IL11	54.1118210259056	0.071948626215943	0.930728905912918	0.183357230197599	53.7228982000224	0.180334196525981	0.209878735220442	0.225445482671018	2.35867194072633	0.212799010667982
PEG3	7.78041066785981	0.039962464832196	0.126616347618728	0.064206071214493	2.47831866456616	0.0868019634936292	5.81332078576464	5.26819011983028	0.255251069963603	0.0825492452619428
OXT	58.0565474000728	0.0741465645962667	0.228201552815223	0.164212817477517	57.6312978369811	0.16941613464292	0.464209196788876	0.407046263836878	0.59505172087846	0.210606684441221
PRNP	29.4849769446703	0.0507390693960965	2.47120232056123	0.264638323724461	34.0923672217044	0.247245910254857	0.519576744788186	0.405922347067086	13.8077858712584	0.228736537265436
PLCB1	45.611566011003	0.21497729217322	0.18985032769066	0.12703675883506	47.5190354022176	3.69826162704566	0.583366197318772	0.200857015595176	4.23762123887589	0.0605150846967233
PCSK2	6.5192975529197	0.0540282559925443	0.118027931767521	0.0951726428596188	4.69961529226748	0.129113961927643	0.208073384346874	0.209480329690115	0.288904383572298	0.155209624348524
HCK	58.6722184926384	0.0940105657364772	0.105549047278288	0.161538827440548	59.4240523199943	0.274163228665731	0.256316560542465	5.02192547905142	0.567453249141279	0.490466814114902
DNMT3B	65.3046897472133	0.0813422421013665	0.875664031591792	0.106543295027114	66.3905289261026	0.148646343229528	0.141508964281232	0.1989161998698	4.58877775858851	0.214610709085437
PLCG1	6.85347491400902	0.0871227387218259	0.309431038304263	0.145638824372952	9.53296520291113	0.216786854710132	0.321816090739622	1.07058455963105	0.563024330814883	0.181736641771497
MYBL2	19.9995135321401	0.0649328871190707	0.154978317451557	0.0970520020287477	22.7185575709007	0.146131845692162	0.175787718728848	6.4057169035432	0.446909578179487	0.215300303506777
MMP9	73.4628772257122	0.11991754713419	0.147099057649918	1.43964193401114	80.073444264917	0.193411759559327	0.296801413396961	6.79741118916295	8.65305360591574	0.591382292602033
CD40	59.9758633779126	0.0362869598657208	0.149937315598139	0.195518348122973	60.5924547043201	0.148581399339701	0.186734232951717	4.08811803300497	0.310056451190729	0.357806197210931
CEBPB	20.1919075458858	0.0931737530840077	0.381976358527038	0.154949873843905	22.6867087203882	0.143646816340404	0.372360972781004	0.652909291064761	6.79605714810225	0.200412858966255
PTPN1	6.04467117347938	0.0635761089014936	0.416933415138206	0.140270663719246	9.48195737033909	0.104223684644861	0.264776149928224	3.99246143620439	0.830280621623097	0.228170191419704
TFAP2C	7.58542191743616	0.0909001700362712	3.64812894705455	0.274416972438092	18.0379137587719	0.581834493672941	6.49591802024442	0.100245842719344	12.3590990629294	0.388919957195481
GNAS	28.8171418887208	0.131071433229013	0.214984241579501	0.154482986187893	29.7652735954166	0.286597920537659	0.563712729182624	0.869554637795286	0.588025703109513	0.157584353467483
ADRA1D	42.8440024645212	0.0890121110330893	0.38315383158112	0.114131398280278	42.5124193287387	0.130772255511228	0.337152211769556	0.247435073565871	0.83492833964934	0.128643022886862
PCNA	2.65358989653979	0.111481488797153	0.180563827011989	0.194201396835977	6.99130091253635	0.263394674369031	0.228474487190859	0.767688610822869	0.497628200833667	1.17839558457129
PAK7	8.35974749358931	0.059101138778086	0.139996158657661	0.0867151829093794	7.05420877267848	1.67275996459433	0.205441447805619	0.212729653514368	0.46149398814489	0.105750087018958
JAG1	30.2574782639686	0.173335302681847	0.391740344757982	0.139468079109173	33.2598687330885	0.183229756404764	2.09428008937066	0.151121800732595	9.01128908339282	0.250625954417165
OVOL2	70.8152412690416	0.111185032715677	0.233132059436509	0.410138319238818	70.8640794890746	0.291714176161219	0.491594475270458	0.158143074038774	0.711121203551144	0.143071968543341
THBD	86.3784392270511	0.0761252103615333	0.929259127772547	0.211902584411981	92.2762432562246	0.0720259101971704	1.16353895208656	0.294834790805629	11.5076817627722	0.136042726148061
E2F1	72.3794507206691	0.0715723646779536	0.183964087847293	0.102760137889113	72.359914056408	0.174736491412485	0.238530647399372	0.349898360763541	0.324357350931849	0.69824695725757
RBL1	1.88411994234538	0.0578265110550233	0.150710092736191	0.120638700051705	6.30739074728777	0.17278439133601	0.206985685996495	1.8615789581553	0.359502144058251	3.2906709036508
MAFB	33.2705473196878	0.0533798661383708	1.72724769532271	0.116994447805123	34.2437541097585	0.0955731802732062	0.445535412405148	0.312857411233649	1.15787577928643	0.116747199506458
ADA	65.4132895167678	0.0573314319559073	0.203008487583015	0.140847562368771	66.5747689585599	0.0915264615420691	0.205812164273921	4.14694203429298	0.305274088281465	0.283213905215799
SDC4	11.4822281997626	0.0781203520625462	2.15661629466486	0.221945556676946	17.651606032328	0.135193059599508	0.612940570194037	0.181757566559253	11.3996825008775	0.521978804130888
B4GALT5	7.26919135630816	0.130030651846498	0.210510693728357	0.258000057905677	10.4681844064961	0.53271447498593	2.27887554762128	0.296058173671199	0.793658735380816	0.272639397279091
CYP24A1	62.0022597767673	1.62566567503687	0.129918978629903	1.44292276957472	74.0659271952712	0.0691400390027034	0.889901871070517	5.7432643132172	9.20747554379457	3.32582973243564
BMP7	28.8427977180545	0.490246999027202	0.140999659865884	0.0817207128844266	29.9675378009075	0.944857514808158	0.754830600094346	0.098704262617823	0.618694886896997	1.94530234991823
GABPA	11.0234539984249	0.0816698124933477	0.26674594428639	0.089315565936037	14.555536112453	0.170806778573861	0.576935635811056	7.8784914877264	0.279447792371251	0.229760771240713
IFNGR2	7.23416453066079	0.078735669148936	0.37515262262996	0.164284371156131	10.1817740917889	0.158869670055865	0.229771091593293	1.3303733835452	0.89734737160451	0.30657191464266
SIM2	81.5254826500595	0.0682204445258344	0.160114467537597	0.0763195695866876	83.9597995552151	0.154862898214873	4.92387385518644	0.545964286247759	0.251080098168782	4.15750678537556
ETS2	5.39926051101508	0.146601562381082	0.872773484354115	0.206374535694544	11.6653054109095	0.214085204788615	1.17507082553074	0.264022957323781	8.0941709762542	0.440655952932122
FAM3B	18.3977321185348	0.601696705273752	0.088901617536118	1.04069239232954	17.6290866127099	2.07142004030063	4.50172783281295	4.50343630822699	0.182074273631034	2.90244109322753
CRYAA	31.0578218065777	0.0916451817434052	0.198194794584143	0.170834032791704	30.3485503736063	0.190042461675123	0.293156732829429	0.469791753530685	0.583248942385095	0.176237491326591
APP	13.364945863621	0.098537372606813	0.516785328407086	0.228699598778094	18.3732343583684	0.28993805476379	0.324682544071151	0.337751881760379	9.67266975742468	0.422243190202462
ADAMTS1	79.2083822600068	1.44108553502791	0.426775672465104	0.191415277703659	86.529919080702	2.34909688566777	8.39857981338619	0.192119429247648	10.3570421501668	0.12132211943427
CCT8	27.9492770641	0.0656502263605903	0.153243031204913	0.106499600788941	28.3167542800095	0.111424361027569	0.278603402569182	0.450983219527917	0.268300810203056	0.17937427872418
HMGN1	43.065848886848	0.0804808925544667	0.228333698781575	0.192918042084317	42.5590462611576	0.223014950151716	0.422334090246402	0.852679952362414	0.399769966197931	0.174056587494212
TFF3	12.2382806802154	0.0644764235823044	0.115671290879126	2.57795760727579	10.991057015341	0.561211972457107	1.93603192109647	0.691458795234659	0.314697376498081	0.0920351773074777
TFF2	20.0349520388287	0.0680716864849324	0.183713318625792	0.123800503614481	19.5271481643196	0.125286563840652	0.207120679186289	0.36202995626117	0.484229349296936	0.181632083438502
CBS	85.0138678546555	0.114939701048974	0.0830434088617258	0.145790219887055	86.4842258568668	0.825587326426989	0.150882931211142	0.250120669282586	0.38084114828663	3.31834368986124
SLC19A1	59.6798479387316	0.0793001489576255	0.311690545018989	0.172055572609531	59.4370842745134	0.244169406714654	0.237288001966872	0.409189510217584	0.806034266466737	0.176645395777179
USP18	85.6541707542614	0.0698438223626895	0.250262394218867	0.268562058535254	87.9365759387874	0.135338151998174	0.18669360406852	0.235091035206356	0.903763887955308	5.0825453841233
MIF	29.3240099775684	0.104948131915214	0.342823042727394	0.167657393607567	30.2407492406747	0.296823274319655	0.258080948790991	0.266522594840903	1.10760992157816	0.185040767589271
DRG1	1.07728956123372	0.117822426545887	0.485578713689488	0.210312219972582	6.14913931960242	0.501276471896204	0.190292706047171	1.17916843686216	1.19335533248954	0.296898571764881
TIMP3	107.564769079401	0.0849451785707691	0.227548466478411	0.159432727350574	125.502485181649	0.300865875525345	8.38840145776334	8.3700150234364	14.9450681656838	0.304600811556643
HMOX1	65.7991953811267	0.0696790580260143	0.196742575939731	0.128482193603478	66.3535315508762	0.171051729999587	1.37894277777763	4.40614580646668	0.383569297279735	0.152407159042895
APOBEC3G	92.2714232416719	0.0660177903367309	0.16334412837098	0.185957932868331	96.2944188868307	0.173986737440864	0.162343156645676	5.17068411924115	0.980361295712791	4.58809460089072
ADSL	8.4495846287381	0.0947467545268554	0.211483463965899	0.197902070356257	10.4288523385288	0.332198441780898	0.194959920093763	0.770993251826283	0.531043219058398	0.135407589928827
SREBF2	12.0230196769096	0.0866773737610143	0.29840643044114	0.139055203568062	13.724815947697	0.179199706278422	0.415589868062287	0.755899540024524	0.310301734030152	0.232644740056971
BIK	60.8195317298439	0.062190981975346	0.237930023599569	0.372140651573727	60.9174003274406	0.370831760316182	0.211135949068673	0.272395836369123	0.699233641751949	0.143124061930967
PPARA	48.027053214495	0.0621297360031637	0.175972713124694	0.156429408484994	48.1794066630865	0.175647092905256	0.27881522861376	0.401588557436433	0.428389633950244	0.226389808239184
MOV10L1	6.79581364748912	0.0518720895655806	0.111182110550819	0.132003700619815	5.55274084059747	0.0913777447295094	0.152242094429529	0.217559864908297	0.580920060267905	0.0979076017897342
SLC25A1	12.2303743278359	0.0900636198032787	0.366511602796968	0.191658533619445	13.7290408377666	0.224085958068455	0.29651177642764	0.313889324195995	0.771249612807968	0.161867898448243
OSM	48.4326562643324	0.0945000996290232	0.555004586517529	0.096506605184845	48.4943705914065	0.208785730542926	0.205997327511336	0.242892742239765	3.85641525747904	0.204746366607508
PDGFB	74.450956644322	0.0803179616797031	0.680579799488928	0.261539878458017	75.3296040157848	0.568242809085686	0.212246275956943	0.150192514800345	3.71824401796576	0.111873873160924
CERK	29.3555402214759	0.0669698756084932	0.170764137580209	0.132362582015182	31.9823093929019	0.399744206511116	0.289991641632467	6.95695951924258	0.379525361074126	0.166789420993429
MLC1	16.3410590113273	0.0761598241195453	0.170675390498434	0.150714753891509	15.2286969835659	0.164994682125462	0.286172064793325	0.365793809690445	0.367421365579701	0.201107124605033
GK	20.3812716125145	0.0785643032159816	0.155905593828779	0.131558716616238	21.4378872020164	0.174487732845478	0.425662306948085	1.89107141132775	0.42322357816465	0.249256496344131
MAOA	105.074333689556	0.0757296155792433	0.147002480116915	0.504680312771092	121.080411722465	0.112217182846969	7.51988421254426	0.464552323890563	10.4224231436109	4.98493517092584
AR	26.0354457723931	0.135573103058209	0.131592647068535	0.113167612776762	25.4950068247083	0.155560713665945	0.975679331663602	0.69366662995252	0.167878571464276	0.125629228570197
EDA	21.803175524217	0.0594567373296941	0.18379449770595	0.0842850416614188	21.2480531054567	0.105619395453712	0.189886609438189	0.262740775823218	0.503808843073631	0.13964903456548
PGK1	99.1832779741936	0.116014519209971	0.383148398613894	0.151542456681295	99.4318830411427	0.199213774499554	0.519407996068684	0.827887321092248	0.881233729980844	0.231627671332242
RPL10	5.37095900604389	0.0662273343278717	0.129459307188851	0.0357107236708981	1.74418034853505	0.0756744493648404	0.374833694849326	0.482069909289523	0.205757514174325	0.126760935061049
NR0B1	6.79594860569718	0.0396890426276581	0.104859042923314	0.0801012812514545	5.48136926112859	0.137826672048263	0.11453728445631	0.236770824959571	0.224389375606406	0.126204197115819
DMD	48.9166998766103	0.0332091182492884	0.0902530046502904	0.207969920628251	48.7698005851079	0.204645706274671	0.506925016880235	0.387895861607781	0.268570795158335	0.121984761515867
ELK1	84.2832632817379	0.0705293551678411	0.238400934856908	0.159959730326431	84.3016040198126	0.190648610627842	0.213035544905879	0.481323404639677	0.942567659455193	0.250326963282446
RPSA	6.09519243387351	0.108048049121525	0.14050749251143	0.110170580202042	1.98489127424427	0.0953611906284658	3.16485486284372	0.475082893960124	0.154962265590942	0.161367900803727
ESX1	7.69972281702881	0.04977612878098	0.160249295881827	0.0913653516226093	6.58764023966219	0.109462727480831	0.185750531234681	0.167096969514139	0.610229847858543	0.117922905317578
TSC22D3	14.0249416868997	0.0697673370133542	0.137478532306028	0.417720631444587	16.4424476487344	0.1631478140744	1.77781761298885	5.09748566889147	0.376759601474868	0.161512236937467
ELF4	2.26131991223711	0.0931983253678382	0.745909879835059	0.225329762494799	6.96055096448537	0.222511771611437	0.120126969393697	0.471291417081496	3.29928170963841	0.305125150509
GPC3	72.2415005033902	0.114656255019638	0.107270430268038	0.191826171564983	77.1518090203476	2.78680694324966	4.21868624240623	8.59325402826125	3.54346285800451	0.133273425010181
SOX3	65.0290506308851	0.0616673362350257	0.169693850039111	0.122790799578602	64.8985326931907	0.227920818032841	0.383791696012387	0.494677944689095	0.281178691126154	0.16437422809103
L1CAM	55.6122472481509	0.0511729853962723	0.425453271494914	0.151470166853833	55.308519579961	0.13031302583742	0.26191964346935	0.405209675622574	1.37978265902335	0.127164422920843
IRAK1	59.594326013662	0.0692510571056895	0.322433000857561	0.163016390114779	59.8135817522191	0.223603694670172	0.309728218116705	0.290493189903835	0.534643233083181	0.153461133996771
G6PD	13.08293662533	0.0818893886028985	0.315481080794126	0.149089994254826	14.8668362157984	0.364326280187331	0.683204628813902	0.349072394309086	0.508034104116092	0.194002413064224
ADRB3	5.26572848994573	0.0791350520269171	0.0904541911871705	0.068686487457631	1.60540179743871	0.0757984303169692	0.304044479909932	0.210327836561142	0.233683405679374	0.146039577836172
WNT7B	68.5334403079431	0.0730455902371926	2.88939886900163	0.180150460062423	70.1789488184362	0.439874152729285	1.08009222490494	0.104288556844076	6.30677284925224	0.229783191357077
