# Supplementary material for: Preferential Activation of the Hedgehog Pathway by Epigenetic Modulations in HPV Negative HNSCC Identified with Meta-Pathway Analysis
Source: PLoS One. 2013 Nov 4;8(11):e78127. doi: 10.1371/journal.pone.0078127 (PMC3817178; doi:10.1371/journal.pone.0078127)
Supplement: Methods S1 — R code. ZIP archive containing R code used to for the analysis in this manuscript. The README file in the archive describes each of the files contained therein. To fully reproduce the results, the scripts should be run in the following order (1) Preprocessing.R, (2) RunMEGAPSReplicateThreshold.R, and (3) Postprocessing.R. Note that the CoGAPS analysis and associated gene set statistics are stochastic algorithms, so results may differ slightly from values reported here though qualitative results will remain unchanged. (ZIP) [file pone.0078127.s009.zip › CodeArchive_S1/GAPS/ExprsTRUE.MethFALSE/NormalTRUE.HPVPosTRUE.HPVNegTRUE/nP10.nIter50000000.SigE0.10/Pmean.0.4783694677.txt]

1	4	11	14	15	16	18	22	25	30	31	37	50	2	3	5	6	7	8	9	10	12	13	17	19	20	21	23	24	26	28	29	32	34	36	39	40	42	43	44	45	46	48	49	114	115	116	117	101	102
p1	0.0133476169105164	0.0133978058823823	0.015929082710505	0.0148164705135615	0.013806710842354	0.0134415000445048	0.0142695694894183	0.0155051395813244	0.0159827186624367	0.0125610834439176	0.0143560963056567	0.0152226897247479	0.0124935517417976	0.0156580475607646	0.0144610994250504	0.0128659189430151	0.0129157934443154	0.0152864003831985	0.0134609838406406	0.0137650141695813	0.015566088058153	0.0153951784225516	0.0155434146421988	0.0146122185367504	0.0130856985103474	0.0149643336180853	0.0132451058285164	0.0133654854117015	0.0136261276538834	0.0130911585385949	0.0135385823959655	0.0156993258457878	0.0153481654609401	0.0160696464762208	0.0158714633409201	0.0151190489506725	0.015002918410118	0.0154004068399373	0.0134368086248971	0.0163230653107178	0.0129424552574031	0.0130559326012148	0.0131273875955877	0.0154690488443667	0.0156051363680026	0.016735656862034	0.0156617471752059	0.0132564549519079	0.01303521658028
p2	0.000359440922689291	0.000291145407099109	0.000510917838522377	0.000186506229932237	0.000973647075827063	0.00430745171210838	8.51891370390432e-05	0.000279465920840871	0.000297115294587822	0.000503619380373468	0.000913605506559095	0.000431088999299129	0.000205380070698274	0.000177648228745141	0.000113064732305308	0.00034601414847083	0.2375865727024	0.00145633488463572	0.717403528279521	0.000544874188647313	0.00346985200080622	0.000440853337721382	0.000552306000482075	0.000241958970912268	0.000196873968194047	0.00266692824401133	0.000715481005489371	0.00118911855200651	0.000351393961581005	0.000675798254506458	0.00011998232778685	0.000287772961352765	0.000876675915795346	0.00042906028411028	0.000253062580863002	0.000288048603991153	0.000465929479412898	0.000270121961166823	0.00530571894824362	0.000173308948085051	0.00441394815232735	0.000141304053812546	0.000107185330541264	0.000232684404743662	0.000324579100609571	0.000695691068056799	0.000371930635295295	0.00024257405090198	0.000252716718772332
p3	0.0947500892494112	0.000102634090340887	0.000120955662499435	0.000453811220512398	0.000144342686337453	0.0041747715633954	7.49705653430887e-05	9.07496892143926e-05	6.24305105908132e-05	3.84091006556218e-05	5.04349048697884e-05	8.46983166497418e-05	3.45597782284211e-05	3.66798001661907e-05	0.115779656671592	0.000171872680606129	3.72816282948294e-05	7.35712553317114e-05	0.000194750396727328	0.00349649247889489	0.00041087882926242	0.00856312195325879	9.47578863496372e-05	0.0282125957854195	0.128140897664297	0.00142235245316342	0.000105933416124429	1.02579893333351e-05	0.000107105613932842	0.0977097590450228	0.141633315567529	0.0756074372957038	0.00587981723536049	0.000549464657718855	0.0409677685334451	0.000696555148543377	0.0139984470274389	0.00270320166671638	0.000348517114243853	0.000321543930173988	0.0543958114865076	0.0446636715334426	0.130341362299075	0.000407788749860124	6.54953435767917e-05	6.749448986787e-05	9.06924192645201e-05	6.40867228618629e-05	7.29426005767509e-05
p4	0.24567492466828	0.000371885472045741	0.000236818798407524	0.000126445711626001	0.000147475170325325	0.00021348264228256	0.00023097784322497	0.000240114859350003	0.000251740488768513	6.81471725202453e-05	9.51426350499159e-05	0.000256694904501447	0.000172986993591016	0.000128270803623953	0.000154941878076808	0.187658793862582	0.000830734405881825	0.000500981204622179	0.000169036987996781	0.17452817926611	0.000370166677340424	0.00018362641197628	0.000175197051040491	0.000226954036747069	0.000136350249242952	0.000188553068283635	0.212699598037637	0.000232006514000421	0.000246718020117043	0.000153437569101695	0.00348668235639976	0.00020486045528589	0.000343090553404493	0.000194242310226207	0.000167692453112869	0.000151956256192826	0.000187969589987994	0.000251177439678024	0.147905806347725	0.000240664695266392	0.000232075402199656	0.000212222261733458	9.05312033920329e-05	0.000250022942877455	0.000278112099735999	0.000203171754834418	0.00018623264953327	0.000178784708880448	0.000477856569077542
p5	0.0147643194539566	0.0149616807536445	0.0142061273241117	0.0144080618306933	0.0146246116853537	0.0152504226634753	0.0145016294938085	0.0142968731910088	0.0141760171244351	0.0151773183159423	0.0145617484665399	0.014436520276913	0.0149215375052185	0.0141267196432685	0.0145257939850071	0.0150695228708512	0.0149437280156578	0.0142511662500147	0.014983762268913	0.0148399826953518	0.0144090459135508	0.0142804831087716	0.0138195843962149	0.014584763766351	0.0150725557649232	0.0143259910224789	0.0149575251373398	0.0149897726895615	0.0147502364004543	0.015094112248707	0.0147977539860208	0.0140834061079116	0.0142040980013092	0.0139547637747574	0.0143712290621652	0.0144799352254683	0.0145313973449427	0.0142258961007324	0.0149154041400449	0.013896230001796	0.0151178714674934	0.015076848801296	0.0148309765190443	0.0142573461612542	0.014177091135612	0.0136429521905117	0.014065702448684	0.0143971906928813	0.0145404511927265
p6	0.000147423174719532	0.000137663928524426	9.08128964276943e-05	0.018396901272603	0.000184244504594937	0.00220984797355967	0.0716289310293916	0.0345132255679212	8.27054569953205e-05	3.14347248125936e-05	6.26162065272652e-05	0.000261427362542607	0.0150329989340409	6.53104576861893e-05	4.00718075136026e-05	0.00385024764075141	0.168429408804472	0.0674849095753789	0.000191867960669666	0.149956710927931	0.000235531182458741	0.000304851451606953	0.0111671227012092	7.55040574721567e-05	6.36061417651609e-05	8.32621247997496e-05	0.000244869726800124	0.0488172210599428	3.27480933794571e-05	0.000155264603918063	3.13036762950683e-05	0.000810730505021821	0.000197863615137354	0.064701551362694	6.30024889128225e-05	7.93774047564614e-05	8.22569510640756e-05	0.000272056669679726	0.191746815868113	0.000229374422799552	0.143783670987881	0.000182651368341655	0.000635978659560826	0.000191451037146487	9.33657463588892e-05	6.8322551573845e-05	4.76056095769532e-05	0.00010212731060159	4.29702788639738e-05
p7	0.0163656613570893	0.000290075152763971	5.61577037920307e-05	6.99471288617852e-06	3.12959604236687e-05	0.0184125247034434	4.97585842498259e-05	1.5206437186423e-05	0.0576904444203755	1.79837893154891e-05	1.46435666663932e-05	8.63566297731817e-05	4.98362742635396e-06	7.28365873031953e-06	1.52120242366227e-05	0.0198378058054661	9.45291256937688e-06	0.00724175464614735	0.0411875739213892	0.0197544075981239	0.00302275934637342	3.52375777822116e-05	9.95087102408882e-06	5.10634637577168e-05	0.000739246160666865	2.44952431067916e-05	8.07577163282862e-05	6.11766357482841e-06	9.40576003626397e-05	0.00344936010566281	6.39618821194295e-05	4.53572647096988e-05	4.29448163929559e-05	9.41682367061689e-05	5.58462380938144e-05	1.92221752962421e-05	0.000157529613022621	1.47300902187488e-05	0.000120331119919333	1.69718663334633e-05	5.38103016351184e-05	0.000107592672064239	1.58063044982371e-05	0.00272843022294073	0.0609896837325826	0.0323983845139258	0.053127046430861	6.06875656268613e-05	0.0469622380861017
p8	0.0154097417606798	0.0186921660581452	8.25150369713247e-06	0.0193357696250547	0.0205444661598269	0.000852666518102418	2.22206700785654e-06	0.0134890140011899	1.91481253861725e-05	0.0112468963416427	0.015965002437448	2.93779371570542e-05	0.0392877946943496	1.93723495842361e-05	2.32633412097029e-06	0.00100000192426691	0.0133918791115439	0.00181840111807076	2.42285695603086e-05	0.000155403279373344	1.70021959064057e-05	0.000322997490646544	0.0282469895701325	0.0152306640133934	0.024456891273272	7.00075294665718e-06	0.00241876405191441	2.70862388024577e-05	0.000212159383827013	5.54603666326417e-06	4.27847469751615e-06	6.39204800904342e-06	0.0142128940241691	9.48932782589332e-06	2.98512100938667e-05	0.000495580150448016	6.77603871325339e-06	7.91472969947169e-06	0.00151804319170171	2.34410230015945e-05	0.00968886024960838	6.58855968860669e-06	6.17486166765444e-06	0.00328529215980422	1.44460057837711e-05	1.52948678699545e-05	1.54411031128977e-05	0.0664287005880985	0.0556909524070043
p9	0.0288731871143503	0.0132573196776992	0.0289801222878781	0.00232168271624558	0.0238085696673885	0.0170859202553154	0.0103285156840105	0.000249464901032573	0.000151384199207793	0.0246314663967947	0.0301420415932014	0.000216675655177831	0.00092848090507594	0.0294139436556778	0.0297424268545246	0.0321437944620847	0.0300587185569221	0.0142689347239914	0.0143437031136796	0.0262799311955673	0.0179338126499176	0.0211028217422134	0.000304980563997581	0.0356818196437467	0.0427641707587919	0.0202214154052889	0.0395249693551999	0.0247027746558541	7.16071718477436e-06	0.0358282387479039	0.0296811200006433	0.0189698876125904	0.0260929565616162	0.00406843494111474	0.0228033752484413	0.0319017064587575	0.0319829756330063	0.0417517280866325	0.0194332092261807	0.0330669153340208	0.029849351731174	0.0447130536358689	0.0252467258011441	0.0326434593027204	0.000638327527296829	1.38490287296175e-05	2.48212746107714e-05	5.96115472379983e-06	1.24130232128697e-05
p10	0.00900060780792419	0.108519961402475	7.19934774013121e-05	0.0148434327449889	0.0929604900973826	0.0891774483852826	0.00258401959038508	0.01990145499546	3.60228873929088e-05	0.0924921242599718	0.000127316997226591	0.0909124504526055	0.125582085903627	6.40399053204315e-05	3.38755279669519e-05	0.0822832406555699	0.000155156364706677	0.000287003592117674	0.000427050444983836	0.000695732239138176	0.000595253462466678	0.000293701089938451	8.96600297052789e-05	7.91488751827406e-05	7.94875929185907e-05	0.000114518205634675	0.000948531314849925	5.42629471504834e-05	0.145363591363447	0.00037236590498274	5.6739020397799e-05	5.45676119095418e-05	0.00104531599787036	0.000230549153981096	5.32613843948603e-05	8.30854342445654e-05	4.46281411928013e-05	4.2375577339187e-05	0.000294540507525368	5.7460691177197e-05	0.000101820190062459	6.01885186463272e-05	6.75862162508214e-05	0.000109416049509484	7.57108618575676e-05	0.00010455985376555	0.000167600657532736	0.000323924734573163	9.48964860071901e-05
[truncated: 20 more columns]
