# Supplementary material for: Preferential Activation of the Hedgehog Pathway by Epigenetic Modulations in HPV Negative HNSCC Identified with Meta-Pathway Analysis
Source: PLoS One. 2013 Nov 4;8(11):e78127. doi: 10.1371/journal.pone.0078127 (PMC3817178; doi:10.1371/journal.pone.0078127)
Supplement: Methods S1 — R code. ZIP archive containing R code used to for the analysis in this manuscript. The README file in the archive describes each of the files contained therein. To fully reproduce the results, the scripts should be run in the following order (1) Preprocessing.R, (2) RunMEGAPSReplicateThreshold.R, and (3) Postprocessing.R. Note that the CoGAPS analysis and associated gene set statistics are stochastic algorithms, so results may differ slightly from values reported here though qualitative results will remain unchanged. (ZIP) [file pone.0078127.s009.zip › CodeArchive_S1/GAPS/ExprsTRUE.MethFALSE/NormalTRUE.HPVPosTRUE.HPVNegTRUE/nP10.nIter50000000.SigE0.10/PResults0.4783694677.Diagnostics.txt]

Diagnostics for P created at Wed Jun 13 20:14:46 2012


number of genes: 892
number of samples: 69
number of patterns: 10
number of burn in steps: 1e+08

Initial chi^2: 6.1548e+06

Iter	Burn In	T	chi^2	number of atoms
0	1	2e-08	6.1548e+06	1
1000000	1	0.02	92846.6	159
2000000	1	0.04	69090	168
3000000	1	0.06	61631.3	183
4000000	1	0.08	55843.2	175
5000000	1	0.1	52862	169
6000000	1	0.12	43244	169
7000000	1	0.14	41917.5	171
8000000	1	0.16	40650.5	174
9000000	1	0.18	39942.3	183
10000000	1	0.2	39226.1	161
11000000	1	0.22	38841.4	192
12000000	1	0.24	38486.6	174
13000000	1	0.26	37802	170
14000000	1	0.28	37546.4	169
15000000	1	0.3	37293.7	180
16000000	1	0.32	36872.9	183
17000000	1	0.34	36488.5	193
18000000	1	0.36	36317.4	184
19000000	1	0.38	36092.2	186
20000000	1	0.4	35816.7	204
21000000	1	0.42	33492.2	226
22000000	1	0.44	31792.1	246
23000000	1	0.46	31245	254
24000000	1	0.48	30976.6	261
25000000	1	0.5	30673.4	254
26000000	1	0.52	30296.4	269
27000000	1	0.54	30122.1	260
28000000	1	0.56	29975.6	256
29000000	1	0.58	29583.2	261
30000000	1	0.6	29426.3	277
31000000	1	0.62	28534.3	285
32000000	1	0.64	27877.3	293
33000000	1	0.66	27765.3	289
34000000	1	0.68	27697.2	301
35000000	1	0.7	27577.5	301
36000000	1	0.72	27209.3	306
37000000	1	0.74	27393.8	297
38000000	1	0.76	26947.9	305
39000000	1	0.78	26398.9	319
40000000	1	0.8	26058.2	308
41000000	1	0.82	25967	320
42000000	1	0.84	25843.1	331
43000000	1	0.86	25719.5	319
44000000	1	0.88	25606.3	334
45000000	1	0.9	25501.7	327
46000000	1	0.92	25362.7	324
47000000	1	0.94	25496	327
48000000	1	0.96	25141.8	328
49000000	1	0.98	24906.6	330
50000000	1	1	24859.6	344
51000000	1	1	24995.2	332
52000000	1	1	24855.9	335
53000000	1	1	24932.8	339
54000000	1	1	25024.4	334
55000000	1	1	24784.2	332
56000000	1	1	24898.3	345
57000000	1	1	24990.5	334
58000000	1	1	24945.5	351
59000000	1	1	25025.3	325
60000000	1	1	25011.9	327
61000000	1	1	24868.8	319
62000000	1	1	25010.4	343
63000000	1	1	24929.9	342
64000000	1	1	24848.8	340
65000000	1	1	24727.9	317
66000000	1	1	24873.3	329
67000000	1	1	24854.3	350
68000000	1	1	24776.8	341
69000000	1	1	25000.7	344
70000000	1	1	24864.5	338
71000000	1	1	25096.7	335
72000000	1	1	24864.3	345
73000000	1	1	24901.7	343
74000000	1	1	24706	330
75000000	1	1	24738.2	333
76000000	1	1	24838.3	342
77000000	1	1	24833.6	349
78000000	1	1	24818	322
79000000	1	1	24910.5	338
80000000	1	1	24802.7	329
81000000	1	1	24911.3	337
82000000	1	1	24832.1	341
83000000	1	1	24820.6	348
84000000	1	1	24798.6	332
85000000	1	1	24651.9	340
86000000	1	1	24838	327
87000000	1	1	25015.5	329
88000000	1	1	24668.2	344
89000000	1	1	24906.1	339
90000000	1	1	24789.4	342
91000000	1	1	24896.9	348
92000000	1	1	24786.6	329
93000000	1	1	24991.9	347
94000000	1	1	24710.8	335
95000000	1	1	24711.6	346
96000000	1	1	24901	326
97000000	1	1	24939.8	335
98000000	1	1	24856.6	345
99000000	1	1	24915.4	330
100000000	0	1	25017.4	343
101000000	0	1	24901.3	336
102000000	0	1	24979.4	331
103000000	0	1	24727.6	347
104000000	0	1	24597.9	332
105000000	0	1	24695.9	333
106000000	0	1	24807.7	343
107000000	0	1	25007.4	343
108000000	0	1	24897.2	355
109000000	0	1	24904.2	325
110000000	0	1	25061.7	353
111000000	0	1	25067	337
112000000	0	1	24829.9	343
113000000	0	1	24943.7	343
114000000	0	1	24926.6	333
115000000	0	1	24655.2	323
116000000	0	1	24802.4	335
117000000	0	1	24709.6	331
118000000	0	1	24901.8	332
119000000	0	1	24691.2	329
120000000	0	1	24853.9	329
121000000	0	1	24918	338
122000000	0	1	24913.9	349
123000000	0	1	24780	351
124000000	0	1	25017.4	335
125000000	0	1	24807.7	333
126000000	0	1	24899.8	341
127000000	0	1	24883.8	331
128000000	0	1	24939.9	344
129000000	0	1	25010.8	335
130000000	0	1	24971	336
131000000	0	1	24928.7	346
132000000	0	1	24927.2	335
133000000	0	1	24901.8	329
134000000	0	1	24734	337
135000000	0	1	24972.9	357
136000000	0	1	24881.3	343
137000000	0	1	24782.2	337
138000000	0	1	25057.3	337
139000000	0	1	24789.7	348
140000000	0	1	24887.2	356
141000000	0	1	24887.8	338
142000000	0	1	25071.9	349
143000000	0	1	25089.4	347
144000000	0	1	24929.8	319
145000000	0	1	25055.4	330
146000000	0	1	24837.5	333
147000000	0	1	25019.1	353
148000000	0	1	24693.2	340
149000000	0	1	25016	334


Summary
<number of atoms> 338.74 <chi^2>: 24891.674 ; chi^2 of mean: 22238.2371175195
