# Supplementary material for: Preferential Activation of the Hedgehog Pathway by Epigenetic Modulations in HPV Negative HNSCC Identified with Meta-Pathway Analysis
Source: PLoS One. 2013 Nov 4;8(11):e78127. doi: 10.1371/journal.pone.0078127 (PMC3817178; doi:10.1371/journal.pone.0078127)
Supplement: Methods S1 — R code. ZIP archive containing R code used to for the analysis in this manuscript. The README file in the archive describes each of the files contained therein. To fully reproduce the results, the scripts should be run in the following order (1) Preprocessing.R, (2) RunMEGAPSReplicateThreshold.R, and (3) Postprocessing.R. Note that the CoGAPS analysis and associated gene set statistics are stochastic algorithms, so results may differ slightly from values reported here though qualitative results will remain unchanged. (ZIP) [file pone.0078127.s009.zip › CodeArchive_S1/GAPS/ExprsTRUE.MethFALSE/NormalTRUE.HPVPosTRUE.HPVNegTRUE/nP10.nIter50000000.SigE0.10/Psd.0.4783694677.txt]

1	4	11	14	15	16	18	22	25	30	31	37	50	2	3	5	6	7	8	9	10	12	13	17	19	20	21	23	24	26	28	29	32	34	36	39	40	42	43	44	45	46	48	49	114	115	116	117	101	102
p1	8.43220904115498e-05	8.49164170602445e-05	9.39488119342355e-05	9.1922250162695e-05	8.4656124014701e-05	8.61005952999517e-05	8.62474117115391e-05	9.70463094324883e-05	9.47407445733714e-05	8.19619667151965e-05	8.67192550316797e-05	9.11398837930985e-05	8.23081245513727e-05	9.24071103607411e-05	8.52155144189784e-05	8.50743592732225e-05	8.32605901120346e-05	9.67906114583183e-05	8.44966435184991e-05	8.6648987097197e-05	9.28307855079277e-05	9.32007559358501e-05	9.5381078426913e-05	8.88744647772255e-05	8.3277849079449e-05	8.75482951735547e-05	8.74891863013918e-05	8.42373905988996e-05	8.28585642909419e-05	8.27753491530162e-05	8.20346829117916e-05	9.35588056833278e-05	9.2935455668848e-05	9.61789655352887e-05	9.50325108282763e-05	9.13332314110266e-05	8.80960727466446e-05	9.10952146944519e-05	8.69246844435721e-05	9.5354919514249e-05	8.41345554932872e-05	8.03639425263075e-05	8.09362785326972e-05	9.65677840117006e-05	9.20723159713077e-05	0.000101764105706531	9.25762411946064e-05	8.19612349390775e-05	8.21100090377064e-05
p2	0.00455171025509103	0.00382590988080118	0.00553130799525567	0.00250387011690298	0.00825260265358616	0.0211616647153314	0.0013618397709998	0.00374660314742122	0.00385768994666441	0.00533144401449234	0.00808879823451305	0.00518644842206046	0.00280312302360608	0.00236625265766155	0.00144066264521117	0.0043989202042205	0.0961067863013246	0.0111085810884832	0.112153162502155	0.00608904250903364	0.019578304443799	0.00521351524615424	0.00588943382737457	0.0031188489714453	0.00304850979611317	0.0167316774244254	0.00750780496929313	0.00938084958086831	0.00438164817215147	0.00683852985585611	0.00185491424411232	0.00428070456346451	0.00808724924537455	0.00525637679707422	0.00343239187049635	0.00392632262302646	0.00549039059111887	0.00351343269326393	0.0252523249919833	0.00240157943822999	0.0255327465132179	0.00203261033548483	0.00150868207464388	0.00338998392543155	0.00403732096228898	0.00713739080298184	0.00468280755898945	0.00305114541930176	0.0032803841540019
p3	0.0168128602129565	0.00114580589636555	0.00123600911419914	0.00413673506340089	0.00148625309285973	0.0105578360939844	0.000966623112121032	0.00114603110470789	0.000751204829365875	0.000474141269715258	0.000667833842545805	0.000987507038584498	0.000509891187925484	0.000471391145869292	0.0212033009424298	0.00163247557953711	0.000588592769780357	0.00098133333487546	0.0018066964025481	0.0118668112839258	0.00295928902843535	0.015456022976335	0.0012926375807096	0.0220125248439547	0.0176932928635986	0.00608122339851545	0.0012003961817033	0.000174369274977558	0.00116466286977835	0.015298585811705	0.0194697916885859	0.017655347516091	0.01289701290615	0.0039717458398167	0.0220610096997553	0.00399301316504003	0.0192921075810773	0.00877955300259443	0.00297645103175236	0.00267918991813665	0.025457029267666	0.019754921286615	0.0276099616073336	0.00289429529721349	0.000816582698475666	0.000874782630158946	0.0010753041270391	0.000761911487021524	0.000932542789426113
p4	0.0404968455910935	0.00378505391030973	0.00283006043725237	0.00171162604449338	0.00212517150087508	0.00275517121670359	0.00269738175318691	0.00293641106892597	0.00296477192332591	0.000915582057774339	0.0013575967520746	0.00277187992715123	0.00199449222121517	0.00181386163716621	0.00210038264436958	0.0451390408594532	0.00658482940266965	0.00472596574910089	0.00208225262514632	0.0374140620548185	0.00393469339235388	0.00225806751101668	0.00229784207125957	0.00262657694114108	0.00192028056885763	0.00240329016626237	0.0397452173454875	0.00264566960473116	0.00280337976669154	0.00195663911431974	0.0157141954412649	0.00268934612956779	0.00380919492877556	0.00242061017222268	0.00209729887147851	0.00208164507634807	0.00236030856602566	0.00300327203810128	0.0447353213311771	0.00278674289303148	0.00258710130022866	0.00256335362969029	0.00134619131128234	0.00293296606821831	0.00297966481183824	0.00280833021761608	0.00227078193524524	0.00255616637630782	0.00445357233377436
p5	7.34127181972345e-05	7.42466271938941e-05	6.8528226373434e-05	7.29129101039245e-05	7.24365412202762e-05	7.54922985722195e-05	7.13537373080578e-05	6.92563829483022e-05	6.78582256265148e-05	7.55754839178178e-05	7.09300144664182e-05	6.8432972216875e-05	7.51305927071288e-05	6.87675343231605e-05	7.07614508127321e-05	7.39851336159129e-05	7.43718625046095e-05	7.06614186103745e-05	7.27683678263977e-05	7.22311594183167e-05	6.99645081386137e-05	6.89125731620176e-05	6.7424945878293e-05	7.12492294451179e-05	7.54423949621292e-05	6.86456944000491e-05	7.67148339738791e-05	7.30283315936356e-05	7.06880656055982e-05	7.52090958246334e-05	7.23568184991874e-05	6.78209240870962e-05	7.04523215506098e-05	7.17332529655927e-05	6.88430446494083e-05	7.07466006210334e-05	7.02156046519397e-05	6.84013121301362e-05	7.28512019872933e-05	6.78110085607975e-05	7.45095917750515e-05	7.409566712766e-05	7.13677433468098e-05	7.24655850504677e-05	6.86804235012031e-05	6.60431749568476e-05	6.67498523716419e-05	7.08891302177836e-05	7.14035460048268e-05
p6	0.00166087777746406	0.00154632396819409	0.00119644177593033	0.0239156970659511	0.00181208718359664	0.00855836767595476	0.017515122495192	0.0284553648927426	0.00104675291305439	0.000459628661670677	0.000842491699052833	0.00242261379769039	0.0236336787148477	0.000911593159520823	0.000558898235274658	0.012087327402208	0.0267124922793775	0.0156313780482042	0.00200447060643397	0.0216905833515094	0.00236538574408511	0.00260831186915572	0.018820252590945	0.00100804962655176	0.000874054928257661	0.00107940434894691	0.00222419743386788	0.0218981174226402	0.000489523915228442	0.00175779201016393	0.000481854544612026	0.00487431907090689	0.00206520664301545	0.0196927181922948	0.000879813530350387	0.00106719229476921	0.00109182695328909	0.00244124362381694	0.0231598387734866	0.00219987919464781	0.0244271085382627	0.00205743949144446	0.00442621447481727	0.00200069504160326	0.0012321548282546	0.000955531318525872	0.000714647706015373	0.00127852080171062	0.000616290504501701
p7	0.00812619840529535	0.00163467072605892	0.000596070387591382	0.000114179376288937	0.000408267733183819	0.00690100646142166	0.000543581975535467	0.000223715503513845	0.00559272750856598	0.000254519408532775	0.000201204671999791	0.000832186502413938	8.70617134969146e-05	0.000113584964548684	0.000201246877743438	0.00696356705638435	0.000149984869362733	0.00786171588892053	0.00533252655819225	0.00586561926069346	0.00577442429195432	0.000427907083460928	0.000159943348747548	0.000573135721391095	0.00289920620258167	0.000331745250380622	0.000750236843880876	0.000113853643519946	0.000861532131201044	0.00610128431533417	0.000657169771996179	0.000539997839381156	0.000512497170253813	0.000863551032416175	0.000591571966346165	0.000273047383427888	0.00112084358646206	0.000221577331496805	0.000958337634405044	0.000266977589563162	0.000592852870474058	0.00090483054469107	0.000228965243983468	0.00549620748700651	0.0056023554777945	0.00512021718186768	0.00542876731276722	0.000602647242996784	0.00511841532222666
p8	0.00235798155652079	0.0024243140074773	0.000146276680379943	0.00247741216358105	0.0024097107300513	0.00222269353150409	3.72759505536101e-05	0.00245759722947309	0.000244226456352584	0.0023354005005004	0.00236016852929831	0.000335092646625655	0.00276569530110364	0.000235649844910629	3.90185243581428e-05	0.00240787142388013	0.00235794170413823	0.0032289323988517	0.000271868488057721	0.00087444193812356	0.000219692651369758	0.00133194860141028	0.00253918789916448	0.00242240991566257	0.00249041281154389	0.000104593781258448	0.00353585956713625	0.000298954222487684	0.00105040819058861	8.64487302302421e-05	7.82501920808058e-05	9.86369333704863e-05	0.00238038597057609	0.00014347494873244	0.000346674043151466	0.00168909130702175	0.000109107788720974	0.000113171237766758	0.00291495123440577	0.000273864368765969	0.00270610541657581	0.000102084614885703	0.000100918832465899	0.00402151390812574	0.000200490537501649	0.000201550981361767	0.000201739367108788	0.00307474623897117	0.00285969175687988
p9	0.00297066593470043	0.00329362751764668	0.00294470952524624	0.00381532749571347	0.00305020528614421	0.00297922163991354	0.00373631217395185	0.0012019602665134	0.000901593796240016	0.00342406749951858	0.00321428252513358	0.00113820872449581	0.00258410729728201	0.00312047509059856	0.00348903425032616	0.00318216205591398	0.00330204144518658	0.00269903411625634	0.00274926767737806	0.00291891738819642	0.00282433741052607	0.00273492423612842	0.00134602049340249	0.00309274683927513	0.00328504527009036	0.00275458821668062	0.00330697720133261	0.00308479264157838	0.0001204703189493	0.0032072880693591	0.00290705592570961	0.00281257690827474	0.00289532067857586	0.00452236673500847	0.00292657077857509	0.00297652489876021	0.00297671261745916	0.00315675247592828	0.00283938950802545	0.00310654404576603	0.00310830896714582	0.00334462802802698	0.00288365540335007	0.00298375576448353	0.00200396815216069	0.000177534304408966	0.000276095767651161	8.97842519367162e-05	0.000149871085368487
p10	0.0178402478169882	0.0162415646014488	0.000905479236849119	0.0234890170839267	0.0141343417560265	0.0178288712649881	0.0102314271614122	0.0259522666006264	0.000539185397838692	0.017911011475481	0.0013579834631554	0.0169309650724774	0.0229365249889224	0.00094266456871584	0.000487182441203534	0.0174201841925413	0.00168284236122339	0.00248825065878798	0.00330083712115661	0.00434217841525364	0.00421834652460285	0.00242855970988646	0.00109522526645001	0.00103528330144758	0.00104683528614144	0.00138812100677248	0.0050775598986499	0.000721373391249723	0.0223629887259717	0.00293447108209495	0.000744746266357012	0.000741171174391298	0.00563291246797821	0.00214660991945428	0.00065911529267822	0.00107957962533364	0.000629810104254833	0.000583817030949401	0.00255202896764156	0.000773667875395193	0.00115220603224822	0.00079097205047391	0.000958589390950348	0.00128076487465872	0.00099709554643009	0.00127105168291376	0.00185858763516717	0.00273201205249521	0.00115115625237977
[truncated: 20 more columns]
