# Supplementary material for: Preferential Activation of the Hedgehog Pathway by Epigenetic Modulations in HPV Negative HNSCC Identified with Meta-Pathway Analysis
Source: PLoS One. 2013 Nov 4;8(11):e78127. doi: 10.1371/journal.pone.0078127 (PMC3817178; doi:10.1371/journal.pone.0078127)
Supplement: Methods S1 — R code. ZIP archive containing R code used to for the analysis in this manuscript. The README file in the archive describes each of the files contained therein. To fully reproduce the results, the scripts should be run in the following order (1) Preprocessing.R, (2) RunMEGAPSReplicateThreshold.R, and (3) Postprocessing.R. Note that the CoGAPS analysis and associated gene set statistics are stochastic algorithms, so results may differ slightly from values reported here though qualitative results will remain unchanged. (ZIP) [file pone.0078127.s009.zip › CodeArchive_S1/GAPS/ExprsTRUE.MethFALSE/NormalTRUE.HPVPosTRUE.HPVNegTRUE/nP11.nIter50000000.SigE0.10/Amean.0.8538043823.txt]

p1	p2	p3	p4	p5	p6	p7	p8	p9	p10	p11
TP73	0.0485877905356632	0.0178015961055985	0.282012316822676	266.851856604109	0.00806561009546497	0.0104048856886632	0.0228128060397756	175.575220807675	0.00669923420745128	0.0178951452418455	0.0155736222222085
DFFB	0.0146410271602425	0.0226355770135395	11.4086507440514	339.599245941376	0.0145940695268694	0.00850807555977023	0.024115441189093	93.6367129734771	0.00891811902389478	0.0249701838211937	0.0174550037936087
AGTRAP	0.0188299498573498	0.0165286396997885	0.308908284636721	25.1744963218102	0.0107940560733002	0.00864700917532518	0.554862605022175	509.925013991824	0.00657381633750601	0.0240820357493437	0.00831227710792271
MFN2	0.0799007468644728	0.022915555170321	0.14414870477488	1.71819333916452	0.0149837471928026	0.0106834042932801	0.120590993159465	541.046451083625	0.00831464441216878	0.0172171781336825	0.0179553895247102
TNFRSF1B	0.0433461785889384	0.0256418622367855	128.584357892741	239.062872483675	0.0174953985322027	0.0246799522471655	0.0408338779424374	128.893118788044	0.00587063308172652	0.0414084142780401	0.0418197531997399
PDPN	0.0214573631600527	0.00992993979025616	0.641190616235396	89.995762448297	0.0514322113039529	0.0789653579826072	22.4263932298624	410.128064379485	0.00413812926869079	0.0489117688316349	0.300601078837546
PADI3	9.80442363647644	1.07362438447504	0.169942889990295	416.650713234321	0.00919020812251407	0.0087672724870278	0.0203790706325775	14.0588215610271	0.00501991485245064	0.0194403090611358	0.183570327999722
EPHA8	0.0202520222436583	0.0263400250604695	0.346119429618095	441.954161404366	0.0160780682636445	0.00720780301188909	0.0486939697135809	11.2465010598035	0.00682243376077479	0.0174069362219894	0.0125250132311587
LIN28	0.0122366084687221	0.0163635949032833	0.0695192661571499	405.37379975641	0.00446005741047409	0.00308927653777497	0.0159096928692418	0.130337505032528	0.00222703657017375	0.0109489236266848	0.00421377673464833
SFN	0.0669082641478437	1.21083148324265	0.161778281766908	18.281099916691	0.0239483650404111	0.00690152660327523	21.850264342332	690.748528449522	0.00624377327475489	0.0128499580244547	0.0160645061296219
OPRD1	0.0212186431611941	0.0310744274262052	1.2803104301225	443.573343780545	0.0119838226438292	0.00754916977809932	0.0282215091763296	32.1438890588145	0.00893912241341879	0.021312761046722	0.0164284702343434
LCK	0.016349606112373	0.0413791022904486	217.348666347442	271.358666322501	0.00698288783705074	0.0116975915503222	0.0315622415615128	0.68718017378193	0.00432113803175633	0.0144738931506121	0.0116585805158227
EIF2C1	0.0275268026625204	0.0218104432295481	2.05579308200484	0.769019361206564	0.0117958946818633	0.0200584522492199	0.0305840911338541	522.014102527894	0.00605039743900984	0.0275834890032245	0.0397804758304428
RLF	0.0335866972725235	0.0144689537795011	1.57900714687839	0.305850004020044	0.0246518407870607	0.0135110235788891	0.0296282743652317	488.378512292381	0.00982408858976836	0.143745079676373	0.0272056921856701
KCNQ4	0.0237205804597151	0.0489678580544481	0.700986117141031	417.999203674251	0.0164697894586491	0.00856369902811816	0.0255188699285207	40.9865048308264	0.00990246688676276	0.0197930675162077	0.0181561408776256
CDKN2C	6.31965457361214	0.0327898718011514	14.3913202449189	313.915015470886	0.00629552640557632	0.36729242652085	0.0080930088991029	45.4385169614776	0.00466867872220324	0.041502906447436	0.0114734479250516
SCP2	0.0160556305329977	0.175203253964527	0.90282508207399	1.0041507614349	0.0130310875623867	0.00796546266049282	0.0168908295484369	472.76099908889	0.00865472194121846	0.00983244587822004	0.0121635684718337
PCSK9	0.0288741143079992	0.0156163865434243	0.367942166199178	474.857329633584	0.0221555591053206	0.00508018780038868	0.0329195690095532	10.1615771959488	0.00715339809498162	0.0293217676797935	0.0234698785300676
ROR1	0.00634701664740899	0.308400930663782	25.0727255925424	317.868525488411	0.00609080748044828	0.0700443327520097	0.0583099364305558	95.3660485691675	0.00480600936853101	0.0256895615580825	0.0095328628460421
IL12RB2	8.93095699107866	0.0149188582617442	29.3777976582291	295.619739907168	0.00746432740175988	0.300942367085113	12.4829771771469	11.0916659670197	0.00614531556678236	0.180857393942979	0.0109204773863615
GADD45A	0.0210400819342777	0.0324136498475086	0.200269630248885	7.64119337828022	0.00927608576136863	0.218688309316306	0.0988682421836166	432.245374104305	0.00535347271836787	0.0118601787340174	0.0103650145122184
CTH	0.0102114967498878	0.00749563779124168	0.455546229532002	209.705214559223	0.0508945731205881	0.0191960661283479	0.0406170686050025	89.0740068045237	0.00323231380682884	0.0873134948544512	0.013813309250536
ACADM	0.0499470883220017	0.452981727093447	150.436069232632	0.67549200833598	0.0115348766387796	0.0146044699750343	0.0153502885172358	364.825093637816	0.00743962799492097	0.013882063176273	0.0126946010714014
CYR61	0.00693494092138305	0.113581224744997	0.113651748124639	9.52530435739808	0.0203007815182395	0.00358100708703758	0.723523157392194	485.629838175094	0.0293876344664635	1.09828868836442	0.0153909843014056
PTBP2	0.0664108842928662	0.017442817520881	8.00053050871499	0.216830487745636	0.00853267054256412	0.0397793076596065	0.0184089642004658	466.886391493781	0.00595034050669405	0.0550943628548097	0.015582315561338
CSF1	0.0245621943896817	0.0410595935140711	56.0640037434845	182.479451060927	0.00951456308769567	0.0272203810004764	0.0253301040216881	244.133933076042	0.00626138851300193	0.0364756103410831	0.0125641955412728
ATP1A1	0.112090590770959	0.0230399628846981	0.18534836192947	0.633026715939608	0.0157479781988601	0.0226702727135698	0.10635001336094	696.95149513751	0.0060478729016845	0.0362062376144338	0.0338548513707139
IVL	1.96462495741092	40.8613156448028	2.69974117499682	301.831263481185	4.51832197163726	0.00785219358680275	35.5420088034121	58.3244798245235	0.00765505320190874	0.0072414991372898	0.00712905662549118
S100A9	20.1372041335876	59.2675460034006	147.764840781163	406.767832256974	0.130002387979327	0.00208654781520156	56.9041472114556	1.43832208806901	0.0169300853860143	0.0152864748617526	0.00845652778688072
NPR1	0.0154735060654103	0.0346727385321802	0.756573899168277	393.706538206001	0.00870781140145667	0.0107037286674451	0.0263184774702752	5.77572712331717	0.00639905083211196	0.0178256698286228	0.0253677246634071
IL6R	0.0118864558435974	0.0245950028317176	98.0109178879923	93.6389309959029	0.0175957520126026	0.0103727709927815	0.360876040464894	306.691846908981	0.00397794738484672	0.010808154948944	0.0101290842530047
FDPS	0.0554205713093635	0.0221103287122102	0.645972367959697	305.890619722426	0.017655827152454	0.00796869944303057	0.0218363341779453	139.575782146128	0.00996847252507538	0.0178579287097044	0.0159550235887157
LMNA	0.0141226530869287	0.0724431116174312	0.100405201904636	4.11096856218385	0.0323418555234266	0.0123846914010378	1.03191408786962	607.254493064486	0.00664682939367925	0.012811164496417	0.0198914544040937
FCER1G	0.0713168720432403	0.0148910302075074	245.128184259574	0.847947742614077	0.00476464529184136	0.319899764989082	0.189997289119195	212.522387219063	0.00822256482737421	18.0291902098211	0.00585910745982283
ATP1B1	1.96770914068603	9.24570918120277	0.218359054656715	5.04545404643074	0.0111878384845349	0.0118440890974679	0.0468071661900783	559.080458249611	0.0039193778493076	0.0130039814749025	0.0127350291679231
IKBKE	0.134726402754439	0.0255363944941411	107.698119427511	138.808950541962	0.0100711601360962	0.0289156331869594	0.0197910674736861	243.44440992956	0.0055304994580452	0.0185870730361498	0.0117529111479571
G0S2	0.00889350543103846	0.0290452855703762	107.218762161627	232.072299107467	0.0149865949298503	0.00515289723370914	4.30568369934965	126.693856352324	0.0143041083250949	0.949337297671557	0.0755726166169454
ATF3	0.2743080706348	0.0292333209516187	0.0325468489717515	122.542450071379	0.0166926555191619	0.00586417486077678	0.0810948134285783	317.656795357523	0.0616137681639167	0.0519335231674058	0.0219496894680214
MIXL1	0.0116977753005018	0.0288574434373255	5.96984177806261	466.411627499456	0.019845703043081	0.00740889487889606	0.0372244434511834	3.64638139076595	0.00493710024026798	0.0230243305942805	0.0170294395742721
EXO1	0.713312778834539	0.0085948155809944	0.250065226989611	51.121813391189	0.00736432758273364	0.0533859146622548	0.0215097452241313	354.400282430224	0.00653597325284312	0.096253334956886	0.0207957805390934
ENO1	0.0189210688286671	0.0256982899688297	0.630264808800701	13.3063110867766	0.0212954051517903	0.0175500419694718	0.0658009428171069	764.720594618239	0.0086109211089723	0.0319911362106928	0.0117515101782773
MTHFR	0.0244412253770973	0.0333696757456211	52.6871745328664	4.59792094247175	0.00956702539081412	0.00584400356878439	0.0259047758536721	393.739763135229	0.00729921345329398	0.0147573494657728	0.00967169589864672
NPPB	0.0148171465742653	0.0195737228382857	0.146794292385493	430.848895127735	0.0157327123851671	0.00869776583182976	0.0423138416981213	1.67700122885871	0.0048661235747923	0.0181031490528191	0.0192293807865102
CASP9	0.0254217420559052	0.0513704245368724	11.1541991602555	43.1119029119448	0.00645956910798941	0.0147706950253778	0.0133598064691237	411.322812043969	0.00623453179688911	0.0140297596519635	0.00974539193268583
ECE1	0.264627758869897	0.0111127347862017	2.70643806527137	0.294968136504944	0.0286420887467398	0.233534514524392	0.0369421746884185	580.682541130703	0.00611935762761614	0.0766908716535595	0.118362999489623
WNT4	0.0405993633486891	0.0799224080725312	0.125921878315146	228.608028576933	0.0146505984728701	0.00471287362684749	0.139101381598502	238.29222920922	0.00658278864206931	0.00990950211433181	0.0098387350633481
E2F2	0.185146139705641	0.0212257737005953	2.69891672381695	391.966120973034	0.00992037278616655	0.00829872893089114	0.0161804148492889	41.9714838098087	0.0103696714955245	0.0201029489474764	0.0127092160757196
ID3	0.00468567730624965	0.03420349273419	0.846765844468466	21.7360111544278	0.0107373706924528	0.00369623088525679	0.0199678332675274	390.177518455058	0.0135370370458603	0.0551148273682903	0.0124392631566589
STMN1	0.0702999690503122	0.0118413530459117	1.19110573705497	1.85026786618215	0.00883873246919348	0.0123464639750826	0.0152470391787008	436.989773575754	0.0161725833891939	0.0316936267104019	0.0170017200984468
NR0B2	0.0138061083390166	0.0136175402557651	0.226096257430666	371.786060237075	0.00598768556597162	0.00519600418091086	0.024170589765726	0.481482875253131	0.00578758969351311	0.0217320909417648	0.00874348397183503
COL9A2	0.0378511491085356	0.0143458243083819	1.40267185066872	413.230033224731	0.0104191465169418	0.0233130952024738	0.0249875625047038	61.9143158374293	0.00747519994178854	0.0366921034335476	0.0206499518389845
CLDN19	0.0187649860386079	0.0320821921177093	0.401242100264563	481.034807153194	0.0114980330331947	0.0101816988802812	0.0408544136196212	7.29562639504161	0.00765054600507627	0.0206818811832635	0.0128018146407106
PRDX1	0.0148122096613288	0.141237078354068	1.10177384846759	5.6157492081609	0.0102802389128768	0.0103563354639228	0.0276276719716599	574.854413069926	0.00923145954736485	0.0095337040193183	0.0132187279389046
ORC1L	0.11516127450828	0.00890679941849927	0.348644572712501	209.293204176299	0.00999170238860427	0.018227379534845	0.0181984690702762	196.40796936674	0.00497725060918007	0.028270125138546	0.0120283236733228
JUN	0.0271186428369782	0.549509209565462	0.124126318039381	0.627787457597329	0.0127071644053914	0.00526698935135313	0.197608362069957	584.976370689463	0.00788009465662873	0.0294926604364486	0.0128108486830996
DIRAS3	0.010757173177293	0.0218065106853316	0.203873247187494	327.614244635863	0.0233181470646492	0.00491416152695095	0.165083561987087	57.8102255124521	0.00371506052165528	0.0207978554790508	0.00839641878566127
TGFBR3	0.0332069479575467	15.8885596053526	3.16510143674745	197.889621458153	0.00800314920914564	0.0104702770256999	0.00927708691392741	241.692126854073	0.00630276055641247	0.10440632490076	2.39653855379139
GFI1	0.0218524825570189	0.0206919770633645	11.9321251444038	386.885136263896	0.0164730422328199	0.00623954291593595	0.0251535159239261	28.0758548673634	0.00464047589475312	0.0238366387894232	0.0118212649089571
PSRC1	0.0171630338816262	0.0126829742224128	0.176574932517304	402.470667529202	0.0103407560112495	0.00799767413564069	0.0359831044985761	4.17511746308488	0.00609288705603852	0.019182497304955	0.0185200381059558
WARS2	0.0299509413999198	0.0148064765408887	0.373571874839733	0.689049652724508	0.00946801845321525	0.0082238124244418	0.0214615325992584	391.014038712035	0.00597921617665226	0.0167110053538116	0.00950038882970054
NOTCH2	0.0353880185329865	0.17279807023003	2.90735271591982	0.904263665743657	0.00827956302564212	0.0107915571994412	0.0268258423681257	573.371603737233	0.0106777683075957	0.0259008740883162	0.0108711880938803
MCL1	0.0251864329987669	0.118777782671036	6.69966240533147	0.510949081098695	0.0160730247349936	0.00784322632839394	0.0337209004021283	639.22066064572	0.0130017555947666	0.0222014031257742	0.0135409497409536
CTSK	0.00995513381332341	0.0891133792100907	101.553114917523	2.32798744091066	0.0101641259098037	0.00517166150405115	0.38623537347833	420.246802911625	0.0110586357492182	16.2470187365652	0.0191578948970332
S100A6	0.00806944339235534	0.0165635166737937	0.147471126528836	460.279518887492	0.00454508760759959	0.00927998599741686	0.0301401404010261	0.111213985366908	0.00427950380324602	0.0139218127235944	0.00577761145778433
ADAR	0.164872226129674	0.00965827673421354	5.05796079940288	0.212393916881365	0.0121589029876354	0.0173702638210006	0.0387223800272042	567.470276405323	0.0081045724366376	0.0301366607597921	0.0170876240718426
PYGO2	0.0167766752411697	0.0216232166953443	2.07831066590837	34.7432540956534	0.00745251470239726	0.00928166122259487	0.012493671724608	403.17442092129	0.00543410968846108	0.0113546562999766	0.00925646057698391
MUC1	6.88696615600552	22.710822397361	0.313758834731056	235.06389112048	0.0166147669565253	0.00317793120741012	0.12519890300492	270.37004619163	0.00686499939938803	0.0762745444682138	0.013053793492003
NES	0.0254045906610533	0.027530626709988	0.630937409731237	463.010701419236	0.0164241823480545	0.01129795583819	0.0398366381504228	12.6713272728716	0.00748727311038595	0.0805851088939561	0.0261874029886822
CRABP2	3.58576212170372	31.7422234003285	0.740676368541422	87.6456093375452	0.0430616221108166	0.00602696547035733	35.4120194260481	295.192749293022	0.0121576678527227	0.0102299336040592	0.00474349256352896
ETV3	0.119472419234931	0.0242010843142575	0.38275836193227	0.4904769758707	0.02288630698971	0.0145688884529528	0.0279207824585212	517.596303522504	0.00843996435025627	0.01117710832835	0.0173873384344487
PTGS2	0.0105714535657969	0.20831329725057	0.0439500187266846	39.7192961160996	2.28990373713797	0.231089096535447	27.5322701935185	394.648457389669	0.00725236571185451	0.018022820848294	0.0637507415436559
MYOG	0.00999693079545374	0.0241250124633874	0.0920722537222204	429.247065164374	0.00656462307185131	0.00813069340876844	0.0219849085119019	0.241769007071757	0.00556598530766696	0.0208766779895347	0.00933478836513103
SLC30A1	0.0167233879281385	0.0124313206313438	0.400370841574011	128.94967760517	0.0118723091778542	0.00589899600598756	0.0846200562262874	315.012833220469	0.00702169621118886	0.0317320136375226	0.014959130520325
PARP1	0.170838372046896	0.00780537234110249	150.565300370051	0.160414620160307	0.0373079085883684	0.123447090841758	0.0211367484591107	347.132267242608	0.00811314010509007	0.0424408643296023	0.101310434959317
ACTA1	0.0122258756160988	20.4252569360297	0.702090144839826	217.624022993341	0.0357742614490801	0.0039207749633306	0.0981894423859932	262.553329341137	0.00433446967747564	0.0352460984364513	0.0162437796999438
TOMM20	0.012140860438065	0.0142946314771663	0.212447720906194	0.652939968938719	0.00676464745630696	0.0103486695008568	0.0325255854708918	369.135251389864	0.00604310873417104	0.0218463228846034	0.0119433684065566
FH	0.0215261937105956	0.0381344813035603	0.518029722440355	4.04998182624144	0.00833018605812767	0.00807254399562404	0.0215942341318275	439.698003542771	0.00565006350375643	0.0171305920899893	0.00983024751875526
ID2	0.132430871457376	0.0277894435321631	176.765296451411	0.479138023327093	0.0152874271281528	0.0277966693869871	0.0266643465983274	441.417662302646	0.0159953855688472	0.0709529804310643	0.0389245397632572
KCNF1	0.0165741494788858	0.0384219384131928	0.644643342372075	454.111779932833	0.0115496396964096	0.00639853724576858	0.0202021666319507	4.45384178798207	0.00551126662663501	0.0171605063596474	0.0163099428478811
LPIN1	0.0106701853264619	12.0152565883873	136.96372682419	10.4430859352855	0.0128751849010529	0.0131604257003254	0.0670050787318459	319.607666630126	0.00322317349465275	0.0158860863152075	0.0224384600836793
MYCN	0.0222176849060614	0.0664481216929631	3.17874282358799	235.034044375695	0.00894311360626429	0.00663741731498092	0.0160746574578746	227.041522185325	0.00489272317631964	0.0185324758871922	0.0130344149955672
VSNL1	0.105339538060019	0.709940384981939	0.0325853444654459	48.7544223479581	0.00729122294804271	0.0101365222762949	1.01031458166705	535.858647038157	0.00531243432063219	0.0140764975615547	0.0101612950848857
FOSL2	0.0752687953367716	0.0590592511715167	0.08676767704761	0.863894213005787	0.0320702666600177	0.0109804407104636	0.0706819192661078	613.420102926552	0.010095015904361	0.0568130070406103	0.0416421600035438
C2orf34	0.00930757388245773	0.0453754722950436	2.8773357046492	15.4879685523769	0.00664164550139965	0.0181448987587124	0.0202105893083401	383.287012029619	0.00501628968473235	0.0120790577015084	0.00877537104291382
EPAS1	0.0157990806663597	0.034817317462582	1.13980231308329	1.79265583285882	0.0191721157827289	0.0092838742914978	0.796463320972154	592.669499542212	0.00671694574408753	0.0159953917809731	0.0182330520049861
REL	0.40039302623638	0.00755841242879276	141.05642602367	0.10041454028688	0.346928498200806	0.0200225834393694	0.516942667056457	378.139897919851	0.0102730182008618	0.23126524600137	0.0352521804313972
CCT7	0.016447473265676	0.0159250360923257	0.792270981368099	0.804261454894367	0.0136667817870438	0.0155886195177804	0.0549519197132721	584.590066512848	0.0147550986797159	0.0268096691903371	0.0309449769325653
TCF7L1	0.0140151848150162	0.0157956632544308	0.257605313742636	218.197091331593	0.0162764499549445	0.00962054032752758	0.0666040342753038	264.289734192239	0.00634787500409333	0.0338506073501368	0.050478050987454
RPIA	0.00652093106130966	0.0560512865480916	2.21836692696049	148.397929999832	0.0080706825082312	0.00935779895271575	0.0149952190339568	257.137608833354	0.00797451075238059	0.0126260731475394	0.0477471155662926
MAL	0.0300529418855923	70.3775336410379	172.98951687458	343.780223326159	0.00979444556914538	0.00534451724367349	0.333634568507386	0.58790410620237	0.00558276645850015	0.00682953179650202	0.00506450286379228
SLC9A2	0.0247321685009972	0.00828759540012814	77.3412351922993	283.682906730214	0.00725712550578236	0.117989529214102	0.0368931213671053	4.63611037713244	0.121430110726472	0.0118695454510579	8.67227490006029
MERTK	0.0684333347974408	0.021876046161764	124.662420323796	9.42056474199176	0.0114807876656762	2.49835968863815	0.0266812129262233	321.178409530145	0.00730418940876777	2.18241629234823	0.063162083100158
SLC20A1	0.0185112882853863	0.0115620721330371	0.864578748497238	0.167139403145751	0.0230176057437749	0.0622610733170826	0.0765118332769719	530.308643644567	0.0116839826867719	0.0277101726151819	0.0158017856165197
DDX18	0.00945511663430895	0.0181601632710915	4.71536422656474	0.874449694466937	0.00993855049810511	0.0068636822924437	0.0183849871799937	439.993824588708	0.00883849304356161	0.0261970281523393	0.0161506524393656
INHBB	0.0132559317161509	0.0166637730356394	0.254166497115408	298.393664239064	0.0244007987948568	0.00682535425327444	0.049706315303507	191.656001599843	0.00699576848610926	0.0193418384346582	0.0196901595985245
GYPC	0.0101483937552308	0.113835566083835	184.602214038998	301.107576140903	0.0128258167336703	0.00576628296755401	0.0212360812883218	4.24811984623671	0.0119657214388907	0.0636527352771858	0.0196302562272491
CCNT2	0.0814532198833735	0.0160751308197438	7.72547921368013	0.104235809245105	0.0208734408932262	0.0197405039220442	0.0261858699276822	491.897928772953	0.0122440705790075	0.0246512954953621	0.051750605697743
GAD1	0.202082195814589	0.0115980731386236	0.322618239801564	356.873264266058	0.0105490212335638	0.057367582391157	0.0213645088094595	5.01252377768632	0.00393424523899882	0.0218143697020875	0.00995996297363871
ITGA6	3.08324066707049	0.0210112070767288	0.165179523945233	0.204427102484947	0.0225802215308271	0.0113931365643812	44.2067403566867	561.282612994753	0.00777888196810282	0.10007949019855	0.0833131315149228
HOXD9	0.0130144548329665	0.0229810469312696	0.384240304022275	281.418346277032	0.0139684399569286	0.00579274420794876	0.0390933769213061	197.639355871425	0.00621115040364588	0.0177922579974538	0.022359060963221
HOXD4	0.0334604939402061	0.0244700831172368	0.360275528345123	425.0591919738	0.0114700098847756	0.00670097046974053	0.0339609631511045	10.6688398487566	0.00500845157811676	0.0694799809799291	0.0157598189056618
ITGAV	0.064752741335989	0.00874974539289736	2.11676081292431	0.268647705124554	0.0243572101749318	0.880520935225018	20.9126933114186	530.086110326778	0.0100291763996334	2.95298318750231	0.0742058566104959
CASP8	0.0283324154074451	0.0465559019222399	108.160573483632	1.77707098726442	0.00702790560599744	0.00788276992519925	0.0281904053923034	373.131389098521	0.0112771442953627	0.0138668716982423	0.00794704400559963
FN1	0.007976209539909	0.0569621945767199	1.25288345191101	101.831271547094	0.0116147025295141	0.133240734203264	22.588984154248	380.43085823073	0.0158426166578108	24.5217979376466	0.0151561859908205
IGFBP2	0.0158541948440677	0.23489489973712	0.0581024138377972	89.4253983367995	0.184516855299	0.00740333782304359	0.558121981439554	496.564275368803	0.0502378972644648	0.0167031481908667	5.63695973276479
IL8RB	0.0266680569249543	6.09304532505159	0.491885857273861	338.489440492739	0.00642799644074258	0.00610237045957548	0.0509887299146244	7.2506730367907	0.00520393917803461	0.0085033451564536	0.00742312153024017
CTDSP1	0.0156971945014634	0.0582113580831291	6.79154678722013	5.62435511161183	0.0180863835264182	0.00568801952326058	0.0323663298334318	543.957707119743	0.0101115522271114	0.0135500530010953	0.0132706402672656
DES	0.0122228880310682	4.63667787697333	0.843184561033267	406.106715971998	0.0694502189246808	0.00506060174815349	0.0700537168837738	62.1133016950067	0.00533757669482606	0.050081526001101	0.0182000738170848
INHA	0.00828025957194699	0.013835748139077	0.084140370386117	358.990869706717	0.00660653771734657	0.00938328689466031	0.0166614318450545	0.152201993675561	0.00535343241123125	0.0161628029776173	0.00734132508619883
PTMA	0.0113030141890368	0.0283785080672375	0.263003587368333	238.951236513054	0.00948870608116632	0.00629703402119955	0.0224988662747261	193.903202862657	0.00657043320560513	0.0136430712986153	0.0182978156251996
ADAM17	0.0495181063314582	0.01033644584615	0.246548147440126	0.161202609753463	0.0483596459897399	0.00571477424950536	0.475481296504154	458.513496727636	0.0152190101073012	0.0757184569054272	0.0184942791465946
ODC1	0.00741109459650363	0.00906394253403774	119.171583598737	1.52070284007299	0.138224154099368	0.0867685258284585	27.2234931413206	443.134677507964	0.0401340198541651	0.0122596359958254	16.9537563499161
APOB	0.00796688841184724	0.00913090472298309	0.0453277305706979	302.361435333319	0.00253845785516398	0.00462567017581591	0.0215745579189593	0.0348826952168294	0.00234058689200867	0.00675051902969024	0.00351347602363462
ADCY3	0.0201041824171836	0.0139051495375516	0.260425217460537	4.19888843623241	0.0141034483457345	0.0116991015474777	0.0392209439414366	511.887365611283	0.00715117226439674	0.0108464223086749	0.0432298446447317
POMC	0.0175491457609409	0.0300114975689946	1.77184192553516	444.219730843841	0.0121274509788746	0.0079255259605166	0.0265211913057283	55.360533968905	0.00692410268402944	0.0308995827377524	0.0391826373348488
DNMT3A	0.0193427452500337	0.0332744088213244	2.61866773407143	78.9933564959938	0.00935860572675177	0.0361096466847285	0.0161097168713645	389.894463750955	0.00887631396619578	0.0255435391130888	0.013851772656912
CEBPZ	0.0146226746088505	0.0191473513007613	0.34259693331958	189.988351738469	0.0140829462024426	0.00719585688391976	0.0350533459616581	218.202369157953	0.0207500897742904	0.013461890082839	0.0190691625414458
CYP1B1	0.0347002413737621	0.0308218895021529	0.816966670098691	292.260391525556	0.00922350952581677	9.25521522814933	0.159512028338399	76.3677109255047	0.00221439507493844	15.9843082073148	0.0128206032456901
SIX2	0.0275297417276537	0.0639363286330013	0.21142015629765	265.535554150857	0.0118984798077298	0.00720494735636004	0.0282661139147902	263.176132612666	0.00547673595363794	0.0241811394436385	0.033007978495812
MTIF2	0.0108541863736494	0.016462411910465	0.767391405709828	3.36373101557972	0.00993550979916506	0.00803065077819559	0.0191591143364282	403.976150895322	0.00777726658368139	0.0151892599620254	0.0134081318419385
CCT4	0.0159042318167251	0.0191504470852485	0.960091820068346	0.365437735901331	0.0157421357715092	0.0136489431294118	0.0655343671352444	529.162966874837	0.0112887074002657	0.0302576661257621	0.0169045026511561
GFPT1	0.0118371324295367	0.0242286513985128	0.771444933637964	0.445323862082582	0.0179865006961327	0.0133589595390538	0.0616771021247266	555.304144045416	0.00604940531215155	0.0235596175156455	0.0232030761302762
TGFA	0.0103353091085908	0.155919045802328	0.523942038331812	75.4102576111563	0.0061629778509182	0.0265580408488757	18.4288450581645	357.806435654321	0.00824908834178475	0.0115399705869669	0.012387835094743
TACR1	0.00537123185128213	6.95531211075291	1.31684356499184	335.511645011017	0.00449928372774836	0.00525193100852446	0.0140755765522908	0.117206063746877	0.00202258733786818	0.00823867643677993	0.00486385070135667
CD8A	0.294526532407701	0.0185546116616595	171.502271746769	281.685454146337	0.0126909466820618	0.0199274981274591	0.0534154661213949	26.4182554919355	0.00401606494693391	0.0318130237015462	0.0170834793954514
FABP1	0.00488345994123313	0.0117690218781911	0.0427919776528865	280.66016173013	0.00355319245192928	0.00476849417256705	0.0100408479197869	0.088628386407481	0.00286422987046873	0.0122625372996472	0.00264899403972111
ADRA2B	0.0101410176992643	0.0273769502383594	0.242893128557143	429.979225947744	0.00992944274242409	0.00987699044443095	0.0268243792754595	0.896557309713409	0.0100455052682505	0.0198508376260179	0.0171731221165384
SCTR	0.0146212265361684	0.0223658166497601	0.220611236840821	415.854402811607	0.00566581232528776	0.0093293384573133	0.0395844128364131	0.843470799052188	0.0046646672776506	0.0129090059419525	0.00869163611252369
NR4A2	1.69618152208688	0.0676050750425262	0.073513965742029	2.59543452757636	0.0538902733582486	0.0064201051691756	0.0163562483954379	447.100215288578	0.0159229563675177	0.110442922126346	0.220721524726275
LRP2	0.00639359746845542	0.0091080083216907	0.0485819893724058	318.695077887977	0.00418493778091683	0.00903692619274828	0.0178737358806996	0.0959256204804692	0.0032529674083818	0.0165143144347935	0.00484944488123207
SP3	0.0231450360632997	0.0256184290628457	15.315080406749	0.64978148339273	0.0150990613221803	0.0108102121443888	0.0261492314003344	520.044060932556	0.00646403518407407	0.0270714904818027	0.0251603220044083
ATF2	0.0356841379971638	0.0257901682719658	19.9151846151429	0.680230421136401	0.0144796642865249	0.0162078360210954	0.0305588737980091	591.398120184506	0.00966223533491346	0.0311352780936416	0.022722350243501
NFE2L2	0.426193205332775	0.379258296301156	0.332197903340089	0.959118650549022	0.015918782294775	0.00835523057887191	0.0120377085216269	625.59181795896	0.0103297592700296	0.0339362127209682	0.099477229308156
PRKRA	0.0164259860891324	0.0195605914694387	0.264589320988798	1.55019321706709	0.0131277106509933	0.00935260121175981	0.0211615677178073	460.887756281034	0.0102495440167166	0.0155008464223312	0.019640023303709
NEUROD1	0.00315182867353434	0.00983937350687091	0.0203670127847132	277.477277646299	0.00447492930601691	0.00311024384250498	0.00824792751560073	0.0238954466588795	0.00247679872590274	0.00955426288982401	0.00547557131344017
STAT1	3.08105292900449	0.00981511974408623	39.4750904189699	0.523389942549675	0.0191832883262227	0.064856987377675	4.04491840861133	573.057951145403	0.0104907972907338	0.112535389962497	0.0197400841027165
HSPD1	0.0232357677918409	0.0328983614970257	0.574631916876651	321.08703078569	0.0150713106922851	0.00833314243456262	0.0234578742983456	181.554883361546	0.00894649504920973	0.0223271106037073	0.0181586147783563
IDH1	0.0390050729078588	0.133090973571672	1.07089269008578	1.93604072588043	0.00839841663905567	0.0379231787862559	0.0106794025482758	570.5765612211	0.0151830094153224	0.0255375902120926	0.0310706610219669
IGFBP5	0.00487192683983638	25.2639431324455	4.79856006722852	5.69816361851193	0.0172389683276308	0.00872210487534913	0.0349343602207291	533.431827441651	0.0177452560312995	2.00365042108252	0.128630574270209
EPHA4	0.0191694595461582	0.0544559220107152	0.323179076405518	172.724958726943	0.0131189042341958	0.0056487535584914	0.319070537795565	300.712460083396	0.0317299957148097	0.0162699516076313	0.303496888138401
PAX3	0.00732603466117017	0.0100731714950422	0.0546525319772611	350.788024226215	0.00997501642999072	0.00785143554675118	0.0210626585327518	0.326864695346569	0.00336595328118096	0.0173968809117949	0.0221642527253717
SCG2	0.0177573827744873	0.00832622057979214	0.0694534438983964	334.821790833225	0.0070813905733597	0.00335769643329008	0.0388629908114824	0.670415233446458	0.0094611435179568	0.114737044990658	0.0239364244429582
IRS1	0.0182177764805858	0.0167356127232983	0.467318289591476	207.088454071134	0.0156092019583407	0.00367948215524844	17.216532820164	230.033521554163	0.00574311227263566	0.0243296036510707	0.0313624384265247
ECEL1	0.0121436183202197	0.0229076161981703	0.557745885982482	292.160993004127	0.0190727178726772	0.00643196703102261	0.0276903732812858	57.2173630361419	0.00805092132426018	0.0163783448404538	0.0156426934242607
GBX2	0.0141477017439007	0.0586692376298405	0.379952191946327	340.414421722417	0.0151143984503743	0.00942786019066853	0.0309184807863117	94.954029478194	0.00984599403659077	0.0181212255608663	0.0112836542660443
HES6	0.0125914099666599	0.0257864773004524	0.38477563432074	298.280548465957	0.0222668135010397	0.00512686358035949	0.052280275479618	90.7888499558665	0.00985653235266266	0.0135442858854607	0.0168293521556157
PER2	0.0157408472537385	0.156648628814314	0.692352927994129	7.60986510275287	0.0100962414030163	0.00480448160550892	0.0219583288283665	475.841756958976	0.0087648407637694	0.0130482506340586	0.0127598728900573
HDAC4	0.0177971880129262	0.0432048959979334	0.239204626283971	270.642119929624	0.014430221610201	0.00963456349190758	0.0210054826442462	213.437336659346	0.00722367627257868	0.0163000984520282	0.0113009489918406
VHL	0.0427850670755953	0.0231367028624107	93.4649757748844	0.190082213765562	0.0230479619606898	0.0123895800858028	0.0143112276973068	345.541044432295	0.0304673272418362	0.0177054818080036	0.0323924993838337
PPARG	0.0398711435535925	10.1065367470113	11.5633769305069	278.09614412703	0.0161193543411114	0.00387921057006029	0.0192468206866258	53.4513697494589	4.90769607673348	0.237147456756006	0.0215734201814402
NR2C2	0.0204537784839616	0.0725500396159418	28.0040793385012	1.02895283424019	0.0108509172531955	0.0130027105672542	0.0303091752637077	524.791224454731	0.0108237265353896	0.0248877833114297	0.0180741376848772
RARB	0.0798386871042626	0.316217990398866	109.049044096536	252.655734262519	0.00844871776016904	0.0653461289393522	0.0083152790602876	6.68264649441016	0.157946672073474	10.5306547997507	0.0334919274067302
TGFBR2	0.00485722873197372	0.660921588942128	232.210626803841	6.77042382463385	0.0279676042262074	0.00492399115213599	2.50278360075851	327.974966285924	0.00432440838851865	0.0366467202958906	0.0155467397196928
MLH1	0.0327265181592711	0.0257920631380625	103.152474189748	0.307325271977532	0.00937343004062405	0.0138827439722084	0.0222142865475363	328.053907059224	0.00890731595647462	0.0398240210090367	0.0123566507708432
MYD88	0.0107055530995736	0.0692360761546672	105.626824097806	4.00408233447029	0.0175698558228855	0.00969844106728289	0.0664161593371554	516.466134216411	0.00757301715586661	0.0124211848524069	0.0152972605200828
CTNNB1	0.0139264957746525	0.0307006051570911	2.32520825620792	0.517281783274845	0.0210291162204164	0.0138970659762463	0.0395956754513398	649.028752421612	0.0158974662986511	0.0432685905893851	0.0327424773814943
VIPR1	0.0125153054259475	0.101901885096735	1.89949202302124	428.087194612474	0.0236313328279125	0.0062356425138707	0.0207378171092215	29.7698794429541	0.00833822157513961	0.0206462983777397	0.0199465460789662
TDGF1	0.00876301050455805	0.0079878379580034	2.16896305899197	172.692262525677	0.00396294395985675	0.00338243761201565	0.0386981073548834	14.7719576009359	0.00568886278887642	0.0117374757126936	0.0049010371178235
DAG1	0.021526275406173	0.035431420317918	0.331203274862395	2.86617170980397	0.0109409125707675	0.0127025231326392	0.0159970502631573	511.899036117036	0.0077756959682768	0.0173215584489715	0.0261764885518756
GNAI2	0.0199333486291119	0.031224063161915	164.3518568217	1.89365515278149	0.014415771374973	0.00852262915587411	0.111189120084908	436.754586136451	0.010529673494459	0.0346223566535965	0.0201589592351667
ALAS1	0.0129319607151962	0.0654146949295398	1.61136670445936	5.5468034295487	0.0094316459879743	0.0085149835291625	0.0256596887616095	475.051724058362	0.00947612234960362	0.0121934063977925	0.00945432767028595
ADPRH	0.0116862755389252	0.0179453134713898	111.591068085168	283.77198545265	0.0107214301273058	0.0208954036785708	0.079514219972082	4.46087166129402	0.00867163284633485	0.0344405790922473	0.0101052522814817
TRH	0.0171183879490154	0.0299006171572636	0.207931861803229	412.870323981395	0.0057467928061333	0.00513615882129165	0.016714465379471	1.25932364479736	0.00430602372182939	0.0244839174879174	0.00941051286086358
TF	0.0583908598632883	10.7812078771122	1.23916401873223	391.237670661466	0.0056304593477119	0.00461689436553398	0.0207920739147299	1.05855771226014	0.0091905905165613	0.00940548317035129	0.00500991691302541
CLDN18	0.016921774205887	0.0265591435845151	0.334544792172847	417.62227118885	0.00685582052105134	0.00645861623654324	0.0192001809510631	0.716964255107528	0.00666801710781205	0.0213963906827015	0.00734881160942093
TRPC1	0.00899758975105955	0.022570717734192	0.123209688177099	187.131781790603	0.0113693666967808	0.00548787543250977	0.0366835362231771	145.628612651455	0.00302667186580316	0.0789746321196829	0.00864116481515428
AGTR1	0.0141997365677774	0.015712290706008	0.140710258848152	355.569487786866	0.00616497120634941	0.00976491361917974	0.0169623245079793	1.17761766888888	0.00476962362206053	0.0352283705766338	0.0135045443401725
MME	0.0155051860674992	0.015840900901157	92.7907396922896	282.673542836298	0.00848641017882676	0.00249090176569585	3.48308737724699	6.76749226744097	0.00334871069165146	10.4985671277891	0.00602027404361772
IL12A	0.018691474924839	0.0221692249862989	0.223004466233141	371.917431841625	0.00604110033339118	0.0112508696024195	0.0180790313727938	0.220861114074326	0.00358214809713743	0.016236621325395	0.00973775336615313
SKIL	0.0261745186606748	0.0067788141654856	10.0679081250059	0.168877015904846	0.0479534028413774	0.013286428647422	0.341496490943634	444.686744759184	0.00275141100073806	2.49850408153966	0.029001899137678
HES1	0.11649199178951	0.127680347585807	0.155618711313651	2.1319121240831	0.00794867046952621	0.00599878968523892	0.0426614555253236	543.871834290495	0.0167321417775894	0.0856641789998237	0.0146167337929469
RAF1	0.0313263538584344	0.20533308687795	15.9344305048293	0.34684371426518	0.00984807383808091	0.0153928507690835	0.0138295195646027	537.896391006638	0.00964716046755526	0.0191850991421179	0.0175097349389952
THRB	0.0122552496173246	0.0554049928752516	0.603094608449695	234.955346197063	0.00784193093210108	0.00795643193499996	0.0295452928608727	174.191521387417	3.88613849015379	0.0773723957244988	0.0161999139641875
TOP2B	0.0270153237496364	0.0674706477530143	132.763199411278	0.117356807544155	0.112038923369734	0.0155144933799445	0.0124215168796852	319.902613368045	0.171790732441136	0.0583057640145375	0.144865519178142
ACAA1	0.00901717505631961	0.33796724259265	1.71759093992306	207.111108572485	0.010117401844611	0.00745764897506652	0.018139273619763	255.181146560035	0.0136145480187328	0.0129297923345313	0.0147242689720098
CCK	0.0140910821747526	0.0269584258082917	0.415681746690661	443.041140604957	0.00851771485103095	0.00695018770053154	0.0263307387437641	2.60594560036825	0.00876673440800223	0.0209379827773753	0.00896642988420447
LTF	0.00529039364436096	0.156870181367225	188.564827474728	267.308321850642	0.0245985603864625	0.00375211486575389	0.0449990157566225	1.07402590729573	0.00459828150830302	0.00778875821033562	0.0153167735859011
SMARCC1	0.0333972049713898	0.0345913805695485	49.6792637055094	0.278143754037747	0.0112817572359404	0.0175591213497914	0.0161370339448313	489.579186204346	0.0347775505009721	0.0325702617783086	0.0440637703163904
CDC25A	0.0235626902629588	0.00828062397901922	0.243873223337441	176.734839380303	0.00806538768132967	0.0157060591468313	0.0179070843115903	213.367509735409	0.00935363673432064	0.0202598405090342	0.0182239647525778
COL7A1	0.0336351731977541	0.0141626231012727	0.0508067733314854	243.526181657333	0.0367680046980605	0.00871934409990548	1.15244013700849	272.649023426938	0.00729686051222685	0.0431680786705665	0.0226985007810114
GPX1	0.0240793279337339	0.265001909992842	23.152788305816	462.703229409993	0.00555115127969158	0.0308791872263125	0.0165147069200493	8.75185157433278	0.00634066153114929	0.0115951305199817	0.00948800090399091
RHOA	0.0107576838269619	0.500805457087025	24.1366740813152	30.8309789361325	0.0144258894052934	0.00698208414885646	0.0356965142979275	621.061210120193	0.00828406850507341	0.0292003683727471	0.0143428019686487
RASSF1	0.0161146635004011	0.0395953573368695	9.84818454062635	225.070304591588	0.0105902951553671	0.0116284038178003	0.0229299418203872	232.116230384628	0.00573972606704909	0.0165956360853404	0.0145218835142069
CISH	0.0255775320368033	0.023689538594049	6.35073127583037	428.071957184374	0.0120122342501136	0.00593064272838256	0.0196550858754389	15.0755472484887	0.00748085917134794	0.0175656066763156	0.0140028571820489
FOXP1	0.0170169913573844	0.197125141231137	183.968253216372	0.944418002594446	0.0156348683823829	0.00889183732328201	0.0390324963874875	348.217570644265	0.00744688261403559	0.0238159310557141	0.012264702835604
TOMM70A	0.0990091307082604	0.0109773649984247	0.244091714935366	0.143567610740631	0.0211308562581472	0.00791619037114686	0.0347427919458297	422.808448912026	0.0105881995944962	0.0334756341797629	0.0192679959589331
CD47	0.0250401783532086	0.0220231880505126	167.508209354948	1.42518200225344	0.0358660052662909	0.0197737620221704	3.65360930553045	430.004524754735	0.00736571505811148	0.0251205854477287	0.00737352789740825
ITGB5	0.013380312550027	0.0611898593899813	0.0723920001647597	3.17653511446549	0.120205428228924	0.00795888324729713	11.3554322360768	529.680825629094	0.0110954048720268	0.133292298537366	0.0244693156893112
RBP1	1.07530118647196	0.0118351855111205	0.055929312420852	190.680483742266	0.0171396736326505	0.00641950573106118	21.2520710141693	250.808140864003	0.0129916836382322	0.118460558562333	0.75977983908798
PLOD2	12.871907642089	0.0408823447852703	0.197299320928981	0.904978321897708	0.0110181323748768	0.0426576449530707	27.5759402842283	392.008511776792	0.00371416014481635	19.0349188244073	0.110401200894024
SST	0.0158898316262924	0.00831068352972418	0.389838026468905	365.538927772563	0.00993024702013983	0.00551673890093727	0.0282095115880376	0.523083495163051	0.00362433262106759	0.013966764526351	0.00981646299332888
BCL6	0.301885742956687	0.0191743105952773	33.5024715865527	0.404224604575431	0.0161131097934606	0.00451609900535541	0.0207424797043705	473.605438223793	0.00750794232575838	0.0529172296625438	0.0967810538456683
CLDN1	2.43938235861165	0.0277186223348895	1.73590889670471	21.7205174632288	0.00706411686211701	0.0292994818816505	0.101001280896282	692.152309766606	0.0181145550662178	0.753350061918534	0.0203587622123407
TFRC	4.43975964377589	0.00896780059616255	0.293797867988186	0.175147539284075	0.103859098316145	0.0620337916489546	0.0706020526559315	556.983861564563	0.00888475511518033	2.7383181750222	0.808317969005411
FGFR3	0.370855365821666	0.845730513947707	0.0826319067117899	15.7752615877966	0.01352407396192	0.00427969041194851	0.0347177310194755	532.588552455922	0.0135044540954848	0.0155256508940755	0.0114183025211016
ADD1	0.0107600081534367	0.113946645005986	3.81867829991615	9.4744718936025	0.00923562296465725	0.00870469931681222	0.0294599717303796	521.784655183321	0.00865102264149608	0.0123807686509732	0.0104522873795008
MSX1	0.00976837354068605	0.0514706905482015	0.498466616610206	292.054953730923	0.0186000795867413	0.00663640921635051	0.0262599004018171	188.874619946353	0.0056784017209183	0.0204923747912823	0.0222115025111587
CPEB2	0.00526592223362517	3.24428599516447	0.792175665649745	6.54653098200193	0.014647676696168	0.00912481038681697	1.38389250591868	451.408975884789	0.00686327993101798	0.0063473819357546	0.00641752490277507
SLC34A2	0.0149586572514577	0.0159930282903054	88.6380928790652	302.052965500902	0.27031333547932	0.0048338601535387	0.0876320346994027	9.72286796254564	0.00439645439918278	0.0188989094425483	0.963201430821684
KLF3	0.0714120517567106	0.294430059552085	0.117841355910096	0.334980305936551	0.0209352803059119	0.00913850405749119	0.0310268166552404	584.972800969424	0.0189091435374281	0.0230151448310803	0.01544654162917
PDGFRA	0.010665318953954	0.310284258296317	9.28851340293767	32.4879300565582	0.00613013165545592	0.00777218444961049	0.0130417843666673	434.970441334202	0.00856268510919567	0.0408681714026285	0.0173630016773828
KIT	0.0307767535229744	0.135127283460525	129.060589122309	248.056814245227	0.00722856713512894	0.00604653176145275	0.0166074166446926	6.54877833092581	0.00484888396522782	0.0811856350411006	0.0234786675804124
CCNG2	0.0125992122652425	1.15333645431037	141.833191034595	70.3241713338375	0.0119400489414365	0.00790591983493135	0.0131690038318924	274.686751164938	0.0134067633550043	0.0142254443020438	0.00810944018716954
ATOH1	0.0208136441949397	0.0317578953932513	2.02504607604675	359.611856070163	0.0171114180960842	0.0016906901224999	0.10094647706686	12.6459375616614	0.00750184420014547	0.0158271140817835	0.00658644859266304
COX7A2	0.0217883640285475	0.0718443174509353	0.191288981996784	0.463143559362056	0.00757878336834415	0.00795272315602814	0.0163039026807173	360.656516973309	0.00930050543693284	0.0121454361294933	0.00874090917098306
NFKB1	0.0301312153798154	0.0174418535652336	20.6322907401374	0.236626063556626	0.019506494272025	0.0216827295071468	0.109599272283004	507.061087769388	0.00605958111658573	0.0222953460761646	0.0109361504590031
FGF2	0.00546534649593315	0.035962494967696	5.06770364051867	149.71025350373	0.00528825144611382	0.0136134551062258	0.02125035370859	204.722396321081	0.00450061041276545	0.0178618430021015	0.0284488920467094
CCRN4L	0.00524919608571368	0.00938534351435125	0.356019521030277	7.56314499677941	0.0201988061683179	0.0154082913701023	2.87847776669458	456.016783880211	0.00565497404182861	0.0186215183049153	0.010367799660442
TLR2	0.145716186404947	0.0118940704674199	104.271336810434	4.27167637735109	0.00280454988315088	0.00552332014838861	5.1572631940461	314.628601268324	0.00396880300048957	0.214704937030368	0.0106734288749645
ING2	0.0353847752647895	0.0152156816150623	0.127169907781516	22.8212505443715	0.0101419339176074	0.00313052854710579	0.0398815527432065	370.965438451467	0.00619441492229617	0.0256937923830863	0.00872716718010196
CRMP1	0.0110627201126518	0.0241752358990784	0.143050043200087	248.120592043242	0.104973238536453	0.00575265477411901	0.0378367931296609	199.147787371708	0.0126467571841978	0.0378696858848454	0.10008631199146
TLR10	0.00389425022255518	0.0919773394793417	344.498693715386	5.72942811915607	0.00404518517273093	0.00436575815497187	0.0251346011587684	0.0493820153492869	0.00180136328514285	0.00242687546884255	0.00303385341015123
RFC1	0.0827353682563524	0.01426177255913	75.1492126886409	0.211568831040925	0.0179030492723623	0.0164565749982868	0.0325282806064134	411.490365323055	0.00835077891655352	0.0345486797232134	0.0136548788200198
UGDH	0.0302062796965359	0.0327473365001412	0.0954376138790798	0.29287662643627	0.0135837963017479	0.00297984331333075	2.71655882704106	493.972799409571	0.0134604550819562	0.0891676263930131	3.55830083671682
PPAT	0.0080482296911401	0.0102733278972564	0.628689168303159	1.01627352816735	0.0248059301081309	0.0103817494780803	0.0172263160470306	382.614960906613	0.0140136226773878	0.0165124021861389	0.0178538445942823
PF4	0.00458974664893827	0.00564903246283894	0.108247452614482	158.555153791449	0.0134185723939184	0.00264239855567756	0.229112420729953	28.282711705205	0.0068121922634758	0.0108775758092318	0.00837877166284442
CXCL5	0.0190149236462704	0.0174480121610961	0.187914837922191	439.088736877021	0.0083752772967835	0.00772798457313698	0.117126915538702	2.86736372959969	0.00686539297546553	0.015910256643811	0.0105517406811954
CXCL3	0.0163550422897918	0.00743767994623605	0.227275292782319	374.656722164767	0.0187146885889955	0.00784472235677884	0.119195385453957	3.92800581241586	0.00672777208986633	0.0322986250187165	0.0141536163249291
CXCL2	0.0115264123735486	0.0153918170714036	0.111428291302141	233.825786132436	0.0109754522206178	0.0199759744009663	0.0617661452282513	51.7688080377277	0.00274824742573703	0.0267022675170792	0.0143312398428792
HPSE	0.0102437166378627	0.0562663724192342	0.271955424431738	19.6521047885934	0.0133225208010432	0.00443142377313288	0.0323168189682036	393.911849477155	0.00660644164451479	0.0181217022119484	0.0130401876538338
NKX6-1	0.0172236554989869	0.0190190136123694	0.467669431787853	399.544181806105	0.0130569564825212	0.00506489419880801	0.0358778283187731	11.467012179314	0.00531801475351262	0.0178346887999541	0.0168135396280161
ABCG2	0.00958367175438969	0.0236852926578132	0.441491119264082	323.88296623231	0.00332867059806967	0.0102684096215762	0.0126752804512946	0.298737148596195	0.00388687990824721	0.0159088701493468	0.00639369605360752
SNCA	0.00702046610915547	0.122007116232547	2.42806955743004	416.46521231309	0.0794098572140859	0.0158350514342867	0.034819881874239	24.7690714151852	0.00667503168969106	0.255034435442868	0.166064600788303
EIF4E	0.00681944444411185	0.00857963956565444	0.176955309984889	79.796065740645	0.00853602639935078	0.00298242676619286	0.0874715283470709	175.775839072502	0.40992951880296	0.0235934312492938	0.00383776037341151
ADH5	0.120118159782961	0.0137856170188334	0.636662856617592	170.461857985013	0.00753106770394578	0.0108799980137755	0.0319231409873008	335.668485340136	0.0109883434843449	0.0511624854187484	0.0122933577579626
LEF1	0.00815045695598264	0.0238669934273337	294.346588389367	29.9230536582366	0.048430229953988	0.010004559819662	0.0233615116311432	174.458285663885	0.032125173721395	0.206354989494743	1.61582985970831
CASP6	0.00952043041010321	0.0124172552524425	0.221337527233676	1.31162544551672	0.0191968166631812	0.00946600588765087	0.0163303999093388	327.997038146285	0.0159234674843875	0.135703459200421	0.0192569367529888
PITX2	0.0161679329776417	0.0452337925336359	0.127051573646388	382.576089119032	0.0301993482589362	0.00625463316082562	0.0307717482221852	43.9933029907095	0.00442294576823857	0.0419818069984	0.032347120884128
NEUROG2	0.0130476627629838	0.0162336539101863	0.233612899563044	358.96948647803	0.00707944202873207	0.00686133828384609	0.0212187158749891	1.22073092530057	0.00438879071605002	0.0149023381101483	0.010135449070627
CCNA2	0.0377710554709283	0.0124989485583507	7.41845615450063	0.676608808219794	0.00927499238793618	0.00861902964828792	0.0280048876857284	511.966337239478	0.00985903120337475	0.0386127749737661	0.0117445824053695
CLGN	0.341442095694504	0.0182997565041708	0.306464890091332	142.002235710271	0.00345238744003245	0.00377187726263541	0.00753140706067171	82.136360818355	0.00354293290864157	0.0135509085151376	0.0113001588616206
UCP1	0.00977624858835094	0.0131159914095182	0.0936877149722486	315.926575387791	0.00356081545507958	0.0116419368054021	0.0136358645310912	0.0747844919900368	0.00351226173817405	0.0147056120847765	0.00517612855587927
PDGFC	0.00802230793788143	0.0280257861806347	0.864086961977621	233.679142574094	0.00699758281026381	0.0110203775264174	18.368858208671	122.081880807005	0.0199181452282811	7.94649062883605	0.010076994554392
HAND2	0.0102295980910357	0.0798924306556073	1.28731641241601	271.482964590166	0.011672843074608	0.00549079539068097	0.0259700643202852	181.994778332382	0.0070232247298831	0.0119707170042235	0.0132483651661533
ACSL1	0.0290088237663884	0.358477719355124	0.420635834458263	0.363158734162676	0.0455617567937216	0.00482415206172976	0.0173045143685034	503.467630752541	0.00742515562338384	0.0524035431001107	0.0169256846758652
CCT5	0.0194320657857067	0.0108957370550913	0.180752917631289	0.209015596084311	0.298287913575172	0.0110147661266921	2.06000382634087	557.761601092114	0.0119966678121706	0.0408841808348458	0.0626473516164513
SUB1	0.0118965916601014	0.00676360609966444	12.2582881683831	0.393411051636904	0.045580078709594	0.00498365692257971	0.116210102376478	357.464157467546	0.00632105825270644	0.0189378416085165	0.00655661620824177
SKP2	0.0230857785188206	0.0145030167084239	0.497554048704639	0.813121312988685	0.0376556596917389	0.0276019952291085	0.0579204203390682	574.706505653383	0.0080231070704426	0.0258563042339892	0.0382875049128055
GHR	0.0356650839596411	0.0514086498718042	0.114985890358198	236.615681669459	0.0118713323197518	0.00259178241930241	0.0116737250105141	94.8462443296665	0.0022010825651893	2.63103598478912	0.11865530700117
CCNB1	0.149535787831085	0.00898966410983901	0.629565092263019	0.248444955699958	0.00933272284258504	0.0207288449022737	0.0424588862392319	480.957061509079	0.0120265606497641	0.0209039031514329	0.0204454284428832
HMGCR	0.0107663428993681	0.389287766736224	0.198045480015456	0.25734867111413	0.0189038050493548	0.015807851100928	0.0364071608514372	489.249693143125	0.0315823597551643	0.0124447048738301	0.0108567627471971
F2R	0.00750347270456095	0.0143485465856044	0.274363043800996	5.39177092486148	0.0143167773600978	0.00760552635736484	0.786459485362984	430.890555938246	0.0326449281117865	5.80927487462484	0.0611155602595517
AGGF1	0.0111353450877552	0.046987102198885	21.1409414340484	8.94174799503739	0.00710047956453104	0.00864932217639916	0.0140462347165241	408.160065630706	0.00686475492969362	0.0102532589999922	0.00840042046720798
RASA1	0.0270140817075224	0.0538504961645599	86.5293073167435	0.221742625330217	0.00973216732723605	0.00848403269252882	0.0346451392019021	392.859601003169	0.0221370432724908	0.0338334982433074	0.00721502727014374
APC	0.0105548193007666	0.125713534518409	3.72312073343086	0.238673479214322	0.00545281472269239	0.0147794581134488	0.0129266364088829	380.89627278059	0.0138994028744606	0.0226181663906871	0.0214156549305398
TCF7	0.0101741228444397	0.0637214734730857	156.811390925893	313.451709985228	0.00920078761468934	0.00584526133862562	0.078547132962975	7.87433650699517	0.00497489565988669	0.0119690902531693	0.00989567898210207
EGR1	0.0200624792682646	20.689104520005	1.40574034196861	1.52474444049003	0.0146434829650384	0.0115005292993327	0.0323752641749031	623.21109979799	0.0226145922918094	0.0275855109466755	0.0224981998591365
ADRB2	0.0194120437018439	0.225722813896699	1.67882659343074	423.885563674434	0.00971231306146377	0.0220276066504311	0.145534149981544	45.3519031128344	0.00494623385928088	0.0110903478978692	0.00775642703858262
ADRA1B	0.0199262224229829	0.0241458587553461	1.03099277625816	430.009646997175	0.0140461278086876	0.636550064121092	0.0257589468231662	29.0696462520998	0.00590679498675111	0.0156714028292932	0.018254467324456
PTTG1	0.0565484925643474	0.0253075475518103	1.11400615147176	8.36480345550073	0.012526688106266	0.0244720967240427	0.0284923843107914	576.451621426047	0.0100331008478201	0.0300004993053025	0.0148449315032968
GABRG2	0.00776205828619064	0.00865980188702411	0.0354855462019494	285.303663419558	0.00412395013809158	0.00667836166882494	0.0115127574751948	0.0551422742710897	0.00299611548050685	0.00934097836329409	0.00508940403985081
CCNG1	0.0301278650050399	0.118186331612874	174.779482139192	0.409195295324237	0.0115442299895201	0.0337448757292967	0.0252592434444243	371.416909839919	0.0466940602074637	0.0532573519858586	0.0123194851248812
NPM1	0.00704185596704915	0.00846675483395366	0.162347842764916	248.185404165146	0.0173725474144739	2.03390208209572	0.417208031249675	1.60167830451859	0.00777333341691876	0.0114802805854484	0.0102569521826418
FGFR4	0.0144123514523209	0.0160876696973179	0.317252644477327	415.597691243302	0.00785641082777996	0.00790852747976292	0.024598095459414	3.9669671378124	0.00666842644825231	0.0196639137225183	0.0178653575784297
SLC9A3	0.0114280424743879	0.0572276811248913	0.571620969334263	377.09527488169	0.0177730729726555	0.00442140787459664	0.0384487256620008	30.1325356912392	0.00530043936503569	0.0210086477422552	0.0229241477861884
TERT	0.015830357245629	0.0197886352963444	0.774954448315783	445.734645200096	0.011434491209292	0.00928689785820372	0.0297637729362194	10.2267199714668	0.00666653544433289	0.0160369270963925	0.0150084476505704
SLC6A3	0.0128274240589399	0.0240733025900753	0.203586500185289	430.675547210192	0.00782559731871091	0.00725846938054724	0.0255760797074008	0.402303643147933	0.00614900966715725	0.0180904673187661	0.00796696928974622
DAP	0.0195947624860377	0.0150636826276627	1.76981002087714	2.28950133912434	0.024598681829487	0.0108841257364074	0.101051811855421	558.490471687136	0.00427241917330384	0.0331319313711586	0.0224803705616146
HMGCS1	0.0163552708703145	5.24656008665071	0.0775688777807189	0.649842958545045	0.400024571560952	0.0176809546963727	0.131253921334899	512.957186658623	0.0112036534734424	0.0086096370523804	0.0125719017755491
IL6ST	0.0230705774298061	0.135655676446636	192.209731151137	0.284825068477194	0.0174846331705762	0.0088821113077912	0.0840398358662609	357.893267788086	0.00985643586608419	0.121605338541342	0.0126583055008326
FOXD1	0.0158788990218989	0.0284440868172671	0.24304221484155	162.199272916244	0.0180455411743177	0.00532821914555988	0.0853855888849663	248.703942270096	0.00536812492100509	0.0109449271220965	0.0103472018981347
MEF2C	0.00809632056519314	0.761380351044394	419.308884318519	78.9750712826331	0.119924711732605	0.00453454482634494	0.0305492473957362	27.277359657805	0.0068217435606629	0.0603086726790465	0.0294541643506021
PCSK1	0.00783360170863736	0.00973380022914062	0.0663440530462746	302.364867817899	0.00877818914516944	0.00517601359331269	0.116964588698302	0.552574191436383	0.00566881505216038	0.0302568719316363	0.0126182470952606
LOX	0.0767491705873214	0.015895711631624	0.0787035053635263	29.9447352283629	0.0100199947834422	0.00435575558941941	26.1374049292646	361.150907098808	0.0660705536036929	23.6201390936726	0.00749290018266309
IRF1	0.254505441960053	0.0135252694906486	100.62739945665	0.701968898678529	0.0116788552016593	0.198284362948795	0.0390968444344248	372.021314453347	0.00502964616559552	0.0239868387613041	0.012500413496766
PPP2CA	0.0125035526234297	0.068233558537087	5.05106798494231	0.373757273415873	0.0117000952588482	0.0110980292358604	0.027462859099624	591.629903336159	0.0128598489323088	0.0345871655769766	0.0131968686399998
HBEGF	0.0111670595101007	0.542284496666002	0.07600080332991	168.310350078525	0.070568223082627	0.0108813007552782	5.26522018613363	357.918702988506	0.031996026317139	0.0154161471752503	0.0251708821624052
TAF7	0.014308075752371	0.02409492076877	48.1108708905726	0.569526773790186	0.00909971523018947	0.00713437629935012	0.0194666026673022	352.039079008884	0.0278210921034502	0.0252716304429059	0.0113936714007985
HTR4	0.00674694870610391	0.0164214222292467	0.0669307224301583	350.983087179945	0.0036836099657432	0.0293982470771688	0.012195671292018	0.0725630092730388	0.00341675826910708	0.0115983516213587	0.00591325313379938
CSNK1A1	0.0270304304001056	0.0541763983440722	0.196530395641651	0.249081020701221	0.0309538374378015	0.0104450008280494	0.253287662053662	561.932104550535	0.0174692246225623	0.0258655390407498	0.0132185692400571
PDGFRB	0.00639015333032393	0.0260008880363787	1.3870885594193	13.1887071178574	0.0176077081122771	0.00445974854116564	0.0571877190239289	498.06532908487	0.00951523299927803	0.729600583356662	0.0305338004661342
CD74	0.0790807183469762	0.0348219098262859	363.639171400037	3.58321671009492	0.0118131168794349	0.0260090273577111	0.0423869597826276	354.502376326988	0.0107364108564527	0.24268554853599	0.020822659497586
SPARC	0.0143296814769031	0.0246042342406086	0.443105209534712	9.937583267697	0.0197409143960236	0.00847756349266028	0.41971215681217	670.341208766432	0.0116706352314041	20.0757037184979	0.0261507333933288
HAND1	0.0172043002214676	0.0163736473170953	0.0693963760266114	401.973837655707	0.00767157581604624	0.00681972481395662	0.0439528640341372	0.423831162219807	0.00429187484509179	0.0127195449858252	0.00657940286030912
DUSP1	0.0090395782787021	6.68138622742984	2.1071611321364	1.03033616890176	0.0137682658848682	0.0162816521206301	0.0728515812877418	694.525049906747	0.0111614867050587	0.0236534233591338	0.0213487910338984
NKX2-5	0.00877078645498648	0.0252372444472212	0.561379637002597	419.709416613344	0.022852542250732	0.0202278882002402	0.0308856372915399	34.9389722600315	0.0103700379463362	0.0224370844926931	0.047216043800258
DRD1	0.00642358048998687	0.0189781038655974	0.0678789659006615	352.15177376209	0.00427593487285341	0.00536302411160711	0.0269450695597095	0.442141513383006	0.0042733219223353	0.00935856758756474	0.00619153081004181
GRM6	0.00924757792133885	0.0181596136830733	0.248521662700787	393.328157185694	0.00874093995273164	0.00654951449735869	0.0335215555489798	0.854473004871956	0.00566321918371776	0.0138053530915922	0.0112483620988761
IRF4	0.0165055342606917	0.0233823398778724	273.808962241863	212.214308884595	0.0368860360706447	0.00939635229413142	0.0346893520648578	5.1968803194251	0.024405070746454	0.0230363846534965	0.17225756756074
FOXC1	0.0123510622560262	0.0517905381705334	0.529224687578453	214.773734075105	0.0126925036617811	0.00862611596186957	0.0410247052140397	293.603230211523	0.00658816926944028	0.0193506734070528	0.0142341189170828
NQO2	0.0205224442956296	0.0811701952472589	0.176726793764057	0.66438415177399	0.0155724537517506	0.00689561077571785	0.0268818130120926	482.967640597601	0.013562996212391	0.0436621067279926	0.0166409747269952
EDN1	0.0090231567261496	0.0806306106213717	0.0787017832956635	181.568829753371	0.0265962800918792	0.0140279235869573	0.113085729807299	269.60751568583	0.00920234947010631	0.0299384675050623	0.0182987099640644
ID4	0.0157931058369911	5.40534132128336	0.364290433098304	141.693971727684	0.00768429941232376	0.00836162366197582	0.0155777508020628	275.996496957667	0.0333109705721372	0.0219985879524942	0.0129127491870768
E2F3	0.0188483226634095	0.00743761164828645	0.33917708144315	34.5290144652171	0.0113769045680153	0.0158261118252657	0.0259478045603101	370.97373963723	0.0124113298816865	0.0824798472497567	0.0171846694697994
MOG	0.0086763242728819	0.0113439700415693	0.0833397634702995	348.010821530554	0.00431666502766133	0.00595265247185124	0.0126773032377144	0.0603951584562388	0.00202924779837977	0.0114465397090317	0.00410598573253241
C6orf134	0.0199579900986803	0.0310940339640117	0.39625007608786	183.213204263279	0.0125333244483003	0.0105865100538605	0.0248259626049662	254.481651395415	0.00895101013857406	0.0339531739265603	0.0219124458422716
LTA	0.00686789612466386	0.023834639916352	110.157518603221	320.865460136607	0.00450764097585797	0.00945864988475557	0.0212782085692435	0.142998223052248	0.00546273810807589	0.0092784417332272	0.00680416750712387
TNF	0.0111561673977979	0.0242060416747003	66.9318424000827	340.677488994157	0.00774318133201136	0.00575676643050103	0.0940444126791538	4.11071481472129	0.00403153175559914	0.00963558006562887	0.00642760794043499
HSPA1A	0.0375278020218335	0.410235407243827	0.396634650889655	1.31683128983	0.0199289950539514	0.179037165338889	0.0124136303640959	640.407418304242	0.00738285595872839	0.0194385886235402	0.0334495993813503
CYP21A2	0.0115116940344233	0.0156245662117105	0.212877394103727	396.098690940933	0.0056354940166472	0.00820772584214632	0.0235454172299072	0.252311234791724	0.00400161801978456	0.015898233642422	0.00701699781906763
PSMB9	1.78833909923099	0.0149149307411717	198.518481120182	1.49189263376185	0.0101366690400669	0.0401491081504729	0.124379538932335	388.756932741969	0.00676227406559677	0.0383275529639201	0.00905059639246166
HSD17B8	0.0204606751283506	0.0637338132259196	0.406578957839177	210.712930572555	0.0157957078499819	0.0062442104894852	0.0245496367326969	235.518077094787	0.00519871639577249	0.0155008969439718	0.0119870562836738
CDKN1A	0.0271293510333284	0.0179050147611193	0.0844549657820024	7.54581963809672	0.0206418704962193	0.0401711028111044	0.860772932791995	530.838049842212	0.00579795906172109	0.0249126452424545	0.0184505158724263
PIM1	0.0273620794021136	12.3163967456807	2.11273350706975	79.8093590836929	0.0106750493752083	0.0058899356766464	0.148931432223066	499.573002686996	0.00553362271651459	0.0321757255458698	0.0109869743421636
SRF	0.0171509960758258	0.0356753995745229	2.59155690432285	3.23247109839703	0.0216028119668658	0.00859539836416155	0.0230346439486075	571.959668727803	0.0117589677744561	0.021834389348935	0.0216677946030608
PNRC1	0.0157843308006535	0.0444015505740684	115.649720963697	56.518526148396	0.0189253971560526	0.0676105852424655	0.0316491612171549	449.579535957058	0.00740969466109289	0.0227115875088304	0.0144419364545484
POU3F2	0.0166944456114379	0.0319919820280678	0.609969604422063	375.940511896108	0.0190498001164187	0.00543050523742122	0.0283697814645966	63.8026797405329	0.00949550495403359	0.0125650506967937	0.0128023040441725
PRDM1	0.0194733792982166	3.99687441819691	10.2841176432581	19.9613093918804	0.0145013082421072	0.00720346094442807	0.162170206405746	511.667910921763	0.00775290746874719	0.0187602412212623	0.0053011749782253
MARCKS	0.0143017807883887	0.0374064654557382	1.74761489151679	8.64654468988142	0.00919076580199583	0.0192565792059454	0.0450605136556167	559.343702033125	0.00803020651882796	0.0325580588639594	0.0160165982534889
HSF2	0.00725085705447627	0.0173691504700159	2.77064253127952	27.7120390343543	0.00963194146211722	0.00799197582670337	0.0163624792429363	328.261334912315	0.00576093904910581	0.0167024462644601	0.0135259894738636
HEY2	0.027039979914617	0.0211817123968157	0.327046187063299	335.35877104934	0.0319999980582265	0.00487119052007003	0.0140521301178022	47.257855608052	0.00590573959693253	0.0572622104502066	0.0751930607986878
MYB	0.542965996597513	0.167886464757058	139.436662187077	6.45130516289844	0.00737543667487033	4.15363873054135	0.00724710844840626	240.659568959872	0.00450497765112926	0.0166610904954648	3.30068228725453
TNFAIP3	0.0370982137267522	0.00951384940292925	88.9672950852876	0.458912418628204	0.0701842202683271	3.53559403659977	5.47193930422452	469.232716178922	0.00698465562398731	0.106996337352612	0.0209725625508813
ULBP1	0.00920951736503419	0.00487416379251991	0.0265113628505385	359.862136986661	0.0901060200179331	0.626021592187809	6.34803646150601	0.128851941941741	0.00704994259946901	0.0192880349113475	21.1573021489166
ESR1	0.0307190850133591	0.0162082902869766	3.56020337300572	367.249332135329	0.00791651220570622	0.00939095994620176	0.0236809411381941	17.055703529371	0.00424141239870468	0.0221528923298748	0.00716338208473003
ACAT2	0.0155824612415937	0.034953537054201	0.273635723552381	36.5254978026706	0.00514733085821845	0.0227199801846224	0.0210273075527496	368.285927867727	0.0117192434492452	0.0115216235267019	0.00329409976938649
IGF2R	0.0165671612147322	0.019054549765258	0.331501913340793	1.20406851427359	0.0243491003733374	0.0141746566508537	0.475583585902807	547.871845785647	0.00894287416363683	0.0348267023593832	0.0219974209705752
TBP	0.0169813119224923	0.0256179363352247	1.71722325106305	2.9029579338105	0.00735649104535495	0.00848054098549644	0.0444598482650743	523.327443588298	0.00523135511518324	0.0162502458546751	0.0102193990875182
SERPINB9	0.0113188878682728	0.0380689840738303	306.031121891989	3.96291984365599	0.00871283450618374	0.00808441093688944	0.497737176042482	187.006388353791	0.00964447015059435	0.0235128243653132	0.0075162049555445
TFAP2A	0.0363467625154823	0.0351415291124944	0.0687650502166612	0.787020776419521	0.059597528839083	0.166584914338034	11.8012111252506	572.530282690348	0.00927245088254476	0.0258970559852743	0.0259312071939504
ATXN1	0.0106046334196812	0.0223087916486537	2.4712987997472	1.61830871728143	0.0173802489283823	0.0204663270313853	0.0397808647693566	485.748413624951	0.00477028959070248	0.0945493579158927	0.0152495699938259
DEK	1.28717836366893	0.0123680036131526	7.30372453520826	0.130502394631776	0.0297759651242547	0.0255401712076631	0.0156569170624746	505.807862964789	0.0162338428742768	0.207532655806813	0.0460556882940262
HIST1H1T	0.0102409166864376	0.00650238400544883	0.0815853873466161	315.066665546553	0.0247282050399312	0.00802774914342692	0.0609541627505709	3.03402566695562	0.00454256712113294	0.0241700156403095	0.0938845393439065
HIST1H2AM	0.105307961819265	0.00532186826127199	6.91136741668892	37.6405333765167	0.00508231918998561	0.00833040225775988	0.0164843377849441	273.415328642776	0.00339225998056789	0.0141623641963577	0.011154912779153
GABBR1	0.0105779928713489	0.0396796320036726	0.669680788773672	7.35444806935924	0.00927357537020688	0.0169161623056285	0.0280366024608401	519.808062191544	0.00483531769377753	0.027012088506136	0.0307552296903663
FLOT1	0.0261603333553535	0.0195418897884057	2.13785973672335	1.76917990631192	0.011025141122488	0.0108665232665112	0.0398341791624824	510.398819117738	0.0072765308906655	0.031138876153421	0.0140451302689137
HLA-B	0.0359557252682767	0.030274988066307	56.8289748666218	5.36533626076234	0.0125412141613661	0.0164682518422282	0.0549951989772571	772.655188404374	0.00748511074951319	0.0434157174463933	0.016409348912518
BAT1	0.0267119185552213	0.0307090683511346	7.5879477496174	60.2261311989348	0.00665995955752861	0.00809717742054889	0.0277578605651502	451.148871819303	0.00603483311655373	0.0172269475476895	0.0103071902392599
COL11A2	0.0149385129784456	0.0222888966794486	0.510611704583722	440.625856939267	0.0096635462808751	0.00740545625064288	0.0190194947034896	0.790134453240843	0.00638944650315933	0.0243957852546489	0.0102689628124916
TAPBP	0.0363140463664209	0.0131966138285644	53.0094989712934	0.905702238023933	0.0153470575851297	0.0799519179915633	0.0589723062263821	611.509821503193	0.00762976848491854	0.0403782287127051	0.0104178236777473
KCNK5	0.0207598746060751	0.0427806994582328	0.786925002806546	412.196090996921	0.00737631408757704	0.0190103979253195	0.0118801655553763	5.76497390940343	0.00936135326857076	0.0185734707051274	0.00865223273985497
PLA2G7	0.479987369971923	0.00477169675957127	283.2372210405	89.2404405179252	0.0219468846720217	1.33901226715652	19.4788230111299	16.7702129115184	0.0146836909345107	19.3590464983611	0.071917017532367
PKHD1	0.00904217359260009	0.00852632229459043	0.095490019354739	324.230878435894	0.00342727856281593	0.0165737430496962	0.0141299070014624	0.0844491563431672	0.00373929760080248	0.0121254116930565	0.00646397360237101
ELOVL5	0.0256396788097365	0.017144547478344	111.150921608106	0.661896239577568	0.0296388092671138	0.021491359453532	0.138297371604691	540.258560048523	0.00610035588654092	0.0388055457801885	0.0891508127730212
EPHA7	0.0195023252726437	0.00961748298234658	0.0595645009705083	300.097644092475	0.00717786731859623	0.0053577560072948	0.00862332306120542	0.848696273061463	7.55909363977244	0.566763904955151	0.846278024361826
OSTM1	0.0133874171335548	0.0160168975103022	2.26430836433849	2.27535103669099	0.00851345698115409	0.00933993879037165	0.226740780000613	465.382510180377	0.0057486446413052	0.0163843367995985	0.00986408684086176
SESN1	0.0125036099073558	0.720546497264799	54.5200738329342	7.34094468816444	0.00466661696611045	0.0134798045972081	0.0125835416349704	308.854241294439	0.011472128912507	0.025466134943715	0.00901544720105001
CTGF	0.00742302498025356	5.81074230273431	0.259295419653462	1.45502215941235	0.0116129953157054	0.00739493145942345	7.4738684734794	529.668676164472	0.0113217581017581	21.5564659694645	0.0196537303774705
MAP3K5	0.042794397209702	0.0251339197100777	4.56749928567846	0.159084264147472	0.0113980254149522	0.00725290687739516	0.024095160997765	462.088377869023	0.00443802070768838	0.0289918272176135	0.0340965544285557
IFNGR1	0.0881767773677098	0.00878440699709569	79.3937007428858	0.170752653156156	0.0268802950287831	0.165514652339284	3.62279883398445	413.237921697222	0.00560423857704921	0.0614782036114427	0.0122939586923942
PERP	0.023999141633419	0.224237428939367	0.100199239384318	6.5046820544056	0.0590419714278646	0.014010466076239	0.577466539357419	751.02347782133	0.0144828036516588	0.0215849423951208	0.0333409916533983
PLAGL1	0.00877590273707517	13.0492612079865	40.2496203209432	26.1877870592596	0.00970027831447827	0.00906943425895355	0.0815804134112597	394.775103286069	0.00546945995313998	0.0239880387854745	0.00853777978801254
SOD2	0.0732535543785787	0.00761328820413647	4.36924147886901	0.904693845757186	0.0122673392083829	0.00519508983727378	2.8718880399208	538.529773201514	0.00594689535527366	0.371834352999696	0.0176677447192875
TCP1	0.0152628089663751	0.0309402032745997	1.74900514796691	1.55030429177722	0.0175178610958787	0.0185059650534428	0.0545862645339109	670.400439227424	0.00909035859173091	0.0193715032981918	0.0148948624735135
T	0.0222776087995158	0.0294178840158204	0.60668897314737	451.641045125686	0.00983764244382494	0.00938485176042021	0.0278501840308916	6.0394100460453	0.0102984897828927	0.0345757320022318	0.0153214299162811
SP4	0.0251606298246303	0.0217873292358249	168.065912457707	1.9397755385445	0.0200566524817086	0.0146295634073617	0.0184487525333586	324.440856203141	0.00720115928113182	0.0280473387135883	0.0329093368305078
NPY	0.0273519171766126	0.0154718646404835	0.308498103658665	430.890640940768	0.0109894114975539	0.00942995145995026	0.0331393589889026	6.48007349752938	0.00839127139185837	0.0693792353280129	0.0192566408690467
ADCYAP1R1	0.0101981101170353	0.0941740835066226	0.728836537982897	428.196376700313	0.00524326021379566	0.00706589593992881	0.0141356144072546	0.333536869248602	0.00358469366320634	0.0151415140594621	0.00763412997249054
EGFR	0.0255842134797588	0.0800961315385292	0.0634116072845256	0.67285382563788	0.0252778256036738	0.182748795187577	17.3032557737653	563.439065788932	0.00663861106482461	0.0187470733393149	0.0457005629833429
ELN	0.0275383859873222	0.0399916172037962	0.991030590013286	367.945566216582	0.0140633975154897	0.00725369354288406	0.018810056258554	132.926274748212	0.00757214963808865	0.0649136726389113	0.015240148097111
HSPB1	0.0295777657627093	0.109454810742923	0.391269980892268	20.6487464979936	0.0162378401223763	0.0172390673768779	0.0664445781785547	803.791764334374	0.00621060747049913	0.028705697848008	0.0160351377546164
ZP3	0.0473603692215838	0.014701942390938	0.132329499305795	429.880930339356	0.0148166771655615	0.015050403301116	0.107599943097487	11.006658026566	0.00516042708403566	0.0227555520607142	0.0337966071496502
TAC1	0.00874871740291727	0.00740809156064266	0.103492789387908	267.244454382562	0.00661021101823226	0.0048300036802031	0.014320934337476	0.126219121014861	0.00354627911261253	0.009733042035673	0.00716793563909753
EPO	0.0155436197534331	0.0313416652331431	0.51873522216312	440.079918507724	0.011382388091865	0.00969167750082966	0.0249112558434651	8.30298838989267	0.00562767053276047	0.01961421487036	0.02392702639483
SERPINE1	0.128728208102329	0.0186212915259644	0.0575382638715882	87.9059695883042	0.0444004784024572	0.00670503437722695	61.0642926836159	378.629399334473	0.0118612342599975	11.3576084973954	0.0799532806824148
PRKAR2B	0.0176304494199647	0.0297858432595411	195.989135412248	143.374368335148	0.0129074599476858	5.54275368721999	0.0156918196183504	30.68071634894	0.018241125237317	0.149202913239607	0.25208335618108
CAV1	0.00748902104241992	0.327319033575243	0.72021459122435	20.9054837794844	0.0843579109434395	0.0662975366968483	45.5080398368965	573.005269042459	0.00552523222575781	0.0228288673023419	0.037902765446764
PTPRZ1	12.5909797493689	0.349776171659494	0.10092870240808	190.132727013571	8.25425118174444	0.0481491224207175	40.109238816002	179.414273361349	2.34644509961345	0.0193199439077452	9.65789250858489
SND1	0.0119697483867621	0.0228986781540563	2.81259119862421	1.03732847400796	0.0174680668582313	0.017227391070537	0.0530146041034914	557.792774946501	0.00909655281107156	0.0169633318163101	0.0207228539085354
LEP	0.0160902442622085	0.0116714849514707	0.0920976845975641	345.697936817724	0.00765354623267042	0.0031327331309312	0.0230675047662777	0.747480145512451	0.00476266130106125	0.0124089210069582	0.00844285229513946
CASP2	0.0263202318459141	0.0241954975406296	46.0569877096572	3.84280454673191	0.0128422783953103	0.0262974203648081	0.0189235295764843	518.926874362681	0.00781704661834877	0.0287522399151041	0.0256570136404137
NOS3	0.0152900601909883	0.0317463121792893	1.46479565486136	377.787167181025	0.0187862841319501	0.00572264307452083	0.0381301142909033	73.5974589599928	0.0145838908402618	0.0312668066776079	0.0209252717800871
INSIG1	0.0142816007057973	0.0209302176710541	7.47362720478659	6.52919300407565	0.0267364247328106	0.0198321140786897	0.0152186556425596	440.497367391962	0.00621793024393813	0.0183805961148699	0.0142587820457205
EN2	0.0161336420713205	0.0196475185161126	0.83416925721719	342.7092675173	0.028697897801849	0.0313701244989601	0.0281832938702832	97.8511432117485	0.00535757485148949	0.0186815783877295	0.0278162520843069
ACTB	0.0644480162427237	0.0657110723752112	1.45674242007784	310.965804044954	0.00995418499301894	0.0123259943788543	0.0230851462657432	513.626213384811	0.013094241102285	0.257944940105154	0.0754471807668589
EIF2AK1	0.0177569386708718	0.0155904183466022	2.16747119310117	0.359770008504669	0.0131877721640075	0.0306505302848559	0.0291555675658072	570.633563977243	0.00930013115744582	0.0366585224121289	0.0260049622141079
TWIST1	0.00827671069380208	0.0487251060843107	0.155274660677674	262.616422561962	0.0176062237199857	0.00521109613015319	0.103701348420393	208.744809361368	0.00392149891133622	0.0332859739751931	0.0094088187396702
CYCS	0.0180787055883491	0.0415890065781393	0.66572886159254	292.826422737368	0.00917889597601165	0.00850350230470298	0.0176883692011621	178.211638584112	0.00769961158512353	0.0186554316759158	0.0144895463871596
HOXA1	0.0158406452246586	0.0129690602161321	0.135368278987353	248.649447759796	0.0234838669315391	0.0042287855462629	0.0842723168638502	137.715899924978	0.00305771510210842	0.028390901193818	0.0115631663265046
HOXA5	0.0251985779520436	0.0163692771841035	0.0983695994579789	302.104993953882	0.0195160678712347	0.00396813479753465	0.0928652566697071	100.064574829124	0.00538767969262453	0.0544443240751764	0.0146550458362552
HOXA11	0.0117344803420713	0.0132265453343488	0.0663128427301608	317.054686342707	0.00433420814615712	0.00555707696291887	0.0144799921334029	0.17432437344519	0.00399177328273206	0.00755809283443144	0.00726682495735467
SFRP4	0.0181498844347117	0.0105177243222197	0.622157630963542	305.772501841518	0.213387588809341	0.131003211746626	0.0571410345202287	41.7994349722244	0.0154352793041081	31.5396079344283	0.0484192811760626
GLI3	0.0171015844990458	0.0172037514278946	0.101209299944676	3.29365519652751	0.0327602647289026	0.0658217770995782	15.6196743944685	410.362676382239	0.00276812960422479	0.039520629871238	0.02044907451615
PGAM2	0.0181114116431932	0.0921667681012801	0.631925440575118	414.367104015057	0.00870025409602662	0.0055974608029754	0.0212929960804973	8.24697805443982	0.00705763461464516	0.0318950774445341	0.0137391462197497
CAMK2B	0.0100061634530339	0.0343066895428233	0.512399590795413	397.061407826669	0.00887495547394808	0.00749515256291659	0.0206444570621105	2.71063025434842	0.00367691579325277	0.0134603178383853	0.0115649312783867
IGFBP3	0.0272410226247881	0.0107046922306786	0.231936851661824	2.43737164153328	0.0259767314145559	0.0098570733887015	6.37972272382156	551.189431204374	0.0340007597907669	0.0263913476181764	0.0234742377668234
GRB10	0.016134228450937	0.0125117135802722	0.145707666213537	73.0292622231329	0.00970576228359527	0.0520201641591865	0.0466348748833735	401.545973589781	0.0295979337849916	0.0515766934790721	0.0466915784815467
CYP51A1	0.0084791754143667	0.10847425175573	0.103553973254207	54.5986428093443	0.022244076593757	0.00515199408997579	0.192145816645412	360.054239777672	0.0106234295496947	0.0171910526822409	0.00638541805648906
CDK6	0.00377043439157318	0.0744747723456255	4.53076665019867	1.50735478311175	0.0264254368592141	0.00590612872279977	24.283703438874	469.803523663123	0.0127023239642238	0.0190017815870475	0.0629281780059114
CALCR	0.00732528553782392	0.0130053606384789	0.0640856316919735	309.089190577783	0.00437149273102527	0.00677276002538374	0.0212433435882276	0.166148993212605	0.00445473973132074	0.00891659626068992	0.00613038720932323
TFPI2	0.0135973954227707	0.00911779613143923	0.252010888216236	296.146693364997	0.00549789275372913	0.00742160067954842	12.9261572343079	0.225175601009042	0.00687374848837601	0.0702796173148237	0.00734973203734056
DLX5	0.0107128343153567	0.00725289230828896	0.0986439046791157	223.782597339254	1.46605400203173	2.7180741439112	0.391617518358544	164.079848107884	0.00512538893105904	0.0135553316951702	0.803710196921563
ACHE	0.00920077917095274	0.0400878922920782	15.6604101972424	346.745369729752	0.0114173422591805	0.019952749593116	0.018564142979701	15.6519702016004	0.00541875880472564	0.0138110111360709	0.0119720711820687
AKR1B1	0.00751121452313141	0.0110496976088923	16.2362894952802	3.49747659054083	0.0164027873394458	0.00685169376621964	0.0693599095676847	482.165262931645	0.00849929845086364	0.0363060050243538	0.0440426375468595
EZH2	0.348994570081025	0.0132408011633343	51.1207521874988	0.224248048324559	0.0405611783983303	0.023232951737719	0.0102935275938524	441.170933151111	0.0227538171889422	0.0411876463151705	0.216657039148561
CDK5	0.0111096642430749	0.0127982674284324	0.647398932505314	0.943983907676823	0.0467036737884876	0.00749960433237104	0.0349036442243235	451.520113572689	0.0064530047530137	0.0225973823758315	0.0633994937772218
MYOM2	0.011499845363529	0.054542696235773	0.266377164004532	372.430299160901	0.00651852426943317	0.00633129631505767	0.0166049107066619	0.404281950379355	0.00602983217092431	0.0151790923082943	0.00764612786203124
MSRA	0.0102649939779662	0.169176495967421	10.0856881517991	209.533670335335	0.00863283505934849	0.00616334419360781	0.0179052411412232	224.377982321896	0.00479724297172281	0.013894833717578	0.0133609358297441
GATA4	0.0143405179451624	0.0222312530776591	0.451978650871409	412.116495916547	0.0206842406307498	0.00851469269724812	0.0255553135503246	7.28277908744513	0.00776273252805707	0.0167183074436491	0.0133337665889995
FDFT1	0.0354906943474366	0.056035238800717	7.37048332423807	2.33504926149642	0.0110733512065161	0.100043748767311	0.0137489983861008	620.5382064278	0.00959309114924435	0.0242483522567615	0.0195402766668479
LPL	0.0124209852268182	0.0163808930129827	1.91908399000613	354.095428576763	0.0184387476338901	0.0205059977678202	0.0238804567325677	17.0356862791929	0.00398125389243327	0.7515607978448	0.0262060491554046
TNFRSF10C	0.00974458516120135	0.0104957326559688	0.850037127004842	337.561464423954	0.00702243784930744	0.70159689711276	0.0334076796201215	2.32625288350434	0.00357072359481766	0.0483855234301481	0.0112321048436648
WRN	0.0169522290509775	0.0202125610472692	2.01588146717773	0.251830114938654	0.0320945466784096	0.316577137161565	0.0194585951074271	428.281395205235	0.0119118981726267	0.0408547753629539	0.225053831319603
IKBKB	0.0171766109635113	0.0576399964747534	66.6813769590383	3.46072836594967	0.00951192745978226	0.0295235781882992	0.016352296896065	442.762933604161	0.00905308087740455	0.0149292370535892	0.0184158930191247
LYN	1.88676959183386	0.00938625209590313	276.360873462877	0.904159747088405	0.00868435273659937	0.00712574543298655	0.172491702291402	276.451500428047	0.00741680053594334	0.0210739667288131	0.0312830585338016
E2F5	0.00673407254100187	0.0163652131299675	224.08033510666	5.14383709431577	0.0266700837397882	0.489488341820696	0.0186209305240182	159.916991690624	0.0343574869070793	0.0187207876826665	0.103053737218908
NOV	0.0178914892364762	0.0339453439845324	0.288438351521533	245.251078951592	0.00721034124180989	1.47457224840059	0.024223369772922	218.651148333043	0.00474297916410427	0.0149974833844037	0.00959958607710684
LY6E	0.362791404778036	0.010900425556588	0.101559300194172	4.13846208833958	0.0114280929491375	0.0236224824806171	1.9782933061834	578.794164211912	0.00527645692812745	0.0256932332414601	0.0181328698772211
CYC1	0.0119032818250804	0.0390343146287499	0.36604060296847	1.0937598834046	0.0189725775428771	0.0212592783858026	0.0332011397311693	560.844169234932	0.0080229427429054	0.0122913810872825	0.0301205668587613
TNFRSF10B	0.0367561013634621	0.00913922152797888	0.160562032350735	0.473306211684169	0.0314682920097725	1.01960351873493	0.271412163074312	479.97199974149	0.00894630860946896	0.045346874583244	0.0192246627209566
PBK	0.105097523816479	0.00668763639105746	0.219948850081559	1.01902657757162	0.0258054817401521	0.0891393738065036	0.00994968035996647	333.736965388846	0.00914479337780704	0.130512455545237	0.869726008959803
DUSP4	0.0112468810435825	0.0109081073580199	0.556299191940577	182.516285024303	0.00741860167852524	0.0920613127327446	0.0860531218862114	225.353838152985	0.00398740314188813	0.0100663192777572	0.00914679807584128
PLAT	14.0586388857383	0.0419821601444593	0.116660841004067	91.8603984591439	0.0375164040080463	0.0056776072886245	18.3753394097774	404.775851967391	0.00478128661709473	0.345640175249868	0.606111395543737
CEBPD	0.0747959850768988	0.0188435095584178	0.173673407506415	1.81091862910744	0.0191378799619687	0.0199816953800955	0.076593235893258	603.828130391512	0.00885897916406206	0.0790402391859716	0.0237136278018215
SNAI2	0.0224344081245521	0.0595856015548041	0.101799421578239	0.614356267516186	0.0291809321829833	0.0118888470497335	41.8303586673846	640.261763519199	0.0314357462625892	0.337388203133715	0.205239752601074
OPRK1	0.0105962670766701	0.011503046717254	0.131086264492832	358.053103918324	0.00753596044581563	0.00580899868203038	0.0435421206667942	1.03813214098109	0.00548847581537253	0.0126542282201443	0.0129086808587394
MOS	0.0135124641422924	0.0234682747479969	0.40385494857653	292.457280246985	0.00858853710452389	0.00548281653368459	0.0284226429024502	6.83727799866015	0.00481950940550218	0.00764206882205372	0.012056011016619
PENK	0.0214120272879843	0.0183403522133023	0.364637823629283	396.79163222251	0.00951198557388805	0.00892623447217753	0.0210328493489248	2.02621633713356	0.00460276039224625	0.0168957814979855	0.00782109990787732
ASPH	0.0211073878588234	0.0250312175684632	0.098376846983299	0.519333018964939	0.0184140586892421	0.00528658630192249	0.285053415730195	521.068287206189	0.0458649786194349	0.0823427438561399	0.0188660270858699
GGH	0.0384829694035961	0.00949353770305246	0.0259307509358265	0.191384545157416	0.178247133584893	0.0149496669455995	5.19574539537522	372.165668310058	0.00578831187307195	0.0476888098230194	0.0552014837422733
CYP7B1	0.0485053334403468	1.39245396944887	93.5578977090957	1.92154116762454	0.0058563737415237	0.0119382523866365	0.0171549140048292	352.959401062882	0.0047262155213152	0.0283630647459026	0.009961811685787
CRH	0.00700484042183572	0.0092880992761799	0.0731784225906412	289.708626115367	0.00372593557964723	0.00796814163865926	0.058116220617691	0.216490538412542	0.00358889567877804	0.00675710932008166	0.00387761864169504
COPS5	0.0113573928376163	0.0143787892014981	0.189645168851634	0.28870010501662	0.0194787007523538	0.0144296111090523	0.035037620970762	378.907660377339	0.0100328771990646	0.00894575123138023	0.0145679457731468
IL7	0.130986396920682	0.0163417344500943	127.661786758301	226.396485201049	0.0122968439904955	0.082880741775491	0.0232518893823676	18.6025415638432	0.00312346601078156	0.0372845750693201	0.0120386103711755
CALB1	0.00701408968331002	0.00591842939842341	0.943640146053515	324.849277688095	52.7271288650236	0.0162227302598107	6.43296706652694	0.464716232918957	0.00354798937479495	0.0226626096858502	0.0878753211273526
TP53INP1	0.0292015681305732	0.0202573213211026	177.312698871416	0.234388583140738	0.105212419160137	0.0112979487366262	0.0357114604966149	359.082411533538	0.00956620369062897	0.108571097044104	0.157240626253415
STK3	0.188850506308867	0.0133600883658663	0.101066842534572	0.129644938906905	0.0330554665576189	0.0589882025360389	25.4745004536907	397.162763421013	0.0109862847953301	0.283294154047768	8.25533361422064
COX6C	0.0248167847650337	0.0448223595162143	0.134140049144072	0.114350649394795	0.200171433744653	0.0316199993087329	0.0372116555036914	527.634587842011	0.0647409654298987	0.026415987538605	0.179229718473998
ABRA	0.0113448928793948	0.027322528817065	0.271644424002373	348.696624164556	0.00562207586522692	0.00491396871566043	0.00929538795430904	0.338767753662031	0.00399196419896298	0.0151289872706	0.00777543849090647
ANGPT1	0.0150014245756771	0.0136907631176398	0.209425117279461	253.499157313215	0.023899675076301	0.0055880643256871	0.0196415678075632	14.8397376093889	0.00643151548729776	0.107185564487108	0.0308945195797034
TRPS1	0.0138231571689878	1.12856960298387	0.104569950242366	0.521069731556334	0.0161753684756127	0.010169398680887	0.0406786502687727	524.25444369159	0.00681772691912297	0.100597443784865	0.0592831880825353
TNFRSF11B	0.00765416472751738	0.0112115624518668	4.6196548115751	212.699450848775	0.0193663436788768	4.82260629537592	0.211668818707212	107.908665829957	0.00719367930183049	0.0197063091377271	0.487621331632285
ZHX1	0.0123518875658275	0.0682407424917978	1.22676587829156	6.55539635796097	0.00771492981850307	0.0112846498313687	0.0195895602625639	467.785936849304	0.00556626293798216	0.0161269514358044	0.0109568900739057
FBXO32	0.348483657823052	0.0729530761227119	0.340185971489474	0.430608448626855	0.00876421994033251	0.00567700575428043	0.0600116778818644	451.608177005815	0.00313900970454121	3.18507065803635	0.0116820395247881
NDRG1	0.0477615800538376	0.0335087598906342	0.117747779345885	3.43453249876004	0.0340933803231795	0.0162927349978061	23.2385552653472	723.745846101265	0.00910942569343003	0.0895848316723633	0.02240479025875
PTK2	0.107764542488718	0.0111063784463667	0.113298736743889	0.0885359999237636	0.0857078968883787	0.0538110561900799	0.944111186529637	498.413895497578	0.0137112058573614	0.0665716032393485	0.122132804299359
DMRT1	0.0131343368490273	0.0186844247204135	0.135182520468973	358.789954830326	0.00491523990944018	0.00886244359035249	0.0190590965325209	0.735456255461732	0.00466882870941918	0.0067536941751077	0.00691721410347524
MTAP	0.048687202870469	0.105041530491628	19.964018346258	90.741514531092	0.00797121390939066	0.0236590374045943	0.0233516785482793	304.176907249866	0.0319200573964331	0.0151523267374883	0.00410348697690509
GALT	0.0129067525126462	0.0545306756478629	79.8576807443778	17.0769399175396	0.0102180871604358	0.0110744859881976	0.0205047774781417	339.627136635251	0.00483662822579361	0.0092402629869173	0.0101128525716822
NTRK2	1.02242543697967	0.0252791185596826	1.05896428566798	259.331465035403	0.0131889336775991	1.30133140368001	0.0160061303371398	183.496438965059	0.00208404162809115	0.0586368257666304	20.5464433055237
GSN	0.0127377156784523	3.93566168199727	1.43081449119445	1.51894036975651	0.0206740333366019	0.0143862581164212	0.0215118712007445	575.654745030077	0.0086766127786818	0.0259685049415783	0.241886371076047
FPGS	0.0139947343585491	0.0275392456555204	1.59547921706103	9.06348209914515	0.0144067945032045	0.0121112320011987	0.0380848315690331	500.14580416059	0.00757074191821414	0.0140086114508043	0.0127063793818269
DNM1	0.028228118622102	0.0505105586666254	0.210535229713339	28.2230927910646	0.00529044194020977	0.0066876539991096	0.0253675020183623	424.392444483251	0.0100324276461675	0.0266800198180535	0.0283044480962605
ABL1	0.0189925135485892	0.0290349120826888	0.66808970915848	1.35881690506868	0.0144365437255944	0.00650338502484078	0.0555265952993309	508.518204560657	0.00725878335091014	0.0284521269058533	0.0149685469096636
GFI1B	0.0126844081851123	0.0298454510838649	0.341452175911014	446.590817458661	0.00875988988822381	0.0135549924926302	0.0289994950303591	1.38805490645591	0.00490587764409855	0.0128241198798373	0.0101114583828017
DBH	0.00928583146055803	0.0270645308784452	0.285146351475307	411.702858659787	0.00856416154515533	0.00714567291798073	0.0464552124993773	1.42207626135959	0.00735573929385685	0.0128515905036399	0.0112578923279156
GRIN1	0.00552146432484796	0.0248476000027715	0.0797424803304343	241.752391727841	0.021213807370675	0.00450931530638892	0.059573817699252	112.13040442894	0.00718955946540947	0.00796418530126029	0.0288327458824727
IFNB1	0.00540117429040904	0.011314905041682	0.0732275091129447	235.899269035341	0.00195471144942654	0.00832562935889795	0.00739050364838871	0.074864840629426	0.00167901174657731	0.00470443904442984	0.00387828980460608
CDKN2A	4.98709663523616	0.0202584631773321	0.654490929046634	113.194846349701	0.00848747035235657	3.90249734053884	0.0242959117206131	328.783940624022	0.0091018126631585	0.237793283441102	0.0107338220774094
CDKN2B	0.0222376319314902	2.66466402865775	1.23257054001872	16.9562005287468	0.0105539041530837	0.0154482147347113	0.0281207881970718	476.929934975552	0.00848000311691822	0.0234044194463279	0.00665971096144341
B4GALT1	0.0161300357678252	0.0086924085697535	0.491873203316795	268.506381283975	0.00685187898709221	0.0113624077370425	0.0473691082062971	32.4596024419681	0.00342579889597468	0.00997380910608659	0.00627325565730458
CNTFR	0.00985650538523851	0.145313703848023	0.54300373862105	417.933494821799	0.00970756155927784	0.00627924851693704	0.0326429757140953	6.22889034908052	0.00547497056646904	0.0238194971778437	0.011846342571216
YBX1	0.00360123775390802	0.0101029049335073	0.267267125187366	184.50740382573	0.0847107057409372	0.0260921695408358	0.132782300808954	70.7956670732946	0.00235486258733638	0.00571766574363107	0.0151763389016494
ALDH1A1	0.0864008084121085	24.5129397233934	136.740446645241	264.103506481023	0.00930913356384559	0.0299675340308008	0.0313729219950822	4.25290992068893	0.00757124240599854	0.0242388640687358	19.0321130244903
NFIL3	0.033621796494341	0.0102042589512559	0.0700889647491484	0.645175703612169	0.218264675109085	0.00875613232544328	5.80149972045382	351.85360413888	0.00408843880233986	1.07208696625207	0.0423771921451921
ROR2	0.00773792224573184	0.0130273501824533	0.247512582353172	224.574464872769	0.0148872322105308	0.0269913427476559	0.0669229280490637	204.193185109146	0.00300637972552682	0.0451702577836321	0.878391619301498
FANCC	0.0331803406561146	0.012373135013962	0.0842708813252046	4.82531106039236	0.00648636727536956	0.0839698874162356	0.0168661438687406	379.295125701888	0.00572992255407104	0.0186117208304477	0.0107513615967693
ABCA1	0.179841475153335	0.007716910078514	0.488590292406956	0.265134109314938	0.00811822108764609	0.01071970550321	0.184368123190288	473.382773773517	0.00639594104424194	0.757286273702328	0.0114007335440367
KLF4	0.444848957628912	18.0551748179457	0.102646042709476	0.900519577930572	0.0319324617262281	0.00679013688672888	0.302923795250203	475.36027156719	0.0408793768746037	0.0153372505815159	0.0124750266867412
AMBP	0.0080433303287768	0.0180483102475234	0.0741659152065381	391.436358457294	0.00360609642629059	0.00881853068220852	0.0144043600496456	0.0878451557833503	0.00346505808315525	0.00845001872790582	0.00680904010074721
TNC	0.00575550300355331	0.0276198959351448	16.7666929997389	22.296962934517	0.0222605466171563	0.0181762335753688	50.876615509934	486.97020418068	0.00706896636156034	2.41421199192058	7.75243575565719
NR5A1	0.0213886451723558	0.0144963272529658	0.158998974513268	393.156248734898	0.0101347252633794	0.00834607108180264	0.0256749050722596	4.52625962863423	0.00604463845071387	0.018857470590819	0.0511199083372666
HSPA5	0.0150597982467312	0.0184983242533497	0.959276696450265	0.873103850298175	0.0307290554938113	0.0157142656257056	0.0827111078299601	687.668800360525	0.00740792902267684	0.035939921758544	0.0237747803891451
PTGES	0.00900924434457003	0.0343554922532288	6.24854716214765	196.654843447382	0.0128457024653746	0.0456693669272736	0.181616422328762	314.24645372792	0.00562636962743885	0.0101936702458214	0.00839305118226226
TTF1	0.0134274161687091	0.0145273414794367	0.573795464432123	1.16749923478317	0.00671207838980126	0.00623457365591283	0.0116628150133604	296.091346369548	0.0054231837241687	0.0115090656749333	0.00817869993599216
LHX3	0.0171674627761346	0.0446979970535982	1.27206225764013	343.131205151651	0.0178714521352895	0.00577781347399581	0.0205988782616294	101.362058588536	0.00609241821616473	0.0218438824851278	0.0198191307439987
EDF1	0.0138716728178003	0.0701860474091273	6.49555235912625	4.60657762105428	0.0106684520933971	0.0111198545108538	0.0271981136106096	571.096584073262	0.00605512949237622	0.0170705954498812	0.0100972529055535
ABCA2	0.0286743132176194	0.031461088009854	5.73329471664746	66.6783662165929	0.00680240638667145	0.0163595382844499	0.0142211052370385	386.401716158631	0.00390258797820613	0.0239351973932766	0.0139052261312205
PFKFB3	0.0243116353030799	0.0139332470145674	1.77180126905118	0.300754903210661	0.045599991627635	0.0512180648075701	0.0779447365270792	527.347776989689	0.00453118151003824	0.0972982938251856	0.0365914475064704
GATA3	0.0146593684913327	0.0256039184355572	90.3120122426876	324.338558487045	0.00649407179678336	0.00823390827139289	0.0419448226763924	7.62223617853479	0.00443703317662519	0.0192008235148155	0.0103872862309258
VIM	0.00811760965857564	0.115430415832703	170.122290808279	2.46739500345062	0.0167284255345413	0.00882441904082499	0.142901934882698	493.124342537403	0.0107807797213399	0.211690072674775	0.024369430488656
PTF1A	0.0124813645659077	0.0285790343756029	1.09644799569895	325.742127526282	0.0120741912940253	0.00516406399320744	0.0283339912030399	133.374506250245	0.00596311503414865	0.0215556131456187	0.0217069888003293
CREM	0.0077987241311028	0.00785592030147047	0.564863661263146	96.737617258639	0.00801728031116451	0.0110659896907573	0.0196606720337628	196.630891960748	0.00570029445247855	0.0850766845805679	0.0257491307638215
RET	0.00697536452482299	0.0167959748917952	1.42229165067109	368.93972361994	0.0114456258836894	0.0348176239076092	0.0249464492982692	14.885223156161	0.00471430023216214	0.0136368889524138	0.0246310283780539
ALOX5	0.0192658464837336	0.030012654944745	305.503082632723	0.583498788817475	0.0118579652162714	0.016549230646586	0.0534231939405754	202.577130902491	0.00715606714037278	0.0702642031311938	0.0266080321372692
NCOA4	0.0212832656909085	0.14323026068857	78.6514340186592	0.834516600623077	0.0109056776912437	0.00576870242948061	0.0400700111833531	489.070125983694	0.0107550243728257	0.0184177562058344	0.0142056973146774
DKK1	8.66810977847464	0.148414085598372	50.2236361803427	291.162526015057	0.00569256939642769	0.0821764852224734	33.7647779650194	4.11576709127387	0.00551504975851422	0.00955758251470032	18.5045388614289
TFAM	0.0143937513803459	0.0101493308004289	11.1040101935785	0.806734479853696	0.0190853331933041	0.00595966560110534	0.020400677263814	443.453295615351	0.00874193966272722	0.027297804911347	0.0842302157498899
SIRT1	0.014574357777608	0.0157686535030945	58.4857528607865	0.606763740067718	0.023451424538778	0.0307536671935575	0.0160434554356651	337.249627412974	0.0113013354982419	0.0200945456348099	0.141732099152807
PLAU	1.55370794614191	0.00880590677944464	0.188557360661459	178.838658917222	0.0939931869720795	0.0280181692075079	36.8247063932227	329.634013801863	0.00971810115522332	4.70714917782582	0.209497110670458
SNCG	0.0276265950973027	1.01788768412441	0.614906377653112	291.391474697127	0.00634337977230555	0.01187110498798	0.0157762469878667	139.918561349711	0.020547273278507	0.0125085954817256	0.0138575476229133
PAPSS2	0.0221252351883806	0.0242504099744941	163.934801075264	10.4247328583997	0.00801279191199602	0.32059408757301	0.0228494326317834	284.813788986973	0.00845892420142961	0.0472013439145545	0.0205647858041329
PTEN	0.0105781569902067	0.0428273935814931	105.353848911467	30.3439202402267	0.0115055883081147	0.00851620735188257	0.0674516388149013	489.256648355487	0.00758110272213825	0.0131546679220954	0.0244290436657718
FAS	0.0715364848176783	0.057231034385269	138.143131602528	0.862794201609236	0.00747396847645956	0.99080539683051	0.0808778552337142	325.111703429111	0.00544833572950701	0.0184324768995277	0.00452174699362474
HHEX	0.00963812247808758	0.0437901611766742	120.04644877343	235.330263751452	0.0110892990269884	0.0049726660661601	0.0277200683626297	3.88672024915644	0.00634885489618658	0.0147585452123415	0.0160720079513468
SCD	0.023468744991937	0.30593159530667	0.125018603666229	1.14642725807057	0.0576920962570398	0.0053309905504611	1.34057612444627	568.746041381239	0.0215433502281865	0.0453153403930491	0.00750828201421734
PAX2	0.0139807253579317	0.0277617728443681	0.716378812509558	434.165839615598	0.0102528804302336	0.00988409369025795	0.0202081999961718	0.756120968470368	0.00515271753580101	0.01518888571823	0.0152336700166469
NFKB2	0.0146119356693808	0.0145796944401602	116.680492607263	4.56246805334416	0.012743689470056	0.047932049374237	0.11314858473132	387.849604227159	0.0057716301889674	0.0110326110130826	0.0159941051958864
MXI1	0.0182431608782059	0.0655609841631713	0.294115425328384	44.9089649649839	0.0142725235556897	0.00649440021909444	0.0181234954529253	421.070676922027	0.00716798789702071	0.0196037916221343	0.0174712878513235
PDCD4	0.0240833399536748	22.3263735245203	115.315149270325	0.244627857907483	0.0484648767982614	0.00767871862968011	0.0235616609763092	347.858350790893	0.0484608573858818	0.0270753408904302	0.0733256353377651
CASP7	0.0202313114581751	0.0201178233497867	3.12120517037615	9.81981266067713	0.00754516891554945	0.0101153594480795	0.0287288440904794	455.227124179503	0.00591143847926749	0.0261339722017859	0.0107455895655369
ADRB1	0.0150023934077058	0.0477708908120407	0.71364042169035	418.585459797895	0.0197140849147735	0.0046320746875236	0.0354172231416922	33.1896757214717	0.00856496570450651	0.0138105057418082	0.0197236328120759
SLC18A2	0.00592592754687824	0.0295324397130679	2.93250062281385	251.253114706663	0.0105630518707649	0.010609161489365	0.0174461965289311	96.045684107451	0.00597989388721668	0.0166526903446862	0.0401051124824521
EMX2	0.0151344035735403	0.0223868255809117	0.549194451941509	285.56634391435	0.0107144145183085	0.00493225322007261	0.0234551625193961	50.718559100359	0.00530863957850287	0.0166763435658849	0.0190626019379724
UTF1	0.0131264215092353	0.0419378112017628	0.439691022793768	280.595551933982	0.00938503304434806	0.00548917510862649	0.032146079006072	221.916586690537	0.00716256543433101	0.0174101750523026	0.0187043290799899
CYP2E1	2.57137634639224	20.3751067454722	139.33500090753	260.6570311492	0.00672702465675174	0.00848786710023758	0.0500316569020518	6.13369003130055	0.00430448909500577	0.00916247211406934	0.00988539716098627
ITGB1	0.0290681943028991	0.0194598840623803	0.61480186458617	0.331974449891011	0.0875998141812462	0.00876767842112787	6.93714863841611	575.000036476583	0.0144600593387415	0.390456061553625	0.0401906718375891
NRP1	0.00947413418107261	0.381621428258766	0.455554936914315	6.35016898241738	0.00581469721677396	0.00433510413883486	0.0240821399994855	495.792242176012	0.00676572927435817	0.172229541463696	0.0343229536793083
CXCL12	0.00682563479645284	14.3955353975195	213.561774184694	222.788557441996	0.0402770309221	0.0147840698455216	0.0496911395903887	4.22034583805626	0.00276009016731307	8.42439481995376	0.0305927695047417
EGR2	0.0071622409309997	0.0461098289874111	28.1813618674529	81.1517005149811	0.0183893034584318	0.00738210023484641	0.0190239937655941	360.423465419408	0.0123378844013864	0.0270731448348105	0.0269861205930153
NEUROG3	0.0123040104424012	0.0138986301045049	0.429892452006203	404.559643463658	0.0121246447454253	0.0079561840395673	0.0333302517238767	3.8931960399547	0.00830940547982139	0.0223291448779865	0.0133943297483882
PSAP	0.0230435015832771	0.0221006949410681	10.0524968708043	1.76928622262056	0.0137040025070446	0.0466988548342841	0.0199285374000761	677.071634368688	0.00643035396399797	0.0416496415453548	0.0313387014023161
NDST2	0.0118676135975455	0.064626514734374	98.823044618126	5.87403838251308	0.0142396043603437	0.00695855148988284	0.0317711723737216	406.808155229858	0.00949153379764628	0.012133167248823	0.0179109073012194
PPP1R3C	0.0110444304122768	36.6931446663574	7.14618507885234	394.286934639848	0.0114241922060568	0.0034369023294134	3.80796748479777	7.21185392839589	0.00231370868808703	0.0113323754482796	0.00754826964596075
RBP4	0.00998558441323906	0.019280034786563	0.464186493641387	323.406803573137	0.0159819338831482	0.00434878359706062	0.0172522620429389	38.2928737017569	0.381860420800141	0.0788082188140308	3.94584415837545
GOT1	0.0563333296415733	0.71114817407702	0.47857539468256	1.4153179103509	0.0100393055250337	0.00614912102713091	0.0199365830042569	555.247648091301	0.00677317859639042	0.0266149385610799	0.0139052513573167
CYP17A1	0.0152721043642452	0.0149483439602445	0.235853992059703	379.2114406832	0.0114825374500943	0.00558505353418974	0.031860149830642	0.828667848444024	0.00449858182182701	0.0149000162188539	0.0111008483288241
GPAM	0.00941886111159403	0.0167009699321073	1.97973834821303	51.1720397435762	0.0128100336791157	0.00572304407227238	0.0106547580031128	337.505560841851	0.00709504401492316	0.0221748259340621	0.0229381466152079
PRDX3	0.0219056735057751	0.016953717589242	2.45197828775491	0.0819448861736813	0.0230430636309425	0.00546603751941592	0.0241142875230845	418.962603664854	0.0122857812744117	0.0234181738605881	0.0641315768618251
TALDO1	0.0158588940663863	1.50469404048633	1.81460107106634	2.26236945584536	0.00948410801166589	0.010284754698596	0.0248214919123719	597.013720850824	0.0121451639524752	0.0136880781524439	0.0174813356385811
ILK	0.0116261185595506	0.0236559607076226	12.8878410677357	0.822853516857896	0.0169457976749961	0.0145079438715888	0.133613442486214	515.035506002672	0.00843200018386429	0.0170130200276822	0.0100030060971618
WEE1	0.0224301445888548	1.04852640058103	6.18437745534815	0.698592539455778	0.0092894128808088	0.0116535011434835	0.0134134364965389	495.077787301143	0.0113372276886984	0.023486527650082	0.0142990280120662
ARNTL	0.0639280268575021	0.010640225470169	2.49383423638022	0.13231665208503	0.0862958107791328	0.00763601331917547	0.172495345932073	398.980836057473	0.00815967003620742	0.0606841618070576	0.0144418832102852
MYOD1	0.0132018774978973	0.0431909773559106	0.237103134786952	229.689063005287	0.0123195973583047	0.00468200590358296	0.0251881286470724	155.508744551524	0.00549895066199838	0.0115233364820626	0.011519655249288
LDHA	0.0198960879181039	0.0332321015581715	1.50094964456276	28.4620729440295	0.0236983752638332	0.0151561706305346	0.252752228278152	825.816682176761	0.00588686362700163	0.039177779539718	0.0293373982096781
SLC6A5	0.0100048472050751	0.0104905371381356	0.0795429596356305	350.005940425364	0.00380623166579593	0.00495698486875243	0.023270328088064	0.0686157049750566	0.00331145046653816	0.00760799670241395	0.0057503351885086
HIPK3	0.0122337902377607	0.045737677082783	3.81352669497607	0.304286978854646	0.0480496881718541	0.00939149787453354	0.057893893302489	521.966482157405	0.00757563948732114	0.0210235386475371	0.0225208490471637
CAT	0.0170539636021759	0.0513336871092165	75.4825733033282	1.23598363141061	0.00649461828683819	0.00990441989877802	0.0442957879176231	469.702826943705	0.00720996575659033	0.0275488662423788	0.0247914033475797
CD44	0.020724631025044	0.0215815301739881	0.157132812568463	2.77359337890034	0.0191790648415326	0.0061045274611858	3.82294851507777	701.364375948568	0.00487500549278949	0.0185045847523842	0.0233710221675267
MAPK8IP1	0.0162707824134988	0.0192054297936493	0.31739851987989	298.380496111728	0.01657745303532	0.00703329292685475	0.0446901083460926	139.643365171819	0.00707588119284773	0.019147791104683	0.0168744783286299
DDB2	0.0364448235056919	0.0388483269493529	1.20560533498521	1.35825427224788	0.00772164224028284	0.0162500781958047	0.0199437625692811	505.125637158694	0.00442980914953998	0.0105337479268986	0.0141896585338864
FADS2	0.431803626796313	0.00696280013969812	127.322914364532	6.41456274922771	0.00992821322823162	2.27635321480117	0.027086174455038	367.226591167673	0.00446095393330015	1.82883132175602	11.346555137765
SCGB2A1	0.00848684098593161	0.0118390845968131	0.0775814802109194	362.444986042376	0.0059356551075118	0.00551013356760089	0.0119045888594155	0.182670919734832	0.00345590818039319	0.0267707655211678	0.00813767449074383
COX8A	0.0121420054099461	0.483965560835277	0.762353317778089	12.2605184145374	0.0126957128539262	0.00851278320962122	0.0405366235682236	635.280974661851	0.00779773681865607	0.0104811036208385	0.0165125205250712
TM7SF2	0.0150740008642005	10.8821237318702	0.632640288049423	243.948307962376	0.0216068128632024	0.0046286869717984	0.0272593537135543	218.533308801249	0.00879371154904808	0.00943845821426666	0.0339074123337714
POLA2	0.147214089485948	0.0169057079131063	2.91560749787085	0.584498611685474	0.012685908183359	0.018816725110747	0.0133040538152174	435.181959900967	0.00510288432359653	0.02480796890211	0.0693516978090826
AIP	0.0159271152334087	0.0339274778282806	93.8747864913347	20.561604906507	0.00958554625439623	0.00520942093381396	0.0270221080225178	316.092038025641	0.00342301910820652	0.0138901152787488	0.0193882283461156
GSTP1	0.0427213369270084	0.053102422378674	0.203593972839012	3.87177987033984	0.0201782800525105	0.010836189215252	0.129924816408376	786.663523983597	0.00923340107249776	0.015971997181313	0.0252202576618748
TCIRG1	0.0224175753303611	0.0261382262387454	134.589115711728	6.64585443707373	0.0122764289822342	0.0109566628606044	0.0669159810713229	441.837440694865	0.00492624260147456	0.0249978933416664	0.0107881782420895
LRP5	0.0106059837695673	0.0307861538177777	0.14799645036172	5.22742853411758	0.0200909140046717	0.00639953662442046	0.0210107442710168	470.003881293165	0.00670607946861817	0.0231479178414218	0.0678215994952424
CCND1	0.00493803375109486	0.074436862746443	0.179678673765233	196.083155000017	0.0403440959730067	0.0115330362620353	0.132560901992921	303.38188693789	0.0185861374909639	0.0180505808954561	0.0386805645115447
INPPL1	0.0102804443768369	0.0367294682830397	4.00817496744966	19.4645042784407	0.0104364862001818	0.00798463130753793	0.026698447348461	465.393853189599	0.00601412204541338	0.021100069061938	0.0131621054121069
ACAT1	0.00552328811851268	0.650261153438343	3.77261484249786	1.47542389570825	0.0233510170364923	0.003770718609316	0.01508065094791	367.790034505	0.0108964499097937	0.00885174979325132	0.0168778806012802
FDX1	0.0068126139575495	0.0323931821909133	1.0166611708395	118.638954814264	0.00997617929614617	0.00705403680923852	0.0192471606309972	273.649099093159	0.00635101162816558	0.0142109466863952	0.0123859800403588
NCAM1	0.00678990599090298	0.0555853860700479	1.6601504428917	393.333628850618	0.135235272024505	0.00516884876506095	0.0216884796527226	2.50655451310707	0.0040029237181877	0.0448054292328822	0.0195883565054524
ZBTB16	0.0111368612292083	1.43717095435378	5.80134977469628	429.076682466665	0.00924604437356645	0.00510895559394641	0.0270449550993993	9.12288892896613	0.00448109114262108	0.0165164233450383	0.0168991696881069
HMBS	0.00396004696618562	0.108185828095304	3.62301579356508	17.0595455838868	0.0180452750945134	0.00793712573989823	0.0302558755586158	481.582305203941	0.00697222860542943	0.0102170478297076	0.0236889520040107
NRGN	0.0229217924868174	0.0280187567388039	0.527076545822101	398.661044867086	0.025435626542562	0.00511765794419324	0.0198798686572796	52.4849040937843	0.00832368277680948	0.0351805511068189	0.0197723708790044
FLI1	0.0104784430048307	0.113848952011421	302.283193014016	80.4303332942689	0.0176571670964015	0.00382185180866673	0.0305000264473964	71.277580550667	0.00680541981305333	0.038742506256408	0.0190072725656809
BARX2	0.00934264737989894	29.4175036453889	0.219648720794289	302.350605575785	0.0279310316947604	0.00476615182680621	3.7409059885186	174.445340613001	0.00420585952774331	0.00943081857112368	0.0114755160436902
ST14	0.0224392012087269	0.165354716474255	0.259608559017009	0.638586813350042	0.0229347257290049	0.00748062100121045	0.0626538449175004	556.828906086212	0.00823607978149485	0.0161865090124385	0.0190200370483871
HRAS	0.0108556515596448	0.0413116628697476	0.300921929226697	26.3875407141085	0.0108045060937498	0.00658034581632495	0.141921261192967	472.79381761064	0.00751495377641535	0.0124989303006308	0.0104558785049129
IRF7	0.0193194474170092	0.0245436199904335	4.81528583155169	263.584222593762	0.0098908321272732	0.00848446326332155	0.0371466264893321	233.560198057456	0.00633596518535245	0.00833286352742801	0.00864519809106432
LRDD	0.0181936105981698	0.0287422557838298	1.78526198076237	273.793693442544	0.0080540300318998	0.01007621015653	0.0162904066763527	205.600153468966	0.00582019116001063	0.016512359478892	0.0156696109946722
CTSD	0.0248894649617003	0.0408888854466363	4.19787401906153	9.29522573610869	0.0118824125056709	0.00951464670214059	0.0464888435599536	686.241943531027	0.00658942633709418	0.0302287285348332	0.0177141370834152
IGF2	0.00951160176744029	1.25732998594161	0.188637130562083	119.098823371189	0.0181832232539179	0.0027913919071721	0.0453187602621312	351.150995032898	0.24157042379605	0.0240381358156244	0.0187035438582376
TH	0.0102583358824941	0.0300047190296659	0.293311708986464	436.094802479286	0.0131317733732125	0.00845194079185226	0.0380073046412084	11.149114189818	0.00727629266578742	0.0129527783361494	0.021811291287798
CDKN1C	0.0164932277803925	0.0426416930340301	0.56454290043578	233.116069250295	0.0127026673093214	0.00359710760969757	0.0187485339694456	190.300211203011	0.0101367975797662	0.0226756301190223	0.0145688629983569
APBB1	0.0115087297699008	0.0392767447374849	10.2795499118832	393.783548045689	0.0100532238791669	0.00631718273026266	0.018788220196535	19.7463119705474	0.00906537109297714	0.0252128690409639	0.0259053083721093
RRAS2	0.0148381054029582	0.0538441495132937	0.931328863480475	288.155475410976	0.0187083113038791	0.00779197296351911	0.0459014814511488	265.382405269799	0.00704575214143385	0.0187957906876716	0.0195768769519162
CALCA	0.0108428238036348	0.0190084761804825	0.210455779214276	456.305255489285	0.00383633723896634	0.010688589596841	0.0170973576073848	0.0908728250240486	0.00414759770786916	0.0111184900905386	0.00635389937683643
KCNJ11	0.0145480387218624	0.0194640588238629	0.142190086359461	354.430460057134	0.00833700753650358	0.00712564750467293	0.0125283089394762	0.57606347304355	0.0123157204324107	0.0189153675567727	0.0247481123506062
BDNF	0.00925817430433353	0.0153232400765472	0.113522516629964	312.655832210485	0.0179451606316301	0.00687074787589635	0.017235346721114	2.20015489796081	0.0141698552739971	0.0171828545380103	0.0896338900619897
WT1	0.0161479679265906	0.0176919219862465	0.377710849105835	403.924261674422	0.0117580675776065	0.00741192602415668	0.026269581097559	3.74817000592681	0.00545060542382	0.0180015775011979	0.0139978634605756
TRAF6	0.0134402163331963	0.154363824848799	8.63691922247633	1.86748040948169	0.00715302420429725	0.0138662834644074	0.012481778799937	493.282199848135	0.00759392613052787	0.0146570775572376	0.0187626895766894
CUGBP1	0.0223207079196161	0.0205598092249169	1.10035239312349	0.324478660229356	0.0232950337127158	0.00840811626342109	0.0449842151088599	536.302041307628	0.00876612985760112	0.018336124719856	0.0301371689158001
SSRP1	0.024075336589133	0.0136232239708223	0.939555164603013	0.28430181962148	0.0425708522012349	0.0148278026228704	0.0368015460039121	519.40288666015	0.0100065551114767	0.0182258068392868	0.0814762042853363
PRG2	0.0138836870456537	0.0250666195046691	0.753222523731616	397.326288550309	0.0166552693628268	0.00476071181277394	0.0235036174718675	21.7149663113723	0.0069469153301759	0.0170973820176092	0.0148783501652616
RCOR2	0.0185881416135921	0.0217736423544803	0.267554980118619	392.880269605208	0.0275709092187186	0.00695948672643919	0.0295879449813683	31.6525076563997	0.00662061908383153	0.0261752092519886	0.0528127308282665
SF1	0.0190689788318066	0.0654312240590069	14.4320216165468	2.76865119764118	0.0106459926337286	0.0108394438114901	0.0253404982353646	583.343543642022	0.00634995325653244	0.0129778772189747	0.024333640364736
SYVN1	0.0147737415459121	0.0532815718230395	161.42257039243	3.18023278076928	0.0234816792762173	0.00601346946460816	0.1018279694319	433.110408003737	0.00519408676584334	0.0132913226058299	0.0235323920981069
RELA	0.0110179177560733	0.0194679165526609	5.78841420023586	3.1550305959467	0.0168488866818005	0.0105497537052821	0.0697141696539362	546.873607011042	0.00527708752501575	0.0159968395341467	0.0176109457529031
FOSL1	0.0188383607497016	0.715455819468159	0.318587745385298	265.118580559192	0.0253509855409143	0.00664510474811702	22.2501402445741	194.501240645291	0.00622136899540502	0.0107098150096409	0.0186033437445772
CPT1A	0.0115924391462885	0.0406536078823401	0.273574133587282	0.329650701251877	0.035773570034548	0.0073270147449614	0.0290331122784836	501.669034348625	0.00458283225344768	0.0142240404002978	0.995820822117159
FGF19	0.0085725469064661	0.0146661716159158	0.53141358920609	317.892183301347	0.0164090735921137	0.00606955740320431	0.0252995121725673	92.4403192133848	0.00628482553800764	0.0273875927949658	0.0404758523242466
FGF4	0.0102368205970412	0.0358271576541978	1.05353758031297	344.475210129606	0.0177997050730267	0.0114957492397361	0.0262982637768517	109.285522835605	0.00660991683922093	0.0121097027150878	0.017486378024514
FGF3	0.0139359908986785	0.0297604415446635	0.414853165471313	393.246882757232	0.012956644965882	0.00493290458623921	0.0280371560618853	5.72541643254068	0.00557693442896407	0.0147364933937937	0.0145145572735398
PHOX2A	0.00846591929578038	0.0369968189607957	0.423128479201421	242.449539254659	0.0082805789966524	0.00749602069012017	0.0196796127176642	170.138887311588	0.00752605402450278	0.00962310712224605	0.0176941993807852
UCP2	0.0248875351369395	0.0277422462201834	426.38126194352	24.2621688638379	0.0331669641807499	0.0225246356670305	0.026046202295649	142.658067155368	0.00938741789016146	0.0626335505101626	0.490559194910594
PAK1	0.0298784677009951	0.0115484128299226	0.41353615583177	0.310935089170747	0.0524712587323031	0.012998264525866	0.0393938892332086	506.757126973948	0.0153033408643543	0.0332516310730286	0.184371744211221
PDGFD	0.00537444788516204	0.0509197588537975	106.198560706774	212.262134476002	0.0320889305753874	0.00227615429045315	0.0163182283864253	14.4920275814878	0.00402198057940072	0.053079675392411	0.358944648631073
BACE1	0.00836666162333517	0.0580001123476776	0.19487531321734	105.85654274697	0.167027957035434	0.00395655895829545	0.204977876249679	364.225964982787	0.00633667895766796	0.0251987263869089	0.0231645340502628
H2AFX	0.0149224732499155	0.0368949137707904	2.35590574620443	6.5452069680565	0.0151065188350977	0.00658788575001892	0.021255523508295	518.417867255706	0.0128593512363421	0.0101547031689084	0.0226081593713548
THY1	0.00613914350044911	0.0120166472274622	84.4448933744654	17.2310597155428	0.0243576469230166	0.00900747668197608	4.5924029743456	371.6931366642	0.0102790893451647	13.8851800549724	0.195180596239558
HSPA8	0.0128973884157166	0.0878753349894806	7.49504899498096	13.1779664764655	0.0186462418977124	0.0123962360520465	0.0466138024831758	815.208534730423	0.00853570010250126	0.025608680091271	0.0223912321398553
SCN3B	0.00506485978288555	0.0601751061902796	0.333974575472032	356.72553606016	0.0187087167493319	0.00458732552512074	0.0527861283019817	12.8348268352987	0.00533936356541282	0.0077655014418456	0.0179207667489862
ZNF202	0.00646677217816621	0.0307988412803868	1.00133322846304	178.893477116537	0.0196002177996268	0.00636442085047358	0.0163782813386925	196.336989297895	0.0054527373061724	0.00910953298910425	0.0197447147862452
ETS1	0.0144113804684342	0.0335220754555869	321.301108121064	4.83521756955472	0.0490857624086579	0.00548863323560226	11.3059760743931	198.399764069884	0.0121396705427008	0.193821730639835	0.027983370936032
B3GAT1	0.0123215433027088	0.027302002741806	0.485302703853449	399.565204070521	0.00888429272634244	0.00789635786212019	0.0284976077397487	1.53306955886533	0.00470379233680505	0.0132706657063105	0.0142970239864526
CCND2	0.00581041326021673	0.0266089593131481	212.968903309146	3.93795975276844	0.0152520880351706	0.0747475132359054	0.0937707965615407	317.204928320755	0.0405321656694043	0.0236809008470707	10.5085676042147
PTPN6	0.0327098532852958	0.0304485677911358	302.632627606036	1.630026145598	0.015605411917924	0.00816676534449651	0.0340750047939121	259.284659878881	0.00608021211009266	0.0187732309113312	0.0233947550162066
CDKN1B	0.152625952598083	0.0331962741908348	188.544436272047	0.110317421029572	0.0226114988413734	0.0168651498539068	0.0124309074147323	299.316855800559	0.0087781313874901	0.0833745697458171	0.80599206002175
PTPRO	0.00811819684207835	0.00836502382298187	1.37901421299865	282.989391607944	0.00389787378597878	0.0153040277168548	0.00851374289113017	0.482514950497176	0.00232303545371707	0.0211791958446196	0.00629980285552227
AQP5	0.0135784066016298	0.0748508033174377	0.4650084957633	369.188374956455	0.0207991739316865	0.00870089403222337	0.0447091781905491	78.303245072504	0.0326871400258229	0.0137684637389738	0.0205677185376322
SMARCD1	0.0138068048298427	0.0188851305571859	2.37410985553737	2.03194899538196	0.0117389676706552	0.00964286069725845	0.0308888660063928	536.213999640111	0.0110412975916637	0.0186815458394818	0.0196371686770801
KRT18	0.0546995833567704	0.0312130468638266	0.174571762070736	8.24868679619157	0.00538215651672916	0.0245081437940807	0.0355243167713658	477.367683895093	0.0121862146028634	0.0209498662132454	0.0811392342285218
IGFBP6	0.00770500417380666	12.629329956291	0.3089335527697	344.284661317758	0.0389694623914309	0.0074070333942293	18.822191756805	136.175811091358	0.0498291476809782	0.0140067146035339	0.0272483508213154
SP1	0.0539175502482126	0.067605162317849	20.6028004654103	0.369070616406412	0.0165969831052054	0.0127330510000948	0.013160095389624	547.010486879209	0.0121772030140387	0.0279021164959818	0.0279660531051608
TARBP2	0.0142973300743319	0.0154118798456096	0.336506593433978	235.865303037851	0.0195934741565573	0.00755198723834905	0.0318949612274022	221.371814671259	0.00671771698742286	0.0250696644426777	0.0337136177349934
HOXC8	0.0122703344780425	0.011702641697225	0.0850174365092989	256.343442732119	0.0154031772170899	0.00665983720506652	0.0475300545674539	139.376522805521	0.0353749785967588	0.0140170575779419	0.018282935617906
CDK2	0.146352229831117	0.0115486932303768	1.28505287108878	0.386985257861698	0.0256666618943469	0.0190703755980392	0.027122382444428	497.127700036709	0.00488917215498645	0.0469243348152576	0.017298947972396
ERBB3	3.20199637842643	16.3577367971677	0.08588213633756	0.722726702859092	0.409907903312948	0.00398800641850495	0.0522606680272534	471.431892209573	0.0692413993413151	0.0337963825795205	1.9212117278665
NAB2	0.0219548925911611	0.023983918575021	0.292805537364863	179.218309016565	0.019207721229774	0.0092213878268301	0.0285051041431071	295.350348437915	0.00819622730349006	0.0288126447093436	0.0261520142289113
CAND1	0.030818254448852	0.0159388889300067	0.983585274123708	0.177700551140628	0.0265209094580475	0.00795396292804943	0.031903931348596	528.74943089792	0.00864814090321127	0.0403886855835972	0.0419574741320877
MDM2	0.104116898489167	0.0272349782988197	15.5256443292081	0.604109295519758	0.0104947909815742	0.0703701728494258	0.016860952528851	514.348170176676	0.012691145888576	0.0586041209589164	0.0228826719557739
CCT2	0.0111123990013423	0.0126367138196689	0.328704528070431	0.124024389670306	0.116208916413697	0.00804846355064103	0.12815444932133	496.28917971747	0.0267196970213565	0.029236409574079	0.047174449277946
MYF6	0.00795053571264432	0.0334183795791753	0.0856207535436126	383.37744971021	0.0125941526176881	0.00707025479351267	0.0215080515451514	0.268741177772302	0.00242493107032554	0.0127046126050848	0.0104257850962484
APAF1	0.00981817962482044	0.0209595198439902	75.4989650704876	16.6966462359536	0.0107443796407135	0.00888659633235961	0.0173745693759067	298.286050917532	0.00795637929341366	0.065769560127824	0.0118075429425296
NR1H4	0.00480942392530041	0.0116093318807932	0.0403811263368872	236.559897144988	0.00288891018097638	0.00407765360071468	0.0106847182971406	0.0346451607612936	0.00265123284032311	0.00456069453569033	0.00328154291679414
ATP2A2	0.0670073649780334	0.0517562198688436	0.22111479175735	1.03099653542744	0.0301138297916611	0.00644451537148883	0.106896619987049	647.821780414728	0.0112073178195178	0.0417189866720579	0.0366986412615052
CABP1	0.00834282755986972	0.0194843946355231	0.324696122274619	360.640417779784	0.00889842865663683	0.00668224152562487	0.0265245033139913	14.655452197962	0.0069032167465053	0.0127002022500073	0.0142583229581948
M6PR	0.030880965958909	0.018729251903337	42.1051091532365	1.21818628403228	0.0128667567369145	0.012691915688843	0.047559385221958	595.69990360886	0.00736537488625537	0.0523882480182134	0.0195877732333949
GRIN2B	0.00777714715518001	0.0168883541479581	0.411356163498341	341.069784369085	0.00539882288869032	0.00614677523320219	0.0134738787997219	0.251710324553919	0.00426407224782059	0.0119644742232706	0.00609810752713374
SOX5	0.00693030360084082	0.0994613757935169	84.0632673129417	288.088136745955	0.0192808932374103	0.00293944221695037	0.0124923245232028	2.92794488772557	3.87685317314791	0.0272175343917247	2.14880125854608
KRAS	0.0207030777725295	0.0275857337512445	1.61623531252665	0.367138871870271	0.0129669490232276	0.0161634328400928	0.0158078938923098	434.558947678883	0.00681477046202181	0.0204914243831623	0.0407390737487457
VDR	0.0255324485554511	0.0574765965749803	0.218489881564853	41.9210947613768	0.00932540467584324	0.00540720063143575	16.9267361655971	414.085657672514	0.00427152080019432	0.0230255667275577	0.00713517650223623
RARG	0.023596741575344	1.72546241308058	0.160620657682509	1.43576522402685	0.023995210448864	0.00625123458741897	0.0469334035324752	513.210526121236	0.00845189067813889	0.0096499599383746	0.0111498635363959
ITGA5	0.00969496708017947	0.0228995566578248	0.743581827352518	1.761226074816	0.0111826340801378	0.0134814537767442	30.4782066945694	513.583551559591	0.00619479935239498	1.40357407951025	0.0633729483815086
DDIT3	0.0209470104477167	0.0111871572313	0.19496176539867	107.919172719884	0.0855846969866231	0.00875344923171116	0.0279934678995908	283.847157636375	0.00898317530802573	0.0472238988201252	1.29301600421809
CDK4	0.0178448090306468	0.0104797484884711	1.29112080945539	1.25361355627597	0.0306899543398661	0.0124405723572621	0.0413356412056269	604.913549521222	0.00942600055586351	0.0801745634571093	0.114528698610165
KITLG	0.0501978338540819	0.0154828053604347	1.81791760547864	0.263093889845981	0.048908362645846	1.75670381085886	0.0153789703088425	363.617918429942	0.00431168288522361	0.134257522920795	1.22629888808928
NR2C1	0.016663331820769	0.0194743270858943	5.63819485380974	0.108880832969432	0.122178895986404	0.00789563540375548	0.017036300683605	373.684303843798	0.00963882316429442	0.0389602854587341	0.0419139821715515
CRY1	0.00900780808325586	0.0131754301319215	0.108883609522174	2.10957556887485	0.0581290601259136	0.00762867508245288	0.16485218313082	362.540903180175	0.0084508250463892	0.0299037556095061	0.0139901736099956
CMKLR1	0.0171168656769438	0.0196387365514156	160.531108145316	237.225179442134	0.00940256810361509	0.0118510984650916	0.0273969929400629	5.72429943381742	0.0054459336806434	0.0934139409821261	0.01651126095693
HRK	0.0217052623855604	0.38227138843308	1.77296359723451	284.354230355447	0.0123066307288558	0.00707461250655551	0.0223944423325917	287.142485602675	0.00677350475554225	0.0201679549216513	0.0204329563744754
NOS1	0.00935318648116868	0.0153549074433507	0.0754988961510533	370.300323858272	0.0165658669554662	0.00372260668165942	0.726441019828639	6.84380480684978	0.00356808659431745	0.0157000326602403	1.0769402142992
DIABLO	0.0206098649215284	0.0127392225821942	0.730313535741604	0.210846794799846	0.0507809193116499	0.00773119776906388	0.0466695870785115	478.757365311138	0.012609793106514	0.0294672063868337	0.0565946258256589
SCARB1	0.00811864177836656	0.0243208318555207	19.8400728464412	216.086413791043	0.00950675942997459	0.00854662931047851	0.0621330372098119	214.36600256978	0.00589269861888825	0.00873409158926032	0.0139726160377581
BRCA2	0.0500788289208551	0.00685785546511779	5.47000477524797	1.09579339282252	0.00483256129004828	0.0123661656607214	0.00936490402880891	308.483693751336	0.00459964243503967	0.0368958638766059	0.0174262812153821
CCNA1	0.00458793338898741	0.010958150310016	0.190088823014486	335.789701093037	0.0173782007473651	0.00464253076819376	2.91068265456807	1.35142470332202	0.00497379161044247	0.0257400235969434	0.0221913613938235
RB1	0.0466102425830111	0.0129510418134853	58.5275719127427	0.0541059093679038	0.0253462982360781	0.0230149582589012	0.0397152223338709	480.546409097242	0.0116207453634741	0.0268743581900229	0.0186278784528363
KLF5	0.0323766890037483	0.500157453909268	0.145300747224467	4.10782667871696	0.0217975412007268	0.00743308438207328	0.0406246191806981	660.117259112647	0.0109815897507992	0.021130949852201	0.0333937205442158
GAS6	0.00987331329215292	0.0291766039811868	0.457776303411688	5.17498540926248	0.0626582647872739	0.00506372103883353	0.425445140965019	479.140123268182	0.00518745276054514	0.0205584148296591	0.0120641531707237
LATS2	0.00953750678979019	0.0863637321818823	0.632005094688973	61.1115032816189	0.0128571483806779	0.00577968235523192	0.0619168290498623	412.420850606441	0.00628415172571449	0.019303321424049	0.0106873308444616
CDX2	0.0192528885841616	0.0253696196350535	0.505444204985163	458.595456987101	0.0158333363974177	0.00753890926079967	0.0351635067530764	13.7776928671814	0.00724280941692552	0.0239249222771192	0.022391148218248
FLT1	0.00992474449091463	0.0357560942305157	1.17271697849538	3.10115487472144	0.0135892168073478	0.00572798491701474	0.0182494715977254	438.086196161176	0.00598529254173655	0.0914576893352999	0.0371914235224451
SLC7A1	0.0205361903028651	0.38753465853165	0.173907501891453	1.12093057874384	0.0213130009672099	0.00397300040145888	0.384308687763376	556.748923577997	0.00494230806222226	0.0103891259489332	0.011148586526073
TPT1	0.00657019231115628	0.457097570244757	14.2152178220259	0.408252750894852	0.0243614051427926	0.00523098729927851	0.0450432731074853	494.961359864949	0.0209292796716436	0.0157822739821274	0.0100976775454098
ATP7B	0.0128019794666468	0.0135867897800075	0.119397836513381	389.401639154063	0.0115302457625937	0.0060154536790738	0.0323639753526716	0.917110485934418	0.00607125826051048	0.0242382891313218	0.0166845747958563
EDNRB	0.00663849010256084	0.324169692187046	112.919172325742	185.97687708159	0.0629242754083486	0.00473179596060802	0.0487609916273316	97.722850900784	0.00500361261494241	0.524554297860395	0.0165776786575169
POU4F1	0.0236513784986998	0.0141379681825121	4.53778432484649	367.086813326134	0.0208337989223333	0.466852399529964	0.0178447173418358	75.2975902424762	0.00672999996926994	0.0232279891705571	0.0288022566384901
IRS2	0.00742958154537294	0.0320774192781674	1.07071284247203	182.458815053865	0.0132882892995102	0.0252812233099959	0.0342484146728759	270.790490448388	0.00451900289623399	0.0141665187956534	0.0415504713718911
MMP14	0.480082044265801	0.010316563887487	0.254454395691654	1.48610159292388	0.0176795462913517	0.0182084588794526	23.5827933520005	522.200857949278	0.0162955269486557	0.703180284274636	0.0767867092160684
SIP1	0.00661016170971672	0.0274569518784242	0.25169975083871	99.9903598646322	0.00990675958582902	0.00193931880428395	0.0187008300460473	178.245642293708	0.00695997399190122	0.0122770520961286	0.0124708596211002
MGAT2	0.00894579024325997	0.0137663615302381	6.55809303038743	2.20099886543672	0.0120975915704917	0.0070661247853023	0.0420679030020452	368.097443449674	0.00367452845412265	0.010936126659775	0.0124808937138186
HSPA2	0.245956076814049	0.0577857583368689	0.0743270926006983	1.30352986958799	0.010211684951783	0.00653269334117453	22.3270256682002	512.801532087345	0.0100659364361431	0.0219515258784956	0.0171256908683629
PSEN1	0.0166409087802962	0.0328884100391637	1.16734280839072	0.640662513514369	0.0202074947122602	0.00652911311996378	0.0717733406869544	588.084150746004	0.0121873277936714	0.022211810677953	0.0233208108586214
FOS	0.0145772507410696	23.6856318265328	0.304393245688345	0.58605462868507	0.0181467406833519	0.00188847243910681	0.574799148897459	567.206992001254	0.0187541239705778	0.0439799883089406	0.0276046876583331
TSHR	0.00717856961453243	0.00775873546441692	1.3693316701519	264.529633526132	0.00370370705238863	0.00341534346687538	0.010409902838532	0.089772896519723	0.0020695344184499	0.0128776057057165	0.00538730092315129
CHGA	0.0143525992195888	0.0169773104413802	0.326854783691933	335.702397659706	0.00917787204857182	0.00399453596584124	0.0224638990869521	2.87818091633938	0.00602515900930465	0.0154506373229309	0.0177450318820909
BDKRB2	0.251123403380934	0.0846076873852315	0.0728877172962368	289.223610462637	0.0786619839878512	0.00343567862033643	2.31978958664915	153.390892401421	0.0074218126931022	0.0195492666505073	0.0108963884601023
RCOR1	0.0154097700939304	0.0978825746566542	0.0940603082721577	0.0938391960671345	0.431244020006402	0.00453598632010349	2.1044309300767	508.864593413019	0.00680818660129772	0.0189141252727097	0.0594316463694411
MTA1	0.0083212246305722	0.0361849263123404	0.935074390506313	2.81813891991201	0.0209156799921862	0.00545442010318561	0.0356976581803347	509.634794495271	0.00737607067718684	0.0196333804944102	0.0245193175698247
TEP1	0.0095449766788926	0.0282549032405226	33.2822323416242	101.218649820639	0.0118675922402226	0.0094194357417053	0.0435399262195837	345.633655268206	0.00513563842535437	0.0137393070566106	0.0123514080565262
NRL	0.0224419096198095	0.0186615953755796	1.84542754138949	372.464815021067	0.0195361708571549	0.00623973381644283	0.0510794190746104	41.8699242422468	0.00681209157688024	0.0134707285596352	0.00829279757514393
ADCY4	0.0104307063802172	0.273144504336374	1.35918592028903	273.326209735919	0.010352553451049	0.00589180495306888	0.0164617630724823	196.143458018645	0.00825162225732091	0.0184918431911219	0.017422664162769
NFKBIA	0.0306594146808333	0.0268718657218923	4.55051181965971	0.389396876220241	0.0270431221476852	0.0202351569493033	0.0595459323653957	623.798722783165	0.00817685148943139	0.0166075133182732	0.0134316986074447
FOXA1	2.3110179791579	1.74762156122054	7.09887083516973	3.80055431888597	0.00618226788805404	0.0269539755856595	0.0106891421545545	483.305881095751	0.963644157038582	0.0237167227485986	0.144422803830685
BMP4	0.00375672867825467	13.804473521603	2.7678152197122	140.518262365196	0.0117534436382084	0.00426406199377329	0.0205471893841692	217.164791812494	0.0405940006437128	0.0518026393807399	0.100865711317373
GCH1	0.915913885019143	0.0205074782373921	98.351020899963	10.8103709317731	0.0111645807400105	0.00977229524591111	0.0129989810145069	281.664877072969	0.00599175087952895	0.0212426742543491	0.0118152485972144
DIO2	0.00613526836971506	31.6365655700768	15.0726973845636	7.8517120567939	0.00838796518477559	0.00204494694109025	0.111619850067348	370.495459147039	0.00672341091799488	0.0146665443420685	0.0188085914394261
FBLN5	0.00391928264215419	6.46912322742704	80.5678630237316	30.6858957116077	0.0117082917681172	0.00918730174429297	0.0932396959217862	371.769830529633	0.00583750202993287	0.868559660533934	0.0168641082642167
GSC	0.0122810098540524	0.0401683798004204	0.415474637964781	283.740682706994	0.0234575440006941	0.00523872279694038	0.0336437490600772	147.211838309445	0.00343959977947019	0.016721562499761	0.0190220183667741
TCL1A	0.00212990484638653	0.956765859189559	274.418594468214	139.438964402881	0.00313853714032675	0.0071585686399601	0.0198958808045231	0.050398075654914	0.00182543623698919	0.00347400938996075	0.00316951266695242
RAGE	0.0261691093711645	0.0143096872154143	0.061307665240903	193.769836717254	0.0404305771913264	0.00511304330284815	0.0649404586888578	185.319764348314	0.00854957737158979	0.0117719312992001	0.0230251305368177
CKB	0.0171442383728264	0.0152750568455218	0.0761236856402297	4.89519046897304	1.06164993886369	0.0104319826171285	0.329008832320311	449.606535489819	0.0112859282818241	0.0112654788516366	0.135845291102961
KLF13	0.00910806858416936	0.0322381451927478	2.7155351991581	7.69067974248821	0.0233446247522731	0.00756838764286077	0.0553887838024727	546.718027462368	0.00702033616561309	0.0146803784868834	0.0186484406998168
THBS1	0.010908957606144	0.0728210665693777	6.23026567185184	0.962933913376008	0.0146650482747309	0.0160470763319028	40.9206510462257	526.821177019123	0.010059405308729	18.0500380501758	0.0391266948483742
B2M	0.0598925106048333	0.0145953210518665	125.911400381953	1.09982864711741	0.0231123777323868	0.0107342007089299	0.107977987368324	539.630188550883	0.00860754115176243	0.0484801418108582	0.0148618692246804
TMOD3	0.0192107834609263	13.6336964943933	1.18807046860028	1.14264902405798	0.0145345883816796	0.00734968387404844	0.169760635356014	538.05656751177	0.00379659983822524	0.0261016451077837	0.0158436812873257
LIPC	0.0131935498783384	0.0102333432767842	0.122917947512628	273.976972336563	0.00595875276185436	0.00365692432504637	0.0344694863815356	1.39606348134217	0.00343516659745264	0.00973468749430409	0.00972217370403761
TPM1	0.00811816165263721	0.0793605378182153	2.0714040747098	1.0109714113705	0.0329582364790889	0.0103434326044425	18.3683071827417	488.417903831609	0.00933061635944253	16.7346501739923	0.0476515353802163
RAB11A	0.0130957533630147	5.24603824688189	1.33911325259139	6.80090169723326	0.01307037564046	0.00635593413134275	0.0303904690891005	576.257925340919	0.00873026525056942	0.0198699838211666	0.011497332645763
CRABP1	0.00525692786325184	0.0360912862678532	0.281730446194516	221.819561117928	0.0189291141365532	0.0180662599738524	0.0177407032729778	149.807980949115	0.0268791687832213	0.0169457258341615	0.502843091325393
ISG20	0.0295978467936316	0.0192914590173615	84.2290385911738	272.638553518743	0.0215723474434988	0.00627554107081209	0.127915909600072	86.7334325782328	0.00402106380368341	0.0170404277408219	0.0115657607520764
IQGAP1	0.0130598537317303	0.135178888267729	3.41944823300115	0.873916250940325	0.0217268479103234	0.0113036883373793	0.0530354833818808	656.877700023005	0.00663866183040114	0.0264203676396816	0.0136356589756313
IGF1R	0.0136932755965535	0.0357414612388535	0.0696894117128277	0.534422894026255	0.1088618058792	0.0040213930976859	9.49144241616883	469.061403093777	0.00891747712104238	0.0312103964290306	1.41191767427844
BMF	0.00971254456899782	0.0156892689237696	35.2981282774955	361.668402397349	0.0130310625364059	0.00754547721894813	0.0202557233087915	25.3237661105721	0.00582809150739613	0.0477111741550594	0.0288345275430258
ONECUT1	0.0256821422928857	0.0254707926244946	0.869727024977767	355.679750475839	0.0147322026494978	0.0104723973231962	0.0246167187557321	114.878913279518	0.00647808354711451	0.0234348296097099	0.0162600427601784
RORA	0.0370970331814984	3.12279723277756	26.8276806086092	7.6740683090605	0.00469603423369053	0.00436960678596242	0.0229393234803368	451.105876005772	0.00490302769988841	0.0358867697242437	0.0131258572490675
HCN4	0.0156090267772585	0.0283364686963397	0.607640974407542	335.512700294035	0.00965524061314164	0.00414206266380353	0.0245287743082594	57.1513713667507	0.00749264912329797	0.0129015496792154	0.0226020854039244
CYP1A1	0.00500011202742454	0.0736756300228955	0.0657448007024155	346.091924856669	0.00335304093615039	0.00861130732995551	0.0241776769236809	0.0710603180188325	0.00311486822982577	0.00584524973795979	0.00473573330038436
COX5A	0.0179254776436733	0.359988019027024	3.14426554666761	3.995061749339	0.0112388656511032	0.00806937320014604	0.0297309066197839	653.185883221812	0.00878035025173394	0.0224191401028032	0.0128684915979577
NTRK3	0.00544548842401436	1.93033889024605	38.6812640520296	345.851201125656	0.00605926916733524	0.00529687875395302	0.0128054112114797	0.89506073351472	0.00269642427193634	0.0101391315059411	0.0131646313754178
ANPEP	0.00576671973917771	0.0257109340709145	0.530158463934973	57.6428844649926	0.00940533498504457	0.00450311579447089	0.118370552747724	404.300024119782	0.00638568041318782	0.0850137656918229	0.0300783408545093
PCSK6	0.0108000702453246	0.0370058467661917	0.0665991913809247	265.4125207251	0.10864063856554	0.00475807982690435	0.334146780752561	189.016521012723	0.00890858860266612	0.0120095763091181	0.0236902984826195
SULT1A1	0.0119003049345052	0.0539605623485899	1.33452868642772	198.132759707474	0.00939354038234089	0.00343867654318617	0.0228720496213458	197.271882525902	0.00377943730969763	0.00852923995857788	0.00709236172326992
SCNN1B	0.985917593960876	15.1431323590039	0.614261743192995	273.207934955413	0.0114580159933101	0.00831691923021249	0.0591056922476702	199.665798785872	0.00560738793196991	0.0109148189736454	0.0142717642553685
PLK1	0.0264505945998101	0.0132316778809168	2.63440666855191	2.28245821508975	0.00732901154337698	0.00697590830282932	0.0354859945754529	546.44595822349	0.00713461171762864	0.0202168274245468	0.017171372115919
IL4R	0.118790502364421	0.0476051168237577	111.567407593067	2.71772101835537	0.00924949336774118	0.00711150313554929	6.9208482808997	421.362013025303	0.00557232082111869	0.0142234566988002	0.00668609621580394
LAT	0.0188002718629849	0.0487022472529811	179.656450707555	297.142693218329	0.0136636845735655	0.00778622842016135	0.0237045880605606	5.18524106208181	0.00695492643845231	0.0173820712037475	0.0138138337383074
MAZ	0.0125440650431998	0.0145648578057091	1.03617319265883	1.46339107607794	0.0350266601295239	0.00727372283859996	0.0466174607176336	511.030397778109	0.00722594704459244	0.0229139662131791	0.0347436982665755
ZNF267	0.173244001124374	0.00566497954344444	146.500246616368	0.0969961457049461	2.34860562822944	0.0137193421190286	0.125318846277662	270.921531345466	0.00926583224878677	0.169428525411253	0.0482243352734506
RBL2	0.0393220494700326	0.0252490720626465	114.003571051286	0.180526194869568	0.0499288306734752	0.00767285771052892	0.0251615569370017	336.403129903052	0.00995481067469876	0.0125094593385589	0.0944340194851806
MMP2	0.00446237467564982	7.24915588481309	1.63421512686444	7.24690195404228	0.0171541246989676	0.00431893332975683	37.6929638833628	488.471106026428	0.0077967742748213	22.86037548757	0.0723902291159609
MT1A	0.0121694502263724	0.0367303008117674	0.328919568933339	328.351546128969	0.0359569693104741	0.00768201531151965	0.743217231004677	192.698289908513	0.0041392671942858	0.0806694155344681	0.0168288074173341
CETP	0.00676507727104532	0.0206436105605911	5.78977989406657	348.202362257774	0.00523898678416767	0.00874241195755269	0.0153059351624718	0.838678461256112	0.00327276486941212	0.00922511981373189	0.00656132950183998
CX3CL1	5.83961664001876	0.0479474392161636	5.67370938592099	336.460312281936	0.0137041283237305	0.0342945622863486	0.0215736773012667	122.789287874831	0.00433502995107378	0.0153671623113077	0.0145129307065087
CKLF	1.09991746820606	0.00881408919478142	78.0783239014396	0.17803757982234	0.0208439839372497	0.0101646823423669	0.0566981865415946	326.826192758604	0.0076086680284069	0.100757503233667	0.0153210258397111
CES2	0.0281521183080557	12.3995622334508	0.115057061471191	28.655340280392	0.0306303394369934	0.00446893134937689	1.55859572336682	486.885187155062	0.00521036999340361	0.0147269661771262	0.00846333223621367
CDH1	0.0973282227981538	0.0880520681368907	0.0873048786576908	0.57467243702241	0.0496244126344535	0.00792088868507759	0.406458480585444	598.877317701903	0.00731370494697939	0.0155735739367494	0.0578727960394704
IRF8	0.0138005084874218	0.0518806899031586	509.51863694851	1.73914940124583	0.0117327563511797	0.00955853402226063	0.0339210278455838	1.12024438267395	0.00875261585379669	0.0399354986941922	0.0142718913226153
FOXF1	0.00932376420498614	0.0813523348075034	1.31377573543266	257.021570014385	0.0162337433373351	0.00487742110796582	0.0163435206850987	210.499299616643	0.0050585767972901	0.0122411091579967	0.0186214488964245
MC1R	0.014005585376267	0.0272746587908548	0.335017483997792	353.653608277305	0.0233256211738522	0.00395879224220541	0.0895474201098592	124.293670075623	0.00961659789851796	0.0204556057327764	0.0134179648147164
CLCN7	0.011774919761882	0.0248400265641202	1.50426930544968	35.2941509116229	0.0109223840996307	0.00719400689207449	0.0330631456679578	477.915091159307	0.00572232129499568	0.0161237976434761	0.0154934521304916
IGFALS	0.0111899521103367	0.0337173646257802	0.579891052088123	471.04496639979	0.00905418260463012	0.00855267286132895	0.0359112413271528	2.46828390952884	0.00642918387103806	0.015137201446485	0.0146708336982791
PKD1	0.0137096565601305	0.0282896699548363	0.395613373390634	219.275798129875	0.0175172578716596	0.007290526460179	0.0220732732701847	261.001879123401	0.0096366036117939	0.0232133914714849	0.0282958212560996
GRIN2A	0.00996993305430268	0.0144680186769137	0.377715685099554	377.347118548897	0.00707209307986569	0.027519839976001	0.0197454950909478	0.519212871785286	0.00392686030660347	0.0124214278769363	0.00762701456149458
SOCS1	0.0121213891069199	0.0143011356357713	17.451801308099	139.807580120173	0.0222898181283619	0.687506592878735	0.019159460566932	313.447465720927	0.00372529766111693	0.0121101536815629	0.0197983597646587
MYH11	0.00927201433302763	16.5152828450718	19.4132142365984	211.212586708648	0.0142829736060249	0.00554642664344651	0.0270753834918463	192.200125394215	0.00236918387320045	0.0247839921231904	0.930044253602214
PRSS8	0.159297073212511	0.438323906063678	0.174624930437297	24.3118340130904	0.0131736921232439	0.00840889935215647	0.58097459383946	490.064935861147	0.00312501598438539	0.00790535087664189	0.00653354881069788
PYCARD	0.00825572292292027	0.0550631249918567	5.17679641007675	3.35156899610175	0.00698560284620181	0.0259538699879882	0.042828035325002	504.604854812924	0.00414871303579367	0.00772647376495864	0.00878634784948333
COX4NB	0.00989133570356844	0.0193391558710116	0.57091175945305	15.6874893107196	0.011247791108883	0.00571820221737415	0.0633715732233027	419.479166122332	0.00765891322984953	0.0115627441873287	0.0121345312350162
CYBA	0.0164128940117335	0.0275477246625608	129.738253473712	230.867667325874	0.0264545425509752	0.00665760352298478	0.0651296770568726	101.017057949702	0.00696143634187741	0.0187045254187078	0.0306050740505576
APRT	0.0182461191291589	0.0439372719882449	0.528132021220047	207.313283369758	0.0163001556071201	0.00447660520802374	0.0418018312006864	304.569720112402	0.0063131483878652	0.00869738027415945	0.0206928023213155
ALOX12	0.0248993096771682	0.0756219107402753	0.336099055581246	388.461545835022	0.0177119126515341	0.00280351508696796	0.0224171140197766	46.7301137592074	0.0161448292698249	0.0181733694422429	0.0118746522384905
SLC2A4	0.0335719435281696	0.0239286841013084	0.315798230973044	389.813223604719	0.00970935445847309	0.0131554952423203	0.0154887196464437	2.60207399567523	0.00418295618357896	0.0162242733458733	0.0144791725430838
CD68	0.0261412189819516	0.0298976537073556	122.643943944228	84.4810295222814	0.0108239208460557	0.00604560394491268	0.194138456308301	433.845713619854	0.00603219334767486	0.0288063582293086	0.0144210969404394
SHBG	0.0140750549940065	0.0173936842304889	0.205580009233338	424.75865674323	0.00607760694458629	0.00627150441748646	0.0349231550692055	0.628485977603863	0.00506601246931539	0.0134097415592617	0.00983192383444719
MAP2K4	0.00712826974363573	0.0515727183823717	0.451413494585569	0.551767777700067	0.0414442613528468	0.00580005515821532	0.0882318097844064	465.440535533671	0.00935997761874832	0.0143734978970342	0.039266433383755
TRAF4	0.017335533468163	0.0180808590362678	0.607539738279933	84.8961189125198	0.0142302411903434	0.0175068881003902	0.0268446285276168	443.923483590689	0.00750453997378776	0.0120787277115628	0.0270693417951774
ERBB2	0.0135341524101653	2.34488740266405	0.337877577282318	9.56284547227451	0.0122607570804221	0.00873010475055548	0.0250508274594173	540.367703276119	0.00989108458484414	0.0138348297203621	0.0279778350219979
IGFBP4	0.00970156338268398	0.0613412240878714	1.82493191728258	40.5697992484432	0.0128520164404217	0.00517273779787445	0.0362211342308466	620.121171695559	0.00950196449943931	0.0799993891263507	0.032515224907826
MAPT	0.0101312603944641	0.0418537328234749	0.1310232137226	377.183319121948	0.00734359323624144	0.00431205038187158	0.0186664974877688	1.17445160425376	0.00543501562114458	0.011978739182403	0.00954775607518061
ITGB3	0.00575401563267563	0.0176578060003877	0.269188247769379	201.277598130283	0.0219011207425129	0.00472539226218014	0.909504797238	206.087913283538	0.00997600858828	0.0443140665751267	0.049990694550234
ABCC3	0.00913954978946808	0.237133252941182	3.53254391742799	218.286636121962	0.00656798733529308	0.00707887463771562	0.0262129895724624	270.846829145187	0.00384881256283359	0.00955592634210507	0.0287276464419633
HLF	11.4324212350743	27.8296712516164	145.03072962742	284.143362407121	0.00881122748889717	0.0287646432389085	0.0206059025713617	2.38096520221181	0.00550395539802078	0.0171458314250095	0.0237270745281145
TBX2	0.0107903829059759	0.0403168805753148	0.648034950488031	227.397172447292	0.0158734222267865	0.00536463961918019	0.0268451291113428	215.380120196689	0.0157627212145139	0.0240802743371556	0.0321233180377472
ACE	0.018226088655381	0.0167900331440258	1.00647023185511	308.892080046335	0.0105944575120857	0.00646872722430196	0.0226262338199815	73.9773680314622	0.00451609642689943	0.0353719678631794	0.0169012988177004
PRKCA	0.0040367369146621	0.0313372384184193	128.400861786429	3.26578154274758	0.503579687598507	0.0127616265500768	9.22607196055111	293.698310171736	0.00432981798554279	0.0132547272904205	0.670239860062041
KCNJ2	5.45386898457437	0.0446965047321364	0.354589732238577	256.838443952385	0.0398450121839815	0.00362653001433825	0.0212427157853894	161.655010607866	0.102905481911802	0.304287320772081	0.0973060043368739
SOX9	0.0103606983515357	0.0228742209240411	0.330695663363644	151.68693728246	0.0124177988717704	0.0262019620259836	0.141440422497726	367.099537386997	0.00841037206276451	0.0124743432998574	0.0146433203156982
SSTR2	0.0154001876312116	0.0143900950336543	1.86324810757828	395.488566269358	0.00522981483921665	0.071704984617298	0.0199546299178519	6.58505274574361	0.00517435029432294	0.0159289584975755	0.0106437957513112
SLC9A3R1	0.0419515494387858	1.25193376997782	2.44350296597269	19.0190325944693	0.010817038303841	0.00904362511247597	0.0167394050593859	631.83470811116	0.00613679672605711	0.0178061183266641	0.0165508435084755
AANAT	0.00843978267444958	0.0222089348043652	0.298033052978144	386.017735547921	0.00654457879880262	0.00656227339226777	0.0343979289245475	0.618542560947119	0.00464135173487686	0.0107658097083087	0.00983925476088532
GAA	0.0149519160678945	0.0186334600084783	0.332236200259558	35.1959750790195	0.0168566192122689	0.00885678556453246	0.0390807415294998	456.257310976202	0.0112280670259532	0.0304181899770162	0.0255777847326597
ATP2A3	0.0113873786857744	0.0799206622590521	238.051939448253	240.636767171024	0.0223025425515565	0.00385911405433753	0.049376207418202	23.6514442697564	0.00743136658748455	0.0207464538310464	0.0253683163930391
ALOX15	0.0153502892042097	0.00867946423452844	0.278962523110308	345.169019461961	0.0850603418217514	0.00469928613965271	0.0325945938571593	21.3681496969935	0.0123564808811402	0.03055486717985	2.96572479286374
CLDN7	12.2207879878247	34.2930940964891	5.51271773842113	1.15090021870385	0.0278633311165809	0.0407548013054312	0.0151489150815652	554.837995334913	0.00769751451911513	0.0235383024955635	0.0407544378718751
TP53	0.0302842734965356	0.0655971730477683	158.208415664977	0.358325034623471	0.0568950348414257	0.102688605440766	0.0161364546480914	363.788252392719	0.0273191945394879	0.0226013328889744	0.0400735838731285
VAMP2	0.00702802354583113	0.135317952154974	136.264003542236	0.577467347090196	0.0654081534757789	0.00908372106136319	0.0745309758220253	350.374938362775	0.00709936326166015	0.0287120083749532	0.0218260393447459
AURKB	0.0117050703263801	0.0186608740511126	7.7317833897894	57.2124042434686	0.0112628223139015	0.018632413977558	0.0356295989346327	469.697115601163	0.00481287685751091	0.024559520626166	0.0252320700151524
PEMT	0.00453660498231444	0.111382817461346	0.403605545150655	27.090700498935	0.0193144925455123	0.007479139689457	0.0672295841977234	507.31186367785	0.0079679439438707	0.0116330227206089	0.0315552538807388
SREBF1	0.0258853166395776	0.0655375305068735	0.517148623967682	106.491670447652	0.0111854104557407	0.0096743928692525	0.030854442380204	412.700738825736	0.0076250025118709	0.0139365986004819	0.0178007093625548
ALDOC	0.0135094185942746	0.0205759776032922	1.37743255798165	183.05865704876	0.0497910731205634	0.0117533750651823	0.0253126666699807	320.910100259953	0.00499626986334209	0.0151330288674947	0.0204388450354273
SLC6A4	0.0106525137154299	10.7644220010509	0.157858503988461	366.53505304637	0.0543162194016984	0.0065629682494428	0.0212642612506392	1.19417396788075	0.00296122058585615	0.0363057115512917	0.11763973626816
NEUROD2	0.00864068679137639	0.0139990718692908	0.235676773386674	381.566336962385	0.0183864224861421	0.00511509869211489	0.0320821385804421	2.27088740427655	0.0049290934070978	0.0105501047491332	0.0243627483640535
NR1D1	0.129944181012197	0.149764184684753	0.540688091949412	245.727574161039	0.00682735803077372	0.00470776391452379	0.0294463261552483	268.758988603052	0.0042726560566682	0.0185670548598243	0.00621372075228902
HAP1	0.479117893649418	0.0117303732623717	0.235002056639496	311.563450866935	0.0184622079685064	0.00737910065373781	0.0176591504299151	111.331108631944	0.0041914611115102	0.37052335636158	0.408702144761607
JUP	0.0265578547429908	0.220094775196643	0.0628654486259911	4.56119730232561	0.0409446163436317	0.00769369208000295	0.619004443651977	705.405164456786	0.00846717557326588	0.0189033200684564	0.0325518400976008
ACLY	0.0124097676052729	0.0134173553305836	0.513252531065203	0.349150753482833	0.0732679978780729	0.00770403114128805	0.240942356233708	548.887704844473	0.0077502442395193	0.0311535001967381	0.0454749861378131
STAT3	0.0314151979068205	0.0213862663190196	3.6629982359392	1.67720435870965	0.0223292799592839	0.0290154437277132	0.0435729418240399	677.447735357757	0.00778979082983216	0.0319283444643098	0.0277770510141854
BRCA1	0.659172600862164	0.00781923690915392	1.24244236567444	0.56250116755347	0.00794957967468411	0.0266269422145102	0.00946392676581072	346.475382131381	0.00648708718152155	0.0306155240568643	0.14509906841556
SOST	0.0186147851400817	0.056453832593159	0.82077403333682	424.83130761038	0.0321685607217132	0.0121377976193418	0.0257772461118818	31.5124890269405	0.00566532956843116	0.0210199827223926	0.0220497812364166
PYY	0.0159386174277155	0.0489688595264802	0.75642675462293	270.062990536218	0.0135368574395393	0.00882328986303594	0.0268205560523412	233.518557216513	0.00714574576067211	0.0133657096503998	0.0139416351439871
GFAP	0.0164977106871291	0.0195470530027032	0.227408235611539	411.672085270616	0.00891114789335194	0.00728505517181091	0.0425878108907247	2.16682336950766	0.00512599977917991	0.0132386736678117	0.0123217305468671
HOXB1	0.015740602949637	0.0169523900712363	0.382993185350287	358.353035598076	0.00739868828855459	0.0068311187215092	0.0156696728705637	2.07598363352512	0.0038069835138289	0.00882602895635671	0.00756041545459061
HOXB2	0.0560880136380799	0.0148023078474203	0.778584843389835	273.636806708482	0.0133803034004283	0.00762836600615862	0.0331127115683176	191.830287408213	0.00571044064627686	0.0813785953569093	0.0251005366043285
HOXB4	0.0140255402573108	0.0298835483194019	0.44562137566274	194.087612523975	0.0125867960993545	0.00651030529107211	0.0255978747809816	255.831448951815	0.00521780270223796	0.0240712096266911	0.0212487449591809
HOXB7	0.0186627510465897	0.00891226591958035	0.203529820703733	198.128720233343	0.00864891674183759	0.00557359065888201	0.0286847861744501	140.716949252294	0.00497377030936811	0.0355095292559775	0.0611123343157649
HOXB8	0.0083327124121918	0.0239908640259843	0.593442634414628	297.797882362376	0.0204874641548442	0.00383850608491369	0.0426734053318122	44.6810166579778	0.00546834525832688	0.0108592079509581	0.0123069318992693
GIP	0.00838331640005599	0.0200230214726976	0.101845245007796	339.016855427144	0.00592456836063674	0.012433743521022	0.0202329412219866	0.260643484145051	0.00294616817017607	0.0117263439925102	0.00990948193841236
DLX3	0.0118109038219233	0.0161346772789624	0.277540649042819	307.622785248616	0.0438552344104242	0.00936458533161738	0.187767809512635	82.3833400601697	0.0053048639484661	0.00771985930825959	0.0121890762996812
COL1A1	0.0114129113712206	0.0221519325696479	0.321512473246736	32.2926120194536	0.0264376798488623	0.0121410480428827	36.162440179849	536.475187731832	0.0263022337288956	31.6303092081691	0.0827521787470503
TRIM25	0.0260076021176859	0.0462255230989136	1.79850186957978	6.44962769466109	0.0106675679798786	0.00856436407657939	0.0348837212482315	535.812861162212	0.00759275015379379	0.0100068298245665	0.0178034179965137
CD79B	0.00353306690022547	0.148078644462814	269.967457231637	175.264297121499	0.0053854865304149	0.00536120125319331	0.0248198254239832	0.139789358240324	0.00443830610858273	0.00716754550461854	0.0069171670124141
SCN4A	0.0112069558627414	0.0240571997076325	0.294363759084275	358.81027272876	0.0093951154498862	0.00619695863978716	0.0194707336891734	2.21133797610783	0.00760893541003488	0.0221789851350023	0.0271321923506935
APOH	0.00636489459239208	0.00671849661724683	0.0981410067141861	231.031679632029	0.00505561911484241	0.00477467488695809	0.0227738166623742	0.564808103470302	0.00273254248556766	0.0134756299767925	0.00632882500756294
ACOX1	0.0107489609529226	3.83385524659818	1.68520967694053	0.462391687348287	0.0215817313717918	0.00778232838434986	0.0199607144086962	490.586088305765	0.0156558169665835	0.0138208823367604	0.0279934541175333
CYGB	0.00806630485904122	0.0171079263010383	0.873764171726609	248.992854323807	0.0240685230646295	0.00826274921215854	0.034763958582933	208.99863273535	0.0086303416727585	0.0371091797388812	0.204924020522782
SFRS2	0.021008448155083	0.0265929439372366	8.15927281081739	0.541855746447679	0.0158715425093494	0.01279622351738	0.0190706820338213	576.520328237705	0.00844340990384501	0.0254861527102293	0.0249631038408429
SOCS3	0.00812460261411234	0.0340162494409527	0.130741758724895	18.7911080755762	0.0247404154645238	0.00411443330689869	0.412963343238612	449.046342583846	0.00704447478189919	0.0271174557369921	0.052765723851644
NPTX1	0.0154671765376762	0.0227518184984134	0.558923718385066	404.876394633262	0.0134268262837358	0.00608779710052624	0.0370189804590103	23.8995433717245	0.0239714868785858	0.0106703580692465	0.0188751684559316
ACTG1	0.0175316586977323	0.0869506499150694	5.26181093405729	11.2950565645752	0.0217544392345421	0.01008720379293	0.0529767427863325	802.020665362841	0.0126185253244255	0.0249190195335137	0.0215578164858971
STRA13	0.00502134152676241	0.103134783621817	3.06402728662762	9.47945773077913	0.0280310794090739	0.00728946952141296	0.0184986915867619	438.090740128396	0.00826733114994555	0.0215606120005018	0.030585264331824
FASN	0.0123228189388751	0.060479280920896	0.132379658674163	34.2433413469381	0.0156855054835511	0.00570352917856008	0.0324727467570635	476.161644868755	0.0108096176919827	0.0103451133127989	0.0192974998874738
TYMS	0.0215249515436262	0.01726363474531	3.08024348882006	12.3122898270851	0.00867554424373895	0.0201460476684297	0.015712155731652	470.363321707074	0.00655380242468176	0.0252640672154347	0.0173282266433681
ADCYAP1	0.0092493732172438	0.0225345578960299	0.510506613632728	347.179394201073	0.0240213128984974	0.00552515547052316	0.0580390863738766	25.2471844916506	0.00569765415775013	0.0309866262635443	0.0349112871241121
GNAL	0.0075007224349274	0.0564476479731539	54.3017035507487	41.6510154366685	0.00717633678870636	0.180383533231008	0.0467327978983533	332.496783770595	0.00317437440938529	0.00752816816215548	0.00677172516690965
PMAIP1	2.01652806490612	0.237446903780271	24.463272336281	0.742893325051429	0.00663651995867255	3.10672602321829	0.236347962277872	427.283395415484	0.00293943388949213	0.0121046201778999	0.00357008544202014
SERPINB5	2.0080615344716	21.7617538484783	0.114550760283288	0.262516624537223	0.0366275245011922	0.0113752381002658	45.0512474032446	469.195770804604	0.0186028112302849	0.036670996352535	0.0736605030391276
NFATC1	0.00914474605031152	0.036544077486392	107.988033480524	173.083166062909	0.0548017662096487	0.0075569712917051	0.0712547773984678	201.881642730331	0.00582708909337948	0.0223611565842486	0.024063917074772
LAMA1	0.0140161420589122	0.00589647842875452	0.0669707182441935	369.254382943336	0.0345752409975728	3.98989937223796	3.0480436917074	1.55770831978863	0.0041255596053684	0.877737699975158	0.524518028456608
MC2R	0.0048070817706528	0.00835390237446652	0.154670653727665	230.945815057831	0.0221355156531456	0.00375896778243706	0.0502326516474617	7.92747815602647	0.00372202377203379	0.0107293392695781	0.0153770819795263
DSC3	0.300545032756045	0.156387058899089	0.0410321910501162	0.198091236526584	0.0631274258910208	0.0204615420226848	14.2928598400468	630.939153285244	0.00760087052831305	0.0921633922138458	0.0637201122698787
IER3IP1	0.0277854152732614	0.018549518972169	0.755532609006362	0.506310673065496	0.0150980573002068	0.00896708345242773	0.0330188476720976	498.161596531932	0.0104935981348882	0.0389403819071365	0.0240145054332581
SMAD7	0.00896631342235139	0.0151866629255202	0.776481937340595	181.902304185998	0.0202340877649539	0.0153445492362165	0.0538293417757913	251.77502147564	0.00483727919840611	0.0162856625808803	0.0159893948263536
TCF4	0.0144243979365699	0.0560969410653749	138.763250767355	1.43187096897439	0.0183920598964806	0.00744886630375892	0.0212085433781014	429.372271069936	0.0149836575785436	0.172963153985444	0.0594380393278166
RAX	0.0147027895188162	0.0345495009713826	1.02071826100986	397.436309821398	0.0135805069056502	0.00632320014875221	0.0191227830871642	30.9217210758898	0.00621597716713244	0.0231499943277772	0.0192855526859219
BCL2	0.13530389383441	0.0238863330906644	185.969000366888	190.507789210766	0.0103282871779724	0.0517103087619582	0.0157825268258687	54.7750127833322	0.00489103733020924	0.0218169399798932	0.0378451523688649
CD226	0.0282633473705411	0.0331744434272129	198.785766190971	143.933970994922	0.0059033811545137	0.0109110983348485	0.0166292086112275	0.820360852589657	0.00380001725989576	0.021895938136287	0.00455803295405215
FBXO15	0.0174104254971269	0.010341330975364	1.23817864792855	271.760268408243	0.00506346009343098	0.0195292440873117	0.00951413571756875	0.746155701921282	0.00335022639746561	0.0373930562454151	0.00914425293940217
MBP	0.0137892557223037	0.149833443824315	33.7396449175316	189.988935163945	0.0122074586357057	0.00762815228608106	0.0331590070965502	240.112819458261	0.0048242818030881	0.0122114181033348	0.0113414526060096
BSG	0.0242270122121024	0.020561685109816	0.213554080819032	21.6942238231901	0.0204133389826772	0.0110093207999692	0.0838621205758167	590.098415546858	0.00604518584096256	0.0171321395628921	0.0208976389978004
HCN2	0.00874864366874964	0.0349669864954625	0.537087716341204	225.566205949217	0.0104144772639747	0.00504946127963874	0.0233756960980907	165.911353822392	0.00693888275210107	0.011168134064881	0.0127730737258198
PTBP1	0.0266129280815672	0.0288367580483309	1.56954559955969	1.56659151206198	0.0122252100332452	0.013523279412425	0.0505475436350759	685.28456192117	0.009888875900025	0.0223074587812543	0.021695811850738
CFD	0.0105716643122552	22.053734234888	0.556039524201272	132.866811143315	0.0154544494663733	0.00885839601945985	0.0292405275759972	323.912436307015	0.0053640432361856	0.0217718816357133	0.0567256602478563
KISS1R	0.0162441567437198	0.030193954754679	1.00404038114099	392.056959887175	0.0173740549106305	0.00720355454105004	0.0209298135503791	63.8531784993914	0.0101686486325907	0.0201568816710593	0.0170994104308795
GPX4	0.027326089524592	0.0455290602587817	31.3633753482871	1.53270375485535	0.0122766998340118	0.044291582552151	0.0187568540150385	564.694969486301	0.00791060069002636	0.0477377362527842	0.033091318268778
GADD45B	0.012052488109553	0.759797646466255	3.14104530933555	120.050146658157	0.0144882062113554	0.007869093783417	0.0221130935769977	381.748864188442	0.00745648408698498	0.0198406974310924	0.014103937459836
EBI3	0.0084415741253617	0.0293016216690284	131.306800255044	250.503636614295	0.00694021470239732	0.00668580495021802	0.0168716374679958	0.555820131710596	0.00545055068538571	0.00799459407391606	0.0118939299777913
ICAM1	0.113277602872819	0.00641620750701627	119.703323180635	1.53382057072138	0.017564495559802	3.54321865653998	0.483272267713072	401.310190924464	0.00448612538955441	1.1763208051102	0.0128612746837984
SMARCA4	0.0138972115634081	0.0746891549240904	1.3011533901616	0.514365717534411	0.0145571110605642	0.018283013220181	0.0190555349526173	518.788950645379	0.0108765808698789	0.015649165132023	0.0305442387722686
LDLR	0.0412993153866837	0.414683465060673	0.0740703649856778	0.507170134474452	0.0840491879786203	0.00736273238733863	6.75143676602306	602.443122138416	0.00916981294983077	0.0285245784434702	0.0139347232721819
CNN1	0.00754076496254514	0.105077892043998	0.156058977588921	331.846436263922	0.0219400969142174	0.00450165534878454	0.0424430641888712	64.220137115141	0.00496322066243068	0.495986681611547	0.0515087060587574
JUNB	0.0134744202601937	0.0598421755879503	0.473701977976502	2.27681561988499	0.0201030025869959	0.00737882414290993	0.104887941182741	614.835745848332	0.0103475442331667	0.0227855001509486	0.0147959657836481
CALR	0.0155485951249552	0.0289536146920951	1.86830386082769	7.61627103796259	0.0127187333076374	0.0113095650004869	0.058648935085405	757.88032338548	0.00790654313264185	0.0313512659264939	0.0309420547976647
SLC5A5	0.0109585652047432	0.0197717793256639	0.195393439952753	398.983397027903	0.00851998367843221	0.0048983482640497	0.0245976030900991	1.57973587092857	0.00484136569882053	0.0148086310191194	0.00789896531770684
CCNE1	0.0414247075934057	0.00981973568343692	0.62658662426791	105.571971313592	0.00892175467135559	0.00594603135119032	0.0355717361310439	308.376805843586	0.00467608202531614	0.0267502154226169	0.0138504801675768
USF2	0.0192902159679043	0.0418942802785699	25.4732775432337	15.17309750316	0.0111263792305877	0.00726202068450161	0.01742115416622	522.083405020148	0.00556470438005145	0.0185127435488518	0.0153913969342321
HAMP	0.0149351201170283	0.0250817755964028	0.753504648815825	504.523532719825	0.00898706484160286	0.0123512778546271	0.0257129891264136	1.16901039658934	0.00803273970496819	0.0210866604211167	0.010708322525441
CAPNS1	0.0201794336658687	2.40615276055511	3.22856960042368	7.12151916072272	0.0100773954615458	0.0128142793163467	0.0241279520841387	637.90628482458	0.00853981785091372	0.0161504488854196	0.0151891017771583
MRPS12	0.0139203505721742	0.0102251710412327	0.282748474969641	12.3221589816024	0.0189620106939144	0.00930518853117687	0.0463135222119431	427.617190259843	0.00659205676433041	0.0148421704420452	0.0200552180614471
CIC	0.018957698775997	0.0279843272036167	0.622572500555128	202.263145546098	0.00881345594603726	0.00861958122096398	0.0297856817266682	276.920646734888	0.0105385197114793	0.0154380108820082	0.0117366706835915
BCL3	0.0190168317593421	0.0324587937702659	9.78456491403472	187.068870271225	0.0173854515443735	0.0149770318640796	0.038760398796913	359.884235980969	0.00635017675011496	0.0226858426659921	0.0234910629940264
RELB	0.0138316123125068	0.0194288684000391	21.9539430110802	147.782321995517	0.0089999005137775	0.0788614098913001	0.0332923551966092	291.51310906956	0.0059505648519154	0.0101890758113207	0.0152010996293081
FOSB	0.0212767802227873	20.6454597871687	0.0794762984935005	4.48315103186646	0.0147116674161808	0.00398482810730671	0.407170845729033	512.069433187999	0.0121169713454683	0.0164105853656744	0.0143008270997407
FOXA3	0.0113528833054182	0.0177884188059579	0.555861984858401	345.133872416732	0.0103552917849256	0.00644250091436727	0.0269667102919382	8.48131673599625	0.0114656669517023	0.0140297998152471	0.0201996587628765
HIF3A	0.0090583233806674	0.0398863304674392	0.398052164511722	395.038284546356	0.0260973875337969	0.00548765002004465	0.0104709035160095	2.86647053620452	0.00639807947397094	0.0192197914124616	0.018177799633093
FCGRT	0.018214689671935	0.0849731278569609	22.4232985782107	178.404000547088	0.00635807948617411	0.0220178032423639	0.0153585018816461	283.418377071183	0.0178239163895279	0.0496665890146713	0.0426325595735381
ATF5	0.0304399832117515	0.0105061404496863	3.79480533780887	331.866803716705	0.0290356439876255	0.427153814118418	0.0198933862916511	99.3802852778377	0.00826635715023639	0.0406047555843349	0.0975629971042247
NR1H2	0.0168540561016801	0.0261843482899188	11.4494346422498	0.64205677255473	0.00952953588401619	0.0270458371197197	0.02889154762738	467.510699255182	0.00553774461192973	0.0138206628433794	0.0160883045297849
TBXA2R	0.011106116995606	0.0141721945211085	0.827021155291104	416.472683238674	0.0108510811836961	0.00434943083710134	0.0266806762906498	4.80467286397439	0.00477454016626236	0.0272012693057156	0.0176341821422335
SEMA6B	0.00939230370764473	0.0260395533579855	0.249770285583941	317.890651077709	0.0267827996794775	0.00472693729660229	0.0661471178126152	135.670270311819	0.0075758722572605	0.0310838606714122	0.0172700033182753
TICAM1	0.0159168228536203	0.0745652694211834	1.24472039439766	256.982650882855	0.0126236388277555	0.00949597520024486	0.0308880321577953	247.281501054751	0.00464608751090577	0.0150934713430234	0.0125854069870273
INSR	0.0156885558312836	0.00948572977189399	0.258875416935608	1.69089604155177	0.0345356118807883	0.0112817584499867	0.0467793186327019	451.68005060189	0.00540272187815603	0.0356925610777407	0.215524282207852
FCER2	0.00734065656010628	0.103688570078021	181.087220263265	240.028240492734	0.00680922399516284	0.00431069488365324	0.0173574904480894	0.153718790761606	0.00441305166797035	0.00648357274015502	0.00541524560811853
DNMT1	0.131350529078389	0.0178811083233357	57.5671273486539	0.309811059059163	0.0231658312212286	0.0155759487067982	0.0306470540633493	488.70101167734	0.00688405569423591	0.0345255614420901	0.0192600844230294
DNASE2	0.0333351315715628	0.0167815739000699	2.22621307683263	0.889641388135463	0.0126087077328994	0.0244866377744972	0.0190117301741034	516.088222972735	0.00411102745020862	0.0260112445024444	0.0297059706607217
KLF1	0.0152089356682656	0.026023906561583	1.08878350812019	421.464919119759	0.0164566773892253	0.00838353849472675	0.0214595926461909	21.0057563372805	0.00779732527157532	0.0217495715768067	0.0208126968989147
DNAJB1	0.0359823349805057	1.21369583281131	0.210176604135569	0.720317342015121	0.021384580442789	0.0261962164870242	0.0283986577164412	598.516011250431	0.00668651993829197	0.0166223285066723	0.0172486117828279
INSL3	0.0131932173778723	0.0249783973357569	0.915298405122012	424.258401341496	0.00750347374312248	0.00646428559234935	0.0189005388331551	0.349412731114013	0.00448887424722873	0.00969559118001142	0.00853573327872224
JAK3	0.0196538196862603	0.021850510309627	235.109517063565	203.494714240025	0.0178700228513354	0.0104817929984466	0.0397135063611568	31.9545148376928	0.00605764541653105	0.0266173114515096	0.0409890339157058
JUND	0.0109626788771744	0.130095708161586	1.31386804982743	1.74021350020507	0.0153750838627232	0.00747996934163824	0.0327915255653203	531.561971865689	0.00758021454383257	0.0159019324156596	0.0142981591867072
COMP	0.014244471196394	0.0161108200507223	0.234885013417958	263.62551690419	0.0176710083691699	0.0078473096178025	0.037528142666919	164.719282056369	0.00849061720004999	0.032157315115625	0.023378219562812
CEBPA	0.0120602457280771	0.0699169687361851	0.266065134532016	4.26056237794157	0.00789988917905607	0.00607640616096223	0.0184619591390448	420.464906768414	0.00561591930078586	0.007563511674043	0.0164923383310702
AKT2	0.0154409595209008	0.0392746546781223	2.90552089603881	4.56457440157803	0.0161020229326842	0.00882732012778742	0.0308125039080963	558.056377455784	0.00575889602409711	0.0218483229484574	0.0133755135386677
TGFB1	0.0139574384650684	0.00960164159818269	30.4579402565924	3.181647312532	0.0171124607575143	0.00731995126480105	6.80704463006026	459.612018944391	0.00817453672224384	0.0303122466462838	0.0230189767796124
SIX5	0.0206986644025788	0.0264934015695597	0.328626863051434	342.813076964088	0.0178518151021132	0.00544040301200839	0.0325827893483702	113.618460477306	0.00723326015252764	0.0184993680856013	0.0208505631942955
BBC3	0.0156965724402703	0.0298076708542089	0.92061705131629	354.162329705603	0.0172481635232695	0.00785511408763479	0.0344764724604966	135.657441004602	0.0107757935629734	0.0181496498548213	0.0215934180591498
RRAS	0.0108121103641259	0.0186633670169968	45.2743504446698	9.20722740150601	0.0100520883180598	0.0148457024293168	7.05278082122336	526.818964187574	0.0031171263421566	0.0244573202161234	0.0178506339145271
TNNI3	0.0104353545511686	0.0294593044914822	0.942113224239188	353.514041101999	0.0203437662516168	0.00586901255286086	0.0211154130115717	5.809810263921	0.00534577563036383	0.0168128011755673	0.0192688045853802
IL11	0.0178458487608062	0.0216872686422602	0.485822723193941	456.964456924134	0.0351539182973769	0.00598602893177006	0.298938079052784	24.3655741872695	0.00477377472027885	0.0253679650873627	0.0170957710200176
PEG3	0.00586081306781188	9.67768617858456	67.4933043552996	303.418231327252	0.00429201611740837	0.00446050233037532	0.0167293890353674	0.631430580170843	0.00358173093358996	0.007704285656796	0.00501506171511773
OXT	0.0184936994181074	0.0400195882295566	1.16500786136951	395.790534282086	0.0149949553280964	0.00542920967113757	0.0287410178869266	58.4633522822384	0.00705711003401205	0.0187679033785732	0.0137873800017165
PRNP	0.0130318340660333	0.0527288168817868	0.48629927105868	0.926494911573593	0.0235939841712043	0.00900992359426461	27.1741593657069	646.487411842814	0.00417474490313109	0.0236000994963142	0.0368027346214692
PLCB1	0.00474115715668048	0.0247904086780879	0.0758009517431704	12.1215996471733	0.0105240790425366	0.00496494290345129	0.0531450887269162	418.153129915829	0.0370008734877614	0.549769470172455	0.381418579733087
PCSK2	0.00904326920369229	0.0148651175355334	0.188732846586856	362.088527173378	0.00917099673101852	0.00660525599960203	0.0257790961542651	0.70641011380551	0.00385772020318775	0.0161732491597621	0.00896678206557709
HCK	0.0229109767996388	0.0228422123102798	167.765301329294	225.628623108641	0.0118478983784103	0.240293524672226	0.059653072428736	95.3363336136565	0.00983331400097853	0.0270555827000504	0.145753956284733
DNMT3B	0.0162911303196299	0.01076618986465	0.213289257172427	318.753171815998	0.054431738724906	0.00848181767452266	0.497897291351631	74.5841571611069	0.00618936942926609	0.0335978973144739	0.0232069038269942
PLCG1	0.0185763511491671	0.034721563180254	3.78052709082788	0.89356344022399	0.0133842210123194	0.00616998303128411	0.0325205801681386	521.195847040403	0.00793093478371802	0.0243509379540891	0.0211633263309947
MYBL2	0.0195924711475075	0.0144285373791925	84.3502075417699	5.77369645460956	0.00800093253027519	0.00516526901896737	0.0427841072967834	435.334453722695	0.00489419724103014	0.0223267237703281	0.0182231306596913
MMP9	0.0229146925580182	0.0149652787138516	319.210638342816	162.619553167973	0.0195797264012455	0.0292901746409247	27.8798903496818	36.4450924211067	0.0196842546739476	0.102793806501643	0.082222042235992
CD40	0.0157449978018276	0.0145380386956503	149.116925436015	102.767737246231	0.0161862201487663	0.036212467383963	0.0391842517383228	136.471729829894	0.00259201551229639	0.0138442001158454	0.0159040190516245
CEBPB	0.0184340347675182	0.0233603652024686	0.771250452622001	1.80831919929195	0.0130438053875602	0.00589309388428209	23.5190946601381	517.92182826984	0.0144123664776913	0.0840640902455524	0.0260124106076313
PTPN1	0.0115380583199926	0.0157581387340642	44.1743250733818	0.755949719163427	0.0200493862539071	0.0123406847409319	0.160544893884137	472.023794654437	0.00585897046558782	0.0158175763420175	0.0150342528008874
TFAP2C	0.217039294391569	1.25409077663883	0.0275948655676265	0.416033336970781	0.24406203816244	0.00468059540231097	8.73686811626738	433.767725873819	0.013199190796587	0.0162604145390425	0.268275376808161
GNAS	0.0162305548174651	0.0576439177887204	6.94772132931578	13.3025690107592	0.0162995080923286	0.00938038302859119	0.0284202094286585	609.538886055091	0.00768103778258983	0.0194109546856533	0.0232485619571312
ADRA1D	0.00901526856228372	0.0219503400632134	0.423925175919783	353.714183875047	0.0142564598731433	0.00866236334004753	0.0621402334340869	33.6242256963677	0.00915400904762453	0.0166465025286496	0.0136918480803858
PCNA	0.0799154879982342	0.0149059953336671	1.76521639876774	0.329078195156232	0.0126360490538658	0.0537436743927385	0.0213989491166556	518.075179167225	0.00931019581069358	0.0352428042622932	0.0303394250575115
PAK7	0.0082874978133984	0.0123161605131518	0.0935022482621374	347.201899576167	0.0272410943102328	0.00542628792741661	0.0184696918061228	0.963407391794984	0.00414904640461998	0.0757838513462502	0.204678073437865
JAG1	0.0226651949233189	0.211785922316291	0.193812668752642	2.3361974298386	0.0171645844603651	0.00921829653180297	21.972648075144	598.604397531568	0.0287787684717438	0.0758456893435427	0.0288610534592928
OVOL2	0.00749174791991592	0.0519445696449732	0.0946243725317043	152.86096553415	0.0184783449015235	0.00549543497561787	0.0446183314036788	281.517711448697	0.0135449432610425	0.0131988208708232	0.0489684265756734
THBD	0.0162929807369085	0.217110643820942	0.742474964582698	63.7240909441816	0.00712630732228067	0.00369915859582602	15.335987027319	466.810775832282	0.00981791861121443	0.038000443893982	0.0073592389559342
E2F1	0.0528632690978756	0.0149499604766437	0.657133484103371	165.735581287752	0.0115885836539059	0.0236838297405448	0.020908619031415	313.951864485261	0.00499820326853271	0.0277410479486677	0.0279138759319894
RBL1	1.61125811942966	0.0151854284669947	10.9673753770903	0.148858158587434	0.00881275132151126	0.00756171011791446	0.0154099662010831	397.199366623641	0.00561221325372594	0.0375315781391263	0.0185878564941144
MAFB	0.0120884193494999	0.129538193583766	0.451060448899726	18.1246327163592	0.0135295837222971	0.00383604935355088	0.709937171431004	463.379932928161	0.00462041496044863	0.0138730434589799	0.00648074178287241
ADA	0.0285419277466064	0.0178668026500195	81.1279263107746	48.4152308255345	0.00899067835275173	0.00586047150950973	0.0358906389952173	396.910360457589	0.00432191907440225	0.0131054950087115	0.0136396020630199
SDC4	0.119992138825303	0.0785536379405066	0.4413235960159	1.77906606533183	0.0119232892542541	0.11040468344697	18.5730289706149	574.001522459092	0.0056838533341832	0.0160519966322286	0.0151611703956053
B4GALT5	0.0672723271237513	0.51978608091569	0.325576452936026	0.864169390212248	0.0139089051471593	0.00348042993415237	0.0228519591160773	590.249971429099	0.0110748194564396	0.0431409686926543	0.0481004773837414
CYP24A1	1.58387981225889	0.0143525310580241	164.918142763751	134.17894292528	0.00317868405862002	0.00633618303887399	10.5123822921849	56.2681983491607	5.52982985165891	0.0160815354662662	0.00712730767293472
BMP7	6.85343169688194	0.153473083736414	0.0643789965149047	26.1211470754432	0.0299761553562503	0.00411546828786655	0.0243331912482941	426.775092295964	0.160323840805264	0.0554113188727118	0.25118172208968
GABPA	0.0185472209444678	0.055912699296639	90.3969811264548	1.20182960453215	0.0187529645394235	0.00945662756872467	0.0215490841517066	431.55353054826	0.0110532030356627	0.0175240764034124	0.00975190190866499
IFNGR2	0.0259374519995045	0.0143305236278987	3.71120019119681	1.3173065287268	0.0127930370439314	0.0309831339304591	0.0650235278120805	571.75206966095	0.00497723108983302	0.0166314642106198	0.0126540150024505
SIM2	3.57901990742045	14.7882709278958	1.99940399360898	181.514435567404	0.00866485355308729	0.0104704796314209	0.0134649927577273	259.134451121197	0.00419397964841022	0.0103676797879844	0.017195913441829
ETS2	0.466161700196076	0.0399701881686113	0.113175949941207	0.627918114590285	0.275530494922851	0.00564493615446566	19.0003338608263	564.130480537559	0.0194296187314793	0.241696426637251	0.0225339587674635
FAM3B	25.0539647936047	42.9531672547683	153.831839897555	195.424995642989	0.0117895403936422	2.17655900552568	0.0108622310422093	2.17641948617427	0.0402893652980311	0.0120483000783419	0.681269968850819
CRYAA	0.0151455676234206	0.0170512443634524	1.2882213705026	458.429740977805	0.0186344394292691	0.00449375063831776	0.0275827908644932	8.55129854544192	0.00799177685124666	0.0469562971274644	0.0177599053888585
APP	0.0488742528875808	0.0205249828927751	0.139488065156446	0.574160678458845	0.0379727444371296	0.0161512881917961	19.535115085567	651.087389993127	0.00818163899328306	0.125411586219405	0.0512384237676668
ADAMTS1	0.00722254772636324	6.11952647697964	0.0485350906319639	43.535126771337	0.211547741078875	0.00302794987108993	0.25550878338206	389.875444948441	0.751322309433452	1.04315383051286	0.205545975047354
CCT8	0.0105823884754274	0.0205732541638631	2.787545928704	18.8522872371307	0.00853987510779492	0.00702848198066736	0.0189235607588622	394.016890512236	0.0061382081654894	0.013600823259453	0.00915931308058295
HMGN1	0.0232385010948927	0.0344308218341845	2.19239216828477	462.331989808594	0.0174483785246829	0.00596791635145036	0.0358428752636685	25.6310323194205	0.00682848520583241	0.0183538592403697	0.0209131537507778
TFF3	0.00500316753286219	0.54690564701823	1.06050951458066	379.274284444715	0.0218357092734548	0.00606998575371609	0.0223490626946125	3.94040133580416	0.00466157526873278	0.0217746903608126	0.0654213760207296
TFF2	0.0219689448422937	0.0132212410117756	0.429569366834691	344.992616136458	0.00979604550350663	0.00676417652610014	0.0244050222572739	8.97030740849595	0.00621230211208954	0.0164389097101499	0.0151240167398014
CBS	0.876747289375001	0.0160968833555617	0.188968682502069	122.244182155926	0.00983964698581873	0.117843415698683	0.0149000654611625	312.471860922825	0.0110854843015808	0.103053873306878	0.855125278141714
SLC19A1	0.0122353141299959	0.0215453127158608	0.283356675434663	268.816691986749	0.0139853963610484	0.00806153463692266	0.0376732437323324	217.040413819566	0.00779540830527755	0.0179375141298867	0.0256932515844024
USP18	0.56053559488424	0.0104659675210316	0.173226937565442	192.8007106418	0.0112295722090741	1.12279246915637	0.0390297296070838	316.425692891877	0.00509335158447378	0.014455273313168	0.0134910654150953
MIF	0.01257951663069	0.0266533167656968	0.450373515812534	10.6365343673001	0.0182778156556209	0.00700483055319821	0.0905907348009725	625.811428259281	0.00846518042449638	0.0341534669366929	0.0253480888379378
DRG1	0.0233500753804345	0.0105364282718157	2.0350491710417	0.155178286954717	0.0621005951315881	0.0106152054758023	0.0366593365049873	480.642849092417	0.00946971711330272	0.0395100709548946	0.0706215095667731
TIMP3	0.0106117942499723	14.9281209609051	5.47304266668128	213.378225360792	0.0208013189704311	0.00515803582937102	23.358973017063	318.344197959338	0.00845876744325363	7.70930093266962	0.0228281592408357
HMOX1	0.00615305254768164	0.204329762729577	60.3814934329912	163.023334864784	0.0140904024513727	0.0128811687355578	0.041552289044321	262.144645084839	0.00845762716002475	0.0174025979459779	0.0135669224324854
APOBEC3G	0.326209353618992	0.0101272241402077	213.150675996572	7.03854605830677	0.00765180972940409	0.0325436058830673	0.0478018140976116	257.667619079363	0.0023542394614773	0.0305959586909759	0.0110900441109397
ADSL	0.00990355716945959	0.0219159034873784	4.88947529553327	2.06540804329768	0.0144134943671124	0.00864548794191675	0.042247307639157	491.30122220276	0.00756983986504192	0.0231991703681099	0.0292490983464183
SREBF2	0.0120643648177896	0.060655879107563	1.82208007508777	2.59579429837351	0.0121662451018568	0.0113876187380738	0.0305536743079112	544.046592535091	0.00585705294329037	0.0140436778908496	0.0125284896191949
BIK	0.0178627214925187	0.0141771636154483	0.276827207839277	213.218012541659	0.0229074472652227	0.0082335052557277	0.0362383116284401	187.634700039339	0.0055424709798327	0.0202950676601857	0.0506211074963462
PPARA	0.0186534442893898	0.0250016749987616	0.509464743378194	38.3944388161498	0.00941267535436375	0.0100411508881306	0.0295226633504549	420.943689951197	0.00368715933509797	0.0143211597337761	0.0167911085921898
MOV10L1	0.00942805279194317	0.0155964917088564	0.163056164810951	305.166585294883	0.00572310342655821	0.0071718408850795	0.0332443655762147	0.446048443260369	0.00351945947341656	0.0114543841114001	0.00749811530663289
SLC25A1	0.0139615590181849	0.0309216501902523	0.44650391583551	3.08819734513544	0.0133554163990989	0.00765207404105436	0.0641326866886709	514.87914825672	0.00802206566652943	0.0145738412565137	0.0254146229052043
OSM	0.0122444898517958	0.00961042546576914	0.261387377756811	324.681272132772	0.0325904329042364	0.0067354061184256	0.346826349620194	46.1236077329434	0.0106461474471518	0.0394306900996883	0.0292176108568573
PDGFB	0.00578527897044172	0.0187198662867068	0.10207587391977	125.572744335228	0.0963683436079987	0.00772202204973104	0.267776668776842	262.534519511903	0.00835747686359931	0.0332443080430501	0.102401287583072
CERK	0.0102895616563279	0.0274270217055772	95.7318120906501	10.4754268972513	0.0267368769671215	0.0105262107354935	0.0353129260532557	427.041437201043	0.0066460623831086	0.0193201867494226	0.0658864780504211
MLC1	0.0203936126213858	0.0184353650612846	0.34939690672619	438.275352458985	0.0124337023845437	0.0069806494650383	0.033691643963393	7.5671648431907	0.00573599425004989	0.0206120180419717	0.0183512456015646
GK	0.0194499323477567	0.0390675362904332	39.3620530997542	11.1735968677222	0.00860213461180598	0.0137718946666711	0.0359719613985805	429.47084896708	0.00660321367355517	0.0287471144110366	0.0115840685137613
MAOA	13.5309981380728	10.7775268771748	0.255279148336082	130.494706475895	0.0108823897692738	0.00324110015279093	7.59108944814237	297.738514698656	0.00587909429743489	0.220923915879868	0.0640676202109711
AR	0.0121898793546526	0.176978384345276	1.85256671002011	371.85692024145	0.0107713115065348	0.00811343714403717	0.0134529176936923	6.99796998330732	0.0129089672581609	0.0241661598354657	0.01561167956969
EDA	0.0138565525247589	0.020344546840903	0.846480366655851	321.259224851399	0.00924004174882379	0.00394993668966736	0.027040597630297	4.06592109870083	0.00569172885186861	0.016080956624958	0.00988129743163181
PGK1	0.0200602626271789	0.0332292730870492	3.9922881880532	97.3763609972033	0.0180412530224055	0.013012401150315	0.0632079698529444	694.818840230407	0.00795402531154406	0.0356855653795156	0.0227206375105242
RPL10	0.00979783151498995	0.0524231779721404	0.244165926455624	416.488165717377	0.0040450640192763	0.0153240831564257	0.0227928604322717	0.163524561598281	0.00434880115362087	0.00714613479006689	0.00626089441263766
NR0B1	0.0101768165990364	0.010072032465418	0.169138687204656	321.748802808976	0.00476004971653468	0.00708512344523682	0.017629130056425	0.47851140815441	0.00376356753055469	0.0154698151387573	0.0123038685936447
DMD	0.00613224047955399	0.0979292035853077	1.31655697777953	220.434129836744	0.0172923421208388	0.0165597249018612	0.0138439763399508	85.465211492333	0.00243084264890237	0.0207024942379226	0.0155912550994793
ELK1	0.0195383072653501	0.0144855508679406	0.531010741923701	141.699163690653	0.0111799214276932	0.0121661658860056	0.043886654737294	366.244965595595	0.00709481215570108	0.0169364806133605	0.0144565211316641
RPSA	0.0174947232387707	1.75762036038871	0.275115793450138	401.028969324421	0.0110514358732626	0.0180206817033772	0.0114938181899092	0.171086480243453	0.00946328049962408	0.00369269074224398	0.00432688576799311
ESX1	0.0138836486529747	0.0170494038188438	0.156279064286892	326.406008429982	0.0061765567737895	0.0064128947390602	0.0290782095720569	1.42020278386583	0.00544757291273129	0.0178100793180854	0.0143473895344877
TSC22D3	0.0177865012781783	0.276154321364101	91.4640974433827	4.27777285170183	0.0132925365018876	0.00607150015323821	0.0365726536429588	458.849665763197	0.00666895606521672	0.0377212060787037	0.0121645853766102
ELF4	0.0331511078442412	0.00860220678166666	0.407479195358313	0.434527566979618	0.0287672825926797	0.00809888191720605	0.160025242910817	478.754090833691	0.00432667800410675	0.0152687718758548	0.0416426069912456
GPC3	0.00908563272376765	22.6753955438023	88.4068661956506	294.197787068503	0.0196721829702588	0.00117118487116642	0.233096816068925	7.19333573983994	0.0181218461945687	0.0175820340440016	18.5016856712502
SOX3	0.0111827300664937	0.0453369596046888	1.26758427759463	283.422032377547	0.0131506754614096	0.00650451835908155	0.0264638553520707	176.521641550091	0.00543337471240366	0.0200241835600671	0.0186966226856291
L1CAM	0.00775420373526429	0.0208940116335064	0.966383020923605	368.143361447502	0.0140078949859456	0.00718778736126447	0.18152051244554	35.8829816201354	0.00674801081288183	0.00769047139245382	0.0139716668533505
IRAK1	0.0117042644644169	0.0229860738497773	0.321849465059809	59.5802626111911	0.0170845015982915	0.00417812732338313	0.0795332605334281	451.296139203458	0.005460055015665	0.0173836465693736	0.0181117012353739
G6PD	0.0149717324974802	0.111243711764992	0.218275729924714	2.84747165745267	0.0134045831333422	0.00765880960404038	0.0300207976483784	553.129079919785	0.006690834310256	0.011587180603943	0.0441497626406057
ADRB3	0.00926079838431828	0.0181025134347084	0.0888241808906621	414.128117112244	0.00318467898578861	0.012030200408486	0.0161737815012567	0.224659673048017	0.00682502603322228	0.0111974789902641	0.00335797671436213
WNT7B	0.181802466233601	0.107143297815425	0.0289300931585819	26.8716328453654	0.268312932057281	0.00195176824519557	17.5315086471211	328.794064731964	0.00936166057126026	0.0564354181422783	1.29543882718037
