# Supplementary material for: Preferential Activation of the Hedgehog Pathway by Epigenetic Modulations in HPV Negative HNSCC Identified with Meta-Pathway Analysis
Source: PLoS One. 2013 Nov 4;8(11):e78127. doi: 10.1371/journal.pone.0078127 (PMC3817178; doi:10.1371/journal.pone.0078127)
Supplement: Methods S1 — R code. ZIP archive containing R code used to for the analysis in this manuscript. The README file in the archive describes each of the files contained therein. To fully reproduce the results, the scripts should be run in the following order (1) Preprocessing.R, (2) RunMEGAPSReplicateThreshold.R, and (3) Postprocessing.R. Note that the CoGAPS analysis and associated gene set statistics are stochastic algorithms, so results may differ slightly from values reported here though qualitative results will remain unchanged. (ZIP) [file pone.0078127.s009.zip › CodeArchive_S1/GAPS/ExprsTRUE.MethFALSE/NormalTRUE.HPVPosTRUE.HPVNegTRUE/nP11.nIter50000000.SigE0.10/AResults0.8538043823.Diagnostics.txt]

Diagnostics for A created at Thu Jun 14 07:21:26 2012


number of genes: 892
number of samples: 69
number of patterns: 11
number of burn in steps: 1e+08

Initial chi^2: 6.1548e+06

Iter	Burn In	T	chi^2	number of atoms
0	1	2e-08	6.29006e+06	1
1000000	1	0.02	99347.5	1033
2000000	1	0.04	68634	1079
3000000	1	0.06	55953.5	1092
4000000	1	0.08	52017	1124
5000000	1	0.1	46609	1086
6000000	1	0.12	44715.6	1116
7000000	1	0.14	42811.9	1126
8000000	1	0.16	41955.7	1150
9000000	1	0.18	40033.3	1149
10000000	1	0.2	39309.2	1200
11000000	1	0.22	38978.9	1164
12000000	1	0.24	37750.3	1182
13000000	1	0.26	36374.8	1172
14000000	1	0.28	36242	1178
15000000	1	0.3	35536.9	1198
16000000	1	0.32	34939.5	1208
17000000	1	0.34	34446	1184
18000000	1	0.36	34043.9	1230
19000000	1	0.38	33602.6	1241
20000000	1	0.4	33343.6	1272
21000000	1	0.42	32835.2	1266
22000000	1	0.44	32821.9	1253
23000000	1	0.46	32835.2	1315
24000000	1	0.48	32378.2	1281
25000000	1	0.5	32194	1306
26000000	1	0.52	31744.9	1351
27000000	1	0.54	31872.4	1347
28000000	1	0.56	31655	1324
29000000	1	0.58	30029.7	1396
30000000	1	0.6	28874.4	1465
31000000	1	0.62	28719	1436
32000000	1	0.64	28251.9	1474
33000000	1	0.66	28011.2	1466
34000000	1	0.68	27499.8	1507
35000000	1	0.7	27525.3	1510
36000000	1	0.72	27267.4	1551
37000000	1	0.74	26907.6	1530
38000000	1	0.76	26553	1581
39000000	1	0.78	25961.4	1568
40000000	1	0.8	25770.8	1669
41000000	1	0.82	25580.2	1633
42000000	1	0.84	25662.7	1603
43000000	1	0.86	25407.3	1669
44000000	1	0.88	25348.8	1670
45000000	1	0.9	25194	1713
46000000	1	0.92	24935.6	1702
47000000	1	0.94	24665.1	1764
48000000	1	0.96	24775.7	1766
49000000	1	0.98	24742.1	1756
50000000	1	1	24349.2	1774
51000000	1	1	24190.6	1775
52000000	1	1	24136	1770
53000000	1	1	24343	1754
54000000	1	1	24092.1	1785
55000000	1	1	24051.5	1802
56000000	1	1	24128.9	1786
57000000	1	1	24078.5	1775
58000000	1	1	24185.8	1837
59000000	1	1	24110.2	1811
60000000	1	1	24097.6	1785
61000000	1	1	24123.2	1787
62000000	1	1	24336.7	1785
63000000	1	1	24008.7	1822
64000000	1	1	24047.7	1796
65000000	1	1	24184	1815
66000000	1	1	24111	1800
67000000	1	1	24101.1	1787
68000000	1	1	24159.8	1821
69000000	1	1	24003.9	1782
70000000	1	1	24119.9	1814
71000000	1	1	24141.3	1754
72000000	1	1	24201.8	1782
73000000	1	1	24218.5	1754
74000000	1	1	24160.8	1795
75000000	1	1	24088.9	1794
76000000	1	1	24133.9	1796
77000000	1	1	24041.3	1789
78000000	1	1	23959.8	1808
79000000	1	1	24086.5	1787
80000000	1	1	24408.3	1775
81000000	1	1	23989.2	1813
82000000	1	1	24266.6	1797
83000000	1	1	24005.9	1800
84000000	1	1	24077.8	1797
85000000	1	1	24025.5	1851
86000000	1	1	24109.3	1762
87000000	1	1	24088.2	1810
88000000	1	1	24073.2	1788
89000000	1	1	24120.5	1780
90000000	1	1	24091.4	1787
91000000	1	1	24158	1801
92000000	1	1	24024.6	1794
93000000	1	1	24330.6	1811
94000000	1	1	24205.8	1819
95000000	1	1	24117.8	1843
96000000	1	1	24063.7	1808
97000000	1	1	24033.9	1822
98000000	1	1	24122	1811
99000000	1	1	24031.4	1872
100000000	0	1	23873.6	1827
101000000	0	1	24243.8	1768
102000000	0	1	23877.9	1810
103000000	0	1	24029.5	1784
104000000	0	1	24125.1	1812
105000000	0	1	24074.6	1829
106000000	0	1	24124.7	1815
107000000	0	1	24047.7	1790
108000000	0	1	24196.2	1757
109000000	0	1	24044.6	1830
110000000	0	1	24091.8	1796
111000000	0	1	23833.1	1838
112000000	0	1	24019.8	1803
113000000	0	1	23910.2	1849
114000000	0	1	23842.8	1817
115000000	0	1	24092.5	1775
116000000	0	1	24062.7	1784
117000000	0	1	24166.7	1803
118000000	0	1	24025.1	1805
119000000	0	1	24040.7	1832
120000000	0	1	24161.2	1804
121000000	0	1	24054.6	1819
122000000	0	1	23998.9	1790
123000000	0	1	24038	1813
124000000	0	1	24137	1793
125000000	0	1	24123.4	1811
126000000	0	1	24233.6	1789
127000000	0	1	24198.8	1793
128000000	0	1	24180.7	1777
129000000	0	1	24139.4	1790
130000000	0	1	24107.6	1815
131000000	0	1	24098.7	1807
132000000	0	1	23964.3	1799
133000000	0	1	24143	1827
134000000	0	1	23955	1788
135000000	0	1	24197.7	1801
136000000	0	1	23870.1	1834
137000000	0	1	24078.4	1803
138000000	0	1	24193.3	1802
139000000	0	1	24074.2	1846
140000000	0	1	24184.1	1804
141000000	0	1	24157.9	1772
142000000	0	1	24215	1813
143000000	0	1	23969.7	1820
144000000	0	1	24095.4	1784
145000000	0	1	24108.8	1824
146000000	0	1	24145.4	1820
147000000	0	1	24138.2	1784
148000000	0	1	24301.5	1812
149000000	0	1	24186.8	1826


Summary
<number of atoms> 1805.68 <chi^2>: 24083.476 ; chi^2 of mean: 21281.5098640288
