# Supplementary material for: Preferential Activation of the Hedgehog Pathway by Epigenetic Modulations in HPV Negative HNSCC Identified with Meta-Pathway Analysis
Source: PLoS One. 2013 Nov 4;8(11):e78127. doi: 10.1371/journal.pone.0078127 (PMC3817178; doi:10.1371/journal.pone.0078127)
Supplement: Methods S1 — R code. ZIP archive containing R code used to for the analysis in this manuscript. The README file in the archive describes each of the files contained therein. To fully reproduce the results, the scripts should be run in the following order (1) Preprocessing.R, (2) RunMEGAPSReplicateThreshold.R, and (3) Postprocessing.R. Note that the CoGAPS analysis and associated gene set statistics are stochastic algorithms, so results may differ slightly from values reported here though qualitative results will remain unchanged. (ZIP) [file pone.0078127.s009.zip › CodeArchive_S1/GAPS/ExprsTRUE.MethFALSE/NormalTRUE.HPVPosTRUE.HPVNegTRUE/nP11.nIter50000000.SigE0.10/Asd.0.8538043823.txt]

V1	V2	V3	V4	V5	V6	V7	V8	V9	V10	V11
TP73	0.414678655844644	0.268902360153956	2.68167209881112	51.9487396794982	0.135815912783637	0.124121520872063	0.3013666569844	51.8313633019738	0.0849728681602276	0.228653972273592	0.187154147473404
DFFB	0.178400373729049	0.280371617618316	25.4292609813527	71.1474352524896	0.207552645734355	0.111080158814548	0.350871094030407	76.1146447635311	0.105033035477896	0.30157539422208	0.20328407898302
AGTRAP	0.229173626663095	0.238609425550785	2.78941914068428	54.2112205508272	0.17285077711095	0.105548319734101	2.45781281231635	54.7506872185572	0.0810877123968854	0.318505486939755	0.123411993593388
MFN2	0.606079327810846	0.302594875781949	1.70801264752937	11.6215160115061	0.246949421624654	0.138067138141313	1.00669384408052	13.4824236403815	0.0997992209303412	0.26159359284725	0.233410093688858
TNFRSF1B	0.37850147002221	0.307651333001924	35.5091685765324	73.466202480282	0.271345236295735	0.225590337384485	0.510485585419944	87.3340178902563	0.0731532811642385	0.455184357347777	0.37465863086691
PDPN	0.241919384188946	0.156583587928265	5.49998633782533	83.2729086423579	0.545040553645105	0.464408418639325	6.51008242748941	85.0929281171625	0.0620968114417948	0.540644374975686	1.41287273178589
PADI3	3.16188091921451	3.04728093634888	1.96157969625482	36.6803740646396	0.163993635568456	0.0955271648530777	0.281129562530308	36.7052130607726	0.0625713908934833	0.251887443934119	0.932157318338564
EPHA8	0.237411529828924	0.313758948906364	3.3623291994334	31.2393709123187	0.228182923171386	0.089827062453365	0.53258326865413	30.5252796265521	0.0815019176484506	0.216847145020988	0.153506406759986
LIN28	0.149829203443957	0.216953967193517	1.0264075863065	5.23608674829472	0.0780964414643159	0.0443985023589056	0.237003295754248	1.63835311468013	0.0353230346262767	0.152102723930869	0.0629705679637161
SFN	0.617981027956805	4.26458359901135	1.90314499785646	50.4599239601696	0.364782286227789	0.0890723041322237	11.2179379075201	52.3377199546543	0.0815478376329047	0.198842974410378	0.201829982236238
OPRD1	0.233141018327226	0.360463227545069	6.92146923698411	53.3727098952533	0.19411115126115	0.106161882859859	0.354123544407688	52.9015083065186	0.0948913466748754	0.284533849381973	0.20800344648539
LCK	0.193768979174354	0.454796679219872	30.0099825943839	30.4014864059609	0.113971998224988	0.143232622072191	0.396294760399322	5.76760352057097	0.0547352819201631	0.223155501667766	0.135224223851196
EIF2C1	0.303293864679212	0.280429976722528	10.1816533676564	7.39123481530155	0.187221509680344	0.194744574922337	0.374577710390083	14.1041670416015	0.0801514810444439	0.350794982036804	0.412425513911763
RLF	0.341325318984071	0.192018882342485	8.33674733889429	3.43272332877062	0.325000299899871	0.148866248091916	0.370390452933298	10.6484917656391	0.108287993663897	0.983831440255989	0.291201933806965
KCNQ4	0.259330113316307	0.49012756759337	5.18329872459183	61.2099132736295	0.234315912591068	0.102570547393224	0.367537494306263	60.8298289275168	0.118074776596292	0.266190215652483	0.229480433759854
CDKN2C	3.12851102264895	0.337896430248244	24.7928488759187	56.6198813386702	0.112787944495515	0.999324459853036	0.12276884567305	60.9312184027293	0.0616549989036683	0.412172290787625	0.153286181525983
SCP2	0.195302522832787	1.10637842839616	5.67963434655574	7.36027136154267	0.183228436325602	0.0980380799554003	0.233493558051673	10.9403557711331	0.101598255314128	0.166928220348428	0.146611942332616
PCSK9	0.285807668924309	0.222058295001261	3.3498584828538	31.1138045184938	0.307368658705808	0.0693563143686724	0.435099151759494	30.2074715485429	0.0856509418188194	0.34487892453277	0.262426007420715
ROR1	0.0939022782958358	1.60406981138794	36.4905756454828	61.7445642520317	0.105907882021927	0.410537143731991	0.598509035228619	75.9220526265942	0.0600297402097801	0.311334605034304	0.132447992939448
IL12RB2	2.05219959654441	0.188841741279208	31.1815645924264	38.9274430440139	0.117531833347157	0.854720231806781	5.68857185752654	32.2848043136601	0.0713205236452585	0.960541431773897	0.128299709686638
GADD45A	0.237644041823709	0.378611088440932	2.06374936261407	26.594795902658	0.159150101190742	0.793724937270726	0.838905774748677	27.2584609095613	0.0598048440811912	0.161845907599102	0.134727948754984
CTH	0.12376008503414	0.112463550956325	3.4171879005361	47.0057963418775	0.433279901937247	0.162515643784042	0.417681072075499	47.2568118558435	0.042889426727653	0.618003813497	0.169499574067644
ACADM	0.42368515192647	2.06811310394241	34.96504043576	5.5184671639099	0.179901531724338	0.168243112107665	0.207976710354214	35.0219451674376	0.0988383233324985	0.211053131057245	0.18065257308241
CYR61	0.0990911594939899	1.0135379710874	1.56983910339344	30.933213128943	0.298892533844434	0.0484345419758265	2.87570507216108	32.3756286317642	0.23692061683893	3.15569790766734	0.194208129665913
PTBP2	0.507973762294567	0.230783308196155	20.9936307138351	2.64498108330068	0.146847258115997	0.302732817077474	0.259012396462789	21.8797488063742	0.0759695010016988	0.568759162660565	0.19942670619652
CSF1	0.282520050171062	0.456459820219911	46.9295842174896	59.8698517368724	0.139193976845945	0.23742774506359	0.343170565590895	72.3092544099273	0.0796815248537098	0.414014636744252	0.166761652732132
ATP1A1	0.836330306294795	0.293272524821034	2.15347801160567	6.60836536741331	0.259493964966585	0.247501880904891	0.984663498817184	11.0622530716363	0.0741184994224205	0.454281254447003	0.367377991170843
IVL	3.16877364243033	4.97181792875944	11.9657675217471	75.0492840276568	5.41414262913416	0.0899932492014486	5.6210806968831	78.4997081761467	0.0985498593593175	0.120135068631035	0.108598108739891
S100A9	3.82838392870779	7.18612493538955	56.1581890573194	61.4694588799828	1.04929272671928	0.0380274327905943	8.96711824162901	10.1659068304812	0.186934169148806	0.226061272223797	0.119764364917899
NPR1	0.180868548588295	0.384308262952392	4.76017636924173	21.5719091434897	0.145468528834185	0.120084511774731	0.346182120741311	20.5427765767327	0.0799029703983411	0.228063224228561	0.276787623686716
IL6R	0.16179542642813	0.313272499180306	36.6310393328288	79.8449281864802	0.253942646452925	0.123482546245107	1.98110447408336	85.6339253962731	0.0546017520647103	0.151353211439075	0.135089691640951
FDPS	0.479064310323044	0.281149722027766	4.84041013219006	76.1091605288237	0.236531468629131	0.0976372060523037	0.286962068848777	76.8036585641861	0.110134091625761	0.233630972982509	0.196755420555491
LMNA	0.172310381579029	0.769973477525166	1.393432761432	23.0295356850093	0.386494035365669	0.148164408603345	3.73826589627655	24.4424409534985	0.0837577166674557	0.198478899450008	0.251707320975487
FCER1G	0.525817117242525	0.209657015339955	35.1130485374533	6.6416520758772	0.0927260132412453	1.04382153831503	1.35655384503457	35.7793972867826	0.0972842961171976	3.85873409535378	0.101901642507853
ATP1B1	3.78248243304266	8.50861583690285	2.45991706346915	23.3220813731747	0.190050019781918	0.137443176221223	0.638790146340427	26.2518873776278	0.0528431659715708	0.20119910628462	0.173794180401912
IKBKE	0.795896805589159	0.31091748661212	32.6520335362759	78.1207541111912	0.150352987471504	0.252410271735043	0.27725031406387	77.7482356313319	0.0656057999001022	0.2345283841811	0.15688648397208
G0S2	0.116223017263234	0.358216085284717	51.9417558448026	66.7557145041661	0.222394568381768	0.07686480435393	7.32742321748684	96.6285093106779	0.138586568427393	2.88948655253092	0.618449918595033
ATF3	1.1583699111373	0.337194831157489	0.545720377220329	70.6770726819547	0.237395104723712	0.0820408637393158	0.702680791089169	70.8332422275145	0.360391569116262	0.526509761457495	0.234833493322738
MIXL1	0.166510062899344	0.333796960663796	17.993390258775	24.8352788183452	0.279756360746041	0.093065203955158	0.401189969868822	16.8929698948371	0.070555084441288	0.275697650279498	0.192815298699159
EXO1	1.94231398861508	0.115588713648393	2.62828724435544	63.7767080747419	0.118568530159108	0.338232094653436	0.292100957344685	64.6330980606058	0.0869436176124547	0.751690851080295	0.241412018465518
ENO1	0.2551630281094	0.361077891520579	6.20522835376849	46.4696005543214	0.322955179646268	0.20225314872567	0.794787459386863	47.6171879109319	0.116967675510012	0.395665460301773	0.162496208171566
MTHFR	0.261783611695632	0.394434110925848	42.8846871612309	19.7340001013253	0.166759449630746	0.0797058654634927	0.351249827413273	47.0789385178194	0.0892843667442515	0.212700919496548	0.13146854692909
NPPB	0.179261925513539	0.28090267213438	1.68504282064478	11.992868510127	0.210645688060177	0.0960278043736728	0.449398579358962	10.586377276784	0.0673400354064762	0.220000262007894	0.224210713656649
CASP9	0.276747214787621	0.52053120944616	25.3482567810523	61.3212410871435	0.110095578043638	0.159196140078338	0.192397502915168	65.0418983977908	0.0721472536465049	0.191575892138662	0.135672373665661
ECE1	1.25903528289139	0.162950818329159	13.3448402487097	3.95446518817199	0.375709918739653	0.953561860304327	0.461887963602599	15.6765023491085	0.0766317622083478	0.692845990063051	0.830979093722673
WNT4	0.365179372640651	0.731396376084972	1.60334766234112	53.7719551772522	0.208368806019711	0.0697090149054569	1.10942460232482	53.6383833958688	0.079824117788004	0.147249917503059	0.140339604028098
E2F2	0.896505676309025	0.294222353838826	11.3081712423544	61.4704070129043	0.155723034259271	0.102206598643456	0.24063736343648	61.6364730648439	0.10819663005299	0.264060243865584	0.167260454260071
ID3	0.0666608896573138	0.353095109467877	5.34524569664881	44.3550272921116	0.163590541426476	0.053778973172404	0.270066152683974	44.6101576350181	0.138079354709544	0.504167206103886	0.164514750743209
STMN1	0.506941684153624	0.167676710294793	6.87276494943492	10.88053236526	0.151528154142666	0.138466400806894	0.218850044844897	13.8142507023544	0.148762888278264	0.346791926260031	0.219883153742539
NR0B2	0.173334668376303	0.190637959158338	2.34455857865349	6.69288931714362	0.106707514906312	0.0716244592757156	0.289397070836208	4.24246161628428	0.0642740944905967	0.273285136502431	0.117818571903982
COL9A2	0.360174258191884	0.219640532356877	7.69164239923556	68.2295628281	0.162718785144504	0.210810481974788	0.357149706125851	68.2364763722518	0.0852606275615189	0.388921947816986	0.23606693686317
CLDN19	0.214075937663047	0.382529231586923	3.94758735060021	26.0954019793511	0.17746566611608	0.122952070309095	0.440634767577313	25.1190425323067	0.091501658138596	0.261832228295677	0.167775320533445
PRDX1	0.20251738712319	1.03989996557078	7.48145101028226	24.3285514650179	0.169852731361145	0.117363077911622	0.359344720282119	26.5523029208283	0.103635454446147	0.150250705594101	0.186461321275284
ORC1L	0.668809582541499	0.130084015558668	3.25396025690183	45.6795019170363	0.145474191037377	0.180232471124503	0.255685922522269	45.7254317901822	0.0665726015664858	0.31663050702902	0.17128269664842
JUN	0.314266864516537	2.41884865191479	1.5787004503046	5.69515752877834	0.215192769960811	0.068843820909236	1.39486776239144	9.60924954394915	0.107793036004969	0.348273319534432	0.16540188583573
DIRAS3	0.150319677772917	0.290491815599183	2.35399196574342	57.2854997238797	0.261215540741249	0.060341034626376	1.03041403841213	56.9932300855997	0.0504886245692905	0.268943373847465	0.11596652787648
TGFBR3	0.336786574584038	5.12278893980521	13.0711515879067	55.6287825682737	0.122433896514353	0.123273171191785	0.132552105403625	57.5429778197812	0.0849685303161554	0.806932817825127	3.69787216163337
GFI1	0.230430543930699	0.258218977052915	24.4100016112058	51.2374111350384	0.227813267564609	0.0815890075247278	0.318522265894554	49.8659770382243	0.0658214401473021	0.279639056368347	0.154980790339287
PSRC1	0.180465845510715	0.171543866036761	2.11363391445669	17.0552203143836	0.169419395624639	0.0953711089726737	0.431581241456216	16.0954310249907	0.07265534326992	0.23861555089445	0.198697176703174
WARS2	0.28052492898121	0.194429046404074	3.35751873667561	6.14255342049796	0.144478578657401	0.102600795546836	0.263228918167969	8.49641872533512	0.0756102010805204	0.228137033575976	0.13492153346493
NOTCH2	0.349579905377167	1.14360036822575	12.7128624986338	7.55748013801296	0.134200354154872	0.135741610746842	0.343920469084803	16.3116437186978	0.117601404681957	0.346631479049337	0.149860739722151
MCL1	0.294624332107015	0.989842469179923	22.2018268338608	5.0473689662907	0.23704436252156	0.0975967560009444	0.461703625386586	24.0049529005525	0.149777851563718	0.327307784664227	0.187079029317181
CTSK	0.132695074959192	0.797313325519855	42.2635044815033	14.3422356736986	0.16690232674472	0.0701274607279524	2.20717509850265	45.4976915255001	0.129251209438062	5.1416859107296	0.222892566530198
S100A6	0.113002128732227	0.2293260702407	1.80141614981076	6.0789973138361	0.079502013999641	0.109285756412781	0.3498246430673	1.45249556035553	0.059240525839334	0.173492003786281	0.0948811253599302
ADAR	0.959600415945126	0.142987723616078	18.0326195315093	2.44073807762957	0.202543757933452	0.191087562352496	0.524768946298232	19.3745235240127	0.109739291986146	0.376927511733495	0.210773287623447
PYGO2	0.194345393497233	0.272378176205833	9.49229840572828	57.6520443026601	0.134016656082743	0.109470114731113	0.187250538690505	57.9959721966475	0.0712419093535681	0.173559227630622	0.142370559659087
MUC1	5.01495226981879	4.72018507732727	3.2834837887358	70.816868137668	0.247596343242057	0.0520956569740448	1.084767930573	72.3847244433944	0.0826345427397531	0.693906289585315	0.160586346498535
NES	0.282910941336386	0.336208699283673	4.55877669920635	36.1826610576682	0.244818241543385	0.129920932950208	0.468674829576569	35.4347547974176	0.0922873358318277	0.667669404655888	0.29187868175063
CRABP2	4.12244490499191	4.85941690659943	5.57625905442644	82.6898451414593	0.498566061255033	0.0763109100946289	5.53186019712466	86.8753412042249	0.131864364317066	0.153346598186227	0.0777037354693861
ETV3	0.775476496064254	0.314161865755086	3.38399503125214	5.38727236916644	0.311549522529237	0.15562677650305	0.400147358480231	8.99915983906736	0.106863922228541	0.175003493998629	0.220659911188325
PTGS2	0.172469909308729	1.31000123016913	0.661686109217721	70.6741561439533	4.76452171185706	0.866497890979698	5.52145911690431	72.9069834489735	0.0832839021071409	0.250188289460338	0.51862135581592
MYOG	0.130776909330124	0.294075473239311	1.22414789006915	5.92188890102967	0.10336622099887	0.0941660149266546	0.29848737556843	2.467566844634	0.0687671063932826	0.25188698380568	0.118483296754412
SLC30A1	0.209438196270748	0.183429499431047	3.45431024676243	76.7423962822245	0.193062065846549	0.0748128205209051	0.733342240266437	76.7164258613149	0.0958555640041692	0.354314509883094	0.19362589763696
PARP1	0.942414631034805	0.13062015013932	33.77194054446	1.96343580021824	0.424782519355813	0.611205172824622	0.287960118954548	33.9750013064444	0.0992160953232537	0.462030124028054	0.724870032794651
ACTA1	0.180483854082584	4.31086587191459	4.99394249539734	56.7716596994321	0.405975063206494	0.0606845378715251	0.815880461641719	56.1049748360091	0.0527166413083875	0.381046086021346	0.196547609109939
TOMM20	0.150513030807728	0.186761993698187	1.97022960332077	5.63406003122528	0.115610628774449	0.109243242747077	0.351558697726716	7.50838175888523	0.071636941263124	0.268817186136316	0.153087476644634
FH	0.245105993223401	0.421394773566352	3.99153624405022	18.2789200375436	0.136085274125773	0.107115792463647	0.291398729786331	19.4512448593721	0.0706444166833888	0.236606411590401	0.156612181121227
ID2	0.876466912859166	0.344726077956303	38.7335443046636	4.65210471181737	0.267297365352715	0.278182935189122	0.342749137940774	39.1190843235688	0.166212015719304	0.715172154911939	0.412659797847282
KCNF1	0.191404373411095	0.42970100167163	4.69986668496033	20.0926558576549	0.182713709194509	0.0847118507558747	0.284581316571238	18.7224801939181	0.0688313898595898	0.218079067981002	0.197017467633019
LPIN1	0.155788042971627	6.54476204318816	32.6960091364943	29.9945737184683	0.204464121139485	0.142851301898345	0.668025815148518	41.5976103780441	0.0435149977088896	0.207443273172605	0.282623664604556
MYCN	0.25722246138238	0.560665868721948	13.2741469861895	53.4128885392147	0.157494985352114	0.0936401854780203	0.228517660012508	54.5330962892452	0.0648774471106491	0.245915704064947	0.172197186652739
VSNL1	0.81253041018146	3.00745018294836	0.51722839588571	75.2023894743569	0.131475094769522	0.124883291625795	3.94421585783888	75.72597718733	0.0696228090667991	0.186666285032528	0.145363464960163
FOSL2	0.589762478254982	0.613032300989429	1.30676885591647	8.14518673696552	0.3811430375066	0.129164447326182	0.763218580035794	11.1445841773086	0.123604489501438	0.599762465205825	0.420017730593558
C2orf34	0.125881695620214	0.447869001092377	11.0337482753727	37.0489682076999	0.0996634022720109	0.172097063332215	0.264791199348639	38.0394504365011	0.0706911315748029	0.174506155093464	0.112023297855542
EPAS1	0.21805733247767	0.402175734965623	6.71955758243072	12.3930935678989	0.269143494440105	0.107118604837711	3.1964009786479	15.9245481741075	0.079916044966248	0.229734565264101	0.199232018038789
REL	1.57277169508144	0.130221850739063	35.7845188950184	1.49305416465567	1.61651007549635	0.215004296748243	2.45823801031059	36.7924214929823	0.112786727575037	1.35274705254406	0.357837659740877
CCT7	0.203361893709635	0.218577502713858	5.66035745005124	7.50782354070298	0.253745260230198	0.171389781949028	0.645738252787717	11.6653646347015	0.161082964765523	0.314103978607957	0.342742324346181
TCF7L1	0.183488083587005	0.244159616666449	2.67771284384443	73.1809499139612	0.232224384929979	0.127769075205932	0.635567488145116	73.159859512245	0.0871431893670389	0.356667068642847	0.445978764564468
RPIA	0.101648526464555	0.506460440941827	10.1669368614612	53.7815839056041	0.122973610606672	0.108530785721729	0.204794883785021	52.7239831182356	0.0980196085372446	0.194136199094063	0.416931718357038
MAL	0.336412093265315	6.44218287289248	36.3105484880822	36.4574772114316	0.147029466312193	0.0656829786455612	1.90142102046447	6.37165066903237	0.0717653780308637	0.10759299525904	0.0717759491330519
SLC9A2	0.247240435993571	0.118490252882425	26.5301006922505	27.6051762694627	0.114489262463913	0.561224011737189	0.423500002759458	20.2293437167808	0.54095241597761	0.195998674184967	2.3414604488694
MERTK	0.525289122424056	0.270874269188078	30.4892302685245	28.5128267223131	0.165820401294012	2.5933941464491	0.32981098110958	43.0621197989335	0.0843329779009637	4.147321777148	0.522632671865114
SLC20A1	0.221403791118123	0.173724564844323	6.21717879624826	2.23123327990314	0.298262769277822	0.427170676070299	0.727043523271637	9.23440565745152	0.124637620042137	0.341788434706458	0.203773997717599
DDX18	0.127455880022032	0.225479546461747	16.0789153305249	6.87320494233512	0.159816856838787	0.0882544907702565	0.245045790651872	18.0381983171466	0.105290001508186	0.299617120051135	0.202424181802842
INHBB	0.173166599818693	0.246834257185678	2.6196206247673	56.8700849111864	0.300903510995782	0.0873994751125868	0.543515195647857	56.7386425244214	0.0896497193699153	0.268651452296321	0.23872601103927
GYPC	0.135179194254117	0.872339694658783	29.9780471639048	33.2926019110562	0.188471460009088	0.0771384832286208	0.269436940239048	19.2623182743472	0.119004544785071	0.557077293776498	0.23518105538679
CCNT2	0.586900107928229	0.225847302311442	22.8892422685835	1.40050905110457	0.302184772879652	0.198188445050607	0.366682156720373	23.6741784756367	0.138639275064065	0.325723574224187	0.44637398674521
GAD1	0.879913920034919	0.152519592571202	2.99578804179666	19.1001232741538	0.158110981553743	0.333058499905848	0.274349908848559	18.3285693099707	0.0540236530661193	0.254553906223318	0.134490448766621
ITGA6	4.56094892625456	0.282612011059976	1.88107181863672	2.35234854107044	0.358730958448846	0.143495601174798	6.32424746093025	10.3879647190402	0.102687936881367	0.825996241456566	0.678421855543379
HOXD9	0.174949712852205	0.31543882988604	3.44451888920609	54.1731458061613	0.206474264146627	0.0833248398759101	0.439432415197918	54.171958675399	0.0723311603331827	0.231365347537184	0.233788054287256
HOXD4	0.3027790231015	0.309902062864236	3.09170000124441	32.9867763305876	0.180733574325484	0.0819289282790713	0.395253839325426	32.3139646117115	0.0667590994860299	0.565551952929482	0.187359164575909
ITGAV	0.552207198232863	0.13000728392598	11.0088599144046	3.15254330907121	0.367882842936201	1.85284241339426	7.81193354585119	16.5657521509327	0.117634943717015	5.36565820845303	0.644685494908049
CASP8	0.300356615394512	0.503002101511523	39.7941488575933	10.6690983138204	0.118920432194117	0.0935467404094599	0.314799309165507	39.7451346109443	0.120965461731114	0.181334736958068	0.108113049170358
FN1	0.108092137820372	0.523893586670484	7.59431958157877	97.301632475383	0.201229998229504	0.629057627231849	6.22541036729665	100.664062112241	0.176931745926271	4.66828059492525	0.208398820841455
IGFBP2	0.20735274193416	1.60908405348203	0.818735115836195	100.265866003726	1.28859866893467	0.0960502928915809	2.7883451127741	103.485305428372	0.359123780599771	0.231462033550538	5.9252871906733
IL8RB	0.257774779743841	5.18842320472316	3.71904166648105	22.863790529269	0.104796637920504	0.0726647574538152	0.508168899677149	21.3107214926475	0.0662110693577832	0.127665804269648	0.100201733446687
CTDSP1	0.197408071326931	0.557866801070557	21.4675959075315	24.113197755516	0.254429314613345	0.0741402755730486	0.407612210666145	32.1524110259761	0.108067825419189	0.208991349762061	0.176296895405496
DES	0.158483001625717	6.26713118686743	5.71707327028203	72.2886402906332	0.609252999618155	0.0701468016905702	0.703795528762303	70.6311998812407	0.0692646112693508	0.487944364710546	0.210413773816716
INHA	0.103039302943177	0.187242340131761	1.00292945646622	4.91686472445817	0.101357862229399	0.104834578843854	0.237432518368019	1.8190115127675	0.0614828257507225	0.22067452979542	0.105167158165978
PTMA	0.142850334079078	0.345809286846366	2.54203587880918	49.0334137083396	0.144492992948055	0.079385504469947	0.27949338894256	48.8818591798546	0.0833803166825161	0.211887480090316	0.202495853487403
ADAM17	0.425149667309432	0.158120313846437	2.74907205911264	2.11553078167603	0.48886679315061	0.0820365392788256	2.18323821253112	7.13738316334937	0.145366289511078	0.65420459173666	0.234062306488494
ODC1	0.119341472489914	0.160950644432819	75.9136756920464	10.6779162108206	1.12468973872694	0.563863228914044	10.5428618209763	86.4102194441507	0.317401245230043	0.194324840765768	4.45943993285305
APOB	0.0982232555505151	0.136652317971237	0.631337683478221	3.75479385125456	0.0538971108745504	0.0619042311668951	0.255166493598819	0.504843099752093	0.0319695614590069	0.101436333722938	0.06152678135149
ADCY3	0.245492646626131	0.206506326107286	2.86630642227991	19.0135261546486	0.2270351283323	0.140732831145132	0.483403373842731	20.2186949127012	0.0935051942153079	0.176197297588973	0.409241290742582
POMC	0.215547012436454	0.355466182832211	9.15202680291593	70.1407587120324	0.17251212968542	0.0886724348914927	0.341155105599375	69.9997659135128	0.0867348502260894	0.354857815664033	0.388848630087157
DNMT3A	0.232425702459267	0.387008422779186	11.5370623801428	75.5544900398601	0.155259285819174	0.26818211267431	0.218171056760756	75.9130396368378	0.10168359233203	0.311530185939135	0.194246365750759
CEBPZ	0.177583252823042	0.237159427537511	2.99888467180554	45.8743186027642	0.191871371799345	0.0855242379709479	0.399930952119355	46.0098608131041	0.169034122324768	0.191519036179926	0.206373959916775
CYP1B1	0.304436249813911	0.319930925920656	5.26223396919661	62.4273581139526	0.13183451291229	1.71513338918199	1.08848881742643	63.6233047763664	0.0334735223043785	3.39535472073883	0.150099192422512
SIX2	0.298123227215281	0.585507350729951	2.31577378707851	61.7617903172199	0.201802527957085	0.0877126015353726	0.357438241094139	61.5421553257072	0.0767111507324391	0.29900722036121	0.349441380308879
MTIF2	0.147496408969987	0.207524905739116	5.11442634634647	15.0137702012993	0.161911604827445	0.103522202344398	0.270923585500009	16.5519410887326	0.0861075893069159	0.195789829131943	0.165391358202351
CCT4	0.195163110516449	0.236946207895572	6.43873561065316	4.22508947994797	0.236213863398568	0.151826861387799	0.645562933655633	10.1420668748282	0.124849787731393	0.396512006168396	0.214851557937882
GFPT1	0.160868466244592	0.325766429881005	5.78309708205649	4.46990115727698	0.256165205055176	0.148306857869274	0.615163124568418	10.0800610303043	0.0822847027269202	0.303533498786	0.274739994752436
TGFA	0.140608840635601	1.0515266031534	4.47888328647036	75.5140175564146	0.107024070919636	0.221860266808615	5.24508152582898	76.2662984546311	0.101190136452614	0.161398084110724	0.16477342133471
TACR1	0.0836854115619637	4.86874936364614	6.57314703702593	8.96963545409534	0.0799806278129011	0.0704975950389889	0.196148890191957	1.5149217830802	0.0293837130259971	0.126628590345339	0.0737767035433988
CD8A	1.2430878715776	0.229829613097928	31.6674578716181	48.5504800161177	0.188915508672554	0.197644472922763	0.578287673655941	50.5842059696121	0.0468369790646493	0.35021664921473	0.204777221834753
FABP1	0.0678152540778793	0.163890846578227	0.656376490082369	3.71956630193794	0.0540415559523268	0.0632641139044514	0.130875784798125	1.21926266759393	0.0380589209481608	0.143196540946154	0.0381328213597714
ADRA2B	0.131392191513888	0.311996360694364	2.4151039878104	9.84796907782053	0.156761716262444	0.109854429301993	0.321631169362936	7.80194336142908	0.103192792658684	0.245940606515546	0.210973112130009
SCTR	0.172049868842699	0.284578536439194	2.30413526391	8.36944594250141	0.0998236042590893	0.106448894330706	0.437984379134764	6.15943701018407	0.0603866348093829	0.166002004928147	0.1255343454989
NR4A2	3.05781034435959	0.583127088833118	1.00530103362253	14.2041312208208	0.518743845685081	0.0882359575909016	0.22596406505722	15.7889151050071	0.151659385072442	0.79468004728733	1.05826049154786
LRP2	0.0878310016714943	0.122234886905847	0.6876634927882	4.18597901337437	0.071819658203902	0.0964009198681633	0.224040993362179	1.24074052255646	0.0419299328590776	0.192344946827981	0.067843218795701
SP3	0.247150067237655	0.368107880314354	30.8150184753173	5.41447665992647	0.218184227074518	0.130285030489356	0.348061838397677	31.698451455599	0.0875190270354013	0.331682014032661	0.296572819481676
ATF2	0.36218578372253	0.328611259880359	39.1558660458957	6.45838123285274	0.227004208009917	0.182791850499218	0.388896332562828	40.2001729656311	0.124054293796458	0.415365263323525	0.288318823625599
NFE2L2	1.76508618047791	2.07312885146309	3.18474610761857	7.96013531996003	0.258469190062709	0.116939608187568	0.204681879769115	11.8525478621489	0.122070976155791	0.429540384624809	0.774405168430157
PRKRA	0.198608883682593	0.259996546090641	2.79013422314647	10.6449174254629	0.191183345840589	0.107720510807305	0.301617922909297	12.3501149053789	0.116351883139782	0.212542933244903	0.231075678449548
NEUROD1	0.0468394100961645	0.140498171715725	0.303532181160392	3.41652957935437	0.0734282034878231	0.041897633826803	0.127662328528191	0.399991356037506	0.0282914334399872	0.138566474192912	0.0701972976225604
STAT1	4.82411437338923	0.14204027911168	61.410205813633	5.03219188270292	0.30431568338829	0.453784391262992	8.56363267251725	70.570232336169	0.125108382962676	0.891891787268427	0.255945885361145
HSPD1	0.259417819916035	0.391465682659154	5.07485728734024	69.2099945231923	0.215871341480435	0.105910573654333	0.28140170232611	69.8174385632319	0.106689120216347	0.308924304200449	0.23820470760995
IDH1	0.382496348838685	1.03889852558016	6.98119204595964	12.4877490750349	0.13251380093877	0.314118563363811	0.164592489168347	16.4600842023292	0.161247350452428	0.341456218744274	0.350804627812754
IGFBP5	0.0878066205860463	5.11995564636129	17.0895579652539	23.3660868433589	0.260240299511274	0.111862801696994	0.413005930899201	29.5839283433019	0.171258586930791	4.54860038916239	0.894530066638347
EPHA4	0.224667268112804	0.54566337215103	3.07663761837497	55.6286164626419	0.208623137418606	0.0749182074352875	1.74873525271187	55.9546234037815	0.251364583365623	0.214042179089087	1.30641692631572
PAX3	0.114830313556286	0.140144243734201	0.842173075109691	5.29037869700232	0.155564443682914	0.0908544662882486	0.255479237049156	2.94458303605736	0.0425545728608455	0.216459173644433	0.219264434596939
SCG2	0.189617267340876	0.128481784424844	0.880418141892336	6.52619458350063	0.110703399579059	0.0465743958936552	0.405565813755833	4.9034464303882	0.0966738199658582	0.713510024094063	0.221097202526997
IRS1	0.230246462732759	0.235109163591239	4.0326642462611	51.8696269759151	0.235153654744793	0.0506548818137356	5.56109855672049	52.0944890354398	0.0734518655501214	0.298513689117801	0.324368961545773
ECEL1	0.146752150149548	0.282913241860847	3.86586987383919	55.4551170299412	0.237701382152698	0.076453076287712	0.307645036667406	55.3108689044221	0.0902103358472866	0.202026726814054	0.191613112482456
GBX2	0.172517304821234	0.517871776622646	3.46764247931967	68.1177144657988	0.210918068972873	0.112233394806807	0.368940935271897	68.0215282298457	0.114052153409432	0.225224335216923	0.157205305879077
HES6	0.147903373333468	0.315089104109659	3.25527981060513	61.7652923113608	0.276441241096864	0.0643972835663844	0.511398342416133	61.6753865960636	0.0969855151045768	0.177601308149537	0.21022773277296
PER2	0.211343800165767	1.03520207637766	4.72709714437102	27.000369271646	0.166453580779581	0.0615697723271122	0.281488514446279	28.0943658855503	0.110795784148564	0.186723069261614	0.16610313358654
HDAC4	0.198892125701238	0.44107932300685	2.50238001325001	54.5765490315291	0.203509961648497	0.110152081202815	0.271562639199529	54.2863417349968	0.092944419552504	0.226444509804502	0.164920259420076
VHL	0.387817125088246	0.292251394426286	32.8644358532893	2.36272561358787	0.282255585901324	0.13846311718161	0.222100557358643	33.0609800611101	0.226203581763799	0.251683102941686	0.325372981296465
PPARG	0.326234631769814	4.30463744196639	21.7871227529764	58.9117028738331	0.201845138995411	0.0552505469769005	0.252456005931066	61.7925482673373	1.27410318077938	1.13975307204872	0.234817803219872
NR2C2	0.242475823015354	0.712793320738383	42.4667977972899	8.56487840594827	0.160206071682824	0.147574341127257	0.363532423621122	43.199141099497	0.119842607111284	0.323972206777914	0.252659516361953
RARB	0.536705938227595	1.50597146022924	22.4391309660603	28.557045417852	0.137067145221884	0.387647328610755	0.137506863317398	22.7735799570452	0.595930897748133	4.12658852935253	0.322565538929826
TGFBR2	0.078245726287815	2.81435058812195	38.322732144023	25.8596671599604	0.347561412028282	0.0653820865203179	5.98962443990037	47.2158502048077	0.0584362308261357	0.470848729674183	0.227955628748959
MLH1	0.320603697496652	0.308246616861903	27.3081375813803	3.58345422795397	0.16431592268376	0.143054910458862	0.272372455751504	27.5659990915548	0.1070454109061	0.407546409922372	0.177886025607492
MYD88	0.138385551555153	0.678175055874112	49.9434305641893	19.2855050253435	0.273821562107583	0.113810445643389	0.705395396456918	52.470448795576	0.100829381094352	0.190644175143002	0.197213009165373
CTNNB1	0.187770338989635	0.410097494647931	12.6673383027518	5.24595416939366	0.300844813801586	0.170396322023826	0.472114968570926	15.6575253832231	0.166485998561022	0.514212841163462	0.356424971726745
VIPR1	0.161239138703604	0.79421253557855	9.40872805229811	54.1985522045572	0.287830060297347	0.0828710037130438	0.281563691242959	53.5817020352834	0.102591262196253	0.266693376396136	0.228225090796556
TDGF1	0.0991683410614787	0.103978165642546	6.78613434851816	23.5678027176855	0.0649162881127836	0.0432886528672496	0.34329001585186	23.4147534002029	0.0556959291200351	0.13516379716657	0.0636236870915563
DAG1	0.253604954202315	0.399407560452948	3.14442513318869	15.0655066931433	0.167033250792462	0.152616293461259	0.242893583867975	16.6912019378329	0.0941523261961361	0.239880620519862	0.287890702058675
GNAI2	0.230733224378808	0.402631314646446	38.1529878231249	12.5107043300364	0.221953297946051	0.114990357495617	0.980177711394775	39.572913445397	0.129245942840619	0.404002199649552	0.241058730781499
ALAS1	0.161432445620852	0.614407895750789	8.28605343315717	21.5561196822606	0.152158427883699	0.10561655533741	0.318271842078608	23.6950867993663	0.114313404146823	0.196852051893422	0.134637028332091
ADPRH	0.144997735999427	0.237263531101277	24.3453748709332	28.4396350483593	0.149924188816259	0.189005723574287	0.708439043365464	17.1749257919037	0.0921611471588239	0.35770608958556	0.135882720517366
TRH	0.200691423330379	0.366959618941583	2.06154513580106	9.77246156478679	0.104738206524937	0.0745691376583726	0.23590290354667	7.98107993550031	0.0574476724627445	0.285810720922707	0.129687227392457
TF	0.450593321009828	5.30946735713726	6.68326686133111	11.8163044477625	0.0946624495716444	0.0616869203671834	0.264290324716289	6.99481569483553	0.101388056473691	0.136126145428965	0.0743921453149277
CLDN18	0.198614744001303	0.312716397611845	2.76831875452001	7.87986697345541	0.125692533351396	0.0794896077563755	0.243774258386436	5.31593263461981	0.0745763081777303	0.248575038896426	0.105993139556385
TRPC1	0.112852638113043	0.245804784519577	1.35165353282355	37.8258986722137	0.160971525096201	0.0711170040317178	0.400835866858866	37.7250661324369	0.0389512530244658	0.593402927630838	0.121623446340033
AGTR1	0.183760414190892	0.208160332893513	1.58594442097496	8.3991166397954	0.0981347030183392	0.108060441151199	0.230247336765836	6.92309151006044	0.055241477619112	0.351363228031251	0.156124787742204
MME	0.196684327643006	0.223107261307867	32.0739416546906	34.8791672166523	0.129879276434655	0.0349992163046409	5.55152328091918	25.1629906938242	0.0469388849609207	3.93595187360892	0.0846329186826843
IL12A	0.200401181795087	0.25360206143453	2.310947237952	5.64992321336771	0.110512135068939	0.117379574611746	0.214936110917656	2.36931678963586	0.0534867487305643	0.194705085147063	0.128126309979713
SKIL	0.29288297132778	0.0941114413346672	23.3129199657485	2.30874007762795	0.464897519020393	0.156115699365178	1.8704928957079	25.6520206171697	0.0423030149635146	4.44137749259492	0.310910990267893
HES1	0.770013978614992	0.965880675126569	1.83482850496456	13.5317219206932	0.130731936662895	0.0805036046597376	0.508592139236617	15.3731945179312	0.170168666342253	0.764583152357686	0.191875957091273
RAF1	0.327579657966261	1.30611769235533	33.2854062837266	3.8074089952783	0.167682182375779	0.18043583961305	0.210521997334831	33.7146442501977	0.114389740765855	0.280990860986443	0.224995992914615
THRB	0.151537716567843	0.538469283614979	4.45102127358257	50.005748709242	0.116380985291762	0.0916089546025248	0.348040587524133	50.2319842357446	1.90008453771476	0.655360101478621	0.192806164656617
TOP2B	0.289425471502613	0.633555119412483	30.9202661282564	1.48003939984034	0.799331178731531	0.151869840760305	0.204258117014801	31.0224180900377	0.661944786114705	0.572133502076171	0.848410639976042
ACAA1	0.119770714127633	1.65297399243096	9.09598866874787	52.3406173679074	0.165168924833602	0.0952873813913626	0.241205783798163	52.2998583082658	0.144622929828342	0.211778062468594	0.173405682100361
CCK	0.174092306086164	0.315040810508804	3.43958064722922	14.4636437415258	0.148680103445839	0.0840410516731966	0.351064438810947	12.908008816538	0.0980900730719818	0.267689073899648	0.128724368023921
LTF	0.0802404329377554	1.0359117468547	28.2312442322748	28.3467009339256	0.301875611807481	0.0533175773355989	0.472329232250849	7.24824972788967	0.0582460201757012	0.111887438991516	0.203487326606523
SMARCC1	0.330919050660892	0.380526267338444	51.3828771768215	3.09616357151613	0.195636833544588	0.178897653423103	0.221660993571458	51.5070908399064	0.270700641337902	0.392583802898322	0.431990081357354
CDC25A	0.2435986889576	0.142380643571929	2.31045582716451	45.0886954139895	0.120621418234973	0.150777231168626	0.232688113091295	45.1115916306642	0.0997372099197445	0.232326193142641	0.203939449652572
COL7A1	0.3370666145	0.207471687890144	0.752316295576432	56.4862701171688	0.425863384780379	0.105133155038028	3.75021249851441	56.5714837903853	0.0922045077689506	0.4492230610591	0.250830332189708
GPX1	0.272384882530197	1.46186935334436	35.6702557034355	42.2109014313783	0.0920650351476383	0.255068290322002	0.227337948928418	27.9281500237942	0.0844954470549162	0.17220771012194	0.124763973002025
RHOA	0.138920974802924	2.39332451506161	45.1906092376274	67.0031130123608	0.225876094170462	0.0966514574744272	0.499358705434995	76.2251457656095	0.102121256638492	0.381987779027907	0.191794808986757
RASSF1	0.205037527423117	0.426374599529341	25.1554052654647	52.7516199312587	0.169995533384585	0.140653228006715	0.326954845052588	56.6223953049602	0.0749250385365287	0.212661049485848	0.184701375486093
CISH	0.262374750646864	0.312445328790635	18.3389418401078	39.7771936353983	0.188489390225823	0.0850480763005708	0.287231210741036	36.7318090194527	0.0831748118091864	0.234859624901565	0.170775395615469
FOXP1	0.213680172719307	1.2902628051575	36.4148954176604	7.49789205847682	0.221646845023939	0.112327635628221	0.47405001319317	36.9642620318719	0.0914615028286411	0.295510527995971	0.156811350699189
TOMM70A	0.63198462403977	0.158357083891889	2.41347546391236	1.81221676013695	0.261396576675267	0.106510410940758	0.405507765483573	6.12260974276812	0.113866702562121	0.380786822802737	0.241741365961419
CD47	0.28311124958396	0.30064074760604	44.1854398148598	9.92674512125967	0.446858400039181	0.212071285802113	7.2978913834965	48.896538339291	0.0893755163398255	0.330839301207313	0.115369845910624
ITGB5	0.178960344531347	0.674982571999854	1.15086019546271	17.1840114371891	0.937711794916779	0.109107823279504	9.05584263753958	20.1461268602141	0.120251458312419	1.004539931666	0.287661022697864
RBP1	2.55759061806987	0.195553088946754	0.878330531773143	66.3790709999913	0.238149623017799	0.0894875150968958	5.9685722445017	68.3319085624041	0.137543272183826	0.888893851652348	2.25261378416273
PLOD2	2.65034749012191	0.450812120535105	2.15576700545373	6.52297867014099	0.180982506300989	0.304140955236224	4.77633062012379	10.224564435659	0.0576487708482103	3.82686297261489	0.745314787089558
SST	0.188353229970145	0.133824819798011	3.18029324166944	7.0952375689052	0.155162468958647	0.0766909672438234	0.315799525185641	4.43964584950729	0.0465573795889179	0.192440555428759	0.115111346924071
BCL6	1.30208975884742	0.24165527916353	43.8194819068099	3.98720845704682	0.211034755132328	0.0665756531824185	0.313029826073559	44.3075434366805	0.101143066293075	0.532577447046724	0.703228349876311
CLDN1	4.59518251493366	0.393000576366353	11.4040644719644	60.401459323201	0.118287228266888	0.27973468548582	1.04784136090692	63.8051188203591	0.201003015645397	3.14480365583649	0.276780355124555
TFRC	4.98649416520709	0.126358937203567	3.06805197280855	2.35129357883388	0.855296034760756	0.425568252324251	0.770281931046836	9.53044790245827	0.117394204583425	5.30955275283541	2.46966663445361
FGFR3	1.57961113507426	3.01929108194337	1.16964397467248	41.5766362123186	0.198546794626537	0.0597742606040055	0.46285877664022	42.4812834174731	0.147846610473131	0.195093821040005	0.145128900749656
ADD1	0.132216623226749	0.8955483941369	15.2248379500958	29.7184949587897	0.14631177937903	0.113458322156128	0.369385748643765	33.4121707237196	0.111350763932733	0.181762418987764	0.145208929402786
MSX1	0.131828277732865	0.508776370695462	3.91025026487873	54.2612452460107	0.251755252289668	0.0788073905867873	0.350981669988871	54.016660309779	0.0694299528529719	0.264855991514426	0.250924913272091
CPEB2	0.0772145887817231	5.67661198138903	5.79556152713714	24.4651651962477	0.221082509441313	0.110860283102621	4.27653710399854	27.358952389039	0.0764091430050528	0.130546405255622	0.091153955030185
SLC34A2	0.177698891090457	0.20216551609184	28.4728536934905	30.7320777157662	1.27693988278448	0.0644725335443782	0.726119417453254	29.038529651605	0.0518544525011706	0.233040878805981	2.26343809908834
KLF3	0.597548050011636	1.71528808543908	1.7049766652993	3.89836968654432	0.299858203114939	0.125220105409151	0.402023583807358	8.60331847994441	0.180820218053142	0.298944821852228	0.195180443837026
PDGFRA	0.12807848172587	1.58862060312235	22.1305472702318	54.4723688800176	0.116756903641722	0.0985913986998601	0.209852470419871	58.0211780972123	0.0973605953826376	0.460928240651629	0.220939293233112
KIT	0.29251595968357	0.890413272573526	23.6940918668497	29.1960813581875	0.122485652443449	0.0715424784899093	0.221362669126057	22.3204857298192	0.058039313930675	0.631895994910758	0.250345357959375
CCNG2	0.154319102653501	3.35041284111201	32.4575482164905	76.973364218961	0.184087761082534	0.0997387943543486	0.244299887199778	79.3887887073012	0.140594028702391	0.190328846481839	0.125305511523435
ATOH1	0.233786006295729	0.339490261451141	8.26874878087551	31.2222789147396	0.219478492899434	0.0282613266151656	0.802284349840287	30.2416748800593	0.0823928855651616	0.221040370276068	0.0920691472721218
COX7A2	0.231708875359926	0.582674393870956	1.92155154274947	4.06805982904145	0.129400871623741	0.100151336726337	0.230878574468291	6.34033709767899	0.0987689666161225	0.16998019135496	0.124632470797491
NFKB1	0.289267308563186	0.233097649870006	38.0533597359573	3.01712641289001	0.301638192509571	0.214295732738755	1.03095610376885	38.5232912239047	0.0827990439340799	0.298622018546756	0.144761305801168
FGF2	0.0783530116091121	0.373027279285517	15.3526557270472	42.7108600809504	0.0941832309725163	0.138428221015843	0.316405589014113	44.5965287309724	0.0622728244943724	0.226922570579171	0.274302471529449
CCRN4L	0.0934614725847676	0.144899564331475	3.38229905324792	29.3958162186994	0.268591329620453	0.158721338932994	5.58174508456354	31.2807548385041	0.0622743468636127	0.24643298200218	0.140800042045864
TLR2	0.848938693099143	0.170171548223739	41.7849469602102	17.5012947930199	0.0556773272885342	0.0846224309462436	7.26656436098639	50.2941396273072	0.049985571377224	1.22921657703564	0.144920989915742
ING2	0.323953724139854	0.210896135825505	1.34542408306871	43.6431593419645	0.164011327725181	0.0434071302025765	0.439150165284893	43.8380720429981	0.0688087350305893	0.30146125789409	0.112554903241608
CRMP1	0.140782244773922	0.313188198358355	1.79064255766868	52.3590660160153	0.750356526019653	0.0738978340389053	0.410317362451537	52.3865718855844	0.137995422338502	0.371042252139855	0.650158278501886
TLR10	0.061001525152749	0.654761880770617	17.4250557482185	16.5531774296092	0.0687195314428522	0.0616515998569734	0.28888787283495	0.699788630704222	0.024863056987184	0.0469216171897229	0.0477403415337548
RFC1	0.582830118267272	0.194011367106428	45.7586971355733	2.49920636240351	0.252600782717251	0.169623759286705	0.410513675903659	45.79484251602	0.0954261129867592	0.395432177021749	0.172032532539083
UGDH	0.314797819815762	0.458508524183524	1.26699297613713	3.08143115087382	0.227532379782332	0.0435698881633767	5.68895557794927	10.115974240212	0.139418978289185	0.768321485925528	4.48553840654091
PPAT	0.111427794625265	0.175682246184624	4.59272788467272	7.05838732138964	0.29804129172424	0.119137846334105	0.250195937091131	9.61099748684284	0.142024757064278	0.207665458788758	0.211740881832241
PF4	0.0612318234007493	0.0799876039957936	1.28205258299892	29.3837189843757	0.149963743041003	0.0326506334246006	0.958024130676266	29.3861306179073	0.063588205923833	0.142469427398513	0.103543560178285
CXCL5	0.219204566232218	0.229216038547242	2.10740010723304	14.9089490203628	0.137442875136068	0.0891815343441987	0.884012508802563	13.5864167877656	0.0844323413808026	0.202472620560705	0.138864960365476
CXCL3	0.186929395716977	0.118457543290558	2.24628340006883	16.6175213715303	0.238227655662135	0.094217627540105	0.856824767345802	15.6172860839784	0.0746002913057549	0.322820451474535	0.173806132588407
CXCL2	0.12490495727315	0.199289660343248	1.31460238760344	46.6874617049982	0.148294759313033	0.160947277891223	0.516444145385998	46.5881500859751	0.0397458984009247	0.276412411048828	0.160285213073585
HPSE	0.143506899630255	0.528636402527503	2.52408045696858	43.129452474559	0.207389844982416	0.0570623796041499	0.377434812530405	43.383699462794	0.0842178218177813	0.234095915646174	0.186372813665864
NKX6-1	0.202726956340183	0.258037745822985	3.84023047848359	29.7860117636187	0.189493391891347	0.0628538140583596	0.391251532251	29.0762162903566	0.0660423619415706	0.237050286209832	0.190200229735539
ABCG2	0.124023883610281	0.261602538601099	3.23293368420859	5.77787299356569	0.0554758146706266	0.107675481769288	0.170235436885679	2.78574718776393	0.0445534349725367	0.193293342961957	0.08493885307806
SNCA	0.0887308547199487	0.872721861807186	10.4503233474445	49.3197366674916	0.652770560329436	0.159378309717867	0.42872466439379	48.6129950982498	0.0803763394068895	1.3161208872854	0.904473368271105
EIF4E	0.094946381552751	0.115668973854639	1.63209007022432	40.5946977621363	0.119246770056872	0.0377770652363012	0.623242633552014	40.7420573286444	0.811359966627448	0.259493584451865	0.0506305703035893
ADH5	0.760566472399148	0.17877234263657	5.04784077796656	69.1068492390802	0.132038780489257	0.118630265443333	0.394490070300588	68.9724499644403	0.131816312683	0.497467354319148	0.16892377999712
LEF1	0.112526182825652	0.30129194378849	39.6663853662831	62.5282500594622	0.52627166099454	0.114661083522405	0.29523338065649	83.5164784350695	0.247037233174684	1.21539299819191	3.35993035241605
CASP6	0.128009016262328	0.146841659116418	2.07546532526664	8.70636950428696	0.22213509185573	0.105336703546043	0.206117255692374	9.84246099504712	0.138033887261613	0.806862654007053	0.218228580811422
PITX2	0.184767637837962	0.46024408589217	1.67337273100007	57.4153764316631	0.348190966070357	0.0796009379590571	0.37755305403058	57.073168828274	0.0607643299223713	0.442602154107298	0.320095398082539
NEUROG2	0.163090598516447	0.226246400553945	2.26990180979988	8.87306785547468	0.115178229825609	0.0853727876085756	0.268354998558526	7.37913559638887	0.0549361065042065	0.182871431558276	0.124569222009765
CCNA2	0.357792033746437	0.168123948711483	20.8836175537657	6.10878131804548	0.159720207391405	0.110910582893707	0.33993899191306	22.4203439179099	0.118609146281035	0.418609727841095	0.150214769973822
CLGN	0.994476052594058	0.202383625201073	2.25825718743277	35.1183977192242	0.0594869968694098	0.050304725512351	0.102178071775777	35.6167250665929	0.0449043705712801	0.154689704549227	0.127562595816818
UCP1	0.110416178235038	0.174919911703687	1.11142217538762	4.117721733016	0.0553335050528647	0.115814785514297	0.191029053764384	0.980325198758033	0.0495420903625137	0.169703677219824	0.066971997605668
PDGFC	0.109286356259276	0.313747404505415	5.89592701056115	60.3968974546887	0.113769977089494	0.120037781587948	4.0153261747857	63.3102842294758	0.172063702828476	4.90793388398933	0.137540994984665
HAND2	0.145274613178672	0.673010748825525	7.90621330769822	54.4161077683647	0.164268814524739	0.0780318246086439	0.314045443185007	54.4730746036837	0.082545631487027	0.171848519768188	0.179061584615566
ACSL1	0.290833055571828	1.75172091620707	3.72245557084739	3.91391427065434	0.480715466998102	0.060036472168379	0.243315212040668	8.30235397124802	0.0937917817198579	0.501228478892842	0.226432942686138
CCT5	0.233854345113007	0.156860991762155	1.97004750842098	2.68198763638528	1.54095748874239	0.13733812578056	5.17022156295708	9.03339808394719	0.142440339512972	0.476622875528449	0.544934802427051
SUB1	0.153781380500534	0.112838071137642	23.4271614389106	3.70306952576419	0.431055200384442	0.0672245183086695	0.922677009711338	24.326376555473	0.0826874120287899	0.234806350205958	0.0831717965890882
SKP2	0.278326521467697	0.195199957586417	4.3263884622755	7.08948314457131	0.454250132113243	0.259840722602776	0.625171192864237	10.9068879416219	0.0950096640518131	0.342080756697243	0.401095969074138
GHR	0.317183567601909	0.474165244207659	1.34351932013962	58.9252168226518	0.176795953101907	0.0374177916091775	0.15891510063398	60.4370616504368	0.0320507959758428	3.87594822309662	0.723218206323567
CCNB1	0.840986102580637	0.13519609195665	4.97876085113839	2.80021302598869	0.146538216404604	0.196500589800807	0.47844872153293	8.2577816554223	0.136065890210597	0.260865995814285	0.216909113838156
HMGCR	0.141800764862332	1.82813415832523	1.96666746236869	2.91461316885687	0.289242302471857	0.16184496305894	0.453180053129151	7.11620100751457	0.242359858120034	0.177990183318463	0.15172365197751
F2R	0.0998326572966062	0.185994440119543	2.90887856988571	20.7138330203144	0.217634508150607	0.0989639419692867	2.7734641688942	22.9437479925096	0.25026299648862	5.74248786304431	0.511635898367629
AGGF1	0.150036063553224	0.474537842315287	34.6258331986325	29.288992635829	0.12199066035296	0.106411068368241	0.198839589567338	45.4145899900916	0.0880802158626729	0.151131011117324	0.11488725727259
RASA1	0.275287205804806	0.524441699883094	41.7990181506201	2.85053256692577	0.164944673620425	0.104293047670753	0.401648427057422	41.8941982092059	0.204864212803281	0.389852675544998	0.111687883720228
APC	0.144480610293318	0.854064522535736	12.5209691012225	2.44770446360503	0.0928856827587049	0.145492586401609	0.160959579574222	13.4737643958986	0.134845777667884	0.301052638588722	0.256382625755602
TCF7	0.135562431576287	0.571317361982306	30.3906724448131	37.6859982742142	0.156156833742613	0.0790962243768265	0.714039633048358	28.134550669237	0.076427302819385	0.176113911755237	0.149801209310394
EGR1	0.253626446301606	6.89418131337708	8.54432812766118	10.268025456011	0.236244702541171	0.137328763206477	0.394873800698859	16.5818264632863	0.210054795731581	0.381897668703954	0.277802377545643
ADRB2	0.225318279140052	1.30557592805786	9.57195807732951	66.3917747505197	0.154051708612544	0.192888903541529	1.18124842516236	66.1128947433264	0.0607809446233409	0.155562908175021	0.104650256443832
ADRA1B	0.239901518013196	0.289642980165481	6.82086573922151	53.1857215762321	0.195877192000344	1.4065328236172	0.349730118047635	52.1825492367251	0.0752621175954247	0.233735444491628	0.226397642350217
PTTG1	0.519434192988764	0.330827905061695	7.99841831518283	31.5701023994099	0.188537760721843	0.236995413687397	0.371580167633721	33.2504520263258	0.118038750912724	0.349674677731907	0.177136969281868
GABRG2	0.0975996035831304	0.118272757604432	0.540088949187347	3.62379033379928	0.0698928790227678	0.0760589844640482	0.163525512066782	0.768525200460266	0.0380149280803459	0.139072035442456	0.0795088688436643
CCNG1	0.299597130887419	0.945388462660261	34.9295766172	4.04092750033637	0.188679676521754	0.279733949510142	0.328204145608681	35.0818861075946	0.322316383076063	0.514878076529509	0.175931996468069
NPM1	0.0940625681084545	0.117962541812101	1.58942241665825	8.7961240753852	0.203194926045994	1.31592884830223	1.54049809067355	7.84869765550152	0.0774122845857117	0.140570676600962	0.128453949201632
FGFR4	0.168116216850013	0.239158572872678	3.03641853121157	17.3850910442257	0.140039865608075	0.096360013616795	0.29524540495004	16.3334927982689	0.0789318617017467	0.255572014041214	0.206993522347824
SLC9A3	0.143591775239081	0.536570896957536	4.109790294716	49.1654852261203	0.234533997329352	0.0585085169072258	0.430255819287735	48.7220652005956	0.0655682561381118	0.263452460700683	0.261455563625765
TERT	0.215551462912119	0.251458782177976	5.21336735001871	31.8767044915339	0.167284335405362	0.115582023633046	0.37826472343048	30.7835930317534	0.0807183198132404	0.236656273930884	0.181821700282186
SLC6A3	0.155665576496642	0.301942984911226	2.19210585952054	6.86409006642721	0.13889086789739	0.0845816675187948	0.31783018070506	3.91656417054	0.0703907483104664	0.219679997176458	0.115799782223668
DAP	0.217739797755548	0.210832876258694	9.98660948224003	15.7262162376477	0.333113144495536	0.130191267891991	0.889338436941182	20.4937734453822	0.0615081217975223	0.409503620429138	0.279918165845541
HMGCS1	0.201492490009105	6.80878899549958	1.28420359999517	5.58105689200666	1.8200652615663	0.188575213152626	1.17645544895509	10.9263637461476	0.128548394159736	0.138550585801867	0.164465505382293
IL6ST	0.277824216942344	1.07899153894419	36.5157223981512	3.22208367607134	0.258350754440614	0.122230397977728	0.796437444118748	36.7740248877258	0.119223146099217	0.887692233254251	0.163172955874081
FOXD1	0.175301086519977	0.329754308998052	2.33364759166978	52.3509715106428	0.248008692607757	0.0668765039977008	0.702739704598812	52.4309861525689	0.0658844024874059	0.161125201374977	0.135648117986031
MEF2C	0.119267717697938	2.79994311846605	50.2606842293382	61.2091832794869	0.849916165224798	0.0664864035418101	0.37621159976995	52.0773644978138	0.082803292128051	0.565967596543203	0.30525915687878
PCSK1	0.106059779838324	0.140778008275725	0.932767884761641	5.91859718622933	0.134053638390228	0.0640002209827212	0.796295575508312	4.45708720784533	0.0667878058990702	0.305952177132985	0.152032794545121
LOX	0.572109873448441	0.231830936745039	1.03765925630377	60.9008701822855	0.166806962842621	0.0612991345180423	4.76453112933384	62.8568482410631	0.400633390480763	4.07583525376408	0.110163467477781
IRF1	1.155609846642	0.184473780191889	33.9822133437691	5.7316844214971	0.174739760641707	0.80237222865907	0.419507085471734	34.3829202582368	0.0693768030214101	0.294336575008411	0.157144928881147
PPP2CA	0.181216082515069	0.671379727563801	18.1031888540162	4.78456925678136	0.205631287650744	0.132101356719727	0.343749463541004	20.0803298044638	0.141976353024608	0.407778459677376	0.175304141512772
HBEGF	0.153675674594653	2.46723251603541	1.18519141362708	71.8933427624064	0.636354212291698	0.123094915427088	7.90743286715297	72.7772132380041	0.250048218815899	0.21146882482941	0.288338922195336
TAF7	0.180246593436599	0.308269870967774	39.1727178979726	4.82520378733642	0.159222247887312	0.0843984246898895	0.284321711751832	39.3843947631888	0.204264191458156	0.288555061559755	0.146095090821057
HTR4	0.0943718393602183	0.195959734220953	0.970939547761871	4.51003953953284	0.0633783802563163	0.223649097842412	0.175371662169596	0.994178469398177	0.045212108153488	0.149828608789087	0.084090049082441
CSNK1A1	0.302561822828373	0.611606259604214	2.10396113778789	2.95947798163039	0.382343355589149	0.136535106731787	1.58592390103949	7.99248519883239	0.178280451794668	0.305065087266637	0.177724150466921
PDGFRB	0.0889538475826662	0.317374906642736	8.17648966786905	37.660511390481	0.254642487966169	0.0675422806641163	0.642346297611605	39.0876062919488	0.113347814461279	2.58784996596235	0.340743759786052
CD74	0.668115943849476	0.474111644065719	48.6459010621732	21.2712051524535	0.188919267138617	0.277017441088875	0.529215393125674	52.3037167043022	0.124459923991661	1.51370333529301	0.258993690404162
SPARC	0.200380364741648	0.325385151525102	4.80540219223641	37.2485299818235	0.292941506815703	0.117267946393105	2.38743706659903	39.4171324462877	0.150869221808593	6.43977697881525	0.316332326908203
HAND1	0.189346130791297	0.233733745807595	0.927635126397743	6.28351634168893	0.118648256515756	0.0877974460836789	0.463298926522001	3.82798538975496	0.0534467213326967	0.179167106488109	0.0920486595255645
DUSP1	0.135439440715282	9.0379040057624	11.4942578428874	9.29814242685116	0.224926033298046	0.207146121175403	0.811628020955265	18.7891352049354	0.137660151580934	0.318479723023411	0.268870426592471
NKX2-5	0.112383072104821	0.312152319044174	4.26128844506079	54.7835787493635	0.276571137183602	0.198768539565007	0.36699568118479	54.3133754155821	0.115663865254627	0.273073354542019	0.396009763621564
DRD1	0.0990678545765131	0.247523659833839	0.846228881571019	6.3615928186387	0.077269160325891	0.0704226822122335	0.310633453944861	4.56780336969936	0.0553230378302158	0.129972275180123	0.0863031122532799
GRM6	0.115470813450912	0.252365504553382	2.7070918322101	8.02975876545016	0.132871722398418	0.080457396728933	0.37930309243409	5.91733564175766	0.0679065677962571	0.172868572762274	0.146832299083248
IRF4	0.191968227075506	0.286660538527874	31.9554260111466	34.1488878535556	0.385758441182493	0.107589465250498	0.420199223596465	20.9734637371476	0.196385570622653	0.305071556952723	0.945720739536771
FOXC1	0.161965652780851	0.519384955014815	4.48050115405078	56.7568996296574	0.187934564316738	0.096931022239408	0.493973070163511	56.8616434443221	0.0855285762464402	0.264007479976413	0.199766027322223
NQO2	0.242453263853856	0.681513731985391	1.9875037617608	5.97905799087926	0.232643776337414	0.0869151504279296	0.322702022172577	8.67073251685892	0.147617940130783	0.462527329556355	0.204931166642932
EDN1	0.128539578671729	0.702247444564126	1.15920343436294	52.8238174607165	0.34131586122108	0.16102509474578	0.865000411617333	52.8377317947911	0.111528298531652	0.343548276293335	0.229785305045347
ID4	0.200203588729434	5.93014347892244	3.20040052983982	64.4958761535628	0.126166134467654	0.0971540911082603	0.221937086541786	63.1134118137937	0.24194786326231	0.25010067564127	0.164084107426791
E2F3	0.21666928554524	0.111935636176562	2.87982948344067	53.8329452008962	0.169994844752809	0.145548042173447	0.34900319314635	54.0970189806225	0.123700322761053	0.641832951731139	0.20188820365497
MOG	0.11723779754255	0.167642303184918	1.21815933417464	4.59114678402933	0.0670632246286676	0.0745870162069781	0.179422891274197	0.942407135256013	0.0268993374642415	0.142138331367572	0.0550797809587789
C6orf134	0.218986676607942	0.320280529168995	3.50901238936928	51.7201460524049	0.174366911495751	0.119690976865807	0.308767859583148	51.7554426623927	0.0971000272105389	0.361572031368343	0.237436520139183
LTA	0.0900648649413849	0.289131647634084	25.7084230682354	25.9484070908719	0.0761914521959378	0.108460452386715	0.288018445890962	1.76989778930071	0.0685965528350191	0.126871547462546	0.0914079659413172
TNF	0.136046524600444	0.288826480607217	32.7188277185285	32.5966471215634	0.125081764299377	0.0778080430682723	0.745598867684801	17.94969699503	0.0538497472880488	0.130960307561448	0.0831393744267034
HSPA1A	0.384538851374443	2.11913093501143	4.22542392629225	10.3118773541139	0.287213438759481	0.839334257042312	0.194059571105341	13.887568377109	0.087672428697059	0.283187523657661	0.361771523101896
CYP21A2	0.140661784737062	0.237817486160832	2.18366969328943	5.91458559890218	0.0983156733417301	0.100910631077811	0.275588901374216	2.67860396543933	0.0480838437512613	0.19053744824384	0.107644705675387
PSMB9	3.50841386810548	0.206320953348828	41.9539879551166	10.4429469901698	0.171090300800924	0.318674059467682	1.05966488366896	43.755733906951	0.084882075096603	0.438495305611737	0.132267985188417
HSD17B8	0.245534788705616	0.596415895049987	3.53251781809021	66.0514833454369	0.221176487328513	0.072773590645252	0.317528350089588	65.85938051848	0.0737022109466465	0.210053756688401	0.160990211246453
CDKN1A	0.288489921808228	0.248451267864328	1.08320627715568	27.1370410527752	0.288730593177818	0.318083838543852	3.16807130627339	28.036527067997	0.0750218204605171	0.320780323790961	0.238153362987085
PIM1	0.316250575591076	8.4355625857876	11.3107640388632	92.1216447128998	0.193788450161848	0.0783443444723889	1.27961513493831	90.703048457146	0.0735003921895696	0.409604244119183	0.147115863442815
SRF	0.22056264411662	0.420359507299033	12.0626607452493	19.2221222774663	0.285556247231422	0.0975602855717724	0.303679543100198	23.9946420738061	0.119758878109417	0.317179623937815	0.263219967142635
PNRC1	0.198149520410223	0.542214763968817	53.780426007467	86.982059019283	0.284076708349611	0.451753518953462	0.431014530870949	92.8914342226308	0.0898326516653948	0.302635705268683	0.193986913091409
POU3F2	0.196095802250214	0.359308926229892	4.9255450207721	67.2194721031247	0.241234172610063	0.0729450088142666	0.347189691874378	66.8948879736652	0.098483488024687	0.184419277174665	0.164429388491301
PRDM1	0.239749748281232	6.27004540073253	25.8364903011606	47.2202946289322	0.214523213569494	0.0960760285380681	1.28645895198011	53.2111605097209	0.101784746162349	0.261114135568029	0.0746646917946312
MARCKS	0.177823718351013	0.420381526955809	9.6471499270972	31.043854717752	0.163529124284179	0.188472501824295	0.551150615483279	33.1193256074101	0.0944704680646244	0.406521945461378	0.204811365693983
HSF2	0.0948352344021613	0.240787699143387	11.354445701338	45.4584468652615	0.139274716296966	0.0983253727253904	0.21785206871711	46.068051869627	0.0675959645860929	0.211286811622053	0.171243460069901
HEY2	0.278160391345655	0.256263904640005	3.35581104017611	54.0521705690494	0.343300856550973	0.0657446979884649	0.19635713657102	53.7241184814962	0.0762898556160437	0.50605934447679	0.528739612528992
MYB	1.6062374360275	1.04100598236555	27.6870492576323	22.1806054194656	0.121064929721884	2.31219905677802	0.104315470851007	36.5233935472451	0.0577446716484639	0.226887437497705	3.92895631299054
TNFAIP3	0.368976157956521	0.143123484895199	65.3609631565283	5.43194701527543	0.646188307962461	3.21559831734792	9.08759493081614	70.8841146018645	0.0867205588277674	0.824622176917597	0.25717812430842
ULBP1	0.130934332901607	0.0801352663279018	0.426110900835794	8.07331275564573	0.702005425783036	1.49844603241764	6.38872259714947	1.67691205884524	0.0862870535942631	0.248665787016883	2.76492435567592
ESR1	0.295191463009915	0.228630835655558	12.2683044900758	37.1852416526429	0.117131394312957	0.100075888606877	0.320858151590016	35.6965431287823	0.0510148150321254	0.254580743028009	0.10722978083078
ACAT2	0.182071798232935	0.377743931883337	2.52525256683178	52.8198929354649	0.0863659771608389	0.191029209453099	0.299126851925994	52.9441857555014	0.126774595891609	0.172139150661612	0.0472741218352461
IGF2R	0.215864032654135	0.263969624038639	3.3569962799472	9.06347820535417	0.330046874498407	0.156587404526498	2.29687391073964	12.1263282142952	0.103766079761378	0.404758626594496	0.264663929572693
TBP	0.220338057603178	0.30450046708923	8.7971974060462	16.5064541471969	0.140653843984977	0.103349272251613	0.486778650522726	19.5839183349104	0.0648906010385516	0.218226956786185	0.140585388093364
SERPINB9	0.16720801209459	0.411424459714605	36.4967143447391	21.375456944803	0.138770104674345	0.0946595594014377	2.36835531312004	45.0895816191502	0.106014647100304	0.310268996953013	0.114945438522852
TFAP2A	0.368507073610738	0.45465357785856	1.05763755627748	6.29794118466179	0.640743135691054	0.767773028719641	10.1341390323627	13.2942200168024	0.107277625500091	0.339620194509886	0.281593924506003
ATXN1	0.147290776829186	0.289438670033768	10.633430115567	11.0277427158873	0.237963154676092	0.192535652262801	0.476954285380208	16.1786726729935	0.062889446926622	0.752324070213344	0.179483098399742
DEK	2.81192496694071	0.180390697681262	21.42093736494	1.71564384524154	0.396032592363711	0.23897228899854	0.24381834215575	22.8591720337272	0.159168428808578	1.27290570239007	0.419677703958834
HIST1H1T	0.134974150497757	0.0912011311782173	1.10732560780739	13.370552171771	0.272179660440891	0.0886501135526768	0.542488610591553	12.7337639000107	0.058624706774057	0.248380860743959	0.557434653304474
HIST1H2AM	0.568610887045946	0.0818644586107757	16.359154490625	47.6095083773334	0.084779520031982	0.0954268376098367	0.224019647070961	48.4412942580353	0.0435714158897562	0.186698185677845	0.126207405786286
GABBR1	0.150788547605165	0.412542393483441	4.9953390945021	27.0429666630045	0.136016286806871	0.174500177161025	0.342114335450225	28.1347187670715	0.0690323965057794	0.34045577186189	0.333259288398349
FLOT1	0.282647885472887	0.262316894468241	10.2476483925853	11.8564619124233	0.182353323275263	0.117168466150877	0.454927007749365	16.7537695798879	0.0915333884239278	0.376826523851206	0.186896194768855
HLA-B	0.417269968326224	0.419976610608733	70.6729128337162	26.670075866982	0.212310041520948	0.18874051192514	0.718525370335598	75.9091937806445	0.100706355025064	0.52883063931689	0.25426093803979
BAT1	0.274819077289838	0.382452066607422	21.2541492519936	77.0582032460342	0.120642983390901	0.0961464047734932	0.347762290814525	77.3229719902558	0.0808955567248663	0.224719499533176	0.128300256124101
COL11A2	0.18797383961623	0.290457030090538	3.80088822931785	8.76237336128229	0.158394559254541	0.0871169822376535	0.298259024117167	5.68598888473584	0.0740087241817322	0.284661432351858	0.140449967030052
TAPBP	0.407171494051799	0.17560956191751	59.6436647028098	8.37329279767112	0.246201966282725	0.518259967893766	0.68174344967037	60.5001907063662	0.0870102659367854	0.454181157555566	0.155059869812699
KCNK5	0.229147209508089	0.442731525550924	5.36117681804665	21.1948774846569	0.113638256258872	0.17472729361035	0.182219507980574	19.7513713548424	0.103920044881013	0.255686304733586	0.109782177829374
PLA2G7	1.58203078613009	0.0669127058175222	34.3523381546254	46.5075241866013	0.282083245129731	1.98935267301404	4.60620618826525	43.3686892601643	0.135137549122199	3.5623197194701	0.533340669176512
PKHD1	0.103047474118003	0.111759585388293	1.1464466761601	4.21244075583759	0.0670309057909323	0.158531132120421	0.195491319383788	1.04345558231316	0.0464273430041564	0.163963396133998	0.0930776353375714
ELOVL5	0.312024391192943	0.230292367533303	66.2655501477354	6.5302346717304	0.42115612597924	0.237250551015372	1.25600307272944	66.0275938432116	0.0835556666791615	0.460440629673668	0.703801296455848
EPHA7	0.211452324732717	0.137599769591694	0.736998714352082	7.10123615357488	0.121102990423848	0.0649705404970514	0.134818305830001	5.6528957297929	1.39147051606569	1.77368380676697	1.94413913010359
OSTM1	0.16474252268069	0.240788371569386	11.6649719959788	12.8738983758219	0.146581317130828	0.111256620458639	1.5071229250603	18.964763392928	0.0711092287652964	0.216507863788958	0.14051997530816
SESN1	0.162288908750532	2.29732071107704	36.7766119968495	24.2960889408466	0.0912808628194196	0.139980162882787	0.171018492023977	41.3406654186862	0.116970670943175	0.294708850234603	0.116364762318389
CTGF	0.108032827072313	8.65440209618525	2.92300590806964	11.0074783716318	0.197884013886649	0.103082675766316	10.6225365350367	23.8180735048869	0.13232224582562	5.06016486643318	0.236044247005883
MAP3K5	0.384570095275529	0.309605248364588	16.3934100263943	2.26250009398506	0.188277363805169	0.0958502005141581	0.296608095027356	17.5091489448937	0.0625204774825187	0.35966866273521	0.345000893712517
IFNGR1	0.612769796378416	0.134397582710939	52.8946308739241	2.30385613024592	0.342884894724237	0.735212096959057	6.75997771489583	56.4117876710641	0.075047516321207	0.630441919429352	0.16522110041716
PERP	0.302443432419889	1.55542761209513	1.53307872511422	28.9436153114386	0.671450401820081	0.181689510629539	2.85662731995601	30.643207788454	0.165179346117133	0.331359212898415	0.402180173537285
PLAGL1	0.130724928200171	6.20489598121507	43.2840412858456	50.9886894315576	0.159676718111198	0.116448531382894	0.791246108395696	61.2781548630725	0.0657663241060935	0.29593622989077	0.131081905277364
SOD2	0.566102418991927	0.119251516577902	18.7981866472054	7.47186747161102	0.19256762484461	0.0766741760539625	6.24962752349299	24.3020072036209	0.0746783406970608	1.77305026624207	0.220670689923809
TCP1	0.202089822305134	0.406765080343014	10.9953676980979	11.3684571377431	0.266562126637395	0.197779548307839	0.607111541218157	18.119044187929	0.104051920180399	0.282422970789073	0.2167340518641
T	0.235144008268211	0.350178142228919	4.42300196620359	22.5866746989537	0.16198108429162	0.108097368962667	0.3245594002395	21.6007606529241	0.110704301392168	0.375870048056824	0.185225402438487
SP4	0.279857932040906	0.271469876112358	33.0441697465636	11.7544994960032	0.296316978100987	0.172319359636586	0.231041699253844	34.3055793921558	0.0847667680473019	0.35272898129043	0.361957040239127
NPY	0.276423271012529	0.200403726581864	2.85578503059276	23.9624049750741	0.170536532268643	0.108216284968796	0.413078421111558	23.1797530417169	0.10150291989231	0.550170315070441	0.230258448899264
ADCYAP1R1	0.131939294600588	0.726009480435789	5.31826450342587	8.20366996410267	0.0857802690498871	0.0858767256945704	0.20761933895321	3.28847236788882	0.0529542483400582	0.221227951134552	0.12057274608852
EGFR	0.304790524389567	0.771513783650353	0.812298417546997	5.77770841483246	0.323937714930052	0.798148803389912	9.15070155859257	12.2492146209613	0.0899633178654708	0.263677343155329	0.439517639495615
ELN	0.296784945206959	0.436253561938457	6.39324035475521	79.7373112515643	0.209241304782172	0.0931342548338455	0.267088051606387	80.2684382943086	0.0937263126756942	0.584956100738345	0.190538929985932
HSPB1	0.352871823421569	1.0283688133741	4.00154346286195	59.1656382012163	0.247953223093324	0.194394773134254	0.731315847316059	60.148685574703	0.0817624940172332	0.343927620677623	0.206048758332913
ZP3	0.407936211885436	0.200931218167104	1.63971135215131	31.7534952649658	0.204841580004247	0.146530256396804	0.849435568817643	31.149962454593	0.0678159777802898	0.299484971132675	0.316696503995498
TAC1	0.109459453463508	0.124661451498258	1.08881046413488	3.72905413960525	0.10242677484414	0.0575194017490539	0.181711655671041	1.46439813788385	0.0400661196124399	0.128814865564795	0.0992950694825439
EPO	0.191005860982419	0.361310786421169	4.10640703999407	26.9396795245619	0.201913197244551	0.117839498129521	0.333786781960814	26.0446492037832	0.0701457217316474	0.253176955279141	0.265715844794802
SERPINE1	0.834181074200707	0.257789205792196	0.844336306274032	87.9692291196846	0.501942615034756	0.0915167736024398	6.0239171820365	90.765435481623	0.120830384950529	7.5061942886341	0.66745552850997
PRKAR2B	0.183137388955762	0.34563586722365	26.7696665153001	55.561593135915	0.173733689956413	1.59132305861827	0.200629780633356	57.7468108169876	0.159766368863776	0.901929281369918	1.05189338307197
CAV1	0.132564355321624	1.87755442951172	5.8341590418072	57.0513182392682	0.816948022140963	0.457966504017614	6.87224450258295	58.8335306311312	0.0771194158210873	0.321609618833258	0.419956331345609
PTPRZ1	2.76076440214295	1.72399815342469	1.25688264455952	58.6660328882473	7.70943279839042	0.335653833540517	6.71407088410955	61.9229247740378	1.97740136667966	0.243248027133406	5.96415427576128
SND1	0.147102808116748	0.31615383960913	12.4173710974879	8.15504843848509	0.278828470904617	0.183455614862819	0.594111632863612	16.3427399565325	0.11495512359442	0.244228668909601	0.252736541056983
LEP	0.186641857751233	0.167820668542889	1.19530524922517	7.20577232855296	0.112722829066312	0.0427373478437897	0.274103451865646	5.72606776773902	0.0598879794557145	0.166339133171961	0.113437372123992
CASP2	0.286441302490313	0.314720605288427	51.7585223531309	19.459009964162	0.228531267608509	0.253496124594461	0.296409125865508	55.0221086513565	0.106136171386917	0.357851215379347	0.307275629070684
NOS3	0.17600862061839	0.371588578182828	8.38941590020617	75.5641138416573	0.241275824767959	0.0900144314877733	0.46199037166139	75.5740385900051	0.133507276757707	0.348341941080494	0.241243726047157
INSIG1	0.168855338980534	0.246896149605453	19.7236133530696	22.9019305005379	0.333843929946028	0.200079884295824	0.213062560088708	29.4357544992471	0.0800490122262072	0.242265566284531	0.184764274442596
EN2	0.1929850062738	0.264524872284597	5.43443826094275	71.388048984653	0.360872653048079	0.257105376709771	0.347007581899821	71.5739038109943	0.06660156322529	0.245418742138465	0.302916089291034
ACTB	0.592499143206059	0.698809373529701	9.55235978140064	114.135246466479	0.188575442774176	0.149827344812765	0.326561877496703	114.150558444599	0.161689151938541	1.66496918333634	0.700577246993241
EIF2AK1	0.233861649808586	0.210222762303524	11.6830611625002	4.45729215166457	0.242197968151584	0.273859238883303	0.391712871141372	14.2186778166174	0.123443030584959	0.419121594863267	0.309984653373955
TWIST1	0.117859391074734	0.49983933518719	1.71644246934794	51.8282975784006	0.246492963031114	0.0739324625051877	0.882377999595874	51.6250055683376	0.0548647397855403	0.366109871469507	0.14012955677748
CYCS	0.227166186066912	0.478247410331562	5.17856261778202	67.4469592416492	0.155415698039034	0.116470808077885	0.235805159281098	67.9864938953234	0.0952655685634332	0.24101112644264	0.189738299440845
HOXA1	0.188774241085347	0.172117724430961	1.73146987225347	56.4889357471878	0.292477389294055	0.0576016101409523	0.730319856656368	56.4949182048646	0.0420411492899432	0.333445028534731	0.152824393101377
HOXA5	0.241252829782596	0.206454451491838	1.30501038028103	58.2762795297166	0.2511124851675	0.0487409647775415	0.757187045786359	58.0842952524565	0.0692077513140127	0.514167614126886	0.175947374058969
HOXA11	0.132404351399611	0.178535603934272	0.953331495071851	4.38652865560894	0.0767680358386709	0.0712688954123401	0.198708912995148	1.79952659257314	0.0473271443852596	0.108951691558859	0.0848294857234284
SFRP4	0.18839534955156	0.152279408985214	4.36391580439687	55.379955940724	1.10560642256046	0.565839209712331	0.574534517372349	56.1682884711026	0.152817396542531	3.9391431620991	0.429192828670162
GLI3	0.209163469282339	0.22869277410281	1.38609964727729	13.671207495335	0.39897683471797	0.387791133580988	5.54392069901175	15.5435369072319	0.0418953057176073	0.433346394790709	0.223594941187282
PGAM2	0.201016198911573	0.737311987917883	4.28270774287443	26.8452914130382	0.153470076449235	0.0726775425492517	0.310923154734366	26.0234424763622	0.0863738614453678	0.33834284087449	0.177378816709768
CAMK2B	0.137334850290191	0.376608935583798	4.05712183273006	14.4551256767313	0.142575265776482	0.0848205914081671	0.253710984674915	12.9370309070393	0.0558087028389827	0.184894226388615	0.14262055026575
IGFBP3	0.301512570408458	0.176645611647175	2.65958054495517	13.4139985494392	0.336116898857075	0.125578505073081	8.37536582704755	17.3347428675471	0.266023924925855	0.345691003427448	0.261162600690775
GRB10	0.199215159946322	0.168225625316369	1.60917388258041	76.2023109951648	0.157301854626284	0.354981731999523	0.482568970951587	76.2529622738989	0.230403837175768	0.515009756867693	0.435673488048898
CYP51A1	0.107793351895179	0.822871518877497	1.34858590832718	60.3837155842581	0.286252285111523	0.0626143644789645	1.23895833216348	60.3934143979585	0.124214670784975	0.213388120220531	0.0925895781316564
CDK6	0.0578816254179082	0.67610731042982	16.402749856659	9.21529223797522	0.339208422476668	0.082567086654971	5.21159000054932	21.1722492037909	0.131462540021829	0.24621493784702	0.520523171350631
CALCR	0.101383524535853	0.168115661488321	0.810858555878285	4.38004868592303	0.063951976798548	0.0798586476438502	0.280046657281866	2.00847613515305	0.0511916344692683	0.122584581117913	0.0834053050051715
TFPI2	0.151109357854091	0.122198713436029	2.14196417252834	5.88049357330474	0.0901000537949032	0.0875903335098826	3.75145770176383	2.41181435568983	0.0758048346721012	0.509707273765396	0.0991239751111392
DLX5	0.136461846595298	0.109426328141165	1.26460871144398	57.8146411057351	3.12886889858098	2.27734298526286	1.88867421438825	59.718799655598	0.0609540011027341	0.22075255948442	2.10267595908963
ACHE	0.123798302748085	0.403045665741303	25.5807282705977	39.8717136464418	0.174258760216206	0.172820548372696	0.248341688219323	35.5392375012168	0.071063788183346	0.182093350367644	0.147379725055298
AKR1B1	0.099294299335854	0.15653780948908	31.9112545815844	17.6143302772356	0.247486024056949	0.0917097560389561	0.720976077331513	36.3701468515977	0.101427372917398	0.394302482860128	0.415645246803478
EZH2	1.3839617644709	0.202015643942604	45.7412185930188	2.57564986141922	0.439649643106485	0.216511624831357	0.17547905808248	45.9056334652382	0.199139796612004	0.439375638412981	1.12855507037363
CDK5	0.156654550465664	0.18814851541886	4.699728080577	7.8308078371144	0.456868348691398	0.0995779268826613	0.416798242710782	10.8361259515038	0.0821057721831848	0.303130460928814	0.515523667467629
MYOM2	0.14095093903515	0.515926278423599	2.44360197720702	6.54872905765524	0.105405898327303	0.0767766146224158	0.233975368691653	4.08744545656535	0.0685899188458383	0.190221586914072	0.109780836973799
MSRA	0.144021233934526	1.06145031509312	23.5837960956833	51.0767106183071	0.155117569569252	0.0877658753116904	0.234157074216896	57.356094145364	0.0643682480102373	0.194951677629183	0.15500751866196
GATA4	0.188684900234485	0.275057310578824	3.69415205996979	24.7218486877309	0.253597145396032	0.104064096405397	0.374044281851403	23.7101989723803	0.0871527118460539	0.216034136846394	0.173419436396093
FDFT1	0.38317309884034	0.584231459307718	23.9624793287679	14.7337086879453	0.190534675878994	0.601845995588731	0.186210718239089	29.8968102989381	0.111475381760844	0.327725985122303	0.238358608166557
LPL	0.146164543937741	0.217026296498391	8.82520974014258	37.2691825964207	0.226348061331134	0.174151477773104	0.290460099555187	36.570863096896	0.0534661555795784	2.14884685653328	0.257206731058227
TNFRSF10C	0.113825254453977	0.139505391775398	5.24577608378597	12.8017793757078	0.108322844427941	1.33001900708573	0.373247915037284	10.9299541925517	0.0505768567316015	0.4269281700405	0.137755675567907
WRN	0.182501047510322	0.22950242382022	9.3878311128053	2.65107071837756	0.380474744524726	0.992875732130312	0.261076540390028	11.2307493883849	0.128039278587224	0.452664825635751	1.10093573944962
IKBKB	0.212891058842679	0.558742054735319	47.7842118872924	17.3609168858002	0.168958869673979	0.253601031155142	0.211956235067979	50.1191496092756	0.106484606978675	0.246955986739013	0.236830478593147
LYN	3.59329019993634	0.14785491943714	40.8803574259892	7.78210934075545	0.141408780937788	0.0945477629178441	1.34821600630541	42.0901513348838	0.0914963083059292	0.290345475953833	0.344472699307397
E2F5	0.0956091550932941	0.220872400933482	29.5865395471869	20.9920505317147	0.317047054927472	1.23630307768113	0.235963839692111	35.6841348642963	0.2393969323243	0.248381499110657	0.675864431536722
NOV	0.207487946408099	0.387566005611422	2.77831679420027	50.0238246825419	0.112622123091923	2.1711160357671	0.32890134958844	49.9416954338797	0.0624687976660315	0.191636825217722	0.136916408319283
LY6E	1.52553773178983	0.142715454682997	1.28136109435749	21.0413544467914	0.192448905469694	0.223413030182552	5.16621593163422	22.8686647839913	0.0686530429201757	0.328636534588377	0.229972098433743
CYC1	0.167935002739394	0.447684657036192	3.21270848551732	8.41654017262243	0.26559323604902	0.206869872237243	0.415637860710917	11.2884714438662	0.101827513287973	0.185773186387277	0.3299519443108
TNFRSF10B	0.357502083751226	0.139462606538188	1.82054541154821	4.54357722755034	0.392230139035896	1.90147271537495	1.59263637032957	7.95662992025461	0.105614899643982	0.466625367532812	0.230584418696441
PBK	0.606995815363674	0.0971345282165796	2.30066004598441	6.89876736597093	0.292072581596367	0.430248991488762	0.138670539198393	8.87932684171481	0.0932204390644873	0.820238955376197	2.00512750653165
DUSP4	0.152393495723834	0.178644204085038	4.61164783865134	45.2211356747042	0.123013706758663	0.467378713003352	0.73982151002013	45.4651575564435	0.0582813692343276	0.158507866888709	0.129236637701396
PLAT	3.35352461780618	0.484292193044791	1.57991047004716	86.7869092328981	0.501177259577711	0.0796869942158547	7.0599192681692	90.1604165586185	0.0721342700326095	1.71599230810961	2.10325352916572
CEBPD	0.584441708011449	0.250858450416251	2.0675126388677	13.0657903081049	0.294988395226177	0.200094269291311	0.789835997887738	15.274066295913	0.121128616307079	0.718587809468976	0.314492794622888
SNAI2	0.290101745149854	0.620138604574321	1.62763826024021	5.48432741355201	0.388857703488532	0.146213347048285	6.92147421804036	11.5793977385023	0.259420577744782	1.8843974405999	1.20753248978942
OPRK1	0.135601193610789	0.15167677181944	1.62013113044742	8.8592562954608	0.110007638824913	0.0698259114958286	0.439575007827914	7.31577120902463	0.0683770291208714	0.174857171978888	0.15416802120578
MOS	0.158577869576149	0.250228683711511	3.03414416091965	20.7879409834468	0.12762563886322	0.0654336805263484	0.300559683829622	20.2840399166649	0.0571953842514353	0.112818425652994	0.139463187096844
PENK	0.228318485200853	0.244248443262858	3.17914666119828	11.9344256365503	0.143682840944456	0.103843537221436	0.268518967646738	10.3073520091073	0.059197549673175	0.210731146863666	0.100393278821433
ASPH	0.246402391178784	0.323571464140157	1.29054836166033	5.39651918632674	0.276274130087754	0.0687120355330536	1.72646400020654	8.68068885910057	0.31708862762177	0.705316965885412	0.234474812062571
GGH	0.339122610197484	0.140574796627607	0.450597712919065	2.66489333766824	0.998801904828984	0.143686999995365	6.13923525273681	7.63931378243548	0.0738902082700964	0.442828435375608	0.455933352693205
CYP7B1	0.4241774278512	3.62154580441944	37.1814806312304	10.8341016621511	0.108023712706144	0.142737514932122	0.23328052484665	37.5351210741898	0.058656186601201	0.333463793293211	0.129368663721981
CRH	0.0869467701635682	0.145827681115334	0.91544710461421	4.19509358041683	0.0609221382794372	0.0854909147791818	0.486516975555339	2.01128194091151	0.0427823682008312	0.0949439089438746	0.0568423763671609
COPS5	0.145193338454161	0.179831991936255	1.86694459955138	2.80366354845212	0.248243972193014	0.147006318256348	0.3941703681834	5.68067810835334	0.107951563565791	0.124681525118604	0.174484937295943
IL7	0.706044726269736	0.219972249989038	23.7077698677278	37.5389394750366	0.171115997137525	0.433873186511607	0.279146617654687	38.1456385090976	0.0399542264850553	0.355398860818539	0.139638976404857
CALB1	0.0915198081667221	0.087058103760696	5.87821146869435	10.5080898562315	4.8439829298655	0.163307775916792	7.34089635955791	3.90260746464625	0.0452485630497163	0.271161115684845	0.646217009260628
TP53INP1	0.299938371279277	0.285220197369391	33.7408024273015	2.6337981263736	0.821636299499757	0.13584002589177	0.477905200395817	34.059080501924	0.109962578411092	0.880008804761637	0.959356822506439
STK3	0.93189085016281	0.194444674329589	1.23224426424428	1.57039674414689	0.423876612384209	0.375814512880468	4.38095742187917	7.40773887952263	0.120460270449239	1.4701157973338	3.47919700662735
COX6C	0.27864888221665	0.502862389828987	1.64732929409527	1.85829340418658	1.20371293875736	0.267921169170641	0.423212362122113	7.06191546077618	0.410558717967792	0.332875220176358	1.02053246802899
ABRA	0.143279825344736	0.320405149776236	2.65559795773884	5.83047026564734	0.102386370988334	0.0711454959168958	0.130756803446073	2.92222247149535	0.0523984479737764	0.187556312803799	0.107627649833184
ANGPT1	0.149517548254894	0.171929436458879	1.90407561932399	27.6560921611038	0.247812727831547	0.0627657352499713	0.228560408803333	27.4276882864983	0.0659688467322833	0.634089177972496	0.263141729152244
TRPS1	0.175988509835061	3.38774182226329	1.34254182187566	5.11768074528578	0.252385791222105	0.117646261351324	0.483859982950108	8.97315828867852	0.0925453159733365	0.777476258865085	0.506766837631862
TNFRSF11B	0.100073439500971	0.160090533263368	14.1383904109625	50.0481033225689	0.228723071218437	1.39346929303301	1.36250385170343	54.8341136365093	0.0777345786871937	0.243531364143123	1.51960517044386
ZHX1	0.172731416277899	0.613004330465077	6.68919129373881	24.6772474100801	0.138391160240181	0.128248141265214	0.245547929979332	26.0510766765175	0.0710205306339132	0.223118775743332	0.158620396214751
FBXO32	1.35121076910961	0.660167201767483	3.04690498182771	4.23773120843651	0.151539054416462	0.0739416370192133	0.631742654551594	8.92516520480943	0.0433479409781889	5.01882128944167	0.183214105809187
NDRG1	0.484017478688605	0.416467872323507	1.68810294068716	21.9057319282798	0.48241946451513	0.191502925951828	10.738812983525	26.1336666908701	0.117473669795298	0.824148104872378	0.28855347190979
PTK2	0.705845336015548	0.165665179470881	1.44182985729768	1.32107283185705	0.713051242198119	0.379911566633818	3.3073434527924	7.23309746951596	0.142916286520832	0.61681613808691	0.782974387086851
DMRT1	0.161948522074106	0.241580029896395	1.54931962290606	7.04477398437838	0.078956634574357	0.0983353915059569	0.241176344080212	5.24621738037453	0.0560151527632229	0.111562118123153	0.0931204652843837
MTAP	0.422980203624199	0.779454282118736	30.9069500465992	68.4162951452678	0.123952655933991	0.200730290992332	0.290763120183977	70.317259292567	0.227896067239153	0.206743911616983	0.0593794502042694
GALT	0.152219287074041	0.516455622183894	37.0888228807151	41.2609807177572	0.174401056436113	0.120241153527981	0.273757583048265	49.3665667720955	0.0647420479805124	0.159343025814817	0.134936584232409
NTRK2	2.42294589475234	0.3225347115794	6.22468919543425	57.5771252819308	0.201652161014393	2.22597672538057	0.211102025129851	59.1865829944311	0.0293856695461448	0.57799364584396	3.35518567963995
GSN	0.173150356067436	6.48825138077191	8.05143053244891	10.8448862774047	0.274586605565044	0.163556614788598	0.29842054216467	16.0403114409022	0.096976328266086	0.330315756332842	1.19223310254234
FPGS	0.170448312019459	0.335171386295114	8.79548918577992	30.0647816100838	0.221004751833126	0.124292917079891	0.439861521406356	32.1745408042071	0.0894548744445544	0.212785731496646	0.186416927404086
DNM1	0.281896896436591	0.494757841238795	2.1613120719304	50.0173760172555	0.101267709121048	0.0796361786488182	0.343577002993374	50.3491625029254	0.106752140461147	0.302872419096731	0.285459221431195
ABL1	0.223148006822301	0.348351150983022	5.01362832810402	9.56926544019557	0.22534405634378	0.0797053521694177	0.582613683884055	12.4603414939531	0.0972132702834835	0.332251977827475	0.201798247137157
GFI1B	0.150679771560107	0.367821923350178	2.9300483555363	10.6308115014547	0.147089332788954	0.132695347469754	0.352903864916899	8.52631307676814	0.0661870779783045	0.188501966715217	0.142476649822614
DBH	0.142844310098261	0.312127986918485	2.75371661736449	10.4809261277194	0.149736766419593	0.0918979146733803	0.4991470095688	8.69538402637509	0.0804851979669359	0.182043598304747	0.153529946858089
GRIN1	0.0769183256820923	0.276688763885626	0.9872413705609	44.5892020773109	0.259540542400633	0.0571856912600098	0.578360228380596	44.4009198645291	0.0816323717884368	0.124112052183479	0.267453022803876
IFNB1	0.0729776438640102	0.133984782786889	0.800463303530937	3.09878048322014	0.0376581582152096	0.0860694584133352	0.109682217447978	0.863496902398266	0.0241365582180531	0.0692708970778497	0.0573355450774145
CDKN2A	4.33827162316852	0.258763448920134	5.06612258647756	72.1650165424866	0.137736198992537	2.52439550184643	0.30925207052939	74.2843461059881	0.0946233515214173	1.28512256290517	0.148943448742972
CDKN2B	0.264332260314557	4.97450590904883	7.31205101909454	43.1321493756259	0.182231466443785	0.162540233818266	0.344174830851508	44.1326927114616	0.100290368290575	0.294970568267664	0.0940766288277561
B4GALT1	0.1805336850325	0.119139731091558	3.31963409377979	42.201223874533	0.109190778010934	0.111386925596506	0.438666882036544	41.8674967025258	0.0451084961808811	0.149594837220521	0.08850489372874
CNTFR	0.127529266469866	0.987349323234663	4.54347599784634	23.3162246444626	0.159227492614598	0.0761753712277539	0.343575721837097	22.3277688750086	0.0633509903174768	0.272166927427086	0.156561927596507
YBX1	0.0502268876057167	0.139005197421813	2.22147795408211	37.4997620211202	0.537514241531347	0.183871565359228	0.812604967522626	37.5118629759097	0.031882277477311	0.0987536063990451	0.172047210226411
ALDH1A1	0.608847868757234	3.92053086409506	27.1713654167537	30.6637600246666	0.153758448779726	0.256974408680681	0.395050156028513	18.939233885364	0.0916081803615757	0.306430974422661	3.19292525114253
NFIL3	0.314230688813017	0.172881371938145	1.04195910001951	5.16691903492964	1.08993446713081	0.0985310612537052	6.14246315338866	9.21500158555014	0.0549524644406489	2.65682696096222	0.359631097948214
ROR2	0.113850714255631	0.177880309356402	3.0039714678706	59.6384080923009	0.21387176012704	0.221474830387058	0.649784385222117	60.8330170496942	0.0395859981856981	0.462180866254129	2.29355914219554
FANCC	0.310901972452692	0.171528057826091	1.1017268177477	19.2600415756958	0.11686584750006	0.430645861615213	0.219831910202907	19.8828443414834	0.0728056011445287	0.224255811396646	0.157943471749704
ABCA1	0.936239440415532	0.134200372272471	3.99072774239014	3.2915486101931	0.137308111254263	0.127207361858093	1.21504886450424	8.17986402928253	0.0849876592024814	2.56845641693747	0.165707333160022
KLF4	1.63918692768478	4.81339718338584	1.36997139723614	7.11049050391357	0.368910865795628	0.0849652634127553	1.84161704097208	11.0443998257692	0.303608429271111	0.191720269223195	0.171087805143428
AMBP	0.111098968731167	0.213540858689779	0.947348163814334	5.05326948165733	0.0718519902216509	0.105365080520325	0.198811239627611	1.31067504200054	0.0460559161916543	0.127544339358002	0.0907224441390331
TNC	0.0816780105197695	0.355444030660924	36.6482431887905	60.7687809170733	0.333014381445553	0.185097241537727	7.07079818915574	79.6749467297197	0.0792836082850622	5.33136637853671	6.0699377350457
NR5A1	0.230652541577162	0.203173552327904	1.76224094690044	17.2094882853003	0.152631314667063	0.0883387399016837	0.314655962962507	16.4875560305041	0.0717274652381157	0.222621199002765	0.409854978134989
HSPA5	0.206509527337933	0.277035527673209	6.71890496904726	7.47239868402861	0.424593596387531	0.189189993687458	0.818627079221256	13.2025792681177	0.0910155141423652	0.42951101293546	0.305155545768274
PTGES	0.125570159473726	0.404918800624527	19.8195531110663	67.675502662181	0.209060901520212	0.332603421159822	1.34473107036283	69.4491997275472	0.071988171575028	0.144736642427496	0.108335642319764
TTF1	0.152172435564587	0.184415762300071	4.16024947240367	7.1455005439983	0.124130547349192	0.067135681406553	0.156236684252824	9.13253561831878	0.0609922190781598	0.162035964797562	0.104096289955099
LHX3	0.188319665535207	0.451665034436733	7.81510518484762	72.9477164146535	0.241426495939011	0.0698213380441086	0.280715559887316	73.7233857890172	0.071291133506053	0.25529041568955	0.231695893141709
EDF1	0.193473711250352	0.701154577884221	20.5377265293129	21.595929567182	0.178777053389354	0.13005099143371	0.368605878581918	30.208627282325	0.084059197465136	0.266064384495308	0.150152972770269
ABCA2	0.282626585962355	0.346204754516819	18.0383082127893	73.7589593629593	0.112498702188401	0.164462878821699	0.203953474272741	74.1278487342003	0.0572409538092905	0.257757247991346	0.181156404026322
PFKFB3	0.262161263564146	0.192537607197167	10.4096422208395	3.45402571735644	0.492675322918247	0.34865976332974	0.79511233863687	12.8748964384756	0.0624667208653184	0.781635255249224	0.387921314904768
GATA3	0.175666368564717	0.305727328939297	29.06795320064	31.1389547276991	0.126776832551624	0.098478023058018	0.458635736654953	26.4624034746027	0.0639692442091284	0.273524273935945	0.147916772024404
VIM	0.117218797825915	0.992114885315001	41.3930697173602	15.6176504311466	0.253192304280524	0.110977239439114	1.17411181111518	44.5810612043476	0.1284881829264	1.37295835967585	0.302439425970367
PTF1A	0.165310742549641	0.324526445241228	6.91335391578319	72.3512279805055	0.194012264712355	0.0706927815131702	0.357796555861821	72.9958203412857	0.08064515918682	0.283379713690575	0.265922833030848
CREM	0.105766039961246	0.105601291857865	3.89564074225712	42.8077609469361	0.132191774903068	0.10809620839	0.235136963535305	42.8056357924278	0.0603634285180117	0.586706624402618	0.246477174457754
RET	0.1004506529562	0.243229712599957	7.19597556606386	34.0174025442808	0.181542992946368	0.253400796275983	0.314851665414834	33.3008852029332	0.058219570715418	0.184263310171405	0.253879000503652
ALOX5	0.244256417236676	0.37158123192544	38.1356114503574	5.59586503312608	0.19945746266432	0.186233830955695	0.623403474376209	37.8338553601669	0.0852810405665902	0.677780734678565	0.313189498125851
NCOA4	0.266404746010352	1.10480832201851	55.0462694756421	7.3257536259666	0.172872754345716	0.0843153217461555	0.473157196574503	55.5815740097648	0.126320475380328	0.24978003750736	0.196219817304498
DKK1	2.54185027195057	1.02028907094294	38.5687460123538	41.8234523229238	0.097372693115748	0.490046536540432	5.57179740331845	18.3599280079223	0.0691048986225611	0.146499336005429	2.82085376353302
TFAM	0.180169072463402	0.160240503450502	25.1456869934915	6.27844359837613	0.268507580352254	0.0733391101486231	0.284166383018187	26.3533838159132	0.109232575736811	0.315064815542581	0.603687284719293
SIRT1	0.168527197294688	0.208102894242269	33.492361177943	4.88115261398786	0.294568045019477	0.239474771918873	0.208910594085106	33.7941021022843	0.121022047320627	0.272660750427697	0.807923603136222
PLAU	3.22253786202471	0.131574947199966	2.57058504687244	96.4104840665167	0.828367276915743	0.247261681454059	5.76613317967249	100.326320048093	0.121679853986413	6.52867260609912	1.17780918073149
SNCG	0.297137757828714	2.93383925016942	4.59425289669171	58.8104206942687	0.105025746904478	0.126329257324678	0.222357338019342	58.3043388223175	0.173739623257734	0.177591037973587	0.195306961431506
PAPSS2	0.267891113814622	0.311254583197761	29.1919136851121	31.1344441216107	0.126937668985368	1.03482706172934	0.30786076666236	41.6983880372628	0.0998727303091145	0.466142875875712	0.238836401019211
PTEN	0.148160485700346	0.523190442466617	57.1285608174991	62.9699961425832	0.205676502228656	0.115054955533695	0.735438700707963	76.726280919597	0.097549377767144	0.211124913305535	0.306493152057042
FAS	0.549696798365582	0.565830509919973	29.2442220988545	6.26726395539268	0.137156945647514	1.86332168559512	0.7596982483477	29.570503523062	0.0727103298207536	0.242448160821058	0.0685321777351438
HHEX	0.12381706801665	0.400492298058904	22.1647994876722	24.5930758188603	0.16452271309628	0.0633429504418987	0.316156828498771	15.3063118545792	0.0729370583986833	0.201393454952985	0.176880868029103
SCD	0.273162425314705	1.84763680769947	1.71396894217885	8.4157242458747	0.608291110756584	0.0732607464240472	4.44541685565774	12.1862091968854	0.190068290758022	0.48735644610426	0.116606892769057
PAX2	0.18848598928072	0.342282026588345	4.97269536623157	9.38893164353493	0.149526668980461	0.119483196309807	0.264052752929261	5.816218865019	0.069761628849149	0.193236501318205	0.186331779970197
NFKB2	0.187363339950052	0.203936744057698	32.0705506785616	19.8731896524793	0.189140036382624	0.34676044875122	0.97980349497962	38.1043825057735	0.0761672684550325	0.155711358065554	0.202049704376005
MXI1	0.221594828522443	0.593337152971173	2.80432412934006	66.464410953966	0.207666554071555	0.0886431566355897	0.241699885650758	66.4438993789298	0.0852052437125782	0.293559639944591	0.199572879055776
PDCD4	0.288954801258085	4.25953703230491	38.5067634695092	2.70525893255028	0.507163341224529	0.0968164891558146	0.295208521578121	37.626336063622	0.333185975129706	0.339480741014513	0.594981584280848
CASP7	0.258088554444041	0.286858512486195	12.2755835848296	29.8757737716735	0.127269254910375	0.11809557959596	0.377498572312061	32.4172071836415	0.0697272064394449	0.315230330024449	0.150628883283169
ADRB1	0.185587741578038	0.478173867271823	5.01583053484041	53.1096885917454	0.254337770758667	0.0669157803290638	0.383104047528682	52.6248934632074	0.0958418289067263	0.193504303608752	0.231443162517664
SLC18A2	0.0882251107759056	0.335900426462388	11.279852545692	49.3335356073098	0.149591514075316	0.115484095124001	0.239084433455932	51.3736901163075	0.0684643090670196	0.212640447815944	0.344402147261333
EMX2	0.164825393266694	0.285090586363526	4.07067294680749	51.9317999559308	0.146944692038301	0.0620790793436361	0.290851103627206	51.6314317694819	0.066866305523312	0.192469950705152	0.196242156643027
UTF1	0.173071611805931	0.44517757852647	3.60563196713527	55.5872294193896	0.143932146179649	0.0797301640452692	0.413851404391728	55.2700822955991	0.0877069588053462	0.236953774371169	0.24634617624909
CYP2E1	3.2808339331706	3.96120278111748	27.1325107316398	32.249028472237	0.0997656351658028	0.110104626797925	0.554203469149458	22.3448126838548	0.0577554893628619	0.133048293223618	0.126744119070221
ITGB1	0.307369179197478	0.278982523230487	5.82702199361875	3.41827204168377	0.780398682599799	0.10975518421138	8.81572172036588	13.2617268715954	0.147197097944772	1.92696039442702	0.433738362501354
NRP1	0.151959414893925	1.82893605156825	3.67029280661378	24.3291801319508	0.102358157409966	0.0549354992500924	0.353950466446766	25.4633984634577	0.0860344486461407	1.15270291975552	0.362408176980488
CXCL12	0.0971543303102868	5.63497663156197	31.1374438818829	32.5675971240265	0.42188263298738	0.157560766914103	0.533591126350561	17.5938636002737	0.0397487625034032	5.85077980397943	0.299320123796756
EGR2	0.0992935333397313	0.479783800843449	38.7020183779446	75.0403957547533	0.275331301786962	0.0941401350764032	0.322557464574978	75.662615813848	0.1159386104472	0.319574223729792	0.28235294185889
NEUROG3	0.152330310835833	0.207177723992763	3.64397023468068	16.776596501807	0.179536025044366	0.0906549240512732	0.368999978707288	15.5362281635003	0.0924649374219236	0.27576016872336	0.161934499111691
PSAP	0.286008605073027	0.302967631950309	29.8405375899636	12.9828852457658	0.232079482534242	0.37993335282426	0.304076185102892	33.4662092255851	0.0847064226010971	0.516224320963678	0.379028178591683
NDST2	0.147810572503918	0.640201926598736	47.3421094093614	22.9754912822129	0.235230948536615	0.0863548209221439	0.39344489173815	52.720556876752	0.117180686392743	0.197684133888199	0.221264967796946
PPP1R3C	0.149698858154258	4.75141741847963	20.42774043745	34.3581734515823	0.177905619273844	0.0466834340632286	6.27518847862853	23.9584285629577	0.0329013170696341	0.160293999687979	0.110331066227216
RBP4	0.133959926998716	0.263912635032368	3.42324141060438	52.5343373002209	0.219065097959772	0.0687037874377407	0.222871869957365	53.8239681056634	0.97212678441366	0.620306407763924	3.70678998935594
GOT1	0.487149710402945	2.71483865816209	4.05971741215135	9.64935995851286	0.182175882841776	0.0896269725353441	0.28946123692741	12.6547153649471	0.085041557216668	0.323388496542955	0.188456973379326
CYP17A1	0.171584971988664	0.222502667237898	2.2092485528995	7.6956923794639	0.176558092701945	0.0683290724228081	0.387358326971839	5.62588974816566	0.0515875103568429	0.19669857442241	0.14673786218432
GPAM	0.116339740935411	0.2058086353165	8.68575323597918	59.8284650810861	0.169691763178226	0.0771419245205814	0.170034528923596	59.7182974703558	0.0810993541008045	0.287035023550619	0.25541346421137
PRDX3	0.230469585074228	0.221964664055725	10.2917929095355	1.14537152380305	0.290873268507554	0.0690104515059969	0.27873073746203	11.5404243009145	0.134937009391731	0.305802954398068	0.509837639469177
TALDO1	0.221046495526571	4.13794192029103	10.5963234691316	13.5794675813425	0.168876380582674	0.129339748569023	0.339526327163765	18.8589964140327	0.139730005089012	0.184839469115113	0.224354886215631
ILK	0.142017618586906	0.311082945070106	28.9722525312311	7.4453136430854	0.241499427685909	0.160911052523211	1.13487449931012	30.6177899520734	0.102289929205135	0.230412050681047	0.143020298586915
WEE1	0.259339033164745	3.22724873681383	19.4901861677901	6.4281963013149	0.147299291993188	0.143931214025607	0.179870427912535	21.4087980558329	0.120586923008454	0.294595089934824	0.184090095167471
ARNTL	0.459028297744277	0.13970940436749	10.8301097983848	1.62764046176961	0.665330784838351	0.0930064810554784	1.13926931287086	12.2968201872598	0.0854988252415134	0.520122169723283	0.177478202431837
MYOD1	0.168735759746862	0.427221250856508	2.44297933413431	41.8997811675619	0.183421258812702	0.066753054288378	0.306763528026647	41.6190289238916	0.0633929559752196	0.156932320936922	0.157422385864896
LDHA	0.250594734117963	0.419710389216857	9.9873710813792	68.7366908976883	0.377620454363417	0.178321122989594	1.91416627024716	69.9979352207648	0.0838993143685207	0.488384826648678	0.355062257195145
SLC6A5	0.12124584179827	0.147295264772895	0.986935670029359	4.48736703020906	0.0694256407811242	0.0674450942159213	0.302034837294186	0.914296934119084	0.0475322612146937	0.116142457438904	0.081266124635579
HIPK3	0.155582251767336	0.494005017720104	14.5639352139927	3.4286405081328	0.520909542932761	0.125789062113443	0.609856620674143	16.2485147838916	0.0880181282195714	0.298900857042353	0.265053697396581
CAT	0.219024191254132	0.539050824452462	53.7292513147616	8.908913101345	0.115905972516364	0.120737111437685	0.501566155038899	54.0443111700975	0.087276570846575	0.350549435673951	0.285635852252011
CD44	0.257786645248472	0.318373008554368	1.82246536910678	16.6798987607698	0.320409070733755	0.0853884541289504	7.89072708426592	20.2008232135903	0.067177657400938	0.272837340371734	0.310300248492194
MAPK8IP1	0.192225561385817	0.246072575390654	3.04311035849039	62.9430561833612	0.240967855893373	0.0934344422101869	0.484272292651057	62.9009230914911	0.0929480860299855	0.249896775721604	0.203196344442846
DDB2	0.353974964562321	0.431997176312842	7.1431627793368	9.80119965148627	0.130214681980905	0.168925799857926	0.279254201806162	13.506664287795	0.0605804079271581	0.19502567562596	0.180373792298628
FADS2	1.64017890172651	0.115795818890067	37.3844867116678	22.8460553207352	0.154140386630437	2.94552920223917	0.353670726406522	43.5580686903702	0.0658664651413542	4.51764244478536	4.75446233067472
SCGB2A1	0.107049014878921	0.162522999005817	1.02730950924722	4.88777941068637	0.0972420920852147	0.0723418224753732	0.177119768473787	1.92905876661489	0.0473444181878854	0.279149149001106	0.109448946166401
COX8A	0.160792759419877	2.28880750119416	6.34022267769667	39.3760100481161	0.212859592253303	0.100156713652144	0.50684029760599	40.63277281296	0.105653430861693	0.187421700423066	0.212595747548314
TM7SF2	0.200291980053706	6.54723857655295	5.38251292539078	53.2633353726433	0.299056688418902	0.0609297368229459	0.327157168220693	52.4386144803072	0.0939636753190114	0.148965461707751	0.359658756375409
POLA2	0.83619415746088	0.234840605364951	12.2970869898034	5.46587283716253	0.191467627145183	0.180769994481507	0.200271162525012	14.4310725779828	0.0659838059652426	0.290989515734882	0.528642215666448
AIP	0.188785092113646	0.385630247105506	30.8715403946493	42.9645083424383	0.152132582559285	0.0714082409289338	0.312758619341356	51.0262887611741	0.0542521886953086	0.186860131385547	0.221998807209782
GSTP1	0.471066789910469	0.616512434828074	2.26703778129622	20.8230369679127	0.337927563346776	0.143054095692506	1.19751536500536	23.1817655037925	0.126175251887999	0.250196270698821	0.317625905463491
TCIRG1	0.250754689646877	0.329420881956893	37.5827323315717	25.6159666835678	0.188959344188233	0.1350193733556	0.676465816985758	46.1854307583834	0.0673262727066342	0.317500035499736	0.155565304281838
LRP5	0.13168455989677	0.341746202357234	1.64492359756664	21.6170787596054	0.284222666093201	0.0866967906294326	0.307433356550407	22.4869833095642	0.085888220814858	0.308632777725073	0.549580850023865
CCND1	0.0723968166039362	0.658666589599601	2.20657801151977	59.1621937890203	0.430132914689663	0.131219024712241	1.04259416392122	59.1735504838894	0.16811568331041	0.225991229209413	0.39328344244232
INPPL1	0.14744053464776	0.393987505866889	14.3321235272484	45.6510074862792	0.17464576391532	0.103946164939004	0.334915203964767	47.7678753205081	0.0748034802896577	0.249876126336018	0.187842201920961
ACAT1	0.0730523762960158	2.15764891614818	12.5023220060293	8.86131092099859	0.261931768817364	0.0506850424420464	0.212524393088909	15.9876633084925	0.110641343344052	0.14449615516442	0.195604456665684
FDX1	0.0984938327951226	0.356818089169478	6.10256000277985	56.7643839841314	0.159686602722512	0.082232558087817	0.25636805639047	56.539107651929	0.075762506761431	0.179065529990972	0.160584505056278
NCAM1	0.0952138236066128	0.53291342388468	7.69077493726718	15.7292242609791	0.836792839907205	0.0680588398222087	0.295046223992997	12.9292463357924	0.0471509821205144	0.408634842549102	0.226016347523371
ZBTB16	0.143131194770296	3.60023940227898	17.2027784752362	33.3224114049197	0.161442034822671	0.0695590697944672	0.339777174320426	28.3758811203469	0.0610030828389361	0.215668437575771	0.189053404830336
HMBS	0.0624239044773885	0.819535473482668	14.637314627549	40.4672037893199	0.268010167254772	0.0953014803591587	0.355540789591161	42.9358737605172	0.0939684222224314	0.157546123288451	0.260031728341688
NRGN	0.231742958622834	0.342634993788189	4.50919148988324	64.3564695501864	0.318645088661482	0.0716751643425678	0.271691547758506	64.153962308342	0.102339706699084	0.365142679391705	0.219887089633137
FLI1	0.134679382959286	0.885470201402568	34.1112272171158	71.8916636761229	0.250182317223254	0.0544455228734054	0.366329601902304	78.8457404116173	0.0830478156211187	0.413900793494108	0.236634135463745
BARX2	0.138831023416902	5.15121802227673	2.30369725582917	75.9838564752714	0.344934922084125	0.0611754307086929	6.87117030226655	75.8645788044227	0.0586665887659382	0.137339735939076	0.150147440971836
ST14	0.26893476976583	1.08378133245813	3.04801065644876	5.94255918604099	0.341167751541452	0.0906828496952625	0.648414547695181	9.52306134203232	0.10887701660143	0.224491795730156	0.246322528229257
HRAS	0.145154194309826	0.4479166925304	2.90958205660184	54.5298089230702	0.190351592096568	0.0865474038183365	1.04530787624193	54.7889171638308	0.0838272708057756	0.181568722803448	0.153881488849561
IRF7	0.227088629059863	0.31632057305074	17.191621303521	55.2950830907962	0.159765480317086	0.103723111079584	0.454522571840984	57.5775077897648	0.0731502410602307	0.143213824729453	0.126415511544694
LRDD	0.222860096087114	0.324629526960268	9.33080701005942	54.1180396078281	0.134755691680608	0.12118990350285	0.245318631317393	54.4545141152879	0.0783613762621695	0.205441534816895	0.18972122263837
CTSD	0.309252872920848	0.48148367676986	16.9976911169565	36.3949738318318	0.216184355940205	0.114475119443461	0.556481338486241	40.6749384674303	0.0889775212335958	0.380669542994928	0.224755753654425
IGF2	0.143271103486336	3.46558854416827	2.41485022919912	80.331792837344	0.260682187356521	0.0424030788142204	0.492534548027009	79.8111349005734	0.914629559095897	0.348179244365941	0.20911955405174
TH	0.130683879072151	0.373885188081121	2.80980939830017	32.1169085708468	0.202111905705025	0.107039313002254	0.427503071113253	31.3859110214746	0.0829221713723247	0.192066684301155	0.257965301430078
CDKN1C	0.208657768394011	0.441580007226582	4.15881973223967	46.5843336707326	0.1854350613415	0.0476734544780831	0.253172932909032	46.6271439778989	0.108340996882719	0.26798137263609	0.162466723618233
APBB1	0.1317995384211	0.41172628666557	23.8679504246471	43.7974246115926	0.161908838816715	0.0767041843414085	0.254745020776729	40.9242668532644	0.109577943032776	0.274355673444821	0.287730432888473
RRAS2	0.202258862524519	0.55168738072536	6.35324537913695	62.5057637731928	0.271671034924101	0.0995276562170681	0.527646922870463	62.9668428561303	0.0847236919417174	0.24217787700063	0.23895391115489
CALCA	0.138125715126492	0.26420831784336	2.19482892772423	6.18197142751555	0.064346274363169	0.116333622295239	0.234093608539284	1.35776886776951	0.0523532441776719	0.173275867883627	0.089340921849059
KCNJ11	0.161575221240493	0.220881902718523	1.65050003696065	6.54639910255489	0.124130331231535	0.0859089963818581	0.18052461164281	4.60965592154418	0.116251061692821	0.216187553720924	0.245499392692816
BDNF	0.118501573793283	0.19085086893766	1.20854570551296	11.3702558134016	0.219230661779159	0.0832759856480784	0.211915721911654	10.5551959624046	0.117633594554428	0.203851356624957	0.52662775159617
WT1	0.178155921907963	0.251763795946707	3.29176666058519	17.5772044611218	0.194886851871699	0.0828142631228052	0.301897629185016	16.4679878149914	0.0640536235459457	0.240496531943763	0.178027932598662
TRAF6	0.181555405335333	1.061396528111	22.7797478796767	11.6799005339248	0.131409666851732	0.145260301640592	0.211153460906276	27.1823769861046	0.099353325989613	0.198611367816205	0.207762031467348
CUGBP1	0.251274393181714	0.266370711050785	7.14314362352692	3.84100311667301	0.319377177441244	0.113097502707863	0.510125320360037	10.3787542769991	0.101989175542824	0.252384835805038	0.337497930104797
SSRP1	0.283426499208291	0.194310149588396	6.87063351867606	3.26741575312972	0.469298794899703	0.168917466516406	0.46587614094829	9.94988488186271	0.116814983940775	0.235220973865052	0.614200460293885
PRG2	0.167922599811825	0.305283041513563	5.24266328847131	42.4684377835625	0.227920414232715	0.0659305839530145	0.320092219661384	41.7762124652597	0.0816805222064648	0.219740780652262	0.184593113395353
RCOR2	0.195320008492341	0.268479961982858	2.59423867494005	51.6268479042394	0.316122466989596	0.0853234917316265	0.348125162341882	51.3157157450064	0.0761453244445365	0.300814249221917	0.42858045088201
SF1	0.243301801009106	0.617860942839174	32.5125978072086	15.8219210504831	0.184222258873843	0.137618746889722	0.345482060071967	36.1991394040298	0.0831882693129784	0.189840050394957	0.298741073710306
SYVN1	0.177838558900522	0.571503487122872	38.8847152305706	17.4842733363032	0.314296576082722	0.0754726917995072	0.912154388522893	42.2752718021501	0.0737632210923934	0.207115150542212	0.284076108359188
RELA	0.147443188826941	0.281758575036832	18.2175834983513	16.6330046255393	0.252466842315512	0.128368198165623	0.715601889028094	25.0720461109822	0.06233214949206	0.217188662177979	0.207073517227543
FOSL1	0.223885718284649	2.58181151243603	3.00826640651265	50.9149146879979	0.321552782699513	0.0817640999394684	5.28296654827093	51.1099902245428	0.0785261362063707	0.169556169320047	0.231547070620547
CPT1A	0.145171152705264	0.474057437583926	2.7990266400577	3.68784606869044	0.435421278587755	0.093989328542831	0.390484667146697	7.93236357851244	0.0594678093458122	0.195164976393753	2.58722453231285
FGF19	0.114734241898327	0.223087495154217	3.83194274403798	63.3917286500125	0.23675000512183	0.0898859323439713	0.312951185162827	63.4023510271368	0.0727810156506283	0.325100008946009	0.373671081805013
FGF4	0.13786538187967	0.401503376776474	7.27689891653724	74.5095343352352	0.255269188419241	0.122676708310405	0.331499055541905	74.3948784076308	0.073103454069417	0.166326472634798	0.218683308693586
FGF3	0.176764716776907	0.349354309440044	3.40691502902834	19.9306739600757	0.190152427190863	0.0646261551410511	0.326056205703763	18.8320379867422	0.0651867380419505	0.184881773076921	0.179492597056921
PHOX2A	0.116243617036908	0.419848126103778	3.70246759320592	44.8648723393	0.138802565556299	0.0967902312788513	0.259514117172309	44.5702126869254	0.0806215802842904	0.133229272020478	0.203290598681074
UCP2	0.286501775545654	0.376745807946059	50.5141913490068	52.7252195708935	0.383817113314359	0.242142015806038	0.297820545915733	77.2367611188853	0.119787575077843	0.583523943246228	1.87012943877692
PAK1	0.333566803228841	0.17240267721939	3.74102703422658	3.66662786858937	0.532057279676066	0.15625570278711	0.435641743217909	8.29925840921564	0.140830248398434	0.385800132304613	1.02748269384011
PDGFD	0.085260150698336	0.475349650027087	21.7322272928496	31.9936616769135	0.320203642384709	0.0358242619739875	0.212233470621936	31.5887148949632	0.0500611111809742	0.454111817471712	1.20060729378824
BACE1	0.116826334883966	0.56425497436374	1.98782691520194	76.3625739912751	1.07222134144323	0.0562251371452797	1.35218444230191	76.6199891813014	0.0774369141007091	0.312565318612927	0.261337499133301
H2AFX	0.194757780168517	0.444279144541965	11.9078136439775	25.703048928551	0.23700287111226	0.0844467261480226	0.334674542088284	28.8770613753359	0.133992022933761	0.160478370303143	0.282865716941021
THY1	0.0903945127551284	0.174673597573657	56.3117454598522	42.6352351836513	0.345174262699058	0.115219506103168	7.5190596437794	71.1014966703387	0.113601697704466	5.23951483847463	1.17488763830999
HSPA8	0.180687643459958	0.863715511881292	27.1273144853907	46.7453325212026	0.286981357330684	0.166156871482938	0.571564773798168	54.7019531502527	0.104692123375049	0.327058290066655	0.279764989129277
SCN3B	0.0764875946776043	0.520007889535152	3.13766176777976	31.2686794047818	0.233369032265978	0.0540891211711653	0.50495907572545	30.7371993648099	0.0614642291299339	0.119592493886135	0.20329938308607
ZNF202	0.0949909770382963	0.33169604896228	5.85946725772175	41.9351303519747	0.25488776577118	0.0846889516518837	0.216545588531367	42.0634422022973	0.066096614063687	0.146499272542215	0.22716813371455
ETS1	0.214653094993513	0.417777339489147	61.5151343586987	21.5690237035867	0.504496672648647	0.0707320802507376	10.4665918912585	76.7380139853215	0.135425868285682	1.2201849691036	0.346722328181525
B3GAT1	0.156435617899015	0.313256949132918	3.62394990441693	11.2086467589129	0.12940334901471	0.0905214275069565	0.329960529932032	9.45341473040107	0.0581128026206262	0.1817485724586	0.190248585191346
CCND2	0.0901584074699822	0.339908292535613	37.4895485126924	18.4599348728075	0.217461867831962	0.479868137492203	0.831781046832938	42.4588853612101	0.288892454022108	0.334868517639788	5.06482009201454
PTPN6	0.334905862502681	0.366435113482304	40.7073402346496	11.1855598343642	0.221674027575832	0.0943770857574615	0.403194109885223	41.6176408772739	0.0788838373787663	0.255511567065931	0.296469424498479
CDKN1B	0.84823680414137	0.392088094273145	34.8153547985964	1.69532600194056	0.301566227788092	0.175961402250411	0.164834808043461	35.1076757485861	0.102434626150659	0.727398162492314	2.23546804811259
PTPRO	0.107484363179489	0.131143466540598	6.56214520199013	8.33780330628966	0.0695668782297048	0.126217266159415	0.121357466245034	3.82776475200907	0.0310350409985031	0.22435044885284	0.0903245196933397
AQP5	0.171497336474272	0.628509455895289	3.75823920663779	70.535189091001	0.261876554405287	0.0916727882839109	0.484177471034167	70.1825869149047	0.243448925585187	0.175551609323135	0.2343116264478
SMARCD1	0.162041312067556	0.274518270523235	11.1614146079913	12.7524760797927	0.196541650328505	0.119111823245209	0.406372547994835	18.2763554392404	0.13188505920529	0.243325605962608	0.246510670444079
KRT18	0.464453733041631	0.357893548835712	2.05985036558616	28.1279743342508	0.0897148474201577	0.207094865373209	0.420988187115042	28.81624520892	0.138654321981781	0.28344806021754	0.63122333830512
IGFBP6	0.110610334192494	7.98864322847168	3.33707747419675	73.0378861747177	0.440280428521817	0.0936049152389097	8.77028909288361	73.0776207020811	0.335874596776889	0.197423839709076	0.311377633779222
SP1	0.50958507173434	0.649192466646924	36.9569660572377	4.09168431872954	0.259504965246677	0.145371331144726	0.199433358080859	37.4814674556051	0.143331066971307	0.355446489026197	0.295890618203951
TARBP2	0.1749584907753	0.211026498507347	3.11353638503806	50.9538682530463	0.282079138928731	0.0982758869559332	0.429011326051519	50.8572388876659	0.0866844226805586	0.29157455064977	0.337774466280101
HOXC8	0.152681541790014	0.16029554141258	1.10716369299363	53.2178616533639	0.216787772224397	0.0782239194864024	0.476000008686493	53.0706198566098	0.25216776121285	0.196593115502064	0.227824894423276
CDK2	0.806424395053598	0.180690682822945	7.1059483106889	4.16765280559694	0.314516694204715	0.204110640331886	0.368932619567783	10.3034416820785	0.0682727650876457	0.492493721133403	0.22642476784015
ERBB3	4.16545991770362	5.43275825055529	1.05743142176063	6.42578418626067	1.79357033131359	0.0534760713260653	0.535844104700126	12.3060185222496	0.420347919311744	0.398308195846631	3.59664781933071
NAB2	0.246758496497249	0.282725287769412	2.92866465702182	57.1326153825553	0.262264800662524	0.105114028473492	0.355154594810725	57.2757200799498	0.104137337088823	0.341548203122484	0.289442788790735
CAND1	0.331188834950482	0.2207276003829	6.70254758997303	2.3716546762928	0.355387402779558	0.104992260187489	0.396925995351939	9.61925407548335	0.102093105920878	0.44965162430575	0.394695164591173
MDM2	0.697009147637397	0.349310786162481	32.6593550615356	5.56022464553236	0.170947054691354	0.44425261905173	0.235085958348622	33.7575976106504	0.136632509323933	0.562762627369435	0.283247347657055
CCT2	0.149643171008448	0.184454271021335	2.91400624529345	1.77399054912063	0.848966165100681	0.105324624185549	0.980827192687636	7.0524863582856	0.231921569438876	0.356198775758756	0.432251107214699
MYF6	0.109189059943261	0.367212990280201	1.05683759334681	5.57955360227756	0.183010074925367	0.0848018099448689	0.270186519682825	2.77961959733184	0.0350183217646148	0.168515892581984	0.129115692862031
APAF1	0.128439117142422	0.259584303239461	30.6136133165041	37.9598355778581	0.176340031602672	0.10003010562582	0.244563588593546	44.8387245419599	0.0886936870504695	0.540965250609588	0.156117515755137
NR1H4	0.0599545213175842	0.146100851571117	0.632409033121488	2.9965755018741	0.0497917922958521	0.05744980041695	0.135723871778902	0.464259714133705	0.0357053309147185	0.0735609440011511	0.050927700002774
ATP2A2	0.581993001390225	0.542401792093587	2.48498777715761	7.85171410161074	0.396345978417885	0.090101004123597	0.976225288503571	11.5190807134419	0.135304595770684	0.479602805480848	0.406035104997494
CABP1	0.138324104860307	0.280645976301335	2.85021087330783	33.4298762961496	0.1392582607081	0.0782659660132014	0.321732907316012	32.9641552351871	0.0844087319318848	0.170479870193259	0.169088253442405
M6PR	0.340310525335899	0.263664765839232	54.3131580475351	9.56765585376161	0.220707529321073	0.146838579872154	0.584961400592583	55.3325007805191	0.0888574202735182	0.531443948759243	0.266704061831402
GRIN2B	0.113707624159405	0.225814193406666	3.38251089248904	5.99127239973898	0.089263276161676	0.0729069755432624	0.182411612236437	2.543448954884	0.0534568291564097	0.15512420107279	0.0880396596849345
SOX5	0.094399643161564	0.730245675511419	24.4771216525925	25.2486413022959	0.238700715118165	0.0452101434285075	0.192866467786774	14.4472623866201	1.49275173626082	0.309513421456819	3.11990585657721
KRAS	0.248319465249538	0.343398847166965	8.14010946335445	4.00908277344434	0.173723702209762	0.166247947275507	0.215101289008195	10.4627515265722	0.0877587477007226	0.270412261335598	0.385856873834751
VDR	0.267842936395884	0.556681423805597	2.44480136412229	63.3549107788921	0.168240684773121	0.0764280015244705	6.1071022835664	64.29572576863	0.057959956881753	0.283112343516874	0.0976608811638254
RARG	0.256879865787473	4.22063436849776	1.781662267034	9.60441099085559	0.332495928964288	0.0786725713920269	0.543502425155778	12.2729820768318	0.106104351528712	0.151148087872006	0.145102961769484
ITGA5	0.136723554121014	0.293022116769298	5.38913982984178	11.4582679283724	0.202199590059104	0.162022639344249	5.65011884211096	15.6932334129743	0.0797042584913247	3.72931347388899	0.548306195969467
DDIT3	0.220770032208271	0.156784629743422	2.4674981831837	70.1142683725296	0.642298794826057	0.103453822340164	0.34666749746515	70.867008296333	0.102866009295048	0.472006193648451	2.62325473052333
CDK4	0.244037631483836	0.143781730299982	8.38687175490404	9.49348584583994	0.42009180400078	0.150500277534898	0.472682217347931	14.6172427370924	0.109832208775792	0.717528868222844	0.858697836254564
KITLG	0.399235803446289	0.201613845280235	8.64374922764835	2.74421970452562	0.486006090712535	2.06989279402386	0.206276583517142	10.491836388533	0.0471680471758435	0.855029580415678	2.50978973561949
NR2C1	0.187946484710012	0.24705278457724	15.6461887730708	1.39661120018974	0.797901517033079	0.099131317828185	0.236210166826079	16.3994053722744	0.109912620819721	0.380973796693046	0.372113424486365
CRY1	0.107737090217542	0.166330189217746	1.30266703230336	11.5385591970657	0.501236094726621	0.0942420977847556	1.03520812019059	12.4481206740855	0.0941731856488259	0.321980356348678	0.174041296836224
CMKLR1	0.203314509562946	0.251556772765242	25.5148045974418	29.9607934896525	0.137186297212814	0.132325699572127	0.354230816351483	20.6511455384692	0.0691551132970274	0.663294557280771	0.199114969547521
HRK	0.248670085733094	1.89317736274448	10.2381196246054	64.545516628566	0.202741528080591	0.0838490215872418	0.341328401312777	65.0450040820964	0.0882166763287002	0.277511319329627	0.244748099597477
NOS1	0.119895538983034	0.195558603753998	0.983854460451573	22.7332302290175	0.212366169787991	0.0531343199526605	2.46499811958737	22.1518664442749	0.0466640900932574	0.208237297735119	2.26415678575681
DIABLO	0.230573773522718	0.205639984237589	5.31623276344182	2.62721680775468	0.504787712677697	0.100480308049855	0.516202980095546	8.38497293943009	0.136525461077748	0.340571180139387	0.483325385238466
SCARB1	0.127736231922807	0.313234371637966	34.1851363286933	53.4119579113955	0.145793965109885	0.10517197741201	0.655312601447635	61.4943360642012	0.0784431258716344	0.131823696325406	0.175540803504281
BRCA2	0.374663514721906	0.0973279374484793	13.6722492458512	6.86847754550108	0.0781373122630241	0.131834487179434	0.147708895422377	15.5932567249571	0.0544717808705825	0.350216861857667	0.191543251330974
CCNA1	0.0600819652672322	0.151582722892036	2.04840552345622	10.0602947769566	0.213855125320765	0.060367835626516	4.67755426901608	7.59493169877903	0.0585421785079887	0.280885872886762	0.231951429106315
RB1	0.416408486949765	0.199175415318035	51.2857890887239	0.815563072788697	0.347110064159446	0.21605025163585	0.528370304837733	51.209474092829	0.130846293906452	0.324958690283342	0.236683573834274
KLF5	0.365598469862262	2.40146424563495	1.91137733531049	22.4548372095221	0.350154098211119	0.0910894102261256	0.534413049512748	23.9125902125482	0.11634516711914	0.271954601894646	0.350529992073965
GAS6	0.12937205925495	0.349411680720004	3.76761747813906	21.7217858779942	0.593955098025948	0.0695787214404543	2.0138805142324	22.8421231119923	0.0617327208728615	0.284173236770135	0.153991493222645
LATS2	0.127183751408206	0.694236949451179	5.06037783796801	71.0180805899479	0.219535390170108	0.078193341782151	0.609999424385055	70.9913470138058	0.0799265163481089	0.251550823382754	0.154033265173124
CDX2	0.226433386313713	0.312487492302719	3.76916857454343	37.255349900863	0.222474538485289	0.0925998587412104	0.429016436515734	36.5401652122809	0.0869628183002381	0.291876974353492	0.258191910932482
FLT1	0.131282183247914	0.417443504949329	6.92862701140359	15.5600625822014	0.213997312973621	0.0741404282620906	0.255922772194129	17.8289087911849	0.0732767610652538	0.724237962652134	0.361253277908095
SLC7A1	0.238952447831318	1.95939976649618	2.11543093014724	8.85003670065298	0.281474611885033	0.0564136044480455	2.0826696567066	11.6067578969404	0.0725375412990579	0.158137156662746	0.144162419900259
TPT1	0.0995372412081537	2.01283009518953	29.6294588811503	4.06120672749385	0.313807127281652	0.0751282223012731	0.555013489494029	30.4451323175006	0.194823688053898	0.211137280567806	0.148918282006365
ATP7B	0.150072210591645	0.189667535714685	1.47773275515662	8.1841746461747	0.173801131219109	0.0778133196517464	0.375091457479054	6.48941412575538	0.0795264587035122	0.278393196437072	0.1948171920396
EDNRB	0.0899770720099544	1.56779955133921	28.1605219109866	59.4796732233765	0.552086514404222	0.0662503144676298	0.494426468542074	69.666244186215	0.0599911793246045	1.96012669062932	0.20888829736748
POU4F1	0.24462792044023	0.197360678041205	15.8005614180075	67.3518542272225	0.273304663066779	1.26904609065948	0.241749617372434	68.982821506333	0.0785746017071658	0.303942794680926	0.298322051636142
IRS2	0.101604879321148	0.403253489828572	6.73789719914309	54.5744149746117	0.195188609720995	0.238714581761381	0.412146292997827	54.8286496623194	0.0617409469330192	0.203149393513094	0.403750474126399
MMP14	1.765881978799	0.160049428897043	2.7558825254399	9.63555642492791	0.262563453025935	0.19516516563595	5.42010319535937	13.7061513671608	0.155157361557757	2.55491781590122	0.593202942763826
SIP1	0.0841572178216312	0.307544323609646	2.2950051433448	40.217385885782	0.145438359795024	0.0295273665643905	0.22433644293257	40.2180594544814	0.0803174372857809	0.148176009600102	0.139898007780419
MGAT2	0.10657989391154	0.185046692363691	17.4048902800667	12.0279284486268	0.182653308303734	0.0818860213916283	0.481381601361295	21.3699317904715	0.051826099184609	0.163830366306815	0.181075527687265
HSPA2	1.21538827364744	0.589760393582456	0.971726954926974	9.49218775854201	0.161402377494643	0.0836407319511668	5.92864957838159	12.799078462305	0.116917790127248	0.277310537617814	0.222296695362034
PSEN1	0.229528838346792	0.390145913452027	7.45370496708628	6.34126415176571	0.288281860272737	0.0819873704584114	0.750211772442895	12.3405442088996	0.130675229678263	0.305516148677055	0.289793202940477
FOS	0.185191878848209	5.25206480200525	2.85009244636224	6.42807907175787	0.268437647709035	0.0322489699059906	2.80692637778406	11.4568602579836	0.193439827632424	0.51140379151083	0.301058844600814
TSHR	0.0961664564859265	0.117141287830851	6.022916605815	6.96017777839804	0.0678039703007856	0.0446814915068531	0.144912241410673	1.09326871673367	0.0281057868436982	0.155875341786033	0.0721437892345009
CHGA	0.15945366045652	0.229507130504283	2.69020528367998	14.6234799050397	0.132950104406228	0.051811560506258	0.272388317321528	13.7362074883795	0.0720891723210468	0.193192855966395	0.186905039150192
BDKRB2	1.15368521196504	0.766246731823038	1.15306938152799	73.3215714530753	0.694487379971115	0.0505333482627877	5.00620674104905	74.9240477348615	0.0852468926480246	0.259339662166781	0.142347760216999
RCOR1	0.202658121690148	0.888198685341427	1.12172282884342	1.3897192287641	1.82510603706384	0.0591948519292803	5.10469850648124	8.18921217148407	0.0822902589072848	0.250755664723433	0.510359939263728
MTA1	0.124836943312147	0.410816239764734	6.65642641925432	16.4244065370812	0.292562529589794	0.0669219288741295	0.431670990292189	18.6970706119198	0.0884492991130362	0.273314498550199	0.275891721278897
TEP1	0.129163628638502	0.345168290184063	41.6820384309859	81.2056018737345	0.18110440650034	0.11300932811472	0.496363051374228	85.2708332073644	0.0631473701374072	0.199817126867228	0.15608392840232
NRL	0.230977511918867	0.233782775705487	8.99358654884707	57.9742061823138	0.254478228954905	0.077066721644314	0.500395146142129	57.8438266064997	0.0843158300755872	0.177281345959931	0.110037514375781
ADCY4	0.135767255086115	1.47273393060801	7.80620864386469	53.9006341108754	0.152285091117014	0.0765375743015292	0.203924236036348	53.7241862439939	0.0890636297042456	0.229741975211619	0.214001208869876
NFKBIA	0.359843362601125	0.335535818502627	17.4042493957399	4.68442101537677	0.366766965404678	0.202469978246357	0.663746219917986	19.4793896183072	0.109278319376655	0.244746114105522	0.181258290210391
FOXA1	3.76280637912174	4.19254717572179	20.9293435808544	19.3188650297633	0.109894653267286	0.236255811547726	0.150573906066854	29.4575729610975	1.73282341106717	0.325469749843102	0.929521957092785
BMP4	0.0605343813736843	3.1771090250641	10.470511888642	47.3732646156535	0.166542904022234	0.0508792932875396	0.251900702787927	47.5961918774389	0.273471643476379	0.484656147261771	0.646313603715772
GCH1	2.11839812305911	0.263862679922173	24.9118286822936	30.2339016046794	0.16347893467555	0.119647650194236	0.201661761769894	39.8402601392101	0.0696962411990148	0.250810412302858	0.152559189265311
DIO2	0.0948544307233431	4.03665292233229	27.2805742812437	26.0097119869664	0.13069358294124	0.0299277566620142	0.964220064814432	36.5640398029994	0.0873264825654674	0.190637421516452	0.218960799389221
FBLN5	0.0655362221098617	7.03249510112668	46.0997706096949	55.360299461279	0.16960858021456	0.113828383207476	0.832827615533064	62.5476816913693	0.0693903568620282	2.81666130786003	0.201024743718458
GSC	0.156917323714845	0.401758336808541	3.63197013662393	61.3088258215778	0.305582652992268	0.0651831981347843	0.363990015901693	61.2206596788591	0.0531675149742623	0.221289900380409	0.223378912992703
TCL1A	0.0327513188006545	2.78151907544878	29.6098429505287	28.9705516260971	0.0618445293526835	0.08625268897245	0.25745376503547	0.689738846484656	0.0280651639763894	0.0580381082492054	0.0474636973133935
RAGE	0.248133229377732	0.191205419696509	0.80724257414387	42.2793453766994	0.389731251021759	0.0705321836459672	0.563580694145092	42.2437117408865	0.101415936238979	0.166723341748267	0.250297576986908
CKB	0.202859769402405	0.212041105521929	0.929914476211898	20.6429056390688	2.85248463361659	0.122534433120268	1.74966581942728	21.8339063616894	0.115974309479396	0.146767860650553	0.84549757208512
KLF13	0.135188380652274	0.388350158420897	12.9696786199828	28.0301486912296	0.313552482456301	0.0960789511222019	0.592890083739187	31.3559450032336	0.091971558478171	0.216230268830803	0.225898755242302
THBS1	0.146933461172385	0.72289824175414	20.4243227475226	8.35547695979268	0.225394722428304	0.18060319458496	6.46398546646309	25.6370870004656	0.116835831971441	5.71183922404266	0.398298816664431
B2M	0.534446237441209	0.248122402053486	48.7233801779948	8.44383386845369	0.357384313128551	0.133566239795119	1.04224931931977	49.3947946527116	0.0989357799787592	0.513231164587858	0.216163884122743
TMOD3	0.235848112294255	6.97514268685283	8.11774651174984	9.12187660109197	0.218839826997081	0.0855453673133065	1.31549146239066	15.5312969349446	0.0512065114145782	0.312354849733637	0.204974112143697
LIPC	0.14663868423202	0.139606336534689	1.51196670892783	8.14685742980548	0.095178607191734	0.0516532161401114	0.360368461882414	7.19361293891622	0.0437431734212069	0.139153830553758	0.115673874865401
TPM1	0.103381988513817	0.737067125794214	9.21042503542545	7.37649806800634	0.414140757380277	0.121048235511609	6.72282127560896	15.5325278729465	0.116899810848227	4.15007469557274	0.45491684406812
RAB11A	0.185552050909365	7.2897987877296	8.56364160374452	27.6918967159293	0.208990858356159	0.0780515464918524	0.38556717080935	30.0837628518897	0.109780664739	0.276373595176983	0.166865422899645
CRABP1	0.0736589218738276	0.368983304889952	2.50096282122173	45.7829171726192	0.238486615919421	0.162320905878983	0.24330075623375	46.0261093871714	0.201915488339044	0.207068945643702	1.55791051195224
ISG20	0.301084862033615	0.261955738631596	47.965482219299	62.8949401081839	0.274900978709037	0.0820790061760874	1.02158832673564	87.2718070905965	0.0563394338070849	0.228309341134034	0.151568340475656
IQGAP1	0.168410507428365	1.05101615730828	15.3281412226877	8.08319043295573	0.298904989786082	0.139051012908747	0.561007259262636	19.0062799959755	0.0960495346419915	0.340501738430196	0.216377561816524
IGF1R	0.171183566939492	0.430686394657176	1.06720166977782	4.61011971108102	0.827539843196248	0.0600055386327093	8.32131246224206	11.3026531071261	0.10562928970956	0.399683476850575	3.02612645506775
BMF	0.130818293182199	0.221526808040976	36.9005965343049	47.3264837222795	0.198882336410191	0.0973703607388039	0.266563122850297	47.2509886573443	0.0704078480906306	0.453049060824561	0.291286795200697
ONECUT1	0.260854381768412	0.30833416847152	5.87630895599732	75.6826324682487	0.225730536510923	0.119683359784024	0.331406945813777	75.8871339286256	0.083456609853682	0.280331800922582	0.229365159991718
RORA	0.36776651175353	5.38094902658965	38.7239236456659	28.1641337953569	0.0907304016941671	0.0564162279925803	0.305910103226941	45.8498973261305	0.0657897936222022	0.402078068800396	0.177925418891357
HCN4	0.191660489407768	0.320395695625374	4.48464085432006	58.1357543410987	0.146941995026461	0.0548555740759513	0.293183749250977	57.9340480601031	0.0850504764069396	0.193358966231792	0.231750398089229
CYP1A1	0.0618034543255996	0.581732213595156	0.941391468175606	4.46913534394708	0.0576758820026654	0.0956475696860915	0.295970387433869	0.91479610943564	0.0399624265855923	0.0890524683351581	0.0663377277941283
COX5A	0.230091936444636	1.94661165364265	14.9519597540151	19.54874701454	0.189328520658633	0.101795775276397	0.365633600015432	25.5738602281402	0.109856016239071	0.304710367094362	0.18886391345316
NTRK3	0.0848480107041158	3.9182541145435	35.863235490682	35.5293776959473	0.100908123393999	0.0762012317776271	0.197370151872407	6.00589021647484	0.0384788104331903	0.145501944737386	0.16545913993771
ANPEP	0.077562313551863	0.320052032617171	4.41869051432553	68.2206504571554	0.151545597582691	0.0580455689295673	0.944863565551717	68.4632037845164	0.0842427675476175	0.673484231872201	0.316401297149473
PCSK6	0.143610268251959	0.414782785089299	0.950898241355177	50.5687155746971	0.794452550920161	0.0670014170523012	1.77819970558817	50.3942480852992	0.097778560992342	0.186047194170082	0.255173521724478
SULT1A1	0.156268873625995	0.503696012691825	7.58619386842504	47.4596106777057	0.178128666927811	0.0492001889078545	0.294110453995699	47.4067690186121	0.0480945481957379	0.143606300033072	0.1083416240511
SCNN1B	2.45784414834987	5.52514077785636	4.50673328735657	57.7210913525952	0.17034000899211	0.101963075821262	0.612943972604373	57.4877448240245	0.0718636265632898	0.164297833127331	0.208766432051258
PLK1	0.277104503023882	0.206338954526602	11.8998790727503	14.1866980029697	0.136096399307889	0.0848267742304595	0.439834704284568	19.5524180234827	0.0834231220658531	0.261565721043796	0.218354569753293
IL4R	0.783144203119654	0.512772559615835	56.363565838829	14.6399450325772	0.152748277517066	0.0986912256107391	9.20982784595255	63.0977223255001	0.0729492247672891	0.197313541006675	0.0968548823055761
LAT	0.209548421908604	0.519614427539377	29.9343056995845	33.4907942188103	0.199623461143503	0.0984265526808094	0.307273106788522	21.2689143728216	0.0826928915537667	0.222425366403846	0.18274644757397
MAZ	0.170806878444631	0.207910475932236	6.12478186453428	10.1770168152061	0.39698937005106	0.0932939425173983	0.519379602019202	13.4798510879437	0.0890728057937012	0.273596910267924	0.36764610387919
ZNF267	0.895516379154985	0.101884585567555	31.4191828665233	1.455039127194	3.82199081069013	0.151882744904874	0.940560282535478	33.0539586137691	0.100669277298786	1.03793841299867	0.413230379731472
RBL2	0.373649004779812	0.316718078726825	34.9161056713661	2.19302086774291	0.4983576784439	0.0974210201443171	0.320618868979038	34.9594428232851	0.109081666340334	0.183192547062369	0.642308131469942
MMP2	0.0817950602368284	8.05495905930257	8.76823249757565	28.1287378191723	0.271709123702479	0.058846875817679	7.70619667203798	34.3511016531356	0.114060299661468	4.94306967966317	0.627375389147104
MT1A	0.167529245342342	0.452146457393699	3.47472356340122	76.861483797239	0.419732972783338	0.0851956095121517	2.95168116809532	77.4818235735218	0.0480822223608154	0.667981992633651	0.216935101666805
CETP	0.0907233345222027	0.246206977928241	15.548003145021	16.8688634145551	0.0866822255250926	0.0998721758790614	0.205507110556307	5.57937605009492	0.0460565250498051	0.127502904699824	0.0908393947030499
CX3CL1	4.37378469344291	0.490385336669653	18.1219842545367	80.1169493097024	0.217095880083983	0.274847803552377	0.30917294800557	86.8329997582877	0.0574428251592899	0.210395218851947	0.178255722346608
CKLF	2.37419768440163	0.137241853934866	34.8876394115119	1.99044008526686	0.281700066870893	0.110410109959037	0.587438329485716	35.359466658899	0.0938995531511956	0.761300536537946	0.204026017853889
CES2	0.349171114773122	7.76131562266773	1.60210510310057	57.2785449778144	0.383866905827859	0.0613345276362122	4.71260936528543	55.8588325392584	0.0675011624649082	0.205972276634506	0.114682562458852
CDH1	0.659977367639139	0.797371749007162	1.15711773015791	6.64191437122623	0.550901941424522	0.110883954172444	2.1971384625036	10.2809620723059	0.0887468262279677	0.226844216074926	0.5197858879246
IRF8	0.18191525831308	0.518748272733131	14.2411079110631	9.81626578140305	0.181729177509917	0.124339847796944	0.403664019742046	8.01305743482984	0.111748754921389	0.425641101636531	0.185296028615112
FOXF1	0.13108740709573	0.683286610050225	7.27563862673088	54.5601114280737	0.221954275398882	0.0614971074361646	0.243308175727866	54.5767104578042	0.0646181825208853	0.205975248256097	0.222407102227814
MC1R	0.182681605709479	0.31873842504968	3.21000427431014	71.8329399073626	0.294919974717521	0.0577093311213815	0.748072547737939	71.8191168383449	0.116968745474276	0.262276541650225	0.183421048971668
CLCN7	0.150117562712875	0.303391488458572	9.04788405176697	63.9307044308352	0.175494164809039	0.0937170185238938	0.39180814856284	64.9377849320423	0.0726593170418576	0.2159234545224	0.199617672636326
IGFALS	0.15321272437422	0.389418194847736	4.52779752411053	15.1786772287987	0.150518324856003	0.0989341530272072	0.404733759812355	13.3478421970376	0.0743955368903119	0.198739000059731	0.182715043794113
PKD1	0.181893989744398	0.342746168998517	3.40755243970342	54.0056185518804	0.244993799602989	0.10203211051385	0.305738298732299	54.0755489636873	0.104376555086284	0.283041060725856	0.292037238604825
GRIN2A	0.144979903806287	0.190502335373776	2.98148528640627	7.19217033782236	0.0976849051580953	0.215265458717965	0.265468342405577	4.36889148386149	0.0458442770084176	0.1641732178797	0.0967297926249543
SOCS1	0.175438116674566	0.206444679407426	32.1074214389582	74.6463079298257	0.28787417844432	1.5358714719305	0.273565894944032	71.2617958731334	0.0502218828353155	0.171114394437453	0.233833411975905
MYH11	0.124955101468809	4.14490919911552	34.6184704601754	67.5977138337573	0.204774413331097	0.0729667388997457	0.338303151109989	86.9460678535716	0.0405190412073654	0.312512559686161	2.48999564366267
PRSS8	0.991903209971136	2.23500052918299	2.45540914965922	53.3320746222456	0.202218013725117	0.109070216134396	2.73802970498913	53.7045383588281	0.048825153021603	0.129756082106037	0.0975736388586919
PYCARD	0.118346858911344	0.554819061998814	17.9134415181972	16.7453156587028	0.118812356515217	0.237614551748725	0.476496222533501	25.0915961853927	0.0621597544458767	0.119201856761933	0.137028342940244
COX4NB	0.133845245384591	0.24603242471066	4.67283773981965	37.8559599975147	0.177999897183267	0.0778575818832626	0.595606498146161	38.5022127377173	0.0804462099446958	0.16581971389202	0.160860468156551
CYBA	0.187812170796753	0.346514069403525	33.5526294309595	72.171693376963	0.3245649624518	0.0775908097802345	0.626201752816542	85.6443542338048	0.0803286589150661	0.2543901819711	0.312327890271868
APRT	0.207599325571349	0.499558853082987	4.27292704267346	56.9154528813211	0.231944804476877	0.0683868624656276	0.461936385812278	56.9825412693557	0.0753576295186351	0.148169952582537	0.242512007536327
ALOX12	0.256156821057245	0.657202422437695	3.10735207700203	56.9463489706164	0.235175285646676	0.0478906424827691	0.273388441274882	56.7092948380196	0.146187979494646	0.224906490408489	0.159829432042223
SLC2A4	0.297294914701157	0.290193568119475	2.72497276896461	14.5777309449501	0.144249941953001	0.133866087113944	0.22732467588402	13.4140686291348	0.0593713960085773	0.218675390656967	0.189596376119865
CD68	0.310842584704145	0.398081618498895	53.2465763040479	92.1710819608924	0.188165299530734	0.0982108569226884	1.48994192231251	100.979774172571	0.0759578801784607	0.361664770839542	0.188487665827999
SHBG	0.168260250255877	0.243801275850409	2.12963715638151	7.59531452502547	0.103683984637018	0.0825330993927544	0.406453412743755	5.11186386822057	0.0633144071324371	0.186411689103652	0.126383037966756
MAP2K4	0.0925863439678905	0.521766823240687	3.58873309534668	4.75487230476304	0.435323916367354	0.0772748219213233	0.753193318832942	8.17455462105098	0.10497824434	0.194687643569162	0.403587028411697
TRAF4	0.214800191213403	0.254029285658804	5.00209069678703	87.0452176468956	0.217989840675584	0.181331906519747	0.366177034661232	87.1465388655937	0.0944732129893793	0.175173442605052	0.323978421640979
ERBB2	0.195342925872668	4.99628365514762	3.46522444987862	33.2379461321198	0.20209397692559	0.112826074832839	0.330396096322105	34.2153469572281	0.116284613928948	0.20886574878758	0.344319605569143
IGFBP4	0.160444272904185	0.655921170654836	9.97529956189555	73.0575544108712	0.222383295771624	0.079481824053212	0.457244917128239	73.884666335792	0.115817665655265	0.749062411833337	0.356810022182863
MAPT	0.138600933727529	0.425858241419942	1.69617862278841	9.23734077508483	0.127644447519681	0.0607786757179813	0.240030978235945	7.73420830038419	0.064847021408556	0.154597922905696	0.127498674003288
ITGB3	0.0793500625701412	0.228750643253934	2.38876226570436	49.317673417352	0.25990652342163	0.0630353347072932	2.96447864003699	49.427030069616	0.112174373188264	0.42968610005234	0.418704809186911
ABCC3	0.139517261531391	1.39021238096622	14.0617510031198	56.3025145973531	0.100616416241257	0.0811399231696859	0.338428849397808	57.350044733803	0.0521313350352594	0.145999819073151	0.315581760218922
HLF	2.43980772991216	4.21907598967907	28.7920733423984	29.9573992841369	0.1366581997062	0.237162521924915	0.279682281828201	12.9509204013094	0.0643013463149325	0.224120549646553	0.244236425234197
TBX2	0.151103639051813	0.438791839029133	4.80833741482431	52.6967746378476	0.227053966435854	0.069944693496143	0.344133007099378	52.6820448908736	0.147600713888584	0.288134115611413	0.32554322212257
ACE	0.214784732815228	0.21874148269734	5.82615359832579	62.0702118618854	0.168291340245059	0.0814894188360363	0.294461628349763	61.9752370543037	0.0637211022956432	0.348930429401044	0.205133289286235
PRKCA	0.0603046770853389	0.395177705827092	39.0642653275411	14.7989106340925	1.91068045848923	0.140991564090431	8.51528089975995	46.4794848247409	0.0615508128106653	0.183182592124905	2.05485205959127
KCNJ2	4.212276003575	0.451907575565215	3.1132747974288	73.1107493295045	0.447801658176548	0.0510381508286068	0.2746024946047	75.2969403129788	0.528969823212753	1.41265329378246	0.663644139333936
SOX9	0.131345343328378	0.296513280882161	3.21468326164332	80.9035518926066	0.20703024969682	0.246652492743271	1.08071593322995	80.8516710671833	0.104724524528841	0.177102602672449	0.193081485367205
SSTR2	0.184866643418984	0.195758496512238	8.81160389798921	23.0974884985297	0.106051254119549	0.399174442489406	0.257813543163414	21.1350416971168	0.0689478008749044	0.223875063532199	0.15069867109525
SLC9A3R1	0.414734983563945	3.93058863890483	12.7354552174367	52.3752698126788	0.189263803241369	0.118221419925525	0.252797490540397	54.5408534362061	0.0783779022772116	0.252332326819461	0.215607519753162
AANAT	0.107981107779674	0.27603130255789	2.81823849192382	7.26245210296668	0.122280808285201	0.0720648537890309	0.386370482428661	4.72252907868305	0.0570344857903139	0.151256551339728	0.123771188797987
GAA	0.195462290030529	0.241433117015209	3.06435334003544	62.7532355307453	0.234819127834312	0.107842998743466	0.414199915969071	63.0534867587877	0.124641378992882	0.35815296580771	0.282279235761951
ATP2A3	0.163323619861574	0.683043753717928	33.2581662605715	52.8958653212738	0.293515922951917	0.0554544699545738	0.534646093784291	52.7994410633976	0.0865809716610102	0.257066050062637	0.276619838392967
ALOX15	0.173603904531897	0.140352670039718	2.56193250939434	40.8510592780829	0.611437914334785	0.064760620889257	0.379720457802805	41.3541286972056	0.119394696870991	0.360953613913304	3.31187215239324
CLDN7	3.89539985427492	5.45010995692134	20.4808289212324	8.49326860316575	0.356148174758451	0.334220039085826	0.2059941124901	23.8862077908968	0.0942861601147724	0.325230925638234	0.420029447857081
TP53	0.326675798275813	0.571997166874245	35.4317752938712	3.69639659410785	0.57702819067882	0.574977745977653	0.23961694142361	35.6015450145728	0.218157161276766	0.290946853275408	0.390891447011549
VAMP2	0.0951851295605634	0.948118084152009	32.2771346242298	5.1172621441438	0.583110599803914	0.105898532824328	0.733440570346323	32.6046415021023	0.0840333287523587	0.329876205831249	0.262961668427933
AURKB	0.160965151518836	0.256606570665787	22.0740786726674	75.8647967096823	0.180843578975616	0.196280395663833	0.448132632547333	77.7430003032712	0.0677547165784375	0.319662893870438	0.297594066542842
PEMT	0.0779188331482584	0.880872927603217	3.84717247122613	57.1994215345902	0.262712032680516	0.0883212678429209	0.709049504209832	57.4215941478784	0.0917048708237921	0.161251676443572	0.348054650523696
SREBF1	0.290948758352757	0.647388973286928	4.50435373416172	84.4390477738939	0.178629530231993	0.119086856408774	0.396277926154179	84.3586738845962	0.101469026557533	0.20503175714186	0.220915320383971
ALDOC	0.167231348859664	0.261537655442526	7.78261756107907	68.6849257252692	0.532978873679629	0.148360222840915	0.354980072010691	68.8253345837693	0.0661881191263911	0.230117729530152	0.244465124694959
SLC6A4	0.132205012312468	4.53090897895593	1.60861500355964	9.56962894332887	0.47492456854401	0.0766434814634141	0.278326264800847	7.07846675557288	0.0420749709523416	0.364499184060502	0.647050365638021
NEUROD2	0.112354044201693	0.18544974838299	2.28626657744169	12.4469647539726	0.23138758784334	0.072782056097731	0.357036304629968	11.3299545992355	0.060120810588703	0.146601258675856	0.260829485847431
NR1D1	0.820282197201381	1.13545926672304	4.51503605708255	57.6984874156953	0.129302102544589	0.0696686594417845	0.424943173753698	57.9418589563301	0.0594434966219146	0.247920901852156	0.102058540252016
HAP1	1.59460018397573	0.165423163436996	2.54013946849845	69.9541636885991	0.247887376739853	0.0904310410936104	0.247722678904618	70.8633955697634	0.0659999330599762	1.64924535841912	1.49871315212543
JUP	0.343052307677884	1.51569982821991	0.930920418445074	24.756718080103	0.542333767072883	0.108283800981387	2.98660134013779	26.3970407584662	0.110454870611826	0.283483944793586	0.361011263784866
ACLY	0.167577756652057	0.205276677058321	4.41345078681996	3.79153057964282	0.676943203804855	0.0996526257542882	1.55117562765595	9.13853891912482	0.104098506503935	0.373976461322051	0.468073211088073
STAT3	0.355806985261963	0.26126817558971	16.1987181807816	12.3617979536383	0.320594668792926	0.284359273862342	0.535421918334004	21.8367505247052	0.112374542637654	0.413760550878223	0.325472231440529
BRCA1	1.6834611796791	0.110952212694437	6.17656751778975	4.64073909973521	0.122933788330122	0.208623236465038	0.12296631461388	8.94933360069168	0.0798060449888942	0.338955438398483	0.756131912461951
SOST	0.225728025103616	0.543839407099308	5.51121695469151	54.7677143331327	0.344774144571927	0.12775924261051	0.324297817088864	54.4517691076082	0.0718222013513654	0.250164547267878	0.249125220244416
PYY	0.187425712119393	0.495239131884785	5.45547234844371	56.0214165794342	0.189073713674433	0.110935769095365	0.348607730649182	55.8533035123478	0.083090256037405	0.187830885903946	0.176835958420023
GFAP	0.18779508016285	0.242106637906159	2.37437540637539	12.1814214160293	0.147127035302559	0.0801937860420145	0.465567591544921	10.7102010605492	0.066579614932094	0.199691578188373	0.154852017826164
HOXB1	0.175394035845162	0.22394346172521	3.16573341742127	12.1619445246306	0.117887313025228	0.0810127140438989	0.226846216657205	10.9183008758668	0.0508941485331516	0.117201084530342	0.107276492842708
HOXB2	0.466228889482237	0.198042434821593	5.30448826653918	56.1850482888936	0.181563140875437	0.0907219509590063	0.381951272752989	56.3080803759228	0.0650417918567928	0.695888808686564	0.27804176737888
HOXB4	0.16981641177847	0.37069846696186	3.90823104962152	49.7993348256702	0.178580409754607	0.0776204972367395	0.324168362034351	49.6615469977879	0.0638547901007533	0.280942410815281	0.248935533097014
HOXB7	0.193642572451247	0.129944505980973	1.98777334216931	47.5904615492878	0.140351743133016	0.0695904570483156	0.33208157616691	47.7067205644133	0.0605405192513702	0.343415376011583	0.453928525233726
HOXB8	0.113376078104153	0.256635695629495	4.09895901793378	50.0685388802669	0.23831475197012	0.0574286425830581	0.448869366933685	49.9723899904541	0.0678673643780759	0.13775703188875	0.153889991302434
GIP	0.103930372023521	0.237967757279606	1.34699872751466	5.106344052477	0.09599086187423	0.128695871602999	0.254096999365983	2.53987149138244	0.0410381260092026	0.157648391049131	0.12735215954576
DLX3	0.145501655525758	0.221301539515788	2.49577104585458	66.4214167705862	0.415142388012105	0.109449817605959	1.11825855085749	66.4715230785358	0.0654359445484307	0.125909546993374	0.156365790909629
COL1A1	0.161303154134553	0.304083430451163	3.79135619243009	63.5398907988367	0.373142210692399	0.153370950066807	6.83593423142697	66.0920181020459	0.25781235285664	5.45635516506144	0.744910304240333
TRIM25	0.300121194515723	0.495717468885138	9.45115564965591	25.3868029004219	0.178769179435436	0.108994223889981	0.413093056776894	27.5466255360173	0.0894829414297513	0.161672685252565	0.233560597159364
CD79B	0.0601274508279856	0.957693273864262	30.6425859309682	29.8577833732452	0.0921416067827894	0.069559716843997	0.283655802628542	1.65907661557234	0.0510395573361158	0.107896502723728	0.0944530549136966
SCN4A	0.136992217751314	0.288825433000145	2.76726369897902	12.2965101305411	0.152671155830632	0.0762448184391811	0.248303655600155	11.1007305068521	0.0812218972384174	0.250964781494823	0.259317298326642
APOH	0.0812930459572839	0.0940718685328142	1.07731403732711	4.66743863211332	0.0836564282621695	0.0580909609417059	0.236213353388438	3.56117581649611	0.0330517796387182	0.153209784244158	0.0792387372999162
ACOX1	0.135482412143363	5.8674394368878	9.13380550716913	4.81461940844366	0.296880519745314	0.0965156237153764	0.266413254117518	12.9157416222755	0.154949161263564	0.190284032975047	0.316183682158628
CYGB	0.117268011348462	0.225151304184809	5.745643404808	53.2462327345174	0.293758182091194	0.09974067814106	0.421714395894799	53.2475180629845	0.104898418853927	0.400002352122672	1.04581626278736
SFRS2	0.236759482412615	0.345186373862181	23.4764498580342	5.4938248512464	0.253767798879733	0.151258562604474	0.291399209077555	24.9300572852455	0.104792392348422	0.307253542870159	0.299346984363133
SOCS3	0.119847832510514	0.377654634238948	1.6690971405624	45.6817031216708	0.315024176846083	0.0551317414852736	2.0224479512226	46.194666519105	0.0931876693361723	0.345434431067745	0.473931610508781
NPTX1	0.181295917161251	0.324440479139409	4.60028339237249	44.9478066184689	0.213353005022802	0.0834304075234253	0.451773211312327	44.4241837007635	0.185147835141995	0.15086373675051	0.220679771590867
ACTG1	0.250233889909072	0.877765008307045	21.852899371871	42.9512500690974	0.359648811040575	0.12598634165506	0.649688404304292	51.628536718826	0.150936358463006	0.352372981123611	0.292976818922998
STRA13	0.0748772227832432	0.78724332628488	12.209052859042	30.7006957644312	0.343993915888875	0.0956023135619747	0.262022806784117	33.1496515407857	0.103903887753191	0.268305461925388	0.318349550771896
FASN	0.153191035061841	0.624537959043701	1.70034934957192	62.3410061215722	0.239436516746658	0.082703897458679	0.411759226035046	62.5886826583816	0.130580580988202	0.171270749873672	0.238817846043931
TYMS	0.264000376943621	0.25030497828557	12.5892792785774	34.8203262590558	0.145318658034078	0.188583794272277	0.202848601004478	37.2260059624518	0.0865379995557435	0.299679321336744	0.220054434477755
ADCYAP1	0.124315184960238	0.25653173838625	3.78800177500648	43.3158662029791	0.285433897416914	0.0688388982668438	0.555201382971006	43.1263360833694	0.0727523920961385	0.326374066200387	0.318881983727213
GNAL	0.103846926163132	0.55609847999197	41.5716513391637	59.692109465583	0.125961507592776	0.735505531890666	0.53863426347624	62.9553844219691	0.0482263914955256	0.110775732482472	0.106707823558143
PMAIP1	3.43390927637258	1.58808540950245	37.7555712190092	6.432286299731	0.119299263274405	2.57808774196886	1.82368220552049	39.6070854138702	0.0414941186425656	0.183310483654733	0.0608992184098194
SERPINB5	3.55717781685444	5.46082620844861	1.58493998891756	2.69444127398883	0.473648086243248	0.136982078602474	6.51253636865793	12.9025767674531	0.186161998898641	0.409036247950404	0.616679061050672
NFATC1	0.12108522213458	0.389165711064994	37.1698524046138	67.7982494785598	0.557385164387468	0.0965290882927567	0.66973300986215	76.1675528322189	0.0702378874111568	0.279157805356852	0.25326385116869
LAMA1	0.142257179597175	0.0994284381406751	0.98519704318659	11.6650129683381	0.353581617648931	2.17699368884112	4.94605222933293	9.59718771495579	0.0513699137459571	2.41860632237724	1.58527288987104
MC2R	0.066044125896775	0.12136321418989	1.55055854046403	19.82637222143	0.219248429791927	0.0509615073367025	0.424967804817743	19.3951246055487	0.0431666372450392	0.132583870509037	0.158007405772793
DSC3	1.44240524061843	1.26830090035678	0.615949950964703	2.76174939500345	0.668230217781322	0.228567213513267	10.9330300597801	13.1817636402809	0.0891460890313377	0.823071515840922	0.573394530250273
IER3IP1	0.306408230762477	0.25577355339739	5.30642740158173	5.12328880285056	0.222794652421602	0.109992246556759	0.397133557639906	9.62589814163343	0.123931244859555	0.3975578768651	0.268324584351867
SMAD7	0.123484437815619	0.202612833496689	5.21202709243924	53.3016520483161	0.272848984385549	0.158386544055064	0.563926334491708	53.2937195551519	0.0661062290684237	0.226737820852165	0.211907135828703
TCF4	0.18428718130455	0.534774027650696	43.0842770700694	9.51606326721793	0.245778930311774	0.0917824312526514	0.331555683662073	44.3926816411065	0.151974209462641	1.12144574551394	0.525862457907416
RAX	0.185042897150324	0.387558461742016	6.40009842234838	50.7244093087004	0.199396190657625	0.0830851651041519	0.251376268738929	50.394927968095	0.0768792841471508	0.291830228527174	0.241135595869969
BCL2	0.758594290164589	0.313408186728816	31.6563854683525	70.0285858256233	0.177172677515951	0.349139464021945	0.197004386825621	77.8950862657198	0.0568601624655086	0.281554103510021	0.352616726920589
CD226	0.264698403431382	0.378672570748478	22.5525820496127	23.0775004308889	0.0894856859372782	0.10855445407036	0.220287022981166	6.14800247817018	0.0463500444350788	0.244342935960825	0.0692110421938214
FBXO15	0.174294956419945	0.146660712230903	5.8845147535095	8.1015640374104	0.0866237674400376	0.151717104519949	0.135755678179843	4.60649634783073	0.0442809249695744	0.325237008292047	0.124942283521588
MBP	0.189701900985963	0.994726094746881	40.6968583577532	65.211387715137	0.180753159772379	0.09448376777175	0.413374285705779	73.9229934750529	0.0636808049624132	0.176073761033721	0.14402598152698
BSG	0.261811290578993	0.264668681992505	2.31112156453505	53.1841738399823	0.308739971848925	0.120663274415914	0.850088170841547	53.7087759378757	0.077077846070787	0.251978103106396	0.273155977410381
HCN2	0.11842533737162	0.386421265164403	4.08411894086183	45.8093910213405	0.162095474412768	0.0663508837400237	0.309783287497256	45.8948412023119	0.0751120119292833	0.157362909004962	0.162559499253794
PTBP1	0.301393581056544	0.381091632845683	9.29195399014053	12.2904835760774	0.210864327094424	0.141894079719998	0.57530350552878	17.5620055285625	0.116951365408373	0.333240904062242	0.270990403468667
CFD	0.151666389447772	4.1766671862439	4.78729313589244	76.1912704732571	0.244957109230427	0.113117981317488	0.349663518699353	75.3862228211173	0.064798376937833	0.265953245662127	0.500667578077423
KISS1R	0.2056011204072	0.359109384858668	5.98634832078592	69.568257542812	0.243463549371725	0.0865175467109208	0.271246440296893	69.4847792208759	0.110520125536983	0.237691719767361	0.194810308060739
GPX4	0.307827386856298	0.491525420693468	47.3292584745308	10.2130473401173	0.211799759567303	0.355800893586391	0.253804844571517	49.3137690969748	0.0958728342783177	0.512327327372901	0.353176770600971
GADD45B	0.158894771042691	2.79107448728534	13.1485720425677	83.5883876576934	0.20314761185901	0.0934958432058946	0.290268455222761	83.7587485239471	0.0915605086669887	0.266440415150886	0.204466049142582
EBI3	0.106173173022295	0.355340297354671	23.1930936054565	23.7011744752933	0.116387538816501	0.0860932683208753	0.243865889286925	4.52835562284848	0.0683163535247673	0.116236506311135	0.154726731030695
ICAM1	0.7331243879222	0.0938357890805284	34.3991097966904	10.1248724155219	0.246502009086545	3.00580376099344	2.41504876398378	36.5508763686593	0.0622077159564468	3.3590759343906	0.196063977702964
SMARCA4	0.186398834406684	0.660967210960734	7.87780518963307	5.34613242502387	0.227026616105649	0.179853031890629	0.265442107081699	11.4388181582604	0.127893160526851	0.229621378346852	0.349558673626317
LDLR	0.419008630490752	2.32487097082702	1.0761312125088	5.64730444789935	0.740569452731694	0.114222522028069	9.47215614031263	13.2560272880998	0.118363448310477	0.352283893310829	0.186338917388044
CNN1	0.10007290626145	0.773550755178271	1.89283234039739	63.512157401518	0.254854598735345	0.0608077311516638	0.466760393517783	63.6210696835676	0.0632289202250099	1.82364221980665	0.420678176209845
JUNB	0.173757385671693	0.628862249347687	4.1972151613383	13.4512096213723	0.31086080305564	0.103879885856628	0.9669974837631	15.9416750321064	0.125305275128738	0.323235205366483	0.198875330089505
CALR	0.199519780775044	0.36730675057532	10.9604852369861	32.8589515386633	0.208306008312045	0.143943296875997	0.655511231975072	35.9031709071735	0.100543758928456	0.409350457497248	0.353718275752496
SLC5A5	0.137755969389732	0.270369439907348	2.0667227056247	10.6596311631703	0.132332656392552	0.0661341656444617	0.319699429865722	9.05789981691733	0.0573490752925783	0.188613012617084	0.111744766486736
CCNE1	0.358606038936072	0.141093310192532	4.60715753777851	65.7024060320255	0.133241204367547	0.0749506567895037	0.407324004948992	65.9557053487758	0.0586656563387499	0.311022307459093	0.17170776579029
USF2	0.245803075595937	0.430352911046032	39.7426991689231	40.7311865628673	0.180648399586257	0.089703171318163	0.258801437861231	57.4513055175893	0.0727279557257341	0.250403183428457	0.197957188001728
HAMP	0.192066070514611	0.322874817148108	5.3413090701103	11.7409871369788	0.151411103453522	0.14712398544571	0.363067657392193	8.46887060781896	0.102764132644596	0.279384794133941	0.136128446287829
CAPNS1	0.276073288497827	5.46111565857609	15.6071598566487	29.0395580547599	0.164666494834632	0.156815124609674	0.316080166447422	33.6244888252243	0.107890090802323	0.243067560750037	0.1924333861182
MRPS12	0.194050280965667	0.175081998973543	2.80199412586505	34.7313171404532	0.259245675637849	0.105139492810148	0.515123569850833	35.1946591189478	0.0842195770690727	0.199025847978594	0.236763867716652
CIC	0.231214139510289	0.338039918276238	5.10757544978235	58.9171590924557	0.161713551372334	0.105919983962591	0.338070758725705	58.8700221826293	0.120541967618267	0.233438460112374	0.160940802493454
BCL3	0.228676337550638	0.438063181091512	25.5195335638065	82.2314452510195	0.241862129006559	0.182976221401848	0.481748503272457	84.7004745974772	0.0805362410053001	0.291304518253662	0.278695548745453
RELB	0.176385002208136	0.257888224951046	34.2680129987925	69.3571567153643	0.160377845344738	0.451775382450458	0.430154193457834	75.4552570274949	0.0737754987082872	0.15798139488281	0.199081606838438
FOSB	0.243894103147258	4.84653148439497	1.00819480017767	20.7062825901358	0.206454257713159	0.0515275820899551	2.16131967782754	21.9870675244791	0.147301088016791	0.212563709128689	0.185975195822979
FOXA3	0.138640221737089	0.228353420157682	4.2930910498813	25.6325334385462	0.158494813492407	0.0721445385477649	0.327417113303519	24.8694312991324	0.116862728199486	0.1729638009648	0.213996961958811
HIF3A	0.11984899135129	0.415126128112859	3.12951911573117	14.8581942775343	0.27916343929805	0.0727495233107072	0.180717851792674	13.5419638620574	0.0744707102788701	0.245114341359577	0.212681724390994
FCGRT	0.22691504217893	0.717993974662579	35.8896536419126	60.9606308323146	0.113291009138014	0.198722671761637	0.225237697150222	62.5228255726241	0.159203915196133	0.498056661064696	0.423982283386605
ATF5	0.301411253327255	0.164165807269444	14.148156165507	66.6882851961196	0.32788238928254	1.13660431501533	0.269095106687359	68.7061539837452	0.0959288945504064	0.426782565026512	0.649502669039967
NR1H2	0.20941362625227	0.337644086692279	25.4653044014864	5.59972265247948	0.160024290648016	0.229427806411982	0.365387352256031	26.6925177020213	0.0682979982696489	0.194267913784701	0.206766305745861
TBXA2R	0.142789299184359	0.214624789227781	5.46524697713071	20.0853734375456	0.17938561942994	0.0582953501561075	0.321914311569364	18.5280771417737	0.0622534054168188	0.31022286832178	0.210558406992518
SEMA6B	0.129011440895271	0.340270197010134	2.509852397476	64.7932399063542	0.316108022313931	0.0683665776666842	0.633380267147016	64.5896036534913	0.0933880009590046	0.388888622253463	0.214615265040995
TICAM1	0.210804121835408	0.680299051396982	7.12202497977314	54.1860253331547	0.18922230039531	0.115289454724429	0.345497776418058	54.3750505303149	0.0674580031516194	0.213395891871188	0.15782142619074
INSR	0.195279648136815	0.158840193054436	2.46192464469078	11.2786334398268	0.400544665554531	0.125799760845344	0.494363075937367	12.8310626552529	0.0734975944024016	0.376447607357274	1.07925515417679
FCER2	0.105576174640069	0.788158263230627	25.7201090776479	25.622750196121	0.120309210796054	0.0575397741830186	0.226129784240812	1.90952068349751	0.0492795289596024	0.100781521832752	0.0801936008575921
DNMT1	0.828042304985189	0.232341871905124	50.9301336805477	3.41492335286203	0.315850904639192	0.164025496111846	0.371814449404074	50.9990748686122	0.086018423530497	0.394582735816059	0.253017749288125
DNASE2	0.340198053221614	0.222014245195399	11.3109422974024	7.23014074697476	0.193350896347537	0.229973431164235	0.269289617295689	14.7375341884944	0.0628036734188878	0.326455020257933	0.296404971601331
KLF1	0.187662025212428	0.29646437311321	6.63049615926934	43.9063403659723	0.221608239609697	0.0994589718965905	0.294721009829971	43.3901466021701	0.0935213283981166	0.2583138053532	0.219069658026401
DNAJB1	0.395134392230299	3.83128681760342	2.36629322539235	6.56735336487462	0.305602613387391	0.260117468122842	0.350975691991711	10.6355674755337	0.0854442832167113	0.239186425556248	0.221065888666579
INSL3	0.168005971583696	0.300725840803655	5.86376553600816	8.70048062068038	0.111548457181068	0.0794764307535001	0.234276789219217	3.65341275957554	0.053447407451491	0.142554794593744	0.120765029389197
JAK3	0.211057822546289	0.266775012838607	33.4407131591958	62.7270281271594	0.239252490829631	0.119074652149287	0.448606643656455	62.7989864564882	0.0749176353332116	0.316773814782595	0.367000561277357
JUND	0.157362828273637	0.947549513227675	7.39085982602283	12.0137971892487	0.221726043203425	0.0947610847012429	0.376636057520901	15.5940617752729	0.0912756512864769	0.231645101710103	0.190197531834054
COMP	0.169369232782152	0.206074802120338	2.20928385243306	51.9019805388468	0.232476635501137	0.0938480184713918	0.447677150273574	51.783519299674	0.0973341188901337	0.35035430089363	0.265234564450379
CEBPA	0.162118115525872	0.599326045164515	2.60582407534029	18.4482048517126	0.13652135243918	0.0753410845085848	0.262596340556539	19.380924964557	0.0657800023755753	0.145744047080949	0.186730336088569
AKT2	0.200754404715817	0.45471555708399	12.7076930105506	22.7208301549664	0.242530528112954	0.105554842544774	0.381368515446697	26.6979427722534	0.0760309612088876	0.287565048237772	0.174814790936312
TGFB1	0.176048633438104	0.136898170748922	47.0025142725212	14.9053069124945	0.252952600609917	0.095150248833881	9.22399621426568	58.0019771185194	0.0977813636898237	0.320984403553365	0.27659975179877
SIX5	0.226842143831821	0.350007853723217	3.61512505411505	71.5058362775068	0.239477017570564	0.0746538236930597	0.419377310749835	71.086369926442	0.0841831028710883	0.238626659604241	0.246494969403053
BBC3	0.202196923516868	0.373106861497398	6.15379428204503	78.1247419543519	0.236775035106529	0.0993784544005227	0.400871767540861	78.5650458378951	0.113715685580967	0.240632937659842	0.237378379725982
RRAS	0.13790169938137	0.257174163231263	59.5784310201577	33.7204660054892	0.190851548756644	0.163839751466556	10.0810930981463	76.1679075818185	0.0420360275422692	0.285196537981919	0.20842704405699
TNNI3	0.130147315001413	0.314177933521319	5.39349349770456	22.4259965432987	0.245920624575992	0.0720025811446903	0.282453356025711	21.2808308324213	0.0636932554730065	0.214153422673223	0.208883955149458
IL11	0.206575611261957	0.257725771679232	4.32868804346987	50.0884443374102	0.411344869978913	0.0788028222349413	1.62232849647259	49.7393350023458	0.0625211386256206	0.295293814491795	0.217371072805265
PEG3	0.0878786112495572	5.08348079627591	28.2065637289643	28.0626774943207	0.0826898414968806	0.0631780550417009	0.219475385362425	6.22900479533897	0.0449802957273522	0.11278054794708	0.0744504626137563
OXT	0.203412156973674	0.433767949521254	6.66442509919373	67.9979966099606	0.207362876104954	0.0785235714502867	0.366755178542408	67.8794915935743	0.0922598897258314	0.24280089762341	0.193266981940559
PRNP	0.162303978741463	0.554340038455154	4.19715565182991	7.63413651840067	0.360657121167327	0.12538289517193	7.60113862235213	13.657080932499	0.0637287379298016	0.312206152603875	0.403005179161777
PLCB1	0.0692396277687364	0.29744225849389	1.01090656467725	35.1019095801345	0.161720335805013	0.0672744816966788	0.53119608393862	36.239144492503	0.267130589405956	2.05574975863387	1.52576342158719
PCSK2	0.119223531294345	0.207718670729461	1.94127925572969	7.2614830861194	0.143888452038178	0.0749827168757664	0.298557096638389	5.2911269194675	0.0466078583415675	0.20200546957248	0.115280618026465
HCK	0.26476421904314	0.277577401181274	34.6542429200902	74.6663908288424	0.164221896721771	0.912943140077717	0.598738617427969	86.3856281310508	0.106562388467089	0.334186456773424	0.857910544540904
DNMT3B	0.173914223799551	0.145066881830924	2.16813934221662	68.8499927455197	0.492704989682132	0.10204860484275	2.0228922348376	68.9402879268168	0.0750228341928375	0.351153923362009	0.250510444379166
PLCG1	0.215373040502977	0.38730465446424	14.4716326974663	7.6943991917461	0.206135197480471	0.0775159608694301	0.427192400425121	17.6049137448443	0.0974188207049499	0.343612320848043	0.25318687170112
MYBL2	0.236945213551668	0.200277860941024	49.6008249738697	24.1368903972607	0.149813353552682	0.0774710474573512	0.492179666936718	52.8798080318687	0.0661311937015767	0.282795815808089	0.231300817165326
MMP9	0.262979397771126	0.215629751398776	39.3849736938739	75.2590990991262	0.287030609501573	0.253502305149055	5.71263889467627	76.929008001543	0.187722889432008	0.829606675614758	0.620356166223178
CD40	0.197313989281196	0.208254710042226	28.746501433678	75.9849824116705	0.243249146451987	0.262803752084055	0.455046581610221	84.4798394760691	0.0336812652681829	0.20245585034948	0.188681479945748
CEBPB	0.238095171334108	0.317433415796503	5.3637583937512	11.0178070460497	0.196684190844482	0.0798459554097955	5.58063489238384	14.8611286502412	0.163265073346188	0.717322753715336	0.309294161530681
PTPN1	0.157025009841372	0.21875638598517	46.0664030503092	6.33301307786143	0.304039505772162	0.137344745422862	1.23711844056302	46.6679398202377	0.0746072996887583	0.22234935165995	0.202680587449516
TFAP2C	1.12130603343643	3.7271769730361	0.473120581376773	4.06646037254609	1.30660113890832	0.0625829189980826	8.19755262780189	12.2918541580179	0.142074232807182	0.235954364171084	1.260568670207
GNAS	0.181989369856131	0.605543770180251	22.8565278524551	41.1282050051887	0.254194668391292	0.11748137133999	0.411668631335491	47.2482554217752	0.104460170918873	0.261849323098054	0.295364958515643
ADRA1D	0.125959977866766	0.272410545095322	3.67795679987894	49.4855336308314	0.204814447841739	0.103356580642088	0.601296030598685	49.1887270607504	0.0923952270558146	0.222875211166589	0.164936109437438
PCNA	0.593734868174987	0.216054764276823	8.98475371107708	3.66017665142191	0.217815222601315	0.358862566165049	0.321612930346911	11.6218725969624	0.109257992705043	0.406408101248711	0.326653034914954
PAK7	0.103663338539892	0.159887794893322	1.24363540004601	8.04177669328471	0.303927229090767	0.0668868533361732	0.25032723876964	6.52598087443018	0.0573427174296166	0.582580824539962	0.900523826461652
JAG1	0.26531667467645	1.44440351288182	2.55688164313584	12.8446991188382	0.262875734144536	0.115062648228617	7.73262532059255	16.9181675330372	0.250730469982601	0.676257529266623	0.341761226810879
OVOL2	0.105293089614626	0.512993233002607	1.28194190179995	65.1965260763319	0.252022899020758	0.0727596284622967	0.47462975963108	65.1476907159476	0.133966761392104	0.174783641076075	0.432356550255604
THBD	0.213001845554724	1.42701453825907	5.16666198402823	78.8146976575049	0.117643331900508	0.052831514592824	9.29982089106806	80.755928506511	0.110811838227524	0.418637904355739	0.100201160452522
E2F1	0.447697994629064	0.201813401286365	4.95020651543211	70.140136022208	0.188853674569302	0.21260758765701	0.25771444425882	70.2042311119385	0.0681478488149755	0.323309656668814	0.306020497196038
RBL1	2.83944501559484	0.185651221742903	23.7511165264487	1.99739587993716	0.141003390002322	0.0961106124295908	0.19905171904624	24.6597370257958	0.0685813241395135	0.391004077178233	0.227715205649291
MAFB	0.13743776417938	0.944387565254744	3.92221312646252	42.9637720167144	0.205637215030892	0.056616877569192	2.75974787574869	43.4115221100611	0.0585813549808249	0.186900588311299	0.0985973674143278
ADA	0.315411922724759	0.263439609257245	50.5457091686969	71.0126378472106	0.143308880599323	0.0826583118590067	0.4625181865537	77.2693528524207	0.0634477448922224	0.229569975877336	0.18537418088381
SDC4	0.806053652969554	0.791082149056573	4.09136710038298	11.8915340805979	0.18956772450491	0.604813090920893	9.08135326801565	16.4805190094192	0.0776279746960026	0.223232913826613	0.194603735598683
B4GALT5	0.588860089636892	2.37417546669675	3.17384542164881	7.22217743512813	0.230825919552289	0.0520861162737979	0.323687501229435	11.0524277428721	0.13521418107486	0.498137752848075	0.503220426012336
CYP24A1	2.67046549125606	0.198677102257961	33.9983358217662	64.6011655028886	0.0527668388798313	0.0866670871632633	7.51911068350638	80.2080635594995	1.6309664907853	0.212323561591417	0.111000410084458
BMP7	4.34122288916496	1.070121983239	0.882440579347116	50.9258490920377	0.380265950614582	0.0568951485430557	0.28480335857842	52.8314875618959	0.655872959238136	0.560752739294801	1.26795323253125
GABPA	0.222339977976887	0.590519046509405	45.1145172578123	9.05102022958991	0.259524786927873	0.124629185039661	0.271770913934494	45.7252312839097	0.129907762512918	0.247542423903289	0.152323715749862
IFNGR2	0.305435676185392	0.192157197632863	15.2575424481771	10.0099864260843	0.193498213647958	0.274036997781239	0.70038220453	19.4498377110203	0.0791352608002535	0.230285903728506	0.184048185174217
SIM2	3.99105838965536	5.19978320355481	9.3560581393796	62.5264033154702	0.140443301580927	0.126651995589882	0.186707838824779	64.1019665423358	0.0595760437309403	0.149041529225023	0.219281935253539
ETS2	1.79114814238102	0.499428645686094	1.45385043549963	5.24709845232972	1.57194813428142	0.0791104327638548	8.74303692926148	11.9609043014412	0.182571611249659	1.41435449891906	0.294891450489685
FAM3B	2.98892586947267	4.42605945811588	27.4067591450528	28.1593069157468	0.175567944942061	2.1278780567532	0.164573083742715	12.3435159803805	0.298528451609281	0.173845084141282	1.92388685807337
CRYAA	0.185617952314888	0.234398179994474	7.49457327806867	30.0247313544919	0.251448012109212	0.0617926849599012	0.361453618485076	28.7003806434704	0.0902469700654478	0.471935104263439	0.229798908577609
APP	0.46750941724514	0.314501555463909	1.62047205488194	5.64734772142234	0.485670157402464	0.185344365484431	10.3278775100634	13.1406975593743	0.114376387256733	0.990332709695114	0.476843143737795
ADAMTS1	0.107642280513897	6.46738065796017	0.692693438881408	64.9674432576651	1.18774975080526	0.0438831073492544	1.6053183678128	65.307894028582	1.48653662486442	3.07276688732321	1.07379335686025
CCT8	0.139235822353246	0.280545110174094	11.5426609934229	41.1300538836984	0.146839352871631	0.0840636733170922	0.254725284398627	42.380553598234	0.073646766281003	0.196400722949289	0.112159503851285
HMGN1	0.248338588020571	0.389914434464871	9.9127771439037	49.9620344009344	0.236245345842783	0.087618439790245	0.387690612562012	48.9415989047167	0.0854248575451862	0.235690335541582	0.2604307388976
TFF3	0.0732939537639493	1.98744730179125	6.13791782071609	17.9273668740446	0.263708264742534	0.0804810825265196	0.281368732770998	16.1789521565838	0.056119168056605	0.251706456174488	0.480882702856274
TFF2	0.228082925406781	0.172831621189306	3.18709821539273	24.9155737149117	0.13870142832213	0.0742495139873194	0.308065976972962	24.2112003658576	0.068512063116784	0.217858703489446	0.182188381555093
CBS	2.25688511158983	0.214626199479955	2.00874713994992	75.6602310265239	0.144420435792547	0.557709998818394	0.20872080775297	76.9504780128543	0.121573499988481	0.783559971903405	2.28471666890926
SLC19A1	0.150576078700955	0.28563716100018	2.72881773023689	60.3846486305052	0.207032913236457	0.0994446008336235	0.432206978847502	60.2915696344574	0.0920840392804935	0.251530070726025	0.29073880062394
USP18	1.90424664104831	0.160855727281731	2.01653146188736	64.7257902240337	0.164378477764496	1.98819403501828	0.443816505808314	65.0684412381729	0.0621856075293238	0.207416361527424	0.173061303099239
MIF	0.180518487896428	0.319351118262091	4.19988227727486	37.9912602459041	0.281238049178583	0.097789606187009	0.842256101548666	39.0842953004291	0.114343811996354	0.416510699404863	0.305550228248152
DRG1	0.266490096965495	0.177360289355499	9.70777341494343	1.79557625098472	0.578447490710713	0.124749906106198	0.436025486437602	11.7266919975514	0.103349001025564	0.430767803021546	0.542867957693763
TIMP3	0.148926007692935	9.81111037145995	20.6744881850021	75.550735838995	0.303189459350024	0.0780390859385659	11.2356910680637	88.008929272536	0.0996820400103432	8.22796411504848	0.272046030230807
HMOX1	0.0924708394463419	1.28641039649827	46.7837474762255	76.128533007003	0.230560591320251	0.140136628270886	0.45980476425395	84.0745804359576	0.106848656455883	0.254124069034265	0.168559485840017
APOBEC3G	1.30894840728192	0.13963023633915	31.102763141162	24.8944217358547	0.130870883692015	0.277173493863431	0.487155223920955	38.4392232510636	0.037778105882306	0.363570939336264	0.130210524787715
ADSL	0.128722020489389	0.275500420110132	16.6057425928591	12.3014498723439	0.223910861850699	0.106906543964896	0.502377699824547	21.4481612555931	0.0958118654316613	0.266093093260275	0.321824474163171
SREBF2	0.174584111900578	0.599098376818416	9.65609449017508	16.4092688740299	0.204238161317263	0.147092894603505	0.376754301874445	20.2826840944166	0.0726478820550866	0.178732156220781	0.166783962581096
BIK	0.203012128792235	0.187550667306414	2.83386708621915	44.7435421081363	0.274744935337271	0.101824779023156	0.378825684430572	44.6288628650293	0.0759241235272859	0.246537940703205	0.401539207016097
PPARA	0.236042023616692	0.295852284778477	3.96349960745657	60.7463064255687	0.1450317133409	0.122504241102221	0.358808645303601	60.9187468231659	0.0488933022446051	0.190157772104969	0.193348959285802
MOV10L1	0.119035508706424	0.189454814652394	1.57946916290328	5.64073878036736	0.0876483584215133	0.0778011625787053	0.369277958346431	3.87819835385625	0.047989706413823	0.155559267937089	0.106824219949969
SLC25A1	0.168733536395457	0.356870379124479	3.64049975151306	15.9023048736519	0.234299221186971	0.0986499530773538	0.649022354333813	17.4793468978256	0.100580927656031	0.200793800819238	0.290343107365598
OSM	0.156761926059259	0.137758761342507	2.62456218364714	56.4264959975571	0.348717433447615	0.0862586538399997	1.63763282985761	56.3187530142167	0.107709564562922	0.386304175464194	0.271012544007908
PDGFB	0.0793873075359134	0.235522071727327	1.21746048688841	53.6353209527333	0.656449110715041	0.0970071067072028	1.44324105205097	53.8022254220807	0.100114386600347	0.347939246734948	0.648805708380565
CERK	0.145244863034414	0.373598103927249	47.6414004059811	33.701781514016	0.352986722838265	0.133315694424753	0.44364645315914	55.9426877501649	0.0867797453941151	0.276475288285943	0.564102439321158
MLC1	0.227310459835373	0.264330572868869	3.1536123628036	26.4445831818595	0.183553419256147	0.0838359112776203	0.390803375562188	25.4259288660164	0.0670006263084729	0.250291027503545	0.232122640788617
GK	0.230073480922262	0.42423809072191	43.3551935403814	31.9837915234289	0.156128897319992	0.142409600120608	0.473328079252695	52.1314381106491	0.0819899147390927	0.357270329204751	0.153548896985945
MAOA	3.23917951399	8.17970485130638	2.66068631807167	84.7273843684464	0.187656563178214	0.0448360887531575	9.0057780465844	88.5528285790452	0.0829850998250755	1.33745054117795	0.552220189669925
AR	0.149708813532933	1.03947550534589	8.66249672762114	24.1038955728643	0.15103876959501	0.0985498875566087	0.188278866789759	22.2415930834909	0.11814708841009	0.270296369841624	0.178581064342911
EDA	0.159147928624505	0.214161775014173	4.88086456775634	17.1186376172877	0.129697169933615	0.0491996495812308	0.325710714813213	15.9679838804257	0.0688735848793142	0.212502830610882	0.139697868744307
PGK1	0.237432816229892	0.449718014391848	18.1450848492331	116.312910615832	0.292676027074114	0.158784694597715	0.698173004994964	116.446759473426	0.108680979248394	0.406780957164632	0.271573727724044
RPL10	0.119440687950673	0.513082128994116	2.26591883210572	5.86481173213497	0.0667829777196658	0.1580051336011	0.273168081426125	1.79095397072808	0.0525814327193832	0.0987397599112291	0.0876225138921587
NR0B1	0.118917595005817	0.146063802607531	1.71265781734157	5.93300013106997	0.0771350125009579	0.0823941436204693	0.217228814660317	4.10499048289349	0.0519175875565181	0.18006061723925	0.156228058390801
DMD	0.0870570162855425	0.650013229678523	6.63318975597049	47.1689671369695	0.21552852106713	0.149359938380049	0.190954603473654	47.6596966032549	0.0303287247904281	0.228055654296675	0.185384334859444
ELK1	0.229901741628695	0.21979986864828	4.29288693630856	82.1386489804708	0.174919379771151	0.140590385409783	0.487540760832295	82.0829551421545	0.0929800639619659	0.222298929773777	0.191412810943221
RPSA	0.207114410180158	3.7528348560609	2.56332628663957	6.81503941377214	0.163118292616759	0.169453550349716	0.164112281495749	1.93705949184412	0.107485660425844	0.0644187249827147	0.0555936870782545
ESX1	0.160739839574989	0.21874295821933	1.71295891451213	9.01993667722013	0.106539553533934	0.0744453675957661	0.33515183367867	7.93915442771332	0.0620036629055131	0.212186502832728	0.166250202709252
TSC22D3	0.203872633609861	1.53241268569946	52.5010332086182	19.9311039395194	0.212330578813609	0.083338844116248	0.482271047386216	55.0322138071042	0.080206377947047	0.410463058013289	0.180380244288886
ELF4	0.32386691567172	0.162983808083149	3.57522183299349	5.38134461824087	0.377846706078476	0.100338437680581	1.09208895424329	8.81694891588056	0.0679395899682563	0.226674391555598	0.395977564474958
GPC3	0.119141562530978	3.8886859704452	31.6367294938472	34.854439023388	0.266760263747233	0.0191863010678025	1.4753182284678	28.5735152824802	0.1660730357658	0.250942924305048	3.08413086878839
SOX3	0.165287842403215	0.478159083997888	7.96429835878138	59.0072262605242	0.188176986695878	0.0877628518733192	0.336193831082968	60.3377270863026	0.077277799311164	0.242976920507272	0.218229535113741
L1CAM	0.10063198234898	0.273642313241	6.05198331937138	55.3977889615088	0.200019994694624	0.0907525483582792	1.20179203824462	55.2057565562357	0.0805450122548174	0.117897947643195	0.162963002834213
IRAK1	0.150466351241913	0.30163446913297	3.19784042932493	75.5523948510781	0.259128647440702	0.0590985098398553	0.722193437047103	75.508772747455	0.0674035010187842	0.23945539052231	0.223670496151565
G6PD	0.195049643302101	0.891710359560832	2.42634354620625	16.4604552124784	0.22907182414217	0.0920729493698067	0.389211325279711	18.0454705384901	0.0816453980457183	0.156534966656064	0.43735247791097
ADRB3	0.133677395285884	0.22221914671562	1.27966879497943	5.79434904614472	0.0597048740125576	0.129320833613469	0.224174585152935	2.49343475530426	0.0780178114218631	0.152986407681717	0.0613147026180106
WNT7B	0.93496283391232	0.871972735775337	0.431451389746449	45.3661651770073	1.40663271434037	0.030114616574863	4.17996983135095	47.5142172529625	0.102425269079342	0.50530993902874	2.65906885491632
