# Supplementary material for: Preferential Activation of the Hedgehog Pathway by Epigenetic Modulations in HPV Negative HNSCC Identified with Meta-Pathway Analysis
Source: PLoS One. 2013 Nov 4;8(11):e78127. doi: 10.1371/journal.pone.0078127 (PMC3817178; doi:10.1371/journal.pone.0078127)
Supplement: Methods S1 — R code. ZIP archive containing R code used to for the analysis in this manuscript. The README file in the archive describes each of the files contained therein. To fully reproduce the results, the scripts should be run in the following order (1) Preprocessing.R, (2) RunMEGAPSReplicateThreshold.R, and (3) Postprocessing.R. Note that the CoGAPS analysis and associated gene set statistics are stochastic algorithms, so results may differ slightly from values reported here though qualitative results will remain unchanged. (ZIP) [file pone.0078127.s009.zip › CodeArchive_S1/GAPS/ExprsTRUE.MethFALSE/NormalTRUE.HPVPosTRUE.HPVNegTRUE/nP11.nIter50000000.SigE0.10/Pmean.0.8538043823.txt]

1	4	11	14	15	16	18	22	25	30	31	37	50	2	3	5	6	7	8	9	10	12	13	17	19	20	21	23	24	26	28	29	32	34	36	39	40	42	43	44	45	46	48	49	114	115	116	117	101	102
p1	0.0104201948260039	0.11860341332341	7.04654276275273e-05	0.000112626865607666	0.0988942588055638	0.0970317120835934	0.0439509687662752	0.000784427572665347	4.38534820992598e-05	0.0841915866103721	0.000108454214723981	0.122507354052347	0.00127306474422658	4.5415228018277e-05	9.77838545273017e-05	0.0884620223618269	6.05739228212209e-05	0.000689697544158533	0.00166388256858362	0.00708378014664902	0.00656119186349021	0.000171944325873005	4.77344589034627e-05	7.01191275458575e-05	5.56281912254536e-05	8.57388412058828e-05	0.000120442321381013	3.70819497409933e-05	0.173664087588334	0.00037963390672324	7.02614332184559e-05	0.000109286955744261	0.000192135678178898	0.00220738235343668	4.77902943236735e-05	3.67014862388161e-05	6.00289476214625e-05	3.96984304237062e-05	0.00087146464161203	4.94856221536783e-05	0.0002683911871947	6.16593373319747e-05	4.47888967427407e-05	8.24760771187871e-05	8.5706636989843e-05	0.000286667443326334	0.000465729057985068	4.58397791986798e-05	7.14257513504468e-05
p2	0.0171830939298854	8.4507941770529e-05	4.69041585524641e-05	7.35929736787579e-06	1.9261946266977e-05	0.00168280991393603	3.46768367776383e-05	2.48374010780346e-05	0.0599520767762284	1.41315304405748e-05	1.02584727304087e-05	7.21984465916837e-05	5.54248239214332e-06	6.81660364438836e-06	1.6019699432965e-05	0.000551182483727665	1.08241058112979e-05	0.00904858019296391	0.0391218618869773	0.0182649636666251	0.00134434250862261	2.70186052285728e-05	1.36747387901454e-05	3.30562294077003e-05	0.000273670241430302	2.41474196400197e-05	1.71037284962593e-05	6.51791082934931e-06	2.64711765857932e-05	0.00152842576933504	0.000115992420318004	0.000247622206547429	4.80148600843389e-05	0.000463610868361264	5.74162315005979e-05	1.66746952084821e-05	0.000139035363891023	9.97822653965032e-06	9.37456705681635e-05	2.10578262253179e-05	3.99649418169861e-05	3.14976510197027e-05	2.31366282023823e-05	0.000869112151307737	0.0627459081709966	0.038765598045115	0.0563359570012903	6.07533710350341e-05	0.0456343190678448
p3	0.0146318847191701	0.015274880989643	0.0124251750339663	0.0152571056638087	0.015361523253859	0.0132732334537394	0.0101061761768569	0.0147161836055802	0.0125789926171347	0.0137385740294233	0.014692572204124	0.0128933973884209	0.017972378986359	0.012563197290726	0.0103181012136971	0.0131925384527664	0.0138474379358275	0.0134103675279093	0.0121375771321373	0.0127251232748707	0.012804759364866	0.0132742967519137	0.0165717366830575	0.0147188836411482	0.0157159136945471	0.0118010191754226	0.0132772049228739	0.0120043869752795	0.0130109023239155	0.0113956196508095	0.011416718335807	0.0118449269082482	0.014536917788644	0.012271606688172	0.0129537870529251	0.0133779346047234	0.0121633212753181	0.011893048124975	0.013006779072181	0.0128312045680383	0.013544947229854	0.0116217571122395	0.0112424186090692	0.0137234801083709	0.0123812821314814	0.012579131235791	0.0122560458966672	0.0221114617149256	0.020192572461092
p4	0.013362673701817	0.0133609128002523	0.0159730673385503	0.0148385663565728	0.0137946574799044	0.0134014037523148	0.0143640197530704	0.015538165561158	0.0160076999382411	0.0125286085242724	0.0143574550502217	0.0152095418353603	0.0124371215295991	0.0157035275088257	0.0145632912445097	0.0128337472054688	0.0128970189501807	0.0152891111282039	0.0134254985626315	0.0137442156871166	0.0155637582711691	0.0153751574585392	0.0155992188997304	0.0146081453581642	0.0130520577302077	0.0149769819972575	0.0132086349542475	0.013354252315897	0.0135464842440958	0.0130866243359397	0.0135423437305972	0.015773560133385	0.0153673504528669	0.016124601764177	0.0159011402726982	0.0150730876515067	0.0150271990327785	0.0154446802711903	0.013421762056932	0.0163563821337262	0.0129189341917723	0.0130499820619202	0.0131454018135654	0.0154337954347009	0.0156093160901751	0.0167867756238853	0.0156679949386916	0.0132196186798501	0.0129924042289766
p5	0.0592258475140872	0.000105753516596701	6.40295557644586e-05	0.0309371923722369	6.88577017283669e-05	8.492426527667e-05	0.000477535824609387	0.000511470115041978	5.13981766186864e-05	2.29924858507911e-05	5.77384440920099e-05	9.46910359978312e-05	5.0834514695661e-05	4.63004069812246e-05	0.0991794495980611	4.1859799349145e-05	0.0620864873825886	0.000161229101788199	5.11905493541551e-05	0.0780337686313078	5.53197134630052e-05	0.000354772214359329	0.000315299333182903	0.000171838089842886	0.077735759972358	5.33506002667955e-05	4.88646060645524e-05	4.97359299696919e-05	3.59730867117624e-05	0.0401880652371104	0.0909311422916368	0.074456273694398	0.000434030008910429	0.00235216546675504	0.000549488734134702	6.38486830537563e-05	0.000191921734447699	8.5847649448019e-05	0.111370459315104	0.00331657390135992	0.102878536222496	0.00160136355738651	0.137580818057532	5.6404412089556e-05	3.71754695195012e-05	7.14421480931046e-05	4.80197347065494e-05	6.14794776986174e-05	7.28044321719243e-05
p6	0.000518544734718208	0.000295109820291064	0.000219573531548172	0.311596141882388	0.00665723050753904	0.00571189151446924	0.000197173788305754	0.23580782227684	0.000196451028527064	0.00282308199889585	0.000291168139015988	0.000483998628111593	0.41497781644143	0.000679505424134097	5.74618784003711e-05	0.0021043043154986	0.000731904623336725	0.000666551203760714	0.000124042707574551	0.000717457886194169	0.000189835044959065	0.000155471835678095	0.00185025657815031	0.000265996271969993	0.00112412643620528	0.000165092704489878	0.000324507448199112	0.000111705787216953	0.000344685867649185	0.000648015846606707	6.94625282518984e-05	0.000206660305194073	0.00159381037348741	0.000217243235603387	0.000258306809310701	0.000198433839605873	0.000200194613206622	0.00023757458957028	0.00041191665439873	0.000138931765319457	0.000933553804034729	0.000202755876996689	0.000144903884159561	0.000162329464715241	0.000138249075297328	0.000193731924266975	0.00018300375118975	0.000307532369690121	0.000152805825243449
p7	0.0400836763348287	4.16167425230226e-05	0.0339873121410292	6.81835537206638e-05	0.00895523917661601	0.0155327874132844	0.000654568442909002	0.000337068952920861	0.000118797830200716	0.00012769641010274	0.0190076421977885	8.33137070648237e-05	2.59839194921931e-05	0.0225070652970542	0.0512926913919697	0.0321596654337467	0.000247898134711687	0.0156292954861038	0.000927621309652222	0.0138891929073292	0.0271644092855338	0.0297789404263152	2.08194812387151e-05	0.0514376969286414	0.0528815501874675	0.0291043370742718	0.0424866258356865	7.15921315450467e-05	1.33582525795031e-05	0.0516421847268476	0.0434896566364389	0.0309946460130814	0.0253140780019431	0.00577842569355377	0.0350254717612288	0.0409061352282236	0.044452621354141	0.0514947547724848	0.000884639122988634	0.0373408200060422	0.0197505008458213	0.0573496358841338	0.0260423619916765	0.039244432996359	0.000429553191373871	3.81447741108134e-05	3.90069136571412e-05	6.38737595163282e-06	1.07666745354752e-05
p8	0.0148019789165294	0.0149759942754651	0.0142148957644368	0.0143268786576381	0.0146235938913154	0.0153493833730615	0.0147525513404611	0.0142031524946575	0.0141579840878519	0.0152916850637102	0.014550993289416	0.0144084863272449	0.0148467176415753	0.0141448662805468	0.0147349789518918	0.0151628002373185	0.0150730716574668	0.0142101967953643	0.0151215517955564	0.0149035986539131	0.0143994052098173	0.0142404419496106	0.0136725468620606	0.0145875384282634	0.0151212110922567	0.014402774635617	0.0150371519259837	0.0151616478756672	0.0147374069192311	0.0152870631104924	0.0149646741396936	0.0141238409914657	0.0141558639990368	0.0139505686415326	0.0143557551338618	0.0144728581324559	0.0145862557031054	0.0143081919962983	0.0150068585606553	0.0138463757666817	0.0151995552120049	0.0152425370281483	0.0150330782626565	0.0142054745434445	0.0141818019102123	0.0135801945684126	0.0140697847053247	0.0142460155705281	0.0144384275489645
p9	0.000352369903132702	0.000283222956636505	0.000340943542314318	0.000132582664968481	0.00106969035053319	0.00473527494773084	0.000115023151400998	0.000324737538074023	0.000252125731196339	0.000370503461615436	0.000627604156166492	0.000562391722695389	0.000288276312626951	0.000103486310261199	0.000101502465258396	0.000305965836037294	0.299827083404295	0.00217631998833942	0.651681333177024	0.000586222116773828	0.00250912878196287	0.000403116534001229	0.0005728852257373	0.000121482473447135	0.000162966948401318	0.00353456805934226	0.000421022675834256	0.0013409051169349	0.000488107180357505	0.000443926620159457	9.00647537247736e-05	0.00033313579625318	0.000821665160545656	0.000774877217860855	0.000237944441458708	0.000272092362599294	0.00039279594158987	0.000283747263107174	0.010393626784978	0.000181970154780773	0.00503891627673943	9.71711576152203e-05	8.01718146900685e-05	0.000163368618345621	0.000161222327730651	0.000702721816637528	0.000395602207954732	0.000104281133877438	0.000160093636346407
p10	0.000694079011960252	0.0548924136702503	0.0232051157311422	0.00322921506391797	0.084678844082573	0.000108715694726438	2.32592851374202e-05	0.00316767686061126	5.98935133304701e-05	0.0952521056145305	0.0931652225002233	7.47058659884377e-05	7.08561651304172e-05	0.0457719176106002	1.03952352130295e-05	0.00398499778414838	0.090414833305459	0.000415789972436794	0.0334950341454055	0.0600407015039892	4.65934339105195e-05	0.00116000946884474	0.0374459081301	0.000152308361143078	0.0295139134902522	2.58987643323172e-05	0.000518252488260709	0.0478636075497464	1.19937687614011e-05	6.42748964325393e-05	5.70685236755438e-05	4.4597875334598e-05	0.0641703560674666	0.000117325518915002	7.98609397970294e-05	0.00124904869570473	0.00352504137490538	0.00677148710380096	0.0371030064262403	0.044585186820223	0.062140613504957	0.000584385477007823	0.00596908010435371	0.0373507065729884	0.000204130904637006	4.64446824012956e-05	3.55518338971253e-05	5.93886330189077e-05	3.07467658210176e-05
p11	0.000262503079881094	7.08637948163629e-05	8.17246211442593e-05	0.000369753118728185	0.000158280461289229	0.00942008066880229	0.10561929552896	0.0186244999333813	0.000105381270665557	4.75468362973643e-05	4.59191023623889e-05	0.00017281847576695	0.0721828755969167	0.000197612132144676	4.00665197336046e-05	0.0682969243418765	0.134047369317266	0.0592093340138612	0.000467028466279218	0.123248537627961	0.000404247274797647	8.02143394106352e-05	0.000926993415735755	9.34376299645411e-05	0.000104547601386053	8.92140252017942e-05	0.00638604683088755	0.0851529685754304	5.06123703702765e-05	0.000845364375430239	2.37771436539168e-05	0.000395012891770072	6.72079616771377e-05	0.0580876273277966	6.31402597574267e-05	4.4796540811571e-05	6.2474171306775e-05	0.00027060300925727	0.152089523171155	8.23781361506573e-05	0.0990107646862102	0.00051508262221753	0.000105815267189994	0.000173055885898156	0.00019617461173057	6.05781345473848e-05	4.45614650678463e-05	5.14686496354987e-05	2.75101345953496e-05
[truncated: 20 more columns]
