# Supplementary material for: Preferential Activation of the Hedgehog Pathway by Epigenetic Modulations in HPV Negative HNSCC Identified with Meta-Pathway Analysis
Source: PLoS One. 2013 Nov 4;8(11):e78127. doi: 10.1371/journal.pone.0078127 (PMC3817178; doi:10.1371/journal.pone.0078127)
Supplement: Methods S1 — R code. ZIP archive containing R code used to for the analysis in this manuscript. The README file in the archive describes each of the files contained therein. To fully reproduce the results, the scripts should be run in the following order (1) Preprocessing.R, (2) RunMEGAPSReplicateThreshold.R, and (3) Postprocessing.R. Note that the CoGAPS analysis and associated gene set statistics are stochastic algorithms, so results may differ slightly from values reported here though qualitative results will remain unchanged. (ZIP) [file pone.0078127.s009.zip › CodeArchive_S1/GAPS/ExprsTRUE.MethFALSE/NormalTRUE.HPVPosTRUE.HPVNegTRUE/nP11.nIter50000000.SigE0.10/PResults0.8538043823.Diagnostics.txt]

Diagnostics for P created at Thu Jun 14 07:21:26 2012


number of genes: 892
number of samples: 69
number of patterns: 11
number of burn in steps: 1e+08

Initial chi^2: 6.1548e+06

Iter	Burn In	T	chi^2	number of atoms
0	1	2e-08	6.1548e+06	1
1000000	1	0.02	99397.4	230
2000000	1	0.04	68642.1	242
3000000	1	0.06	55961.3	243
4000000	1	0.08	52017	243
5000000	1	0.1	46609	250
6000000	1	0.12	44719.6	252
7000000	1	0.14	42811.9	257
8000000	1	0.16	41934.4	254
9000000	1	0.18	40029	260
10000000	1	0.2	39305.9	260
11000000	1	0.22	38979.9	252
12000000	1	0.24	37750.7	251
13000000	1	0.26	36374.8	269
14000000	1	0.28	36242	258
15000000	1	0.3	35537.1	267
16000000	1	0.32	34943	270
17000000	1	0.34	34446	248
18000000	1	0.36	34043.9	262
19000000	1	0.38	33599.2	274
20000000	1	0.4	33340.1	275
21000000	1	0.42	32833.8	276
22000000	1	0.44	32821.9	283
23000000	1	0.46	32832.7	282
24000000	1	0.48	32375.8	290
25000000	1	0.5	32194	277
26000000	1	0.52	31743.2	293
27000000	1	0.54	31872.2	288
28000000	1	0.56	31655.3	277
29000000	1	0.58	30028.5	308
30000000	1	0.6	28877.4	339
31000000	1	0.62	28718.6	339
32000000	1	0.64	28257.4	327
33000000	1	0.66	28011.2	339
34000000	1	0.68	27499.2	334
35000000	1	0.7	27525.4	342
36000000	1	0.72	27267.4	345
37000000	1	0.74	26909.8	361
38000000	1	0.76	26552.7	359
39000000	1	0.78	25961.2	351
40000000	1	0.8	25771.8	365
41000000	1	0.82	25580.2	374
42000000	1	0.84	25662.8	365
43000000	1	0.86	25411.7	365
44000000	1	0.88	25348.7	363
45000000	1	0.9	25193.5	367
46000000	1	0.92	24936.2	371
47000000	1	0.94	24665.1	384
48000000	1	0.96	24775.7	367
49000000	1	0.98	24742.2	363
50000000	1	1	24349.2	382
51000000	1	1	24191.4	388
52000000	1	1	24136	377
53000000	1	1	24338.8	378
54000000	1	1	24092.1	397
55000000	1	1	24054.3	386
56000000	1	1	24129.2	383
57000000	1	1	24080.3	389
58000000	1	1	24182.3	389
59000000	1	1	24109.7	389
60000000	1	1	24097.8	387
61000000	1	1	24123.3	378
62000000	1	1	24336.7	383
63000000	1	1	24008.7	377
64000000	1	1	24049.2	385
65000000	1	1	24184	391
66000000	1	1	24110.5	382
67000000	1	1	24101.1	391
68000000	1	1	24159.8	372
69000000	1	1	24004	374
70000000	1	1	24119.9	388
71000000	1	1	24142.1	397
72000000	1	1	24201.9	383
73000000	1	1	24218.5	390
74000000	1	1	24159.3	391
75000000	1	1	24088.6	399
76000000	1	1	24133.9	390
77000000	1	1	24041.5	377
78000000	1	1	23959.8	388
79000000	1	1	24086.5	392
80000000	1	1	24408.4	383
81000000	1	1	23989.2	390
82000000	1	1	24266.5	380
83000000	1	1	24005.3	376
84000000	1	1	24076.3	387
85000000	1	1	24025.5	387
86000000	1	1	24109.2	378
87000000	1	1	24088.2	375
88000000	1	1	24073.2	385
89000000	1	1	24125.6	381
90000000	1	1	24093	372
91000000	1	1	24158.1	386
92000000	1	1	24026.2	388
93000000	1	1	24331.2	382
94000000	1	1	24205.8	379
95000000	1	1	24116.1	367
96000000	1	1	24063.5	377
97000000	1	1	24033.9	398
98000000	1	1	24122	386
99000000	1	1	24031.1	383
100000000	0	1	23872.7	379
101000000	0	1	24243.8	382
102000000	0	1	23879.2	392
103000000	0	1	24030	373
104000000	0	1	24125.1	377
105000000	0	1	24077.4	387
106000000	0	1	24132.3	397
107000000	0	1	24047.7	387
108000000	0	1	24196.2	365
109000000	0	1	24046	388
110000000	0	1	24089.2	387
111000000	0	1	23833	388
112000000	0	1	24017.2	385
113000000	0	1	23909.3	390
114000000	0	1	23842.8	387
115000000	0	1	24093	394
116000000	0	1	24063.4	368
117000000	0	1	24166.7	395
118000000	0	1	24025.1	369
119000000	0	1	24043.6	374
120000000	0	1	24161.2	384
121000000	0	1	24053.6	380
122000000	0	1	24004.5	384
123000000	0	1	24038.9	387
124000000	0	1	24136.6	373
125000000	0	1	24123.4	379
126000000	0	1	24233.5	377
127000000	0	1	24199.1	392
128000000	0	1	24180.7	389
129000000	0	1	24140.9	383
130000000	0	1	24107.6	377
131000000	0	1	24098.7	382
132000000	0	1	23967.3	377
133000000	0	1	24144.1	383
134000000	0	1	23955	386
135000000	0	1	24196.2	382
136000000	0	1	23870.1	396
137000000	0	1	24078.1	395
138000000	0	1	24193.3	375
139000000	0	1	24074.2	369
140000000	0	1	24184.1	392
141000000	0	1	24157.7	378
142000000	0	1	24214.8	377
143000000	0	1	23969.7	394
144000000	0	1	24095.8	397
145000000	0	1	24106.5	374
146000000	0	1	24145	393
147000000	0	1	24138.3	390
148000000	0	1	24301.5	373
149000000	0	1	24187	393


Summary
<number of atoms> 383.5 <chi^2>: 24083.822 ; chi^2 of mean: 21281.5098640288
