# Supplementary material for: Preferential Activation of the Hedgehog Pathway by Epigenetic Modulations in HPV Negative HNSCC Identified with Meta-Pathway Analysis
Source: PLoS One. 2013 Nov 4;8(11):e78127. doi: 10.1371/journal.pone.0078127 (PMC3817178; doi:10.1371/journal.pone.0078127)
Supplement: Methods S1 — R code. ZIP archive containing R code used to for the analysis in this manuscript. The README file in the archive describes each of the files contained therein. To fully reproduce the results, the scripts should be run in the following order (1) Preprocessing.R, (2) RunMEGAPSReplicateThreshold.R, and (3) Postprocessing.R. Note that the CoGAPS analysis and associated gene set statistics are stochastic algorithms, so results may differ slightly from values reported here though qualitative results will remain unchanged. (ZIP) [file pone.0078127.s009.zip › CodeArchive_S1/GAPS/ExprsTRUE.MethFALSE/NormalTRUE.HPVPosTRUE.HPVNegTRUE/nP11.nIter50000000.SigE0.10/Psd.0.8538043823.txt]

1	4	11	14	15	16	18	22	25	30	31	37	50	2	3	5	6	7	8	9	10	12	13	17	19	20	21	23	24	26	28	29	32	34	36	39	40	42	43	44	45	46	48	49	114	115	116	117	101	102
p1	0.0200528006599243	0.0165964816034837	0.00102461354742572	0.00137056823126494	0.0153786077754713	0.0167732725865157	0.0265937919378427	0.00476367457225887	0.000657080379113343	0.0157636350957701	0.00136337662130043	0.0166781023494703	0.00712137512000344	0.000606460332011162	0.00120490654238585	0.0162671656826168	0.00081853848466455	0.00459436437751662	0.00772727977513637	0.0173202663975339	0.0150378790665958	0.0018487464167047	0.000691439696444804	0.000909552945643008	0.00078122495218825	0.00105521460421041	0.00138519692276073	0.000554651340618065	0.0180485650276446	0.00295409390521371	0.00101195625692786	0.00132272439293693	0.00187862466731282	0.00857339577062064	0.000733432631356458	0.000523575938383866	0.000864959129744633	0.000587230161637942	0.00498324851364456	0.000778646867934971	0.00236572289315628	0.000828324941990034	0.000658381863322647	0.00116165358643908	0.00111127833424768	0.00262597516742834	0.00348441590959499	0.000671400566703061	0.000914411399651929
p2	0.00775664389605019	0.000784360779112576	0.000525302087020059	0.000124485454741878	0.000303611736416233	0.00457411112040113	0.000430529956961865	0.000352150949307457	0.00534536564128125	0.000216310487399246	0.000161727818354601	0.000765520612547124	9.63874567915886e-05	0.000113784483440435	0.000228988574534326	0.00254810801007914	0.00017076887450237	0.00810668558697513	0.0052208475351128	0.00706649206130109	0.00391837303795393	0.000372634404193344	0.000217556532569808	0.000432567482331206	0.00160776708083776	0.000313788317469034	0.000251071544033528	0.00012582690243521	0.000370032041094099	0.00412445033346729	0.000943434827830597	0.00148078847840448	0.000538977511021263	0.00219184284089164	0.000617466837462556	0.000227003779064694	0.00103168859824867	0.000164600257476521	0.000851855830704089	0.000299290244063029	0.000487628476070132	0.000407748739854388	0.000307950979545598	0.00310354904260011	0.00539659547360015	0.00507239108368356	0.00530162774466672	0.000616363106185843	0.00497745947468567
p3	0.000347612783478814	0.000366026604453087	0.000353398173970826	0.000366185412305612	0.000360802198560231	0.000355070971207345	0.000375509230167086	0.000357042218852931	0.000358150303595857	0.000360701571340298	0.000345551091784982	0.000337231237858055	0.000461887937837407	0.000350117043352963	0.00037581759544223	0.000355472256137978	0.000365606558842158	0.000346407025496994	0.000352131140616285	0.000352191898171917	0.000344728230550598	0.000336265349888664	0.000388733251576421	0.000347070603475009	0.000378546507909564	0.000342785660417405	0.000346836084003766	0.000359672558328851	0.000352468177104279	0.000360954577660494	0.00035000379054418	0.000342711915096189	0.0003491466068483	0.000349413642731429	0.000349715006534935	0.000343868899056777	0.000342580339577553	0.000351311434700346	0.000348357380636469	0.00035120699814588	0.000357695257113178	0.000353350029348904	0.000351766770322962	0.00033921053374564	0.000350507734680788	0.000356916464868798	0.000343506536992632	0.000612986511799879	0.000520554496519687
p4	8.5784074499149e-05	8.53010260691971e-05	9.75438247811596e-05	9.21049890558804e-05	8.70977417316114e-05	8.60949081187739e-05	9.14914481764137e-05	9.85202502383813e-05	9.94622271609825e-05	8.40761960987322e-05	8.88672723378678e-05	9.32938779884141e-05	8.38427030507795e-05	9.57763085982498e-05	8.91131937312576e-05	8.41895446380083e-05	8.50206864017163e-05	9.70331045019049e-05	8.7314271795568e-05	8.92487386419596e-05	9.53715287466348e-05	9.43044210010014e-05	9.61847505731664e-05	9.00262365215941e-05	8.53530735917835e-05	9.24434408008745e-05	8.49274221248368e-05	8.72641198104035e-05	8.55356185744625e-05	8.46284519604684e-05	8.64314904572672e-05	9.7192618719547e-05	9.55144671668578e-05	0.000100690299062161	9.77334877600374e-05	9.28185297291537e-05	9.33788753889115e-05	9.4520004852215e-05	8.64608975205085e-05	0.000101844832519911	8.54072446821723e-05	8.38165710425948e-05	8.4600416980015e-05	9.53032672576927e-05	9.74920727727175e-05	0.000103284693777207	9.6215419511756e-05	8.41195416646154e-05	8.33171298379569e-05
p5	0.0210775886406974	0.00121340102008828	0.000802399069899786	0.0262872604369678	0.00087177966191383	0.00101854216089002	0.00314144580652655	0.00334649895304778	0.00069767741757567	0.000307998653968519	0.000713788276418649	0.0010415937464255	0.000612692257050829	0.000591601403958291	0.0210642930982206	0.000501429019717847	0.0200891915458243	0.00155995900395498	0.000674607205893247	0.0178159942915802	0.000737626102265927	0.0026529366081981	0.00249191234435914	0.0016625250525212	0.0187335836671833	0.000709447706706353	0.00064251933974596	0.000610920894788978	0.000461426237668562	0.0252679306005704	0.0187213125144516	0.020751261603296	0.0029797355668684	0.00843165382682336	0.00356821394739216	0.00078974363439723	0.00179495149131236	0.00108338150176681	0.0235827923325928	0.0105664643107038	0.0182730389317941	0.0064625088813508	0.0226330562929285	0.000712698823168154	0.000533229881974715	0.000888033155101286	0.000601069200049672	0.000793773054641778	0.000840394340541463
p6	0.00516130169387804	0.00370795963190423	0.00286676810658408	0.044466505079701	0.0242758167430421	0.0229863975667691	0.00274654823634284	0.0448269151719333	0.00259807342283397	0.0148042155851686	0.00392251996468191	0.00487643888862929	0.0515172321769439	0.00624295693491801	0.000969113733656504	0.0125761148785321	0.00708154660325589	0.00616789292690938	0.00168959651678636	0.00667912478899289	0.00270649522719584	0.00224715666424179	0.0110699275007252	0.00338733231724607	0.00910607425282012	0.0023773739407835	0.00408110751121017	0.00160615764238651	0.0040789214514704	0.00601122668694252	0.00114016262683033	0.00275850832474803	0.0103898730879787	0.0029956612740567	0.00332550011253367	0.00262106663574366	0.00265870363717629	0.00321613696197227	0.0046797184947184	0.00195641802817843	0.00781628679845082	0.00291927813839273	0.00216666147099275	0.00233526737468773	0.00205074311550803	0.00256929956762012	0.00242940047132104	0.00358637446881998	0.00211703033729277
p7	0.00421149508284315	0.000469073869513511	0.00442543884381818	0.000632803248553494	0.00767252496694475	0.00616253248895881	0.0025457684259409	0.00170995925584461	0.000875736402727476	0.00100568381689142	0.00465535297064812	0.000737435940236936	0.000326413433310515	0.00405034603604674	0.00488846467802927	0.00470782841923845	0.0015024921296918	0.00520584691123597	0.0032380179405918	0.00735576477257526	0.0038933360107792	0.00382367399117363	0.000300572506346596	0.00419221506888588	0.00518341541610036	0.00380008703974849	0.0046679918674346	0.000640933845595784	0.00017742536498529	0.00472614644588882	0.00425878237811081	0.00381273000584066	0.0039676861624349	0.00655232442889963	0.00386495791274045	0.00402530386760848	0.00428101422117352	0.00453757469321882	0.00309589143991813	0.00426608054181238	0.00468038054433222	0.00472893886493235	0.00477046569790758	0.00436081278769755	0.00189026181004713	0.000410157454201405	0.00043820291813415	0.000106418895602789	0.000148446135770192
p8	7.61836802172419e-05	7.64716372297641e-05	7.3865681704625e-05	7.38242774271623e-05	7.9313121488199e-05	8.16580768422387e-05	7.59606502582833e-05	7.31013297208778e-05	7.34177796310387e-05	7.88806317722429e-05	7.60943724391402e-05	7.25631830257577e-05	7.84043036393025e-05	7.37204815555647e-05	7.67119199248171e-05	7.92574654770792e-05	7.82170099118632e-05	7.48597167477052e-05	7.78046234892484e-05	7.99524640868867e-05	7.52908297335816e-05	7.38238629190145e-05	6.94440912819882e-05	7.45953966939458e-05	7.91460220371849e-05	7.44872014179359e-05	7.73647080349454e-05	7.61679072318678e-05	7.50669251987454e-05	7.9467937140968e-05	7.87415261305799e-05	7.38275642421518e-05	7.4295558872574e-05	7.73396950545116e-05	7.41470971253686e-05	7.42302882517703e-05	7.61750799020074e-05	7.46089718880765e-05	7.65410569816675e-05	7.31341437656188e-05	7.96506755141201e-05	7.96829942844824e-05	7.97799731853137e-05	7.37995615972374e-05	7.34484990146339e-05	7.13124007519447e-05	7.20945957889111e-05	7.44758901899549e-05	7.42198451430954e-05
p9	0.00448946175479454	0.00375290357200732	0.00451599006005576	0.00204594916076928	0.00893458972159175	0.0211037473626456	0.00187994319369841	0.00417653781773031	0.00331336196125758	0.00445727360210764	0.00635295872771769	0.00599846447483735	0.00352893294803355	0.00174558063852408	0.00150926702238386	0.00393434869785928	0.0575121238440314	0.013849127099399	0.0735832156778538	0.006049692922742	0.0154378266805452	0.00460250246308062	0.00642069611361863	0.00189356238487139	0.00229354867177142	0.0184272588298635	0.00460326723222992	0.0100947533606309	0.00536544973243897	0.00501333074547658	0.00142581038124687	0.0042185819485564	0.0077402591364204	0.00762088261756811	0.0031188990953574	0.00368607262517847	0.00475076230172634	0.00369377254946067	0.0332856397099748	0.00272984330084463	0.0263295954994798	0.00138708154974375	0.00129600845174715	0.0024790868388002	0.00243563794773083	0.00694159143765288	0.00481482090332787	0.00182231237970251	0.00242968676116231
p10	0.00355695206375018	0.0100491670764655	0.0164576474265317	0.0083690316207964	0.0123678163778509	0.00119115096613286	0.000320630265716577	0.0081415647598931	0.000745236845722629	0.011487405047794	0.0120441443391236	0.000867210045796074	0.000840866230687046	0.0103433069056436	0.000156089975772839	0.0096654618378787	0.0109771225337939	0.00278844554034124	0.0129226644411537	0.0110101504486179	0.000566717432504258	0.00476483886906322	0.00922519917492753	0.00143676810402823	0.0168278760107831	0.000392116747518174	0.00304295857651072	0.008715965699692	0.000186456509791589	0.000763383155611358	0.000691686134513799	0.000630945419328859	0.0102675592160489	0.00116692555361046	0.000889097545761051	0.00503684550386075	0.00883435235126289	0.0121358054224204	0.0108040225918805	0.0117885754724856	0.0103985492002788	0.00327074085607629	0.0112768454413016	0.0133149711191771	0.00170460451984449	0.000634457368097146	0.000484384106796436	0.000695706628503812	0.000427793406740634
p11	0.0023396111942242	0.00093056053365711	0.00106654548199872	0.00296256025163674	0.00176400658055775	0.0170036660018488	0.0166704836070413	0.0226653715399879	0.00132912126325131	0.000654076774321793	0.00067923277871215	0.00183831763516519	0.0259109897298526	0.00199204611041093	0.000576106034154395	0.0165810827996801	0.0181753278980345	0.0165317241621942	0.00327671674846121	0.0164777487994728	0.00295464006396934	0.000991314765451919	0.00492554232808571	0.00115938277893624	0.00129078085129309	0.00112427031974583	0.0143594328049713	0.0167253819665209	0.000703972290218233	0.00457609084058502	0.000348536774386354	0.00300815933185612	0.000942824240370268	0.0186455504731459	0.000813185711520651	0.0006098570009164	0.000845651632414653	0.00243254254850075	0.0187571561022285	0.00100971376620472	0.0145164411455937	0.00345107943297525	0.00127919147243239	0.00188937857304024	0.00201402781191044	0.000786749922316795	0.000677623947270184	0.000697261010739856	0.000416260077723193
[truncated: 20 more columns]
