# Supplementary material for: Preferential Activation of the Hedgehog Pathway by Epigenetic Modulations in HPV Negative HNSCC Identified with Meta-Pathway Analysis
Source: PLoS One. 2013 Nov 4;8(11):e78127. doi: 10.1371/journal.pone.0078127 (PMC3817178; doi:10.1371/journal.pone.0078127)
Supplement: Methods S1 — R code. ZIP archive containing R code used to for the analysis in this manuscript. The README file in the archive describes each of the files contained therein. To fully reproduce the results, the scripts should be run in the following order (1) Preprocessing.R, (2) RunMEGAPSReplicateThreshold.R, and (3) Postprocessing.R. Note that the CoGAPS analysis and associated gene set statistics are stochastic algorithms, so results may differ slightly from values reported here though qualitative results will remain unchanged. (ZIP) [file pone.0078127.s009.zip › CodeArchive_S1/GAPS/ExprsTRUE.MethFALSE/NormalTRUE.HPVPosTRUE.HPVNegTRUE/nP12.nIter50000000.SigE0.10/Amean.0.7661205875.txt]

p1	p2	p3	p4	p5	p6	p7	p8	p9	p10	p11	p12
TP73	0.0154113610656156	0.00711547797169244	0.0143970754315592	0.0219510770098353	0.0185988250350051	0.0211008677558494	0.0297463357370394	427.670196075189	0.023074542218459	0.0626788332818631	7.61056205863217	7.28679646341366
DFFB	0.0232170491284593	0.0128030292879782	0.013533759891994	0.015968951590557	0.00946241247861784	0.0216440867102932	0.210979090924001	413.553859866174	0.0121461988289445	0.013630941762571	25.7292133662201	5.00826983110585
AGTRAP	0.0151324741050642	0.0152594437461721	0.0119966808790256	0.0189896658493653	0.00680652534506966	0.375735685076662	0.0261248924372156	103.521210926444	0.801115487155269	0.0320555472872699	24.7676077896098	406.194969819464
MFN2	0.0266152681972859	0.0188943691467853	0.0184766609590349	0.0301631001599953	0.00802682731966622	0.0625461856397508	0.0133332616573761	4.06191985742166	0.188889261957783	0.0674990137097621	1.9156744254628	536.569594177856
TNFRSF1B	0.0169068206745616	0.010720328239294	0.024031034766537	0.0303586769222172	0.0442683623063812	0.0652048052175168	18.217529601049	455.671157587211	0.0319267419657708	0.041727516991306	3.01988555702937	19.3402558876428
PDPN	0.00909985848092604	0.100506974306073	0.447323890262976	0.0375860817253181	0.212900786869248	3.18656039576665	0.0226616572620737	362.824177250899	21.8547033761995	0.0651989456746081	1.13640132685062	133.623522304244
PADI3	0.492176815250511	0.00646380562708116	0.0244193753222515	0.0115987881747693	0.00861125374915451	0.0200852712503552	0.0117204652074777	379.256634638094	0.0166805260659129	6.6027706199917	53.6355537321044	0.797711078282412
EPHA8	0.027110535751485	0.012315826325413	0.011609203141337	0.0216489182889623	0.00695516882056827	0.0465587269674339	0.0324012686385747	185.824197539946	0.0496825290408067	0.0141084824308338	243.915498828724	23.3378925640743
LIN28	0.0269207952458884	0.00612170534046517	0.00454186815187937	0.00492684839670221	0.00476186460945486	0.011589244542247	0.0218232897009243	0.2371604758125	0.0198765834104749	0.00748001701022899	406.941855858835	0.0587340827893442
SFN	1.4568128664219	0.0123252952109233	0.0216143341197237	0.0452744072713825	0.00974404523861276	0.0359726612286115	0.0210500745683844	216.672156667928	28.8912094559508	0.140801364115544	27.112288401864	458.668068916459
OPRD1	0.0270135462656035	0.0107496344837636	0.0154353190085151	0.0164476642449107	0.00972462001390197	0.0203352350840269	0.0422584280745988	235.652147250401	0.0216971599697031	0.0136046983803922	198.87964483825	42.0869969484998
LCK	0.0360085929936542	0.0128869025884907	0.0157300757034227	0.030376456436017	0.00812987390914407	0.0403247024570726	37.6274932934882	70.8541884036912	0.0306478671472461	0.0199345720235438	338.407263189902	43.2066213795262
EIF2C1	0.0228287831102123	0.0150140789587647	0.0464311320501139	0.0137007847945063	0.0199541376248128	0.0525348424496342	0.0641120546771381	1.64586983434606	0.018665454963641	0.0259766766778747	0.579021733541651	522.716220514943
RLF	0.00979620259672351	0.0319024778502305	0.0350270543930125	0.0416000974977297	0.0131263582786313	0.152971145950889	0.100838813846675	0.370781157920057	0.026786163913002	0.0281405286967131	0.258654910557929	489.635495750851
KCNQ4	0.031847028464472	0.00753224114139879	0.0119281945115067	0.0157706608759475	0.00762455025524048	0.022834987269328	0.0315108769645543	424.926220757618	0.0224568141998056	0.0108523537079492	32.689260460912	1.58809609827221
CDKN2C	0.0325163464494018	0.00507180577244189	0.00915324334788065	0.0165362521681332	0.194280240554134	0.0160551714962806	0.130331785884086	1.93041867229272	0.00655130016952734	3.34826414024219	223.632706258756	150.811046247285
SCP2	0.168201179878204	0.00880326957472822	0.0120923068109861	0.0247636609675435	0.0103206599737059	0.0114439668470401	0.0225023495801126	4.08149689030584	0.027765933211064	0.0145420385200322	1.41044130809234	469.21734959555
PCSK9	0.0233991443351129	0.0193145768572387	0.0217630923011904	0.0273183085173543	0.00677562896474951	0.0776068729452707	0.0229565850083783	31.7865642840867	0.0562306997524707	0.0295298840693604	380.885703988454	72.4597983644738
ROR1	0.18714333090176	0.00608983776699411	0.0075689785474479	0.00824924984577967	0.147516621049768	0.019083246535944	0.375319605808737	426.721808970994	0.0192999728541233	0.00966248141147176	6.93812712921908	3.94202680293875
IL12RB2	0.00717596722809566	0.00386509986130032	0.00665503213426486	0.00491228333371024	0.200993231331942	1.48282064339638	0.0963725513827845	200.850469301246	2.81934156970197	7.45936984587926	110.781191549366	33.1315445480682
GADD45A	0.0352339779121358	0.0081549905418059	0.0100059248845478	0.0508498144280697	0.167552280213528	0.027627446983465	0.014026173351677	19.1758570071025	0.162535933436361	0.0161732246073419	6.30972307626263	414.425007405776
CTH	0.00729345168446568	0.0289808585542569	0.0173352800349745	0.0168492639979659	0.0127269172714213	0.0902821431665764	0.0143732178214864	87.0325984218612	0.0374954914866194	0.00834026359904005	123.297743505133	88.8704250701277
ACADM	0.729139331803851	0.0109725887429086	0.00879664468252004	0.0262510833916702	0.0105885176560006	0.0114384034242331	20.7592197385264	2.34014008423893	0.0149583662428446	0.0355609082624457	1.31462873807969	491.557593817317
CYR61	0.10430997928904	0.0130676709818205	0.00999069197808004	16.239668944114	0.00686626047197975	14.5077681949439	0.0607443904395283	369.703792603355	0.141448391299784	0.0136706975352097	11.60264881396	89.1195524471104
PTBP2	0.0206067127143953	0.0137956918243065	0.0149065723548785	0.032187902518194	0.0493085122550625	0.0509405123716075	0.241441996544272	0.82162606839837	0.0214571922393722	0.0421213488324199	0.193472257109151	474.014518181395
CSF1	0.0412838297285522	0.00926539879632435	0.01052750692371	0.0159998736968581	0.0320712692784416	0.0318884600882915	1.35661366688852	119.574460833691	0.0137928473997412	0.0222763948164267	106.756936259017	254.60413991053
ATP1A1	0.0162333512738292	0.0271838340746319	0.02787221409596	0.0286283322952303	0.0185341579292147	0.112691279697936	0.0212567324652341	1.87566375583322	0.151579090091318	0.0828279944297338	1.55504587583815	693.963639664784
IVL	39.1906093959831	0.180326214001927	0.00884107447700225	0.0529642903440196	0.00555302437277922	0.0135740240846451	0.065542379526262	258.115837780504	38.2402738683828	0.3568301359868	81.0338103988262	29.0354395377223
S100A9	58.9263604276863	0.0534151972860737	0.00741832376479158	0.0271207693603912	0.00182731338349221	0.0384873562515353	28.09691796926	6.4989261932504	61.4585177498239	22.1543403751709	517.325578725542	0.947395035958833
NPR1	0.03677918338158	0.0118851881920305	0.0330108028347468	0.0163268219120603	0.0142598857207018	0.0343087648809921	0.0391880836669744	90.2065039758258	0.0213259480470157	0.0108738671141966	286.566484468787	23.2688103348979
IL6R	0.016214984069625	0.0116339895252795	0.00729161586544851	0.0170038876586348	0.0123442948578653	0.0179848945708587	8.11571288365949	168.511382162561	0.393138627378221	0.0106977321563376	51.3169325484873	269.88030187265
FDPS	0.0219513645027105	0.0145210130442457	0.0109536468350993	0.0161418753347259	0.0114139850313256	0.0321523236235272	0.0265267026397966	421.213329517054	0.0291205865530972	0.0389611886162875	12.6144732829416	12.2925292509703
LMNA	0.105330463319886	0.0170195009814719	0.0199028003203133	0.115076338978943	0.0138891299780762	0.0609728015705006	0.0102299252539337	14.3817368275637	3.0105712843317	0.0171604376490615	5.7117771110601	588.693724928813
FCER1G	0.0549092750533244	0.00525530387819048	0.0112583279718163	0.0175762673165118	1.58158279724953	34.4208585159248	42.4200857623371	96.191511391072	0.00955806560217327	0.789617458647708	67.2959326489256	234.162377206201
ATP1B1	8.36340813270497	0.0140494761404217	0.0117162933771276	0.0226929444482732	0.01301187380579	0.0353071170115197	0.0164683768104634	20.0511870741016	0.0574571278040198	1.9936638005096	4.3558182091794	540.293234692741
IKBKE	0.0247414805059994	0.00932309081303939	0.01116477302802	0.0152161807214413	0.0553732766844862	0.022418402090404	9.82523217607223	239.740802454885	0.0155879784659879	0.403199678624425	55.4209035772055	183.948160308146
G0S2	0.02100957377997	0.00807960308442753	0.0209136451553743	2.06143677607098	0.00528550638047139	9.8737063958455	15.7856327869137	299.809182614556	0.47652952695462	0.00816216482406552	101.467187292148	42.4734538997338
ATF3	0.00961060799721647	0.0059370486735936	0.0207924957522269	23.8866039941732	0.0199740591155356	0.0733439203984863	0.0129410775394404	404.282977512613	0.0606287010859828	0.319341249317089	10.8195502054903	8.87742244242765
MIXL1	0.036878344016867	0.02583992937137	0.00954841168435357	0.0223141951930798	0.00943133759614918	0.0306181696849566	0.298989288293916	137.052816863102	0.0213295997544732	0.0135163559784552	313.709730375513	24.6648519032208
EXO1	0.00666235792625335	0.0104080888945018	0.0360877036096539	0.0141224106437487	0.0660160245571685	0.183683878671606	0.015908789886522	50.5491883528168	0.0169525394971713	1.14160959395666	45.8347919573642	308.957745705653
ENO1	0.0209759973387333	0.0223670848868536	0.0171175371754429	0.0180146712775525	0.0159677911198382	0.0633815395746219	0.0336618261941547	20.9894422799457	0.0940435771929932	0.0263287772123589	26.3166893856762	731.172720827343
MTHFR	0.0384253863361516	0.00922112758562766	0.00933398815708107	0.00914646256808382	0.010659069560004	0.017319238127474	0.90626003427308	8.45570369446489	0.0173802573290257	0.0146632440052972	3.761030163872	437.588792431042
NPPB	0.0250986622268048	0.0191959775568245	0.0194411612478257	0.02739135821391	0.00617840445147357	0.0902840624811023	0.0202384434784053	68.1897285353367	0.0757682156838163	0.0145577605890449	354.42144020167	9.73324303645436
CASP9	0.0497275127240234	0.00471451059658138	0.00900001705244867	0.0232364681495188	0.0182724770492474	0.0173283102329014	0.134701676280613	22.371284327591	0.0097165900568023	0.0190406156586041	33.6024202627362	409.675194111336
ECE1	0.0107365610641235	0.0394565575611653	0.112034992688839	0.0436517079367729	0.271043278676394	0.0985917227787566	0.13326043144216	0.526151080229477	0.0437924269838112	0.129328014986866	0.17270108439416	583.161944402578
WNT4	0.0344135061667355	0.0156637775663098	0.0120994704296331	0.0534913375227967	0.00834186011166285	0.0304319986910315	0.0171421959686707	445.106443060308	0.316792830923967	0.0458203050343866	3.17337159623404	18.5172653930562
E2F2	0.028599847317568	0.00859421723651571	0.0110862388352563	0.0137758400595951	0.0113799203981047	0.0183818251955853	0.0652659002629945	269.040420677238	0.0131660103676695	0.0834884125174591	113.852328644048	53.3788059881369
ID3	0.026717079234271	0.0206003516895142	0.0170785056029968	0.0923457572229862	0.00440008691789643	0.217687473581214	0.0354447065172261	122.297769044736	0.0257498300986713	0.00604749903072972	8.55961994419888	281.392194692674
STMN1	0.0153536549330655	0.0119329984124627	0.0201930567718327	0.0144885450503824	0.00858504422991407	0.0342714399342059	0.0325376218654142	2.29700760387586	0.0201250200271645	0.0651265819563299	2.54256039507113	435.351200877676
NR0B2	0.0225859824361019	0.0096866575160886	0.0100309634573517	0.0120518775708822	0.00688566922292275	0.0668682873991321	0.043783892381921	0.704283122276535	0.0178556101299941	0.016413055717863	369.892123307767	2.46380378562113
COL9A2	0.0178134808190975	0.00860096078511898	0.0147161259405057	0.0178596554211796	0.0211966290689366	0.0357349479381015	0.027885741846821	167.248335996723	0.0244279828049825	0.0215423759751002	206.458743440194	102.478233393874
CLDN19	0.0407943089407987	0.0108642951993034	0.0135201649899569	0.0257531889796825	0.0109945233988198	0.04079231452486	0.0205116603126311	136.825204885047	0.0368010148734239	0.0111622994918566	323.474018027717	28.0680227723074
PRDX1	0.122344268506939	0.012932553923891	0.0205945026583212	0.0319005912767765	0.00784580435148402	0.0232875080703237	0.0279272748820178	24.0481814390876	0.0259033589786709	0.0133725273831009	7.18847356269935	550.381975262163
ORC1L	0.00998744050162592	0.00688677640054229	0.0130588218544021	0.0159524079446118	0.0240514825265687	0.0422529786823966	0.0358566449828948	233.834499563828	0.0212556967848998	0.206380747754882	71.4327637636696	100.495304436303
JUN	0.725066063441352	0.0152721956371208	0.0124497575448791	5.3008175990627	0.00880943848220284	0.0868485869415081	0.0162819210722128	5.37869992875222	0.56856420048009	0.0276398729782333	1.69914634044422	573.211506249298
DIRAS3	0.0161854702276233	0.00852581903666413	0.00904295973248663	0.0160775142272944	0.0057581443467132	0.0696034256830887	0.0164326536772731	358.419155814683	0.0926807154493399	0.00933508316560078	26.4141077339961	0.614340799015966
TGFBR3	14.9554406195872	0.0123620159615305	2.08437758825271	0.0209609232501234	0.0138418255665632	0.0304772096196753	0.23138434542836	358.959522993937	0.00832262184716694	0.0408507123986634	19.3398563513127	65.472325483468
GFI1	0.0313647691967481	0.0117973363904842	0.0111297049701715	0.0130520289962705	0.00685292142205768	0.0251247517404237	0.211494283177068	216.037824607739	0.0131912720240526	0.0172564989639861	147.445299972167	62.7239800432375
PSRC1	0.0190337843277302	0.0181174345877231	0.0213464132285408	0.0189514314981318	0.00929337918143328	0.052023600571776	0.0261266556812694	48.73309114588	0.0481572480545552	0.015427451432063	344.837111966294	13.241197193487
WARS2	0.0174232816816864	0.00727335106382637	0.0111237807515758	0.0164852486487414	0.00962737645263037	0.0324463334630394	0.0225074392019733	0.8200213567385	0.0290334172739857	0.0288025016573502	0.370969424466644	390.87334851713
NOTCH2	0.185448077875392	0.00678386270088097	0.0121837388506498	0.0284227474571793	0.014126891854593	0.0309515874185269	0.0434678121540826	1.05277767288917	0.0212309861843342	0.0265379228124827	0.844323703837841	575.269422973742
MCL1	0.184244056380275	0.0114072535586738	0.0121963320286844	0.124297604718822	0.00905831452695061	0.036123304885675	0.165628710882499	1.59988075808584	0.052138391190122	0.0197649016085017	0.582140003651991	643.987143223611
CTSK	1.03808362177658	0.0110883549883873	0.0174903849939526	0.152008169493574	0.00578227208902856	40.3644199747382	21.585638070874	242.9831928438	0.0214961151101193	0.0192963842596349	23.2981833452555	213.150597468131
S100A6	0.0155862999755496	0.00469579762587691	0.00700371334295463	0.00784615794403846	0.0101340818590822	0.0136885397648598	0.0205020801655017	0.191197418957748	0.0263352170499351	0.00738877593780422	461.946088402688	0.148266173071209
ADAR	0.00953612896625077	0.0220372290813515	0.0201381714979657	0.0226933509415416	0.019417887138929	0.0869087516495319	0.179019576322639	0.395316276702607	0.0501087901177132	0.127437124275858	0.293233844203451	572.028286334341
PYGO2	0.0220536999395796	0.00728161907397397	0.0117928829061069	0.0126463129553407	0.0120883347115056	0.0113602509121165	0.033893109145543	78.1639872106182	0.0178315528148875	0.0185975831677404	22.8812637800707	339.056200234108
MUC1	21.4448147402191	0.011331089692454	0.018167249422367	0.0186377960272352	0.00498068639672976	0.3494900276687	0.0383974920695521	497.536874572087	0.0927181864239412	10.1617645848865	3.05600573315737	3.76896747635214
NES	0.0211151388342565	0.0146270344362481	0.0232861598650216	0.0219744635293873	0.0107268676783299	0.157482187803982	0.0254415373749513	166.397822507503	0.0388091897426424	0.0134488826323552	245.184571431617	64.2215478008366
CRABP2	30.2558912830879	0.0133704961108709	0.00958246777951377	0.339430276645335	0.00651379501453738	0.0330763224175509	0.0689177763989378	325.169165054819	37.0320979081548	6.14140081110047	18.8723333427845	37.313232361417
ETV3	0.0306757071242644	0.020521212751827	0.0136193223956356	0.150156727210664	0.0170772531717183	0.0471729759917614	0.0322564370289507	0.67010194177928	0.0557368739430374	0.0870433399107219	0.334983677673905	517.397705574985
PTGS2	0.0298158946813675	0.1089578760229	0.0342878809229073	29.6298837107974	3.00245921379795	0.0290082366535213	0.0279177439614148	391.022726508334	29.8977950804761	0.0136663586794599	2.54195559675992	19.2854714122335
MYOG	0.0270721138076264	0.0109994151506122	0.0127616884937742	0.0101764847803979	0.00700415722786206	0.0179126984870918	0.0146582192636964	1.29334341377089	0.0289214083696629	0.00851353097939291	429.348391967611	0.327291877625056
SLC30A1	0.0105032888158243	0.0170491299925708	0.0250467397130244	0.0179236923224069	0.00680274084810488	0.391054946118439	0.0236708892240332	285.622624167808	0.121513723583125	0.026858062837444	16.0354787626227	142.221634643194
PARP1	0.0103228677609975	0.0235941049615836	0.0517132958868799	0.0275105995919255	0.108997170054502	0.0744154365681098	23.0615397586039	0.836678359334594	0.0215489681401132	0.111960087298729	0.322950629828795	474.481624142984
ACTA1	18.9228126524274	0.0346126694450633	0.0125167960288976	0.026742950102777	0.00610779937278273	0.0950832171725916	0.046447810659207	389.274210532479	0.108191167355379	0.0138895145347372	26.4623522934724	66.5827954793705
TOMM20	0.0140290142850537	0.0087691541187052	0.0215798874827337	0.0351153961788682	0.0116664951515311	0.0607886822193457	0.0180630831576316	1.30252912614898	0.0354519984668674	0.0104448115043733	0.866117668877118	367.776000087664
FH	0.0468094858103724	0.00807663062830195	0.00918622519346813	0.0177997605873076	0.0126412337008968	0.0381097667908917	0.0238733235724403	10.6140007691739	0.0233133572195725	0.0266856902761199	2.99206912829569	430.575280369596
ID2	0.0290936480477631	0.0126321598439057	0.0258264699167274	0.0325797028920975	0.0318891272465254	0.0369856399201575	18.265871300952	1.4514641626559	0.0140019459249635	0.10596181039227	1.37524657917243	597.054457334162
KCNF1	0.0463022186361688	0.0137510008996796	0.0154183269411127	0.0279248965067402	0.00687197287692498	0.0282339636393432	0.0504340710145069	167.586069270659	0.0315238246663679	0.0150912465286552	276.332267663961	14.9213781671413
LPIN1	10.5916435102277	0.0145519404329146	0.0147439788673579	0.017214339452575	0.0142022021587165	0.0219281855013331	19.011176920949	144.317884982006	0.0411279596741649	0.0134394221803367	11.6963188984895	292.933777773129
MYCN	0.0728870809816297	0.00946437132262171	0.0147744784484581	0.0154810097209054	0.0126634877419418	0.0289946643008052	0.121303277825473	215.33287244186	0.0174529788903537	0.0214660017524104	102.048997544538	147.631785528869
VSNL1	0.783034212582657	0.0118940674247171	0.0213986923590871	0.0492618890629846	0.0104935895071464	0.14840013235912	0.00975047655414647	204.401252334599	2.06239093625032	0.391539713934979	34.4107097333899	344.055856027221
FOSL2	0.0700709958341559	0.0490006277085472	0.0489232187045735	0.158902507331082	0.0101283887150487	0.158827737271521	0.0142772527913317	5.79938882744562	0.134513114711995	0.0691029369626587	1.23849029779628	606.571095314171
C2orf34	0.033705206069903	0.00632215455674746	0.00936325149466136	0.0102864106199584	0.0168246552942683	0.0144943270788931	0.034415706300543	14.5924931408976	0.0199987468511589	0.00788492781386394	9.72573274877608	377.334789218202
EPAS1	0.0332541694712483	0.0103720545953273	0.016300353932441	0.028588417720938	0.00802984955047563	0.0407383014288429	0.0459839393451192	3.58283935666427	1.36095742456757	0.0130260442511493	1.47489226923688	590.03583490753
REL	0.0108482911614378	0.060361330119308	0.0303048778563639	0.0732748194915988	0.0176152206897025	6.57636444941133	26.0102640392352	0.272607357463975	0.665277196374154	0.242024912848216	0.163184355269729	488.810635242242
CCT7	0.0215542787326914	0.0245928413476155	0.0330304433394921	0.0256668367723746	0.0115705192808034	0.0615196809510382	0.0398405550866167	1.27169193125027	0.0992269858280137	0.013211861085616	0.599788306698666	584.099869236853
TCF7L1	0.010045132851972	0.0160300750578007	0.0416585327955739	0.026441954451636	0.0187398360082114	0.128206029862858	0.0229905766104195	378.009737860326	0.0619324576068384	0.0180124032211839	32.7933782566571	71.9123555114226
RPIA	0.0448056693539893	0.01510565907933	0.0873123815956842	0.0168131231559016	0.0094575239807049	0.0207506853260721	0.0882054022177406	216.379272563031	0.0133243328099989	0.00997859754336639	35.9332311925007	155.393570035342
MAL	68.5368422575335	0.00737171379374406	0.00785999246009451	0.0353431445997405	0.00577837410780623	0.0179198132267582	33.0066966567248	9.14081198660001	0.931271311626027	0.181238750736612	474.112520562518	3.01437791306872
SLC9A2	0.00713135023941783	0.00660829928017201	6.55247587011393	0.0174747645269289	0.28221050773011	0.0110919628800404	5.55347532644259	128.925253211501	0.0292579066908203	0.0256393144021936	181.96931675015	50.3952141953833
MERTK	0.0312438637593106	0.00570486005516047	0.0535567559885424	0.0128329175143899	3.92779917934182	1.25969451285627	5.64788216561908	22.3962099357458	0.0070407555391946	0.114733637714961	5.15750570610057	420.306623175981
SLC20A1	0.0193831597741468	0.0263377752290186	0.0154362502506102	0.297272404546885	0.0587283218425813	0.115305197411164	0.0666218173267547	0.584517563472963	0.143841084953375	0.0161291658227333	0.173506277808128	530.012200816925
DDX18	0.0143571749760887	0.0150020889097172	0.0183594841849397	0.0204658875869442	0.0100557986051879	0.0488196071595695	0.165376272565577	1.78613091313192	0.0201489251636593	0.0125454674740882	1.21209570002517	442.394333573269
INHBB	0.0170461127210962	0.0135093583100193	0.0218138881143683	0.01885872390074	0.00778323217065105	0.046018304794428	0.029954575268575	482.033080828015	0.0449208013387453	0.0130637622355531	3.51313238410618	4.77624210971421
GYPC	0.0941901505015689	0.00898157248132427	0.0188968263323647	0.030381747815292	0.00922229574265431	0.0473813220741784	28.1091806812281	424.597489215754	0.0150289797420971	0.0135155317175215	33.8418839500506	2.89323499026558
CCNT2	0.0182837500758433	0.014896358090126	0.0559696549978903	0.042548843019157	0.0198510110382372	0.0680240350452326	0.818042040353348	0.154479792291002	0.0242001681064925	0.0492380748877627	0.0863567850369441	499.180840008738
GAD1	0.0132777436754472	0.0183640505245994	0.0126549241365017	0.0334188639136107	0.030447962731045	0.03487629564379	0.0142649824272913	47.0758756112507	0.0250032021947617	0.157392648160992	279.043621985065	36.0186614988661
ITGA6	0.0229096631620243	0.0213199038374106	0.0616378971329119	0.026499494275537	0.0144161854819471	0.668737431369252	0.0173344869902705	3.20464762858396	44.3734342355994	2.47345454085385	0.716963131834436	557.25725026542
HOXD9	0.022922115572734	0.0146029912947145	0.0158584899331151	0.0346675819714989	0.00716057156719197	0.0448047349145406	0.0284533509807529	470.997498828466	0.0323277746478806	0.0154925963546019	2.1498657567632	6.33711838483602
HOXD4	0.0186603814363217	0.0127590434011072	0.014629115246869	0.0598578290229165	0.00711568435468356	0.0987083146700665	0.0198878466580588	162.04373829475	0.0321663391458825	0.0188865142683306	224.105300886765	49.3500289844202
ITGAV	0.0102395783672588	0.0261157820093556	0.045058430728915	0.0273307549093292	1.01670602876908	20.6743068683909	0.0431039102154452	1.16936187078789	7.80329359305857	0.0275544305765374	0.890908118702932	526.479437582558
CASP8	0.108923411416112	0.00680297203138988	0.00823050967829432	0.00967808499395074	0.00876713591553129	0.0167785654434841	8.100020055551	7.68519268980099	0.0270633350893858	0.0159574011757246	2.35756474041961	464.455900830912
FN1	0.0300986412731715	0.0116627341651615	0.00992891892138656	0.0174937795346368	0.427609503062307	52.916502945344	0.116821830703274	414.938915311923	0.0991589744522191	0.00957153637705642	33.3743710827715	29.4737583880252
IGFBP2	0.10025506922532	0.540521011172457	6.52170644620239	11.1570974416965	0.00740681332061883	0.10201784855093	0.0111461275573205	481.933155370178	1.09424875419537	0.0187692705751736	0.724151420183015	92.592818911351
IL8RB	7.20069809181523	0.00614158135550855	0.00700001439714684	0.0318878455122476	0.00637728025150264	0.0340280419107702	0.0578259396840531	87.4103200472394	0.113132693682245	0.03922996030844	244.005748608501	13.5889368107952
CTDSP1	0.0484053966154498	0.0105073294290076	0.0184048781795988	0.0138028365029407	0.00694161251760999	0.0229448830389629	0.12228916158669	13.1124092748082	0.0182193789535634	0.0147733553079753	3.6742255757761	539.623118381897
DES	3.78237030509335	0.0173562071693269	0.00997452247721635	0.0185241832313002	0.00679946905394555	0.0295401439608034	0.0242734547720198	440.242847130438	0.02919286962412	0.00756497070697249	27.2185403750805	2.08416159543533
INHA	0.0152909102044406	0.0084486618767768	0.0120084856353355	0.00985193882944847	0.00898988284409176	0.0294244618892967	0.0184673884773131	0.831389578800673	0.013011605717113	0.0106596763954707	359.095848282713	0.2486050020758
PTMA	0.018774894182644	0.0131631553312414	0.0171423658533116	0.0276390070897872	0.0104965903109149	0.0369979721678897	0.0347295036853455	424.174273702076	0.0303169086049596	0.0171109538842531	3.19341902551014	5.9257051540764
ADAM17	0.0170757313604962	0.0503907306522719	0.0230293604184895	0.0408301779389069	0.00688561185556559	1.61974891657182	0.0168579785917525	0.200853221097985	0.942312292204839	0.0412722420922656	0.294745853864965	456.47721444261
ODC1	0.0174110358297351	0.0480110157532518	15.6951269623456	0.0150105803932623	0.0637569604767339	0.0279409664813487	14.1085035307866	1.19456277843982	28.4357609939229	0.00905391771083876	3.64743769639874	545.431194310779
APOB	0.0131607293886948	0.00321003639781366	0.00412508062601281	0.00474566728830561	0.00675797268981289	0.0112135156696403	0.00858745290363284	0.11672298480608	0.0218467666765279	0.00864746822359629	303.569838411513	0.0576876937550478
ADCY3	0.0216689634770927	0.0220103005173028	0.0499256101904796	0.0146651417333561	0.0123605608037184	0.0257136506476344	0.0231629496739135	10.9164369541433	0.0498057390652997	0.0146346146553293	3.14300690074747	502.22076699214
POMC	0.026816698581441	0.00802072809300044	0.0166140779798199	0.0123328692052275	0.00976813891429567	0.0254182943238416	0.0407225442621325	377.703359895728	0.0268116213146428	0.0152976199990708	94.8230034736632	28.4173016334343
DNMT3A	0.0255205500083297	0.00738995446762097	0.0263835445282542	0.0196717600094255	0.0282693293795644	0.0289066226670593	0.0595682269578282	101.398360785055	0.0170142854865343	0.0211892496633334	44.4599541793465	325.673609246978
CEBPZ	0.0150552372100047	0.00911667376203577	0.019417739104874	0.0209953430389881	0.0119218709776466	0.0496485118681467	0.0316781387814995	362.706537897469	0.0425648278681823	0.0210140830920178	4.4185339723134	41.247817957677
CYP1B1	0.0658863556388675	0.00585873939731476	0.0185909388171161	0.0143581614206454	10.6132531526452	17.775485229494	0.155213399506141	171.863988177759	0.0226186656894552	0.05171076672257	157.269118346378	36.0558999031597
SIX2	0.0255292505310402	0.0182144689125401	0.0227115348981106	0.0202788627445297	0.0121421878432725	0.0367088698535755	0.0280763201567643	506.186173506062	0.0338985103446127	0.0588541007830827	1.54283460300276	21.3330471767606
MTIF2	0.016465878995716	0.0128753401237778	0.0188698929074537	0.0125376901811414	0.00860971280891632	0.0174994475089533	0.0256323235735333	2.46693630252694	0.0283331661632107	0.0102871241890437	2.37713760308454	403.298202405825
CCT4	0.0179919463180261	0.0190539449960526	0.0261232316519537	0.0277224797081868	0.0121059874707906	0.060258651678002	0.0419068554561296	1.36107092106656	0.0960058178072937	0.0135754400694818	0.376840668200214	528.558197894974
GFPT1	0.0274532517758832	0.0154316778787949	0.0406185195670836	0.0291860731268442	0.0129209570503707	0.0700559368418462	0.0397803361332371	2.50313614317741	0.0792112590604547	0.0124793488663922	0.46294170007527	553.44850659324
TGFA	0.126243458903428	0.00954708504830985	0.0129886128171157	0.0162046718178835	0.0492424090694867	0.0345452895011091	0.0310779058985121	207.283011766828	19.9512071180528	0.014461401359159	18.9127278920218	206.193664190156
TACR1	7.15574576394902	0.00618410041176603	0.00503523209739945	0.00654594693918478	0.00419077411963314	0.0103046686323447	0.346582999695741	0.502410226079962	0.026631334115443	0.00470535504066566	336.006557498855	0.719754213824243
CD8A	0.0173599899017212	0.00688793089914267	0.0117853223316522	0.00831627061515409	0.020863060715246	0.0609609818324073	23.3192481980204	5.34340991225228	0.0256813448613179	0.220652020004281	255.90717473133	194.673581365107
FABP1	0.00895803071687578	0.00281243482843787	0.00447922568183099	0.00610848685816964	0.00729013304215105	0.0137984602060688	0.0139898094681279	0.26602868765588	0.0108562850801341	0.00583076861163227	281.561192005829	0.0637539740010769
ADRA2B	0.0273289288548922	0.0133816404178439	0.025187650971669	0.0280432063280331	0.00795134760980151	0.0209005264509349	0.0303026666149805	49.8774300347418	0.0268179853640874	0.00943028457061634	370.444509936366	10.7597345118323
SCTR	0.0195365087688041	0.0129875783467132	0.00947207793901601	0.014835303030628	0.01029405196105	0.0426769283306983	0.0321489513291774	0.773667434301818	0.040470145153972	0.0093238246124931	415.569588473364	1.3466721298165
NR4A2	0.0350265987314046	0.0510021753450136	0.185010561874418	14.9183172433239	0.00754994961738697	0.0780156484498342	0.0117079997883824	75.2388579261994	0.0266696853302685	1.06888177699578	14.8151767766235	348.383511838445
LRP2	0.0122893994810266	0.00409953777157128	0.00721750606435333	0.00594164255109472	0.0135312180284406	0.0153805936480825	0.012939128395008	0.63410197507166	0.0152100025484744	0.00763033163422234	319.550763343322	0.0555392580729916
SP3	0.0294923116347939	0.00874323562211649	0.0204199993701206	0.0218540995931817	0.0109963054846687	0.0343641929855549	0.294055518247196	0.940138904716285	0.0278645111478592	0.029895318335757	0.362543499940651	534.653112082344
ATF2	0.0328115390568949	0.0141938642362814	0.0318184704502465	0.0241378486008322	0.0123511219565501	0.0484275553841913	0.76139291852442	1.52626737329578	0.0216576569295236	0.0270947614129618	0.319024169870071	609.459863973229
NFE2L2	0.369599989176846	0.016094284845539	0.12992041927681	0.080681530842626	0.00738629512298993	0.0284521294053781	0.0296983656902414	1.98417934643623	0.0232693325589201	0.252009205991532	0.846118017212692	623.961866907088
PRKRA	0.0204161117571206	0.00780337877482911	0.0244165095959478	0.026466220489931	0.0079917410859969	0.0482853388507671	0.0158908774972252	2.86232153635941	0.0419947419057815	0.0211530901845143	1.88720928302231	457.803602007856
NEUROD1	0.00530930850537405	0.00380508098666739	0.00839122564048864	0.0111040976602105	0.00255127403160298	0.0083255757053835	0.00699465065796957	0.0915550317702025	0.013965199883019	0.00346816526034727	279.057310128108	0.0292413547653509
STAT1	0.00737101933169044	0.0103630620985768	0.0168246664614192	0.0152076929447873	0.0696675246406711	1.03259682731416	0.402445303008666	0.466546692948105	0.351642643828187	1.25799760867535	0.355594299924102	616.137472838483
HSPD1	0.0297137232317504	0.0102862920543901	0.0125784556734751	0.0285763359337259	0.0118451580332573	0.0421638294360713	0.0402439974042268	480.204300795843	0.023844111737138	0.0153640080234062	14.1794358093938	8.75970950879304
IDH1	0.102814148930358	0.00779197486278567	0.0417654800853389	0.0226848124071562	0.0445442558608226	0.023233861130411	0.0176080101306723	8.25586547218989	0.0161706707758771	0.0290604497586071	2.68287245538674	562.576708408307
IGFBP5	28.6222174877652	0.0227187487398682	0.174229932876601	0.212309085744696	0.0110326710967439	19.2122669479097	1.1434386400591	172.096250430505	0.0153703981313415	0.0105680427467528	13.2455075574884	337.953065329461
EPHA4	0.0488818810530643	0.0194810277539167	0.633951740709117	0.0314797949381103	0.00663952817688594	0.126090270238813	0.0187611230148974	342.233064436472	0.369685721970312	0.0284442299946084	19.7591966639285	111.264190913882
PAX3	0.0157737232056301	0.0181900148311685	0.0519634579058822	0.0109981294692164	0.00673923432850363	0.0369208931992651	0.0131360887920304	1.31746951931682	0.0297875262663424	0.00866346768044266	349.940234995313	0.487105022911372
SCG2	0.00798274769894752	0.00824496797434057	0.050140300696753	0.0127857200538184	0.00515071085801966	0.552018809463659	0.0138198620766784	2.22461864556292	0.0481516230401426	0.019633090984092	330.094472593167	3.1318601177839
IRS1	0.0127643571705127	0.0139812450029363	0.0344668608532606	0.0156006653019943	0.0046353402852374	0.258406433305568	0.0409963294275422	432.978150140535	18.1000906082423	0.0327023052873656	1.05957810124835	2.84061507458702
ECEL1	0.0283418704182238	0.00829397943275493	0.00942350060681828	0.012683400780057	0.00670135213440719	0.0209707253726785	0.0217962061110221	212.607030446896	0.0262313042206434	0.00894771442913801	90.9296366618055	46.1399868691094
GBX2	0.0356434148248275	0.00915370246991973	0.012055855729149	0.0147277811286834	0.0115542442668571	0.0158620493032636	0.0214222930387059	410.904301041466	0.0265490364904979	0.0124661417018806	22.0903553888293	2.61384349700965
HES6	0.0279288734527899	0.0140823971050786	0.00887160711497655	0.0199095706126847	0.00420463771091688	0.0213922793139367	0.0209271947288107	379.51366010154	0.0353343000312547	0.0149477378213877	8.33760968654833	1.6067746932833
PER2	0.105351184622586	0.0124389541165875	0.0207036648744059	0.0808105289553474	0.00500884550740564	0.021451204006056	0.0222658892390189	22.4958040468353	0.0316317594842782	0.0178836853934623	5.27577915856306	456.229407919778
HDAC4	0.0205856830202148	0.00955350216941387	0.0158478710432646	0.0147667911249434	0.0093228480297108	0.0351762416408545	0.0327141429512335	472.182569498609	0.0289551901605977	0.0183038906195059	4.1872187648826	8.08615650881497
VHL	0.0288417762403213	0.0143084237788476	0.0257807807467835	0.0527590956300281	0.0121714194036798	0.0351873475111538	11.6209236914535	0.652064810888776	0.019230476313696	0.0337823011479659	0.192749290518616	426.920792047538
PPARG	10.8378177310202	0.0102470251824859	0.0251404511951922	0.01024439181832	0.00558498936914581	0.142252524526507	0.0445034795952841	327.664437565423	0.00955083191646105	0.024392577904086	11.1435000700747	6.09959545882871
NR2C2	0.0672547747769603	0.00816574044694142	0.0222894821227663	0.0188432956293728	0.0128584788080863	0.0284017249930649	0.41600575770686	1.84147273675002	0.0247463004764808	0.0167380766195862	1.25986061341304	550.438430087015
RARB	0.929764754527166	0.00533657194004014	0.197457406208154	0.385687187573423	0.140120797902498	3.52841590038463	13.7460184403384	110.558014702607	0.00366360097747859	0.391215472264423	168.37738006201	79.2983138003818
TGFBR2	0.496756348621785	0.0224402258448427	0.0116024708391175	0.0285510749777188	0.00533925511326404	3.14247323730502	33.5385311854345	140.619136171931	0.429514984050823	0.00891237471450463	29.0822255472175	362.1892722829
MLH1	0.0311133588496542	0.00884737408249899	0.0137690451633142	0.027480212635223	0.0162145520828952	0.0504342748519061	10.8460618368783	0.722061976272294	0.018889986592217	0.0241666191346227	0.652680156394056	419.268071479567
MYD88	0.0932336886509015	0.0107446454709322	0.00871369901255684	0.0256647890540313	0.0112191445714197	0.0260124385195421	2.02177017493048	19.6337580322355	0.0454246219580856	0.00940820760532916	4.26742721155645	599.540175644387
CTNNB1	0.0298805422359624	0.0231297776380285	0.0439767101884299	0.0466032873852007	0.0198285396780814	0.119774822599934	0.0779693928297576	2.34461576734058	0.0525121737061633	0.0137329910385613	0.552531904246639	648.910900644402
VIPR1	0.0911631487418695	0.00861231636203028	0.0095423484174215	0.0181809133668794	0.00716669673345153	0.0120176934377583	0.0462353650763275	420.354104489445	0.0179049365988164	0.00642988817044599	37.6367667388001	1.13632154158928
TDGF1	0.00959645903644418	0.00183409076046674	0.00384750261285232	0.00677455025523493	0.00343784559321763	0.0513281504343048	0.0287655624229318	18.9411503741764	0.0228482376912794	0.00571366918645499	120.054907240173	50.5840238433148
DAG1	0.0278632570713279	0.0133767091299449	0.0276940607427129	0.0273057764752077	0.0138523047976975	0.0421713989381098	0.0172858924215647	6.99170891357438	0.0230019877260612	0.0170029170830159	3.5084188614768	504.320544198309
GNAI2	0.0396586398880623	0.0112292067378115	0.018717381321689	0.0273655264341199	0.010980066670395	0.10624960233786	20.6157979181325	7.84088287377957	0.0531432812639991	0.0145240992643775	5.04901837657062	569.058676622795
ALAS1	0.08788436379678	0.00923439612472883	0.01925703677307	0.0360959933458492	0.00701745096915827	0.0251261178451699	0.0267026628677017	21.3484318266035	0.0300425010063954	0.0108561871573389	5.81537134328113	454.966547144153
ADPRH	0.0181776485183112	0.011289307118017	0.0139141394231683	0.0209610892475988	0.0265460695195892	0.399728017975815	16.7716644092122	42.5268589148674	0.0775544826564683	0.0115212414556372	266.364723621406	73.8527740294261
TRH	0.0297509706825311	0.00892679374274802	0.0207719324515191	0.0180914903647622	0.00829121102112733	0.0436121021537678	0.0221731699190019	15.8178618437927	0.0221151530367953	0.0170918500337015	396.34918482571	2.59176933863306
TF	12.9224439056484	0.0118839675619445	0.00611342659484587	0.00983208029534408	0.00604625723621289	0.0394036992302233	0.0809226760544728	6.18504838902047	0.0269311219166491	0.135337504522586	381.574031291973	4.1681447359374
CLDN18	0.0272665176516386	0.00986855060723776	0.0115497673057253	0.0162949927183305	0.00541239292574393	0.0317152940135114	0.0523593442354253	4.8407853690896	0.0205069541632652	0.0146814896226014	412.186853528571	2.29790342555626
TRPC1	0.0207173078776081	0.00670768264644046	0.011257979948142	0.00938808281277709	0.00949496528482557	0.069185974687394	0.0234720607540124	252.144717700443	0.0340945480766238	0.0127020683808287	37.9181915652869	42.7700360676497
AGTR1	0.014925642297656	0.00999678243593301	0.0182545017889375	0.0239265318751049	0.00969921003401497	0.0513838363765048	0.0210808368306842	5.84622532571467	0.0173039020130126	0.0120975620199418	345.886946329032	5.74647021397539
MME	0.034597376969864	0.00786942737950682	0.00967599201972844	0.0256397452136898	0.00292764751252993	26.0438714713392	19.9482128833022	12.3742692112471	0.043355889156228	0.0585586400278646	335.655752600678	3.28730857874119
IL12A	0.0293973509999316	0.00716447839413968	0.0158570819601234	0.0168842603335855	0.011900223310543	0.0260444921457197	0.0187344759081235	3.43384348810589	0.0212316346236733	0.017913252840076	368.597501823146	0.986818234567625
SKIL	0.00935226612473733	0.0255704641373537	0.0235914486241525	0.0251782175154656	0.0144102064923348	14.7042453184132	4.15991570147142	0.58785391390856	0.12246685030368	0.0197128305421154	0.510235786422319	439.223036752466
HES1	0.175840714634702	0.00952924656467352	0.0133859942435145	0.0403927548656716	0.0064760149534233	0.130556084591535	0.0143692261925445	5.30962287808754	0.0530288904364677	0.175688273153103	2.00851802513537	538.575694545497
RAF1	0.233025190749174	0.0114444315660747	0.0172013517717841	0.0299010538834213	0.0140417671592038	0.0262269789541185	0.301272582577698	1.09216359817364	0.0153322567695588	0.0224535777063407	0.338991319232056	552.774198539758
THRB	0.0771610931921514	0.00925334407065865	0.0234801930437508	0.0443919528704081	0.00773957066376142	0.34524859100523	0.032065496034086	307.971778252815	0.0225145891958429	0.0109022510908744	44.0134642840749	59.6820092228179
TOP2B	0.07033254966156	0.0393685024958563	0.120834454481083	0.273632099588079	0.0118113961145127	0.0561361644908413	22.3110619508598	0.233341547886892	0.0150095313094837	0.0225020009598098	0.119998790930193	431.262909653075
ACAA1	0.141702284210896	0.0131846499429345	0.011277483948233	0.0267251105158549	0.00786519738371626	0.0280803913271672	0.21158729370969	434.8915474937	0.0274705777741816	0.0146187219498423	1.79996387954062	27.5079950897873
CCK	0.0263384021073958	0.0119744696003302	0.0130109393232207	0.0232034391885799	0.00733323811829973	0.0631264471638916	0.0512711755941785	42.1607179369596	0.0289921763882721	0.0147932058491532	392.80880264646	11.4541743983228
LTF	0.126155987852682	0.0173955472585242	0.0178322772785736	0.00954363502707616	0.00386800096227037	0.0142285544731683	31.5150336385772	329.073896586273	0.0680276274959778	0.00586962355624895	88.8532097708027	7.35400345530987
SMARCC1	0.0417229859897805	0.0101741241619019	0.0420130871981094	0.0189866064998855	0.0168725068811856	0.0336557775250722	1.45974892712559	0.992288534142928	0.0124573632577437	0.0208532130035531	0.563731511828172	536.526683410611
CDC25A	0.0137658309036671	0.0116115211694194	0.0223368223604741	0.0162769743439461	0.0193815244557239	0.0383363579402186	0.0269573050391312	73.5810638501478	0.0205822261124701	0.032780437545149	124.004290274335	192.576467091111
COL7A1	0.0136021618978862	0.0217567843329378	0.0258093754863665	0.0955467634865855	0.0101449412475568	0.883925529864781	0.0158844015229037	481.388681224726	2.34286478878347	0.0765783495073378	2.23575662619602	30.4807406136775
GPX1	0.434315160318565	0.00761395462455539	0.0109408192343597	0.0244442351833522	0.032129820732242	0.0163415460604513	0.669353645554096	173.070406848467	0.018424568362834	0.0254939519919485	292.664337283608	27.5404530928024
RHOA	0.350020446008959	0.00944965756606288	0.0164360323534984	0.0258507802742748	0.007080403403199	0.027524939624907	0.298574572446404	57.0089916411679	0.0231289291826614	0.00976116305578063	18.7999864496208	600.046251781732
RASSF1	0.0273583830413771	0.0135079147533454	0.0109664785760524	0.0169963211601224	0.0168863214905374	0.0341545485085697	0.98867895273552	415.894708006553	0.0195992161062688	0.0183585436538097	9.15810030165271	41.1188372351897
CISH	0.0550850100450183	0.00828255769342265	0.0158943707986236	0.0168269377066439	0.0111238126481201	0.0190701274422949	0.185791111935019	128.059267251322	0.0192820284663086	0.0224086491081163	261.308380744035	59.6233828141684
FOXP1	0.296997328297185	0.0109304612624377	0.0118388656601707	0.0396145501827876	0.0115790308095734	0.0381830969868385	26.499608773009	3.84285010764201	0.0272031727140258	0.0116350001865878	2.05210017347292	500.598376735838
TOMM70A	0.0131219091011794	0.0165230038952557	0.0230764085179922	0.0569460452870578	0.00765740502087647	0.105270290667326	0.0265800871410581	0.25718209411685	0.0459064379352108	0.10691332025523	0.118935907363878	422.819166926916
CD47	0.0186698356378252	0.0182412021385742	0.00709176621358466	0.0121250361288228	0.0210141614381228	0.0594206442169832	19.359106966654	1.04603804803301	1.94084902673773	0.0304830469805681	2.45807819422884	577.657105532663
ITGB5	0.0856406908516258	0.0777194578338852	0.0307535935151704	0.0588805242357838	0.00718681910052043	4.64307238116838	0.0110930300436866	31.140278266912	10.8494882010221	0.0134554278025093	6.36455511898476	491.090267298804
RBP1	0.0166436751775053	0.0105294432273298	0.473480837281302	0.0265157840851481	0.0134975916248608	4.3702040425308	0.0126461110742634	419.631499750273	19.5033529962114	1.42958836977233	1.18736331374713	18.2557651656987
PLOD2	0.0153758743041614	0.0204240798233903	0.0292327003889913	0.0375021396592781	0.0322087340057752	39.5922870559963	0.00945458973424604	4.79685245410888	5.09080430901602	10.240111343875	1.96327364300556	389.81154513299
SST	0.0122625407201683	0.0165898441248292	0.0121484724854502	0.00827373298378766	0.00562838097731747	0.0398924125459726	0.0370633139711789	0.809441683070357	0.0297905119369044	0.0204902334041242	364.896516461382	1.47479300176895
BCL6	0.019944234288749	0.0118811068187416	0.0504330729165063	0.025143922064222	0.00706741463135397	0.0478961329795981	0.83282137868542	0.914391877813512	0.0138815765435852	0.110526643090287	0.482621641582879	505.535791412595
CLDN1	0.0233843792052703	0.00462219680561273	0.0277403624456747	0.0162048422494818	0.045393305004145	0.114822346416514	0.0416499901851708	91.5527936695558	0.10825195281865	3.39437695792207	16.8765072673178	606.898119220316
TFRC	0.00871806669707695	0.0914068678957251	1.70133443232944	0.0274563706380496	0.0632746332860104	7.16781405604138	0.0233473633486122	0.376423404341909	0.122953742897834	4.29749533136664	0.257103486092665	552.138432412057
FGFR3	0.706087020267182	0.0126803318391977	0.0113823773187267	0.0616863069405903	0.00379447591024055	0.026275855377499	0.0136661383833036	75.5241011824489	0.0604007811906503	0.446150697681509	14.7477428548095	457.668003431988
ADD1	0.102023355641827	0.0108057018735748	0.0141546069149478	0.0177975801362628	0.00818498481321078	0.0271470864132839	0.099202784915647	30.3223557938048	0.0424686263581113	0.00982020233730273	4.01498670485624	500.706926060561
MSX1	0.0257221455053266	0.0097061060057907	0.0171625385199822	0.0161548670040902	0.00712880206023419	0.025854949493545	0.0305435186208082	470.514149888942	0.0329440998913635	0.0102540401998115	5.53477396519744	5.49351715147904
CPEB2	8.41441557613877	0.0129762000112849	0.00987533384674489	0.0188334866666237	0.0120820416156443	0.0155689657659053	0.0367733723206006	16.3284434984468	7.59703173220315	0.00672125039827069	4.49893749908241	427.239445264663
SLC34A2	0.0171985317107856	0.0624172145270598	0.0606580133756318	0.00496918840874876	0.00784809906242918	0.0323604239990766	3.71498383298199	364.993742678914	0.0197108824392921	0.00944202476927782	24.7265033249185	7.05149978875673
KLF3	0.405463785003222	0.021161313024784	0.0169142165603459	0.164059856353574	0.0069034338927082	0.0589618250503635	0.0221078635239072	0.928036329672184	0.0472953881427062	0.0583402177192833	0.435103708035517	583.704084254161
PDGFRA	0.378345833245197	0.00903425810694791	0.0192520832395338	0.0200193066779836	0.0105024433178903	0.0557379711190566	0.0847653377425306	41.2997970117063	0.0222452896370078	0.00880692759275138	26.3278286731737	409.08105656049
KIT	0.161320853148933	0.00542049724937344	0.0229057590476924	0.0325104659362529	0.00668427035256625	0.0846318866205191	18.1435216991805	264.953847493842	0.0102482795732646	0.0285663623325277	69.1009412269883	30.7856694126518
CCNG2	0.713830710731823	0.0201443487856957	0.00841206616838248	0.0330228935151898	0.0073068434374384	0.0186597522108477	21.8556213975059	161.105962806939	0.0203212018703639	0.0189356939803032	89.6378112444162	214.798479596432
ATOH1	0.0284375136636928	0.0133519568455259	0.00627722333089755	0.048767788558413	0.00222196125294309	0.0774859222038799	0.0739762752790616	57.339746497691	0.139595033994093	0.0162579400808444	258.71815605642	57.9504178264661
COX7A2	0.0812853999370346	0.0117323786264476	0.00972639319647994	0.0611189968506682	0.00633120254471474	0.0266494339966622	0.0164313203941152	0.905081991245196	0.025066147973313	0.0259008074767167	0.19315298980942	360.125122967936
NFKB1	0.0184289596359689	0.0125882890088717	0.00871239355378052	0.0540286807963851	0.0151787239731622	0.049771089080597	1.21145387744338	0.229729187453493	0.0982877656241976	0.0184641594609108	0.188939170199158	526.489111998205
FGF2	0.0238618935976748	0.00704967907318216	0.0294084478755239	0.0317504600880131	0.0291526328302832	0.0399675131378877	0.278252236812949	302.282848170264	0.0206409275503081	0.00996294605251173	2.72397961060314	54.276256245685
CCRN4L	0.0188910474945281	0.0182139836596735	0.0108586215224298	0.0213803000498353	0.0103307935599373	0.0938736253797861	0.0201242509004766	8.37707040097358	5.31619693446812	0.00824053253458648	7.70040441966143	445.473796886675
TLR2	0.0169007156190263	0.00302341962111216	0.00646398663353317	0.00604441497962182	0.00726047838475244	0.28643378015241	2.55789909227288	6.39729186244363	0.305214907845655	0.0506285549912216	4.11432412550352	414.003935902414
ING2	0.0155066251461967	0.007588376119685	0.0089140912967206	0.0288930299267874	0.00402660184564169	0.130733749564547	0.0173486436246137	32.6217720805362	0.0424555763163407	0.0428012348734882	30.5317710148654	330.631724512067
CRMP1	0.0148115617154068	0.0835325147223645	0.0770302893180902	0.0334826661127001	0.00718662672949884	0.0760653602514917	0.0170689104225484	439.81473377797	0.0300944424983593	0.00851936552156475	2.26481060676542	5.55994088404122
TLR10	0.039557818465695	0.00441898777325147	0.00717528571798286	0.00554820183682242	0.00442937767628635	0.010288370156065	65.9963045450009	2.05843562814015	0.0399005542162921	0.0116367347993527	287.610200822306	0.814610167388629
RFC1	0.0201464039991744	0.00871924217482368	0.0145073583421651	0.021223895374298	0.0143802135905332	0.0569048946226489	5.96808633704767	0.453757539386318	0.0219278154569632	0.0691049854963384	0.129105979683773	480.358298300966
UGDH	0.053343010895404	0.00887308684053377	2.22633476005874	0.104691454452513	0.00316063226666405	10.4947234315806	0.0136941932794153	1.79866807640052	1.96560276235937	0.0186396145234199	0.351517416651159	484.14187846243
PPAT	0.0111649681902593	0.0219532781395598	0.0227462405857843	0.0219770490365147	0.00762053199094546	0.0298908455867786	0.018431146769105	1.78067572642349	0.0358633295561553	0.00902861812600461	0.916395980331022	381.375706863194
PF4	0.00705174708401493	0.00651269688908208	0.0048427581766938	0.00993821318884055	0.00251549107060987	0.0222388359982683	0.00655966601338755	180.00167732932	0.110091012462178	0.0049230456041985	6.03125150424392	0.896555674106223
CXCL5	0.020237166596453	0.0123972415369527	0.0155651042024107	0.0846859086670216	0.00616665954859411	0.0808780282456643	0.0206245594474486	91.11489041938	0.132971033227202	0.0120573208577041	333.711683277406	17.0917581347323
CXCL3	0.0127428476946824	0.0246718641980864	0.0295096912876207	0.0355886046256835	0.0110209959354661	0.304149568638605	0.0133659704983466	33.1840187520286	0.146133764486467	0.0156129614245394	334.461388352537	10.9525650038112
CXCL2	0.0103926000930786	0.00829435721541522	0.0152984318330351	0.304127933714721	0.026435866945791	0.0680919622361553	0.00987466124336996	172.312512474359	0.0774502788843634	0.0109484054027007	92.7317654019828	20.2503527602645
HPSE	0.0611135355011221	0.0180217958699848	0.0221133292041361	0.0219761268027892	0.00590237954972016	0.0204105696282949	0.0135107290400365	22.0285372849327	0.0491649493814898	0.0151451117263636	22.6626578132147	368.952369737482
NKX6-1	0.0201476019520074	0.00649212918846129	0.0113844335214048	0.0119866633051635	0.00729182911072029	0.0120731051545193	0.0320181483587751	313.807149897292	0.0232362568775932	0.0118084486836907	83.283950793899	13.6981821305651
ABCG2	0.0281391542366999	0.005340942693249	0.00804009346019692	0.0109116087796583	0.0150908690817797	0.0168247171933896	0.0883932928776175	0.926321181571755	0.00851238377911337	0.0127413234278634	323.852469770474	0.50769824063689
SNCA	0.0928795414673449	0.0662592719583492	0.0963515198339474	0.029778386831027	0.0150920606070044	0.058651576004812	0.0430841600109553	318.481198369971	0.0339524718179061	0.00432858152626969	101.428198903295	23.6049055379975
EIF4E	0.00799738501602353	0.00484508056052981	0.00473980087340509	0.321920776589103	0.00336686680928202	0.076925901531467	0.0108391591841176	44.362576124303	0.140768431610581	0.00866781018100977	49.1905106500882	161.966033993135
ADH5	0.016612772995961	0.00738987026656219	0.0188396311087361	0.0345767147610751	0.0149455200346932	0.085571160625186	0.0375690285123364	293.044120519377	0.0319951743461559	0.19296675509144	17.0576786677399	196.419970926951
LEF1	0.0280463515514177	0.0469788786441801	2.15444878893632	0.0463603885711237	0.00949513476984078	0.851672204874385	46.1628030906359	251.43404320129	0.0172827654116345	0.0126222432727586	33.5486206471011	165.916140030953
CASP6	0.0111191047522923	0.023673737948017	0.0219946669506249	0.027471446095993	0.00730039377776061	0.143143180314377	0.0156206897347245	2.76106556126834	0.017916189234823	0.0101986200514401	1.52468524702421	325.173564884978
PITX2	0.0450857517410287	0.0152999651051165	0.0190436452105702	0.0399769804895329	0.00553967762204063	0.136003785258948	0.00737025754890225	279.877095671409	0.0377178898293503	0.013593409783992	116.318837501366	30.0382662504304
NEUROG2	0.0223020793140796	0.0140431871234068	0.0072829694869644	0.0121244943179913	0.00496756420665761	0.0283181381654786	0.026465050104702	46.0192915954486	0.0285101376963507	0.0126449159418237	305.891672119242	8.53223937652975
CCNA2	0.0122065922447589	0.0108183228566596	0.0115216758368312	0.0154840672544221	0.00887500005211989	0.0476264947933301	0.113171805198353	0.837891966080017	0.0278130244273509	0.0321048480860047	0.957773082118474	518.472831093402
CLGN	0.0178010822231051	0.00319688858770403	0.00756931268397823	0.0307883872954643	0.0056507804759258	0.01294333277677	0.0173185472474847	219.640731145413	0.00566699754559564	0.461734775443151	1.70472617487125	2.98878538542467
UCP1	0.0117191955148065	0.0042062442826776	0.00656502099398907	0.00543242750458407	0.0147785752255488	0.0188842306905391	0.0155071426588758	0.170034790624953	0.012637655338383	0.0107920644081289	316.707991837161	0.271904640518923
PDGFC	0.0172970935311944	0.00794771408522901	0.00706375681147012	0.00890331672061461	0.0149964052418114	21.4517670479678	0.021335244680715	262.091410618948	2.17954211592223	0.00645952982333928	79.5626121992497	16.8666353187689
HAND2	0.0459738473401397	0.0106697991215937	0.0109589198969795	0.0231765901072545	0.00817971642808001	0.0198137022338004	0.0645561873908198	441.196775421657	0.0244514683022978	0.0141965446051244	8.11969387141513	5.40467075640373
ACSL1	0.320980841446134	0.0372650310130506	0.0227036867051068	0.0548235616159756	0.00379269858673613	0.0659043163593009	0.0320623568191389	1.361412246479	0.0366287078940546	0.019534870894571	0.4731934699396	502.242592013811
CCT5	0.0134686358883643	0.208168654180039	0.0801418308626836	0.0412195939870774	0.0113713975473104	1.34654234891698	0.0302069897241376	0.215444759089325	4.45731986609695	0.0147458761178306	0.27271787316873	554.081936543564
SUB1	0.00954834440081104	0.0241261757182109	0.00503543797671004	0.0204452834925153	0.0065534551245806	0.0447867318904806	0.320730511433618	0.77901546507103	0.088431320284293	0.0115365477396022	0.389415561395905	368.705550192141
SKP2	0.0132704206763291	0.0464843237705848	0.0299552548998627	0.024770133766302	0.0262353043858132	0.0559519461947324	0.0288138307488278	1.01795264401446	0.0851953933658208	0.0179357142130849	0.461209074895667	574.266854395148
GHR	0.0427112352985414	0.0198937436405946	0.139206378212683	0.0383342474005772	0.00377051847684331	0.209993279669053	0.00807186982962045	81.1010419697366	0.0155101331277645	0.0297337349159227	147.34125907976	105.24966813886
CCNB1	0.00813222856183721	0.0105601944244789	0.0184577035002279	0.0189854367949766	0.0146098655484709	0.11540359566524	0.0174135549945111	0.53261344111215	0.0327143528510545	0.156170530843687	0.463795142925324	480.965957234702
HMGCR	0.465145342986392	0.0310111919157933	0.0109337551074368	0.0722291562195049	0.0111738761457454	0.0227799913734768	0.0225456745039924	0.392980005739594	0.0934899349010355	0.0135181219845137	0.178455521094998	488.683384469823
F2R	0.021335600557956	0.0131832470038895	0.0323381073482224	0.0223111562453831	0.010997526876859	23.5159191854572	0.0530394245853039	99.4547222191967	0.0368968719027777	0.0075242684351805	32.9579060375056	288.882462147396
AGGF1	0.0578417679289586	0.00707375609494856	0.0100827178008573	0.0132564019039018	0.00830805031786718	0.013510920770981	0.24223579043941	8.48468875196555	0.0146536215325357	0.0121012930218692	8.90245111514914	420.617881127698
RASA1	0.10002321457347	0.00768500199161907	0.00935393468226289	0.0137573302913281	0.0110143062571864	0.0458387469134083	7.55727191016822	0.401728686169195	0.0170191919347751	0.0145534654674458	0.223459899889002	471.355857620471
APC	0.116170295922016	0.00574296571933359	0.0300952326139746	0.0183892472061862	0.0105150297813296	0.0176554417510683	0.118421136834808	1.2754420881976	0.0111438931841572	0.0105090445595366	0.143041583581376	383.347052870772
TCF7	0.0342147830056339	0.00593750658994572	0.00784219980606318	0.0101686151918266	0.00768725882546506	0.0143375732200787	24.1045665417838	425.870685803813	0.0412439273494784	0.0097016035571605	26.0517475711395	1.79587158831546
EGR1	19.7146716064369	0.0140180198155049	0.0316969386164642	0.894484792463393	0.0115031700305187	0.0393637228832582	0.0564341911988756	1.50982673091374	0.054554133330089	0.0248694920207466	1.25501496010047	623.365775033555
ADRB2	0.132478964225522	0.00440552178529355	0.0056347577387624	0.0173905822622503	0.0220744973326976	0.0178704225284487	0.0406375746954565	364.171458889886	0.0626384370940396	0.0155113313742813	89.3521124867409	17.2375541509334
ADRA1B	0.0112451979426127	0.00656100302070648	0.0112391318829159	0.0143472670084859	0.558353828401053	0.0239797179467201	0.0549308123395005	310.475645260617	0.0285749950501491	0.0125578486943334	114.158131586667	34.8757525076583
PTTG1	0.0223966194576011	0.00921942321926562	0.0152989407941743	0.0145365443263278	0.0211682578461643	0.0302407987777505	0.0292313619697086	9.83764155618549	0.0232947891769513	0.0434463619392569	3.58163278323403	572.596832969197
GABRG2	0.00936885416435118	0.00421491160855214	0.00833176765970372	0.00628443979238861	0.0124604437669437	0.0127525427061284	0.00889706978597909	0.390086155322011	0.0200801188265004	0.00590333668545053	286.176654880545	0.0957400047428435
CCNG1	0.198633038244622	0.00690673071763236	0.0117886556640657	0.0160576182714181	0.034451616290751	0.0299402179041998	25.0906444655006	0.56824223797935	0.0190743006546621	0.0223979582148395	0.895813881687393	520.51850781576
NPM1	0.00503036158196777	0.026935259029669	0.0166291992954674	0.0122632338721373	1.32723348854729	0.0893468605502299	0.0202801561092769	7.81623878798856	0.486648511476938	0.00704591129586787	215.463234908382	27.0331880286459
FGFR4	0.0289522456173632	0.00867970498783554	0.0158629085950678	0.0229365418847294	0.00862239117441816	0.0430467988051997	0.0265200812097028	83.2620281173175	0.0284983147620214	0.0139684633207418	311.033688785045	25.3681084452399
SLC9A3	0.043120056115916	0.00979982345526414	0.0100527594091323	0.015034570608802	0.00477336090056677	0.0229084529625259	0.0196585141733038	388.610652497765	0.0260285005786939	0.0109511130870027	17.8238976344359	0.987094103594306
TERT	0.0213534403295443	0.00928083474232393	0.0131391984391487	0.0242040564048384	0.00913462369717109	0.0422455821605589	0.0531700223544295	131.760789763106	0.0275119059700855	0.0169454230163239	285.117529511009	39.6526980694131
SLC6A3	0.0209150285552753	0.0133001632240406	0.0100914798722056	0.0141112261133649	0.00657947913902705	0.0309938118632212	0.0294183568705838	2.9908602443018	0.0416313355390356	0.0168648819662099	427.798705313272	1.09262606729166
DAP	0.0140749681563217	0.0235422282635858	0.0248361223111855	0.0198388071027627	0.0101921342954387	0.114266572197638	0.0528251029077276	6.56605145366885	0.0994527177878935	0.0155900889786513	1.59486830363603	554.263287681461
HMGCS1	6.32538347005902	0.150772900412847	0.0172973199200864	0.498835474476786	0.01609558611242	0.0393903058183949	0.00992868449145426	2.00659418264436	1.40534132591486	0.015570036573076	0.779921101390965	507.88736382279
IL6ST	0.167890763171551	0.017327304900494	0.00919500569059323	0.0744399528748699	0.0115807994927888	0.169674288349096	28.7283762228543	0.976025490698095	0.0719635955219434	0.0178892573416583	0.47780243173402	520.769499216638
FOXD1	0.025213391672733	0.0285950445711682	0.0140571868450924	0.0644080304547656	0.00415532925313726	0.0377550007915589	0.0287351796010053	278.830696787454	0.0979952562552624	0.0306181314349859	39.0516371129228	93.3099788722112
MEF2C	0.385939286194014	0.042921739519201	0.029003168061634	0.0307066615085425	0.00620655299016238	0.155471090040554	65.3738481613277	437.299140743379	0.0161597709298306	0.0222741435448191	4.88041350365942	16.8096595584822
PCSK1	0.00898224205022196	0.010936987365774	0.0194707999362491	0.0284988273201263	0.00597955140189742	0.356485435676629	0.0134643792129624	3.71272323044516	0.146168806836552	0.00819243158748686	297.482777733323	1.90816784706302
LOX	0.0147079174435321	0.0133544890771222	0.0090956743933421	0.0216610522339849	0.00792483974004112	53.9773223538628	0.010955427196181	130.054451171341	0.541652981750841	0.0573049090314564	121.333332651804	135.693102918876
IRF1	0.0126030322747542	0.00563794211183195	0.00865629468391943	0.0209052097572747	0.396128095071167	0.019704450276901	3.82848594233443	0.774680844935501	0.0224733278611881	0.114337460855775	0.9910542408723	467.097431741078
PPP2CA	0.0732349586475449	0.0106126560441673	0.00918768358000783	0.0270252858367841	0.011839550500897	0.0473127798157706	0.146985841425144	0.427591562591812	0.0531769925514261	0.0150980486836675	0.302640912672567	596.416477519388
HBEGF	0.237577576183382	0.0455772281610349	0.0261673999153362	6.85182614408933	0.0145897211589999	0.0749066937313368	0.0223305111479626	477.496864537072	9.34296495398343	0.0184500713428185	3.41763307250824	36.0247418163452
TAF7	0.0184977810088092	0.00796784589480843	0.00731784616070281	0.0112781510972303	0.00767612452426743	0.025508035255054	1.30394860708945	1.4268084202572	0.0247702253429781	0.0120241869724332	0.72926110475203	397.060441277254
HTR4	0.0130413267880618	0.00307794291115608	0.00705576546142556	0.00476755163639272	0.0363837267481884	0.0111205354846305	0.0158917183910523	0.1423121722759	0.00989127817491954	0.00783903001488834	352.612728624351	0.063676758305265
CSNK1A1	0.0319248264232177	0.0181749430134647	0.0142200287127242	0.0446147124976445	0.0101413950921043	0.109504084764895	0.0313435552936116	0.28878553094923	0.596840047544333	0.0297187366636636	0.15452060741628	561.565770917063
PDGFRB	0.0611502693354729	0.0106859319495431	0.0633842788938491	0.0956072107044161	0.0116380535194848	19.2237469465015	0.404454900668641	328.03539280787	0.0319152518225811	0.00983019136247944	3.46481587974797	163.531726741457
CD74	0.0269125883330159	0.00926779281679045	0.02949917041477	0.011735978942142	0.0623008366470384	0.367422118889792	48.7520318679976	56.9618998456585	0.0248504876992173	0.194198451546498	41.2196874269862	572.080007240804
SPARC	0.0245944637651873	0.0174322017334459	0.0337770906912708	0.0482236283135547	0.0141287611887658	41.1947390539338	0.169667112822871	168.059985286369	0.0462291823261667	0.0209932494721839	47.1807682725627	445.810088353987
HAND1	0.0152324501942226	0.0085261333927273	0.00785085960971782	0.0152819933118132	0.00844848942118063	0.0267231793144794	0.0187853230072868	3.10211933716083	0.0558870162491196	0.0240283555926056	399.310909270608	0.626739115526361
DUSP1	6.7071289280718	0.0110740533770016	0.0178999487457302	1.36545999650298	0.0121093958890477	0.0476286025809317	0.0921403201918403	4.34988851955253	0.249889880041901	0.00840662161512374	1.74051363353229	689.927455557745
NKX2-5	0.0224561344533327	0.0104425735860953	0.0171845082570257	0.0108428754432554	0.017741814976687	0.029985068489526	0.0305737064576871	352.647843857858	0.0235118412513625	0.00830167923700757	93.6306503346547	8.39090354239836
DRD1	0.0246555631430589	0.0069664063599408	0.0082563322145701	0.0117691211685327	0.00587801163281025	0.0238900218105721	0.0193923500454008	2.02743084018074	0.0404478180889591	0.010797811335125	350.342871797395	0.966334211592181
GRM6	0.0450108234677785	0.011089426219129	0.00869753717168789	0.0146178693543661	0.006812261161097	0.0322819784620952	0.0289203359293225	11.6681404324367	0.031010270763322	0.00912718048861654	380.812890196482	2.14660413157307
IRF4	0.0146596158528335	0.0148643916645943	0.0750955186685606	0.0163753964079836	0.0122900198528929	0.0479401547076765	42.0994130456163	437.344317570453	0.0214709371887156	0.0171239633167188	7.09740415380857	4.14845791269283
FOXC1	0.034637149055424	0.0137922984345818	0.0202809382816404	0.0225373572858139	0.00886801277341584	0.0502761925619739	0.0403073643377109	425.070966650535	0.0616543242349449	0.0201056471090221	20.2663921923813	63.6491664400649
NQO2	0.0923691559202171	0.018428961469613	0.0128386612460324	0.0296629069434097	0.00908268149716788	0.0457454266690741	0.0210782209530705	1.60211358487056	0.0358822580282742	0.0189732550929809	0.548406977395798	481.42993786481
EDN1	0.0296000524070326	0.027987104966515	0.0180457502888846	7.69249099197667	0.0198792785908778	0.0965543924615965	0.0168519119370604	412.130357499097	0.123573117665915	0.0110424886014447	5.139142014926	27.3699198295189
ID4	1.97064507005925	0.00695474092915138	0.0169394261792219	0.0825220839967559	0.00989985381702811	0.030979418356131	0.0314515178636051	341.832574813336	0.0130800893327531	0.0204315853584096	4.41521921312103	75.0785320084947
E2F3	0.00821464811655081	0.00949084805894801	0.0220856114656586	0.0296514344687039	0.0120862397567007	0.30130028758251	0.0113428170608638	42.0100860059461	0.0255154192433417	0.0220235819227391	29.0334965994417	334.560111470524
MOG	0.0114736912989801	0.0037518427598221	0.00440737109043763	0.00554053171586685	0.00683304929011644	0.00983000399044272	0.0169407464643017	0.363928637542322	0.0173052661976047	0.00858206826258658	349.526855217063	0.0493206927671318
C6orf134	0.0179384208290464	0.0145344381720505	0.0232737284736989	0.068633216822525	0.0152370463256197	0.074218248819533	0.0336736206188784	281.568841123066	0.0310838409453246	0.0271419340477089	48.8125921299868	107.496241427569
LTA	0.0219465591176849	0.0079185754878442	0.0098450332065437	0.00985679607488381	0.0134427089192361	0.0118673150969189	23.0198877254888	1.94997672841375	0.0491100344474784	0.00871288676831194	407.862114709224	0.335932277553743
TNF	0.0169951955291508	0.00848990681094636	0.00649274822873214	0.103820979889975	0.00825869629333979	0.0261402065517994	9.41454897489223	102.66612849915	0.191104941648607	0.0122858650454569	280.886459537705	18.4985470284758
HSPA1A	0.442433704258824	0.0152886265733195	0.0486271093144981	0.163076249246592	0.116765390574244	0.0375554388552067	0.0199184466349712	3.22706434875531	0.0217888146446207	0.0357170773475649	1.14912070004316	637.637325729578
CYP21A2	0.0207451887112267	0.0108320469215092	0.00763344942095206	0.0112780395923771	0.00779835721304419	0.0240278049110729	0.0223651749998094	1.8251671535203	0.0211254270090695	0.0119941281029913	394.463720929598	1.03097949033136
PSMB9	0.0100289111227234	0.0100023173600472	0.00595821134047842	0.0123718364064765	0.0427141714931289	0.0739233838516198	25.1663054531033	2.14323351642724	0.0313651820450446	1.38698245654539	3.82399374583252	557.807824007101
HSD17B8	0.0510502561608349	0.0113862360495556	0.015052209669629	0.0188814518933185	0.00731172958438258	0.0385927372906044	0.0339344020694364	429.3449787409	0.0267168185215646	0.0233407486523623	1.23097161223806	16.196170491117
CDKN1A	0.02292804975236	0.013976735296296	0.0280984838332254	0.101528667178448	0.0278000522542924	0.147707299056476	0.0135281555565405	18.1891891462742	1.83352381853174	0.0221230696440441	10.8697376709872	508.092417409362
PIM1	7.29370112426904	0.0122884643105196	0.00891082050396115	0.0412948799349184	0.00385663045141177	0.0503016995206776	0.123878349302884	238.325360845618	0.106599227885023	0.0299293665450666	17.0057068957625	330.571724695654
SRF	0.0391508326988243	0.0183508977776001	0.0160702698090848	0.0318081853260043	0.00928163601525369	0.0317575423779513	0.0576729208881296	6.03550156793839	0.0235906501244493	0.0101689225607964	4.05549433493038	567.494298436442
PNRC1	0.0636893820304917	0.013729523564031	0.0120783277481845	0.0198830093918171	0.103052527709887	0.0282141647617845	4.57196608881313	57.5683932607275	0.0242629228785254	0.0100926829743077	61.9237964812964	496.828693924793
POU3F2	0.031955749998857	0.00919489622761059	0.00735552970082423	0.013730281871433	0.00757168823586433	0.0182807052902259	0.0271085409918301	405.658135059179	0.0363563282192098	0.016549092294148	32.4732191921308	1.89176231644571
PRDM1	3.53299450609837	0.0135988382370604	0.00642261208514586	0.0213911906159704	0.00825021428858733	0.0297624667635622	0.0734689373032841	38.8219291985592	0.154784188440378	0.0148638886097523	10.6121378577106	492.81295749867
MARCKS	0.0292658979355892	0.00845028430941114	0.0186021426913859	0.017945281205527	0.0223917055440142	0.0427198712514313	0.0406110861308205	12.7405145689817	0.0362343411995852	0.0131544721693722	3.56598501636034	553.490434168014
HSF2	0.0221100098323189	0.00800411416822837	0.0126081987874447	0.0147731660121641	0.0128924372072581	0.0372774267728659	0.0525189488149526	36.1404167022268	0.0212905099978729	0.00719898330229112	27.9844114287515	294.697404279336
HEY2	0.0193228089548335	0.0207936490691935	0.0438181143854136	0.0189024639269987	0.0061175035970004	0.0452056748541661	0.0176457390716989	287.885343773845	0.0141040767525578	0.0197528169501444	75.9529797877637	18.8862365181761
MYB	0.333159133756588	0.00750539280424068	3.88823231489186	0.0823655213212377	4.35365406370134	0.0127448053848393	18.241654085868	28.6155330370375	0.00694470129590091	0.831980798981868	21.339633045876	316.80035068805
TNFAIP3	0.0130388401739807	0.0228031126859991	0.0113928108293227	0.209860927138787	4.00797410027255	0.313105652561653	9.08473644017646	0.597656090548492	4.61232886696693	0.0234991029014115	0.835282912963241	548.683216386484
ULBP1	0.00365110029192443	0.0965176571179817	21.6468269073777	0.0268781568722449	0.329740153794533	3.3227810850587	0.00566530699255394	0.180079092958782	5.27731378072406	0.00791693057224386	358.415067445493	0.116119395724312
ESR1	0.022072053301427	0.00611467945411357	0.00892830691547484	0.0152440231243793	0.0094676354635344	0.0454464903846415	0.128481465057267	124.072823482945	0.0261250320796844	0.0215560421386334	229.524378849233	34.0214001865743
ACAT2	0.0331843562215617	0.0073731704688137	0.00503297054147651	0.00909380181633074	0.0191830029092986	0.0179001793874326	0.0218228425719623	21.6473733683782	0.0312360537451618	0.0143209064060515	31.2245966602754	352.180302303131
IGF2R	0.0156634523787462	0.0194399631689934	0.0312857369555156	0.0477620973283514	0.0135153061690108	0.168730042902841	0.0138219940189768	0.803426472026527	0.600049583101595	0.0187251750477791	1.6192424514779	546.473182192586
TBP	0.0213181401535628	0.00770095119183743	0.0113243099617036	0.0177934509712448	0.00584556326369286	0.0337329521904063	0.0609988334010826	2.36476130606376	0.0457641939372475	0.0122739357738574	3.00985634620574	522.665970376995
SERPINB9	0.0420699512935101	0.00593547017119905	0.00709043881444695	0.0587018528959069	0.00695038345314063	0.758406924553478	45.607501416833	46.4748473606622	0.0697417157628497	0.0111163823943647	31.1704246541285	372.380982531394
TFAP2A	0.0832931690613144	0.0400823101693667	0.0327307178144248	0.0784898337594853	0.154189145541516	0.105088680689576	0.0106962831440373	0.866377108322453	18.7497990798694	0.02936682877931	1.2813683688163	564.627848376849
ATXN1	0.021138084834396	0.0160581045200674	0.0174326202152893	0.0290251981218026	0.0229594540065482	0.109294288718929	0.0438444224913983	7.45426467361292	0.0425362211962702	0.00989287465589697	3.08556051363349	479.228606737898
DEK	0.0105371365996919	0.0357325247348932	0.0347327305225957	0.0270567639564494	0.018127904665457	0.09809906641019	0.224314235715853	0.236326420617954	0.0213905045344569	0.678462307055993	0.115911778187451	513.734569321641
HIST1H1T	0.00531665677515391	0.0365409691813325	0.125961884013807	0.00686533226925755	0.00760743481806915	0.185010621057918	0.00742600642274298	81.67115393419	0.0949109458073066	0.0094566550112102	228.088185048045	8.09750964983178
HIST1H2AM	0.00479121023959539	0.00432918363649035	0.010368256193035	0.00804727847209998	0.00754004084438568	0.023580190745331	0.0505972364723091	17.7727687858807	0.0146800515088604	0.0897933482753736	24.6003719040779	275.764292137811
GABBR1	0.0316663106546132	0.00603990568159756	0.0304710133671884	0.0408356852611402	0.0137976530374226	0.0284973381971591	0.0339018455746557	13.9925565474854	0.0353761350246519	0.00949617845291913	2.30301935159039	511.334329779363
FLOT1	0.0191677441132055	0.012318245636506	0.02380583823771	0.0324621580470637	0.00975285953044543	0.0773492476093491	0.0463964444750698	3.6754785892491	0.0386070567535799	0.0157840977232412	1.3882918468658	509.23419291518
HLA-B	0.0342181113970996	0.0141184871340033	0.0243799631431033	0.0185154944398235	0.018251802636241	0.0451598093530444	0.531185144142428	8.15144819855453	0.0339337962677519	0.0274748360479799	1.80114392114267	824.501349607714
BAT1	0.0264233455066684	0.0101124070576354	0.00930186885660841	0.0165222062750462	0.010343112721814	0.0353741571878886	0.0878968620891436	62.7694092355282	0.0257926942790078	0.0241592901266183	34.2056671120379	421.948477912952
COL11A2	0.0342293480552764	0.012191994061378	0.0127495261851222	0.0202865486268573	0.00813960234063892	0.0463633226296516	0.0290307328364647	8.76857137837946	0.0367776486016659	0.0152176409259877	428.964814131213	4.45881590764965
TAPBP	0.0177320246496284	0.0120215475722245	0.0168620879726979	0.0233031969272918	0.0737413163475361	0.0364135836806834	0.876952344210713	0.835510863178733	0.0317474271096342	0.0267400140341497	0.60980508687106	663.092909499802
KCNK5	0.030860433839061	0.00710331900783838	0.00886079447379978	0.0143742574145248	0.0118822411756648	0.0188138948937997	0.0715307794843513	80.667369319978	0.017636673144474	0.020625237060833	307.183880007315	30.7989131642116
PLA2G7	0.00725069233166713	0.0404123545774507	0.0434314319076752	0.00910908746774978	2.82974875376326	46.9912110092322	45.1454862111491	8.73352623760523	0.0711362836942225	1.66230331239549	313.424475770157	12.5186251070132
PKHD1	0.00853491163578583	0.00633440477785099	0.00759444666215115	0.00669500627210443	0.0201638330775492	0.0119858549385528	0.021145703480195	0.182010991141006	0.0136161061675503	0.0062462667521706	325.494251212064	0.089777870965024
ELOVL5	0.0165428372473485	0.025978981165059	0.0405251882940454	0.0271459862161929	0.0274544503582557	0.0808187989136697	6.68377880734415	1.88627600213547	0.0438294582201656	0.0232750967103245	0.487689206955641	642.973818877077
EPHA7	0.0182266507191946	0.00994060929487562	6.76799724115847	0.0212806488282197	0.00444759373598803	0.260884854399432	0.0125142420085081	2.41168614123691	0.0136657924765161	0.0358768899155475	295.811977255195	0.832888384927554
OSTM1	0.0192991653022871	0.0101196738307114	0.0104910482009207	0.0188685159647637	0.0102866853512339	0.042002333781215	0.0395276989113959	3.07368858001007	0.263585428896565	0.00787466355941311	2.37234332862133	464.247770683603
SESN1	1.04378209711771	0.00382400631950384	0.00635221666647641	0.00853379565568887	0.0196590998360474	0.011193460046917	0.575233444791063	9.75493502239159	0.00815938673826443	0.0102136482281722	8.67429441622356	351.081706548698
CTGF	12.6494070152155	0.0128003964359282	0.0142141631510527	3.15166679828405	0.0188520284195985	49.1381395828188	0.0430219151332505	103.625028514788	0.0690153920566243	0.0106499510522775	29.9688857516032	370.960189929845
MAP3K5	0.0202130811099153	0.00948477196041947	0.0287331115230024	0.069973512114636	0.0098415969057568	0.0600671964689373	0.264025588960846	0.354375616774003	0.020387992916013	0.0254891288993955	0.287851448134382	466.035728762927
IFNGR1	0.00584529287518803	0.0116901937138299	0.0138144143348667	0.0251972834746728	0.153662864334342	0.206203452289408	4.75676240769869	0.284606139482252	1.74608282241374	0.0418376618596962	0.195862571638936	489.330641670788
PERP	0.474451262423573	0.0446041621953387	0.0373245770345777	0.0943661557721272	0.0150977636471336	0.0501620667102932	0.0106780372728271	25.2939374379035	2.63873836082014	0.0146355115535471	8.00240391322174	721.19399715904
PLAGL1	13.9583008008642	0.00917958089876038	0.0119120372097004	0.0176018676616353	0.0105281306462141	0.0599977888607982	0.258552456024123	26.5705193403194	0.035681667782747	0.0104464752757308	21.7397840389701	411.659445511377
SOD2	0.00696685812783766	0.0140938343468236	0.0130857784292565	0.035564358412346	0.0067387747196936	2.16396922981776	0.060235753877745	2.84891821862034	3.07702052532057	0.0506806425538791	1.04410065630555	538.157721036226
TCP1	0.0314254350401821	0.0160259421553598	0.0188671108208268	0.0157759095110763	0.0192389343244874	0.0423626367596378	0.0423675119531833	3.44222285439308	0.0409691800260325	0.0131423309883601	1.86078522195597	668.327024212823
T	0.0325737154904167	0.0109669379015302	0.014215609772227	0.0231270069147821	0.0089127088975741	0.0590544092217005	0.0396075778408718	99.8383182179545	0.0357307781317985	0.0269849302459363	320.371808745105	37.8810408602065
SP4	0.0194619788364848	0.0125202419902268	0.02505922904258	0.0240658043315726	0.0148550872082119	0.0177396344646388	24.1245978248384	10.3184787393917	0.0158876373006953	0.0262761289294487	3.15130776351183	457.107378719013
NPY	0.0110230389565679	0.0103985465384861	0.0161040142131782	0.0153540637736965	0.0106938317163929	0.0809860800011189	0.0369743284659964	172.396435090262	0.043929409699284	0.0211003779705791	236.092940067982	28.8551205371008
ADCYAP1R1	0.124668160430761	0.00938178537119258	0.012511247232204	0.0182227698967169	0.00559830655243817	0.0161340659840098	0.0737092995404501	3.10188285022004	0.018237429040808	0.00918088289883886	426.249051263886	0.628692640649781
EGFR	0.0788142270749674	0.00965378369780839	0.0474200158150317	0.0542036416913851	0.131612983418491	0.092198851582048	0.0100818257895197	13.3531076822437	21.4460212011573	0.0299678044148607	1.02832999231435	545.626473760706
ELN	0.0346218494401198	0.00903175190749201	0.0127062885309919	0.021485104966158	0.00889091387134022	0.0411160377369845	0.0271549302414131	482.899074698306	0.0191971997531288	0.0259418821575209	15.7773496830094	3.03821304030586
HSPB1	0.105118360728932	0.0154928221254462	0.0186511325504346	0.0321965873079472	0.0116058140692997	0.0518979561583499	0.036096178149412	69.6353323062549	0.116739706119476	0.0298197271364103	14.7781392830758	740.172819009599
ZP3	0.0102709926944859	0.0114841266103235	0.024602739972233	0.0196166818751486	0.0129268214258475	0.0763795495589683	0.0137742898012433	172.600848103987	0.131847672125812	0.031847734171076	235.730579846447	32.1981461973718
TAC1	0.012543017860653	0.00779758839146935	0.0134366559037539	0.0100099057727559	0.00448906791025077	0.0173964565572616	0.0171966695374862	1.71077305862078	0.0166793925194825	0.0109989133328187	266.150929741699	0.180440122592537
EPO	0.0228772570577385	0.00923732135439165	0.0151498401316664	0.0171047271142933	0.0114536443488677	0.0170914990916348	0.0272997713421096	319.462314404237	0.0202362395336153	0.0111453936649457	126.004087003898	2.5749612369567
SERPINE1	0.0219518391956628	0.0231537378504002	0.018105134011676	0.126303946276927	0.0202617813889997	40.3848343289603	0.0243011574352844	448.654675947622	44.2014539548994	0.22765120358443	6.24070780891145	0.769449056842342
PRKAR2B	0.0202499308506664	0.00589243187580152	0.164399272839868	0.0356559119979814	6.42734087516447	0.111829461935652	28.0594335330212	261.086675025809	0.0136629808201379	0.0190693476853647	33.1011096365583	46.3768736714484
CAV1	0.224828876374391	0.0773881415237317	0.0336242065685299	0.0205295907048087	0.0519030158811611	0.147921883618935	0.0193369583019246	8.35070567271726	44.1895022027946	0.00910935978371183	41.4162098665818	545.093726036872
PTPRZ1	0.135098320334707	0.543691974242505	14.4289915334083	3.35391336701504	0.0654041792977269	0.020888089066303	0.00993865436739467	355.948262655082	45.3840838688596	12.0223062705618	2.92424892415029	8.33913230480422
SND1	0.0266442616769892	0.026543991511013	0.0242855512808667	0.0148410059154966	0.0138305861513372	0.0407885526051561	0.138189742406777	3.93159611769909	0.0819686074519846	0.00932813901603476	1.32926215228235	556.032081153181
LEP	0.0121709062673842	0.0136486862321532	0.0136501870923959	0.0330745418906564	0.00497757469120379	0.0428510832209081	0.0138334324558273	15.7548393933835	0.0401464328802481	0.0206550101698946	323.82061761623	7.09182227174941
CASP2	0.0296694289903216	0.0120900159474247	0.0245922179482221	0.017123710009649	0.0262267300306292	0.0191456912517444	0.634637614139871	3.4588868582046	0.0161922201914547	0.0182721916077265	3.67208563936925	561.117994014298
NOS3	0.0226717247592117	0.00806453488835745	0.0136268646097251	0.0130226721083887	0.00856581326551888	0.0440341736463979	0.0286107628409561	439.669315066151	0.0264284334528132	0.010104119986555	11.9161847618167	1.21751969615156
INSIG1	0.0184853992105782	0.0182622129584691	0.022213282202266	0.0232742030501186	0.0211764524749119	0.0100732769297197	0.123720364527118	13.0759735105513	0.0270872709289837	0.0148254831777722	4.93075515904949	436.293242323232
EN2	0.0202199751588012	0.0201589405013935	0.0156260239209373	0.0158916719854126	0.0471781942211565	0.0165410594091459	0.0354823129548461	399.129760329012	0.0270239573876923	0.0164993513284015	32.6767924733916	9.32715485823006
ACTB	0.0639130154214615	0.0101363378770059	0.143968258128312	0.0481442886090806	0.0135482138172512	0.229422146093125	0.0918198785980202	587.878209747451	0.0178047183729984	0.342922453176404	29.1745002908253	208.754287098315
EIF2AK1	0.0206309642913456	0.0286095755346766	0.0264966949737203	0.0250681757673087	0.0230840541754272	0.0655458164956767	0.0926566299695934	0.379796127807017	0.0401186456466367	0.0188965766830331	0.371007326063363	572.422895658651
TWIST1	0.0300370281023397	0.0139903221638275	0.0176465042831134	0.0337382209448436	0.00804380706260734	0.199688407299676	0.0204466998717517	461.021088947872	0.0849278996412621	0.0132966528094355	4.8523004475226	5.72831002602081
CYCS	0.029688669580037	0.00928160614957764	0.014359577227867	0.0694747620038648	0.00893729021640955	0.0199578028914663	0.0348988113633747	448.55613756014	0.0158823352225349	0.0245787163744222	11.3852009121183	11.5955318901573
HOXA1	0.0103851465191896	0.0167077313209934	0.0110398830321506	0.0191834286148187	0.00653818312604259	0.0704092365129597	0.0175259110445497	373.242004423436	0.0965130978300182	0.0142942395421127	8.30249560800504	4.81413689501847
HOXA5	0.0127098598906098	0.0116979919738952	0.01174086174126	0.0143826413461345	0.00527165108259472	0.125270089662328	0.0144546957996141	289.854495651411	0.0491643434852314	0.0301967990887552	73.6926267975533	38.5461957801072
HOXA11	0.0141138626669021	0.00623396895306045	0.0108701468535988	0.00751452562587475	0.00679112128590582	0.00955341718299223	0.0125356092367175	0.432840740227361	0.0189287375120899	0.0092661099251815	317.08013399116	0.540522580530163
SFRP4	0.0458208973910409	0.148602202087496	1.31369184643448	0.0233537454311798	0.873675778932422	37.3745686379673	0.442842694695444	7.00554701182747	0.00544995947321923	0.0283397589359126	323.865580774531	5.10243948351451
GLI3	0.0164298714497868	0.016130130887137	0.0138265648664248	0.0235004649616332	0.0511752798094739	0.611362211564117	0.00989901228642876	12.7349674963396	16.0195567119036	0.0197856316358661	8.06998281328811	391.783416415497
PGAM2	0.127032056077825	0.0094574927961415	0.015742214124938	0.0278211167764259	0.00598126169264794	0.0343352092812522	0.0197052395584827	100.195487303324	0.0231349524266324	0.013460366759304	271.802949063944	50.8515757072255
CAMK2B	0.0606803187313608	0.00923516049180358	0.0124383014178259	0.0135775333807723	0.00845504063858211	0.015874989262001	0.0732073595230304	79.0776714358106	0.0189458893992613	0.00979583800043568	305.4072660991	15.5920863043579
IGFBP3	0.0126278229106841	0.0227205354889469	0.0284210277795279	0.0679914104923546	0.00979679315677372	0.223766719201184	0.0208479606597213	12.6246317013486	9.08130929747512	0.0315490977052097	3.78983382612443	534.346630172317
GRB10	0.016340696816716	0.0104099156854154	0.0836718716547618	0.142882375941621	0.0752672497505435	0.729158526986428	0.0125991775047551	165.750216435767	0.0390314553165848	0.0272323911664031	33.6310897902313	274.41184949045
CYP51A1	0.114259848242899	0.019456703902114	0.00903510149119084	0.0164506747363857	0.00645801751296135	0.0589084729217489	0.0118364121384909	93.3115008138915	0.492541034240462	0.0104577745920997	37.8458565285055	283.082539878954
CDK6	0.0745291520584212	0.0145962483730747	0.0581483444661017	0.0116755692920412	0.00591900580788634	0.0447026582428587	0.216517678750188	29.9151161922985	25.0140944878795	0.00643715786181316	4.15096896646441	440.445766981053
CALCR	0.0135868320679765	0.00334408516624844	0.00554982158947823	0.00884268459206122	0.00660252627123968	0.0145058611012821	0.0126731534319063	0.267726356975127	0.0273900708487191	0.0114241048752039	309.89879903227	0.131309149610732
TFPI2	0.0119452004555132	0.00641196422652022	0.00688982873957631	0.0267749432268104	0.0061988417449015	0.635939397104852	0.0293921554256957	11.3498924236967	11.6459747513064	0.0163960857572227	282.153002272934	3.76392561679015
DLX5	0.00704046957246639	1.01389140544927	0.565696999259472	0.0172398400793763	3.24467414346729	0.436963769873186	0.0130647164737954	363.948709485858	0.830861396168328	0.00744269858522121	10.746089219475	12.6073409289964
ACHE	0.042054600252211	0.00714719359268736	0.00940550128256071	0.0103105552852473	0.0176635898977282	0.0119257768860793	0.257148540015403	284.888758098004	0.0121499968568407	0.00877103350364531	72.1296527369715	20.2747029676852
AKR1B1	0.0140226587878678	0.019970334255905	0.0521799247601088	0.0158953220889114	0.00698468207849197	0.0721320954091669	0.206724827056173	6.36496217316613	0.0365608380994186	0.00708865580785579	4.27153499369345	491.052394527812
EZH2	0.0161386875424538	0.021387814772171	0.163165972223741	0.0177094118021843	0.0162881576071592	0.0228998910899646	2.31903482902397	0.383496133655445	0.0112523218335616	0.152483553697429	0.138366173925087	490.047893488118
CDK5	0.0105863577884254	0.0516458824899303	0.0789982636921042	0.0133641523974066	0.0075536844533685	0.0285940122185455	0.0324469222301045	1.8876662447678	0.0512003924056688	0.0141017645960498	1.09346507344962	450.073284644556
MYOM2	0.0908205216117361	0.00763834093648693	0.00992553777558133	0.0230344758654947	0.00775121880683096	0.017116929726165	0.0249143094538681	31.8089051363788	0.0207557141062115	0.00895762269802239	339.493479009261	2.13439920746584
MSRA	0.100499376391944	0.0077676053770208	0.0131921126148659	0.0179599437019849	0.0113393956414705	0.0229024573438489	0.468021857991877	346.609872166377	0.0170641447137292	0.0185880430434329	24.0709126544198	73.0188911608579
GATA4	0.0312993882823694	0.0177473248830281	0.0110097336259138	0.0168485585262466	0.00753428362059931	0.0238292259743192	0.0242789281244489	249.373794050506	0.0235372787848728	0.00858525658691374	156.56421876836	13.1105694574577
FDFT1	0.0734846424772837	0.0156982178986916	0.0229021999407272	0.0156487936275925	0.0993091773011817	0.0171808291269796	0.174277597083986	2.86418228168744	0.0214778496279379	0.0323743128593335	1.22962274140256	626.091554873391
LPL	0.0108314380967152	0.0167398795828366	0.0271638978231796	0.00900825160342459	0.0241567037782866	0.148216647811299	0.05048825222811	260.249549210717	0.0174720270261997	0.0106240395964915	110.722298033018	2.17121081695405
TNFRSF10C	0.0123583697723076	0.0107012739945282	0.0200024330740575	0.0147379817014493	0.356557128212896	0.211614210110867	0.053551833569496	9.58135102967788	0.0293472902228945	0.00903937893503673	322.110916413358	9.43919862535956
WRN	0.0210844538663952	0.039157087520047	0.336310333036098	0.0262947419958416	0.286116852986701	0.0628773287713002	0.0581359863335733	0.300023485047023	0.0195974123962123	0.0124467439318617	0.170001664422228	430.140645501242
IKBKB	0.0602173763146619	0.0101694521453001	0.0133221952820441	0.0139803751512814	0.0275490039796223	0.0159737419395996	1.12103032359838	18.7106947925048	0.0119509639104231	0.0199017932024202	5.22005839282121	487.447805049517
LYN	0.0118736290890333	0.00765803237949641	0.0194947725431361	0.0159011784948709	0.0103563315700766	0.0383601054798562	42.2615983350224	10.3492370870418	0.0579851732166423	0.83805104361931	3.06991301431724	499.448482559415
E2F5	0.00956012846876837	0.0458123136486787	0.218398168446913	0.0221641501629543	0.635882498268344	0.0580024089110939	34.8417371958825	94.5019260483417	0.0119354524970096	0.0149769272528106	58.1544947297038	201.079614950115
NOV	0.0208746761801678	0.00699765150110753	0.0205752327257208	0.0169729994590519	1.51713341344794	0.0332285126368813	0.0204004136117617	307.251651061378	0.0404417296107114	0.0159549439852343	69.302459783481	87.4516169136566
LY6E	0.011492782157984	0.00888708679041099	0.0157012785902492	0.0277723323603707	0.0209826955626782	0.177936901687605	0.00920445099843997	5.53520310801009	2.28207330165014	0.235647371462372	3.80483716935081	573.094871689763
CYC1	0.0418633079360148	0.0179213413456732	0.0365962276505207	0.0260162962243866	0.0180597903210937	0.0300546186152778	0.0204396016476966	3.3405269638524	0.0490917979513051	0.0111039704282672	1.08781805749323	557.926691153374
TNFRSF10B	0.00819469316156912	0.0393951499088021	0.0384631470807793	0.0369826334618219	0.859715544524123	0.269263054938257	0.0158790465723074	0.784395558787464	0.513088395108871	0.0274890997134499	0.581772887145685	478.710637399894
PBK	0.00616353435246455	0.0432887280436202	1.29117646088212	0.0102371403265102	0.0618541167164947	0.0356745015237862	0.0142482062723452	0.52136541733168	0.00840064148561968	0.0941290146698168	0.325512913003971	334.010304072833
DUSP4	0.0147806861425885	0.00898054581606955	0.0152941996498369	0.035588910200502	0.0816143885610655	0.0485703712277943	0.0372651330653139	173.97075944924	0.110544857969657	0.0100523714004584	79.2842600009741	155.006259238163
PLAT	0.0380840220848624	0.0317574608378915	2.04829319460754	0.0537625884843551	0.00942574823734473	12.073270302464	0.0205419864073833	449.098260851535	13.2914600261736	15.1235370045883	1.16512210576867	37.7647341591129
CEBPD	0.0247920259618436	0.0186714569192974	0.0244326210735153	0.056992258498107	0.0165456339369634	0.158684324409983	0.0157507034117206	2.09561656729427	0.160641926658989	0.0500150549216058	0.98698933250208	602.439275138637
SNAI2	0.0645905670604492	0.0225462070322432	0.158227065646941	0.0351470417689646	0.0133136735617753	5.37497673299634	0.0137182283631068	29.5086393309448	38.9664104029313	0.0231569877200121	4.69829758791666	603.805782498291
OPRK1	0.0164101147116442	0.0116219160666014	0.0131298792736706	0.0227985993550675	0.00673474691516193	0.0564281861105094	0.0182237362009455	36.255918253071	0.0414694212276496	0.0113483400663497	318.888950067855	4.21646030353921
MOS	0.0395988375561523	0.00462968262977556	0.00773391245108008	0.00774066619910277	0.00733950018788058	0.00890222053250957	0.0198394210970395	188.862835746962	0.0247706001494737	0.00802198975309759	90.9482947124647	19.3442619023961
PENK	0.028206726571491	0.0109190606774885	0.0101201720871571	0.0181827565218511	0.00900225178916274	0.0359812300294929	0.0488534173327411	18.8975228136703	0.0226698115264678	0.0209163361546172	371.536296904433	9.08483567057086
ASPH	0.0423543085420161	0.0176334309357244	0.0234827627431053	0.05254248793202	0.00448845870398707	0.808857994951658	0.0157547568929457	0.472195685431165	0.494350337173504	0.017258838787899	0.327147647059907	519.796425219244
GGH	0.0118344738790038	0.135845615325217	0.0797034752420432	0.0165219602124463	0.0157181940995553	2.50131293570395	0.00679718694034171	1.28171846900584	6.75158709168727	0.0253919237082448	0.525348900753585	366.697369089967
CYP7B1	3.21490100380653	0.00515601903968134	0.00788756314317802	0.0120918754604721	0.0232078270983054	0.0410661232054509	0.549659121883596	3.75829028240266	0.00906797722077111	0.0706799435275862	2.84602827827882	438.802556576952
CRH	0.0121567783712871	0.00439362225321609	0.00457939351689551	0.014042194268261	0.00645167440839963	0.0141938968246422	0.0134927674064003	1.99019389784473	0.0822952589905981	0.00799760166638426	288.38653048879	0.212372836247181
COPS5	0.0180306465097757	0.0248395174168818	0.0134397782580706	0.0133056590643389	0.00910891851402757	0.02377091573879	0.0159531173724421	0.999024631458611	0.0681931457159282	0.0103558986033748	0.317134630998223	378.041611395381
IL7	0.0182086199308342	0.00820558937167594	0.00921860735757717	0.0306832620330229	0.126363442410533	0.0388612942589458	17.0350440162641	3.32780121879641	0.0236795971074014	0.111418445552442	199.246120652613	152.793120944706
CALB1	0.0115645607308691	50.988828586683	0.143961709769917	0.0093937277238496	0.0239662794062126	0.0332864975059673	0.669181431549354	3.80692768734808	14.3792432122116	0.008669862148287	314.767996728	1.74449300153306
TP53INP1	0.0172799391538117	0.0476432831429205	0.0788243487709425	0.0189009903398719	0.0096373477058312	0.137823662677594	26.8610493831581	0.731073292483552	0.0507541734108403	0.0175718532859574	0.680302283439023	509.105966600628
STK3	0.020604560703897	0.0499058867463714	5.0447702301218	0.0305475096920017	0.103350621393082	8.9860460598689	0.0125711226294103	0.219149483332553	21.8051395622763	0.102892567857456	0.109819401641876	395.302547010848
COX6C	0.050030188769135	0.419291272002813	0.172985666450806	0.220613708710046	0.021712094057851	0.0627309171821154	0.0175253792509775	0.443528049760704	0.0673609000106821	0.0217850147136956	0.153144160407294	526.78006857275
ABRA	0.0461630656016145	0.00887470161842898	0.0122798338492108	0.0163990287013723	0.00637498959827987	0.0163518716247517	0.0279755254663397	2.28815779452699	0.0105763361323311	0.0131687426227533	347.269234979575	0.407645628281279
ANGPT1	0.0152484758623616	0.0198663841838787	0.0190027211532251	0.0571182991310778	0.00560718120106953	0.0988877290603836	0.0123607184100313	84.3270389728679	0.0134981342811421	0.00965420851855447	149.188277074528	34.8510243742832
TRPS1	1.60809443730302	0.0224341142038278	0.0975855863955147	0.0391402166252566	0.00894276476134456	0.575342019752009	0.0121512420379523	1.47194122608916	0.0359867137338587	0.0133921688380555	0.37416979105685	521.98252631757
TNFRSF11B	0.00650978411776432	0.0107801571445938	0.161492392613767	0.074498753309755	5.12089179781594	0.0615764075725885	0.0646672851817994	208.700005509335	0.0640169541869342	0.0057621077299005	59.6000249076021	56.9205596628686
ZHX1	0.0690297754896998	0.00994461881038892	0.0089106018962031	0.0139001920148184	0.0105798105499415	0.0326131831810076	0.0430577572724349	11.1422986401194	0.0346985773726311	0.00801006784506639	4.34467751205169	460.021477633156
FBXO32	0.195760963343403	0.0101737809657549	0.0160090234283508	0.0115113969224527	0.00734460880279473	6.37899113464781	0.0300928331073469	1.33972330293074	0.0365087052165749	0.349395956511588	0.532074610207177	447.248067796538
NDRG1	0.0483594553674431	0.0265911387773897	0.0225205140467011	0.0683426490509007	0.014897526092657	0.38475983491966	0.0170555309831126	19.1119618212197	26.7184355783053	0.0349892156668805	5.55651245839359	698.822806842664
PTK2	0.0101507666449597	0.0826979978426846	0.166668745190889	0.0974034771956958	0.0603152980229918	3.92730555866567	0.0154201602048337	0.204491746611784	1.56215607514887	0.074062574395184	0.0837024935253374	494.176704366358
DMRT1	0.0221603946076099	0.00638006792353237	0.0150800022091016	0.0152076097961745	0.00869556039303674	0.0339298331408996	0.0180010901362908	1.09001019832426	0.0238830437192097	0.0117212079131846	357.852471847809	1.32709569609901
MTAP	0.0747743064699555	0.00468166129340696	0.00553662100173932	0.0264684892528794	0.0202044322068767	0.0223312262865799	0.288324777443021	56.2164544318651	0.0138700399920472	0.035255678573603	64.037349282759	294.509813109513
GALT	0.0759296629979637	0.00973694918158327	0.0103327177764889	0.0140491383419538	0.00704464083302472	0.0136614889529139	2.10336426356691	47.3394898970429	0.0222225875116646	0.00976333508533995	18.4441898507833	368.043161542179
NTRK2	0.0238567117187163	0.0165129600729614	20.2174545327596	0.0402262993626868	1.91904801213637	0.0317551790315524	0.0488426881049486	232.60844592065	0.0125132359212956	0.946324915408471	104.865154035664	106.252364828668
GSN	3.49270710023474	0.0162200833013345	0.164338526203866	0.0353488573179562	0.0118224164724898	0.0358713656730124	0.0346045018737008	8.20711760014375	0.0307051998486078	0.00889110037968443	1.71663205684965	568.596937092815
FPGS	0.0293499318701224	0.0111645630508017	0.0138644156986873	0.0150658991620123	0.00874802148877043	0.0234283000947591	0.0530309139239718	21.1084935565962	0.0596875923345764	0.0114525367585082	7.78862430485287	481.901736622897
DNM1	0.0309063880968986	0.00804190594576047	0.0362843069599146	0.020248226014765	0.00652588809683711	0.0776513397554838	0.0156769652355114	91.6381550689358	0.02896122375545	0.0347315890153177	14.4214735692622	346.609713606824
ABL1	0.024681072452964	0.0154562376550644	0.0209604011766787	0.0266677496342022	0.00789696580864666	0.0833821476422929	0.0254759382853288	3.15959290707315	0.0744294482081587	0.011548072392244	2.11890545452268	505.090806905224
GFI1B	0.0288565200430676	0.00822052454418971	0.0184810283068178	0.0213952870479846	0.0112550976826785	0.0256923224119581	0.0308634236495427	4.45105647275034	0.0300815944085369	0.0129524040332783	440.60152245367	3.7869006299814
DBH	0.0241056852485695	0.016146172865966	0.0172230969929526	0.0206980922021605	0.00521826357826882	0.0342783213822528	0.0276309437382729	13.0101560864336	0.0696066653273831	0.0100552968497255	394.070686917304	6.43441726121841
GRIN1	0.0250716028914943	0.01470386043561	0.0131851034204476	0.0111992886202236	0.0045165513898804	0.0202305645692653	0.0128096280957669	266.674801545467	0.0599654237699809	0.0101902022455589	51.2688075782741	36.1163945770699
IFNB1	0.0134732871124171	0.00286497247338549	0.00618174336428356	0.00931796627669966	0.00932019250373908	0.00654298167018406	0.0165309415306486	0.388717824984879	0.011749693305649	0.00723835129759566	236.382392692496	0.0993284945422253
CDKN2A	0.0132052967252477	0.00646315682840023	0.0149778733698767	0.0641310193969142	3.67109588684359	0.270523691483591	0.0483065095720329	51.5807054013271	0.0247568026775693	3.08472730679707	52.8448224648278	339.812811704448
CDKN2B	1.94592539450619	0.0124120788292651	0.009364929950976	0.0514022843452985	0.0145549885479899	0.0423081221015178	0.0378793413091877	49.8671787655709	0.0334466489654278	0.0197524666423552	9.55700205461325	436.298923719901
B4GALT1	0.00805099396281054	0.00589096039337819	0.00685720088030947	0.0362565222956738	0.013363172561389	0.0175580706549267	0.0210138522458942	118.056880431618	0.0438634741100153	0.0131948183918954	135.945867247738	47.1909847863642
CNTFR	0.231870173892461	0.00823197889831499	0.0118883831703102	0.0181296209227262	0.00460138057398298	0.0250379569842623	0.0236916240174686	262.003017790456	0.0227126167185585	0.0126535462264403	153.498469062234	8.57468758190306
YBX1	0.00875722434859906	0.0176633450470989	0.00932261565794201	0.0231252556465078	0.0320786962253624	0.0130511963325379	0.0132124971875883	248.327553685502	0.150990037412062	0.00427712869873656	5.88225473080318	1.3167560057765
ALDH1A1	24.8389979698902	0.00762752965422334	19.7800190188435	0.0139250824587581	0.0445411550846347	0.0543559758044378	18.5592600046938	211.976703793249	0.0190676994900279	0.210993466305166	157.830380038954	15.3658689757523
NFIL3	0.0102324394901148	0.0633990244822601	0.0326526462271648	0.53449539743458	0.00753572137700013	11.64478255692	0.0110453169299868	8.20750478198546	3.45526171079667	0.0135470955403787	6.53394116277647	329.937706027556
ROR2	0.0131573336269817	0.0163874106905265	0.56422714520316	0.0168887286601942	0.0394860881645122	0.505796782279185	0.0242884966355521	417.37806080585	0.0677251103346417	0.00800463805324641	1.85765514589118	9.68611760263416
FANCC	0.00988045315154387	0.00780816056798928	0.0175867339192151	0.014293432788587	0.0562612575850011	0.0234814180861447	0.0148194895945592	6.63551328894354	0.0191107250912318	0.0247568696799858	5.8814376670778	371.656977560125
ABCA1	0.0101383535182795	0.0093051057261467	0.0178316000334562	0.0282962895495113	0.0126911762683254	6.64965071818956	0.0238816239434207	1.58511411591211	0.0791303682980461	0.145827485967688	0.627388520897826	466.896816428854
KLF4	16.7796937611525	0.0201501228685665	0.00989289904058279	9.23858848093036	0.00606133324542491	0.0389653646359084	0.0126976090858791	4.07540665612956	0.494435367425157	0.20945513463599	3.64023381510926	461.989346809186
AMBP	0.0193511548401379	0.00481071747521152	0.00756087878440506	0.00949859083562354	0.00811376151771123	0.0186970748202794	0.011553222057689	0.445073103353872	0.0185288830927728	0.00939519022639211	392.052992508137	0.302285327119785
TNC	0.0219806139517553	0.0370337481739726	2.61543669952294	0.0532841241285491	0.0780261307601229	33.8174721726468	2.45622847137418	434.987071396493	37.4806233718838	0.00482216888237268	2.35184579912607	73.3464709959827
NR5A1	0.0337909063589377	0.00814373431089622	0.0451830905389042	0.0279092122369873	0.00682233647117123	0.0307065572273994	0.0193357005041238	114.399085414131	0.0270934763021526	0.0106302847257734	267.741663885415	15.3358029703801
HSPA5	0.031538307003166	0.0333939379443847	0.0280646541093188	0.0351492557998147	0.0117611846821324	0.113750927139255	0.0351938661373385	2.36617935930022	0.168126110041614	0.0105110281640543	0.88185527710647	686.140542372141
PTGES	0.0342369858213885	0.0128943757908804	0.00576491243567922	0.017730957494071	0.0374265999749092	0.0136233961304963	0.274438912209946	49.0530798549549	0.218547742029458	0.00914395621548024	149.991646891441	317.767853891166
TTF1	0.0162536778273496	0.00700693826319263	0.00964226497024585	0.0113772958800948	0.00578351371573683	0.0132308951872244	0.0268370440387939	2.30308922877519	0.0148710515056344	0.0123069306812847	0.983276136295077	294.481766239503
LHX3	0.0286278669595842	0.010387593025081	0.0105304971254263	0.017374000195315	0.0107782784265761	0.0257220925602708	0.0446356896263925	432.54028833216	0.0212787566492274	0.0132147387991629	11.0220427287916	1.86123652403717
EDF1	0.0777223022352026	0.0130942690701821	0.0124792138208589	0.0200904858996338	0.00997197460314109	0.0373780104780986	0.087070659427369	9.87509868632127	0.040496026609373	0.0151288512050645	3.49890113344239	568.603611259654
ABCA2	0.0289550487098577	0.00863287585124956	0.0144132491066492	0.0205779657008615	0.0137799418428565	0.0178771744631902	0.104840867338794	101.194835714966	0.0150468365810589	0.0251600259069563	29.3999337645015	328.184580421147
PFKFB3	0.00868710466446013	0.0633617206611707	0.0470346599586059	0.048535355462094	0.038178493508922	0.117614359895554	0.0771250549720241	1.02324885521899	0.090442163952257	0.0237488503489374	0.543376102508741	527.704389856358
GATA3	0.0197124702239053	0.00795471464646748	0.0119377194074491	0.0113285083346265	0.01108069067702	0.0351372911948594	7.68204845592349	129.633788047667	0.0305772051323008	0.0082700274091548	210.129956226906	74.1466992098757
VIM	0.282742858815467	0.0131410356725396	0.0198283621904089	0.0346095021237899	0.00954950094418714	1.90944577706419	15.5402427861496	52.6829796879613	0.035962735318507	0.0136117080195193	7.73429827260235	587.041467483917
PTF1A	0.034267501445927	0.00978452892186729	0.0111046541322843	0.0148128432086873	0.00787337786090031	0.0210952397580191	0.035991405360427	452.264851700345	0.0354740223124429	0.016867246815191	4.62045009404445	3.16372905213362
CREM	0.00530765406385396	0.00904937817537588	0.0264586689912209	0.0270257556796242	0.0130361083738687	0.138326245303602	0.0228852075674481	80.2576976373248	0.0284671541437833	0.0108521845792992	46.1804672984903	167.322052447475
RET	0.0183785354796715	0.00904855526446516	0.0143537527145844	0.00954483415935004	0.0242798425854111	0.0171475516288491	0.027424229295645	322.749713116692	0.0233300799099877	0.00571519184155658	55.2027027907371	6.55547351188038
ALOX5	0.0345077761182725	0.0061842588815709	0.0205730760071037	0.0127378538058468	0.0270150681636792	0.682542362779723	46.084344017006	78.5023235823848	0.021289626330301	0.0292687525822917	8.77356340253255	373.966592002005
NCOA4	0.130283539757637	0.00823819709322627	0.0164356279433219	0.0205257462524233	0.00629426590423873	0.0234892390720761	2.11754544382792	1.89863136910917	0.0242369961445808	0.0204185738063773	0.967639276558426	563.051400465293
DKK1	0.0168009188738295	0.00409811045203484	15.4802145507159	0.00696475328645975	0.0999636587342687	0.0214846884707433	0.56473358136375	333.00603253351	26.6105436562953	5.47588133700344	20.2701317467032	3.7017333311964
TFAM	0.0178411211127998	0.017593476153976	0.0706735610058814	0.0122230045713806	0.00704520320050204	0.0305083146213021	0.130448260279385	0.966322069514023	0.0177702276858989	0.0156726483526749	0.993088241406423	453.604621242862
SIRT1	0.0150152381479198	0.0125954606089916	0.0807616362636768	0.0121188799893148	0.0324529443082212	0.028491059283424	1.63324476374438	0.64761411924008	0.013670206296491	0.0078755779710866	0.666518974669547	393.1186821319
PLAU	0.0122642403991685	0.0396371943472152	0.147287773053668	0.0240350066321332	0.0294098856776907	21.4611227518779	0.0163404438738087	3.11696138253204	28.7884901968189	0.813585709934716	243.946971638851	254.480385472725
SNCG	0.367396118984713	0.00350213203782029	0.0108945701218677	0.0221895386235607	0.0147364951715369	0.0149871897728109	0.0413895953465269	426.446650047548	0.0100873113959815	0.0188649187876377	4.58840087240088	1.45122376571933
PAPSS2	0.0326680532589299	0.00750142580772946	0.0233830315882923	0.0597690960319672	0.641850142354992	0.221000490290899	21.5819496257045	108.929870037836	0.0206265852385089	0.0454606038451187	26.0090864377134	301.393982943263
PTEN	0.0744740184045636	0.0163220856424359	0.0156845160491133	0.013364106551468	0.00956800072094259	0.0250881381824583	2.69461133217929	41.2702994734544	0.0538435230970712	0.0113515967531064	35.3237802867227	544.988998659914
FAS	0.090819157017836	0.00352102833383235	0.00368480287104499	0.0182393383999182	1.71013669674379	0.0257384006465433	13.2640571148446	0.71759923609357	0.0325020089968332	0.0907884715219775	3.55399175102151	445.470439143396
HHEX	0.0393363141352999	0.00884110643789403	0.0115222939041196	0.0113482333992742	0.00524694491369505	0.013079710157956	17.9214505416873	326.428708150583	0.0147970919878902	0.00842788043861422	11.47375635203	3.22769396051486
SCD	0.342449545461637	0.0470400535766765	0.0110213921007333	0.00796770401610022	0.00504766656525307	0.523641582798536	0.0153795343760205	5.87457415663031	2.3274147654275	0.0213644813085968	1.90463074573373	560.638553473104
PAX2	0.026405460688065	0.00937450421634998	0.0172719598827889	0.0174592934368755	0.00798172340443258	0.0220618192901562	0.0351747673549472	24.1027445072812	0.029901898129607	0.0183191598360365	407.52488234237	4.28611042149667
NFKB2	0.0172442312928902	0.0103476343250791	0.0126441048298539	0.0158224492937233	0.0716465574657677	0.0148473939347289	7.63659547158473	18.2006288088198	0.0631973568711686	0.0142490544506615	4.95143871240776	477.829411944061
MXI1	0.0458983318807838	0.0167516457961916	0.0305162435378269	0.0163468767466004	0.0070867024089224	0.0249801215039384	0.0275097997544285	94.8107528841731	0.024793802655246	0.0176371035157503	36.4552369142053	334.976500095599
PDCD4	23.0010313053311	0.036525579328632	0.059111757192372	0.0159080649964117	0.00643867777934368	0.0398592070105658	15.6206268430879	0.698476634817453	0.0325947954682522	0.0166620910363815	0.473925567396488	446.481824104488
CASP7	0.0126542108996	0.0058355251138482	0.011530824838996	0.00902613855067761	0.00827374755732635	0.0294465520116304	0.0308334011098959	18.1625883849249	0.0226067294918995	0.0243201992289933	7.05147618863149	443.097564196794
ADRB1	0.0511822382054096	0.00819580270638103	0.0125330028287009	0.00961310532144755	0.00758470220977264	0.0193053278488024	0.0360032104720736	391.757477545351	0.0235501116770516	0.0116811037546469	58.7579591599431	1.52926016725999
SLC18A2	0.0201212505707423	0.0101060448132152	0.0195948503261682	0.0134392675499598	0.0127451490938712	0.0205365683709379	0.056895882673662	336.747283576432	0.0198772458976971	0.00638101843631858	11.1166485415806	2.28543930814733
EMX2	0.0265692730053067	0.00539163584365105	0.010572647949978	0.0115726498445553	0.00493354052576467	0.0157150008461184	0.020481758744864	322.016845492853	0.0213138845446583	0.0116602833751761	13.5198951256223	1.00379655511317
UTF1	0.0403111915390306	0.00953028945150316	0.0193514058536419	0.0214564100664429	0.0110912181145565	0.0357925102021546	0.0467759067238334	490.275671676253	0.0230115958473018	0.0173989204025479	3.45984561171956	9.20780280692362
CYP2E1	19.676033298979	0.00570116434484835	0.0072507375357736	0.0332304461305201	0.0146409513020975	0.0102410530033257	21.4493969819432	269.458567940634	0.0338643769663852	2.88735118085173	98.0157249644363	17.135169141323
ITGB1	0.0245747803147142	0.0536860688122786	0.036206363146596	0.080273088336036	0.00814981950851091	9.2248630565311	0.0366258415495635	0.808834232288975	4.51649451094482	0.0122833983315331	0.631551287261803	568.447452199548
NRP1	0.799585789402174	0.0063400870960309	0.032940524651961	0.0765319133787999	0.00577073639160864	1.64325519472681	0.0253718603371825	45.1816098307024	0.0208621732975788	0.0079270448388966	6.95539492554379	448.349031965948
CXCL12	11.8875457795148	0.019190488759595	0.0647779760065577	0.00679225622912964	0.0221317068048267	8.25724035213544	35.5947275159672	255.992087985279	0.0184259444588547	0.00920330648578966	141.389603229339	8.64988098882158
EGR2	0.0487746386799809	0.0114754513105365	0.0354664142066217	0.0897934901442715	0.00748037461973922	0.0330065283668421	1.01322178360719	137.931747692769	0.013724097652038	0.00860147086515394	40.3534677508565	290.342130855557
NEUROG3	0.0235731704765488	0.0131312009241593	0.0248309129062691	0.0412534972445827	0.00713573362881511	0.0272745190608413	0.0258136827207643	100.612661211286	0.0530244359252845	0.0122119411277194	283.56639231488	24.4414916822214
PSAP	0.0225080406590513	0.0166178080191401	0.0345862858860633	0.0193043438346096	0.0347661090058929	0.0410108510394438	0.318557930865452	2.93189104664322	0.0250084049854029	0.0195245697354847	3.96112446142967	681.778252217248
NDST2	0.0743542501859634	0.0115287576226719	0.0151357037598521	0.0147857518274916	0.00790905151432167	0.0241528547057953	5.65530305247313	27.6789798906996	0.02636025115461	0.0135851611500091	4.64410349391941	472.787807847304
PPP1R3C	37.3285507927295	0.0094237149416074	0.00989741494634337	0.0322644789131823	0.0044651824434987	0.0458268686956514	0.590816188429485	56.7626623513609	5.29534548525907	0.0146938542729785	330.55110001511	18.4978518000737
RBP4	0.0137209010148194	0.0163317612867829	1.34233588702111	0.0089945873356743	0.00953794779197903	0.0470567792605339	0.0152479338829658	333.222340091557	0.0128861053507409	0.00601980494274162	28.6202046978944	2.66347221413262
GOT1	0.797232975666331	0.0115417189484929	0.0273078126265033	0.0206096935871975	0.00640489408747138	0.0335455655785873	0.0335589725872167	1.33740614294658	0.0214280816158712	0.0589858617267685	1.0255809380448	554.944976320437
CYP17A1	0.018044835313327	0.0102380617128726	0.0174615928998239	0.0171376657723225	0.00573128929436011	0.0310063095050133	0.0414025397436744	2.44984415041575	0.0380883838848304	0.0106582283949152	374.350936820375	3.77410649933511
GPAM	0.0192280734386533	0.0145523990441264	0.0369116016720914	0.00686567086944421	0.0054988274274779	0.0200957448766309	0.0435508550138434	49.1661051325286	0.0152826358477073	0.00820462157409293	47.1925762330356	294.365402470468
PRDX3	0.0185898204492788	0.0353680545620842	0.073519417005066	0.0192320127349735	0.00573999786491295	0.0411927147783302	0.226472965512781	0.131644393537935	0.0210310633937548	0.0177823243899266	0.108121808641697	421.209738535245
TALDO1	1.33500412196377	0.0126299038767842	0.0247320794682391	0.0277144687474417	0.00978092141737201	0.0150429930865384	0.0431545471928184	5.34735310051466	0.0263686407738018	0.014698371671363	2.11500561232878	593.931153899447
ILK	0.0215026899490969	0.0173123917939902	0.0164561088584395	0.0188414323880893	0.0134128417217487	0.0364589454233718	0.290776771081039	1.13372472183866	0.0676670150981603	0.00877655590055178	0.496387048980338	526.849906932041
WEE1	1.15461554171228	0.0120198062173358	0.0139490940611994	0.146892682211278	0.0122059312890959	0.0195174733801208	0.120657925169627	0.816207506936875	0.0180105763630665	0.0199896251946217	0.488524684967149	500.42473803076
ARNTL	0.00905900861964427	0.0871782422793724	0.0167345297793368	0.0764654942701564	0.00594956039274358	0.613835907099551	0.187589840424034	0.0915161211128429	0.311811017850966	0.0514141253052236	0.0547272970491016	400.720399645197
MYOD1	0.0278471726405832	0.0106713579711372	0.0117557942446795	0.0181779991940852	0.00595172230236497	0.0198193081850087	0.0225316249761192	369.686789750058	0.028447934086632	0.0130539272630205	9.35303014796652	6.5334726477105
LDHA	0.0334732395606945	0.0238222807785205	0.016139914287748	0.0335296279981116	0.0118212886251036	0.0860506808738436	0.0529433124386083	48.1825823902287	0.30593397695532	0.0203403032015015	14.0761899572771	793.402089829138
SLC6A5	0.0104182883584868	0.00497761538733966	0.00628118877334612	0.00626396221271212	0.00726988206165582	0.00890895464875639	0.0210487884842199	0.305126932418866	0.0138726690958789	0.00980767411623129	351.18055848404	0.0926622896335329
HIPK3	0.0386366852740966	0.0472361905331761	0.0233047668014673	0.0391016562983617	0.0107229949106269	0.0468632643414637	0.137756246646761	0.264510461959107	0.093857179476118	0.0106632933605914	0.132196590905367	525.590977637347
CAT	0.0882010425237349	0.00579522261878957	0.0212810323894426	0.0204543050698964	0.00985891178597012	0.0336223243325006	1.86050050983235	2.29179506886774	0.0207307301007253	0.0144839562652755	1.12883136094926	540.852039351571
CD44	0.0328522504543781	0.0279897954141683	0.0247811231353678	0.0295093711216853	0.00990250489514302	0.0865494399272024	0.0231605752424516	17.8498758938017	7.32798440374445	0.0201411236408411	4.18882727589352	678.802902609393
MAPK8IP1	0.0165586065208847	0.0108272100112715	0.0165019448718041	0.0192136381578683	0.00698807857366161	0.0403450438161124	0.0243203956977445	293.415998175119	0.0444867819859377	0.0147012603690399	83.6844391241351	61.2819124148483
DDB2	0.0523990344067329	0.0109108340760928	0.0184935731607399	0.0217452927406478	0.015314162316836	0.0199606642564958	0.0411805192302062	3.5886484453755	0.0101205181151876	0.0347484836018917	1.86593466737992	502.074494989548
FADS2	0.00752026246574571	0.00900460767108352	9.60347765569543	0.0122057898602645	3.50575974480474	0.246555198417857	5.79607066860795	2.8009375843462	0.0149243647564761	0.204689915571489	6.20818833091165	487.704902699799
SCGB2A1	0.0157818967696656	0.00771027736728432	0.0130648311298325	0.00855108012609851	0.00683693161794404	0.0426390468124164	0.0180281472035479	0.409324625097927	0.0177880653458274	0.00823468641131071	363.306028436321	0.150102323967013
COX8A	0.343758983506939	0.0168685127410425	0.0158963161234068	0.0217691866679472	0.00831741147571657	0.0260469872982298	0.0270458398550678	38.9410295541013	0.0379277589717495	0.0154045145374695	11.4671646277036	597.905767455312
TM7SF2	6.22199917736318	0.0201770782443166	0.0307045305365281	0.0222032585316398	0.00342942536774511	0.0226439256317124	0.0343629376802604	458.042145282127	0.0311090474517433	0.0126413949177793	4.41884039623939	5.27616607740348
POLA2	0.0150495633975666	0.00808271447250351	0.0901143095832301	0.0152616728300149	0.0167670137367217	0.0258900762784249	0.0529780574997187	1.11254048270084	0.0126175288789462	0.125433741061009	0.516036288615908	437.296899980125
AIP	0.0454462814641537	0.00722530898011284	0.0119791802305487	0.0139149378964835	0.00654703928466826	0.0197671504321474	3.85561709850375	63.7519290361943	0.012827857819211	0.0195228116109395	15.1320322507209	346.937600234631
GSTP1	0.0481172560752658	0.0248538379923796	0.0297747288609973	0.0334347863611569	0.00845982849215682	0.0794923586110342	0.0284645625575013	17.2960201514197	0.207531451116256	0.0316635105230541	3.15157662723835	769.728476266356
TCIRG1	0.029370311010922	0.00882783086589326	0.0105065658297188	0.0136497550954118	0.00714941463577233	0.0291518238117272	7.96253190593745	35.1010037446618	0.047921041681519	0.0221919373229725	10.2730713577455	528.774289345797
LRP5	0.0316504202578585	0.0222423828535456	0.100749348678921	0.0327349438200108	0.00869765657760904	0.0456955313565613	0.00898546498244414	29.8738040562865	0.0505801813645473	0.0101337658268046	2.62650108763007	442.543033077853
CCND1	0.0346745090173019	0.0575858403649858	0.0504772958302856	0.057972662730058	0.0165699399936057	0.112910397242266	0.0232704709907318	453.395297173818	0.248787629644793	0.00829550492972343	2.05740174111177	44.1672768814655
INPPL1	0.0378217186521866	0.0185602356201424	0.0136134993835944	0.0146952417289628	0.0084737268896713	0.0227638696883284	0.134856053208503	86.1419706668263	0.0229496225489923	0.0110298633523725	12.2176988090409	390.367214851386
ACAT1	0.614648260367551	0.0199339753437579	0.0167310171721283	0.0124240981083377	0.00373211779124497	0.015910235097486	0.0759446808059609	8.10644059045397	0.0176621019032181	0.00418273004073756	0.819252304325148	364.137057254305
FDX1	0.033820736645994	0.0122343215928792	0.0147894911364586	0.019392131852677	0.00804639411983419	0.0308376488067985	0.0658191430484742	203.196020604575	0.0277214192954152	0.0146011962721876	20.8631313113346	169.052604175074
NCAM1	0.0763568041650362	0.424050107788521	0.0298498912629887	0.00943508686204315	0.00357890598291421	0.0878550307871303	0.0801793881556159	107.912344965754	0.0242378859191975	0.00640928122282874	277.450646501647	11.6072544916854
ZBTB16	1.974097052413	0.00567476036648871	0.00985158086233359	0.00987612735277426	0.00642628480082324	0.0287598194885812	0.158547754517136	330.623266062701	0.0134637189464271	0.00961921254438329	101.987948108146	10.0118147942683
HMBS	0.0907030729399833	0.021143695444443	0.0232715367964594	0.0144074644905579	0.00791846158979913	0.0189733173560521	0.103882845575799	32.155584412397	0.0436971271227517	0.00405465201897519	11.1167671133407	458.647576958813
NRGN	0.0245277779906175	0.00884176988701903	0.0120929734312862	0.0169140826866338	0.00545893393632298	0.0168434456752499	0.0288951276372594	404.980178748261	0.0197665851996819	0.0166807670467823	37.4582716113985	8.9343303372812
FLI1	0.105905778807043	0.0123018678878253	0.0283027147541518	0.0174549558119858	0.00666447858919747	0.0927144015940834	46.7946268043666	241.325934155435	0.0241137418071666	0.0149624247946347	61.0801678941844	104.385026538108
BARX2	27.3403527928476	0.0130967249030441	0.00885917896352338	0.0223358102502597	0.00497943905631396	0.0308987081300429	0.0363052605999673	473.935575013547	3.89743357527566	0.00905288211824906	2.53121648700749	2.32366837352067
ST14	0.16251219291956	0.0221768389045913	0.0230398812832547	0.104812269756047	0.00770741759657894	0.0304642331004803	0.0250729981660076	2.93160555265522	0.117557167745541	0.0288851132528555	0.456733240601927	554.003687298174
HRAS	0.0428016072772287	0.0132233766725687	0.0108885978954604	0.0236861174034683	0.00714842493993175	0.0289330331654227	0.0150224653143737	117.115476466447	0.253333035242364	0.0148616716193228	18.2638757965406	363.955445673765
IRF7	0.023395054352764	0.00698420499926848	0.00798408840801148	0.0246713532840864	0.00877565319584858	0.0200482448607598	0.274509605095915	296.803886314873	0.0477624268300972	0.0217379618259508	84.2041142806361	120.56375425276
LRDD	0.039800947875389	0.00764363641484909	0.0177768865686029	0.0185668952616851	0.0127719104156847	0.020548247495927	0.0960854244385666	62.2671123581751	0.0216170906051307	0.0192124448250995	205.899430772789	212.955287421235
CTSD	0.0307367164145214	0.016368603273241	0.0178024924966034	0.013816282521047	0.0112192362249129	0.0491706857199059	0.0785261610348044	18.4131491522522	0.0482389790254874	0.0231344555715217	3.39604919485876	677.742371828578
IGF2	0.444955204677038	0.0239942052135535	0.0267295904562193	0.825623684359038	0.00586580407490646	0.526019350951133	0.0201149201706494	392.048646309263	0.0450148424934676	0.0113464928314364	0.707248946075661	77.4003852562383
TH	0.0344573899184753	0.0110439761616813	0.0132083256669478	0.0197698677699723	0.0100422290201438	0.034944487112732	0.0200717248838703	117.476011196728	0.0463665525421052	0.0122597194792423	264.468158265129	65.1336084294347
CDKN1C	0.0365465244519245	0.0168170966960683	0.0110184182920642	0.0440151388709107	0.0056953811192081	0.036485457365693	0.028758562883077	417.78488176241	0.0264721515680322	0.0174798440328776	2.36618755128182	3.94270609796999
APBB1	0.0433366823411429	0.00741415318485157	0.0115342126167151	0.0170306539375924	0.00568846302863847	0.015675792193732	0.18556843662963	349.946626221231	0.015986555477543	0.0104596347239848	64.9729078010639	8.04908772522736
RRAS2	0.0409087375905585	0.0168934520852788	0.0242250007397398	0.0211316152964303	0.00949990850036397	0.0293019857769948	0.0527757895341982	533.93212369224	0.0452136017390846	0.01692190236502	4.490349585892	16.2089427297673
CALCA	0.0179469482085004	0.00477348288234747	0.00656241002476625	0.00601349956018276	0.00669677035011732	0.0119058745589684	0.0246379873605936	0.19266969656979	0.0187951887613482	0.0133611908461574	458.493378005158	0.103677900803524
KCNJ11	0.0242588251476844	0.012914976874381	0.0493125900650764	0.0167179509910255	0.00720350246920349	0.0228565153828337	0.0344080982849429	5.04987974501752	0.01599103182116	0.0175114068924971	348.342037139083	2.15747291879926
BDNF	0.0191272475123336	0.0230603834682706	0.265354691535924	0.0275345401491077	0.00626890423921349	0.0591754453810678	0.0123642800570553	22.4526661453546	0.0248316664502144	0.0106812219744277	283.844677294658	8.49991004710109
WT1	0.0293167265007852	0.0123386438228717	0.020194574087797	0.0212384085881675	0.00569910171510459	0.025259826452599	0.0391299535649791	90.1815565012787	0.0260744202097296	0.0158806555726359	299.55546517233	18.0443628281941
TRAF6	0.143751613543285	0.013252284041061	0.0131407565110272	0.0184901304496007	0.0104255817496405	0.0162669769832216	0.1324082472943	3.81959691242277	0.0157014755164923	0.0132344866990983	1.02394067778358	498.981572953129
CUGBP1	0.0182957479051917	0.024099838540824	0.0230990720203866	0.0257416101080911	0.0099321032446092	0.0295571799098602	0.0893535418021346	0.421018567314185	0.0589576684378278	0.0156113798948503	0.168245517914718	537.076054756665
SSRP1	0.0129969998927728	0.0487090891283858	0.115326717260383	0.0230269225976663	0.00953187012607977	0.0604055190263932	0.0265103071273503	0.627254444799682	0.0412068141531364	0.0199648643001744	0.183945906005181	519.873489562468
PRG2	0.0229807462129385	0.00848404626839653	0.0116212090244983	0.0204035772241796	0.00749474854200259	0.0225946983222865	0.0267330617886684	325.131827734124	0.0280956871208462	0.015261914140081	86.2287126926101	7.8282992851942
RCOR2	0.0206541544191709	0.0103111986201455	0.0169975333058904	0.0209152834479531	0.0082115915417968	0.0305344368872891	0.0211010659862481	401.759652012259	0.0232542027922346	0.0097868802369147	21.2528481603304	1.11999771594264
SF1	0.0753201988343223	0.0111814566298207	0.0288463772157703	0.0202756610408617	0.00841914256569976	0.0254583046356134	0.233469738035456	8.48953742480686	0.0347419498553931	0.0120272173040967	2.38500005987317	589.311382627301
SYVN1	0.050020545833228	0.0142631783112735	0.0192435659989707	0.0132191958217609	0.00629775860230324	0.0234275098406704	18.530406554134	36.641917654384	0.0915190580643745	0.015991768900519	3.61550932037586	538.438510750817
RELA	0.026275918595851	0.0115881791124863	0.021967365565031	0.0251163517593543	0.0136763362325526	0.026324942508891	0.113423343886314	7.49118756556737	0.0920209115949017	0.0134990834964093	1.99112398710065	546.218499360558
FOSL1	0.254081899438884	0.0143153380759685	0.0188379909845823	0.0931351096180292	0.00666365024324632	0.029839367607373	0.0167690662064927	455.00685114445	22.2058629656213	0.0167619535347125	2.23006413447282	3.39563272434877
CPT1A	0.0210023654543131	0.0515431695594762	0.891386603615254	0.0207642869045244	0.00914670138265356	0.0335803728018541	0.0263105027977789	2.09547201011632	0.0843671665967604	0.00761253491998702	0.458749694352999	499.547845199711
FGF19	0.0143080774239335	0.0123174536906212	0.02087445577296	0.00896197804446432	0.00913225048295093	0.0296168774378293	0.0215511996087347	400.052419620577	0.0194558673970006	0.0109535092075188	8.29398804013648	2.3833040815355
FGF4	0.0323431396455816	0.012407722238124	0.00952009120249415	0.0225861530259574	0.00967777344005867	0.0232773546778868	0.0502149925386558	369.915873765847	0.0259955797948609	0.0124308683106207	57.7250183604327	26.9460309558376
FGF3	0.0314078603985632	0.0102934448331167	0.0113176874359551	0.00853346109823954	0.00561640380521262	0.0159546855101702	0.023594504265819	217.300675799706	0.0214193985825816	0.010997211552366	172.094411788961	9.44797082859929
PHOX2A	0.0268721058230182	0.00929868766660363	0.0180481521110174	0.0193119689275053	0.00745846701061008	0.0224461956816964	0.0618997344824314	404.418820936425	0.0159780940241833	0.0134068451242348	5.07996179871058	3.62637603317235
UCP2	0.0238061108704168	0.0323778530427353	0.919164146522347	0.022850532159879	0.0301716412165424	0.0852364189260919	67.3824837932014	399.269398105615	0.0161867077994918	0.09748457348257	10.6168260699929	114.520362993607
PAK1	0.0152966340633714	0.076543563751487	0.266890740231124	0.0527943460282703	0.0124263786280464	0.0895455327362861	0.0250878814701669	1.04942690289053	0.0542217310502938	0.0265024976877606	0.485936143681938	505.687198089325
PDGFD	0.045035908957481	0.0219143089169684	0.183345709318743	0.036894200474764	0.00299625073527784	0.029426508245812	15.4458115148274	304.411518543698	0.0135250506609031	0.00843987024607514	11.5433685646666	1.61247400607373
BACE1	0.0441482579484441	0.449373586045496	0.0328225621435878	0.0402323413965931	0.00419219138879539	1.06111313733596	0.0209629575820156	329.747183027977	0.268441098862669	0.0109255768344039	1.1159374832099	138.005211282045
H2AFX	0.0335896916391731	0.0107976150659171	0.0214694419989679	0.0242288462552244	0.00476918734793957	0.016312828711597	0.0473175651931775	22.7158177701238	0.0242612635983444	0.0133885580850179	1.91821332523353	502.661417330717
THY1	0.0170362526237626	0.0327147746544588	0.483548374636409	0.0283723741819325	0.0154450058641477	40.1237862751622	22.0681512256554	400.962078411286	0.0508608513465976	0.00887622572261322	15.051057670189	15.9461026478839
HSPA8	0.0671614256886084	0.0222778890556092	0.034103271637368	0.0353572751058179	0.0107622245724529	0.0275472514733075	0.144042544200246	37.7888222801689	0.0477169016178105	0.0134404640607845	10.3413653807929	787.307481242044
SCN3B	0.0549602053657168	0.00852005001403684	0.0090263176063724	0.0116690066807627	0.0047191742094105	0.0176851921662509	0.0152730591967874	325.978203534379	0.045427992475713	0.00747307738343649	42.9992823863627	0.381084064556107
ZNF202	0.00857028071222194	0.0270952901859058	0.0218158917133376	0.0225902435065588	0.00813885937178715	0.0187736166604124	0.0938188355904273	346.029711302675	0.0245904267114186	0.00892969845868293	3.27626717034776	26.8377468210934
ETS1	0.0167602912598522	0.0151107512606253	0.00998954044141087	0.0213277747138087	0.00485289341928495	2.59795512655268	45.7630762414414	17.8368658609017	2.23034705960663	0.0092019740771726	6.66265379529527	460.837163575131
B3GAT1	0.0240010737625921	0.0134730547598423	0.0165438675107613	0.0208757187324581	0.00612316545436471	0.0290898026781547	0.0423400865757095	14.4546085700149	0.0239263309618145	0.00703000644590957	371.605943810937	15.7003881366123
CCND2	0.0309283812749268	0.0134273493887449	10.9526778601612	0.277653168059204	0.0861918725463176	1.2189091857994	29.6923193958678	79.6589449392293	0.0395662746844055	0.00573968976460123	21.5273524077225	400.712086049805
PTPN6	0.025118147542397	0.0115775529873967	0.0243688684395652	0.0234503699381218	0.00740681808416051	0.0283889216825417	47.2878103311479	104.496371151578	0.0134569505655838	0.030081359800687	23.355411707111	388.561351080976
CDKN1B	0.033065326322275	0.00945931010970535	0.393288676665126	0.0579424872282788	0.0177200713763611	0.0536565508729209	29.0083649911166	0.634089858137275	0.0088646917229724	0.0696679828559871	0.266126388042323	459.148898347559
PTPRO	0.0100876303416325	0.00489959587958643	0.010368925626589	0.00519681632212437	0.00939016493751017	0.0203270109168134	0.339054742738274	1.93318266488893	0.0107880722266307	0.00840422692926004	281.799690154063	1.46410976036399
AQP5	0.071950965833065	0.00766214889080175	0.0120071259211485	0.0106402949605768	0.00569119676526731	0.0213888320072948	0.0261155663591838	443.11125272027	0.0321476612624279	0.0109925155088187	3.25868660697312	1.58407385733524
SMARCD1	0.0188769677888026	0.0208798447487218	0.0176741412911924	0.0202742557721075	0.0101561672212779	0.0314514374543878	0.073132971449091	3.42551235030383	0.0316304939914967	0.010585521190475	2.06331583901488	535.240405429299
KRT18	0.0313674311694482	0.00379385533404357	0.218567996815783	0.0216552979638382	0.0148644285494391	0.0342481540188217	0.0133262346242094	65.2756486093296	0.035695507934336	0.05909229833502	9.63773133704744	410.511196677584
IGFBP6	8.61641857677777	0.0124647638897849	0.0108692068065966	0.0255105509824865	0.00565825893167777	0.0229715160560631	0.0211834454164513	481.85644468107	15.4246025492999	0.0114153685503624	3.73631495517583	2.13181180154308
SP1	0.0871066745212301	0.0110474713081607	0.0200180575358442	0.0193526665887489	0.0124835117992619	0.0212049315460219	0.522486468583197	0.660494194941888	0.0141202117843537	0.0339517600979634	0.298468713534925	566.778934726935
TARBP2	0.0179983108545496	0.0202059817540502	0.0307423472025856	0.0212132838507663	0.011987328115267	0.0464544130625213	0.0252799026020474	440.120857979372	0.0324698652392774	0.0213280709650369	2.93932128177369	14.5053036941626
HOXC8	0.0125607805399406	0.0114511482571808	0.012739691972436	0.0164909681651602	0.0109779416097435	0.0527947053357678	0.0125008461593469	388.598038893176	0.0484100480459227	0.011968465111761	5.08590028608458	2.06614765747093
CDK2	0.00952429337078788	0.0216273474913683	0.02101710585533	0.0155655370042362	0.0134885046145211	0.128343592763876	0.0473188314410619	0.317928112604149	0.0296700016388951	0.0891140236838631	0.540825391488483	498.034142292093
ERBB3	16.5204650275987	0.434349238589807	2.7150232609327	0.0391328811690271	0.00382772975464156	0.152783584724783	0.00688840448722007	0.932658336946557	0.320561153162169	2.57299328766928	0.625398765260185	469.639718385097
NAB2	0.0202976333544679	0.019333257386404	0.0315857771994682	0.0369621524046927	0.0118005179272134	0.0516058918057257	0.0403322952647941	227.86814954782	0.0355486715651405	0.0177716839535558	60.0170473998148	186.89853050789
CAND1	0.020366386022183	0.0236440373010371	0.0426388351810522	0.0344184267907508	0.00640410155195521	0.0994571695983537	0.0537159876993137	0.621222208120888	0.056486569424494	0.0248569038483912	0.34419217076875	529.051545661089
MDM2	0.028684102469201	0.00689868031056254	0.0209145269631323	0.0437410277772838	0.0671273440878753	0.0428558849414386	0.387410911960381	0.896602377292173	0.0142359115406662	0.092276061680221	0.294767291463888	529.415739564567
CCT2	0.0155136750363455	0.129680761657758	0.0617089030752514	0.023486097627486	0.0119382875324544	0.21566964629743	0.0355073381601803	0.674559737814093	0.29613193659845	0.00807066953884044	0.157402621804981	495.666268021598
MYF6	0.037771878927154	0.0117832255887754	0.0142486823092206	0.0215866673640983	0.0076998873304855	0.027837257936488	0.0110718884930957	4.52262839775498	0.0209560838604266	0.00915069616317608	378.926487253607	1.04777666452954
APAF1	0.030590112567545	0.007113808201972	0.010427411580018	0.0128449687007292	0.0110754244251084	0.0437543078620878	1.09901482198356	14.8523246005729	0.0109532968446428	0.0120598388698846	29.8553266974616	344.078220664349
NR1H4	0.0112008851458337	0.00313687791465352	0.00410435873979589	0.00540040566493275	0.0065440942203412	0.00668872457583633	0.0132650185440401	0.140016700887887	0.0124569385836395	0.00447266562634706	237.460429348272	0.102167826887398
ATP2A2	0.0392939652697764	0.0262156260559646	0.0336121071717084	0.0624224316110325	0.00726327874414332	0.152991861946766	0.0199923104027006	1.58923845647494	0.213025730276913	0.0523067008572424	0.554850814478916	646.461267738349
CABP1	0.0229372376519661	0.00982492001056576	0.00897639504286629	0.0135081625295261	0.00425974589502112	0.0202219857323645	0.0189745536480158	313.804441956538	0.0194855543611749	0.00690573056699391	57.9173157873237	3.24336628170202
M6PR	0.0227304584555052	0.0145011558881604	0.0227424902565546	0.0230748951736896	0.0116623131617006	0.0639103227712283	0.626310165023903	2.51353238674395	0.0342817584775686	0.0249870525194473	0.830907814842006	635.205220911575
GRIN2B	0.0156869207504819	0.00724304234808978	0.00903696178984978	0.010538011985648	0.00813268488571361	0.0164540235412797	0.0659565835000279	4.16165224841905	0.0158411745881869	0.00892085146158202	337.273919820813	0.766589858401656
SOX5	0.154982312712523	0.00969026286578427	1.09808331615432	0.0155236358832204	0.0042035088082195	0.0170405822258943	6.15444859550299	350.124380004371	0.00579067091239453	0.00531619273850365	20.1340157138908	0.977300960049838
KRAS	0.0326609222621194	0.0082869454713644	0.0407326327186008	0.027632763937333	0.00964521938711412	0.0354916525724756	0.0623963487231663	1.06994407307313	0.0148877560559181	0.0179888414589341	0.298550127646826	435.143655190653
VDR	0.0403960428536198	0.0143659923458193	0.00787688583703144	0.0105322000538464	0.00638596228190493	0.130829836197988	0.0218077118834211	105.611254745425	16.0147006654879	0.0346157054810623	20.6143204823444	330.480330247244
RARG	1.91020940020262	0.022294791392116	0.0148004655635868	0.0197769637930498	0.00839762187250421	0.0192921424878808	0.0141505588818726	3.3124548940236	0.069718890901681	0.0140760767074736	1.3213821607748	509.672850913606
ITGA5	0.0267981615974643	0.0104244469899065	0.0354045626063639	0.0232508695792737	0.020175325544344	13.7723495915933	0.05515895305858	11.9801061855214	21.6990781300341	0.00966396471772382	25.4164001755363	474.675507178334
DDIT3	0.0120272061689139	0.23756890818988	2.09958406065164	0.166322430848012	0.00768812935408109	0.181449010141508	0.0211515937893317	170.155303352476	0.0301582994616995	0.0377677236982194	44.7910221341724	175.79580120059
CDK4	0.0157391105094071	0.0483642111444989	0.17765703838705	0.0201281005864119	0.0129510524771263	0.106761224168133	0.0382993642133754	3.00599961691329	0.0286061918525515	0.0213928004011274	1.06690017239015	603.296004268644
KITLG	0.0163651225604607	0.118615389384172	1.78115521756106	0.0552433212409451	1.92115728196857	0.117964336525209	0.0290940974863052	0.593075917529782	0.014915948396012	0.0455596230995265	0.203091095553475	364.28607144216
NR2C1	0.0166840449729018	0.0922963425485361	0.0465234338879401	0.0300533324918297	0.00823715953468051	0.0904772708082506	0.263619603816087	0.190491316164168	0.0237188952333972	0.015192602407199	0.0999477460384089	379.045150928714
CRY1	0.0105653528213364	0.0602442075002291	0.0173016022074357	0.066983085673481	0.0070773090069816	0.195127791800953	0.0127802761215108	3.34495535398349	0.21033945728699	0.00647838597636701	1.92173342017602	359.072598049314
CMKLR1	0.0145219304433936	0.00649303544557928	0.0137158436034276	0.00761635985189929	0.0134757732424441	0.228129230455095	23.5334522710762	227.151041378715	0.0179601514102374	0.0217096784867364	102.806598431946	49.1536485930598
HRK	0.176331522122247	0.0127443222761818	0.017621676921639	0.0189853257438521	0.0109259097146171	0.0273924119869361	0.132765354538341	538.328743677973	0.018974295692102	0.028109584177905	4.06179795933103	31.0818463683015
NOS1	0.0177662728290131	0.0100928962770266	0.253349903132079	0.023240318612836	0.00542863070986275	0.0720373098556204	0.0105753565922386	236.910587638619	0.550190746070792	0.00627067110915543	136.461800999697	4.19038054389983
DIABLO	0.00993013269111548	0.0633487015389271	0.0720337412744184	0.0682002906845278	0.00784388507521353	0.185293944233257	0.0324829282280815	0.327124602915186	0.0737550807804286	0.016858860378234	0.235511864558608	478.756614631808
SCARB1	0.0237983537781137	0.00884353601043807	0.014673308098278	0.010330907072865	0.00881585942104414	0.030034888498192	1.02491781315608	164.228762301765	0.0456015379893989	0.00761566595664623	112.841661016565	172.197715126428
BRCA2	0.00870611254589117	0.00488613926149163	0.0154982922777855	0.00789307499197991	0.0105079234160809	0.0317521763497077	0.0569896394435975	1.53527095610736	0.00915886741227121	0.0517406264074345	0.357432298031934	313.215051961786
CCNA1	0.010643193958186	0.0287112849420878	0.0546777948694793	0.0056346293375688	0.00431030326196625	0.364082148288872	0.0304190892792085	8.95027949609163	4.91690546775962	0.0069702369228304	325.521149674927	1.05105673399484
RB1	0.0187441791648749	0.0291876979262738	0.0169186453609237	0.029112712292803	0.024714298585831	0.0569027219056018	5.54495185507281	0.177823161099532	0.0364481971729616	0.0394443073156135	0.0964573985412821	533.514855801607
KLF5	0.597518050659433	0.0315603786695149	0.0375367542890478	0.0619163353576236	0.00652352554381195	0.0314446155518186	0.0119498434893333	33.2908270790963	0.0567215770518198	0.0331997993493861	5.30292586968895	625.014185562556
GAS6	0.0300777219724913	0.057486379047533	0.0173042766657757	0.0206805304012535	0.00509959066337034	0.125077846064735	0.0297605234426318	34.5270972285805	1.00067573377382	0.00852190544206903	4.77034178285837	444.585536144535
LATS2	0.0732015835140144	0.0154950379944686	0.0187831180655994	0.027190153748874	0.00684712448528107	0.0540837729167531	0.0157385163224253	80.4817751312663	0.0759436103060574	0.0112353281079212	44.2599476277823	349.271460902746
CDX2	0.0244098815497586	0.0117400734992806	0.0178819901895221	0.0213541491016749	0.010636115038299	0.0336660073250345	0.0254399230047789	242.513605045968	0.0309974349188856	0.0149342015050884	207.173187697673	22.697668161526
FLT1	0.0431696496386051	0.0193339300538238	0.0617229817179965	0.297509237610962	0.00685424135068553	0.206390694086884	0.0273924405320862	8.26790526025084	0.0210132582857699	0.0122072960798329	2.76508378815232	430.922956888185
SLC7A1	0.546439904349824	0.0181563411004924	0.0103575617875819	0.0634740420634811	0.00421171851578169	0.0415975614973164	0.0148790546894725	14.7935218220762	0.775964480942236	0.0129333846406024	1.28971946595255	541.010321717956
TPT1	0.5288143552414	0.0163725547067322	0.0134051586258909	0.0234357445563853	0.00696284849319699	0.0229135936736352	0.352873038295073	0.611725296672091	0.0280010808227629	0.00442010494911194	0.317045559434468	508.266659275801
ATP7B	0.0187199624102123	0.0174289157194176	0.0284024532828083	0.0167492107433797	0.00707137017643689	0.0773459913961397	0.0165572704538191	1.30903831310298	0.0442276097681079	0.0127939297642448	387.13834155517	2.43699566015594
EDNRB	0.276831074339316	0.0314886336946566	0.0156381766943431	0.383072989547276	0.00580577084045913	0.596958982551835	16.8536251581052	334.330230612758	0.0155397142630961	0.00790508426556126	18.6687103904719	26.2559529077858
POU4F1	0.016317085791226	0.0110173726408003	0.0166705963794368	0.0129587948278319	0.470861427801277	0.0202019135759195	0.0683133499471461	411.526995097258	0.012850764331192	0.0145647700112013	32.1023919184149	2.80469895961992
IRS2	0.0186206392246071	0.0179030781963771	0.0381133839931639	0.0342528376943212	0.024114550912208	0.0660155130280787	0.050867683377937	366.510035295272	0.0450440185808816	0.00897965571717315	7.6148051727421	80.1075690086534
MMP14	0.0106484562633032	0.0309670303083749	0.0526877638675612	0.0283677708076622	0.021316093595528	15.0426540614753	0.0141705575375828	5.53338667540262	11.6707594479097	0.155790333864655	1.8138092976781	514.383015664351
SIP1	0.0200570757283841	0.0152384401871474	0.0154956957279062	0.0206551573130531	0.00474676154011093	0.0354458274674056	0.0202960803747392	208.263320932804	0.0172100948097316	0.00698367058026164	12.0094347716025	58.2490730103883
MGAT2	0.0164194962509808	0.0101325954777131	0.0102350879810617	0.0126769858881354	0.00388071199827439	0.030227353583619	0.0951510487765922	3.45812565280992	0.0348795631959578	0.00879344234861876	1.58052630602544	371.740438517816
HSPA2	0.0704218317254489	0.00811934612669276	0.0184087464789083	0.0258188570027964	0.0079011763369506	0.114502557599146	0.0125070711237756	37.3859534405233	23.2021522046984	0.45112467157213	4.22992548394577	471.238455825773
PSEN1	0.0270692574405677	0.0187101931208154	0.0310900907017987	0.0343075777388872	0.0058431880069604	0.0695955572541378	0.0439350427960836	1.16642626583746	0.119470863774451	0.0185760586485996	0.460939751795539	588.167878847081
FOS	21.7650110651259	0.0149557467548784	0.0160618665414697	16.6713207565854	0.00209836671495729	0.225239648128077	0.0264362814340239	24.4594912008257	0.581647707752852	0.0115866214685828	3.96971336834385	527.630805388131
TSHR	0.00975063520857055	0.00403156785299304	0.00713879308966016	0.00692150452876494	0.00425266332093399	0.0199060442514885	0.128225090891899	2.18835129036538	0.0112140662369382	0.00930984347213964	263.904900409187	0.404732999519986
CHGA	0.0221263935278997	0.00660691669187168	0.00911731271149449	0.0154652957645169	0.00559081259457678	0.00975373192024505	0.0222934069505881	213.630788580895	0.019530169273969	0.0102860656320525	120.473788871235	4.36511919945368
BDKRB2	0.0456229855551266	0.0140110719497886	0.00715281646570791	0.0630996023184709	0.00411940927195394	0.169880402985912	0.0111388076832249	427.818566134595	3.35307398022146	0.217105410014556	11.5489490602663	2.274993670596
RCOR1	0.42242465343704	0.195959362143857	0.0885662256728957	0.0414642493689899	0.00481873245752841	0.106597735222431	0.0274447339332215	0.34373689843211	9.98889370247459	0.0151974636523989	0.154250421380705	501.043625735831
MTA1	0.04004614429214	0.0194947582966827	0.025285458084352	0.0229231746838666	0.00623289370129778	0.0538824454505342	0.0260523531510508	15.1974663632458	0.0364885962689975	0.00915835976740119	2.19390587261837	495.728834971071
TEP1	0.0248189642504183	0.0126757495941758	0.0121776412312787	0.0135872101562539	0.0111692502357941	0.0215311544257719	0.682628810926534	134.788283884417	0.0256060963423029	0.0160476004223031	39.9914828999516	304.68265732699
NRL	0.0180364519514827	0.0101891291473571	0.0050227233576618	0.0116277214771197	0.00495139777906141	0.0161037129687286	0.0566247859442774	404.018234143401	0.0331624673997809	0.0125245068155244	10.0746682368671	1.53039594863228
ADCY4	0.179116859421391	0.00696002412472048	0.0203217374513726	0.0318326015756832	0.0084532982557716	0.0273098251436053	0.106926052962648	287.859513865986	0.018715885946262	0.0113059023333661	94.0177025862921	89.1123624685074
NFKBIA	0.0218462171553277	0.0230271125092328	0.0128623189582428	0.0528936700243213	0.0212560324726066	0.0391085347997141	0.184634900263406	0.422705401172248	0.110461693063127	0.0402438266093831	0.508608002566609	627.709805265908
FOXA1	1.51175566450654	0.010520519761874	0.396383873315461	0.148201593124673	0.0247271455256458	0.0158872782699703	0.0466019016845873	7.50848891665351	0.00697325579986344	1.94182646937974	3.77920384435035	483.689996486519
BMP4	11.6199120020204	0.0168959025538515	0.111437875383919	0.0141028826994975	0.00359154078043994	0.232898336723449	0.306434397679535	339.473420868249	0.0171974363958978	0.00848785592264191	1.39251227428535	21.3319127596325
GCH1	0.0229959666962261	0.0228362124991383	0.0182770374371333	0.0153805783274251	0.0144667981203973	0.0254144264077013	7.74075353610124	58.3596545501413	0.0173987246160724	1.71923645449973	16.4347175555068	307.014534040051
DIO2	30.9962330614381	0.00704253887158036	0.0189389862411645	0.0687690594038228	0.00307139084440388	0.0451810346766422	0.163721158035618	53.3945954783671	0.0493906131202414	0.00394903801043447	4.91879022743713	335.263828651064
FBLN5	11.8087828894756	0.0175652818258812	0.0179958997128459	0.0197362545765204	0.0137062825191054	13.5863315992946	11.8232342164975	235.427636987309	0.0292206445452157	0.00826379993469788	27.2119904632422	191.629301379779
GSC	0.0187275184703527	0.0145923843013789	0.0162626466942102	0.0209793811019598	0.0065995140537589	0.0298140847393034	0.0209245655369395	395.435857176212	0.0331439721446045	0.0119292540451655	19.8237791973397	16.1592285862388
TCL1A	0.219557901777644	0.00655887332495505	0.00507993308687951	0.00533983142509269	0.00584056804868623	0.00723308453613513	60.3859027669375	0.444304330684083	0.0406928363346323	0.00373836756038838	362.366636483764	0.0925820179478872
RAGE	0.0145503196432353	0.025329295078981	0.027589129408373	0.044237494026075	0.00612791469644304	0.0897188631141881	0.0107581328438941	366.218655963953	0.0724227192689897	0.0283755716183412	1.99295525607643	10.9477254606474
CKB	0.0162455393646007	1.66054356772268	0.207152449697768	0.0784319597855458	0.00625992011912383	0.0240589828249787	0.00688322869607453	35.1146822109025	1.12884516245479	0.0186985171815243	4.77579151623649	412.871000579777
KLF13	0.022300399259179	0.016266780814481	0.0120420640188416	0.017718053674801	0.00729188187123286	0.0279697616981886	0.0481842314102996	14.2067610284736	0.0879340381670723	0.00726399934317234	3.95071830538398	538.781226541854
THBS1	0.0671938331852235	0.0178924278481495	0.0178344232709414	0.0539064550693483	0.020209349780263	38.0408903064104	0.257941669179679	0.650904513291598	23.1469162591314	0.0071427832593553	6.82887916717497	524.00310334451
B2M	0.0186827284440466	0.00914808315537846	0.0122741611418077	0.0116115891935446	0.0155336097779119	0.0647437167968822	1.98084737615603	2.16019571154006	0.037030894648362	0.0276444079094923	0.782758919457672	660.981610434994
TMOD3	12.562972417813	0.0140563800548303	0.0127232631339447	0.0245371950750991	0.00502436702379897	0.0782211166050748	0.0410343771484107	3.63289229980355	0.189116689907959	0.0162612245431433	0.821933607589955	536.820444520613
LIPC	0.0154534746211563	0.0128551409494952	0.0161632904232058	0.0167193339102029	0.00525898654098452	0.0392047956506001	0.0189004081136378	16.6310951118707	0.0357509415037479	0.0153129642298647	254.336704080823	4.65664384720925
TPM1	0.0627425070733878	0.0391794180285793	0.0273418039270854	0.0425123080474318	0.00862045612302323	36.537807882654	0.0325885859658954	26.5653951731318	0.168160719159065	0.00504679983096702	2.70376937251027	460.800606963525
RAB11A	3.89381924848076	0.0138232024707559	0.0103033416312867	0.0281167232238673	0.0056002045602719	0.0218451899127233	0.0392508757668822	18.1356564771699	0.0535612326203579	0.0143247157202575	6.58484212528792	560.918002718942
CRABP1	0.025285035532028	0.0189138229702943	0.380345226137101	0.0127102588557649	0.0271808531842763	0.0332372397126001	0.0176976083788693	364.186103073488	0.0167872316769529	0.00894845375595304	4.67984824608474	3.40728578125168
ISG20	0.0201068679660809	0.00653247419725132	0.00832393708801024	0.0128144189358011	0.00814903477984357	0.0220190167222097	9.33719601952389	343.454164027176	0.0391152287603673	0.0266854644658327	42.071714456417	48.5815047677291
IQGAP1	0.109057232220502	0.0146829340159231	0.0204370032536054	0.019567356542631	0.00749613713932069	0.0488095422214181	0.104002966116449	2.16687489466468	0.0722595041436207	0.0133497511326093	1.39588995109917	657.470223950348
IGF1R	0.0374979302953367	0.0778565084177111	1.30328145639263	0.0998472010853529	0.00414704610060896	3.85634150733416	0.0119725965697827	7.22136182916376	10.1557434016329	0.0130738488939324	1.18265771731217	456.89554516215
BMF	0.0171048360837829	0.00749641565324224	0.0109489605759717	0.0100877680944404	0.0129064630632586	0.0253703260818841	0.521935664800877	396.123133062358	0.0123437177362361	0.0143248407462015	23.5358884461548	1.3906366596097
ONECUT1	0.0176412067610071	0.00912517701095517	0.00736014161080146	0.0160041061129293	0.0105753407133294	0.0227658342354732	0.0334488826745344	461.1925022395	0.026987486680714	0.0149606067322676	7.34534463391376	2.54558808210393
RORA	3.6482649587584	0.00521896178648686	0.0115926016851643	0.0114946624760738	0.00462959710209202	0.029160744301929	0.141802352513635	13.7695651016985	0.0209138742262915	0.0361702000214888	5.49756522670994	465.707307087331
HCN4	0.0259767992923818	0.00781861202172659	0.0103925128674724	0.016897687009106	0.00728687046355586	0.0219324032981356	0.0335018729955261	304.606055408828	0.0260449139727445	0.0119443904139676	65.6774271460703	22.4920957908002
CYP1A1	0.0697410195005076	0.00718869397808117	0.00470159670022891	0.012118813179447	0.00761179527263247	0.0108837453231776	0.0130052241439895	0.0707791346525184	0.0224715126210094	0.00528505785374614	347.106017666086	0.144877320872831
COX5A	0.382887127241936	0.0132810357850149	0.0162816964089042	0.0208009576644519	0.00607338856855831	0.0323731207506633	0.0651163053380655	7.03192748343667	0.0279757352062916	0.0199705043314411	4.31387193791261	648.895173403038
NTRK3	3.0371114255427	0.0098428679781572	0.0275328484057632	0.0122161076564471	0.0069869222794536	0.0218880443730195	6.01222301637732	3.67670089622468	0.0102677334522758	0.00691613021132703	367.706511656375	7.42369265505598
ANPEP	0.0239263232590059	0.00993740139734218	0.0471379536073966	0.0375119077686632	0.0050839681340894	1.63242363961523	0.0323877693652843	181.450575789062	0.107497606064655	0.0112943396638848	14.8118224565398	264.782816417159
PCSK6	0.0310178491384424	0.0520983003713697	0.0236216420396659	0.0300758350621408	0.00654088986533534	0.0483404033317411	0.0124250729865771	444.50820046899	0.349994439125374	0.0130190991174757	4.72967790881493	5.58709056820589
SULT1A1	0.0321332092032959	0.0092594658900435	0.0128761625236031	0.0139407450751397	0.00696404819724586	0.0207784722602524	0.0716347557861251	383.896799819518	0.027051795144645	0.0094288463967646	2.19687890861349	10.8237752898692
SCNN1B	13.5067236455581	0.00769076909747306	0.0107296701804275	0.0144685470646667	0.00826363425563877	0.019991620842165	0.0444599698237763	364.605361320324	0.0603578259656739	1.94046950004693	57.7384972227823	51.6921309928303
PLK1	0.0118213732723258	0.0141929979184291	0.0150825301295683	0.0105069230841653	0.00771736959987132	0.0416364412336232	0.0701548307744485	1.29421131280963	0.0357016843757407	0.0261667908694696	1.657006906904	548.425798675896
IL4R	0.0218994701917962	0.00519555781783077	0.00418496108188531	0.0171148387541968	0.00498352630081489	0.0270993833211024	4.9508134924297	9.89953451292604	1.95325332443735	0.051486883098155	4.53944415743466	520.394865028308
LAT	0.0292524541274859	0.0102408441691491	0.0112434384131558	0.0120950258075865	0.0066036197383802	0.0129096751566594	28.2091132272277	417.167005702862	0.0211454800451705	0.0203390001326813	34.0745087566837	2.16032234744378
MAZ	0.0157728974640821	0.0369757069042352	0.028757842167538	0.0137504401544173	0.00758791844483737	0.0336315567889487	0.0295394515630999	4.92396083995565	0.0417151538713116	0.0101982574902319	2.0615655688815	506.485471901597
ZNF267	0.00814660017010683	0.237896440792447	0.0434983489593875	0.351055655581772	0.0227234325130465	4.26035435490378	26.8634243020808	0.261476596017689	0.497263350847625	0.0724900924613599	0.0875869097453408	389.642090322326
RBL2	0.0367522102045466	0.0246524469774634	0.0589642370053838	0.0189195442094288	0.00696046802235563	0.0406503678957527	18.7662649766469	0.237916742316982	0.0334341492168541	0.026478639264235	0.208464438342723	432.349376629023
MMP2	2.461616480462	0.0394632067591555	0.0235491280258845	0.143043462069153	0.00658992823908873	61.6851419094226	0.136737101822842	481.098448532079	3.8161678214674	0.0047889581854459	1.31367810051135	15.3143267349882
MT1A	0.0225400434104617	0.0274971521895547	0.0120098555059841	0.0312041464273075	0.0116701857528372	0.475847766156078	0.0289813655884402	496.379329478805	0.647469043664803	0.0191759112854749	15.8449159932235	8.71621756267275
CETP	0.0232270206370183	0.00834361380640037	0.0104028012580345	0.0119303848788239	0.00928384375662523	0.0135173729594343	1.06607434121866	0.649949373791443	0.0134400681419794	0.00703044012462384	352.3400281007	1.55344902091921
CX3CL1	0.0374304901831157	0.00724277288840073	0.0181206270153063	0.0155833311888157	0.0359040648605634	0.0160952740887801	0.100012001597815	335.868934065785	0.0153503994200971	5.52790192712146	80.410585560402	48.8580800806695
CKLF	0.0102572637488108	0.0113836229478443	0.00858016433571819	0.0095170946045203	0.014482767279382	0.250543251007276	4.97916305918973	0.309764059245682	0.0213573865394389	1.01556276745415	0.217308144698223	399.428066602852
CES2	12.0888741991748	0.0426224054090727	0.0112104228408954	0.0306292838473148	0.00477301475191916	0.039982219556814	0.018964732994168	111.284117641912	3.5721706589768	0.0503066069037049	27.4753313032037	375.080120123866
CDH1	0.464630992048191	0.0412017092341846	0.0874557826240168	0.144701685753083	0.00750818057470847	0.0481864096772218	0.0144463083239464	1.92047369632857	3.84788880596491	0.123935543158303	0.554387035892986	592.898916792756
IRF8	0.0450019726145174	0.00768695638811574	0.0171878644575164	0.0283416645629567	0.0108666340929227	0.144058516918607	82.0732591776684	204.985704720334	0.0213385445329488	0.0386644735310095	84.1587003799394	140.206940680095
FOXF1	0.0517551199434433	0.0151852538857443	0.0125925087789261	0.024956526448981	0.00844725057563609	0.0264851043300506	0.114956214839694	459.062561100421	0.0321898669012151	0.0141370700011188	3.16142329066065	6.92202226566459
MC1R	0.0206596318938534	0.0174924278506406	0.0140616445171087	0.0171647700783907	0.00711132904633746	0.0608433467522695	0.0230929399485783	439.715314935409	0.0659466188536442	0.0110609308676692	35.5519105080275	2.88015764296008
CLCN7	0.0213725467876281	0.0124481034291804	0.0179479060563667	0.0204010113358543	0.00934284984657228	0.023761809786051	0.0555400397546383	70.4831534353852	0.0285966905670369	0.0130762400572155	35.2497692141389	408.982792736884
IGFALS	0.0386717811161642	0.0132883743834356	0.0135235241018022	0.040263042140339	0.010002744982191	0.0239562171012072	0.0734289716627397	29.6153486182335	0.0269086398197781	0.013405011513936	433.368664440305	11.2495243806813
PKD1	0.0275534509749129	0.0145462226120211	0.0307549441515478	0.0332991755167638	0.0117906593770667	0.0302234434152082	0.0374162034780322	450.252044751078	0.0299700806507373	0.0176121181808337	1.09438861249433	29.3739783406024
GRIN2A	0.0227543833132458	0.00569628093312518	0.0126330033677328	0.011473553500401	0.0210621210931464	0.0158852989077763	0.0309743062880368	4.38176403399519	0.0158805487285991	0.012184886858597	369.779089434766	4.73289980397059
SOCS1	0.0156292309143878	0.0196324284282306	0.0221359528861528	0.0146261963251345	0.843361121009197	0.0121530158003352	0.672555973013254	76.1046212029452	0.0177736649891756	0.0082249933021132	97.2315097230113	296.611264539388
MYH11	15.3604667558662	0.0154380874336683	0.238946122762149	0.0208475016926628	0.00627501823787203	0.0316223118270388	0.86927423872713	320.911517316027	0.00986572431614679	0.0106293135985147	35.8536568299308	66.894651208348
PRSS8	0.342871288437319	0.0112552559953493	0.00557790423296689	0.0394458498789573	0.00744128964113295	0.019787666420836	0.0170133849705607	57.4142765730747	1.22612741096719	0.136156546513384	20.0037633543803	436.285356110228
PYCARD	0.0563905297695758	0.0118126700050646	0.0119131930033828	0.0137185994246174	0.0230321221784323	0.00973341514335012	0.127597843003931	10.3161343492228	0.0613548956767203	0.00576046643619641	1.84163734366755	500.663223196068
COX4NB	0.0150511994936817	0.01404206399223	0.0130726138337379	0.0154395300257911	0.00402559555832287	0.0302816499912442	0.0187541253142353	27.1746604033694	0.0865907958989414	0.0111318692634574	10.3611684521762	398.069545294941
CYBA	0.0240680750854264	0.00995192774819299	0.0201172935606775	0.0106576388955612	0.00661381299326448	0.0461939337037734	19.1039922587745	427.05726161975	0.034366640584382	0.020300747093925	5.2084721367064	10.4652102619732
APRT	0.0480591028442126	0.0178117651609217	0.0212667407599248	0.014499739172444	0.00614095273196137	0.0191725391265153	0.0566730489460908	422.122706667839	0.0530565919284239	0.0216539398957491	2.66238837246705	87.7344324792454
ALOX12	0.0907720280078614	0.00860753427883113	0.00874269382113028	0.0113182238250045	0.00373151228507801	0.0161667099035235	0.0250081739653789	425.536596132494	0.0204725369669334	0.011236676349521	9.02504100778485	0.762297218475483
SLC2A4	0.0301872970604338	0.00833218898614567	0.0194861186006169	0.0351629981214552	0.0116820380051111	0.0431473041250985	0.0244628515261998	124.730985879295	0.0170626566024778	0.0334839012137802	259.322378386076	8.44101058262558
CD68	0.0443337704437784	0.0086158428412032	0.0118552193499814	0.0109281532681176	0.0127095389364786	0.0853894839510028	3.23711280089298	114.745705732806	0.0561251517568516	0.0281414710820848	56.9223409643976	465.105204343187
SHBG	0.0245067125321902	0.00884211724570548	0.011790104581712	0.019155374334729	0.00766995968502107	0.0293868352531711	0.025493862416326	6.66306801180592	0.0340425136933224	0.0146688018373516	418.794383456289	0.65249104673038
MAP2K4	0.0626102032047444	0.0411319109364852	0.031356753606484	0.0311716296376792	0.00389687279085881	0.0315255356072511	0.0313290414289801	1.02454453460681	0.209344286904213	0.00511142692867922	0.547271248400859	464.576016191289
TRAF4	0.0168175060041641	0.0193947653027701	0.0297748523919492	0.026873360104497	0.0149655589516341	0.0263997499046035	0.045197969592755	140.50801110174	0.0448158596734292	0.0296466500834845	38.5152310629054	350.382925543021
ERBB2	2.23170046043245	0.0177668544831372	0.0387465953278726	0.0327874710605911	0.011883986809303	0.014433358869463	0.0246491419159987	23.6655760511231	0.0253386444740067	0.0183487720960876	5.12058291568718	521.385675716086
IGFBP4	0.0744584062812419	0.0116093906357537	0.0457598112472907	0.0335976074051088	0.00656763621906014	0.76582201304918	0.0591093503839313	143.845919165024	0.0388973225674363	0.00992721135021786	15.0996670408273	502.646225589577
MAPT	0.0785575844541121	0.0149914941625925	0.0152300218881071	0.0324396010334571	0.00534704918622146	0.0235981952775621	0.0223272150595166	5.43770940644813	0.0304956720980762	0.0139774616463201	370.564108953374	2.71907657471836
ITGB3	0.0171104139530121	0.0152816031884762	0.03957982398615	0.120791850980228	0.0118733591770076	4.5399179682662	0.0213855486194278	392.265080806936	0.364721350435123	0.0050159606350862	2.86896071819157	8.88905881528828
ABCC3	0.116333094028788	0.00756850979451121	0.0195046607307153	0.0127525838884758	0.00862190069044349	0.0220070710463181	0.628539016751201	473.507765535032	0.0292285077383649	0.0162855031480507	0.880132310116865	17.9668692392642
HLF	27.5150529541652	0.00509342241760706	0.0369288947023712	0.0163230851562388	0.0369998824961628	0.0180615458646149	20.6280367455531	256.852853770059	0.0145082063798737	11.4770628483957	141.306084109784	12.4342771871108
TBX2	0.0290793873052411	0.0143686599243181	0.0304913646656648	0.0327883444091317	0.0073457178723125	0.0528894069388516	0.0356727308834351	411.684317170956	0.026662953290609	0.0170649604208461	9.17057320823026	22.8751469740001
ACE	0.0190446185170159	0.0105858187064321	0.0129779041578189	0.0118222312730728	0.0103000263850529	0.0233936931171838	0.0424581973663206	362.349243220487	0.0221995717680903	0.0115526763751433	19.219116788465	2.04840281395083
PRKCA	0.0139216365861111	0.254228678715585	0.0834462065030269	0.00676284843311943	0.0159286802020935	0.232160613456424	6.92833818657351	15.9398855951858	1.449449714928	0.00430021379391783	5.29082365036081	403.921673805922
KCNJ2	0.023414293345862	0.0636580218714323	0.103785616629799	0.138330264185632	0.00580227650140166	0.064896322712547	0.0194791301898215	395.583003888724	0.0148808326496256	8.10145719732384	13.1412414025735	8.40115948493025
SOX9	0.0197982808154899	0.0150285926773492	0.0161266618362114	0.0494749264226399	0.0432465061729302	0.0720053045442783	0.0326451026894241	341.802651925361	0.226109989058728	0.0148165678179909	16.6948972753714	160.542091356964
SSTR2	0.0194733578504803	0.0107404066019136	0.0165119314643894	0.0305616775256769	0.0637981828873667	0.0242145090482232	0.0790024989141337	62.4788109161534	0.0190160655225086	0.0170452353534123	316.713918108601	24.6443190915329
SLC9A3R1	0.890726102669738	0.00959168935066596	0.0204126727897765	0.0206861043707069	0.0112870615286448	0.0146407329372056	0.0498463400037635	68.2805231571903	0.0189687647515852	0.0501158453515259	19.5136748078171	565.84960673756
AANAT	0.0370337751260313	0.0125181352079674	0.0128519670043082	0.0185657386383354	0.00402868442603701	0.0239684327561551	0.0243686326609855	25.5387331081457	0.0565415274777013	0.00850564957973685	358.591557174739	2.82277483095405
GAA	0.0197475490602434	0.0127117555915363	0.0292721544100151	0.015094119195952	0.00954510967575498	0.0851183938796623	0.0228847560488171	114.14901966956	0.0394015227097083	0.0174481235161698	23.6793990812584	353.948154300151
ATP2A3	0.0679422974115441	0.00951405227233817	0.0158810562184122	0.0173118188822867	0.00685342731111577	0.0307943684895725	37.0332003205482	453.594065362222	0.028095815237126	0.0122179086617132	5.7811974420106	6.08336895128926
ALOX15	0.0082017428702764	0.0381843150527929	0.506115826549778	0.0150379831729013	0.0068824351865344	0.0521755892600331	0.0162474226340302	342.504542865329	0.0234236028556735	0.0125651380772483	24.5155635927523	1.56092528925658
CLDN7	32.8148276756137	0.0319054618604535	0.0533253404480033	0.0118656432026366	0.0380546669067688	0.0157082020011997	0.0860627572424742	1.84559924369387	0.017263809568804	10.0188356181098	1.22154155250656	561.460241591367
TP53	0.0624716469436668	0.0291409180967852	0.0242276983078224	0.0376931874227937	0.0894656665595987	0.0345300128319901	23.0276283867128	1.59711965006921	0.0197813299296459	0.0304089011046893	0.596497036534935	497.358512078087
VAMP2	0.190701509120963	0.0289236798609271	0.0210383837697347	0.0140657510274073	0.0118107489020407	0.0298224743866385	19.5220131760468	4.35181640095947	0.0858260296210402	0.00699162842857427	0.946873051647772	462.766889257482
AURKB	0.0183269767027299	0.00799867610755605	0.0347986021934338	0.0109079797662663	0.0188509745680399	0.0352769701576407	0.0776384209412342	68.9588650782109	0.0183778119708389	0.0111029931684181	35.1142176530915	430.680965770138
PEMT	0.0857369231103085	0.0227374464558331	0.0375413311862252	0.0176866154382521	0.00815264828177106	0.0382861703028692	0.0258939637328251	113.064762873602	0.06526574798285	0.0100339583182984	16.7722390843242	404.752630294007
SREBF1	0.0305219511051177	0.0121040308387121	0.019948809099909	0.0210832317654746	0.00777504346366187	0.0367052721905013	0.0218387093852123	148.200272368162	0.0293138927537089	0.0237760510910275	47.9371880213018	323.761378017954
ALDOC	0.0209162517012695	0.0546039064837985	0.0202018506439311	0.0100327644618968	0.0193779072230278	0.0492549166900057	0.100859393103837	255.415530923845	0.0501188162815239	0.0141629269981709	49.4521148739519	200.357671228615
SLC6A4	10.6772688012586	0.203452772314502	0.330704082203097	0.036386651766886	0.00762846073262642	0.0703667022934029	0.0143388052483922	3.31550535257834	0.0208673187472434	0.0110832469327321	357.962155776841	6.45900762626941
NEUROD2	0.0170985349635072	0.0133167852346953	0.0302709961514392	0.0271879407839782	0.0080193786749999	0.021813471655091	0.023342844084265	147.224838643769	0.0411534551823059	0.00669965208519387	222.809507765862	13.4801567171832
NR1D1	0.0828832825396152	0.00869489885969786	0.0103641086976726	0.0347619290723202	0.00698539139773059	0.0421119720879194	0.0473984407686601	463.568331962909	0.0279046101678629	0.466942079176943	5.64466191069229	45.3977337702262
HAP1	0.0109969209411334	0.012856510545123	0.112127666167455	0.0216811113187964	0.00861679337128377	0.140042233343415	0.0127819225094019	399.817718478048	0.014355123195018	0.24391001998236	22.3254457475177	1.35593922645805
JUP	0.437559306650759	0.0407865223724846	0.0234464871155538	0.0567583496643899	0.00918523847400017	0.0403931856218173	0.0128042820246952	30.5845828132952	3.12542709078896	0.0282164935937877	4.74350732649808	671.323012031659
ACLY	0.00830300410994239	0.10853321633544	0.0605325903056686	0.0358991078717547	0.00800812778264278	0.24853951694816	0.0402325293521444	0.338003864952467	0.440038838960602	0.0121031557960686	0.404085027592185	548.639237112144
STAT3	0.0240718837722536	0.0278338480521996	0.0288840634794372	0.0402677212600189	0.0208631254540498	0.0534208155276891	0.065081165754802	2.53053898172685	0.055272786644333	0.0298083483320533	1.30507336543216	679.230112604783
BRCA1	0.0106241948541911	0.0114093936156549	0.221424690946185	0.00998633655819597	0.0179375965662984	0.0268382516153388	0.022147387149872	0.61497817035759	0.0122816555522333	0.459805754978082	0.870376486617171	347.161836909198
SOST	0.0381710342663335	0.0126778127699336	0.0101560206222019	0.015634878359479	0.00893955314609751	0.019599926695178	0.0297841381562198	418.907214539655	0.0201004109016633	0.0103557143605252	36.5329264346535	1.35810187589618
PYY	0.0304363595820169	0.0119991523791459	0.0087917007701481	0.0221157365709425	0.00795251504744238	0.0210569240422554	0.0551008824556515	478.880450955996	0.0414884123461679	0.0217286490606291	6.92309670601032	18.6732707641347
GFAP	0.0327269138989022	0.0117450324040477	0.0182422569618863	0.0191690270034669	0.00972173296886255	0.036023176056075	0.0267833020771263	83.0266669886394	0.0461594632580569	0.0160473007907861	320.936655626786	9.72979484187861
HOXB1	0.0213346691379366	0.0066655360162101	0.0122009326006124	0.0211936290495238	0.00434956666581617	0.0124250632943817	0.0415698001075521	28.6151658050529	0.0209658699857111	0.0125281190787949	323.867579769089	8.32639216933619
HOXB2	0.00951081561846853	0.0115150926795424	0.017077445765165	0.0203539489611468	0.008077895632058	0.136838130060547	0.0524167809352535	428.379803942726	0.0252282597508463	0.0952184671632901	17.2388914441672	20.4504288742871
HOXB4	0.0169508411226891	0.0162120372682337	0.0224719905621194	0.0259870661627292	0.00548417267484352	0.0693283818354737	0.0369552491151197	378.666174913659	0.0261066211052555	0.0187089018613547	6.50024917357937	65.0482907748306
HOXB7	0.0110832071104382	0.00740361591271126	0.0299871464750832	0.0213627963431518	0.00838306251118145	0.0565573286361563	0.016460002527378	331.512923198432	0.0269237075682589	0.0276693722268064	2.32782962342115	5.16023142754471
HOXB8	0.0165491136303479	0.00872880991837141	0.00717089340597268	0.018110753680603	0.00410325604605081	0.0159856225082324	0.0208714657020397	314.147697618567	0.0327673367341993	0.00655626209297452	26.6921597386855	1.79943923787485
GIP	0.0249831256502868	0.00767692434606499	0.0129121657508274	0.00989640284951339	0.0116195189222173	0.0134599301650085	0.0182756347300356	0.693997533415576	0.015892327257016	0.011253598998299	339.266827746104	0.268705605815582
DLX3	0.0165151186191463	0.00902421446850153	0.0110404347170037	0.0117626123294912	0.00807819686961746	0.014493292396454	0.0214129460822793	380.7888154531	0.170592443456772	0.00721612161764031	8.04277058856736	1.34706583117675
COL1A1	0.0120958123754765	0.133420536037638	0.0503480966096952	0.0473818276368143	0.0399205635111232	73.180617670536	0.0379334896727733	464.928939244482	1.46593846878888	0.0150385822864575	22.8481342235402	74.1904367024316
TRIM25	0.0387351631009085	0.0113656839852016	0.0157439903129626	0.017679826938382	0.0100769053840365	0.0162529847538546	0.0403331844106137	16.1516143440087	0.0322018798084432	0.0170789389905309	6.72621923770033	521.21583732675
CD79B	0.0730441024132572	0.0117866961066433	0.0122090846955361	0.0170948873136567	0.00581437725283616	0.0227550222630098	52.6323736756792	31.8802150266381	0.0517814347605413	0.00618296208587146	361.047753979869	3.46929548784194
SCN4A	0.0314940221730542	0.0174222644847785	0.0308201830990057	0.0197989614724952	0.00562601886090595	0.0430679756491407	0.0194527583981984	76.3942397672713	0.0370536454452901	0.0110951044691245	274.828347821827	9.99743523429549
APOH	0.00651076307964028	0.00617207016844508	0.0126800719799516	0.0197995651859306	0.00382908877936345	0.0396570010157078	0.0143258003615238	2.1852473558724	0.0304421142510814	0.00681501389367211	228.658713831082	1.08983354948083
ACOX1	3.877245929367	0.0274076744049712	0.0407193230968989	0.0232423757791021	0.0113808424074305	0.0272515631791613	0.0239088133710349	1.89030009927827	0.0177848487813254	0.0123444877249926	0.432741696552648	490.400764305816
CYGB	0.0186905267873125	0.0244242905006839	0.217342625506724	0.0346960718626786	0.0117545621830729	0.142859034097773	0.0376007744286226	449.826019268498	0.0265690136172285	0.00811595628788632	2.44475282383538	6.69841997993258
SFRS2	0.0331601427167016	0.0226893720516547	0.0230253895592501	0.0247420801689892	0.0100384278225971	0.0358377113096984	0.174458496847674	0.738150584686699	0.0260520351537572	0.0145133777415089	0.422193670589143	583.987478297902
SOCS3	0.0209475150710143	0.0438493784593721	0.161471961752426	4.78776140663997	0.00513788078982721	1.11203275392554	0.0262248821102011	289.400393389846	0.679841728200366	0.0100341998438014	5.81794792716057	167.26603882719
NPTX1	0.0195750155530758	0.00758619553510924	0.0134155149895387	0.0184179091241702	0.00682766942746878	0.021307934403978	0.019757045765253	336.580071037344	0.0441402780833011	0.00821965877203146	84.8259732642132	7.27092960131025
ACTG1	0.0891168714295533	0.0184572176546425	0.0237553334900996	0.030685551344032	0.011032334248936	0.0581460717420307	0.121621528151894	24.3562725922479	0.0566491100215017	0.0163088396012305	11.5182736394622	782.448356117667
STRA13	0.0842623819911137	0.0439757540918534	0.0304256722588327	0.0109307753220191	0.00598161057851526	0.0255853209488707	0.0518913747214743	28.4630953228978	0.0174369674881902	0.00605419499326065	6.5437511507044	415.517568518062
FASN	0.055024970605692	0.035554895373426	0.0228949261937623	0.0277731307339766	0.00624247413333301	0.0728058314612566	0.0207795994254095	187.431332886003	0.0890364014294462	0.0151432591892283	25.1654350815447	297.670517112325
TYMS	0.0218234427225266	0.0102425192737021	0.0197561240146589	0.0171703463967174	0.0159924573182083	0.0228158796079387	0.0361096919511865	14.5471966450003	0.0144154953785166	0.0254219693850977	8.75868019328851	462.479125600181
ADCYAP1	0.0211162937793627	0.0262570887348064	0.0314632865078981	0.0483707359138067	0.00776268032323491	0.0904034901575447	0.0203554057915215	107.072038175873	0.0449918914933359	0.00980816319994669	191.926958735431	73.5017055193991
GNAL	0.0641990328385393	0.00505596993855546	0.0113822611879309	0.0142834248459541	0.236599126572768	0.0145346854223693	0.630106297624968	92.2762225656034	0.0273569053880472	0.00637585803550477	33.1009539109793	302.129230769656
PMAIP1	0.124578507637899	0.00564700348216425	0.00368014287643895	0.180653800135269	2.9548762801415	0.0169032523518083	0.204023344476788	0.94774863220256	0.0280857406880602	2.68302787830099	0.934065215043974	450.312338328583
SERPINB5	20.7595076913195	0.0217970795856492	0.0346987120201066	0.0737980557153581	0.010406524486671	0.203806945699703	0.010566520948791	1.03219552441646	44.7567334184602	1.2820503191476	0.77124317535271	469.182928632956
NFATC1	0.0322149193127254	0.0298802050126468	0.0191289309364852	0.0227764136355364	0.0112204532083178	0.0329987334710355	12.5800414296471	164.875740356502	0.0658370430942032	0.0102601144933899	111.746074522182	193.45324967425
LAMA1	0.0132362217001253	0.0255442888117576	0.43184434363216	0.0159132294586121	3.84623315431832	11.091206133994	0.0134668678487619	6.91380732228999	1.13111590507945	0.00715827960396689	347.304648050225	9.16742483857796
MC2R	0.00938892525059152	0.0182733938600051	0.013994953500916	0.0161550576502166	0.00358840570599392	0.0362774710443321	0.0136464289670791	109.856230432715	0.0691915819323146	0.0049514385436326	121.298163885016	7.6549422958441
DSC3	0.293995781790538	0.041187158887148	0.0617296353185279	0.0814600663799964	0.0198131259324725	1.05847429655438	0.00841196987603953	4.36599029696959	18.8162034130952	0.285571524999486	2.29063305277917	618.835215046926
IER3IP1	0.0225455727244936	0.0233226653808789	0.0224729752659372	0.0189704724453647	0.00818942965445164	0.0825890374176446	0.0301446426397373	1.10380924523456	0.0409699755585972	0.0214600444606438	0.525724911911867	497.86332009285
SMAD7	0.0146826850465248	0.0234471490399557	0.0235951342562866	0.0220212762450965	0.017118105301886	0.0542962253083629	0.0692306878077458	310.401829081371	0.0860688081928993	0.0102842187177177	31.6290141739266	92.2895577487728
TCF4	0.0640625453553916	0.0152634053400484	0.0446093428271132	0.0456751763847595	0.00702503401288312	0.0788461232002764	13.4489066407645	10.254088435355	0.0133312106473814	0.0135950102090907	2.84232751903749	542.493614251416
RAX	0.0490034551207973	0.00485500681941534	0.00963285630478263	0.011882184276366	0.00584413332267612	0.0147046048482492	0.0362311524104025	393.380105708539	0.0183568515584818	0.0109729649250919	33.296092131043	2.20003672500822
BCL2	0.0238673513162119	0.008316222504362	0.0341724563807184	0.0389059374285497	0.0616669008334711	0.0205398941936342	26.1117382502439	45.3538228384063	0.0103197058338289	0.0764345081831755	168.975366412246	190.559272624128
CD226	0.0533520557310112	0.00537128040213142	0.0109822728757142	0.0235702939415046	0.0123339927910228	0.184964623449975	31.7307794337697	84.1799381260878	0.0159131449145701	0.242348049856465	192.800892217287	33.8769377166055
FBXO15	0.0142992821105675	0.00742627972047485	0.0231166566398879	0.0108478410222015	0.0257514425206219	0.0334394487826456	0.0593848733059658	1.36342729541363	0.0083233840851132	0.0222465716720567	271.867844457079	1.04947990601922
MBP	0.0689690694526181	0.00954043203243763	0.0089151157783354	0.0169967052291241	0.00814801749635548	0.0189367451918957	1.35844821699906	359.756452640635	0.0254552105551484	0.0174086163311022	9.51339391646239	93.2920390933144
BSG	0.0214870097193366	0.0244522046376525	0.0259058390817946	0.0232253509780913	0.0132142302249276	0.052635932592353	0.0232846018750854	38.2796913047305	0.165825230850924	0.0194871104315433	20.7398336922294	552.685739368193
HCN2	0.0286378166754337	0.00790603140061495	0.0100260632551003	0.0149235927562651	0.00580395184279507	0.0189921058682086	0.0447827852278995	384.487046796371	0.0229202087018839	0.0124936959564778	2.4369952098493	5.24207776690298
PTBP1	0.0280953169357422	0.014840707677846	0.0207897024493756	0.0184572787052422	0.0142660979236696	0.0353776551386019	0.0569414233278704	3.22163719804551	0.0469758788596612	0.0196681160356637	1.52357677739448	683.921832039154
CFD	19.9896921519982	0.0168299042211699	0.0904134595140455	0.012361414618006	0.0154888557004272	0.0420362175110962	0.0483813016898787	368.541675203892	0.0289840132189263	0.0130239943881826	2.62080953224832	88.4255067025704
KISS1R	0.0299976367565534	0.0112880961567065	0.0152380524958298	0.0203118776914445	0.00647273135207749	0.0222237446304676	0.0343226580210379	320.062419465572	0.0375026006135417	0.0140365062235484	106.431710879752	30.1699435053284
GPX4	0.0373728886254482	0.0145988528530843	0.0263985188050708	0.0165388681296139	0.0463914648297342	0.0309659037399551	0.58865234940816	2.0642852148648	0.0189331838180335	0.0203952894623443	1.80238953703654	593.255964035984
GADD45B	0.568357163993133	0.0156798124755919	0.0185737210408202	0.10430650151237	0.00773056647574197	0.0376141057654973	0.154487884528426	277.964617876203	0.0265072346529088	0.0175015761552818	20.3915628444918	206.750639477719
EBI3	0.0387876267221873	0.011787342468084	0.028763789183263	0.0342152828452162	0.00770046448874769	0.0214388120468521	22.5216359784518	107.665502948564	0.0207184141673196	0.00987063107918815	235.5747103781	16.7796940132419
ICAM1	0.00573424479813866	0.00877486608517761	0.0141812918202519	0.0772389510763102	5.37439266586837	2.4566676554067	8.52310203336674	24.3401145098263	0.138341696923034	0.115680161933921	0.802619781885962	486.127562238231
SMARCA4	0.0853056707643216	0.0170986716105606	0.0362961085461165	0.0485308898351986	0.00956679749392822	0.0226421186117336	0.0409141377070205	0.489648716028743	0.015395105050928	0.0143809084617571	0.374315074900032	519.696464965471
LDLR	0.646930822248419	0.0372349368043657	0.0151345389817366	0.275527977841841	0.00926245442139982	0.127793228274875	0.00967671386853422	5.97657582888248	15.5316108795197	0.053600935515387	1.15266741514976	587.036748179998
CNN1	0.20140480768391	0.0152651591447396	0.0221935243881471	0.0536754298719759	0.00524846287238128	0.732016566006531	0.0137832934915776	198.143517044295	0.0315038481711261	0.00631368761918638	135.135540065545	62.3470734767585
JUNB	0.0837493649182668	0.0196501499613878	0.0171712827720756	0.167629569464743	0.00953067142691942	0.0600831775094886	0.0212131681765627	9.00590020699402	0.174511243285432	0.0153388288420485	3.35909261003908	604.408039324931
CALR	0.0321057105249393	0.0220084725675048	0.0249338926395274	0.0316982132683688	0.0119152106571656	0.0604389443047712	0.0436421141858439	15.6749098634745	0.0884301813961024	0.0219250862101144	10.1383097815591	741.218330089225
SLC5A5	0.0335088260326918	0.0142828364079616	0.0143212932675884	0.0176090436063077	0.00676054699695446	0.0328045463627632	0.0325082960729708	34.8784008991295	0.0365284409888656	0.0120621106330033	361.189991602565	4.81710707621855
CCNE1	0.00944896023582107	0.0171717249770465	0.0151791408265841	0.0193972449364505	0.00685765564736429	0.174840918341376	0.0287826135961828	134.149724864447	0.0415561704473892	0.0902536117486238	51.4727696471712	228.649785530516
USF2	0.0411129137921531	0.00778698888397869	0.018122262882679	0.0173588950636747	0.00474158092150665	0.0235805787532841	0.360934826816839	35.8754982314377	0.0211804383061821	0.0230281415728967	8.2667203327903	518.151156744644
HAMP	0.03550794189586	0.0127494496895787	0.0197039408889285	0.0141500675111103	0.0147910038432371	0.0280648673724858	0.0754681507732703	31.577778851279	0.0195503998994968	0.0187456930459763	465.819912588276	9.39996859151276
CAPNS1	2.38258227045166	0.0149092362742526	0.0114404235576	0.0227662695495999	0.0116799170273425	0.0324645888532442	0.0887918007637786	18.2582414927611	0.0258094818469261	0.0169842751515892	4.8131778969345	625.086853021613
MRPS12	0.0160176704168605	0.0313944885878247	0.0271699355355477	0.0293244913552509	0.00611944863752223	0.103325323232387	0.0129712327055467	42.2870781843296	0.0531604917044265	0.0116312470727974	16.1376776635148	381.462158048367
CIC	0.0241809905975142	0.0104553615781004	0.0158517351436479	0.0280429331056133	0.00996995696347405	0.037349995809034	0.0709586306249049	405.07582991238	0.0324840937007562	0.0232577637328866	2.6772737158352	72.0675761543778
BCL3	0.0179499138606531	0.0174507628794986	0.0217166163172939	0.036203097113073	0.0317400793064243	0.0367184135969889	0.544358164858382	394.286350270395	0.0282472998144275	0.027668480421886	13.0646061184863	148.887825603317
RELB	0.0159541015558866	0.0130417114772018	0.0189956432969658	0.0168323755054409	0.0997948037428112	0.0258648377506256	0.854919345455891	96.4576545256297	0.031699157811082	0.0111912960878087	93.4992561367734	270.360338085352
FOSB	9.71337886265127	0.00616824083856236	0.0160645096449885	25.2623778724166	0.00702522041777421	0.0430113044927542	0.0469701084973298	420.343584641643	0.102588303469065	0.0181945100801819	2.50273756421593	84.680067500762
FOXA3	0.0151873033320114	0.00754473136412468	0.0175046857656435	0.0143849037367023	0.00583037505508448	0.0169942797124635	0.0319143237679747	225.706742662407	0.0201752643129384	0.011977127698415	110.265830308642	17.5447991731453
HIF3A	0.0406285552344631	0.0478540944591646	0.0226010675369427	0.0758463997236905	0.00606371970927293	0.043571345024127	0.0256331981862253	99.4178545643857	0.0209111977702282	0.00911273089365691	286.382664030283	12.1893141933409
FCGRT	0.0590385997551647	0.00576866800537892	0.0557401559588274	0.0290092742433031	0.0330883344502942	0.0373925527938186	0.771709523298829	247.564265066502	0.0115951502307178	0.0205368131238226	49.6115153518568	186.315900070002
ATF5	0.0124270849302062	0.0210106729984069	0.0423789875226989	0.00944220024497026	0.68842354517232	0.0469454897467718	0.0586070126283983	355.645572587591	0.021455248529443	0.0206491380886338	64.2404282297164	14.6711290572157
NR1H2	0.025617099427126	0.00899355796930302	0.0211711572289059	0.0202397324258601	0.0226800791907401	0.0198615530651434	0.183250156293643	2.28067660191437	0.0336164474721716	0.0161232705665087	0.691338688986965	476.578577157848
TBXA2R	0.0152808461775441	0.0118166635906409	0.0169784253053027	0.0121163741397299	0.00479792803698703	0.0593900043883561	0.0542088105547071	149.043561899834	0.0282339067650953	0.00948982726977662	254.574574963139	17.9821525801959
SEMA6B	0.0196310874336721	0.0160105532818991	0.0147662330326742	0.0192732856342421	0.0069582761551021	0.0461386953862377	0.0303182286192535	444.595027425863	0.0667782321262948	0.0101731453091842	6.83819432575454	2.30325467150303
TICAM1	0.0540865626308779	0.0121961745505043	0.00968827280216903	0.0360782829068011	0.00895406614305979	0.0219533484931008	0.0727667588900498	486.523544998166	0.021449817191296	0.0280501660150396	2.71870586375234	16.4032140949429
INSR	0.013551043511702	0.0609265673703284	0.392351792952785	0.0636891009320673	0.0116614041236181	0.119004009465092	0.0170644802840581	4.62250693816481	0.0458710986497194	0.0111324863472599	2.18659903679792	446.372614763141
FCER2	0.0728963135445358	0.0127843373539691	0.0108697784502742	0.0336643430073424	0.00411140681118178	0.0171393102548933	35.5207942484354	28.3733919246341	0.0467288411944769	0.00877601911480722	357.548077493486	2.00655931498473
DNMT1	0.0128266359956188	0.0189880277397471	0.0141162318495103	0.0124355095241352	0.0183691404903232	0.0369085171468937	1.49833303048737	0.402573069291638	0.0225726614564058	0.0646806487951043	0.443076753247787	544.344653719366
DNASE2	0.010410772400284	0.0151690487654913	0.0283353387338509	0.0166561952120384	0.0222382670625332	0.0467711715463285	0.0368054242394327	2.17461810136359	0.026305269594808	0.0288303874966803	2.05948728303546	515.171926260757
KLF1	0.0286730861556051	0.0127679430727703	0.0171741303887821	0.0181404352566214	0.0093479708386191	0.0181811344983582	0.0414504230436986	343.656231648452	0.0233525175571794	0.0110555370877815	93.5779183074584	5.66917924945081
DNAJB1	1.5309052776086	0.0220506262372509	0.0201949691695588	0.230552234732643	0.0148111254794997	0.0341165754177526	0.0249874884932973	0.781434506346513	0.0778153467864531	0.0301294876966161	0.446909048040645	597.362342435813
INSL3	0.0249673431400498	0.00472793784165665	0.0128455104030758	0.0102351896201286	0.0068292754138252	0.0299238066530548	0.142391552616622	4.7471015479689	0.0203166166558622	0.0121436771900946	420.363732161358	1.136144806813
JAK3	0.0254052841284612	0.0124848363889679	0.0248871682486855	0.0281528648255569	0.0147415654864164	0.0351473681882512	36.8739840824564	423.77571110975	0.0278514893781458	0.0249503356341095	5.24018284423982	4.95818974103089
JUND	0.10728275836175	0.0125815899046915	0.0175480790112472	0.151923943672647	0.0102540911201889	0.0200781326415383	0.0395705789598805	1.47515631014884	0.0395730968002833	0.00971575484841208	2.70648676413162	530.169461383849
COMP	0.0196266860718045	0.011510113778623	0.0150692041843052	0.0138058792928854	0.008625830333503	0.0624610523068436	0.0258922718381867	420.41638091426	0.0395873354464037	0.0120788898399782	4.40470487994095	3.86604972452944
CEBPA	0.0627772888503907	0.0145738439519047	0.0195825591385293	0.0119644510577388	0.00555136513457515	0.0201987548484769	0.0189864386441934	25.4416620226928	0.03230180844214	0.0137422196774629	2.33683389954908	397.123492187446
AKT2	0.0349243435801592	0.00945430761866052	0.0173629256362974	0.0248700095084919	0.00879696432500334	0.0284637571419784	0.0571070835041299	4.81129082040868	0.043998292068683	0.0167180096427145	2.06496342456702	558.481296935923
TGFB1	0.0140521690969125	0.0231906531782779	0.021078869955798	0.0132593010684025	0.00628103814628844	0.260423345583236	0.187420917107439	3.50068525796555	3.27580336165726	0.00952984825026785	1.72197016137555	490.956194427872
SIX5	0.0211326558743455	0.0125642052911645	0.00977948427226324	0.0217554247562573	0.00608452558665126	0.0305546980713564	0.0292973213037601	444.951198829773	0.0275278721942487	0.0123721696000718	9.52751402352296	1.98859326020392
BBC3	0.0288479430841743	0.00891714355633712	0.0152136122987706	0.0148783451088126	0.0103248795270737	0.0263489350890088	0.0365521010157048	365.271060540744	0.0351190443564237	0.0117110476317964	74.5808398906431	50.769646269516
RRAS	0.019344917590049	0.00994066014235353	0.0122390943639787	0.0119680058279572	0.0212784434888324	0.0739627322473893	0.727230650766508	17.225646563831	2.36777231441412	0.0109155843398443	10.3235560024087	557.137168879274
TNNI3	0.0174048415051376	0.00922030503234132	0.0105432623761809	0.0106070183075546	0.00616996647193656	0.0150027736741282	0.0285750511397005	313.25164937645	0.0226884700778334	0.00978781690961803	45.5023599931744	0.792821898312097
IL11	0.017021508699645	0.0128793826865175	0.0126017172191539	0.0419212584139689	0.00882084383278774	0.0607141572339722	0.0230479767256452	393.983945768251	0.186659125099079	0.0121324705111942	76.967023482997	10.1544694465447
PEG3	8.92702368328784	0.00987507547939873	0.0131746623003428	0.0127193800395285	0.00302018155682376	0.0166912287015255	13.9352335356772	1.76533277972697	0.0432328943516307	0.00980562038148869	356.569299182945	1.06399700162456
OXT	0.0424983012592658	0.00966453145514052	0.0137081630540754	0.0168196367877976	0.00688092640905172	0.0194718004327581	0.0296081453625704	419.343248063051	0.0304175619559595	0.0119975894006809	28.5658899371443	7.12084162991657
PRNP	0.0496961031439125	0.0251549631662986	0.0319109429544825	0.0187854766786534	0.00890061274984402	0.0486672316832797	0.0325190223135258	18.8656655330141	29.0620783349893	0.0155278741221495	2.80037921252785	624.124208243865
PLCB1	0.104468470433822	0.0152740131043874	0.924425889562026	0.147184611904451	0.0116151206302511	18.4444685824041	0.0326396463662028	310.817499908904	0.0254029147795088	0.00518899191700498	9.29416249476553	92.8495588597198
PCSK2	0.0132048686134745	0.0107660299445925	0.0193926341066361	0.0125379123572818	0.00580293134048167	0.0270042657911553	0.0150188050309577	12.5162516526739	0.0163776112779051	0.011790520831216	348.582314286087	2.19621664666277
HCK	0.0152060851727246	0.00733590527157126	0.0708457960189814	0.0218362781275679	0.37336814636709	0.048370949845129	24.4679054625722	378.968653896195	0.032491228868126	0.0368423250895797	37.4076478907545	47.5704158997371
DNMT3B	0.0101442579793022	0.0191836272194225	0.0142562606220261	0.0206878106132114	0.00967432714093135	0.113320553269321	0.0153106347199059	257.969207885033	0.296663116838407	0.0176773388412338	91.5909136947152	43.920846099456
PLCG1	0.0305345015936907	0.0149956558509306	0.0199895463286953	0.0148804429753669	0.00453208114647791	0.0394204931263273	0.103882031290404	2.47069064202531	0.0448724443997819	0.0140138855056456	1.15955489568615	522.299497530004
MYBL2	0.00978932396507744	0.00875148706720809	0.01277686470789	0.0103493998081572	0.00515521680710449	0.0236633635376403	2.86902677172735	8.50195985678279	0.0246660299722277	0.0233098080466208	5.69177486521798	507.941152651859
MMP9	0.0112868443500228	0.0131798347095263	0.0325238286210935	0.00822603005030398	0.0515855330432163	3.86911794301181	46.9718472193453	459.047458771008	18.8176101692754	0.0418954581442768	7.1053771666102	9.31705018254763
CD40	0.0136641879710948	0.0105335958170429	0.021075118793893	0.0143340648569555	0.0686994284334757	0.0283429896301146	23.4515253701369	296.693566822662	0.0242468557621129	0.0274160028389957	19.7791300197396	48.3652760394917
CEBPB	0.0213098477594322	0.0092151038146354	0.0249815859034126	0.0212629061875761	0.00646183825689715	0.217537210966698	0.0471158034814477	8.71421850606304	24.0626316324223	0.0241261621847145	1.2657335674371	509.667986222085
PTPN1	0.0185365737658666	0.0145969350991236	0.0145433347410499	0.0151968369777308	0.0143400248042689	0.0414462669001047	0.789200443664662	2.70507468766425	0.0696260213906287	0.0078702519902358	0.787420522182143	512.570787279448
TFAP2C	4.64564876331501	0.051952193612599	0.552720665146696	0.115099887807957	0.00510236141233729	0.0819634207120553	0.00452347219764906	1.81041860704709	18.9798266225884	0.422789257137917	0.645228973108033	418.666505668893
GNAS	0.0463022925980731	0.0139655017149195	0.0305768997437498	0.025461658752919	0.00878585563856663	0.0319646483143909	0.0845554872310628	42.3451569931269	0.0358751534769434	0.0102398172351726	6.66560356154223	580.689416009314
ADRA1D	0.0300379120957113	0.00999598694382034	0.0104526124921342	0.0208933285044276	0.00825787361018702	0.0133387103367175	0.0270901519377773	284.313388575529	0.0421623906823501	0.00757264953104075	74.6393799209677	28.1980757862343
PCNA	0.0117817048454211	0.0171472196373925	0.0334192169359062	0.0145709665552641	0.0345146363849288	0.0375064665830354	0.0705984501151553	0.430348270878594	0.0247486437599455	0.0701629479606769	0.305771141010449	519.590548497995
PAK7	0.0177190693973543	0.0601225488377885	0.521986159598128	0.0432441909803957	0.0033800384887756	0.133164082585299	0.0156143858120409	23.2533997318482	0.0206108178033367	0.00726296269695435	322.760304065053	2.19510088067632
JAG1	0.16031974153448	0.0183080295663069	0.0348093503057598	0.0487535494401734	0.0114224312087351	0.779345212601544	0.0124032170167033	13.6121664877857	21.4760566289305	0.0182256138854973	6.01188005791506	580.669862131603
OVOL2	0.0224499197748367	0.0231079418823708	0.0781060681946812	0.0438620124213532	0.00623674231371545	0.0634119510242053	0.017475855651993	387.573981004247	0.0541691464015402	0.0125286064115695	1.17457559329221	45.6969419553928
THBD	0.144893946033599	0.00955780449569622	0.011045769666128	0.0181024593899793	0.00505797393852632	0.908560622878855	0.0409953644938592	272.743424686049	16.9889441489756	0.0531896130735683	8.77755688593775	247.387515334027
E2F1	0.0137908099966117	0.0133881789537951	0.028433119408453	0.0189287268103477	0.0209653543559044	0.0446637318568709	0.0397253774238039	176.421560431068	0.0231406097870474	0.0627571605589365	69.3181601765336	234.546614845029
RBL1	0.0120774473127947	0.00661956719233257	0.0217510310933123	0.0127343288384435	0.00852491116103009	0.023831824788983	0.373966133224863	0.189644116201728	0.0134909928093255	1.02896134526489	0.0967110331302067	408.530066628462
MAFB	0.0969155252111844	0.014736604262252	0.00499396206831358	0.0139412713248123	0.00353834299952281	0.0305849263261782	0.0172920584984349	37.6645418312379	1.07914889490392	0.0101120444690907	11.293863228397	432.600693217831
ADA	0.0185642484078464	0.00966381754238221	0.0129588301266521	0.00930919185241286	0.00780682485969512	0.0341503495238837	2.20251145794485	69.1618203566337	0.036216154605603	0.0464018331418272	34.0312981548141	420.467611570735
SDC4	0.0799775963862152	0.00941568983322857	0.012670267734351	0.0528496944525371	0.107732640778815	0.0250947044945002	0.0167891637874973	3.26022360051111	24.0022284071867	0.0815423018132789	2.01630704307678	566.206523528961
B4GALT5	0.486480727144657	0.0100283491426216	0.0667002978441439	0.0484837930243403	0.00630103084226321	0.0720440195917514	0.0170244087760299	2.3612792987012	0.0315826474905538	0.0333117793281767	0.912765602222227	587.95823220775
CYP24A1	0.00436927271847565	0.00209903357351527	0.00655883106029121	0.00508581163389638	0.00673542641801149	0.482231255262936	15.8852514886295	40.3171005324521	0.15845974270992	0.189809612201896	98.4506225984866	213.348727266364
BMP7	0.114291872261111	0.0867095451900079	1.19167564205011	10.676459372976	0.00526648349522393	0.119941310034613	0.0133508819663882	352.967282396761	0.0323891266767051	9.03968988199638	12.870856953229	75.1310220543288
GABPA	0.0733003368719787	0.0113939022067448	0.0209744370481657	0.0160980247864664	0.00716275063684834	0.0179315667794135	4.53840778177276	2.31390431848057	0.0242627130293599	0.0167384808121005	1.84721528954132	514.153005748538
IFNGR2	0.0209406383484937	0.0124321341591192	0.0150957162565951	0.0173522693807449	0.0210997788861568	0.0374871696881337	0.139866912600542	1.91220623259629	0.0892177828891616	0.0204553085728432	0.467021187330086	574.205103969534
SIM2	13.0457638577367	0.0124054862067245	0.0161193800515081	0.191708923137113	0.014586326386768	0.0109871934817625	0.103030479471597	282.760943199741	0.0124643343497101	3.79318540987477	52.2898050490408	108.631588141062
ETS2	0.0453509974123748	0.106896419329726	0.0244967858374596	2.2027563076399	0.0109689050720654	0.876852309311947	0.0135286225341897	0.698621641060192	21.9390167840944	0.263770520069771	0.647411120330668	558.756939852864
FAM3B	42.5969562525048	0.00939458817174904	2.28260523542589	0.0161500881916458	2.17079238129847	0.0122821734630263	24.2355438597994	189.010739440961	0.0108318100562519	24.0980387812818	131.436281674298	5.48540777156865
CRYAA	0.0238612696435067	0.00778796832560322	0.021480936135777	0.0136821446264778	0.00732036371276068	0.0420202155134722	0.0363948334710553	304.258871234308	0.0243656016276735	0.0152078948346004	147.726290722341	15.5523475751107
APP	0.019575060095514	0.0261206042092678	0.0457142819855081	0.0333268594514889	0.0140099124329123	0.867924518719504	0.0235721567614628	0.733742420815459	22.0720391159509	0.0363000840553214	1.36307169705342	646.570851245683
ADAMTS1	1.13754656256465	0.0740621756688344	0.147080156482799	18.4742420799246	0.00557813065229147	1.71241361974874	0.0172453760074791	413.942461748729	0.0304806017597717	0.0108570859029458	1.59369400362031	9.07225249490123
CCT8	0.0282723448842627	0.0100541665057382	0.0122321473599008	0.0111940732745988	0.00806299575315239	0.0247165152944099	0.0461295619259171	27.1146581939688	0.0183371555527667	0.0118198583075498	15.2700736797257	373.249566755006
HMGN1	0.0292886223096233	0.0125017934823978	0.0136574902800064	0.0146950293015466	0.00746386756286913	0.019932484886111	0.0678892175721856	324.179540820707	0.0216581626152029	0.0177013474808154	158.428780470593	7.19073041552691
TFF3	0.802970991835984	0.0229900657002817	0.143749368419987	0.0277834415252433	0.00604981727252939	0.0280435315157007	0.0562084411024345	87.4604795108132	0.0254716728788391	0.00468793474476386	268.674052238264	27.5600876033104
TFF2	0.0176100095587086	0.00720718924547894	0.00738906511358688	0.012970638167016	0.00522785811559431	0.0157205889081638	0.0226695690508136	294.374883672228	0.0227983906327661	0.00936950714088923	58.2791561009231	1.00743353061691
CBS	0.00887147008039525	0.00518758574984418	0.762541975002985	0.0183496331815601	0.109899458742729	0.0415114039897828	0.0164304019390462	72.9774819380585	0.0114079406232497	0.651092207340534	82.3627467749382	279.79157104212
SLC19A1	0.0123551778551718	0.0156824152468055	0.0249935791112884	0.019234758238013	0.0117322909295124	0.0632483244662009	0.0353089355365861	473.58910663188	0.0570246522208209	0.0136600406400945	1.07775535226794	11.5152009088173
USP18	0.0131049676713032	0.00990192470350037	0.012485974220936	0.019997823024631	0.901488491011222	0.0596876738444121	0.0206870328470241	3.47207965156091	0.047855016060677	0.444551475567718	176.564305226271	329.598036722911
MIF	0.0239058704768919	0.0137303898289993	0.025527273934628	0.0202479608879109	0.0140389287209676	0.0635797802558216	0.0235880204230094	14.9113630456196	0.0942934553253494	0.0189542734465551	8.87478352347834	612.886116945475
DRG1	0.0164665455048617	0.0782372881464016	0.0692549817570045	0.0190429933253645	0.00910645207714161	0.122087638609632	0.0993472022649965	0.139422485409587	0.0625274434938305	0.0146459998815449	0.112110584203184	482.588365369586
TIMP3	9.90836143096136	0.0238694900222912	0.0119549880919328	0.0120047186024126	0.0107719496769394	31.1646646569469	0.108009586772021	521.548318415876	1.2503795427181	0.00670488584783657	4.22729823465158	14.6030296257089
HMOX1	0.162154323683043	0.00706511185957514	0.0138261224320685	0.0137048947592054	0.012923984776693	0.0328715451664426	3.35254381963718	333.785575597109	0.0345847179084142	0.00897146874935195	25.6549316264966	122.584878464168
APOBEC3G	0.00916169839445889	0.00751590938840579	0.0146349191020359	0.00918325492405793	0.0458617502545492	0.0621189658070875	30.7431458731636	80.2459544830876	0.0214546043277604	1.46929373771234	59.3445270702754	306.085153220948
ADSL	0.0148938222341842	0.0177068108734383	0.0409596359820818	0.0115742739183809	0.00560066753404569	0.0459724713325394	0.0846711424534434	4.74431425724831	0.0440997254600475	0.00661298692044327	1.60604530930562	491.942477134297
SREBF2	0.0566991480846763	0.0102708781793311	0.0193594197539897	0.0120951318304787	0.0101509117611536	0.0200607831145895	0.0692570279574987	5.95368382432576	0.0372305061245434	0.0192547345779222	3.66638732669592	538.713058981158
BIK	0.0101449107975583	0.0311165950705301	0.0578877788037706	0.0168491771754226	0.00912891267227845	0.0521712177026453	0.0231686481654161	387.716386052891	0.0311751061784012	0.0141594200838549	2.06154318464684	11.3709037446705
PPARA	0.0199650786155025	0.00915697910979902	0.0189937642464769	0.0143255994642984	0.0132146057655195	0.0272009093236465	0.0277059391764926	44.4677673779615	0.0344652712887634	0.0143685201215307	28.4255824199284	386.895475870206
MOV10L1	0.0131841038135864	0.00681442384153162	0.0111292563871319	0.016988240240239	0.00662492063038366	0.0510026485492339	0.0204942899298292	13.2679610878491	0.0365268651841026	0.00887910603985174	289.727091192	2.96150223342527
SLC25A1	0.0266055091734235	0.0153413551838851	0.0268659776181225	0.015241877423323	0.00706826244597588	0.0315314468153066	0.0288510881994363	8.54946191360021	0.0867621490215024	0.00970794916602265	2.38950334848253	507.358220941973
OSM	0.0113735221124788	0.0128033016189518	0.0241586465106928	0.404956958994384	0.00467861479721395	0.223387204492892	0.0145036129329933	227.262810388137	0.190183786025315	0.0112996262329789	110.704896743015	32.50913388428
PDGFB	0.00801254757649669	0.164776971122485	0.150501809361945	0.195938742753782	0.00560398477850539	1.14679082982363	0.0118683221260462	343.277005618506	0.452238244906208	0.00553680057325334	0.520727204261227	42.9792363003692
CERK	0.0275571444830615	0.0207553514903005	0.0403348724176981	0.0107526445610754	0.0112549452813121	0.0180963964310113	3.66970550652552	43.8985797321259	0.0193983044094281	0.0157247704975716	11.1549427649835	473.846320999252
MLC1	0.0381195274208194	0.00894390415719354	0.0156822269849877	0.0218587280992726	0.00692569954589859	0.0362375100177169	0.0378595033602136	34.0342297723532	0.0339711869998071	0.0169055516087414	372.28737560356	39.8320690590498
GK	0.0380560657007495	0.00693210096741733	0.0105941128491757	0.0264239663889315	0.0106181920565946	0.0292013625147911	0.213303564296803	7.48480491515057	0.0149130100801675	0.0135202432661161	9.51529305136025	462.768207351012
MAOA	5.58802964597593	0.0119012261026385	0.0365256065858983	0.0324097173130168	0.0047157779229098	1.41149136146542	0.0200414432075481	431.823347817065	4.32612747502564	13.9551029513425	0.201018914919276	2.83619835281661
AR	0.277064874989161	0.00898053970364469	0.0107789263181774	0.0939782240624177	0.00882390258405598	0.0264550122436923	0.0826408654278316	29.173169977811	0.0119749956339471	0.00970648988251506	283.445977008872	67.8129650034104
EDA	0.0168735521502239	0.00561047202488753	0.00759725342574314	0.00699835264307816	0.00639319747709346	0.0225374492366649	0.0193983156168478	246.769526290326	0.0230421526136138	0.0117173234878003	70.7337655193855	7.92742344342195
PGK1	0.0333084752456327	0.020172775144677	0.0175126539180585	0.0399934714048725	0.0124247140844026	0.0767423406124806	0.0554565051483746	125.726676072936	0.049459240079924	0.015367527202029	49.212322852417	621.290934990753
RPL10	0.0566121416748885	0.00455071061701219	0.00744106727274335	0.0129051188441857	0.0147025635304582	0.00771395908312814	0.0638439061716761	0.53074334560552	0.0237631544005261	0.00883051205858332	417.447602291255	0.203055540496704
NR0B1	0.013472096111795	0.00687834097318943	0.0144880222424656	0.0108723963740075	0.00795844182762532	0.0279026575109123	0.0195141352914294	4.89651901717067	0.0198545749080443	0.0118193354869293	315.328559441834	2.49922549508667
DMD	0.0702121322515382	0.00794545689617739	0.0111561984737445	0.00964791559499311	0.0349997056683463	0.0202811580858761	0.0328231327550781	254.39817831552	0.0147083895017654	0.00536058521822629	31.7657138352063	20.9818013651551
ELK1	0.0127859464213659	0.0120082443604601	0.0236397147995309	0.0290298517395816	0.0138331433859052	0.055296615729721	0.0457957396472178	252.613526013678	0.0633802394308491	0.0190408260356031	28.840859426493	226.828826924488
RPSA	2.19761040881685	0.0191209378555173	0.00773822643388356	0.00875941716345859	0.0186047301106292	0.00509029190524854	0.0636762746401456	1.24690401689435	0.0108036894052765	0.0158028106725499	400.869134949687	0.163314385941582
ESX1	0.0171859577992827	0.0101725725374706	0.01665366803619	0.0238860921231935	0.00567272396011071	0.060109124359885	0.0196023021524863	18.5275308200024	0.033237234741052	0.0126943745496181	299.562187310927	9.96636323073634
TSC22D3	0.538294187090833	0.014388528778149	0.0104938700958293	0.0162494410844359	0.0080712749801123	0.026709643833813	1.59422970557599	7.5957239425871	0.0188803555188426	0.0173429672237453	2.80583339499059	541.665194996796
ELF4	0.011277463575765	0.0361201272425096	0.039261323631939	0.0201356780208862	0.0079001684692343	0.151072064477618	0.0313587870099855	0.343015332414859	0.271791986766232	0.0208740773133065	0.18098574438136	478.979623172114
GPC3	22.8401203344194	0.00922630767211555	16.256592655157	0.0400343871337217	0.00275154225038205	0.0231400706742377	3.8274527501555	306.240773410143	0.024198851791541	0.00591381468227452	53.0344188409811	28.0670152280313
SOX3	0.0232596838655532	0.00986401507660781	0.0161374520116416	0.019343870999715	0.00850967122730267	0.0260172793155569	0.0614426229631925	448.64419458327	0.025332225327591	0.0189636038171044	8.51449443384175	4.10647713129596
L1CAM	0.0171671601050079	0.00932796992720614	0.00972561235339446	0.012571729428217	0.00610419996347356	0.0234397723244778	0.0318773463070781	360.170302749463	0.0921356229484868	0.00560476647864699	39.511122172484	5.0012492338527
IRAK1	0.0254138702682827	0.0268748052390758	0.0243398732433933	0.0199260206066492	0.00617589363582294	0.0542478878066483	0.0347296814395196	178.625531821159	0.0894841807129354	0.0152984362298616	10.0109278247031	322.44821860689
G6PD	0.0884607795109467	0.0193716615884196	0.064719950309101	0.0219240466924149	0.00609527957704064	0.0242110517348515	0.0166577049307541	12.3583923540253	0.036061760075126	0.0110180555431452	3.12522885508019	540.480531666811
ADRB3	0.0277904941580899	0.00421023723024165	0.00773633872962329	0.0103919875267986	0.0134086545567	0.0109633811741508	0.0178916056875385	0.824262479062952	0.0167446453084103	0.0101515425421373	414.668274870304	0.243477151346467
WNT7B	0.212263207206411	0.121335551823512	4.23905189471422	0.469350713006927	0.00306162813855784	1.25654231767464	0.00972247045177254	295.115789770557	20.2927289232977	2.51878105923802	0.673419582995459	51.122678321969
