# Supplementary material for: Preferential Activation of the Hedgehog Pathway by Epigenetic Modulations in HPV Negative HNSCC Identified with Meta-Pathway Analysis
Source: PLoS One. 2013 Nov 4;8(11):e78127. doi: 10.1371/journal.pone.0078127 (PMC3817178; doi:10.1371/journal.pone.0078127)
Supplement: Methods S1 — R code. ZIP archive containing R code used to for the analysis in this manuscript. The README file in the archive describes each of the files contained therein. To fully reproduce the results, the scripts should be run in the following order (1) Preprocessing.R, (2) RunMEGAPSReplicateThreshold.R, and (3) Postprocessing.R. Note that the CoGAPS analysis and associated gene set statistics are stochastic algorithms, so results may differ slightly from values reported here though qualitative results will remain unchanged. (ZIP) [file pone.0078127.s009.zip › CodeArchive_S1/GAPS/ExprsTRUE.MethFALSE/NormalTRUE.HPVPosTRUE.HPVNegTRUE/nP12.nIter50000000.SigE0.10/AResults0.7661205875.Diagnostics.txt]

Diagnostics for A created at Thu Jun 14 19:40:51 2012


number of genes: 892
number of samples: 69
number of patterns: 12
number of burn in steps: 1e+08

Initial chi^2: 6.1548e+06

Iter	Burn In	T	chi^2	number of atoms
0	1	2e-08	6.1548e+06	1
1000000	1	0.02	97663.6	1049
2000000	1	0.04	72134.6	1125
3000000	1	0.06	61738.9	1090
4000000	1	0.08	53491.8	1138
5000000	1	0.1	47436.8	1110
6000000	1	0.12	43831	1137
7000000	1	0.14	42413.4	1135
8000000	1	0.16	41770.5	1150
9000000	1	0.18	40845.5	1187
10000000	1	0.2	39898.5	1140
11000000	1	0.22	38843.2	1137
12000000	1	0.24	38640.4	1169
13000000	1	0.26	38077.4	1177
14000000	1	0.28	37544.6	1221
15000000	1	0.3	37245.7	1208
16000000	1	0.32	36417	1189
17000000	1	0.34	36204.8	1195
18000000	1	0.36	35784	1233
19000000	1	0.38	35349.7	1221
20000000	1	0.4	33251.5	1275
21000000	1	0.42	32203.4	1308
22000000	1	0.44	31857.6	1309
23000000	1	0.46	31546.6	1289
24000000	1	0.48	31480.1	1325
25000000	1	0.5	31218.3	1353
26000000	1	0.52	30530.2	1392
27000000	1	0.54	30331.8	1362
28000000	1	0.56	29444.8	1383
29000000	1	0.58	29362.4	1427
30000000	1	0.6	29405	1429
31000000	1	0.62	28754.2	1416
32000000	1	0.64	28757.3	1468
33000000	1	0.66	27807	1489
34000000	1	0.68	27610.6	1472
35000000	1	0.7	27399.1	1524
36000000	1	0.72	27120.2	1498
37000000	1	0.74	26847.8	1524
38000000	1	0.76	26314.9	1573
39000000	1	0.78	26470.8	1565
40000000	1	0.8	26118.2	1613
41000000	1	0.82	25977.7	1602
42000000	1	0.84	25673	1648
43000000	1	0.86	25329.7	1642
44000000	1	0.88	25083.9	1696
45000000	1	0.9	25054.2	1652
46000000	1	0.92	24649.2	1713
47000000	1	0.94	24251.2	1733
48000000	1	0.96	24152.5	1727
49000000	1	0.98	24026.1	1783
50000000	1	1	23998.7	1742
51000000	1	1	23772.4	1817
52000000	1	1	23886.9	1808
53000000	1	1	23920.6	1760
54000000	1	1	23729.3	1795
55000000	1	1	23829.7	1782
56000000	1	1	23807.6	1790
57000000	1	1	23905.8	1810
58000000	1	1	23592.2	1796
59000000	1	1	23586.8	1816
60000000	1	1	23915	1755
61000000	1	1	23547.2	1804
62000000	1	1	23700.6	1799
63000000	1	1	23785.3	1773
64000000	1	1	23587	1788
65000000	1	1	23611.3	1836
66000000	1	1	23452.7	1820
67000000	1	1	23530.7	1766
68000000	1	1	23525.6	1798
69000000	1	1	23549.9	1752
70000000	1	1	23669.9	1777
71000000	1	1	23407.8	1746
72000000	1	1	23618.6	1759
73000000	1	1	23558.3	1779
74000000	1	1	23376.5	1782
75000000	1	1	23610.8	1736
76000000	1	1	23515.3	1768
77000000	1	1	23486.9	1805
78000000	1	1	23542.7	1786
79000000	1	1	23623.4	1786
80000000	1	1	23301.3	1796
81000000	1	1	23453.7	1745
82000000	1	1	23448.7	1781
83000000	1	1	23438.6	1781
84000000	1	1	23689.5	1737
85000000	1	1	23539.2	1770
86000000	1	1	23418.5	1806
87000000	1	1	23537.4	1771
88000000	1	1	23519.9	1768
89000000	1	1	23506.6	1741
90000000	1	1	23541.7	1766
91000000	1	1	23535.2	1817
92000000	1	1	23447.6	1735
93000000	1	1	23650	1763
94000000	1	1	23512.7	1780
95000000	1	1	23549.4	1764
96000000	1	1	23579.4	1786
97000000	1	1	23563	1823
98000000	1	1	23367.9	1785
99000000	1	1	23433.3	1781
100000000	0	1	23455.2	1795
101000000	0	1	23419.8	1779
102000000	0	1	23506.9	1768
103000000	0	1	23673.6	1736
104000000	0	1	23713	1753
105000000	0	1	23470.7	1770
106000000	0	1	23250	1791
107000000	0	1	23379.6	1786
108000000	0	1	23449.7	1751
109000000	0	1	23325.2	1773
110000000	0	1	23536.9	1748
111000000	0	1	23463	1767
112000000	0	1	23537	1789
113000000	0	1	23493.9	1772
114000000	0	1	23460.7	1749
115000000	0	1	23487	1776
116000000	0	1	23564.9	1747
117000000	0	1	23493.5	1775
118000000	0	1	23481.2	1762
119000000	0	1	23557.2	1775
120000000	0	1	23327.9	1801
121000000	0	1	23478.7	1792
122000000	0	1	23467.3	1773
123000000	0	1	23586.7	1780
124000000	0	1	23389.3	1802
125000000	0	1	23624.9	1788
126000000	0	1	23337.1	1789
127000000	0	1	23484	1782
128000000	0	1	23546.5	1815
129000000	0	1	23616.1	1779
130000000	0	1	23462.8	1791
131000000	0	1	23452.2	1817
132000000	0	1	23406.5	1799
133000000	0	1	23295.3	1812
134000000	0	1	23642.8	1766
135000000	0	1	23521.4	1770
136000000	0	1	23439.8	1815
137000000	0	1	23347.5	1753
138000000	0	1	23681.7	1766
139000000	0	1	23364.3	1860
140000000	0	1	23341.9	1826
141000000	0	1	23467.9	1797
142000000	0	1	23504.7	1814
143000000	0	1	23503.9	1771
144000000	0	1	23541.9	1764
145000000	0	1	23354.1	1764
146000000	0	1	23401.1	1769
147000000	0	1	23479.4	1814
148000000	0	1	23486.2	1844
149000000	0	1	23413.6	1775


Summary
<number of atoms> 1783 <chi^2>: 23473.73 ; chi^2 of mean: 20460.5530267716
