# Supplementary material for: Preferential Activation of the Hedgehog Pathway by Epigenetic Modulations in HPV Negative HNSCC Identified with Meta-Pathway Analysis
Source: PLoS One. 2013 Nov 4;8(11):e78127. doi: 10.1371/journal.pone.0078127 (PMC3817178; doi:10.1371/journal.pone.0078127)
Supplement: Methods S1 — R code. ZIP archive containing R code used to for the analysis in this manuscript. The README file in the archive describes each of the files contained therein. To fully reproduce the results, the scripts should be run in the following order (1) Preprocessing.R, (2) RunMEGAPSReplicateThreshold.R, and (3) Postprocessing.R. Note that the CoGAPS analysis and associated gene set statistics are stochastic algorithms, so results may differ slightly from values reported here though qualitative results will remain unchanged. (ZIP) [file pone.0078127.s009.zip › CodeArchive_S1/GAPS/ExprsTRUE.MethFALSE/NormalTRUE.HPVPosTRUE.HPVNegTRUE/nP12.nIter50000000.SigE0.10/Asd.0.7661205875.txt]

V1	V2	V3	V4	V5	V6	V7	V8	V9	V10	V11	V12
TP73	0.224493305635622	0.117316646450326	0.197272119677255	0.253859827710691	0.187760566161441	0.290790173248322	0.373118670486995	38.7208080874199	0.285381061260968	0.444658926158003	26.4978242128393	29.1355884587284
DFFB	0.267780744274812	0.174293137102953	0.170707820600273	0.209203583340247	0.114740549806806	0.289279028400444	1.3119782722667	65.0271824973566	0.181809743522313	0.154756524266759	59.5813517627313	22.2296605808955
AGTRAP	0.211112082426352	0.238327818227175	0.155397075253331	0.288366606356952	0.0950610045099329	2.26846895337324	0.325062503747087	165.133217845032	3.02665536163938	0.343560214261312	50.3073773254153	159.629821282864
MFN2	0.337541915215098	0.270842368222105	0.221531926145291	0.35144812146525	0.0980157445052754	0.668676170024777	0.185530045504111	21.8406399210207	1.32171491577107	0.513872505844878	11.9553683469009	25.7427870068767
TNFRSF1B	0.238262336393141	0.174521185670926	0.280425486138353	0.362169042914024	0.330430261763521	0.674827859099521	6.87633990982487	60.8089024670292	0.369697509416044	0.388855527167571	17.4711982710847	52.9695554519599
PDPN	0.137992101485752	0.781255374601333	1.74127667756912	0.409328643390076	0.855536470561999	7.61130448471268	0.344586412850146	122.478756227273	7.20674246398365	0.512649196927026	9.18968179800564	123.640621950094
PADI3	2.00755127236743	0.119038929443435	0.259735087135326	0.165882112326961	0.106349536786008	0.262895713963253	0.177438814218627	83.8445054459792	0.245310036738197	3.83000413297516	82.329579156363	6.42259098907321
EPHA8	0.315894320701771	0.185476065611438	0.153094953384014	0.259912684788816	0.0828151701676362	0.557534427613219	0.379294929305574	167.625568181277	0.545538402669791	0.1782343339814	148.834379881855	47.6528024338311
LIN28	0.296636743108118	0.0957246416534979	0.067462726250897	0.0908078414329713	0.0590008164575532	0.179800018137584	0.273412273063099	2.95495502264531	0.236578130535998	0.104282660073361	5.75087437846379	0.84531012354544
SFN	4.6132553755164	0.205388485637804	0.281471428817587	0.523565946399502	0.121608856548527	0.489952397768276	0.304940350379354	178.049284043972	8.26373868335025	0.917402376166515	65.1782589561243	157.664304144314
OPRD1	0.363807301315207	0.177186478493992	0.201047171103518	0.229067228449564	0.114689804748786	0.283826851671256	0.470977386469897	197.492292589104	0.305399957199049	0.190213390280248	158.014941898405	68.384504534084
LCK	0.444374486436346	0.190265150424825	0.205622735484018	0.328834782860922	0.110042713056842	0.497564801860132	5.50947673648472	131.817493544106	0.37511072310581	0.217674618801396	122.253183208152	60.4811826020801
EIF2C1	0.298356149001297	0.236226535367353	0.438002639028274	0.196105730132257	0.191681757950269	0.576913755312124	0.663159157638808	12.769569200589	0.277572163432903	0.275914525992083	5.77853547609621	15.4199819949857
RLF	0.144029481433192	0.40314117410376	0.367403854690963	0.431279819216835	0.154029927714331	1.16298820769353	0.864342784205423	4.9529684367086	0.34356391740409	0.310114826901835	3.08006718833273	8.46265772924448
KCNQ4	0.364514551530353	0.133591063592985	0.159226053979674	0.233674613103931	0.0928339879096587	0.306482535824079	0.392189258264977	80.3350458099459	0.294388020431106	0.135741144379039	78.5079813502594	10.730057983021
CDKN2C	0.344679032449809	0.0923444147727724	0.130971609815393	0.19635322511317	0.734654939353396	0.226661042271259	0.935337214445193	11.5695392226625	0.101302701165795	3.33599063625367	38.8212894252549	39.8255282065565
SCP2	1.10835810815418	0.149145395249935	0.163183239576432	0.307452199221976	0.117704631653925	0.17701209873774	0.314817060180102	24.9495553970007	0.360780131693029	0.180395633559433	8.84926992848223	27.0053899590442
PCSK9	0.303927565629921	0.253275846995109	0.243652852205309	0.294341985559598	0.0896454057853258	0.74536434343519	0.312196192031702	79.6873085958569	0.558258396333753	0.304876116829629	82.8802871154272	66.9200749059203
ROR1	1.14373794867672	0.0980089425153299	0.109789044861809	0.138490971031578	0.641014619790556	0.277137684555862	1.85205887398405	34.2131434224033	0.262949135807319	0.125853334062599	28.6936828212921	18.5108484592123
IL12RB2	0.113631326399707	0.0775056096777107	0.0957302966648915	0.080184498416577	0.734178716219516	4.31456981806037	0.874165243074486	153.188512092693	4.8041480069147	2.44629890383432	116.758352929515	59.954451200361
GADD45A	0.38560324536133	0.148623624537544	0.132592827272146	0.486958738638282	0.696504936244079	0.371047968911944	0.205013194255432	51.48566391607	1.09060953627903	0.197120623780916	21.6914080521756	54.4158918222909
CTH	0.102245700578081	0.293163606241067	0.182880952691074	0.207194964216312	0.129247916305453	0.732744464603161	0.191654072865303	131.381805101223	0.406471110205771	0.102910481084607	78.594700515388	62.4137057135747
ACADM	2.67068019611963	0.174080621204836	0.137024736414113	0.363428953344016	0.13352892082552	0.181588331171195	7.57453522963465	14.7219597041699	0.195463031089484	0.350255512422692	8.89581011380293	19.583716746628
CYR61	0.90667937075959	0.220857342798743	0.141316681267065	4.02305973401	0.0904803444049038	10.329709546947	0.637231151299739	138.324236314973	1.07743860861957	0.169530133391595	42.9460054712767	123.423388634651
PTBP2	0.262426546632006	0.216050445782066	0.189115080404922	0.359979885629663	0.368710088127677	0.593217598656927	1.52901885958665	8.69095832641589	0.322536290738987	0.375745476877187	2.6182463350745	10.9237874354913
CSF1	0.437782708746557	0.144782687211591	0.152177152889291	0.214085148779302	0.270670786632057	0.423363839375572	3.9748272128675	167.099767056836	0.206317050625138	0.258382327209281	84.8930742640274	109.21929699422
ATP1A1	0.222055178725301	0.364410007692852	0.331173925076791	0.371622526214377	0.217047927928808	1.04039715726572	0.342166685497159	15.5682622233502	1.2338567617991	0.66260613707913	11.7785346853954	21.3920314472413
IVL	4.48699596094326	1.13970167723485	0.128775690064103	0.524902798688901	0.0755200561409273	0.208793171902582	0.628302063384324	151.797413174259	5.41997455851635	1.32829875613118	107.312146303399	57.5158899986092
S100A9	6.88113400103428	0.587892201375079	0.129730814057602	0.336269186944292	0.0297241931722854	0.524772198387768	9.55954622592953	34.1350496286522	9.00861563264938	3.73855061796676	38.741807020505	7.61461535679904
NPR1	0.376313535923802	0.178883526703212	0.30708707479967	0.234682721059958	0.145379618915753	0.419204883537277	0.45397792077316	121.683990122898	0.292683685995845	0.138734092661982	113.169622650111	42.5809754891148
IL6R	0.23905195868875	0.185569863363553	0.111140092946565	0.244903189304272	0.145383693443787	0.283406527631494	9.01922416815515	179.38751792117	2.15881337059895	0.13801958291881	71.8484809033975	150.071838669974
FDPS	0.25617058600664	0.198355541353733	0.154372741556856	0.2073372351745	0.129923379601165	0.415569902966146	0.331209152053141	83.6839407189838	0.353317465387809	0.341882605748462	48.3101737932657	41.4630281457817
LMNA	0.957606754594491	0.277302407563093	0.236254099223964	0.919965328134219	0.164517419854371	0.69403631824494	0.165030835830224	53.2717990895549	6.47861410563524	0.23313903611201	23.4320676434047	58.8355691705101
FCER1G	0.526912088666226	0.0852887560329456	0.155484268203857	0.243809233665703	2.42092162129843	7.25129589484002	6.10380133692889	144.503664031122	0.145485678110809	2.20699815282491	81.035303435528	133.138865790206
ATP1B1	8.30651680506983	0.216271356373783	0.157931016265974	0.313574415411758	0.160566407576022	0.464895239118381	0.233864654098621	58.634727549363	0.710161749538632	3.75289083212683	20.5307752038207	64.551549714672
IKBKE	0.308667484020554	0.155396040786064	0.157679828898934	0.212567286353094	0.380539446654792	0.320255449378097	9.31366119724741	204.989528442581	0.268023476992534	1.50885679293299	80.7786011654845	160.097700809444
G0S2	0.299020949193303	0.154759404003033	0.249494330078097	4.16202137612633	0.0764284085811721	10.629044224719	9.28134035600477	197.79780104889	2.25039357286518	0.109112093520628	145.362306071355	87.7760926126111
ATF3	0.143383889893386	0.103593208841513	0.246396333872542	3.56150523276047	0.190535204737623	0.770771279437708	0.189749701326288	47.2086203733225	0.628755952576827	1.23888603255904	32.2320460255743	29.6415146512644
MIXL1	0.388776353376465	0.287599314323035	0.137702957314065	0.256895379523122	0.115705609137635	0.418531779304048	1.67500233392697	143.441321115792	0.27885184397447	0.196351407569891	128.831691445472	48.9383225693317
EXO1	0.0973804400708402	0.168145818534815	0.337512804049298	0.196355982267045	0.418977566093757	1.32593614211442	0.220486859837095	105.032044673047	0.243670857914053	2.44143551430471	59.0657637485485	102.524555015637
ENO1	0.334297543416181	0.347427829758463	0.265347070993136	0.265270994273016	0.189724880679016	0.746969966767525	0.41335304427754	69.6335774897416	0.937152262534967	0.317676749080803	61.0587754379205	87.0116201774476
MTHFR	0.408030252784601	0.139414588622796	0.124722026444032	0.127772979504924	0.124969740397169	0.247490253676917	3.1284396251563	37.6980455849149	0.249918462450429	0.187523759980395	16.5835624462531	41.779989775618
NPPB	0.298513493399608	0.240464061221866	0.225616688974088	0.305778875552629	0.0856097198119751	0.78162564408979	0.268034209534733	110.964289786767	0.676166850355309	0.17969852830121	109.697866206607	28.3690590339504
CASP9	0.489589153461003	0.090050752154426	0.124090579970267	0.290266685856271	0.18476299991508	0.239903139147131	1.07092783189251	58.5403284637337	0.156951479023872	0.211773853922067	51.9666319451521	69.4651951910644
ECE1	0.157016483368124	0.466789765886055	0.790686795042949	0.48586308705787	1.07026922373745	0.958337318275943	1.1153230268697	5.2697521607671	0.52383122320786	0.819682699990148	2.41806851244085	9.38604849545479
WNT4	0.380622831925457	0.230174016585389	0.17525502567074	0.482356075437261	0.107849720011663	0.363280905565772	0.234648942541603	49.8201997734254	1.7041707257982	0.375925112864595	16.2746301304502	47.5658940577849
E2F2	0.316269463709536	0.123954949108099	0.139165252791983	0.184753287804324	0.127869118841634	0.255412847680946	0.649838189654444	196.825186633462	0.188810675492535	0.542128307386336	131.23983744653	78.54830183032
ID3	0.310280892928586	0.259370612047904	0.214675836446833	0.689109933282359	0.0641259141226219	1.44869005781177	0.420805265880642	122.855111332596	0.305577813768525	0.08101464750511	26.609622986424	117.97595861168
STMN1	0.185680656482775	0.174878935670339	0.247068299524299	0.194334624907638	0.114371636195163	0.402974359342377	0.41081099552037	13.6818450775143	0.238545760208942	0.48039844183703	12.7864866218848	19.2557744119856
NR0B2	0.278290801720947	0.145983246809267	0.133329379534164	0.169615074880413	0.083013116549834	0.635917062801973	0.456271321496978	6.19916374853057	0.23330820703707	0.172017670750923	13.1252669016637	10.7216302213633
COL9A2	0.223090771568646	0.148968201586368	0.18101167278096	0.243598686376102	0.205962930411746	0.438078003649121	0.362530611271658	218.50552908867	0.319494656824035	0.227945180489737	148.169267636103	87.0159994773706
CLDN19	0.453363503081036	0.168504154275634	0.179510654761502	0.30108293388368	0.131551101603159	0.535073005123451	0.30738637749111	164.129367831602	0.405661448898952	0.145699619440225	149.437238906344	50.9745316938229
PRDX1	0.961827871803767	0.189692936693086	0.260961209031752	0.38533204383219	0.0967039291679498	0.345181763306571	0.36350897583355	66.4642296507795	0.359451229315968	0.181308802202736	27.4412329464618	69.8587859493211
ORC1L	0.153719800869264	0.128344985887112	0.189022722486877	0.192661373268015	0.224694332447236	0.47104703064282	0.395908986348122	180.550850303313	0.299939579227469	0.917534309721218	89.8078355328124	104.433079635148
JUN	2.99327897491881	0.235984724792272	0.180089098110676	6.79882988729502	0.107182495927033	1.00503668845022	0.228730779764941	27.618308432828	2.90642467275738	0.301253965924016	11.1044303762692	32.2301611472181
DIRAS3	0.20845817996842	0.135890461775047	0.121414929750291	0.210668246308755	0.0684755030179185	0.627305682365039	0.212965378097261	54.5545891565576	0.744856477171589	0.119157807782422	54.3695202145014	5.42062852075693
TGFBR3	4.45895279195887	0.185090687382743	3.43129551624038	0.277010460619232	0.154899577829893	0.423608709498741	1.4688047618865	137.979569131774	0.119456680138491	0.355892973236394	54.0491137733486	99.1940892382641
GFI1	0.330047672959792	0.17138188032216	0.141166339895512	0.175721512227708	0.0890403859496217	0.346394902967346	1.22967519355477	196.376524008401	0.197440674376397	0.199076245826539	135.108033607489	75.9375369918392
PSRC1	0.254025667013793	0.242829934711674	0.223265298989392	0.246894168721692	0.107873607927968	0.557937570412684	0.307279890412727	94.5358435912659	0.489310995582361	0.176433516753473	94.1365185367839	31.7842256587792
WARS2	0.220516303522723	0.11600391534416	0.140316505744505	0.205740412992562	0.124017527999696	0.394765240164553	0.284576866230185	6.77131590726393	0.334162336644734	0.270630693780394	3.37609738871031	8.95501707199348
NOTCH2	1.23244985710486	0.145481855848277	0.166776419267635	0.328599238416568	0.151587368236484	0.426277882061851	0.535325795678912	9.45313645750028	0.303659775286347	0.290087150465671	7.14775793837912	13.8082890307082
MCL1	1.33178259044495	0.192965118431286	0.176968116887015	0.95935954291416	0.110972243194629	0.509509142930751	1.3788062919523	13.6567123700559	0.580320185170046	0.245676230622337	6.32457927337342	17.3557160507044
CTSK	3.33457931008152	0.171583197344159	0.24145412395161	1.0246297640589	0.0818823303816644	9.77909815170532	9.81166332210216	193.818965787591	0.313895581354386	0.227177076096104	58.2234884927293	193.692929935098
S100A6	0.21020447942872	0.0835735914008518	0.0973655103014627	0.106784366541679	0.11956925464353	0.24295663115196	0.275763355495589	2.35047180367039	0.331083710899116	0.0952487976221792	6.28364899676619	1.66355556779543
ADAR	0.134135181306463	0.322735926511719	0.250120057403059	0.280481672421941	0.214087900476956	0.889899197003289	1.3342657989076	4.56817331405047	0.586220683131134	0.812226894824876	3.17833481281733	9.12696004816879
PYGO2	0.279193976786669	0.12018207945379	0.151798930999435	0.190531116237618	0.129767385391635	0.184679886416393	0.42591533299117	103.504223843105	0.246000299664331	0.21539082504586	45.9948504958124	96.9296848034858
MUC1	4.72423399215282	0.191851203893586	0.220934531319541	0.239996396541799	0.0623353753000496	2.02522292734318	0.492044799209675	33.1169694350627	0.849834845412338	3.50348754488313	19.7145291532318	24.5987078909183
NES	0.268362801117084	0.22130679454145	0.257099507538117	0.27089317824473	0.126426987889525	1.18363974033802	0.32462548430677	192.839660930024	0.447683122206986	0.176845983804308	149.361570804314	75.8404047095247
CRABP2	4.64922567486808	0.209456041433077	0.136966955721436	1.61841891757943	0.0866817969004677	0.425355944963382	0.614179255222031	120.243028029445	5.50215659213805	3.85291897707541	50.1503673882201	81.7997632190101
ETV3	0.375974841773211	0.288399756649268	0.189736029379941	0.967994816827242	0.175716993657082	0.511681189629539	0.392222690906743	6.68818948768734	0.605099554562875	0.625345722446491	3.56874353649172	9.97407518390321
PTGS2	0.351472948898434	0.856699986776907	0.362606608380844	4.24088113685222	2.77300589748865	0.396130421309148	0.333023533462175	51.5521170784862	5.33088434226094	0.190823813941396	13.1195302785247	50.7848367097453
MYOG	0.316038243299232	0.150714702131275	0.16227686146012	0.149732429431739	0.0990759459167364	0.23588264685712	0.201935288030079	8.58651868094834	0.334808460840582	0.126864990336768	10.7415146635705	3.26963964113097
SLC30A1	0.165354889292415	0.247616194798242	0.249312827344741	0.211078156728506	0.0931408285934232	2.05699305679293	0.334937989320667	140.875912357164	0.917699931122494	0.292403603327892	46.0022865558336	116.349346167905
PARP1	0.166475208652055	0.311007893535853	0.481114842221642	0.335482664379994	0.590019688952725	0.724552032514439	5.68026192678471	7.53464105574822	0.296691105303533	0.687283177113298	3.40253997598788	11.6957440594695
ACTA1	4.77635151450393	0.396293296809061	0.155422765996481	0.33249633913261	0.0808705218050113	0.942322432675586	0.516342968945521	161.01584892688	0.904924363156451	0.172122401105792	68.9422452033177	103.744413915095
TOMM20	0.197519445428018	0.137741523070793	0.237738547127355	0.355082778525379	0.126205447141083	0.601811798606239	0.246806380067319	8.53592725532367	0.417996997566086	0.130703591989906	5.84232325884579	11.3880135929662
FH	0.458189286390385	0.134693867962893	0.121607006953456	0.218195906099589	0.13228065585468	0.445855365307667	0.305126507326304	35.2125697630033	0.284537189134437	0.280310729659895	14.0929242983694	37.7233689422452
ID2	0.384165981295701	0.18590163701769	0.29776039824735	0.398243660931749	0.293108645331864	0.499469101288145	10.5021150971256	11.5990490602072	0.21512006468042	0.721673027274448	9.6246217325651	19.6297297449171
KCNF1	0.469196187787217	0.193463635593654	0.192152855804406	0.295481232629602	0.0876020209808223	0.381412071400435	0.502865163535355	146.512059676431	0.361608824840161	0.174724322193936	134.930989127717	37.6135192344765
LPIN1	7.08132630158589	0.208810550710162	0.184978236348232	0.254659584177757	0.167522912838272	0.361273837907444	7.84270023067274	147.667898281846	0.447711079551766	0.166660611592227	34.8624796521876	141.524890029909
MYCN	0.625491067951466	0.144725497749289	0.181172054645916	0.216177963418579	0.135353657593444	0.384350405531973	0.956718494931083	222.491914820663	0.246974735985813	0.253072269041495	104.01796724947	131.945843288005
VSNL1	3.37775017587478	0.192250841277916	0.237636698528849	0.541730358562482	0.124393639215296	1.30546452529137	0.139466410882061	179.907718329606	5.85595511339096	1.69317550358427	68.216371355931	155.925625269269
FOSL2	0.68970090433633	0.555326595684599	0.468245924650586	1.111753187496	0.123283428034903	1.3390174751329	0.206169158654887	32.1926681117633	1.10342624809451	0.549107000354887	10.2945211222658	34.9577774352058
C2orf34	0.351627622183582	0.10009888092433	0.125493209833237	0.146843924333891	0.168943543215622	0.221550534017988	0.388233194990992	44.466736194629	0.272100538824167	0.110229340521419	27.5410693360067	49.9660697905839
EPAS1	0.40148579682259	0.189432966595561	0.202528625579761	0.306776036004225	0.103987302806725	0.506564425517464	0.521447192085102	21.2297746006839	4.26537238819828	0.147553823378559	10.1159399859393	24.891493464334
REL	0.14917912158563	0.576104975498598	0.358934333578527	0.655605533176425	0.201196300084378	9.04712527413438	6.37278737672456	3.40808808274863	2.99846070050506	1.14139903757065	2.11195999788268	14.210512554846
CCT7	0.295012370489909	0.348524604455254	0.337975861247364	0.315874910453777	0.149095968880424	0.758981091921724	0.503837552724148	10.5494413424367	0.856421378475168	0.176877923007386	5.91473856086098	14.0057227328514
TCF7L1	0.159439733252637	0.256744650517435	0.395608171981011	0.31730264416369	0.187196125095866	1.07717440119557	0.290112699268431	176.446907826788	0.608351333790147	0.206995364961792	71.7620393283886	114.467491861624
RPIA	0.429423956211267	0.217028028052118	0.60684643167483	0.213305771693985	0.111546753136277	0.276661219710341	0.773043090742609	155.212917813079	0.180437883954817	0.126608756154788	61.2588205429026	115.099992588971
MAL	6.37763144794271	0.121415819563941	0.112301557070872	0.388632620069878	0.0776693333529381	0.26989717610322	6.64203990861123	36.4819939077101	3.67567051090417	1.01298724337459	40.1058760173903	15.359623203386
SLC9A2	0.118218529907744	0.119280854420459	4.2387830261745	0.216417932471258	0.906570588371278	0.167283296662416	6.80232838745533	156.36857881875	0.359168301694739	0.259005929688736	126.091401421904	67.6451803116942
MERTK	0.38822454373663	0.096055279685029	0.489442722606399	0.179403253419405	2.68568621103148	4.89119250477687	7.90260356045389	77.7654879040973	0.118870598711092	0.771457086660324	22.2476220744461	88.2080169610679
SLC20A1	0.264455127007304	0.331243613177525	0.204741848025682	1.4844788570028	0.400552189212877	0.979466120773069	0.732513786781576	6.34088611694069	1.10872724221146	0.230965779482876	2.49891750708191	9.66447004084714
DDX18	0.19696032342941	0.212429297035419	0.213811939345932	0.252842120204688	0.126158571332102	0.513451692666874	1.1435939563747	12.8297782583712	0.267182803632705	0.162797839218528	8.20457631856183	16.219264663536
INHBB	0.235930372067361	0.208512956844019	0.2505964315773	0.226802336621211	0.0971991073042988	0.557110315833389	0.378167438861482	29.4279860210858	0.505422515672543	0.168651898096435	17.609479214944	22.3087237446488
GYPC	0.775385380222376	0.136982820000097	0.232036331024576	0.366036972174058	0.115112575874002	0.588296232142376	5.21238588996691	76.3434609109914	0.249587717971735	0.166820153958515	70.4517116627044	16.1915169553564
CCNT2	0.241573618279245	0.25419469894481	0.472511632750961	0.429629637120375	0.197219699690297	0.681664880333937	3.1567195976248	2.28892663581534	0.305724347077141	0.420187687327029	1.3226140323757	7.33309766849624
GAD1	0.167738067027149	0.228755659433229	0.164219108928806	0.332291355418383	0.235597607002438	0.409301758372369	0.208658556391572	83.2377221575766	0.293826926207237	0.759275385893405	77.1757895761596	46.5374652793363
ITGA6	0.305345607147645	0.31168097345676	0.574283766108587	0.355594320084264	0.168411923447636	3.41147650691337	0.260305679863722	19.6011182547627	6.83328443844925	4.08834810820606	6.41563128562773	23.4591446103286
HOXD9	0.266764820039292	0.216584191510979	0.196708550023864	0.355986220490039	0.0876220283135273	0.540493388189346	0.319840050635082	29.6256793750718	0.36881531864378	0.188221520156746	12.8501531694629	26.4230508722
HOXD4	0.235829913164422	0.196127087741532	0.184084830869004	0.531343747967603	0.0937977956035152	0.855957749526634	0.27366413307335	187.889876048726	0.3933712902245	0.209320432909743	154.507845580146	64.5155073464029
ITGAV	0.150728701737431	0.343543895445766	0.455799019186892	0.347157190029566	2.0785708636102	12.6288930111079	0.500783510036402	9.90264374882892	10.4933444675814	0.310458650519625	7.83647349716147	16.222462620794
CASP8	0.860793961734612	0.105731454576836	0.109533005281201	0.145015559489932	0.103462008646587	0.268916042274224	8.62254446627289	32.6359788207085	0.319562512801883	0.19215611109318	13.2624463464221	38.0507391526901
FN1	0.375658764658417	0.187613524070052	0.137934934619316	0.255290677308279	1.28279305692011	6.39799182514012	0.948592884234131	130.118291174815	0.921851058451547	0.129225472185182	74.8143197722113	72.7643092416648
IGFBP2	0.953544047292897	2.35920024163381	6.25657050615466	7.8217576033359	0.107318152913102	1.04716839352738	0.172846059080388	134.524527442308	3.86305465489596	0.246911956953324	6.52544384782368	137.585614198959
IL8RB	5.1152158086821	0.105411698715511	0.0993543360077235	0.33443351206829	0.0769397402353713	0.42393210702695	0.536156619483524	115.176894319222	0.887279355795217	0.325710508040234	109.316744041049	31.5052500422647
CTDSP1	0.550702347049863	0.171988460717184	0.219520050370472	0.18087026834749	0.0877814879281301	0.333578746095587	1.01974997144467	46.0118058291286	0.300553103470821	0.200734342044367	17.6017590206696	48.8943157603712
DES	5.66076498801394	0.238733915931375	0.137280488204865	0.245468892312867	0.0873614285824911	0.400674217295006	0.301966748136608	63.7036734823869	0.36613197870308	0.100743354918174	61.7522122272451	12.492021191852
INHA	0.190670120488106	0.131060349659833	0.15431506579679	0.135452751336393	0.0975183968979736	0.348000181864217	0.245450156730738	6.29503085177154	0.191574774440975	0.120586588178363	8.11254338256454	2.56350335001031
PTMA	0.246986390568214	0.193510495093409	0.20372248209421	0.312415059135294	0.11845733426908	0.43227232720194	0.406592111570741	27.0857326343643	0.362541248478506	0.196803421263374	13.8497087871866	23.2009123036194
ADAM17	0.217190608320974	0.506318004486755	0.241863214214801	0.414810291217863	0.0911361303794922	4.43068069283721	0.259548527677594	2.6054368501649	3.07423309407144	0.365635343499238	3.04838013580979	8.58823478644176
ODC1	0.240114843117769	0.560742164336089	4.51366523148254	0.217538916300218	0.462407340871323	0.446474329958971	11.766439149797	10.0203868920386	8.5526208171868	0.112480885094047	18.5862374400541	31.219640032222
APOB	0.153577348500254	0.0520033868857529	0.0629740637558912	0.0775565112071714	0.0795180511181034	0.15849618843899	0.125033254571934	1.44628463702234	0.251301146196897	0.113325815166231	4.03615212432523	0.817997034478072
ADCY3	0.25499912876011	0.303234299741144	0.45442461231003	0.205824083346275	0.151555643268489	0.378378636044001	0.30335920126815	38.6774087856378	0.553560628148977	0.184407935873069	15.1361956962108	41.156215965024
POMC	0.349004688421062	0.14344411283147	0.193630313690736	0.159455328129906	0.128981216046719	0.349494246484175	0.474447484130845	180.636656687576	0.321365194789749	0.185043981707665	129.526013396009	64.5522647960023
DNMT3A	0.31042958457233	0.124891673034094	0.293444815889596	0.253159088908558	0.245161552240032	0.400964784604657	0.624243431707248	134.337084747694	0.217976871953874	0.230667337457686	62.4077043970444	116.276803778218
CEBPZ	0.200222118952912	0.146223133427077	0.212207662746633	0.247234644823298	0.126246403269048	0.535739110673668	0.358714053189795	75.6474085636937	0.453105521543857	0.205631695350868	19.4153059345387	69.3468310398459
CYP1B1	0.602823914648799	0.107944830814544	0.227922551181471	0.193131912165038	2.48913011389465	7.42073626341375	1.1183259122767	169.247736694241	0.280545344984694	0.386797649832658	139.608108859514	57.0947824261303
SIX2	0.330643217840576	0.274251852779189	0.267490772847552	0.256438445455741	0.140893692968651	0.495733206435371	0.344733669476187	57.8939022001367	0.389546532907359	0.471047304528793	9.49330947988989	57.1414086288167
MTIF2	0.213904216434606	0.192644214972557	0.210935352282558	0.152498650637576	0.108305166672211	0.254683799007535	0.328118598659885	16.1580571718752	0.305887887226069	0.14006577124633	11.3787217288135	20.1456895433334
CCT4	0.238325380726872	0.273910894306508	0.288042524957748	0.327249787232346	0.158665652360472	0.666983573813313	0.474125649158375	10.4603763153516	0.895906956918035	0.179683226190457	3.88931986675027	12.9421659000093
GFPT1	0.33875850857356	0.254708279269758	0.402193821873837	0.348012627052763	0.155272824001766	0.812039742182223	0.488217427186164	17.3615353703477	0.757398395037167	0.154624422470163	4.91566828865544	19.3021789368606
TGFA	0.898285727276341	0.165494675344659	0.16497818706973	0.209314171201278	0.329837982687084	0.486504032713809	0.36141487905471	143.594411790095	4.71150074744351	0.184141706016777	46.1842338391751	125.426725634435
TACR1	4.85526695123664	0.0927799584561549	0.0776243880803166	0.0990064116814498	0.0489633958594372	0.172220715143036	1.61438226016795	4.7922255947169	0.303871135172893	0.0722414128440099	9.41656859418845	5.14267335704736
CD8A	0.227943165451585	0.111088675613273	0.153278424680461	0.132876763284424	0.211232392963273	0.662067181140115	5.1081830504241	28.9210269030166	0.329616732924069	1.07602064336141	48.8687610397226	49.711089212616
FABP1	0.133589052248518	0.0512305858484967	0.0572424864510471	0.0835712139097759	0.0834220608600758	0.17989102425982	0.17838346355884	2.47014224506746	0.141857631222369	0.0907528037970675	4.32004431465415	0.898879726224749
ADRA2B	0.318196263779664	0.204175875274821	0.282819968389928	0.317414814483303	0.0959463240254111	0.317700277464944	0.353535164891071	78.8983438421664	0.326594067460245	0.123097469155793	78.2168531665744	29.3130878336186
SCTR	0.239936749749854	0.168382890155454	0.130175725985677	0.194330225927764	0.118024996375034	0.447489025713982	0.35588022290803	6.67060626325597	0.426390690541254	0.135674175039637	11.5226091563521	7.90675901031887
NR4A2	0.383642897602072	0.519923234492156	0.995155939753539	3.7580491025666	0.0929591757312553	0.790719862353909	0.194331706940932	133.279366300359	0.339089109258873	2.59728571959797	36.8081295871747	132.977924403146
LRP2	0.156850537294265	0.0737808209266216	0.0857919525818483	0.0845953842063022	0.136565960206775	0.198349350598939	0.180080669740186	5.76048567836181	0.201165756157445	0.0996826097923211	7.08179543937198	0.882154035114524
SP3	0.344508246901984	0.139395215681332	0.23252755586406	0.286412187022941	0.134215631833262	0.452223731373059	1.73479678693483	8.83996628412637	0.344352931723787	0.299407436683382	3.58230010287835	11.6421724471041
ATF2	0.39524210408954	0.237019779075314	0.332020052185505	0.304626965430318	0.162476692399223	0.57923249505837	3.26779662096999	12.1068762107469	0.302885237595802	0.300618265583159	3.95357691745184	15.1655882453911
NFE2L2	1.98389002345954	0.233231051347608	0.860599163534905	0.764495339209509	0.0995287064666473	0.395862359242524	0.407163824494661	13.2863906685817	0.311125880374461	1.24864581188323	6.82187293706328	17.0549906455012
PRKRA	0.249575638804209	0.145939377478742	0.257785758988041	0.291236661563943	0.102654507686373	0.538021353212869	0.207941608139404	16.7321830905383	0.485060387950599	0.228018938746812	11.2176408307748	20.7391927542992
NEUROD1	0.0764225985944409	0.0680643014769977	0.100344513863666	0.138731411809338	0.034307269552355	0.13274576650103	0.105453973280153	1.09599083702136	0.169116626190647	0.0480093058159274	3.59807094739156	0.482001995240276
STAT1	0.120034778911939	0.185423954487753	0.218408536879761	0.222092692020127	0.474920808536286	4.06775538897854	2.37689036037934	5.66823671710449	2.16837504885007	3.0729814524946	3.71817935278985	12.0018380574138
HSPD1	0.353244914713929	0.166636151439484	0.169121659075374	0.350962264307108	0.141820988868088	0.515095084078974	0.458685340516408	50.2736343326219	0.303606887899769	0.197881096835396	39.8052980162921	30.4129867928492
IDH1	0.869731375678024	0.139375380774786	0.387945803320991	0.294932379669191	0.353900165004689	0.318521802816947	0.26052441222328	35.0593670377446	0.254925795595888	0.319786660217345	14.9094322962806	38.3833140199483
IGFBP5	5.83766204686682	0.310770807049429	1.04476799621395	1.32697885484832	0.133317210328877	13.7622685104867	4.19216733373469	197.392437588308	0.234892121595959	0.15219638156627	41.0172868561291	202.726495861314
EPHA4	0.513508220053739	0.283536638861683	1.98895748037854	0.351659057405558	0.082696770431333	1.09769460764982	0.259899386183293	162.784299226288	1.89959044251941	0.297959257255449	54.5511238155143	128.484030033513
PAX3	0.204777996262271	0.218660390456766	0.380883431950103	0.151577005630341	0.0803643293174079	0.413776601967982	0.199607811098463	8.59924803939217	0.344657610587213	0.115451596799389	10.4697128708629	3.99828344457269
SCG2	0.128606756433117	0.125353478780636	0.360401442571629	0.16387224042762	0.0642309926387799	2.08040384645519	0.179283525495251	13.7746023113036	0.470934344416254	0.198127537344209	19.3015528492555	13.1656019155671
IRS1	0.180730937992077	0.198420850345781	0.328003232183592	0.206340344952111	0.0647207513397296	1.59184393613212	0.453032458746459	21.8113336828182	4.568368576704	0.314493946839288	7.66496725459053	19.4808707810461
ECEL1	0.322112670845009	0.133395789925482	0.125851431174077	0.154365631998153	0.0843532332407106	0.304488195585203	0.250323671932219	162.939918553918	0.318588838444527	0.130535641644961	106.916943764203	63.1141158598745
GBX2	0.385785619567993	0.141075866713739	0.159243970642094	0.179254875676336	0.131882738829504	0.226196675709426	0.271453676381879	51.8070696205942	0.316496510664671	0.173528038388841	49.7438360074971	13.561522598554
HES6	0.323073118618279	0.190657216644953	0.11487954837781	0.240757658806351	0.0607947559609233	0.278243820826497	0.27695535669864	29.8831176833664	0.363377933693439	0.165827142236041	27.3497947876538	9.72281778021678
PER2	0.818499493150533	0.203959044689293	0.237005144965449	0.685482184962627	0.074674342690929	0.34835394905915	0.277621565289818	58.0741557153104	0.39992652064676	0.216564561830593	20.6138072129647	60.4839074597479
HDAC4	0.292438191758735	0.155224047045083	0.20485575552019	0.215302614811743	0.118114067933982	0.440693854158083	0.376457788041309	33.3324269266938	0.353233860620513	0.208679667103831	17.5322216251734	28.7069107859993
VHL	0.348639548836587	0.21306880081092	0.276184170925237	0.47361617468705	0.135278813006929	0.470917150144762	7.68681635387586	5.81798369268676	0.240144177003002	0.329358626018651	2.27833868270492	11.0503145752761
PPARG	3.84589952762682	0.149810644816208	0.23934251294725	0.15059139521662	0.0649346775888671	1.15640178537561	0.460796856355151	43.9116731100545	0.140386808885477	0.23334114091909	31.7146589420667	24.0389126433161
NR2C2	0.657878046585796	0.154972515869248	0.273135190494299	0.235531775242627	0.146583367570331	0.411244493064231	2.13298543343622	13.3951959723375	0.32505295527188	0.220336292003617	8.72325751943418	17.4740102517732
RARB	2.98944755458354	0.103719090560114	0.982703015441756	1.62213567392823	0.682128841300704	7.423811417689	6.10813270214256	158.916038723467	0.0573819705770395	1.37396909584107	116.935116209842	81.3356662056979
TGFBR2	2.41541143524318	0.308290992600995	0.175810747215986	0.359099436129767	0.074835932566599	7.72528931300155	7.19437746276471	170.720263322685	2.36556167170852	0.123021037820606	60.3154652164368	167.539682556476
MLH1	0.389449531526241	0.139194511757381	0.189873188382509	0.312672956351623	0.169257868145932	0.605003920931064	7.47459736453416	7.06593320647578	0.227736008008378	0.270952780658486	5.73551407266612	12.8816155656474
MYD88	0.815233156660706	0.177342963906749	0.131042888247407	0.289209532558665	0.153270444327834	0.35300187296776	5.63577424592261	58.43104866256	0.532885078708969	0.133017791526405	21.4720769425898	62.8963898662345
CTNNB1	0.405845257683515	0.324236517913326	0.460463924286427	0.484686149138139	0.207549347955506	1.11980870546491	0.799131522264023	16.2456220987323	0.639187601389355	0.192609006333081	5.1516174722404	18.9938934545136
VIPR1	0.720826782297145	0.136684076247003	0.121542060969394	0.232720700115514	0.0877438639338279	0.214726007323913	0.485562867335968	77.1277299570219	0.238069026364027	0.0967298125237507	76.5815436917787	7.91718914404067
TDGF1	0.107740594877126	0.0399168812829142	0.046772594598278	0.0956518862969931	0.0436223108955285	0.456974871388531	0.278329598939132	44.6429961489602	0.22457365166493	0.0725601788839584	31.4708636540978	28.6951574995354
DAG1	0.341294805803496	0.206607312146902	0.313200792996286	0.321888565462898	0.159728486211703	0.510434561906647	0.246843031333265	29.4961845671509	0.322119143494195	0.20043475590014	15.8934727572236	34.0976915530133
GNAI2	0.440815195041277	0.198173598002106	0.228366783952497	0.354668222374248	0.138220659569617	1.01162104124887	8.87700491772205	35.8227023323389	0.611159983713854	0.184787002833948	22.924808598793	44.0055241561864
ALAS1	0.705516262528804	0.139509496961944	0.206644307878441	0.386505786245848	0.0959234847491461	0.343276037278025	0.367419427853491	58.922421560012	0.349101099089458	0.143831192291384	21.7468953054343	61.6147795624778
ADPRH	0.22922095037083	0.159466848771327	0.182983413633005	0.249790172098851	0.229086521106555	2.05162422910363	4.48210419887244	93.3818817718252	0.676984168374173	0.141895663638551	80.7856006388473	62.7090612963349
TRH	0.33937166408451	0.143708271830369	0.231211783307359	0.233784546040451	0.0987915441736465	0.478528508536105	0.273654001987384	44.6267264597787	0.266345710371785	0.205429739486588	45.9131606356272	12.1123877064937
TF	3.98460482159351	0.168324464014536	0.0816919008218427	0.1328444362668	0.0717245240984827	0.45016877584831	0.722296089366907	26.8872448660336	0.313041619427787	0.711286497639258	31.9332934028324	16.6970503629733
CLDN18	0.330755718517129	0.161642588011263	0.152799837311073	0.213347316476322	0.0693118951729818	0.382922240521114	0.536706911336415	22.5962667402374	0.311353324186016	0.165813807151013	25.1580842936327	10.4255445093933
TRPC1	0.246114858927953	0.116807721740123	0.137960386104451	0.141659743669017	0.101119529785794	0.607079129071351	0.275756022593893	132.556635688216	0.378874851948963	0.13273891799946	67.8075292106688	70.7321373354979
AGTR1	0.206712787132412	0.152638426653042	0.202461766325132	0.276209651213381	0.112820428697047	0.517952267097568	0.281856365505449	23.7425416841459	0.236085495243892	0.142126612559594	29.4141939899971	18.3583994080206
MME	0.364900660119481	0.131117622404083	0.140523066424085	0.281380414220766	0.0436951870810182	4.6077013187283	4.22147536216257	35.948648704347	0.470404321266321	0.419707550332234	37.0833571358511	14.8253601914106
IL12A	0.323241490391314	0.128031995867226	0.168502754424355	0.201902056978404	0.121098691976086	0.320660886982585	0.246927601356375	16.3774248653532	0.25885998479074	0.207380647609321	18.190798359076	6.58711889453316
SKIL	0.144429393179893	0.316515612363181	0.25938271742105	0.314420703477509	0.157367155822482	9.03513216029602	6.60926109559137	7.14414471407102	0.940602579286261	0.228575676404632	5.50487790084137	17.2176368470638
HES1	1.17480882930853	0.148812912952233	0.179052548092751	0.422546837386406	0.0855293442671897	1.09211019958406	0.214265431612143	25.8380983604781	0.567905057313831	0.972969601099179	11.8575427666963	29.0256709847085
RAF1	1.41224766031789	0.168429520272299	0.229129841958102	0.357134818811988	0.159038814632692	0.402492196373734	1.78243181927367	8.99698304744049	0.222872296411255	0.263261047299124	3.60830606115649	11.8463651190971
THRB	0.654704760027456	0.148224353583659	0.24705595452338	0.4170014193119	0.0987341947476671	1.80484654705154	0.394331295447789	171.446529167792	0.320651373688883	0.150468677687612	79.5833483676346	97.8806403218253
TOP2B	0.651747443378976	0.425992361908172	0.743675318800885	1.34246066066916	0.155933657366738	0.647526959288225	4.78579508289296	2.72059236392177	0.197238475345138	0.23895487789568	1.50969698272361	7.87294022473801
ACAA1	0.961675205433881	0.181670708228974	0.160517675990957	0.307278634094381	0.102825126808278	0.371995093350027	1.35176684497923	63.0871211154752	0.327217457322842	0.174956808279337	9.98233597159837	62.3152524090548
CCK	0.328999864364181	0.188599498903748	0.170105155413496	0.284624212009334	0.0928093627083876	0.616402443524697	0.534942756509491	83.3185175466875	0.344834411160771	0.1812810907368	83.8421794863717	29.834442051081
LTF	0.88632706466037	0.249140767766161	0.205791706525815	0.163729580341668	0.0565952794005743	0.218461895802034	5.12872877761965	141.5393445107	0.709583856680247	0.0759016384199686	127.446247585434	28.5130891665121
SMARCC1	0.448927673932516	0.164483381186055	0.421465540860071	0.259967098691652	0.188654570311939	0.433034024525061	4.4049848503354	8.25689204975652	0.1868146728877	0.263216836786076	5.139631264787	12.351470477087
CDC25A	0.165505330250162	0.166720050693019	0.241541418770403	0.203515382262319	0.178615653554663	0.433262704568542	0.330697198471291	141.449521674175	0.242320311337622	0.296929354032943	71.8934899435882	87.6847563043906
COL7A1	0.206893839351139	0.307649142265099	0.299926176262194	0.744735021448748	0.116003125865421	3.44169408661973	0.21223173512653	64.9940133549177	5.23364984244926	0.55736477721092	12.3055324829645	64.2580638731784
GPX1	1.9380012366695	0.124476484606621	0.141355972966927	0.285713683048222	0.258127819697547	0.234042580511532	2.66293507747306	171.426763602463	0.225823293763792	0.271575618274021	152.745614201182	54.6940630281242
RHOA	1.9147102002373	0.187413990235606	0.203427309520509	0.324428773607048	0.0927370206560185	0.407829569192586	1.94059117115441	112.43409536121	0.351470201698316	0.133645149098213	48.9662534705362	115.319013876635
RASSF1	0.331972267003018	0.187072923748846	0.152606246149533	0.207368896331601	0.161241841871834	0.395174539637852	3.26789375223503	86.7473263945785	0.27845647590512	0.203919571736165	31.6927508349056	74.0618709404068
CISH	0.5610293034598	0.138328979506886	0.180650546184895	0.218115174149489	0.121688331202553	0.278555977134709	1.23257711019801	162.474721597801	0.24575752236471	0.241766676587857	130.5398599369	69.5559979352502
FOXP1	1.61545235549054	0.18656882934483	0.15390620050886	0.45840028298286	0.142899107310176	0.507804105127603	5.73336707276807	21.6395922250895	0.372679297907562	0.153631656542341	11.8320709533804	26.2619922388897
TOMM70A	0.192829075131474	0.234901472725888	0.244943657736564	0.523223027904381	0.0966650487089299	0.932820425538851	0.335656038704926	3.03166707484839	0.526508309200119	0.627093177460783	1.35993784405239	6.18599345503874
CD47	0.272858425058438	0.27844988363496	0.113381468713354	0.209642255457856	0.235185123730903	0.684239898771666	10.317659306149	9.49127699760316	5.34594608108884	0.337664116845185	14.6916748778358	23.0986549763848
ITGB5	0.787199452380406	0.74002768126032	0.325915200182015	0.581534446400864	0.112331167787869	8.76911373530166	0.169865862840049	74.1862492859061	9.57270677877841	0.180009355819324	25.9679660495295	78.6232610369061
RBP1	0.216334958590546	0.163528080118087	1.69613799892591	0.302157724452815	0.145895367709284	7.90936701981278	0.180589891066255	45.7027664553641	7.30891618850941	2.82450702199579	6.87304850880596	45.9711749886233
PLOD2	0.226628427850336	0.259562198962157	0.310980907079174	0.428707873437362	0.263230536296029	7.20921059687839	0.154569451199402	21.5424811192687	7.76153243096641	2.91024117920103	11.47577801898	26.5360839742908
SST	0.166193314255256	0.20607617218277	0.158159045963848	0.119372710756525	0.0644379693782343	0.452850816266144	0.38078096517174	7.48958189701276	0.317002795357213	0.213019775844496	12.0172308993281	8.25701462560423
BCL6	0.254659267323688	0.187991495814289	0.440583187545442	0.325292001535562	0.0917400248271276	0.559055440421787	3.13160365263914	8.8291785329991	0.250958303379806	0.700688304605244	4.66915526779596	12.2394436888665
CLDN1	0.351609679525475	0.0875007329187162	0.331930454207252	0.249744083428496	0.388527872642565	1.22692478370107	0.4908411685374	156.691343491163	1.03610110929589	5.45951966325269	48.6002642072014	158.185074715032
TFRC	0.131379265830115	0.764206576720644	3.56976151031563	0.35238186319464	0.445270867927305	10.1431800588879	0.358741679513521	5.15174429287033	1.08287936277991	4.7405369163152	3.098675762189	12.5501529709595
FGFR3	2.6636880460352	0.196823965048202	0.165041298914842	0.593256158656747	0.0572045958044046	0.376426817753625	0.216366546646801	116.815563717451	0.647493197358309	1.69420151268562	37.6540084659165	113.93959098919
ADD1	0.818946629206525	0.174199985414464	0.180988011323899	0.244795027581414	0.103096902375646	0.365620617417521	0.899251224906987	69.0417303267643	0.492185519657561	0.139315865721172	18.1052879819716	70.3203078199461
MSX1	0.315531229327576	0.165308665023703	0.206477559137598	0.212872786826428	0.105613720249593	0.369382359198682	0.376276988339535	33.5380877069709	0.394371361599339	0.14403519753776	24.052140426807	23.5663042322981
CPEB2	7.68618560540468	0.204788880868351	0.139500993490233	0.230608501500859	0.132321241462474	0.245501758221334	0.423740009663699	51.4647086393975	8.45870422323116	0.0883910432143706	18.4395716175559	53.2499301478848
SLC34A2	0.235044994398395	0.56978237203399	0.49197476397865	0.0819659194029124	0.098870787618561	0.432561724888135	5.83346058185492	78.4287882834955	0.277269175997091	0.116076698902582	59.2331910087657	29.6352973146494
KLF3	2.01457784096008	0.31366090628194	0.229934207842926	1.08381749070946	0.0915421761759492	0.601530866360768	0.334013270234246	8.58431430165147	0.533625390162866	0.507228100178676	4.32273315448154	12.0800184694002
PDGFRA	1.74493980751317	0.163978943465977	0.244358771094878	0.26888941029655	0.114697603846262	0.619770414538197	0.754635725728782	81.508875248601	0.270941601640946	0.120963778775556	46.9239361340771	82.1431460376717
KIT	1.00629494397874	0.0937470853434182	0.261002086800813	0.356412312648082	0.0880821199433077	0.868696239748336	3.99783415904308	150.302942050218	0.15816759448066	0.283991321851716	102.590227430676	57.8390533398767
CCNG2	2.54699365280562	0.276019435852069	0.124710911665332	0.401922220344984	0.0946470470577433	0.271692399243605	6.11711001638847	194.778726277817	0.2826174961394	0.214486683285323	87.0744464734756	132.77338480588
ATOH1	0.303725759415093	0.184842729088457	0.0811347560319463	0.437497097776489	0.0325862364423617	0.755170467179445	0.655941587173324	109.811155630341	0.908930441150504	0.172949787817012	94.4884305050928	56.0504817622999
COX7A2	0.648453513175227	0.190626702438933	0.132874078718727	0.490177313519359	0.081877957240941	0.34306708555109	0.238038804973148	6.88169420669066	0.317509939279085	0.236981964943245	2.05125900913204	8.53974389823761
NFKB1	0.22547155148635	0.214414884617683	0.126103935172197	0.534486272031247	0.169167483054815	0.583265698555777	3.87347029813741	2.65064667182485	0.89392035116219	0.245571331123722	2.42906576381745	8.15293386212604
FGF2	0.279216178351095	0.113093082102802	0.27423575301662	0.32741648083785	0.215918890246569	0.458010234846616	1.45506839835134	73.465682396895	0.246644494693583	0.120970711947063	13.5219666346097	70.6853845397494
CCRN4L	0.234779232655225	0.264163460526087	0.150903297543493	0.264021009792123	0.125962133094091	0.911953730829678	0.265087918837689	32.0361617559943	6.97382862699154	0.110212621000431	25.2693531983448	41.2037812091953
TLR2	0.219660048883625	0.0610994755151873	0.0986409152975275	0.0993655069841425	0.0844984578991569	1.95585793973064	5.25980078379117	26.9441828058745	1.80991034688458	0.425973440324143	19.6178763937005	35.8407007205664
ING2	0.218169715901389	0.128767722894925	0.121715824077148	0.326030572024209	0.0490083364408875	1.05323839787247	0.228618386006686	77.6772398728582	0.460165271675801	0.369545458288521	45.9191784150999	79.7808118496456
CRMP1	0.195097077930677	0.654157204467047	0.573118741108034	0.334706886231039	0.091872074203113	0.774275589002562	0.24392943257988	27.0564223921433	0.368600687814007	0.133645124644285	12.7282047023457	23.7087247156463
TLR10	0.392987024342658	0.083894588168923	0.0961542575563309	0.083034216875809	0.056178308114189	0.150757062757285	4.53420324892438	12.67191092742	0.411314725693483	0.145776091097058	14.6557365827919	5.64021094605384
RFC1	0.2371889342487	0.150385684118452	0.209362593774073	0.269659719760537	0.156746261306516	0.656466213699108	7.75791529305986	4.25279440971569	0.324726343905277	0.507693231856683	1.54268791900855	10.5192757938878
UGDH	0.550016361501845	0.146385097313766	3.92111059301004	0.787437454677366	0.0517462564622935	10.3302239981748	0.192942497429342	13.1846433596776	5.06099346116179	0.235902688291299	3.60886985338261	17.7413756816021
PPAT	0.139369421524817	0.278000741920155	0.256457673857582	0.254196297926582	0.0986689154114837	0.369936002692044	0.255992131100301	11.7487707447608	0.397694169635305	0.127611542448489	6.23194921190089	13.8917940602496
PF4	0.0921283754080807	0.0928950622005274	0.060504454049254	0.114104849095991	0.034762521636342	0.237471952161948	0.0854906339286069	21.5092179877095	0.606899668229997	0.0628703654855392	18.4846842930748	6.20613046043805
CXCL5	0.271879832269629	0.182661207666719	0.17683450873568	0.627284114847257	0.0806394121105706	0.726105879018818	0.278589006524339	115.090541676651	0.98560722410057	0.152192776490306	108.353951169585	38.0158075021331
CXCL3	0.195550749469653	0.275448755784242	0.27880615122325	0.356420799305776	0.121216986772596	1.62779682944612	0.193201042353701	65.7769596908377	0.969713800765169	0.181783262482157	68.1068242573802	28.9513256972215
CXCL2	0.142884689477408	0.125736738806383	0.172982874525589	1.26123108825028	0.198335601567055	0.605957973002826	0.148690085867648	105.755140394027	0.590018241503034	0.127358201378055	78.8059313650231	40.3094219568427
HPSE	0.577309476773812	0.237452162827326	0.235079427158618	0.269329406119373	0.0677200453030301	0.313289363967638	0.178847946216282	57.4995068464915	0.502094909632082	0.171418513760811	43.0278598943	65.0787237597319
NKX6-1	0.241950281258036	0.122768152159619	0.151870667427755	0.160321020111147	0.0941608883744969	0.20818485274578	0.367563908261251	137.754505260004	0.297799258552217	0.144193860094439	111.15840809732	36.7231258285772
ABCG2	0.305617176599235	0.092559021286675	0.105927250516889	0.151901656160422	0.146167581886415	0.213799714270258	0.717477840478467	6.40067775145903	0.124012739833054	0.155237188488217	8.61975342544791	4.06763752909534
SNCA	0.739439172317429	0.594078080682034	0.689700718022869	0.348654513547005	0.163285903509461	0.7105894848537	0.484806185561005	180.042234535458	0.387008125838281	0.0635852147962437	145.224272211771	53.614907351438
EIF4E	0.1138767686496	0.0886478254963618	0.0646886303084648	1.19928450423868	0.0418288907174347	0.627815352805914	0.160455903473869	66.6439602135929	0.824740092215701	0.104705456130576	47.1563392597469	50.3956055607274
ADH5	0.238256514587765	0.131169070248727	0.224307555294352	0.396943887148061	0.15900444848956	0.826567794462225	0.444070536281075	147.759901354858	0.354036377423711	1.00533723604869	49.3062336713421	124.532437242334
LEF1	0.379107755434552	0.513294616323816	3.74975207125526	0.481869283638714	0.121506001163856	3.53857210891315	6.18139622516938	181.729975126615	0.241299597324761	0.182451692533499	62.7903442885339	148.802371768535
CASP6	0.1514422370004	0.267941789568733	0.225306145195138	0.27934510301547	0.0903342726797007	0.989875401536934	0.213312417760535	16.1932973616203	0.237228306778955	0.124654060030871	7.98779334106344	18.9991571207102
PITX2	0.471099294098693	0.212867904103054	0.209530483245663	0.424881526930914	0.0686684602519056	1.14458134112631	0.128854107016045	173.95951085305	0.454823996666065	0.172266942216175	130.922093983798	57.0482239348447
NEUROG2	0.274731377669839	0.176294999429459	0.0988330855402081	0.170387010343815	0.0683005239968954	0.347400769715217	0.324905740646823	82.5117730399576	0.301464015819777	0.139546855493185	82.0122682811628	23.9753336390118
CCNA2	0.182773094825294	0.165771910165386	0.150632705038809	0.213370876570844	0.109161098066608	0.552947470285218	0.91890732747848	7.54400191136973	0.368485640078319	0.308353799954162	7.030587726929	12.2310622986781
CLGN	0.199414303255305	0.0524730157900901	0.0957309346325588	0.263502698829466	0.0669911564326125	0.179304175302812	0.202762987000104	14.8963078633043	0.109785876650327	1.08649836265616	8.06917825755312	12.3431166745961
UCP1	0.167051874740364	0.0696447659953297	0.0999239262871546	0.0918400700613009	0.147542171386651	0.246568515415662	0.184899671827775	1.78274735397143	0.165726552324129	0.124887547428073	4.94195435348216	2.43813301338156
PDGFC	0.225614263404765	0.136236660211612	0.0953594577902663	0.128943373578261	0.146154752212792	6.26826320568463	0.276983039411548	137.134571515021	4.94261392473694	0.0855433070509779	109.632773029561	39.8863890474754
HAND2	0.477369738980818	0.171414916086139	0.14426417311211	0.265585169126832	0.0987304413577951	0.282463926568794	0.618741437602161	46.1840992499381	0.301676465601889	0.17327618175944	31.6668417441374	24.2850655892263
ACSL1	1.63806692540044	0.444078138836933	0.246672993717109	0.511267650022603	0.0596701425187896	0.772952224902984	0.40104659330856	10.4277619099936	0.504004508640495	0.241117331693799	4.47350601133553	13.0455988308099
CCT5	0.199683132652331	1.28762278964798	0.663002302125307	0.450532308952858	0.137643677388933	4.5316587738149	0.395084608945578	2.71993244426332	7.44577401982125	0.194845248366416	3.20657795474696	10.9105079767526
SUB1	0.125150821741025	0.285953078275778	0.0781322923126589	0.240727910030718	0.0785974666485553	0.467693296354758	1.61939463149823	6.96502052841853	0.773888364061224	0.141861284520337	3.26472896423593	9.37382811288665
SKP2	0.185745374649809	0.510693693872706	0.324587345067652	0.324922808160144	0.253185784698207	0.66073347750925	0.390740775149294	9.51658505702308	0.810380699869728	0.228638398262058	4.43160496216032	12.6941082690273
GHR	0.387668450393749	0.237788856446418	0.756567215978204	0.349402292988318	0.0530344115978427	1.26770625451574	0.132652949068441	132.944524152214	0.204182090835829	0.255479402515318	79.8470787528405	67.6003143952199
CCNB1	0.107462439083648	0.165093744855794	0.22566362725399	0.243808908195408	0.163533242700493	1.02020110171221	0.275047422658266	5.62697256781355	0.349219837846807	0.861423077527612	4.40139645272922	9.29525405555858
HMGCR	2.03132251259112	0.36274734947338	0.158532593256805	0.648426979417043	0.131010278468884	0.345583131746846	0.279608839238219	4.35406771073496	0.857994036660078	0.166332273483801	2.28665206888739	8.06732539601495
F2R	0.270452471973582	0.195527346585802	0.331583332537214	0.294430319841617	0.127821352150401	5.96790816004822	0.561831647406894	128.00669656749	0.409025014583521	0.100676190869912	55.5604432190601	118.285562369693
AGGF1	0.525656631196299	0.127290638079821	0.125577075142103	0.16476492606652	0.100141390915707	0.195854370238457	1.42165665030564	33.909505072428	0.218785042486688	0.155244557381404	26.347923005886	41.6700398458847
RASA1	0.827451108930968	0.117049546482383	0.145432532540251	0.205504782852129	0.135400069800046	0.52724508853482	8.07018768792594	3.94646752679307	0.266166095892493	0.19013132794863	2.51463786207958	10.7983054700159
APC	0.816288604422886	0.100232003033721	0.304324389943611	0.221158544218249	0.113954120249893	0.252599174839066	0.855567905298104	10.8223614357547	0.167994925495359	0.12591136709392	1.88684009224161	12.2049972696238
TCF7	0.404875294949341	0.107859616946993	0.129821149963691	0.160960879166499	0.102596819628255	0.243057452935727	4.95165629857991	62.2526972797697	0.475811229547889	0.133291018471107	59.6447544103751	11.6797100734141
EGR1	7.55069667907155	0.22458932318005	0.343212459604527	3.05138440462694	0.142964364741279	0.531211613350239	0.617317440276277	15.5462018447435	0.60236718270207	0.289439466689643	9.38815582958044	20.447332530509
ADRB2	0.921129034668865	0.0818495202633612	0.0738668885474466	0.233911725276936	0.204533500684873	0.26365357480152	0.459861251413405	157.852014397936	0.608295533833874	0.186703840358869	127.714067227006	49.4947135464106
ADRA1B	0.180449445254808	0.116880153799341	0.158083921306484	0.205317873645853	1.38240735809024	0.311525014853031	0.532246519255997	179.465748191994	0.367294341519633	0.149120773653524	127.45939442635	65.9989425639728
PTTG1	0.26764343211234	0.146513038985884	0.205085479725876	0.209042097428451	0.218339092076319	0.419474163284388	0.375912277619746	38.9903015970742	0.317636061076727	0.405883768732979	17.6386886767951	42.6474201497989
GABRG2	0.126637183943381	0.0695816890865623	0.111190960544865	0.092801666993023	0.125088401315256	0.177055586618771	0.125774803204633	3.72857760881369	0.23387213638756	0.0785132382850524	5.38434889092748	1.26900792138758
CCNG1	1.28804858518617	0.115349754091258	0.160638888165499	0.237507348427153	0.311040098532095	0.423303568057117	6.14490620316436	6.42894674163774	0.258363068886386	0.25920278425116	8.08931411894207	13.7084791544366
NPM1	0.0777291909915211	0.265933387001607	0.174851527216724	0.158376229474296	1.43764612436467	0.690508646210916	0.226735198612352	28.5893155621246	1.67864321668992	0.0819891079379924	39.3547815954014	33.7474788706034
FGFR4	0.339231936615757	0.139429273341365	0.206411661833886	0.269809322587527	0.102071126014162	0.495228602505234	0.32828363139785	122.175538838362	0.389539122527844	0.172380797706477	114.02248619466	43.4061225577337
SLC9A3	0.475679104088888	0.161104851069085	0.13615347412806	0.197049430241048	0.0688718448150186	0.303510976029603	0.267458948675839	51.5761504859171	0.301927992374478	0.137089325167163	50.4177670617544	7.25700396379856
TERT	0.278629839657518	0.151340393089759	0.175893029250753	0.300792089643427	0.110723474468299	0.492479786426226	0.540945555590177	137.167972601274	0.353902441595376	0.186099978502103	111.749728121861	59.1666357427355
SLC6A3	0.275211302204591	0.185798716389004	0.143781866982804	0.20138781801025	0.0899140353570395	0.370983554626963	0.345882529282993	18.7749971055409	0.472990157031153	0.185348738224789	21.1560194760075	7.44856432588624
DAP	0.192166144911896	0.330923749229292	0.283295884809485	0.254183268177823	0.121671207153159	1.06705703025577	0.615768577321747	31.700474779758	0.905050949173081	0.199435426764694	10.0661107675885	33.9919323475559
HMGCS1	7.43125100636332	1.04178657672813	0.213079864180627	2.03223682397163	0.191511978975255	0.511470187607317	0.176258559379686	13.9762449857777	4.47234983842196	0.196747912921465	7.05740713158888	19.6503074558147
IL6ST	1.19762514124269	0.249647764211341	0.141521312970446	0.665587743088628	0.136311718055647	1.36506380292359	5.84184002388766	8.65501774017675	0.654409177217536	0.250489814873925	5.10750066099922	13.3330742903688
FOXD1	0.284039258173142	0.309781225694721	0.167846868083647	0.530117699641146	0.0614513656185941	0.476571487248881	0.357355302230866	174.217250323208	0.782922420427129	0.3145714671217	65.9205075521486	117.17375114327
MEF2C	1.82600414107767	0.443568699607386	0.317364901346374	0.355662346293572	0.0907808929095495	1.2410684950035	6.26895444247802	49.3275058148688	0.212775440435735	0.23375773547157	21.373020906216	45.6851506251324
PCSK1	0.129598553624092	0.16735955360471	0.204282788298557	0.278279890775259	0.0738686712168451	1.54980618039587	0.189770289209525	17.4142198447432	0.895507645051738	0.0985157819025377	20.0581208544275	9.33615188919575
LOX	0.181743071705562	0.219025533310234	0.122037094243241	0.279480766255642	0.106205263880704	5.92650437481887	0.160206137624321	175.427299620877	2.50960655115382	0.474008416660975	96.2435350296846	99.4805184772801
IRF1	0.175263605230463	0.111413503790725	0.1256122903158	0.241162782499437	1.24912704027782	0.322342721757256	6.47510630751609	7.23685099644894	0.289877029513963	0.697601221988389	7.62094432591566	13.778793393874
PPP2CA	0.695248750175387	0.189332109566145	0.139624769551466	0.295650402691165	0.13803725813286	0.568278556092004	1.22509627291886	5.25510734427981	0.581430473559987	0.206120552373403	3.07321197236559	9.45306057988845
HBEGF	1.52076990773794	0.532621382134572	0.308238823461989	6.55842680143669	0.161462276777122	0.82349605615994	0.30848474378428	76.3956545430431	8.99766045257586	0.20660608236382	19.6928376719548	76.4032232210274
TAF7	0.23512408582568	0.140732259029341	0.113533193043145	0.161369209242472	0.0939084194994588	0.336660375983477	3.65487638731012	10.0184637990502	0.340244074371119	0.141757717431921	5.70369805226611	13.0865759971383
HTR4	0.177913340524842	0.0566855176420154	0.0936899572979826	0.0718536042142552	0.268017974937714	0.162713612463128	0.209768248339374	1.71440108764458	0.1448913924402	0.113478600116193	4.73051202198792	1.03832099648966
CSNK1A1	0.426695078710547	0.284722522374393	0.203270697975599	0.455105017137166	0.125019179134286	1.04056074117519	0.395213582380993	3.65568956413634	2.65481698232147	0.312183596533467	2.14330974354564	8.43168951671547
PDGFRB	0.599307083106595	0.175615568073564	0.54029149420117	0.74804644975285	0.134842336694449	10.6702168599796	2.1422168809573	172.447687915352	0.409138909224988	0.131653798260711	19.958166789749	176.558385920207
CD74	0.376860203531369	0.157723950626236	0.335327733573796	0.177778603862703	0.478883268953608	2.61733316258495	8.12179874272914	116.716168756851	0.324272778626777	1.16645654508318	75.2964800892539	124.186549995673
SPARC	0.365124518956267	0.262867264799655	0.390615344242203	0.529370306966063	0.16875484420515	9.72427686302973	1.46038707720706	219.901814742123	0.558132005640434	0.257925551468663	84.4925510489849	206.57391512285
HAND1	0.227545773284181	0.135656169194547	0.114038224215734	0.212354860223079	0.0982743870072475	0.350878364121754	0.23284667029318	16.1102328154227	0.517484917239103	0.230985941322551	17.640800990565	4.80967436975402
DUSP1	8.92955386127133	0.204055244323754	0.226583778702407	3.98151760934258	0.158949620251146	0.612497418118452	0.882502345019038	25.1991453176584	1.90442989677801	0.104612211811243	12.4604537883018	30.7078663674125
NKX2-5	0.269689565858283	0.160721173224708	0.22820024987595	0.16828785044141	0.178611920238473	0.384833329777658	0.351813665417441	125.277905875418	0.330832830595349	0.114814187088561	107.913020256184	33.9785006432278
DRD1	0.292192512684066	0.11464793496519	0.102795869525849	0.158895249812857	0.0734172914763253	0.282439574284883	0.249556121985587	10.6795005872625	0.409086522939953	0.11837400865768	13.0836267380126	5.72085345773877
GRM6	0.422333213204793	0.168180620267186	0.136723858427185	0.189166900852919	0.0807593815562819	0.376872767028251	0.353083272617467	32.9658098437361	0.382660594303333	0.121258641744998	34.6799504861609	10.068042739841
IRF4	0.23865552987831	0.221267085392623	0.574850795886261	0.209869364098035	0.13721963601088	0.570083676091047	5.36540471560916	31.9216530719675	0.280711797544044	0.204204912331582	24.7288444321311	20.0822377855562
FOXC1	0.395876792010648	0.224897978654842	0.2518504102026	0.283097771689163	0.116901805857722	0.592838982277034	0.472998828251773	152.892905396189	0.598596683248096	0.245736092708774	58.6419553611581	106.703965191641
NQO2	0.731429087417422	0.249709849390244	0.172800894956785	0.350174117717169	0.109870248970676	0.541925452185063	0.312344063830793	11.3857861806493	0.43979313855319	0.204473674296111	4.81999118044621	13.7780550438371
EDN1	0.388248452474714	0.363380723504916	0.216358620381382	5.3913857948343	0.201677122828765	0.895680488340902	0.227094683192311	61.3139545678045	0.923319856937425	0.146759885246651	19.7291018448596	59.2391134022853
ID4	4.07492835729358	0.129227438301614	0.211865248778186	0.647276521953835	0.11745213676442	0.439713190949905	0.361200179430754	104.320872505249	0.187953705908652	0.240777571740195	23.2338168588797	92.7511863991607
E2F3	0.121920260262325	0.151783582460758	0.249907137000405	0.32639539260713	0.130967393660889	1.80572883135873	0.188539468877875	85.350082225805	0.300424507124386	0.247485661298414	46.3686217211907	86.3631273676024
MOG	0.144697805857006	0.0701402209423447	0.0649203284284811	0.0892799152116543	0.0749484562032624	0.145916597311936	0.200989083435316	3.76057871121574	0.220047807731554	0.102308648031638	5.82518071944348	0.759860331042183
C6orf134	0.228106518812587	0.220274947137383	0.253944876299383	0.542158082384677	0.149630036705262	0.726881554815249	0.360541793118734	183.983652631735	0.343191533834591	0.272442796295847	79.4907009289073	118.726385122811
LTA	0.259127726891664	0.112909281524136	0.146802147592998	0.151303496833856	0.148643758085058	0.189667501628533	4.48683704376381	12.2990041978357	0.506537119493442	0.110542068246984	14.1601978357563	3.05431028392964
TNF	0.214543329412678	0.135459624888271	0.0921321494918202	0.717032026483272	0.0984569855807279	0.375028895392395	7.33918003557374	139.481892297593	1.26194069192793	0.159267291644918	130.303165067793	40.4027623942973
HSPA1A	2.18627084732962	0.260570218279892	0.48597476322532	1.14103852827658	0.665279857607369	0.511784911629469	0.305436146798227	21.0995271805766	0.308147292509341	0.369301446070936	9.79906210982501	25.0300809170799
CYP21A2	0.229614853116045	0.154924944121513	0.106008298327008	0.157866735147655	0.0932039401618362	0.280134765357495	0.272725626849888	11.473386910028	0.280059616787713	0.148796491480113	14.0295898391663	6.70250480969365
PSMB9	0.154722820323917	0.158701468525457	0.0914912865006802	0.189427045330198	0.367082344509021	0.781270581344788	7.20687976437757	17.3966584525003	0.40702997136334	3.09011769622298	18.6585871421794	27.5548960065376
HSD17B8	0.474594751639077	0.183196619291378	0.185184740994262	0.230713070477955	0.0879206810801006	0.451769830141203	0.414373915980037	46.3809194118588	0.340359480560264	0.245619506616731	8.97575876254342	45.447722972768
CDKN1A	0.307694122357985	0.235034248401762	0.330779360731092	0.824653995954895	0.264848496393743	1.2639121017253	0.179036551629636	55.9663892477001	4.76457720640756	0.271512207366562	32.296328886616	63.512031536414
PIM1	8.38215741262028	0.197101575266235	0.129921650557209	0.455717652810563	0.0541422625631313	0.614078762399756	1.11727867100627	198.47630077147	0.975328091287412	0.351472883302964	49.3122614914387	182.951677746843
SRF	0.433291028233706	0.269611640190872	0.230970070002293	0.396403428626949	0.118206292756093	0.442375655800441	0.591285691338355	30.2836580887535	0.320948859976102	0.138354240345217	18.0795434586091	35.3046947931939
PNRC1	0.610385248981428	0.219644052351411	0.174377249756704	0.288423457674745	0.631985972230287	0.457846966294314	8.20473495390323	120.599546773982	0.312219641423122	0.158212751702609	80.3767647486111	122.310010055487
POU3F2	0.369008775412914	0.154315248260843	0.0999559064138646	0.186885672626895	0.0926064535029964	0.258270654795505	0.295490057579289	71.7858631773943	0.414533970704408	0.212874040666919	69.8534006227741	11.4406265907293
PRDM1	5.99034603152299	0.209938219528987	0.0958110126318813	0.291175977543161	0.0992008867217493	0.393171450097436	0.772445004784391	83.6434809829083	1.22875190091685	0.196002307108834	34.9639739243342	85.8422407807874
MARCKS	0.380417642669478	0.155490942509919	0.244722144900195	0.255251076450601	0.221379548343174	0.505943855529515	0.464500063102169	50.4924191797847	0.412321394359012	0.168960186034216	18.1451487793234	53.421431013438
HSF2	0.251996824043682	0.141979869405587	0.168310310272157	0.186398686844563	0.132102295596854	0.426201312983132	0.494563834272638	65.2440417135685	0.267546801743821	0.0932672876086888	43.3617899203802	65.0876268546065
HEY2	0.253090145411724	0.254208958440397	0.377086614936351	0.227595448234101	0.0827437309141648	0.500013578409079	0.236043580448211	137.720918712527	0.204743177842013	0.217731863088911	105.656132389306	44.0458024739733
MYB	1.59972529858492	0.129953270819241	4.45368597176142	0.673120454151177	2.47999464898679	0.192187158080358	5.44523560573819	77.3610026764736	0.108795571771293	2.13784169935909	44.4336121121619	89.5762216343088
TNFAIP3	0.177471454664431	0.321691397958476	0.183201669510944	1.30113846784458	3.45020677396295	2.1085197316099	11.0079556911668	6.10575596035268	8.28774182750343	0.262113312357539	7.22129661794337	21.0413478174398
ULBP1	0.0619898037639789	0.764143501621657	2.90192390747932	0.374037834414233	1.14519933818687	6.06328045251717	0.101369784111676	2.09608671813109	6.01161580165963	0.10427918115574	7.95745607091786	1.40253324490238
ESR1	0.291411299060147	0.103715633463951	0.105648573392415	0.20814851332853	0.10767206846725	0.52514840916672	0.920929342379548	140.005997419663	0.318576270374485	0.222143335346275	121.118733509222	52.9590041050443
ACAT2	0.364638012750814	0.130904437070817	0.0724977507919259	0.13376317878715	0.182823520622373	0.239511101596355	0.289012937870288	58.01253539464	0.347172953674798	0.175007334066077	47.7854920348255	66.5172549311155
IGF2R	0.215194609207515	0.314157369895156	0.307738552908884	0.52264867588452	0.155957321214608	1.34330226524556	0.212648637058141	7.30649708767531	2.62939786727129	0.20883007560618	10.5481527885935	14.8282203072872
TBP	0.287155756314447	0.135627155500377	0.146464407172177	0.223685438578168	0.0839760660384876	0.430903472379429	0.605456924897058	16.4642853860459	0.495647637743343	0.167939624336653	14.5062583186754	22.6374490175145
SERPINB9	0.4653566955546	0.0990180121247257	0.0993424417517024	0.602046749691717	0.0937952321024676	3.54940874896571	6.00455519990322	101.482438700822	0.680446041040773	0.151622517980707	54.8613779617213	107.346002391379
TFAP2A	0.792925583357449	0.46783712254078	0.380850516259309	0.747267208005588	0.75445913231775	1.10435311759701	0.174844647427311	7.62717358002609	8.29751878046207	0.318371660570216	8.55326321676319	15.7266552365316
ATXN1	0.287110537880299	0.225272154749342	0.204913507331178	0.354604314285554	0.216750542976524	0.976085727808357	0.486568605603557	31.0809606538432	0.484350438526911	0.123118014365614	14.7494836237935	34.3479893841363
DEK	0.185132856633216	0.386403453412219	0.359560178710863	0.318408169549512	0.181256718167486	0.925267678944476	1.47398198642936	2.91664495117647	0.26881308360744	2.03743603673426	1.71825611440508	7.57577942806533
HIST1H1T	0.0878642767182544	0.350098887042181	0.677153150596294	0.103842441457894	0.0913494997180584	1.16897592423302	0.11469555555574	91.3131895273769	0.73064269577515	0.111940669055167	87.4862325729975	21.878196364265
HIST1H2AM	0.0809133690206477	0.0798688032522451	0.128846282424553	0.105431282650305	0.0936718520817228	0.288139643629983	0.554430310511096	46.148432684997	0.188685224306892	0.549231985590062	37.7959942774354	52.43193540144
GABBR1	0.370975632018337	0.120858278388364	0.323202421552166	0.453535306523635	0.161168121559364	0.407329652247655	0.436726611537698	43.891540308491	0.470479527076269	0.140008014430695	13.6612875633815	45.9925724435331
FLOT1	0.264753350710523	0.195082437737824	0.267067043782293	0.362006161151101	0.126929224034125	0.787871267820442	0.497313354287559	19.9084918936467	0.459338197672069	0.212326766263832	9.02070436825459	22.6170180830135
HLA-B	0.44056180986686	0.234423723683494	0.280655938029224	0.264549317836941	0.217339186934806	0.610082103175245	2.96257803358388	39.9017178348267	0.452797588606192	0.340578933567821	12.6837800838882	43.1168255836961
BAT1	0.320731657178447	0.162035264017326	0.139574619382341	0.22616005888862	0.12204718940923	0.453916868887234	0.816264849990771	113.379423736512	0.337174148373763	0.278606575536529	55.8813499934542	108.863339626901
COL11A2	0.385318076466738	0.199786958853607	0.165423220271187	0.266840707839049	0.0998397755274356	0.515909893227888	0.374786558058541	34.0328505253573	0.419456328869007	0.17715077907049	38.5821284512239	18.8357655473226
TAPBP	0.245808338231743	0.188979881452443	0.203241299536885	0.302891802730993	0.495040639360446	0.501825052979776	3.60117458451109	8.69128539273052	0.428025685502296	0.297271236402088	5.80415642020278	13.4859868244307
KCNK5	0.358332501417246	0.11037853443294	0.128556696162439	0.188186379080261	0.135599397161571	0.262872186819777	0.63705080341016	103.190029986721	0.228340933070923	0.21938118136978	91.2167969918436	48.6300260060243
PLA2G7	0.109559618093701	0.426782359080333	0.403106474378713	0.145699108196533	2.55049674906792	5.45729247533555	5.10258296989977	29.9588456825066	0.699559120689572	2.79960509035079	41.140386207276	33.5774942473689
PKHD1	0.138580274099996	0.10437836999183	0.10353347948519	0.0988811250964799	0.167910059323274	0.157964785469606	0.252833154819371	1.9164244285784	0.176263583791062	0.08315188000935	4.56681051128206	1.19934912481047
ELOVL5	0.235753015049883	0.364459452596699	0.437549491640313	0.369038441146701	0.267210062285229	0.918864436550661	9.73715496055328	13.9911154506561	0.56070818027219	0.263974479266033	4.40754484530018	19.5105440847396
EPHA7	0.234846011710936	0.151858851771586	2.34422975474946	0.258485001788215	0.05668299684034	1.3617681838775	0.177180289560639	11.941713339121	0.18028241963162	0.279044909075199	13.3896196480012	4.88167686691562
OSTM1	0.24297309731679	0.166347715038994	0.120962926286286	0.223440197347392	0.123461228202766	0.507074398789382	0.463145317560802	18.0974799961661	1.48577930421539	0.117136923153096	12.7301717240575	22.6310227132834
SESN1	2.72712379776055	0.0643054811149966	0.0861269053592532	0.12456364169891	0.17329516542796	0.169705059287734	2.27866307858917	33.3507770420949	0.113303624097543	0.12797753768411	24.3710923733678	39.8332264465202
CTGF	8.50009942610047	0.214078525875932	0.209153246120868	5.98448309475491	0.195499947809708	9.33694593100935	0.507611004928194	158.685737099499	0.69309028090616	0.145100308652694	61.6564449123213	155.07308028648
MAP3K5	0.287909711690984	0.171117445298314	0.291399786508664	0.581894542397959	0.119423258767687	0.648658887123289	1.57801217321755	4.1887261303646	0.265668608491813	0.260675490659208	3.02141122043384	7.91503137640367
IFNGR1	0.110862298205631	0.175158745752995	0.191870492780509	0.331485175667833	0.728237147720424	1.49883853245891	7.85723230861095	3.25566873973733	4.96220085769492	0.392277665095909	2.65619386557568	13.2417918787811
PERP	2.57319597968766	0.579626782846032	0.422629765437071	0.874540107632089	0.185326267722838	0.730594616221455	0.175239167203643	77.9650217998434	6.78132206907981	0.219113475552977	30.8100373871484	83.3662598302182
PLAGL1	5.59888352246384	0.158188703127042	0.153894223525419	0.266033485902044	0.125708418173369	0.781075676180048	1.55811534908713	68.8272170181502	0.428310883825424	0.134068932955044	45.233771867438	74.5640711753812
SOD2	0.114107648971204	0.202222866104963	0.177317953075052	0.430912233022314	0.0958512578642458	5.65420749454974	0.698621523678303	18.3209872707802	6.10409689548954	0.454702527234121	8.82050116229761	23.3408770700197
TCP1	0.370375831758322	0.251285835033972	0.237616244824155	0.249630009726459	0.208917603932778	0.548973266533433	0.519046613744922	22.9771879550615	0.496385295272418	0.169792556446503	12.3422878977971	27.1892400977955
T	0.365542950207413	0.165765080668006	0.176128950457987	0.283343418250904	0.110793162236239	0.623678225217696	0.468353444846025	138.308381690393	0.42234778754443	0.25524478908936	122.878889493623	56.7464933917333
SP4	0.257408997196028	0.184983094930584	0.296925145349324	0.314118528233813	0.165427631047443	0.269589626309568	5.27993354542259	37.825936413991	0.23559754855245	0.274258271451302	16.0642323184295	41.9399160699482
NPY	0.160179466596953	0.167248388465044	0.198761694548933	0.220598162227168	0.135454266630644	0.766912932195891	0.395124910696165	150.164620999643	0.467689031412622	0.226271331670557	125.106158201552	50.6982754901928
ADCYAP1R1	0.870433463506893	0.143296393212753	0.155021290912623	0.231237305234344	0.0817692650992751	0.213461199885906	0.661316833283992	16.7499551581973	0.246348762994188	0.129477425903318	18.3217972416513	4.99768722224255
EGFR	0.750486145632628	0.170906753435551	0.437737640149685	0.563255790069457	0.685769952809889	0.962800075493353	0.158487901968517	41.5163460573915	6.7350868253303	0.333204993624363	8.12079523674003	43.3624717190889
ELN	0.393635449572232	0.142750136878845	0.184237589750783	0.25873275822125	0.113175011258686	0.499013909078809	0.347220427463673	48.0555367310878	0.251579733692095	0.27327775463055	45.3156690373367	17.0294195138274
HSPB1	0.967196393210591	0.251388892561741	0.242107944282026	0.427354932115153	0.152036013562308	0.66304895542049	0.433552885229449	132.565676524834	1.17725328759391	0.352962886265395	49.7160552430971	134.83606930485
ZP3	0.144160664623912	0.179932350530902	0.282375900574651	0.235680579982871	0.14084182542797	0.732034105257381	0.189795370457428	168.480124768198	0.968784081433851	0.293362289620817	143.841425285186	54.6599650437268
TAC1	0.150573087670768	0.114132379522251	0.137593153431921	0.132060939284731	0.0568227797135589	0.220775541815642	0.210789123225132	10.3769020058316	0.203606245939281	0.116187788217665	11.0745353115311	2.18393349503773
EPO	0.28879857124919	0.140163862678854	0.191696673065136	0.222119983560161	0.124218076693789	0.26842164775947	0.342125032866258	131.179462224797	0.275145226622413	0.135133004006623	127.762973550206	17.7169157422045
SERPINE1	0.305444073324392	0.339533324725477	0.242048437572226	0.944930665921768	0.191241429471432	7.32970635943548	0.323211198504976	32.5945981671175	7.0497625438969	1.09668408241742	30.774376021195	6.21282799393978
PRKAR2B	0.263169555623803	0.101097176165316	0.842731736562568	0.370560308040906	1.77851458965956	0.914091251747488	4.30731325108302	132.806821710171	0.190657353303013	0.204520686853539	64.4873523341837	77.029446203625
CAV1	1.45003052624072	0.773645991435469	0.3807594898289	0.286920111545779	0.397164105208993	1.42319380317033	0.299812267086574	32.7052548886382	6.69916233279444	0.123287516736037	68.2602804942961	72.6935916266666
PTPRZ1	1.01379548514161	2.38905647412043	3.35966554523074	5.19289349352487	0.440401474075442	0.338621858661246	0.149823229190222	33.1909951693675	5.36013453447974	2.47665861261973	13.9370881868309	30.4568312377179
SND1	0.332602576066495	0.346237579506474	0.299178551677621	0.212197131692776	0.1581390453988	0.496068554035986	1.09935028736115	21.4944371914372	0.76442899475273	0.135356197443545	9.37824053749954	24.2960525093463
LEP	0.197415525546034	0.17664318717434	0.159450450777294	0.321029598288554	0.0627419569995808	0.423370951691655	0.187577656805796	39.1075788741354	0.411781396357183	0.202153869695411	43.0708550125318	20.9550960235537
CASP2	0.350680138638273	0.179719883449277	0.286950819745157	0.240258805761303	0.240714894841937	0.297492705606624	2.81387705991407	21.1961774949676	0.235726454798074	0.237040258023118	17.4170060748307	28.6577378920389
NOS3	0.278979640997076	0.145255036649989	0.170827565881264	0.185057581906662	0.108700753481503	0.506283668747934	0.335883663340736	37.7809832622827	0.336870538678906	0.138994359317304	36.8645685807231	8.02525399838879
INSIG1	0.246273572508457	0.265182343172841	0.232559340642064	0.286308299068249	0.201414807598096	0.174549331839042	0.993897714046808	45.2288181029658	0.324568151351258	0.189975845442883	19.8749347517653	48.5964104459099
EN2	0.265305695935222	0.26710369538485	0.183760792184785	0.197941283656454	0.317235457782904	0.244054285352747	0.409985925260772	105.538198745207	0.353092255985799	0.193255352384731	79.2689866418176	37.4443881013018
ACTB	0.742951517336331	0.177656834422181	1.00415440064702	0.560964516961522	0.164996549835091	1.81019114951771	0.994537717232398	249.983126624036	0.263968298942545	1.6170607135632	85.2474007834876	206.513940853098
EIF2AK1	0.270024006653438	0.359850878837136	0.353777019131881	0.32543147471652	0.22466981909485	0.742624700609439	0.947594363830517	4.70637942694944	0.487241029910637	0.233238308461141	4.16631575875646	9.49797486089976
TWIST1	0.340745639022887	0.20843840581065	0.206560509489932	0.362912918150846	0.0998185485311266	1.31652101995103	0.269764176773233	33.8704107184552	0.762551279179143	0.163163990072635	23.3885403895508	24.6525871167246
CYCS	0.355909813201413	0.148017811528352	0.174623018838906	0.570958670611977	0.121085646653803	0.297365900796734	0.399586334074429	76.890122047725	0.248261170596507	0.238045617598331	43.079009909279	41.3864496386983
HOXA1	0.15784052068423	0.224656144833575	0.135973825001298	0.216146979256805	0.0764352899613003	0.682949225039446	0.233368973337985	37.1250128333051	0.706148363135658	0.17291409368111	30.5577795864711	19.7612685036428
HOXA5	0.166497942114414	0.171282870296061	0.152463415198679	0.204742986645009	0.0697753654363961	0.963350515281271	0.199018523355027	169.34188580347	0.4894685192392	0.273167961661484	110.435070780289	66.9340356691553
HOXA11	0.18485842977134	0.0952498306477513	0.115697375579147	0.107044785204579	0.0796409307386407	0.144085097918038	0.169564934745767	3.91767340248221	0.237386947496683	0.112715339312181	7.68177473749206	5.33497137156784
SFRP4	0.425711125756461	0.936298312108669	2.73774569585488	0.250487568954997	1.66221684704344	4.99245905177925	1.88982165927109	28.2312767208375	0.0963545285499759	0.260115631921353	32.6231639787518	19.0390130513336
GLI3	0.217186933845254	0.230447532562611	0.178075131466218	0.282313682084499	0.34211212580492	2.95033758567316	0.156591190517307	42.4505947668262	5.12533641900226	0.22964681082644	26.2237864483008	48.762724386496
PGAM2	0.861033518313721	0.15965703938236	0.183854020416833	0.300480843997244	0.0756504771911001	0.434211756372186	0.256985116073215	156.42375924565	0.282859894095907	0.160112359629284	134.920365410338	58.7895829459512
CAMK2B	0.523430797178361	0.143850147405948	0.164006037567199	0.179786760119909	0.0993595767593968	0.24013735178308	0.635505000915735	97.4245357937782	0.256552414352989	0.141265661715815	91.5706861321888	34.1399497148624
IGFBP3	0.199220261770203	0.336945565503801	0.314398337578006	0.645441383632029	0.127822227190704	1.62008232195503	0.278247095761123	42.3647311525999	9.11481302178723	0.29638815138303	16.9501281464771	47.0640139673418
GRB10	0.220768665576773	0.166454275683683	0.624301806513889	0.957142065726245	0.457518053328299	3.11362612990414	0.171842612651156	171.689636424559	0.481413257798223	0.30952065676897	60.6829642602193	152.395763415263
CYP51A1	0.859011280954809	0.269854318354051	0.120776900947547	0.208569099522567	0.0808140086989954	0.608467126513191	0.159466462139084	98.631444435715	2.16984863956057	0.131632754791948	52.9489972120748	77.7525021130274
CDK6	0.690844660000399	0.246856152324012	0.503857419761152	0.158014925638393	0.0807097241549364	0.528971632393898	1.49755520312028	61.1741748897663	5.20871709618116	0.093331342465889	18.2812784163369	63.5383593424937
CALCR	0.173882641857489	0.0578323272593232	0.0760935255816502	0.119552070479225	0.0785156223398433	0.213792908767002	0.172595343765589	2.68392950747424	0.301290125809359	0.127597291723255	4.95665472631712	1.5369639282611
TFPI2	0.160294071942681	0.109620493000113	0.0968866872240662	0.281780398045276	0.0691631250644017	2.5357125953287	0.329967671853992	35.1300347611274	4.529352927646	0.177689329034582	36.7291355327001	13.3977458222537
DLX5	0.0987378789311626	2.54327508397424	1.79217099085064	0.206121257010542	2.3356929261744	2.00911636770163	0.17982281862837	50.8176083341298	2.74117170600695	0.104656877374683	30.4773802981361	38.1773513693733
ACHE	0.41090933411284	0.118552209726999	0.116704689442473	0.131711450880636	0.169644266405314	0.174980296494117	1.34867065815884	139.011401782682	0.191696862955384	0.124119837264854	102.27232424124	46.1470040328385
AKR1B1	0.193545914678693	0.292495156434455	0.458456643992123	0.209461810342732	0.0914667676293137	0.749658065291506	1.43150951449798	28.7250362917532	0.413383819271771	0.0993412044338304	18.8870745746382	34.5083973812633
EZH2	0.239727200527177	0.287689533563438	0.946369150333057	0.233828510586955	0.176288259799239	0.341902774960002	5.29362841172395	4.25712449681679	0.175737409999603	0.892044536607875	1.6784645209178	9.18895990103297
CDK5	0.163933087091908	0.509398798776373	0.577561300943966	0.197121887879649	0.100078116052207	0.339533229893225	0.358227757720096	13.101017137995	0.522090024813342	0.165815657778175	7.75906250273368	16.2169161631899
MYOM2	0.662146059105665	0.129004040410802	0.131981330988256	0.264953467279964	0.0939966473869678	0.245390164479257	0.30894982401896	62.5926159597685	0.26641932185321	0.120107845007939	63.1689745537909	11.3595433428648
MSRA	0.77703591894254	0.128580602844154	0.166771039130064	0.222569553738994	0.141167945635716	0.284886620737008	2.1792178815296	149.119097464486	0.237472571400834	0.21966805665791	60.2850623296337	102.246384893545
GATA4	0.339313071140326	0.248297583162366	0.147559424995261	0.230983746837738	0.0889740657447401	0.350232613198929	0.288547730382662	178.246812177742	0.29122507562913	0.114936221037935	163.819783406863	35.2091833222862
FDFT1	0.726243291903688	0.235774564794868	0.271247083460037	0.213910234621239	0.592101719035005	0.253811069638609	1.33073896655645	17.7941262477272	0.273161868510327	0.340109924114933	9.56531181041449	21.4710206804073
LPL	0.147410855238832	0.218979138718734	0.261982462919081	0.129209999866316	0.21131131232921	1.08421770191977	0.485293376727771	90.3198537553088	0.215348143348703	0.128393268856063	89.3838878152083	10.5448377192088
TNFRSF10C	0.175536969461413	0.159589165231085	0.208976372470385	0.19691522609591	0.963239422013591	1.23973549337372	0.52387328547383	33.1966491112564	0.330590790337568	0.114001379893646	39.6399865063338	23.967337313779
WRN	0.275565706330633	0.429785286126669	1.34683091021124	0.308828842821326	0.931200727881985	0.68450125438268	0.591900888672381	3.65100959847703	0.244027825650586	0.159679554385041	2.19528147446562	6.93198221736972
IKBKB	0.6022647743246	0.166273734708308	0.181666495018593	0.175909301270869	0.255417840730573	0.229804062420883	3.73634544241749	53.3193394286648	0.173241243190766	0.226500116672774	20.0097877507186	57.8738446600533
LYN	0.17217705989366	0.133917240634271	0.239244505723596	0.218929254736383	0.135846206813379	0.497482025670752	6.14425478901609	40.0710767314552	0.648519347823916	2.37493353224027	16.2079617555717	44.5163392134994
E2F5	0.16303110145817	0.443260731358029	1.04788497641054	0.276269816460287	1.41128352130129	0.605584714930624	4.62809755056172	127.102351572669	0.1818103903029	0.16757060605861	61.5093214869099	98.222981886395
NOV	0.266026098063996	0.113290570989	0.236749407035248	0.23393550622403	2.25748043034717	0.416472997431137	0.279142808399527	203.298676287935	0.459841118758276	0.191768094749668	100.880467147287	114.323706334765
LY6E	0.170819145551692	0.146392216786119	0.209066146626152	0.312649284984143	0.230023081565043	1.42378357852506	0.138545109979765	27.9517319854807	5.62875329069489	1.18896556460869	19.4665361518203	35.1663052244824
CYC1	0.464368461623606	0.276468382660049	0.3722010232101	0.31759083003381	0.19583399906692	0.425780139366942	0.322649612738772	20.6187968210117	0.501196253749435	0.155981782023914	7.73422556105065	22.9881877804282
TNFRSF10B	0.120306801166128	0.423652794825088	0.380489627031837	0.401862355440752	1.77161481858169	1.68678822672923	0.231269516685494	7.43448768073441	2.28934392563724	0.282748182296173	5.21155862773302	11.1556280660332
PBK	0.0952909483382866	0.400457519947832	2.3896394075325	0.131766998973895	0.365782224700987	0.410219692189898	0.201946320292133	4.80807074227421	0.126806563412954	0.566980647446177	3.20139426103016	7.33450686040975
DUSP4	0.20394230392409	0.144009343046096	0.186087970704948	0.366695529865958	0.453832223370508	0.533248180044935	0.412406389456918	175.735511604045	0.872506787266367	0.127026513666398	83.1076857503556	109.211842196565
PLAT	0.455629813991137	0.412385242085692	3.83659487309202	0.531426155115747	0.119304730928285	13.3453679854179	0.25823472207394	77.9863425097925	11.3627902375074	3.39087293160392	8.19778908645491	78.6099877600118
CEBPD	0.338907479591905	0.286896663667158	0.291018962474982	0.574172983951874	0.195671467036448	1.37957626200547	0.24471122074557	14.6868270994175	1.25514591879444	0.468016437934008	8.52990438298891	18.529747788868
SNAI2	0.675285593789912	0.309627892671746	1.0576362609492	0.427817209471117	0.164913548940855	11.0039291766714	0.195313194702137	83.8729100537156	8.55640011950448	0.285297150935864	22.9104231834875	89.5912817656317
OPRK1	0.216335185068629	0.1679244915064	0.152043019602003	0.240824992815862	0.0851058531669387	0.558097002816815	0.229825532990275	85.5764089935273	0.424773439033706	0.133333524487778	85.9197781305721	15.5680485619458
MOS	0.380655905101649	0.0856974175438166	0.0945458607914969	0.102855126426911	0.0763463270023909	0.158238633565885	0.238717171434228	114.030317331392	0.303596357543306	0.0967038937813727	87.8715494047927	38.0414001091278
PENK	0.309728274591232	0.173614258350984	0.132946250429727	0.213509902779711	0.100841037723178	0.428237022572658	0.511527802550334	54.2561751305619	0.278908145644763	0.217506899642303	57.0882303414304	24.1234193296712
ASPH	0.497635852230415	0.305497356207799	0.292219982448981	0.539414532857117	0.0691887079325657	3.30363668460779	0.251964017624997	5.42558721144917	2.36611466262803	0.193754491001989	4.04113419771739	10.0018137656118
GGH	0.16773186849128	0.888302392678475	0.576889229623544	0.204893572175436	0.159857608379154	5.35213758235856	0.111225722709458	9.55039511917167	6.64071763796985	0.260078654444169	4.24525044618856	13.0978097532466
CYP7B1	5.20411912067545	0.0901709170646231	0.104011757954654	0.18716763866056	0.222066884696026	0.485586706608575	2.3930054940451	19.7925048426458	0.130785759965121	0.52275835645198	14.1892611026275	24.9660250725092
CRH	0.153239667343425	0.0697174609513052	0.0671797860779403	0.170532115854697	0.0771931999133538	0.207219200214756	0.169362632156472	12.9632976563792	0.598536669378567	0.105381495341623	13.627390688251	2.06946871419487
COPS5	0.210105884239011	0.304543402603693	0.157697346302251	0.19258360176994	0.106802185643426	0.325961669648413	0.221227500850161	8.88518689090705	0.61453456944018	0.122316479608641	3.27850225310439	10.5937878581212
IL7	0.265068932757748	0.120066771940017	0.119533990468416	0.322467511674561	0.610853289147317	0.495689124542662	4.65959378141407	23.1724253733205	0.275042797576353	0.625204841994005	39.2304952747451	40.5064842768538
CALB1	0.153331996042104	5.85346373823801	1.04558398887562	0.133520800312078	0.217477859508213	0.426101029733439	2.58583855529502	16.8228409356644	8.04855173853915	0.0986304597659469	20.6063712393428	9.13556092481208
TP53INP1	0.237098256237136	0.473571139612549	0.629091006765011	0.265613699654187	0.121094107411655	1.18194006818843	5.61156266984215	7.6808610933387	0.576624005355572	0.211117661684654	5.67747609499384	12.7390358952607
STK3	0.26385806072884	0.543941810602768	4.63061476467343	0.350734229767606	0.531980032074065	10.6384703121252	0.185196135230357	2.26350064282931	8.04152098858404	0.64129737057474	1.54923396688507	7.85909128913145
COX6C	0.514088977157859	1.78321696231077	1.01711004580976	1.27289184450199	0.213905320503209	0.678645187778534	0.267807477989082	5.29313732633805	0.660222894757626	0.265011342807178	1.79992324859416	8.92451925265643
ABRA	0.441048799662348	0.127499711077309	0.148433644270358	0.198416697105139	0.0715796874520448	0.216581128723704	0.338364398342325	12.7814670064488	0.148152908084229	0.142209729177003	14.0063824694379	3.51648695345746
ANGPT1	0.190829330148264	0.227223608295031	0.197161905193833	0.420600827604404	0.0757314751401381	0.731519266937478	0.165279920937519	104.751879244771	0.168751983134578	0.117529636640576	83.999057669612	40.179284397915
TRPS1	4.18288089033192	0.305673963012517	0.6895182957858	0.418691985395204	0.120217337326546	2.96507124256019	0.175187257600135	11.9051450417099	0.448947294910727	0.161297633139308	3.68951959828466	15.0952693435722
TNFRSF11B	0.105831021331113	0.156643392244473	0.799759164284433	0.555742744434604	1.51561733765484	0.565352985659243	0.561961555497076	151.216700512362	0.565222892298585	0.0777967657910216	81.2584093147239	75.6374668520344
ZHX1	0.624035315191926	0.1738129905959	0.122856093996659	0.202132947969049	0.126555780249271	0.42705795457033	0.495817536931021	41.1236232253958	0.42760678153876	0.102148110478531	18.5482075411339	44.7102832666174
FBXO32	1.25290962221543	0.150742914794971	0.20550124452673	0.157222692037284	0.082863057276278	8.47793021884043	0.343831924421385	9.60951807720211	0.444229744860124	1.33285479105478	4.54730378373463	14.42435473311
NDRG1	0.612421530928205	0.367364929514513	0.290370892962085	0.712699284524797	0.177242728334406	2.51003671224383	0.279821748710777	53.2674293806168	9.34846314334943	0.399674775639296	25.1003361455011	59.2903065407869
PTK2	0.168161388263327	0.713492199242545	0.962138790642481	0.773400942693461	0.396533196930614	7.34963088510487	0.219855333638187	2.41467668494523	4.29030205959518	0.54097465883029	1.28955131201735	9.85868474009251
DMRT1	0.251930338204332	0.108675545413759	0.172663748835441	0.182360608580191	0.107355507842149	0.383288960112139	0.255292927660569	8.6615991320872	0.285671790815804	0.133899624749034	12.5735949525689	7.93887077074006
MTAP	0.63963984237636	0.0849933221160942	0.0843428430953115	0.297947876781851	0.193736234418605	0.318471081123862	1.62179477805435	104.315074044222	0.190227836729804	0.331716194673119	64.9930997058922	91.092829907816
GALT	0.638589330938152	0.1581779670131	0.14494011593474	0.195633171074843	0.0926064191703342	0.198219496117413	4.92769621268493	88.8676038585985	0.276907338646616	0.130754109194292	39.3992412511327	90.4675166915289
NTRK2	0.302703232028274	0.238843182956761	3.38652740899544	0.424080539688944	2.90041139510187	0.422823042736944	0.529567388235125	209.917163177284	0.182445962028298	2.33775738308419	117.000600808841	107.922516491744
GSN	6.17782518211102	0.244860013727209	1.01438775432542	0.401400965201664	0.144481992745584	0.493163399726102	0.454323557854562	34.3155283238232	0.403371331631233	0.121288921639372	11.8090582019271	36.7977675826512
FPGS	0.357483053727677	0.184514005908411	0.183595052055636	0.201817822454536	0.101685741621536	0.343899118159491	0.581065004987387	60.4506739827877	0.587459932048088	0.156893661027771	26.4958257960664	63.9912584824799
DNM1	0.386552406884878	0.134276543553466	0.346005173640087	0.254964363704943	0.0811600440395345	0.744950974454785	0.209599045314356	117.771643976004	0.33935736835032	0.320827799617072	37.299581678094	112.766437721481
ABL1	0.322821814933575	0.247984827260291	0.248026701180107	0.302111457753584	0.0937483964165324	0.849961950810288	0.320816394035923	20.5407155432565	0.708999229673865	0.160358373364303	12.1754610186329	24.5988335326549
GFI1B	0.326825504166729	0.151091019140175	0.218016000767741	0.263553045213515	0.129945003199954	0.354389653463356	0.370553947488958	26.776750741493	0.370661179989703	0.163300539274611	31.0191413312503	15.2694714221962
DBH	0.302070852356966	0.214027062161913	0.206441590810817	0.248548299732468	0.068993935122198	0.404111418214186	0.331668095153053	48.4906456470483	0.63010578576965	0.127732049535733	51.9748772537025	21.1557542047112
GRIN1	0.284333985754612	0.196517199913779	0.155149696945526	0.149669379034327	0.0583937077175398	0.266859604376686	0.17728214221412	144.732033468186	0.547713867599426	0.122623349584307	84.4837220722629	65.0583362034417
IFNB1	0.150943680530853	0.0504892298897491	0.0789631578587473	0.114433057299293	0.102212656864722	0.0931332149839672	0.180593656785612	3.0458650350895	0.153918003765199	0.090083337960382	4.34768956667549	1.06996341933587
CDKN2A	0.192489731961897	0.12080377171757	0.183433415553496	0.594249845452452	2.70615336791255	1.80139012329245	0.523715043509591	110.9205237501	0.302654808481464	4.00311151147158	65.1340767726227	111.574306030177
CDKN2B	4.30144292658919	0.183391221644521	0.124640384699778	0.516742515099466	0.168813551554035	0.515164001645143	0.408651883500239	90.2552231539889	0.399493256967671	0.231978988697684	31.025188397736	90.3133300418987
B4GALT1	0.108772281683338	0.0998277728078906	0.0841982981707349	0.355378670472077	0.12898591843637	0.258799046972145	0.259725309441249	130.935264812491	0.412468973283332	0.145246983262177	96.0800082091852	52.3570863023372
CNTFR	1.2748972945598	0.129391440219059	0.155204556680192	0.221006420720092	0.0722797640986488	0.325279760924551	0.335428119932941	137.718871097413	0.304594355108416	0.147353513166854	125.669373909157	29.1131660775931
YBX1	0.133114832514499	0.211585418140752	0.119816445623949	0.235524604814244	0.21390529727837	0.190311616508072	0.167386029088823	24.0782795643517	0.846843634300835	0.0553093114552784	20.0557512200915	8.01545217199558
ALDH1A1	4.16640293064819	0.124337189954184	3.66528485458675	0.189088295546729	0.369602502797784	0.638729573690356	6.63517043387967	171.339764652285	0.289017935424713	0.966769265550051	155.660621287896	40.8631277307667
NFIL3	0.149934347163726	0.527237016642791	0.308673494820015	1.84105003750339	0.0927148025912338	8.11722193085054	0.172616016436681	30.3081674696463	5.72147033942622	0.163213699962319	22.2329913990639	38.5126354476874
ROR2	0.193135470045679	0.243301753793321	1.75041928789123	0.221998530602495	0.289289371442369	2.24939950757651	0.281036362846551	32.2901134942023	0.643891270070582	0.109816141387535	12.0622644726648	30.0433513685741
FANCC	0.143360199543351	0.120706528180518	0.191986077692677	0.18897094685207	0.357882814019311	0.315381396535033	0.187763678034247	26.3346254451353	0.246100307972223	0.250070437987746	20.0909970918422	32.5054531342987
ABCA1	0.145008813100911	0.135329052275472	0.210526259000511	0.340185732678664	0.148641278429698	8.59889788315241	0.306140249378991	12.1903196684868	0.697550664734507	0.83195850786124	5.59905196907194	17.0994607135741
KLF4	5.69636588183851	0.2795522515633	0.161528719720864	6.14226456693839	0.0854617277421813	0.478784868800449	0.198825293213841	23.4780375537613	2.52125057827705	1.08893853386568	16.6875028192905	29.5854157468539
AMBP	0.265368153325055	0.0850693041242984	0.0994818751387436	0.136382061178482	0.0951591493551777	0.248007144548956	0.170571134060502	4.25417056499597	0.232000865364325	0.119243997470889	7.21819401740099	3.29138083548864
TNC	0.305431693544505	0.446472532952514	4.84975957214309	0.54963073609281	0.496362022415659	12.5583639343634	5.99070467316271	116.426415270953	8.85039636180254	0.0680691576683545	17.097235032512	118.583348846803
NR5A1	0.366042012540147	0.144132229436294	0.376592157653191	0.317211811918456	0.0852257609495937	0.401391050028819	0.269046672895278	123.794607030212	0.32145010470124	0.135365133739973	115.371830782379	34.4656632588932
HSPA5	0.4024561960742	0.446739793421742	0.329307441483538	0.429018456930692	0.1533678676026	1.10943830834733	0.468460374760712	16.9199049095827	1.35682410166615	0.162186446005634	7.19222342964795	20.1662985701368
PTGES	0.379508281031389	0.192927121503462	0.090254506548719	0.239056299045277	0.297612155344848	0.223169697419821	1.67776966008171	127.315119011533	1.44999557738976	0.128593399676758	74.8336552024981	87.1412491355244
TTF1	0.207821756725579	0.121791337031877	0.124699607694562	0.141328634718688	0.0687045313217303	0.211311025691516	0.294037077175976	11.827306085752	0.185305160472124	0.1356569900068	6.12339546506909	13.6845081868925
LHX3	0.327222777449134	0.158318748509738	0.134766916224352	0.222975664036929	0.118341222632172	0.34836878634696	0.470326524429232	35.454683259256	0.310532602599486	0.149832151266334	33.8596088759252	10.8198908663978
EDF1	0.699912512056096	0.216053590250765	0.16757437069794	0.284376136508778	0.119734748373055	0.446631556623539	0.894711006793623	43.0428916299058	0.449150339342324	0.194688499993087	16.8032042078332	46.2715721098125
ABCA2	0.323780087065128	0.139189597002957	0.182527070164997	0.273201501293758	0.148423988893557	0.252033433329369	0.868304187822241	115.997973715753	0.192093770793774	0.265844539726326	52.8859233098046	102.982877939136
PFKFB3	0.126851913353337	0.582418019310749	0.450157582486883	0.511687756564196	0.303118491588317	0.995646742458679	0.752313545084931	8.91211560583288	0.803626190722603	0.281842755155819	5.11147493679409	12.1180981764047
GATA3	0.269657399363411	0.13235003167128	0.146520960438225	0.15735105490482	0.141683588914542	0.493436883760971	7.52610332479313	174.405020119634	0.411385480798069	0.120221642494318	130.097710241121	72.4714383166253
VIM	1.78378446183596	0.223908133194456	0.240301390218318	0.407771915987736	0.122358779527758	6.65164085904066	12.3361172746133	117.095044102608	0.485789732813191	0.188525887345565	29.6562075222915	128.624807994915
PTF1A	0.40890162783005	0.150094193171414	0.142517882785032	0.205904947180453	0.0992725326364261	0.298749903564487	0.391861014700761	27.0719650610845	0.361421770581028	0.191030640454477	20.4206922016907	16.705668422313
CREM	0.0860295949697979	0.125811937877726	0.253007316922058	0.250282033145536	0.13701193007154	0.97713631457448	0.257750748703028	95.2500559533943	0.315579819899664	0.136778390630748	50.2142574178827	66.6543683679277
RET	0.22900262353859	0.132592310558423	0.185850121344021	0.137703245546751	0.205257069870719	0.2280148405929	0.321092692845017	106.253390972576	0.303614203821969	0.0834626387042343	91.7145621686233	25.7675184639169
ALOX5	0.426258085537321	0.12718967993684	0.261559723527233	0.198475754564714	0.249107368161004	3.31297173354501	6.05476902532399	126.199702116699	0.301217662288869	0.325089788374719	29.3527253960423	128.312409373821
NCOA4	1.03164968411998	0.12679316608116	0.218308396712096	0.283756435587826	0.0804949828634198	0.38138911488648	5.41896529973208	14.0110953393103	0.321628957578818	0.24921539647597	7.50472349522164	18.3917120166715
DKK1	0.230029899108584	0.0750309768159116	2.79981407895871	0.107952810581904	0.546331956424265	0.306828861305781	2.46229852928405	62.2059275138093	4.75713432540806	3.56546020894104	55.0380514159638	18.1888092052389
TFAM	0.213544768547702	0.267394334541374	0.531755912571242	0.15868430066805	0.0867018453195277	0.396787068149719	1.04272221365961	8.10665834190278	0.266027169828906	0.183466157161028	6.82497185637417	11.9432128100386
SIRT1	0.204209493090166	0.18326485895152	0.587282652114527	0.160198813150048	0.2533028472968	0.349180737278928	3.95071129564759	6.21634016763708	0.183110584093645	0.10636865220126	5.03080319912185	10.3751018054178
PLAU	0.183815362692232	0.509703829416145	0.965614454932133	0.30486193926133	0.250087058824301	11.9698343467173	0.22813707806658	20.1199676526636	7.99604769748704	2.33607581018273	65.9432058224496	71.257028928599
SNCG	1.66195048130046	0.0772375901636541	0.141357782995393	0.264008396838558	0.157215401883212	0.230831501534003	0.476983664859265	21.5840016188502	0.149137196313431	0.207386699974462	18.2924864429636	10.2583927097732
PAPSS2	0.379977485926451	0.11773276644688	0.267545682870458	0.583152596671588	1.59293668688532	1.63030955736881	5.78391434455413	138.154040753642	0.285099259383083	0.394280497647711	51.5640904886375	130.722133121686
PTEN	0.721708779849712	0.236092829887921	0.237801913870519	0.193373406325993	0.131612242857628	0.37944188913908	6.42845029472432	98.9395913381243	0.62506803254544	0.148216912961685	61.9231872105948	107.848191987233
FAS	0.758651071291712	0.0687498323208269	0.0593966110629444	0.256506068938937	2.49231006653814	0.361199580764365	8.31522804135172	7.05941705025283	0.397654826361234	0.61652736441115	15.6460048841634	19.9956134685122
HHEX	0.397350893338742	0.137150678600472	0.150147539180591	0.164924433258273	0.0695031759843013	0.20290120429793	3.83791634174748	42.4081320590308	0.200630565060632	0.105640086639642	32.9873196199172	16.4095404836383
SCD	1.89539271402312	0.543420257629929	0.15286734429134	0.142119156194011	0.0694078450669306	2.66525222441947	0.210903068087235	31.0360405498281	5.82373906018587	0.246357522208912	11.5419330414738	35.4720070217884
PAX2	0.323891575442439	0.162306084693979	0.197486099463575	0.227059691868475	0.0963576197316832	0.293070184059498	0.384533434933685	58.6205522342225	0.337639318298672	0.205403718921612	59.9891051895809	16.8964448690755
NFKB2	0.226424021180082	0.169924017529144	0.150788776499121	0.206521170710965	0.453671046908266	0.236719033150762	8.67790164363931	54.2887176780169	0.674402775944162	0.183914520183605	21.0056575674808	59.5910079228455
MXI1	0.478295985399603	0.237973477299647	0.306101259949387	0.233622734637355	0.0922669389320241	0.309922390470543	0.365721646180013	128.745080730965	0.300138526968892	0.213450055225226	54.8789842914142	113.592979792381
PDCD4	4.29390527895239	0.389954356927797	0.490089882160382	0.222888355973229	0.0863218424351791	0.523690468721794	8.31708029648997	6.77032317379812	0.349220198857452	0.186238776729075	4.16604291007056	12.3493334268229
CASP7	0.182708838552807	0.105129759639685	0.149542725260945	0.135942964326454	0.100657675610501	0.378269159382187	0.382077732313988	53.2047603056187	0.295839740371073	0.254321648806287	23.2046516432399	56.280477525497
ADRB1	0.489963351124546	0.144642485880281	0.171003691393272	0.132669636017763	0.0878895422767203	0.252929786824669	0.438558873567084	90.9740027506235	0.301018197182519	0.144938378436387	89.5412797556205	9.91969188558285
SLC18A2	0.246073535042484	0.14604281292917	0.204077153524529	0.169559757917591	0.134546510034799	0.284395831126219	0.526224771062597	36.0990973561021	0.255903384741495	0.0827284238948838	33.0715592413782	12.1251386587893
EMX2	0.271895666888969	0.0947449526339952	0.136013205890709	0.144808663815098	0.0608808324368398	0.193355407258949	0.26965099904404	37.2073028317036	0.262499176909904	0.131139033729896	36.3286892133919	6.54418221936964
UTF1	0.406024983840278	0.158632680376631	0.225233962440186	0.266798619095577	0.131672348745434	0.43476948201829	0.545943871905747	38.8601820966365	0.297013116000396	0.198069085624158	17.6249716423781	33.9907581969343
CYP2E1	3.89884289988352	0.100315397973444	0.110012397634922	0.395926432967284	0.156209824396485	0.174683084349489	4.60752681246975	132.314569161249	0.414707866368547	3.34098054405797	107.029674078543	47.4586802619767
ITGB1	0.310057704032313	0.539636017565119	0.392377543814877	0.72643609504624	0.102656107000406	11.1291807309063	0.440945322747447	7.13227306835655	7.83655756316339	0.170777187247753	5.62873331676285	15.3413257246286
NRP1	2.93901940123355	0.119034154644129	0.343383686058435	0.662444301470603	0.0729678562949263	5.17098912462098	0.341040220749435	87.9013567193764	0.261746736797486	0.105586259637267	27.1701610710332	91.1880557797254
CXCL12	8.31975846525897	0.255026380403492	0.519020979618498	0.109626870783687	0.213668853105403	11.4706941196793	5.5580174836159	181.74935380085	0.243767178932325	0.125145256282469	160.374621726626	30.7546748010393
EGR2	0.487212018852524	0.183037997575979	0.347244841298047	0.701860522797182	0.10077322464156	0.436627830072723	3.46688815325342	148.885692430347	0.207947484027563	0.108087575943536	61.0676096790497	125.519889914599
NEUROG3	0.293984694395577	0.193789311195026	0.240229118235985	0.402429280985327	0.0874488058259677	0.371793306619665	0.328807002968612	137.475735688928	0.531872701218039	0.152763631763854	126.081013221043	41.8562089792845
PSAP	0.290850617283516	0.247358370115515	0.413466690110346	0.260746766878911	0.315018027979157	0.549883059637365	2.04369017386193	20.2420994645295	0.335526243780706	0.218317786914884	19.8772268676753	29.3842619835403
NDST2	0.692960842207512	0.177954483767841	0.187311714251828	0.208446770755523	0.100688730627107	0.339901669612839	7.97779273957063	69.9999208270044	0.310416697355655	0.178250046285178	19.3612943836014	74.3726040645237
PPP1R3C	4.91512972696886	0.166914264787201	0.139627802567449	0.350826998848584	0.0609731399362231	0.515378503306593	2.63142805788859	112.307564495666	7.05829610848876	0.181241065116992	107.602334779087	39.3081696135735
RBP4	0.174028419535936	0.211369972064972	2.63337031206845	0.123183201768312	0.112655984117333	0.499107223739146	0.199591047686647	64.62356556431	0.182713659612201	0.0877691741674311	59.8226145753466	13.6524149394928
GOT1	2.80205722742061	0.179880041733483	0.312126272661533	0.267244071483457	0.0782888334792399	0.42558488494858	0.418925579915207	11.5934819598533	0.295033010739737	0.504844531002938	7.82531139893789	15.5985515811896
CYP17A1	0.207092732240981	0.15655437911177	0.179106749972552	0.20781571975519	0.0724016866804623	0.382042239362665	0.430637677985941	13.182216147511	0.41199594803373	0.145715669533176	19.7887379775133	14.4778238161903
GPAM	0.243211333536947	0.211645460782588	0.341352866982844	0.105062474390993	0.0758566879433883	0.267660114422893	0.480592730312417	80.1878074422393	0.202933062069588	0.124878505206128	53.2665215227046	69.3284620511635
PRDX3	0.250017010223506	0.399649030601214	0.528986622585	0.250114498899043	0.0783924309282808	0.491858410107312	1.38610616973621	1.95918942068571	0.281570361137788	0.193042081760767	1.41793444738822	5.87504247556855
TALDO1	3.89663952312906	0.201639316571486	0.305731944563569	0.341741026948571	0.125659369508002	0.215514044714827	0.517809777169502	27.3494117432437	0.36073441550038	0.194574835875175	12.9011478328507	31.2125997912238
ILK	0.269054086681133	0.25820931269802	0.196330187538852	0.247826049547113	0.146287566924636	0.455688288405498	1.70165802294416	8.68789524391811	0.695252144133005	0.119798153222842	4.52977736861893	11.728807377491
WEE1	3.33663959670749	0.180441439807586	0.195658597969379	0.968915755718037	0.141215206170371	0.309302705412404	0.975092606316772	7.96419432593667	0.235060354408916	0.235805159371723	4.49845846184367	11.3924936921246
ARNTL	0.128541633204502	0.654839102297252	0.19010463344217	0.593970646237058	0.0739207119752618	2.5565594608033	1.33185779205872	1.37306633870155	1.65543582405489	0.41406597755241	0.85742370832273	6.14905240010199
MYOD1	0.31368532470123	0.15062265131563	0.141596236216362	0.229971925355395	0.0782457721851457	0.264691943460514	0.287287201602204	40.3245880551928	0.327670373001629	0.157779832143088	30.2783085506517	22.3615258126146
LDHA	0.419066091321582	0.366341502559952	0.234900610927199	0.433700264749403	0.138663156864784	0.961168514681999	0.663700957539055	117.859072172279	2.09246641631617	0.239469279918325	45.9251951713571	121.956185039885
SLC6A5	0.136399119051941	0.0857794841147224	0.0886010350731309	0.0906969298431362	0.086102599459717	0.149320603510072	0.24391414909788	2.99120063027232	0.198181124602431	0.122846401886079	5.27680664240041	1.09686820779784
HIPK3	0.456687591115523	0.502209664822542	0.264123556740169	0.416548199526004	0.128866141427081	0.561392538071439	1.14989538133283	3.11741601734832	0.829111835029647	0.14474557573148	2.1266403112034	7.51725232439931
CAT	0.772224926470624	0.100852374234229	0.247617857791019	0.24923756052422	0.132904260536081	0.422443574892063	4.91677697423241	15.3813125583467	0.273395009424164	0.191987101825719	8.67222564015851	19.7521659075499
CD44	0.440950787644249	0.410879526841366	0.312841165962507	0.3612010819705	0.120767786438839	0.958239701780137	0.320677964519255	56.07576023577	10.1084936526313	0.270481393523736	21.0843047610986	60.7522447765636
MAPK8IP1	0.214386546177576	0.18737748052508	0.195409840438946	0.24630829068995	0.0933470948706791	0.437048074214591	0.306590460693577	194.537918441482	0.462303774548243	0.172697319569032	114.30479919634	88.1211441561182
DDB2	0.537424654615852	0.185869529283154	0.212470227976412	0.284413316888504	0.164161341698191	0.282330842301638	0.488491244685877	22.6877540657495	0.181069692366868	0.357317708837181	10.9481720657666	25.7510124821113
FADS2	0.129966906821766	0.131447437314039	5.21883905101867	0.167713842981291	3.43560493233706	1.73983841122509	8.28262147015416	18.5629968144526	0.208426096434919	1.03089563140083	23.7245514597147	34.8731418856551
SCGB2A1	0.199699004825864	0.129832980185042	0.149260850292561	0.112738486438141	0.082093965491196	0.444649512303438	0.237722578962907	3.48626871038685	0.224765796647422	0.120261256610092	5.8897976485705	1.72348793995366
COX8A	1.90151500250199	0.265010286549403	0.223468331776031	0.282816035184281	0.10880167499411	0.395741512622983	0.38817288531628	86.9111445900195	0.464546805960092	0.206151609698707	35.5511111376544	89.5877835547556
TM7SF2	6.44285711458882	0.260302297024898	0.307327163075634	0.271171747865951	0.0499536391969294	0.329540594412551	0.428760856237819	35.2843534042199	0.3854791203158	0.168102831205872	21.3130935561088	22.9352212775393
POLA2	0.208276640832555	0.160497783198497	0.630673988950429	0.193400484506145	0.174403774201186	0.372696623107936	0.552361773646414	9.3931040982221	0.185700469775375	0.696197637916764	4.62112515986947	11.9341894193408
AIP	0.437131626326062	0.110647400383904	0.16426544417406	0.202968553026972	0.0949309446367157	0.342711553378408	6.48410643376594	113.983970870731	0.204233820223096	0.229006830894229	35.3921862804497	114.687151621431
GSTP1	0.589621567163293	0.369575942727259	0.358496289138949	0.416266345269725	0.127219403800328	0.866703566766463	0.356633823750422	59.8628878728974	1.57030421316777	0.378126191110765	18.3539259748191	62.9645050621251
TCIRG1	0.368334240328652	0.163338227859206	0.148825480639091	0.202587488437329	0.0957051264847627	0.391825567696379	9.84475039062957	89.6902540070567	0.543355544670316	0.252382031111948	34.457623717734	96.3668634164487
LRP5	0.362434944933292	0.297663291831818	0.666866494229396	0.349824844328067	0.103802816011016	0.565669928822048	0.135833759846694	68.4937645339603	0.531796980286857	0.126250568010876	14.2162644294474	69.436077207968
CCND1	0.432170699504356	0.525417277666323	0.443229277380538	0.536901072560482	0.166428646281455	0.988530995261375	0.296628563674075	79.4513645098319	1.50495010419706	0.116909194277944	11.2685272565869	78.5318418278964
INPPL1	0.406185914046119	0.246795134925697	0.178243053947942	0.195907549462175	0.0936657537142381	0.37101281619569	1.00522896116908	105.439020184348	0.312706267065526	0.150851400426875	32.402991098966	101.303541610576
ACAT1	2.10363305773189	0.255353305894361	0.204017256777966	0.176375928645341	0.0565697197337313	0.21378416831981	0.660963788037421	28.5706059411903	0.234000819930307	0.0642115071294295	6.33690676254242	29.6282083411545
FDX1	0.377605417153438	0.1720291018711	0.167765458137331	0.254973401638081	0.0934809943908596	0.40010333016193	0.634561874308815	127.551804463939	0.315343368965055	0.153527219357639	46.8245743140791	103.094067487847
NCAM1	0.620433745435762	1.5479817492363	0.303104818128166	0.137905490865272	0.0486869837593217	0.752947193217306	0.679061272960276	132.592604557343	0.295364398460769	0.0905867642146244	127.514104112557	29.5968898127513
ZBTB16	4.05547231758479	0.101262017185236	0.139771311672124	0.142632589868762	0.0852853326836702	0.367205196704516	1.07819233981305	145.415752325401	0.223043244905478	0.124545536274061	128.050855990831	32.9994904377888
HMBS	0.755776971250725	0.300401574579363	0.294267283690713	0.20150746415791	0.101895292865278	0.268044383838294	0.882937952866726	75.6123664573615	0.529029042368017	0.0608412262411425	31.6828479635175	78.204923966501
NRGN	0.300008081701343	0.144679989083622	0.150468309101622	0.208423179143265	0.0767664231284742	0.280034548601312	0.343826305589565	108.750184609346	0.271935060242664	0.207564979135825	82.1240839861408	35.4331182381533
FLI1	0.8475788685969	0.181620677922045	0.295118682371015	0.216558419174047	0.0893105360542008	0.902051741561966	5.38824760428456	184.500489179642	0.292612018295994	0.186061288734003	83.3243824165238	114.480424285323
BARX2	5.0377937857586	0.202716622518171	0.122967190423873	0.299735174220964	0.0658616039553921	0.391886765246778	0.40585481934801	22.1608557819761	6.71060198332102	0.133866605753401	13.7940911980767	14.2298792194404
ST14	1.20514243487979	0.32868366736535	0.272397089387878	0.850526350470939	0.103724560274821	0.429821538054405	0.311383464864948	17.6481382715212	1.01328720294557	0.317427491250958	4.93222572948938	19.7496604790376
HRAS	0.44277177977075	0.205360511886929	0.152809537946827	0.333148099952844	0.099375572449114	0.406831440036531	0.247628460737804	136.264838016138	1.50884812257818	0.193681355212128	43.8814955787848	128.691235686663
IRF7	0.309624113281475	0.123511281355618	0.130571526355557	0.276070025524394	0.105655092984224	0.287417868140479	1.61960011652022	226.569825683085	0.512044011347033	0.234477431687765	112.41584733431	128.138940345246
LRDD	0.422425494367366	0.136633565230864	0.215385145758791	0.244902340434686	0.136916248641639	0.350359042663954	0.778952111319432	154.755940158859	0.283440577603605	0.218039195715499	88.0126008963549	90.129172315026
CTSD	0.420758823491984	0.247983425513637	0.21196271086871	0.207331430807411	0.139026252428585	0.637048156604291	0.838423368921064	61.3339075879857	0.586966142275699	0.275176364488485	18.8060960454726	64.1747953104462
IGF2	2.05556925834161	0.31421201483684	0.293425847537339	2.53897394868943	0.0814825255533811	2.6272573212164	0.26600727652931	97.8019342786689	0.496786420809957	0.133087220739962	6.56922038183346	97.8005545290418
TH	0.408310549998936	0.193245020384493	0.165501579234873	0.271954379736947	0.114334968570614	0.445486569896345	0.25582175647558	153.110396434847	0.476389079660236	0.14231561591752	113.802182867531	67.2985356254583
CDKN1C	0.391543133157437	0.215121230266031	0.136499689650572	0.400711060680554	0.074729906073041	0.437174766517881	0.323749942126037	23.3478152223514	0.351849718703141	0.201425018379893	12.7154181887161	18.1632757910519
APBB1	0.459620833486357	0.121877713205194	0.14656000012763	0.194236864654906	0.0742711205447283	0.218093775998002	1.19098539719266	112.537493051548	0.202649825194427	0.133793503822776	93.0034813770744	30.7058982874699
RRAS2	0.452275257767084	0.254787116582979	0.278666212330624	0.292393858173366	0.139370988390296	0.433718539789338	0.591961175871619	52.9181859978254	0.487611414742327	0.200134742580396	21.4840264622485	49.0014676709883
CALCA	0.238615444591661	0.0850102676626125	0.087503953594736	0.0966407105059596	0.0934643096915622	0.189364605324726	0.314957284762505	2.91137692388377	0.253179632311799	0.154739381917437	6.45792476384723	1.40112557457994
KCNJ11	0.272926743616112	0.166404909314428	0.377375094967204	0.187976364155669	0.0838362759792502	0.289289820422676	0.386733884437845	20.7967723292849	0.187319048074204	0.185355338277315	23.2115786054725	9.88178945186123
BDNF	0.216308626227656	0.242113422786521	1.00095921279624	0.267438991574956	0.0769013175701788	0.539315412902229	0.152075204799225	49.5460039068781	0.284711363474026	0.125186746966979	51.6285558937794	22.253940766891
WT1	0.346101586490098	0.184728179352973	0.210603051799902	0.266775531764622	0.076223607537267	0.332332067423925	0.418520444366535	117.3168120851	0.323045740909452	0.187828298980238	110.958729135227	39.6228318758907
TRAF6	1.01351216956084	0.20442208899224	0.18152457650849	0.23976027767387	0.122680746941686	0.250956947500639	1.04364022002256	20.1048410129445	0.218877443171698	0.17168295870576	7.77536300968802	22.6046911355125
CUGBP1	0.237701227433908	0.333225314071819	0.274023196778256	0.338695461348068	0.107578203831826	0.418486216473021	0.809563545608523	5.56283868771238	0.612374262913053	0.192630888109453	2.41021821961991	8.95488622844916
SSRP1	0.193189271987743	0.503128822445865	0.772986982220982	0.275751578891227	0.112428299191362	0.671426703444071	0.342832715827184	6.32319173447892	0.475608767325831	0.240731540292322	2.46519787313272	9.33555559500773
PRG2	0.287681784642057	0.138252921562381	0.155358670403883	0.239210744479411	0.0926185794546648	0.286126473845929	0.342158591027914	119.495422009595	0.357575528105188	0.175610893299209	103.206027473711	29.5723026214465
RCOR2	0.237984555708709	0.165501972412218	0.197476823252769	0.251381049238865	0.100326119795781	0.39075927615392	0.248984609814378	56.0261212273776	0.304355747858612	0.130939660208084	54.1571245735791	8.06177978618524
SF1	0.674874302174552	0.203771817088315	0.305332561064682	0.291662157001917	0.119694105435226	0.360918490736021	1.56656076147359	37.6319004465027	0.452704672030833	0.169592396680741	12.6898925434434	40.1541456725018
SYVN1	0.548423913980197	0.235944052161488	0.255142746721841	0.203613527928064	0.0832920480238243	0.350170461964555	10.0536188933198	81.9191614489055	0.848244303748227	0.179533566709696	18.5110551077735	86.048888605062
RELA	0.320716770653205	0.201865026871338	0.254563464272651	0.312974751723895	0.155593961059107	0.38350267857283	1.0061206344227	34.2631482142877	0.870195271928297	0.169124483294904	12.500643377315	36.9234766523993
FOSL1	1.4337355323588	0.207268616991059	0.22871810077057	0.711221487846452	0.0904245990047392	0.385520090616594	0.266976477535051	23.7743211665404	5.06784755699036	0.2115436086718	11.8445633251709	16.5333016240574
CPT1A	0.26727631557032	0.526251863888118	2.44364289690498	0.28269697507087	0.111035633506608	0.449234006075189	0.357211392607863	13.647205321928	0.775004375622498	0.110166501448003	4.44892147055889	15.6865752543266
FGF19	0.186080554235628	0.190636520767414	0.22625282137992	0.120757577732513	0.106918522784361	0.356550291690414	0.278045426651194	36.3838771279511	0.242344627438228	0.128459250781731	32.7344620380912	13.5514250021922
FGF4	0.372992680540967	0.201318987159453	0.123732794737429	0.267724499733072	0.110527553937541	0.338932997896672	0.536268507333593	162.742494144648	0.335470599360709	0.160015510298759	111.99307704559	62.495148624547
FGF3	0.326656206247742	0.153393012768941	0.150144575997698	0.118380240457188	0.0693336742058859	0.235673053926589	0.301924662879735	145.362448079834	0.305053779234522	0.126381492072213	134.874441924575	28.7883856905927
PHOX2A	0.338656887795066	0.15706955637595	0.202055898013591	0.24564560521621	0.0985073937036748	0.287049890080102	0.578847450925455	34.8494461904891	0.237611546833516	0.168215428910418	24.4491107625399	18.6799561075999
UCP2	0.312099277728717	0.405503295098619	2.58912416552116	0.316109738577686	0.28529856552631	0.999307739745495	7.40823859880374	159.426911446003	0.223114994312091	0.707946532240459	44.4833105493077	143.232487567194
PAK1	0.218150365971442	0.666992696713296	1.26232263408843	0.522198970100325	0.148983936593741	0.877124936802638	0.344453715625706	9.75425370686867	0.583865392343537	0.304156053052218	4.59970155323651	12.6285013798934
PDGFD	0.417199210503152	0.245179177230453	0.847489221080131	0.364324000676575	0.040307796631852	0.359708913841092	4.01745328736988	31.8454293807039	0.177462378793571	0.0946066853882102	30.2103773764938	8.84756132557574
BACE1	0.457576860536225	1.78546545573067	0.340024083731627	0.426820409050733	0.053094254431889	3.70191901285423	0.273441856717658	136.851037258026	1.53767395977644	0.141934796622788	9.10270281925461	136.687245108902
H2AFX	0.396639198303078	0.183947204469768	0.263862530731417	0.297335970863703	0.0644455366814451	0.254677759941948	0.534563535705925	60.0023529003517	0.317724561375996	0.188965635381721	11.4679247232173	60.8280404366636
THY1	0.22510140477645	0.402221145777185	1.75607162728476	0.342204595621503	0.181490249183596	5.92256235113999	5.71863742525814	68.3724597896425	0.553494211712653	0.133926658487321	41.4026738639655	45.4327967624857
HSPA8	0.717834014709125	0.341311566676375	0.399723044643328	0.460900958766551	0.141777794542732	0.439189543220574	1.28654944588194	97.2027832990976	0.619591243443892	0.153587581958331	36.94750659815	101.716748598619
SCN3B	0.496233163105186	0.126570722531655	0.116461644402807	0.148225494839403	0.0582705114010874	0.249863239537088	0.218352472550716	64.8925698047604	0.45828467436524	0.0908933098817273	64.9314783802549	3.95656244289879
ZNF202	0.151966643159573	0.309066080966768	0.226225956557498	0.25336865239895	0.0986847707999609	0.253583784595253	0.767831969474624	56.385892529316	0.327667777474838	0.114132616130316	16.3486934872431	52.2540398201555
ETS1	0.231225596602983	0.233458599007759	0.138029486796452	0.276389746386771	0.0710486240978605	6.78955456296417	6.94266847723393	70.9997341627074	5.30026311308885	0.134296171851284	26.2546433486653	82.2476709627144
B3GAT1	0.304973690196003	0.18638355355671	0.194536093404631	0.245322877468956	0.0718292425980959	0.388820019400003	0.432441684352342	44.5528740908116	0.29838598574654	0.0979794246697901	52.1066864160033	32.4124245890266
CCND2	0.389689468724484	0.22510953339727	4.79170605434001	1.5490971516573	0.544890272417075	4.63793305063773	6.54102991965151	141.264085525348	0.463317221053439	0.0759480956409728	49.1804279079553	145.500462669156
PTPN6	0.330619846123124	0.18704562855125	0.291181405267552	0.294457403973313	0.098754224700444	0.431279658433257	6.77255168578224	131.601550265791	0.225553102176763	0.328058824913475	53.1536318820895	127.155788838269
CDKN1B	0.41167499127305	0.169651182594956	1.54048987003632	0.555204853145752	0.183548359524631	0.597783919927968	5.37159961602021	6.31008096492206	0.131247770976372	0.527849768844302	3.16826839031228	10.6314159762061
PTPRO	0.134242260547591	0.0900105666113734	0.127913469519795	0.0807479691181656	0.100517314859069	0.24706154497195	1.4222548728626	11.5455198157993	0.151471683879944	0.114944476010331	14.1343550357726	7.41805268364818
AQP5	0.627925781516935	0.125246331669988	0.14904683138933	0.146056270262582	0.083466930889787	0.285477047099195	0.316053338558305	18.3392545595818	0.377226139940414	0.138208458237968	14.5304642201867	9.80586085636663
SMARCD1	0.259497565395188	0.314840596483548	0.218481235020257	0.238062827159703	0.129808675877277	0.402137107367561	0.765329810964338	22.0776105160462	0.391624448209198	0.138680267541211	11.6169551273369	25.6027278434197
KRT18	0.373877692247232	0.0744892656969127	1.11756034946393	0.282521666263206	0.163380910739149	0.426267048891541	0.214688931006819	96.8673396637947	0.442267236484207	0.514484599371836	31.1632711651396	96.5666420970961
IGFBP6	8.00608187580206	0.183871687077701	0.160625796134983	0.296739830435961	0.0737848892605915	0.330382275313113	0.272523972149214	28.5639129318501	9.42984046924915	0.143579703153598	18.4984120721893	12.6192343394679
SP1	0.738369130588295	0.184788817788756	0.260323194557842	0.26944280157593	0.155816717664211	0.320901606193517	2.49104813154244	6.6569794291941	0.213680727990436	0.336293525379285	3.50181799742845	10.4918327826448
TARBP2	0.236517957852162	0.266232878218925	0.296440252073665	0.266274789159877	0.132921567359855	0.508325568927121	0.310485528952146	43.9893862729048	0.395497919345262	0.229675191155799	15.6734478300355	40.7282961678349
HOXC8	0.174547524164347	0.188821424438586	0.170435385861429	0.200582113923905	0.128995813063964	0.527154429128997	0.187901160982691	25.2207565491734	0.462992670313622	0.151017999620753	21.1646084932411	12.6344208405333
CDK2	0.138148303245359	0.298463999601861	0.240259994412259	0.218422113938982	0.151231459804681	1.07996388476804	0.513670807006942	4.05088781355983	0.383006021118128	0.614293837458053	4.7674067138877	8.7651795094952
ERBB3	5.39139751489434	1.87333989949534	4.13792579972308	0.456270532741919	0.0589786530239574	1.22245564626264	0.112380778779468	7.31933897315665	1.8770543682773	3.75372718842296	5.34445879625698	14.479601455955
NAB2	0.297782950542572	0.271123278555467	0.323498437382193	0.384775289277422	0.133064581247442	0.604392701303395	0.459104797372444	199.624570302275	0.384876317862979	0.205108052530558	80.5078062359866	140.441643019544
CAND1	0.252523656193482	0.307744429523541	0.391432126135439	0.387451031927612	0.0872719727443684	0.963289071394773	0.557628431018376	7.47515375360814	0.570351713009526	0.273870355945078	3.78695439050315	10.6676290147191
MDM2	0.360115942378787	0.126734679845379	0.243368015536924	0.464288460020205	0.446010352545749	0.549457255710318	2.09586681107687	7.79892499966364	0.197217502217371	0.631764162173483	3.47961863478778	11.2563286656646
CCT2	0.207868995457318	0.922018791182376	0.528774105638189	0.293434499084061	0.129751309203454	1.47063011179853	0.444981080727952	6.75362787009055	1.63940842114555	0.111396102058269	2.12917013257045	9.58022537370265
MYF6	0.381587971733037	0.167274958561738	0.174352513223813	0.241496007789668	0.0904095073914522	0.355654527000155	0.167431943524029	20.4954506054805	0.260793052538066	0.116202075802627	22.2496977597463	6.96354668076508
APAF1	0.331985961651977	0.115473751483888	0.141048624431468	0.179805210196884	0.129212449878666	0.543657712996789	3.27736761076497	43.9004845571606	0.159684561513001	0.158493494634206	44.9499062124677	56.5635227927279
NR1H4	0.140854359427959	0.0530719244030624	0.0599243125460657	0.0756796135592175	0.0756386599377581	0.106554936117071	0.162308287476671	1.4873359600826	0.151019070244008	0.0601710826023447	3.46156037316893	1.16371339292717
ATP2A2	0.501839131414102	0.365538804863939	0.340155500815879	0.569409714885655	0.0933263216911265	1.3500203500251	0.266920074663471	15.9717046856163	1.47228306579785	0.480205241221556	5.58348321685126	19.0255371748269
CABP1	0.291174821425254	0.150614885302315	0.121908314933435	0.180721726742935	0.0601076961663092	0.254776876544351	0.236877575127038	93.5214063096865	0.259195863013537	0.0954940377613891	86.5540119606491	17.4719821905822
M6PR	0.306790581092132	0.228903713515844	0.26726063813207	0.271822141199074	0.143130338888672	0.740429611308128	3.04458475283919	17.0722387435925	0.459818105837322	0.276321548033629	6.9776876900469	20.1968579310076
GRIN2B	0.19832059704629	0.119439326958577	0.122856085291769	0.1422687943076	0.092980461530869	0.226790498517361	0.583053427399198	19.2495147755242	0.198692139324997	0.115404578402138	20.5171233497526	5.51945397414933
SOX5	0.959196721285987	0.174298631653498	2.42229752695851	0.21752227199418	0.0546180710126543	0.225264166499107	6.59799190644607	56.193172414162	0.0945218019839454	0.0722923587318776	53.4196163702483	7.01195116628196
KRAS	0.372321264622083	0.137425547224163	0.374561751453844	0.312939303785077	0.119299607167487	0.41934316551912	0.611885557637536	11.1208649230554	0.194048408661577	0.201561455734966	3.15355035299358	12.7729336098129
VDR	0.452380310594016	0.215118173291734	0.117282458698186	0.16284346360576	0.083953230656988	1.10484453125173	0.335363199873909	115.167412543753	6.48932728942239	0.334388160593456	45.8575962201785	106.765279131212
RARG	4.35754406632522	0.312067564324539	0.197454428968582	0.269902690338992	0.107389300325027	0.293819138070657	0.194423498854143	19.3133999767262	0.693323817961022	0.177569572276696	9.72880238414221	22.7023829216207
ITGA5	0.35828177350691	0.163242470078949	0.391740011563503	0.307508494670033	0.203362626438339	14.060911759685	0.649504638392289	50.9036951884541	10.8848598037638	0.128191678458748	57.063445983399	76.8474754770693
DDIT3	0.156722058999817	1.15557219797914	3.24683641784932	0.943467531153282	0.10098159951672	1.24008594460723	0.253238496221112	166.611486688347	0.373922570815706	0.341992045672447	63.4774059515475	130.847804511261
CDK4	0.227291801175587	0.513553110473641	1.05416120059609	0.25902806310474	0.159314261982081	1.02314377370797	0.462081786026827	19.7906537650181	0.377510176235812	0.25255865065199	7.68318378114962	22.5811017478654
KITLG	0.229506824617473	0.82183200247494	3.08934719587081	0.508961060432649	2.25146231834763	0.920176870174837	0.334903173918377	5.55848643634842	0.206048275403406	0.369111904618788	2.56964691024247	8.0803417045944
NR2C1	0.236931434813276	0.640820696410732	0.395869986119041	0.311884938104359	0.0986303868432061	0.786536677121174	1.46506490850618	2.4822125858807	0.277193408637172	0.184034018443544	1.32803622277177	5.7150330314241
CRY1	0.1491711311559	0.529757139884325	0.190110728805821	0.530810270374839	0.0855189704052575	1.20864092470478	0.170645864460158	17.8633536527337	1.16793603041418	0.0926496835607134	9.84899732768746	21.4026384235664
CMKLR1	0.187872428143562	0.112595782098597	0.19714530580011	0.130468080709927	0.138169421928327	1.63507986845717	4.37705332730212	173.990581236048	0.241443333306804	0.228923038278998	118.78910896666	71.0767287339569
HRK	1.19295033849272	0.200586113596142	0.212915252295653	0.262359915508844	0.136313644366998	0.344507596283304	1.09148483180126	73.6743733800773	0.261764828497024	0.301224278777161	19.7256795246987	69.8636516114838
NOS1	0.216443738784856	0.155417421246018	1.11351821191211	0.269104853882196	0.0678543101108638	0.669916365356934	0.141329272420068	133.468199410793	2.20774674697136	0.0845169835651714	127.301820708931	18.0515293063763
DIABLO	0.165512922710314	0.578036811373017	0.559814212714461	0.582541571066775	0.105331212414766	1.36851115461951	0.396071796397884	3.62402985539044	0.703055285500939	0.210318047764931	2.63140221893901	7.50745314893809
SCARB1	0.304101194697207	0.150950573228999	0.179374434338903	0.152786970848009	0.102334008499048	0.406064292278625	3.43102354787901	203.943648810107	0.472606257511756	0.108146810665309	93.4860092412449	124.4366235956
BRCA2	0.121225450057229	0.0916228969514221	0.167095015954365	0.109822589919068	0.119223030916344	0.361457791025957	0.533962030452393	9.68076956322412	0.126474404666306	0.366328357882255	3.13704936923165	11.0134240114688
CCNA1	0.158295027003499	0.310556699035746	0.406189186493771	0.0830613159868467	0.0580448296378194	1.78667547574011	0.359644258697172	33.2145297160258	5.52389615224715	0.091857718166583	33.77257134268	6.74220362486628
RB1	0.243115121793291	0.381689565589397	0.205377369754324	0.34737163770486	0.247071953995425	0.678564331261603	8.27990648798082	2.39546818230879	0.455218021846743	0.36247112022752	1.56614705064153	10.4367932347723
KLF5	2.61228754194213	0.441034070472966	0.394643414727263	0.60913016712607	0.0867241312519789	0.453102738161456	0.17895873663828	89.2344867537965	0.676568513183226	0.341324148010327	23.4646120494871	90.8356560856737
GAS6	0.364801085726988	0.559726519918011	0.204196796127525	0.270093842550427	0.069807633823626	1.05874074932683	0.348909910459688	74.5343718124303	3.26439600560721	0.115221180555122	20.3421738559968	76.2496474385631
LATS2	0.644787303556843	0.254801855653461	0.216647645483525	0.305501414289823	0.0905323857726512	0.611042548515811	0.22416739653026	119.458442282034	0.717234423033823	0.147009645922978	60.3517320466723	104.617438283559
CDX2	0.310454035226306	0.199863510515654	0.215834370490455	0.254402973745071	0.112825874232245	0.474733870074673	0.304530197710499	175.715620404047	0.378400263480568	0.189420089935999	152.426697765557	50.6521975743492
FLT1	0.4468441327557	0.264313680227952	0.487588003767664	1.39704268606834	0.088574721654998	1.36071609540845	0.335359663150016	30.9443991157102	0.271559329167278	0.135958135398501	13.9395650899148	34.0815456319176
SLC7A1	2.43419433874268	0.281916391450843	0.133284489861335	0.594647800199309	0.0588082699523795	0.505653820197087	0.208271409100686	54.6368618779287	3.20363735002867	0.185579429657602	9.17005758874364	55.8239096515083
TPT1	2.15006164012692	0.229222218141487	0.167141522442326	0.314570135612389	0.0909583346980971	0.328424046924427	1.8826039380229	6.13138680393294	0.382279717004239	0.0704426497714811	2.99393806520639	9.73897985556455
ATP7B	0.235806581815491	0.21655553812708	0.276360629653488	0.219112384946301	0.0833636487094287	0.691094798163867	0.237303409009177	11.2816554012031	0.438522186799951	0.148478897858876	17.1803979708865	12.0064989766605
EDNRB	1.4709435776136	0.330549413649047	0.192853383530946	1.53358810589036	0.077473349217952	2.64298142465018	5.10508951323472	109.826324046199	0.225730364213083	0.104327181517497	53.8946940102288	65.0065103554011
POU4F1	0.213410153834264	0.182132696428871	0.212722284729572	0.177208139574491	1.31493778170926	0.314536021621591	0.674728637703013	77.5812527058137	0.172206474173479	0.174632300728872	74.7905810470619	15.9249055427864
IRS2	0.255240115950648	0.267979503166937	0.373212178341744	0.352860929620293	0.222043479976406	0.669187934653354	0.551073254972844	121.085370958678	0.494737869492437	0.12015566294984	30.8560179495944	104.277484856107
MMP14	0.148809378302636	0.397385428272371	0.487102038179953	0.363030930878438	0.210270206865457	13.3820511414456	0.213240083762808	26.5661030781442	11.5944692455522	0.942905751103033	12.5335698323657	31.1630596673935
SIP1	0.219899933274282	0.189036556312101	0.175246854131075	0.216540911409637	0.0575235599083402	0.38577144019635	0.235942283168185	93.2262646762271	0.22481611183576	0.0960057955006818	31.7909430999765	70.6651449984313
MGAT2	0.195355374302587	0.151080140783919	0.144737050874377	0.167443019221327	0.0564159429883437	0.373542036673711	0.76793586515479	18.4690263456572	0.36788203191693	0.113962388199926	9.68153255743783	21.1860802311218
HSPA2	0.6945470125267	0.126368378150636	0.228369072406134	0.320473622687073	0.0971720215033112	1.11813177581019	0.172104810802768	69.9014649070899	5.56488350789465	1.68435764353639	19.1903854291328	72.0281145779435
PSEN1	0.334524796180413	0.290055185969768	0.33788307635667	0.406315850420184	0.0793725555500377	0.772520500864488	0.527717042878019	10.7824514681465	1.03574507347737	0.235573858264699	5.26009158706987	14.2143698937804
FOS	5.60749502358346	0.240780811586768	0.214804351243227	5.36290778129492	0.0345208669289499	1.70024008496416	0.371130471962788	67.8568765024457	2.76727825348496	0.162695163927604	18.0317886709322	69.7670664068308
TSHR	0.119803635495162	0.0711342189343064	0.0892658256508579	0.0983936275723958	0.05493005109984	0.240154177563802	0.805723481132928	11.5558044711247	0.151833122359055	0.112190351979121	12.5178055209124	3.15448312968768
CHGA	0.239533687923665	0.111033389973558	0.123670818845827	0.176858209420878	0.0627551722264165	0.146422074990818	0.271332563103679	97.3688219460484	0.254537963584546	0.12599481225938	90.4792305159943	18.1991929122034
BDKRB2	0.465460972222622	0.203451062401869	0.0972034934465745	0.526786074455074	0.0562147029779974	1.24077638853915	0.16542327545863	38.2049645566345	5.62636927804236	0.973227541599984	35.2360764821317	12.9425305848094
RCOR1	2.05257025097594	1.22385288531326	0.657230199028457	0.464107172305062	0.0612462908310404	1.02055548677467	0.372374807893893	4.01705452511793	8.64305090063771	0.194087428574302	1.95023928681111	11.4777394867005
MTA1	0.446988486243636	0.261870236291578	0.290642253294261	0.306111501478146	0.0849130767457801	0.616570828478549	0.347698698456684	49.6276093537823	0.427921155161497	0.131156850343782	12.2880160185201	51.2192657847973
TEP1	0.286794679802776	0.180032922942344	0.147682730509138	0.170906440498139	0.135994149259523	0.313816521893316	2.74210575518396	138.831660316846	0.347097177568546	0.172965145748659	63.1109643955735	114.772306825111
NRL	0.213494977580309	0.153976526731224	0.0733234178715801	0.153352544334719	0.0613008485871779	0.248809506921625	0.548948053534304	38.826570000788	0.385583348997343	0.151150641677907	36.4614822029128	10.8287160460078
ADCY4	1.13393915063031	0.120176234721077	0.224635448321655	0.37006720202597	0.10888228742514	0.348253270040719	0.857458890449956	212.026873017204	0.234852678899668	0.138266815324391	112.267899403252	110.977885484636
NFKBIA	0.319373163491002	0.323481423675024	0.165516419277947	0.55353008442724	0.206231124639453	0.537677153001708	1.41586330995135	5.05036660974193	1.06415537810752	0.404154579442843	4.99591811771304	10.5323342277842
FOXA1	3.90006896779311	0.17416196943936	1.62423798588468	1.00383582656859	0.23573833163152	0.244930231889826	0.540999345740637	31.3552106688479	0.105785506348437	3.39224734601315	17.3122834511238	37.329931779269
BMP4	4.29193805795796	0.213208214315479	0.655206753117953	0.187133761326113	0.0490111876944705	1.39021372954693	1.57897818109807	48.3933337004533	0.231147602800317	0.0986311426092359	9.41377648828667	47.0435440545065
GCH1	0.296438141276495	0.293355581627769	0.19859820014771	0.209352942040649	0.168152689053292	0.32330710881085	7.58782645038171	115.247190508601	0.242382908960962	3.04783941722681	37.0168458631709	119.430393373093
DIO2	3.91091570639524	0.108855970930327	0.225979760684669	0.605154687957922	0.0405724190168545	0.526318303414294	1.18881615838403	89.0932351297209	0.484253326133862	0.0677099965636073	19.693657419177	89.1738682332855
FBLN5	7.50480866103563	0.225692157199889	0.227229620643976	0.274428862037321	0.148145207381396	13.0974654358425	10.3820328882926	200.840685449485	0.344659780277808	0.117837949308256	64.7120751523236	201.124447457843
GSC	0.247476523702846	0.207898684743745	0.188424882661889	0.240832627304111	0.08346142519978	0.375177424052458	0.269032328586203	105.979405820715	0.379797538284205	0.152344477523374	60.5563962938451	49.9624996946093
TCL1A	1.19004681817019	0.10217935707749	0.075253827853521	0.092053797393276	0.0722706492412966	0.120728674433016	4.96670259883674	4.11956482936383	0.414153632184449	0.0504625707402322	7.5038937699484	1.26655490604594
RAGE	0.17991817466086	0.301523680352837	0.272210171152656	0.408174307896402	0.0742180410142176	0.770911106426895	0.156499000098394	36.6276282398031	0.643419049102798	0.26757436633694	11.631540333101	31.8401451551551
CKB	0.216355591775696	3.62582565115029	1.07465376001409	0.631427083721372	0.0788047740355015	0.337231169872051	0.108611450224567	82.3930605409461	3.47671046283911	0.22664819419889	18.9971164276594	84.7651998274052
KLF13	0.299532480644907	0.241777773407637	0.176788065430851	0.25441177165706	0.109683042310567	0.392376802647409	0.528317910607824	49.8023706262857	0.820462086215103	0.0987021742313727	18.0083353098629	52.7140502720889
THBS1	0.651960614774214	0.277194173511391	0.236533587104809	0.607730566718359	0.226981859683095	8.90573326297411	1.77547219950421	6.97657814406399	9.73393278968391	0.104383671505146	24.6394125932473	28.8191266289355
B2M	0.283680793731098	0.163873065205898	0.180631486739572	0.178055718582788	0.191815578494511	0.739030718999363	5.59008850409608	17.079697729192	0.444979497717449	0.342215076303547	6.79379149257153	20.688214719275
TMOD3	7.47972556291275	0.210438724859373	0.163682087145319	0.291870970117617	0.0724957386209044	0.778233700494575	0.500146025031869	19.4558188056795	1.33001170494279	0.193950307881499	6.65043971273318	22.0456554195207
LIPC	0.184171858866845	0.160667246132943	0.175522644306388	0.192235710729885	0.0619285100338959	0.403732956703534	0.241213524773403	37.6966677395136	0.341528611762745	0.15889473433139	38.9401413074965	15.0513812627451
TPM1	0.641459643117865	0.43468748511532	0.322444632573372	0.473926861709687	0.107486325312137	6.2860478663064	0.40031731616195	65.8509922967047	1.2533224521657	0.0831105238378473	14.8161249259881	68.5283381069718
RAB11A	6.53632018907113	0.201836803709148	0.159513972910357	0.364947457100866	0.0711828316680291	0.323947795677921	0.495183675830166	57.7551029942897	0.5986556959335	0.202175378411163	24.3072711601677	61.5300948732916
CRABP1	0.287227600575408	0.248105774464143	1.32490069948759	0.186146927635333	0.215258733744847	0.407614742122149	0.236349131578049	26.8257700241308	0.243843056933326	0.107612439500008	19.1529550176088	15.7275349889169
ISG20	0.268376001943879	0.117049310568718	0.108545321279333	0.178636020033686	0.106132353685573	0.311793415984792	7.71772426521283	160.801935352624	0.447609266440927	0.257840630085647	85.6831306587019	85.8408753220454
IQGAP1	0.962876258697537	0.224905575080402	0.252749739836939	0.282406527923775	0.100084844733396	0.630358505602738	0.93657218786414	17.5120527733943	0.776104485182356	0.166842536684833	10.4364319082634	21.8265093437363
IGF1R	0.467027084005091	0.695750178350337	2.93694669962981	0.743354542783086	0.0615240410645519	7.49225555095417	0.172945929332965	31.2898710788102	8.47244797379652	0.165306385436388	8.25575286575787	35.0695930269949
BMF	0.230362062406793	0.126698803275094	0.153315149990506	0.136221333754679	0.150414819017752	0.33320259122106	2.13952020240287	57.7976999383288	0.16998404044276	0.159872567651524	56.6853049491051	9.02976647823506
ONECUT1	0.237895637008968	0.145209631913671	0.116677129701969	0.220901821683916	0.136106571137642	0.292354453653161	0.38926927523759	31.570379196828	0.33307887404545	0.18097902942951	26.7882487227679	15.5371161758576
RORA	5.61180734652295	0.0860151847016277	0.146298460251696	0.168961580769352	0.0627645185626396	0.41015548991392	1.06275601665173	45.0161052090208	0.283581696156344	0.35094328235418	21.7321916924298	49.0672844427847
HCN4	0.297280722653936	0.133632610899766	0.132207097043092	0.205815900164165	0.0828237275963072	0.299993939959476	0.356708665394517	141.996415250734	0.310569719922952	0.150171204202335	99.826757518405	50.6121269878443
CYP1A1	0.545693216641287	0.103904174892894	0.0788394316401255	0.155557052080618	0.0976914777101365	0.175979509115861	0.169631059153453	0.914353170570541	0.269387031089833	0.0760545816816029	4.78740122124953	1.89818890698047
COX5A	2.03896761555003	0.220001223528862	0.201253737342267	0.279256479963036	0.0844665102883107	0.410658703628456	0.671487017300696	35.0408810935298	0.346625403444818	0.263612497986646	21.5799509664549	41.5057685415726
NTRK3	4.6504558396028	0.146426925286631	0.283617865938641	0.172664106191367	0.0775802399431458	0.311883976624642	6.61784835635833	21.1006377765309	0.175941779828322	0.0900621607507701	30.6180008204787	22.0430982036128
ANPEP	0.314737533436247	0.167487978343387	0.435174821168698	0.3971412377483	0.0704585721847609	4.82666998209531	0.402175669785922	142.91074392257	0.916761966370041	0.14373025373417	38.8775997138934	132.184398184409
PCSK6	0.392096292660095	0.493241371435937	0.253691376728837	0.337674269785385	0.0799476436710111	0.552250634983587	0.175098149223422	32.5373982789986	1.76605569258746	0.167362425545125	21.3579780021516	24.5216083667173
SULT1A1	0.356983213642456	0.141422798356141	0.169091874642786	0.18911288109226	0.0887687855704105	0.289402934681094	0.64770172891211	32.9111134018559	0.343668238756228	0.127826238671081	11.6079075311874	30.8803359125296
SCNN1B	6.17784447940267	0.125520645979776	0.150891008966186	0.193800695195287	0.0931991192872373	0.270161863050863	0.511658690573826	188.403687978595	0.62968844346284	3.14474712017391	104.277259831869	91.8434907575504
PLK1	0.168606724388784	0.198892707743254	0.200205897565284	0.159029776467128	0.0956193888468313	0.516676861588668	0.706366481661782	10.4205332866545	0.435964783126694	0.317405548880015	10.2366223105518	16.314647809552
IL4R	0.30414283244512	0.100370832966516	0.0661849207617007	0.241355088873496	0.0694401935836837	0.370875058535235	8.4203476426032	38.1928510886318	5.42689030722257	0.474254574771544	20.8505423240068	46.2852231360575
LAT	0.364245517029556	0.153101543031109	0.142185304852879	0.16800986539766	0.102310931948986	0.205760201817678	5.11402192855926	72.6027160832876	0.309626746611695	0.242550586827218	70.7341564252678	12.5978806409692
MAZ	0.228623472806798	0.412852367324198	0.300621552287572	0.192503648626461	0.09893071180685	0.414851454547881	0.400600176668915	24.0802469673453	0.463963768256647	0.142118871163434	12.7502113599013	27.7956960521306
ZNF267	0.120219149706742	1.24076495329583	0.407403294577092	1.56272071556443	0.214025107896786	6.95145687256675	5.01098116273276	2.87813078567778	2.22594741556743	0.525166072126469	1.28755313409469	11.0608443192126
RBL2	0.423736661908134	0.312992136726169	0.475316938079689	0.248654010062483	0.094002743741828	0.486862110867341	5.62981571061332	2.65431797076611	0.407878112674031	0.278136880005453	2.4855355914251	8.19579490694841
MMP2	5.38659672193901	0.452583945692001	0.278053968025585	1.03159142118569	0.086970848920207	7.69253299634163	1.11882844406129	52.278734970368	8.12686928699772	0.0771382272552622	8.08716858962127	51.4619280106021
MT1A	0.307239790290093	0.332162287887854	0.159311671622682	0.332118936449782	0.130432989594182	2.41375428966651	0.342248565694111	52.1992118144327	2.64530250778727	0.233734935943638	42.8229812244954	31.0493952464711
CETP	0.276660187839139	0.130858099526819	0.128632618690956	0.161435387257796	0.11176652986139	0.201947515446486	2.99907162871294	5.68806053104871	0.212932663583591	0.0907920483642873	11.2699446707736	8.22151645755363
CX3CL1	0.444999606264021	0.125028794920607	0.205864108326994	0.228044147593469	0.287783456656613	0.241076866302133	0.869191461663202	183.224791681753	0.216709487848396	4.07022347458055	112.549121617479	89.3578393014855
CKLF	0.162092001875555	0.171259820686289	0.114172321964434	0.141779668052797	0.150466542314806	1.52809437531252	6.74418285426919	3.28283471501449	0.259853192533492	2.23360988913364	2.56449116343677	9.81214440915814
CES2	8.00456554576968	0.448483943736277	0.152070740991636	0.358391626514205	0.0642884744656564	0.548228969027406	0.258779617898954	142.028359380473	6.75723536127772	0.460705232342756	50.5813282074766	126.963728501734
CDH1	2.36555949739563	0.489056585901446	0.701377801707254	1.00058497425887	0.112797010269985	0.649185750720328	0.202209510967299	13.4515194359284	7.34578802485093	0.850617911033937	5.26226069661156	17.9433563175927
IRF8	0.477628594174984	0.127319205181154	0.2021357706965	0.347761813002148	0.143208111386272	1.21041469104098	6.65822133445259	199.827187868065	0.271263966034488	0.369845531040983	93.3334976339903	124.483041931868
FOXF1	0.505370546077438	0.215246958428591	0.165399499593564	0.290689197357104	0.0958155652066101	0.363299378163733	0.906117641770954	34.0385755454425	0.358032461494467	0.170223900403754	17.1728997774914	27.1012509203447
MC1R	0.258851928359019	0.270445875764484	0.190345040385127	0.20578648343739	0.090454774059626	0.652900956252977	0.296984822041537	67.5198978968098	0.673606709842515	0.152830850490555	65.2507392334978	15.9220034207738
CLCN7	0.293972363860456	0.196814386315069	0.22443292668924	0.255113323023743	0.127426087564825	0.342767937971518	0.670135956515902	107.515765803281	0.380835802006666	0.165219234748684	55.6245106308922	100.032429219824
IGFALS	0.406166661768571	0.201663247276954	0.184866409486769	0.398353503515867	0.114833550326414	0.340189012941158	0.664381532697721	76.3714156679886	0.343957862033266	0.162494524005826	78.8676607060971	30.6678266403687
PKD1	0.343608851433736	0.212713022390526	0.295585096579208	0.370613514457424	0.138636507456811	0.426440469383007	0.462647711963479	63.426437472216	0.3656191541035	0.207718056535606	9.00821418322488	62.5800640126374
GRIN2A	0.268748001587667	0.0804706551697654	0.156619289700563	0.143351551007483	0.19384650485178	0.23605630398111	0.380790565027082	17.3269246777024	0.2108320192953	0.149486842825599	23.63045682163	16.436611565383
SOCS1	0.213880434390435	0.273949052905838	0.266269678411771	0.200133708554025	1.75269159990206	0.217017006498383	2.74478993914375	140.811675024908	0.289378691060499	0.123836104729035	77.8725137755674	109.739030765235
MYH11	4.35142857275342	0.209576828052258	1.07582221925339	0.268749316386854	0.0780166101601944	0.388226485291277	3.06012041018805	166.074369391845	0.15801415020011	0.130502328706811	72.8584678228228	101.411782522091
PRSS8	1.86582545447959	0.180016190466879	0.0841063519199425	0.468201777366763	0.102086144401845	0.294922802137744	0.222804776699392	99.694023975346	3.8981632065121	0.837029224926326	45.8824906571565	100.504146755343
PYCARD	0.553067813488766	0.188616714445831	0.157228756739408	0.200467102379145	0.230612675649292	0.175403446561807	1.0786930614975	40.8649271954368	0.6377639757781	0.0875671971336194	11.103333742677	42.9134288104446
COX4NB	0.217423589620487	0.210893971779908	0.175232558808266	0.193350652627587	0.0582506578811432	0.363979683445578	0.233508459871724	61.3055706798191	0.742170201350999	0.12981714233707	29.4485656194229	64.4465316673789
CYBA	0.294404382314367	0.163382986621913	0.230394684893468	0.160829498531699	0.0810119342875158	0.526390327160696	5.23192368139608	52.9124107718984	0.399492186496094	0.222369572468615	26.061848924443	36.7673029366479
APRT	0.498446265120746	0.254661746642038	0.245791318591295	0.214690842536498	0.07736872265904	0.285394433307228	0.597791177652476	106.237105421835	0.580496521364318	0.237732417015901	15.0171305901114	103.353204334768
ALOX12	0.706424990715661	0.139503593071724	0.108858721493755	0.159246993260321	0.0477492057756481	0.249420976947138	0.328956332103418	33.0434986955326	0.258435960137635	0.14698007101887	32.2120016170143	6.03075390795638
SLC2A4	0.336360422641864	0.13485747957396	0.207586722744624	0.351295770291399	0.128976685626935	0.463601086192284	0.309183333084474	127.18282237854	0.218950741090222	0.288211427518125	122.803840062938	25.9090429995217
CD68	0.473720402764543	0.133556394357302	0.160902241845991	0.186471593223525	0.164133663500373	1.05787651062129	7.1367907517043	165.27758971763	0.690427623087613	0.31377593540929	84.1746329693927	149.626822758454
SHBG	0.28691527676788	0.13804224612681	0.158585933120273	0.220328793585985	0.0825413976782773	0.367483240099448	0.315543992899594	25.6182575055376	0.405421236949298	0.165204313132346	26.8226930819109	5.14103910454026
MAP2K4	0.58686950383844	0.44048474050194	0.311990798584985	0.34483092822733	0.0514063730633002	0.384417351703116	0.371219558896758	8.04861712587128	1.29956930192841	0.0763191198090297	4.6970015684206	11.0146916536993
TRAF4	0.251948013502948	0.271726797464431	0.340562482654597	0.311832978822651	0.176118779427696	0.382794137789976	0.545020443735922	162.642747488892	0.485135707179963	0.311268974536642	64.6462955100029	142.054320346511
ERBB2	4.84952270848716	0.287575263377283	0.38943966628092	0.395702479106017	0.13779821569953	0.226787345850762	0.337049670422508	63.4268411827253	0.339802976671972	0.230014283042462	21.0451147612922	65.2774316230632
IGFBP4	0.728644441665868	0.201013815874428	0.42925708250709	0.3984844726166	0.088563145340627	3.59205974219792	0.654807672372991	164.196283263582	0.456742882162938	0.139105750816995	45.1597319739818	158.907103455898
MAPT	0.609108925931496	0.211586069884898	0.181144663373261	0.314663088073877	0.0696019119114952	0.294447861458691	0.280552371407735	24.7288228079775	0.348665268205748	0.161324233154214	27.4304173002133	11.7771772027208
ITGB3	0.215700378922282	0.212536071713332	0.366229519540409	0.777108936024496	0.129394811148365	6.70460434882963	0.286627992486098	34.4717656772088	1.78593621610022	0.0739500733871875	14.7642348850903	30.8979592271409
ABCC3	0.892421887888263	0.117780653604063	0.221284730457761	0.174266359083521	0.112006076090422	0.301694067777777	2.62954099244309	51.139115893946	0.362843184285991	0.199959871230645	6.8443745507718	50.5031941964029
HLF	4.28859570882589	0.0891907226394355	0.365815244412024	0.250018643362253	0.282149409810951	0.275689481044146	5.98995671242721	142.659125062479	0.217919003300094	2.63199608189912	128.257567921535	41.5304485794528
TBX2	0.338338349360756	0.219518752378422	0.302626944775327	0.349486519178788	0.0900639583501	0.572649667401478	0.419752396788161	91.0368704094363	0.338341990314873	0.201889319201595	34.9352161647979	61.8820299213683
ACE	0.233814004501112	0.141552302305465	0.155364677792619	0.159828368630757	0.121831440798879	0.307922200388705	0.441730041024636	49.3328957761709	0.298513982376725	0.149267781780745	45.7744150436379	11.9225797389452
PRKCA	0.224185957725336	1.30946869375889	0.623080370865797	0.106814747968021	0.169959161100806	1.58096697511417	8.23972101757372	52.4052789770695	4.19987120936561	0.0605076798305616	20.4191654339405	59.5393868626717
KCNJ2	0.297940814694468	0.545816072193173	0.670005014298884	0.900033564770155	0.0729227584837238	0.677733015350754	0.281369389024945	44.8620236899672	0.223293068191931	2.69278619512837	36.8888250022314	26.552791760927
SOX9	0.278337242248639	0.200438151239357	0.21597331226784	0.529637881367374	0.322642000947029	0.718024869781991	0.364149290048052	164.876201803086	1.39255519290786	0.176572689061268	49.108639682748	138.371923731095
SSTR2	0.242935164704212	0.174770308144658	0.201939392098551	0.32964921143403	0.375433941687507	0.330061201729547	0.661794370068259	92.7149997297418	0.268786785443458	0.180947283776554	88.9643539108535	45.6032096238652
SLC9A3R1	3.1935246370666	0.177530278034823	0.257302318444151	0.301935046437265	0.146769376071358	0.236946147073673	0.616752090198221	123.238562097058	0.269455263499588	0.523006587286161	49.1141650736319	122.447498561443
AANAT	0.38624612917861	0.178723005323008	0.161064348960498	0.218226421037509	0.0523498617896928	0.301015464769144	0.2984954756685	56.5994670566902	0.494180555858657	0.103856285217206	57.5809188927507	13.5898685907568
GAA	0.234208667206375	0.221997858430336	0.321267558922251	0.226935405757232	0.119852551497446	0.827011041947856	0.280585597810027	124.356123242508	0.449258073986148	0.215952245971924	50.307522614309	114.618396974243
ATP2A3	0.643728488195124	0.143566794291688	0.217416298835156	0.244066558772782	0.09605013847006	0.421641165689553	5.42516541711375	36.3330664110315	0.36896713243	0.146145130132825	25.0670372683365	25.5877611792894
ALOX15	0.127870763438547	0.3814528697736	1.52477718342501	0.190943865797317	0.0808622383669057	0.572686356947527	0.20953104490767	52.6410678055378	0.296660562430266	0.156869859898445	51.0328941932386	8.6909855134756
CLDN7	5.38978525476446	0.409775830636084	0.49188642288657	0.187221131152395	0.317192406193407	0.258616949350686	0.876422011986167	13.0332648510689	0.253259998813529	5.04136154182449	9.11684452119295	18.9592190011204
TP53	0.618714504462441	0.353104851050158	0.28211347828059	0.41966096241131	0.53288028707362	0.458478701224538	5.69428680180207	13.3809503505744	0.282104529484855	0.323741808003212	5.52129539759004	16.9068104728878
VAMP2	1.20001742677463	0.360984135109636	0.258599058482908	0.210061812161352	0.128619890627889	0.433296900065329	6.58206686681368	22.4040487787769	0.763091477863582	0.0893936362021667	7.5185017049312	25.5294865689195
AURKB	0.24721814910153	0.154927884082915	0.356843012170883	0.156727870818506	0.189495545166021	0.464255037033814	0.804464202034298	108.807081854403	0.257403029282586	0.160517504109848	59.1010672199127	104.609791630004
PEMT	0.718674277040528	0.312372487312799	0.391389293071603	0.255387625788745	0.103007474845077	0.490217446090695	0.344019791750601	124.740019300322	0.66499786000265	0.133420209361388	42.1314612058265	117.692527613153
SREBF1	0.388823085831591	0.205160203051107	0.232287640277335	0.283587648169451	0.108252302777173	0.462018854851323	0.298364092779249	145.946822719288	0.39311344613773	0.261274259433334	70.0169575219867	111.648854084828
ALDOC	0.278861941899881	0.542238240829942	0.253818022295006	0.142964950502844	0.199949645869668	0.583297897835126	0.876270708852491	194.584347287866	0.507228775209085	0.162050920311051	79.7308086044785	142.55424939868
SLC6A4	4.98570706043851	1.00429761753728	1.20202674673105	0.34563134142974	0.0859153638286137	0.68271595070538	0.221983274278511	21.1964116021772	0.272853491139034	0.12993930648774	29.2430095158858	21.0936346651505
NEUROD2	0.204023895706841	0.194013077155629	0.28503240034489	0.293519303680425	0.0986648002564033	0.311989685565547	0.292726047331834	143.29862391992	0.46389508486032	0.0864689965888201	134.314085424489	32.3023362792626
NR1D1	0.72846162094769	0.152508543468633	0.123801514853147	0.370317712054617	0.0813711319257828	0.506401114363631	0.537672179534309	86.5390454295882	0.351878714768035	1.59547490487742	22.9927216042064	81.7368208521879
HAP1	0.155034990105738	0.188569026376285	0.688024296777201	0.262326121257254	0.107289824994296	1.09706385554914	0.170142010829989	57.9521006357957	0.20467395287642	1.04878643703428	56.1761796808675	9.41672750716694
JUP	2.47592994554057	0.491643970851182	0.309416336977656	0.597596350716076	0.111371241447736	0.572158640401728	0.204710543949094	81.6079609367109	7.23103651658468	0.355247962212338	22.5664885617989	84.8017315098453
ACLY	0.125432556628708	0.803661217948266	0.517179946006591	0.423383756302657	0.106786798415414	1.74806741503344	0.501405668358258	3.74983560840273	2.13815142859666	0.151708154148731	4.78403240016755	9.40334415544196
STAT3	0.342510145461269	0.389889643964175	0.322306914041944	0.482504510948694	0.228420988316727	0.639191726839388	0.713871319216642	17.7906553019515	0.652096428263724	0.335872280959457	8.84506384697224	21.5848126647208
BRCA1	0.132456450715782	0.173022212778338	0.985891528236712	0.148843477117805	0.173557088431774	0.343632145568818	0.277902498289237	5.20812481036219	0.178410957062523	1.38046202487431	5.77648599163169	9.07751619225785
SOST	0.405910759963874	0.185942783396314	0.134505494690269	0.194530270307569	0.112136569054908	0.263794028371321	0.362561634507994	68.9790242703958	0.249643875338323	0.132149293414604	67.6784736314596	9.44855067841643
PYY	0.370168387947886	0.18674946478581	0.127648570416167	0.258665573068309	0.10271240969234	0.348196280156739	0.551697134372059	79.1353668710048	0.476190291264998	0.248980913018136	35.0896077806742	54.438234832606
GFAP	0.36713218355029	0.171866456568791	0.193560399504452	0.229122641488669	0.103458301549893	0.423280411599223	0.352810232376999	139.467443034524	0.456312878746771	0.183008432184751	137.343924753324	27.4690198572498
HOXB1	0.263350829459294	0.12860616467025	0.155733259215923	0.235434154877703	0.0624418420369718	0.197999365531811	0.426055300426819	69.8646808466866	0.264423640565685	0.142253214653598	71.0186402641392	24.0492808955662
HOXB2	0.151507556483731	0.18062048455913	0.214880689631127	0.250420535848045	0.100633908726954	1.02489443852079	0.545356317539409	92.3212898717079	0.331305818682534	0.619763439604842	51.4998721735494	52.8067132128412
HOXB4	0.262917977217432	0.224949263708824	0.262587842662178	0.303585483164458	0.0760567440534383	0.75162995305765	0.430231743513437	104.750547765301	0.324566743402588	0.222825288855194	28.5559565858162	91.3788049516737
HOXB7	0.14017732369233	0.11391793458522	0.272830180580567	0.238624070820253	0.0967130625798892	0.549157226158711	0.211946549792143	23.3950289947089	0.325243044656021	0.251382192759633	11.7578958311061	20.1996820119858
HOXB8	0.196123931683045	0.127325461886107	0.102365300504736	0.209628911989026	0.0634292176626199	0.208367651960587	0.244793694445778	54.639806514294	0.37167496978195	0.083130128372045	52.6895096593533	9.60575106688208
GIP	0.276680690528917	0.119946282717878	0.161455198967824	0.129273999333206	0.118108191853391	0.201315536874702	0.236022992699907	5.89898342804952	0.192573373230247	0.123225062086401	7.61793758072032	2.53431247874662
DLX3	0.205630160980372	0.143945379608845	0.124498292207277	0.15815118178901	0.0955278940181523	0.197714994910422	0.296915012814167	29.9855078742213	1.10965021476961	0.0961181289657943	28.5550732562627	8.88828616797209
COL1A1	0.209134891166559	1.06520294334753	0.512610665436128	0.523565155528991	0.330735299959313	8.43914211502734	0.463080519487802	166.945551750111	5.04785038837917	0.198679872878864	68.0437657535839	123.812499522184
TRIM25	0.443759523710483	0.178101033466213	0.213580496722288	0.222655327148028	0.118039652125173	0.255125790176052	0.48191403656907	50.6115921522336	0.403045444400664	0.207688775458819	24.000360376931	54.4629462749043
CD79B	0.623802399001351	0.179165212039377	0.156360522876713	0.222056931717964	0.0760555997812091	0.325470141875287	5.211507308317	63.8661125615338	0.558057219317678	0.0901796304640392	63.9770830131035	15.7080006536681
SCN4A	0.32982873292097	0.22825336053909	0.282742601037969	0.240115871556098	0.0755550241984485	0.444798465472149	0.258041374383675	90.7330228196469	0.372422031461246	0.121097893125484	86.9241279237908	26.4691058121715
APOH	0.088988482454511	0.0979068233904093	0.130192053639767	0.191024005222381	0.0455031493107816	0.380495123627996	0.17985017570104	10.4224576752869	0.286309643849421	0.0808949811286485	12.2477423966882	5.76752584226822
ACOX1	5.80404954167645	0.345548423487438	0.398855757635136	0.290520779140662	0.139748988766307	0.384432925639477	0.340289755464732	14.3478809563215	0.278609896721659	0.15839367420847	4.62943082443959	16.9956146748542
CYGB	0.23262638182625	0.302852269951807	1.0482436162854	0.371735565483735	0.130881679986635	1.083289617403	0.444103325558678	31.3141579942868	0.367769270965392	0.10936738942211	13.588400620321	27.8939496835901
SFRS2	0.397563669646393	0.319440268034741	0.260864439237882	0.320792264712532	0.134452824609615	0.494345717529026	1.33605228848038	8.10906066198585	0.32364500920251	0.199506611155068	4.35317419260648	11.7038342804254
SOCS3	0.277192531616241	0.461381367176764	0.910008286718296	5.55728390023453	0.0672559123947697	3.82531695181498	0.318154682017885	134.439694105715	2.60144339170917	0.139636212428032	26.8764031966318	128.77728491362
NPTX1	0.256012706228953	0.137173590888173	0.167318554674708	0.246828546646453	0.0843638732790915	0.283296683253204	0.262407548875964	132.537300769623	0.478884918658077	0.115196629886951	117.549827457463	29.6751247924335
ACTG1	0.838171283941868	0.301286946584388	0.284548093475836	0.418953532126124	0.150993549053875	0.681112211548983	1.13172486996704	82.8071037410184	0.689961147326949	0.210045568980704	38.6667684708838	88.7341909110998
STRA13	0.700963759637719	0.473945625132871	0.299560001242084	0.150214561278867	0.0766681524519922	0.342593083890529	0.575503379735417	65.3122346201093	0.250322812294998	0.0857946214319912	23.4735013131128	67.3055935613373
FASN	0.534396269379778	0.416747027825797	0.268647261687384	0.332956161122335	0.0768126245367842	0.850915181707872	0.271065644244647	160.994817143693	0.787519389259053	0.205449438233475	50.8809210134468	140.546963370722
TYMS	0.281476214959699	0.177948125028018	0.247885302940999	0.230288600945281	0.165766592581281	0.319671858651836	0.450845627680705	46.2626822620268	0.219229197491533	0.273889040364518	28.8910504442769	52.6444055089703
ADCYAP1	0.239578283665566	0.30532869182875	0.281520602244153	0.448720386019441	0.0838400778201735	0.828000742403743	0.270678006548016	151.496368148865	0.438185287603917	0.123324071060632	109.570972217109	64.2071694469087
GNAL	0.596229830582844	0.0950479868121304	0.152662687809281	0.196271811906364	0.836420015268539	0.211413210159241	2.58200039147491	114.173870727024	0.304009740276408	0.0857998483576424	52.6103604939646	100.769135283595
PMAIP1	0.921467750821604	0.0927331782119506	0.0704230191825246	1.1433185860044	2.72329468116916	0.275582638801412	1.31723996807962	7.62571666224845	0.358899583346507	3.59139948239021	6.19921557246405	12.2824624408493
SERPINB5	5.94901672671286	0.288834398275002	0.367711760030035	0.701027162828201	0.124510557108604	1.58594702515283	0.16358456839064	6.99654539626045	6.90807268558777	2.85090268900982	6.74395735706771	16.2054522183635
NFATC1	0.407903057778988	0.362682597956735	0.253661037627182	0.307193390469743	0.127039247698516	0.444982735553718	8.89862845441514	216.278738823396	0.63332779736272	0.137561732412333	91.6717148458545	142.944673390803
LAMA1	0.197296052760036	0.291838014277176	1.52327249378827	0.223499677158855	2.42313632889688	7.72201341080235	0.182346538906938	29.2147578223494	3.44314436494023	0.0921430131843698	36.5413521317689	26.2724151242234
MC2R	0.131118529128351	0.197242880037349	0.152823320462802	0.181935326782393	0.0470163066257092	0.393401053079397	0.165088907296641	84.3213791171316	0.51926422170384	0.0659647845636619	77.6526712683163	20.1210012211238
DSC3	1.84336742492316	0.487866470483051	0.567252139997995	0.721528557919171	0.209919513816221	4.60146654209409	0.132376370600443	23.0628039134318	10.317719168585	1.3773932305703	14.7266340231489	29.3149627658377
IER3IP1	0.303952510493087	0.316513369132459	0.265991431697281	0.249007492854858	0.0998718692785337	0.800178707094643	0.384163850350171	10.0554721442629	0.47367234815869	0.259270267280651	4.62496300143342	12.5286207330894
SMAD7	0.194572889349392	0.295419666052942	0.25841175734787	0.265129906780054	0.175858016137499	0.582077617819496	0.680562889779323	163.445256110465	0.725548202730747	0.133731340814886	65.0798909476237	112.636662097045
TCF4	0.659261222342605	0.241075177690143	0.441666256192797	0.490132636785447	0.094783833610268	0.881513180327871	10.0906465923194	41.1836515439836	0.203429946805752	0.180745708821896	15.7156230137504	46.8216513331755
RAX	0.495120920033137	0.0961566485285808	0.150383529109168	0.182553219357981	0.0799429267367266	0.248234165296548	0.408336340937475	66.6874509094416	0.258423034826242	0.148485493041872	63.5562840605434	12.580348013009
BCL2	0.30956257517729	0.133492694838897	0.351341447068301	0.421124447569231	0.394223961110602	0.314902346428704	4.85346244773694	119.24353458652	0.169154974824568	0.543265565859422	68.7620989420157	76.4745361584483
CD226	0.490320887482619	0.098766301234611	0.138312528424083	0.254798758861822	0.124834254038845	1.23615566613204	4.01399222154613	116.820772964309	0.220482314803496	0.968346293101823	102.725572577005	48.2801884891815
FBXO15	0.167703231430679	0.11284864179163	0.20801660539631	0.134427914329473	0.202130299239573	0.364501956758111	0.497763524202879	7.85118214973938	0.118981617745946	0.203570592230236	10.2977846358666	6.00669059348387
MBP	0.625868752421081	0.149644272646874	0.126862945406687	0.205675726733676	0.100588920163695	0.298996193041071	3.98385447552372	125.148114258642	0.30082313470127	0.223596860015858	36.2616371294217	107.213966779931
BSG	0.292563304733802	0.342838996543694	0.306422370436647	0.312559343867395	0.151746313841377	0.6125166036453	0.316197099923602	83.1932422641028	1.32592878656027	0.230053077530954	46.9862437821457	88.387212294812
HCN2	0.327512862276337	0.12586769818221	0.131050316485494	0.193300177473274	0.0785542994312424	0.270831771867827	0.44734474600835	25.0892094998474	0.281986107533908	0.139612551427128	14.6956436573522	20.2197442034551
PTBP1	0.366777091599614	0.247699882807079	0.268070618401039	0.271872320272367	0.176557183241701	0.53782480168149	0.647428773657832	21.7392639819876	0.616899068841779	0.243767411227633	10.1788757057573	25.3489206843124
CFD	4.06747646429406	0.242087438943356	0.656503643706563	0.191417707318281	0.164894044657767	0.546911781954761	0.554393890096349	108.325507180267	0.378955416601638	0.16257604700648	14.156066703682	105.332933727942
KISS1R	0.335439749936493	0.17995049700137	0.185922199289251	0.259863894147688	0.0881749094692558	0.309075572099878	0.393491385266567	169.165262713512	0.412254709658005	0.193999449453471	121.079266186648	63.7318172805132
GPX4	0.428572229501307	0.229442902555448	0.341461997135298	0.211228002828934	0.372900185566035	0.447025177026957	2.7574211837702	15.4253916643663	0.244099156433494	0.236195808157205	11.5423513720796	21.0565766430093
GADD45B	2.32021650030614	0.221368138107819	0.2278190998085	0.783727186065268	0.102925451580618	0.482004425068939	1.18804494050432	162.711212804813	0.336263672885681	0.198776120526237	49.1433839331054	134.623921757787
EBI3	0.399428335850013	0.175926670771431	0.30946910354506	0.336719804149835	0.0890734240590633	0.300137520438072	4.17362692390057	106.908190400019	0.259314112495135	0.121470410365903	97.0827997270436	36.9421738372872
ICAM1	0.0997606931638037	0.154494955476758	0.212262298149332	0.675067963089844	3.24474242988098	7.51967179637252	10.0589177725962	92.3168325738644	1.16383800707271	0.816626412875781	6.38719221569087	103.991028962573
SMARCA4	0.727602441569334	0.258212768266655	0.378033707150118	0.465556894637661	0.123193760931259	0.322567292590828	0.506131799544839	4.53169208491448	0.19420424869649	0.177259185907641	3.90171929861398	8.74587186818597
LDLR	2.88846088776925	0.460742832040009	0.21277490741032	1.58230871533639	0.12207980262228	1.25915524704411	0.151013074762402	32.1592260004068	9.93954898753498	0.5160346564504	8.62201439803403	34.8756395859229
CNN1	1.25265981052691	0.200557583810692	0.250284156954425	0.495733648802601	0.0733766700383348	3.15201896921922	0.198287703574999	185.960539456573	0.346583011575706	0.0869758712037022	126.745271817422	73.8453295188957
JUNB	0.774102463569001	0.292575153526445	0.212774908612485	1.15462888285868	0.106970834835576	0.718331318985823	0.291362076320856	38.4646894221873	1.32656876688547	0.212119297094482	17.135564301354	42.6150055375728
CALR	0.417664216060252	0.322537242075188	0.331206148221817	0.361238215892544	0.149791007004341	0.749032415989023	0.548792181635039	60.1640340163249	0.875719098466997	0.257755830936178	36.0589822529149	68.6902520345633
SLC5A5	0.375950528810838	0.189849853353336	0.19062505757876	0.206035308559085	0.0854200890241751	0.373367294856329	0.386026740480983	69.9285482809488	0.384043278234416	0.149086697316386	70.3500591730626	17.6306232588864
CCNE1	0.134503434681157	0.227221707033009	0.177688879689351	0.238012728809399	0.0849968813588598	1.19328163004388	0.326720306280166	149.849272216494	0.457652260163519	0.600085931544167	61.3911430864662	114.609353871313
USF2	0.437687779465578	0.151103985129818	0.227021145544891	0.228826688679984	0.0644286362973033	0.358732355452536	2.02758876037608	79.1241248730363	0.284948321406831	0.25329526936576	28.5401640428536	81.3283615377875
HAMP	0.42286225392858	0.229642527977546	0.222164394624261	0.193980927900323	0.17297988367004	0.39330823191317	0.730239294999965	70.2011095856088	0.278605984042457	0.221340075463381	72.7664609182809	28.7428263931751
CAPNS1	5.42898886265563	0.215447103781433	0.167177236913949	0.329558559670201	0.130151810988258	0.434952077083206	0.847360951990087	61.2957671781548	0.357054952251261	0.221540649319057	23.0692258285045	65.1463560242948
MRPS12	0.205932747485767	0.370408790212923	0.305661044014187	0.339622598492546	0.0853941389492048	0.983178075259273	0.186508840992502	88.2672861773688	0.547985755694657	0.154081811642861	36.0276246247236	88.5560139992703
CIC	0.277198303266597	0.156890568031082	0.192638468056862	0.32714773404805	0.11621893964093	0.471990189617968	0.72322035566486	92.7227832270399	0.394560904090869	0.243489116201535	13.7571185705922	90.8279837509089
BCL3	0.292108632484722	0.252549677207966	0.287907690396606	0.422246240404029	0.278191555862537	0.468205350935364	2.53730853201965	161.888929173108	0.353652289743479	0.295032662023417	45.562843711912	139.775997389695
RELB	0.217195862832355	0.189597006005167	0.217784903149324	0.226296891076805	0.542981325469495	0.372200850983489	3.15023251353115	157.752900077843	0.406441632183286	0.157470426197596	77.9861221882617	117.792488781297
FOSB	8.63942684449014	0.114449449879458	0.208548339581408	4.65757814616391	0.0825896957315968	0.551155211658095	0.539808817328684	120.148289594761	0.933769971613422	0.227801355749549	15.5164388885764	115.255299500043
FOXA3	0.197544178952574	0.121689424566631	0.202095809429494	0.17217232851694	0.0758580680912644	0.247602164976513	0.367019187987543	156.03327755043	0.268844317028447	0.137175392730773	135.798140366884	38.4249032567452
HIF3A	0.411003878714496	0.444829156592101	0.233376576990297	0.58937751065484	0.0783054995659519	0.489426765595267	0.310530642479099	98.8517492340268	0.274087395546488	0.134398424202335	93.1944170396845	32.4919313591108
FCGRT	0.562640341188847	0.1162668687784	0.465774497868196	0.335228140976726	0.272373699995358	0.483909772099792	2.98616570498801	184.296361782893	0.158298407397973	0.210101890129148	79.1627698905366	128.06049360957
ATF5	0.167505051710653	0.270616885523257	0.43229599105766	0.145691436880143	1.4668362575587	0.564891115146285	0.590082296128949	116.624019685063	0.268635353161254	0.235211170713157	92.7100538472847	42.5110222011733
NR1H2	0.324302526791216	0.148584400523713	0.262379871441413	0.246587288896604	0.219613727235364	0.277023262966237	1.25480282419904	14.5488440386042	0.417844598747279	0.201409749914376	5.55136503331678	16.7088007803374
TBXA2R	0.218477299738276	0.175532498179265	0.193879743962938	0.15571536730418	0.0729010757021989	0.585722773395932	0.533421011760721	145.106969598708	0.336454116510853	0.118080937061851	133.270206795951	39.823949270559
SEMA6B	0.25248594850194	0.220843850287873	0.179260760632036	0.242097938727738	0.0912335056698672	0.515593222526294	0.369886545776939	29.8057388184086	0.654155961574342	0.131713952539977	27.1043629935623	12.1113649057185
TICAM1	0.52678704637727	0.185972310326918	0.150370898720308	0.385431096508196	0.115254104719113	0.306943839854635	0.710981076369261	48.807712240792	0.317774778295307	0.298320388536799	15.7658341362653	46.0637903835337
INSR	0.201519415965463	0.565662891124252	1.48634274251213	0.555425341152401	0.137122272441874	0.982662413190853	0.245134562033257	22.1106608757406	0.538642712021114	0.149359135929744	12.0203057671576	25.5630307497106
FCER2	0.633134072861987	0.189055713582032	0.147829584062557	0.349951556092061	0.0542884319566262	0.250419378397861	4.56907596815759	58.8032571505264	0.498178367222332	0.116043228037204	58.7925544627569	10.633204844933
DNMT1	0.183581999554451	0.28025552558196	0.173275544165319	0.189988975616538	0.190207225943321	0.498718365093508	4.46531800104937	4.20927172907673	0.303949622794713	0.499113882834532	4.27712474733832	10.1278440689759
DNASE2	0.158523433753319	0.227736449700906	0.319836991837651	0.22535010928883	0.221758151057216	0.54872336669342	0.445818647190184	13.7591985047232	0.342845402683474	0.292901714061883	10.9141902032098	18.6360103733509
KLF1	0.326335162160509	0.188484294385569	0.207315551077308	0.23132030908576	0.122611484428441	0.259546575121729	0.452290270031031	134.760184139924	0.308316912095442	0.161032416605333	124.993280507601	25.4890854264765
DNAJB1	4.27541235006503	0.304563506255346	0.244641867124432	1.40656014474669	0.164455106849588	0.474297172339982	0.318705640338516	7.31063254806119	0.786481589765862	0.329235079848906	4.7630371114418	12.0512200867568
INSL3	0.303759204124115	0.0863945286551288	0.155838798414035	0.153393820298434	0.0854500429821736	0.388195073849974	1.04151439439495	19.6819863448089	0.26412028756934	0.141366325865142	21.4323232280085	7.20749773665343
JAK3	0.295098339178182	0.175578803496024	0.269507437316324	0.319177409852544	0.159054288435239	0.457444515481385	5.18745789807036	33.980162443943	0.389882097631657	0.254226263915695	23.7517963334771	22.8988492796844
JUND	0.886381682364466	0.209590346283216	0.210022655682571	1.02601222542603	0.118688773430427	0.295329093456666	0.460687893374984	13.4126097091588	0.445057916061612	0.135492540279163	14.8785572551093	20.9894944228638
COMP	0.247646583006718	0.173363047833549	0.183708490751332	0.178523203956377	0.105500557332058	0.591443066343079	0.322736430926113	26.7811850897226	0.43260870139308	0.147863974817105	19.313900621742	18.3685285078646
CEBPA	0.550920309264359	0.207382518576452	0.212340250653884	0.175876313562155	0.071453518756977	0.287442076456119	0.250000162880816	57.515437040796	0.384211649326427	0.169822819463953	12.4819126933063	58.2622574889968
AKT2	0.416547805925823	0.168814636733762	0.2176919419109	0.317375256899302	0.114864024508507	0.411694996193589	0.59244896689117	27.2028719001838	0.551942026810661	0.197452489175662	12.2896592294684	30.5302054396049
TGFB1	0.18199839429693	0.297676652582724	0.232489785906758	0.190982911161921	0.0877232974442534	1.67094559606289	1.37698221305871	20.1798881668035	6.09786939700893	0.132016323544497	11.310478667348	24.7166837313023
SIX5	0.27018106826989	0.189304141666653	0.132138691416861	0.248017334022527	0.079327365715111	0.385865196369214	0.346870341988258	33.0194358499343	0.342934392799685	0.170133442739749	30.6345748604673	12.0523794205627
BBC3	0.358039961010423	0.159215536715356	0.18270790125842	0.212423415108676	0.106851642421519	0.339170601904089	0.455278095519472	201.297642430934	0.394293693875371	0.170004187471935	122.172752172326	86.8787910541013
RRAS	0.262918363831582	0.192237471702041	0.168229698145038	0.173911083260568	0.222484423720482	0.891875909360824	3.37378366460829	53.1395309751618	5.96348884406667	0.16412617548128	33.2038074342643	62.5867036987155
TNNI3	0.238774695167166	0.132724802454083	0.127411904112255	0.144925279007128	0.0731735270976265	0.214658423224855	0.345914936083772	70.9580025602802	0.272588346829201	0.117219784903125	70.3332535441911	5.88505832870122
IL11	0.250045241643057	0.193237039972983	0.160233964593601	0.44201301610385	0.0949583069106989	0.67316535109055	0.295872842153847	141.317761770222	1.24293914231409	0.158946344103356	120.094594408156	35.3815672780482
PEG3	5.33668077601935	0.145679984431557	0.158462184801356	0.175438082083325	0.0436823401069027	0.233073114440835	5.6147077889253	11.2039606497679	0.45762078829129	0.117309212885089	14.729336219061	6.46290985745334
OXT	0.439763438787814	0.143884427539245	0.171467626635833	0.222248090703723	0.0811811961775024	0.261426893259538	0.368116767833998	93.2984540482622	0.369850958598917	0.157635828268014	71.6759569185795	30.8965576748928
PRNP	0.576239433945977	0.359506510627492	0.363159060368405	0.276798002684074	0.127451326236685	0.619785011233455	0.438265078520604	64.3722707456764	7.02223125788136	0.202061174867891	17.1246186356791	67.0955447835984
PLCB1	0.838358368005691	0.215345852446458	2.38414462094718	0.943739566864477	0.141163746731132	7.79508837340901	0.378366792880546	130.11621083816	0.338546511687168	0.067922631476452	35.0324637219682	117.909139165918
PCSK2	0.18129323951868	0.160068138238054	0.209707850291623	0.154977958822367	0.0741621987786992	0.335557150911403	0.225356183402981	34.5370585987939	0.21480894766761	0.132225635687703	35.9436054623365	10.6450318239653
HCK	0.215590711172153	0.137686613244604	0.545530271554993	0.25964986254305	1.17705893933787	0.579286375012257	5.15073878358065	165.364189303538	0.375761927349789	0.333303179898848	80.9050184227615	93.7988853137457
DNMT3B	0.150994559719607	0.238525184636571	0.182863299404013	0.247554689728876	0.117522314204294	0.8897695072115	0.205378195373599	169.499581940286	1.49640306035441	0.18409885497632	109.79211138489	70.2113695300269
PLCG1	0.360175995303613	0.233787237642193	0.245231051508088	0.215714478943426	0.0672795862731917	0.468712695770133	0.896439812722241	17.3823814761385	0.501694544970897	0.168982306146858	8.61233412042679	20.6448994588672
MYBL2	0.139095806664077	0.159368538776649	0.162938113494707	0.148620649986828	0.0674936849334918	0.323463491396011	6.10274853294145	35.0520159213054	0.313414296090087	0.266321068767083	22.4258702363084	42.5018553593748
MMP9	0.170908227679614	0.198787364212982	0.374822001602251	0.135593390505957	0.401091562568089	8.01963039524462	6.80862842720782	44.4003566054105	9.6847083283489	0.394347167286537	28.704070079773	33.6244931586691
CD40	0.170535613415821	0.161642340573553	0.233876090344406	0.194481517800077	0.398200964050562	0.377428423136526	4.27613275801378	122.878802467313	0.335068874104357	0.268016374818721	50.9249010478697	82.5394621831918
CEBPB	0.30479886926764	0.14419993409312	0.305092041545681	0.281075963045266	0.0869906320748676	1.6933333411845	0.522659840317649	33.0750505131524	5.46620817534903	0.272549838162982	9.25824407792399	35.3887798432231
PTPN1	0.236913637631392	0.233507656436677	0.187896699564012	0.210788365419997	0.161535276712722	0.486841364182009	3.04310808036343	17.4895170985375	0.655616302389747	0.106814791408002	6.41134994344278	19.8842802600622
TFAP2C	6.29749703393946	0.520091101461355	1.89287980845996	0.839339317577242	0.0621942469684102	0.847579765743838	0.0883731537410043	13.8432496503663	6.35639892031919	1.53373703276428	5.35448844668659	19.8108075880363
GNAS	0.49848392851684	0.223617426505105	0.323955873699143	0.344107101915295	0.108135843247056	0.453825834541539	0.879507421635782	95.359260282402	0.424603685846491	0.134471433788239	26.4808160778622	96.9952441736628
ADRA1D	0.319884555853816	0.146082204937902	0.152777359807157	0.248956252207124	0.0981729865171782	0.211549533896863	0.304112110070954	155.292376914124	0.459033512522301	0.103193878633122	108.593631130343	54.9225972036943
PCNA	0.176049859696545	0.248443414579992	0.364505274855806	0.209048616748851	0.282348347776799	0.494209743860175	0.687473462209804	4.60434700045291	0.314557476283701	0.541149203837092	3.27783995005002	8.5216293801232
PAK7	0.227571078022709	0.492653499786754	1.4924861607612	0.38630550102451	0.0493400980134611	0.913329540187577	0.215396755402072	55.8955877186616	0.274889361410154	0.0967407190610411	56.2849278564905	10.2789640800924
JAG1	1.21139717121993	0.295989143315174	0.387810430675409	0.516795700566186	0.142292086442933	3.88212184135344	0.171891750130274	45.6367812017979	8.42028840470328	0.216279548819202	24.6638753626447	52.0742325140442
OVOL2	0.292889179627213	0.295884102586406	0.554333384910037	0.429787898829788	0.0746601454222511	0.633848886678233	0.210648663164644	76.2282108116953	0.522376099280652	0.154316910115772	8.31427216893797	74.588776046596
THBD	1.1426657527043	0.194864276161728	0.14367138468235	0.271000521433642	0.0656728709007968	4.01420858448167	0.489301682391845	156.839300039365	8.1050114418656	0.470561119888344	34.28468707725	149.320164821591
E2F1	0.170778738929615	0.189036759414731	0.306830150315174	0.237363683299458	0.206903348276523	0.533738501976429	0.461409615703218	182.946231563054	0.29442886889375	0.515023214457807	84.0957071285361	132.20263278152
RBL1	0.176532350569281	0.12164793468329	0.230992034567061	0.178643161338163	0.104338889799752	0.320788743578568	1.82441822916228	2.22053840038348	0.187923586525945	2.25827660858209	1.38146344350316	6.26526228273491
MAFB	0.841592322571571	0.232423538606861	0.0732245528879262	0.175044918017585	0.0497125339146075	0.381785347020374	0.24685373666867	79.001160247999	3.440936669984	0.141411610921152	31.7727798634226	80.7391283955481
ADA	0.290963720550607	0.182741237896971	0.160512910981489	0.149570170167618	0.0982281284597538	0.470541777722706	5.43956329205558	122.131372570332	0.465889611192833	0.445588074238465	58.8292269819817	119.943301134391
SDC4	0.755599383700944	0.164674051272325	0.172108136688159	0.535510742107829	0.601874794063031	0.374547757345503	0.250992674399454	16.8921717368916	6.04774964261917	0.633480999432155	13.419065958446	23.3515705884173
B4GALT5	2.24799178207383	0.178983621535477	0.581400462613206	0.531924046523533	0.0761130962985896	0.804023330619768	0.239535085220771	16.8174110093645	0.390440347226277	0.345887858283193	7.13867903827862	19.8877141085314
CYP24A1	0.0781398060884303	0.0391004786265417	0.095670434819375	0.0909173379734023	0.0880162770691197	2.33136247593137	4.59931892465369	95.6425802650618	1.08276306583552	0.892919049212383	61.1895135211159	74.1519084716861
BMP7	0.885058150341151	0.699898651065878	2.83521785183975	5.58608940596463	0.068415822318441	1.10713883251863	0.189446995323362	143.904088373108	0.409811080750742	3.65005678628706	42.2088877535143	120.170155929046
GABPA	0.692350945556887	0.203452197231429	0.247764250519467	0.232125738405875	0.0992237989667908	0.277966575537622	7.37976092659545	17.1232590742938	0.290125057928416	0.203076678607787	10.7685716873743	22.9557777789497
IFNGR2	0.285651896882648	0.202185745234375	0.200271493414107	0.245732884385496	0.227791339291692	0.45871207849563	1.12406270375642	13.993517357695	0.857725027657997	0.249434658954368	4.68821761986077	16.3728507338144
SIM2	5.73891286056117	0.167641080172861	0.19738819558557	1.08794589862824	0.160444558599568	0.170270502806972	0.841138659013252	198.628843047703	0.188363198141875	3.98770145517976	81.1842142514408	131.071618439192
ETS2	0.526625462130963	0.93559009813141	0.288885318304453	4.67766401292534	0.141160610556953	4.09210880816744	0.21305416814068	5.9395667315365	7.74964265154459	1.36235353471985	6.25376094289188	13.2747906012957
FAM3B	4.33769737613587	0.138915747909641	3.66604187083472	0.226981353583682	2.22841213861364	0.192423825272389	5.00697759994765	147.201676214752	0.166628747865033	2.87567521472527	140.007278644168	22.3420780127393
CRYAA	0.294336778869241	0.143597778363851	0.240348277492969	0.195233274257753	0.0806545126199175	0.49466733146932	0.402874540234663	166.35071393679	0.311392328069984	0.18553093202726	143.910230975377	41.7283829025684
APP	0.312693096721475	0.393998174359551	0.441912341269696	0.41439650037602	0.171823675751138	4.31462660940366	0.362635483936836	7.43049550051907	9.06463037496452	0.405260708339732	10.3801452141804	17.2917058418184
ADAMTS1	3.6610676201363	0.619466576079437	0.870676204825521	3.67036558076699	0.072185460399782	5.11274600502199	0.229648909622491	31.9606734170524	0.349898842258737	0.13718393319915	9.40014111850303	30.1502428930106
CCT8	0.31516774170266	0.151722433862426	0.137217652466112	0.15211377783323	0.0976162829010162	0.307525951990279	0.509103731109107	62.3093954945945	0.245936921733816	0.14559337347735	33.7826765168087	65.4863682299096
HMGN1	0.34243848183991	0.197540696596672	0.19010023225533	0.203197027698245	0.0876925738261813	0.293257401406243	0.661698294288762	133.311820365209	0.302548942236624	0.209721375688018	121.30829465029	29.1152888690223
TFF3	2.43956404017813	0.284359752359397	0.77444490067581	0.295056576226035	0.0754092689532299	0.346973196275396	0.554010387935882	111.225068769758	0.30249485475137	0.0658644994005665	97.8042141247309	43.3410580581976
TFF2	0.231453644207142	0.110444855498364	0.112217296406734	0.174957912632641	0.0694281811650848	0.236155419665339	0.278186325876645	78.6742027419989	0.274544618130482	0.124417375748739	78.11542373316	6.41194179771354
CBS	0.139920478949908	0.10164987818459	2.14302475358625	0.228495392874606	0.551057422753969	0.488896754429591	0.229773928365613	128.84660616896	0.174372154201436	1.88146126683998	71.6091433842506	101.735732703252
SLC19A1	0.191388316428042	0.232836099782611	0.26628561515957	0.239349852821295	0.127025821573007	0.656028495512744	0.44752331048131	36.7169760109405	0.56602139920908	0.173721857569863	7.98605554675239	35.5929755678999
USP18	0.193657754227791	0.152178880570263	0.163306756214953	0.247705613484368	1.87577385873017	0.651314643172187	0.266986209652851	17.0188979983082	0.54869548205522	1.62297124619168	51.1035423949566	51.6860751062506
MIF	0.305510462702706	0.247916637928027	0.317365001053257	0.264738171002082	0.161843587758482	0.752348374586659	0.337491353453481	53.2504514808492	0.875446353616418	0.223890268019257	30.3129538876335	59.616000087848
DRG1	0.213147452458184	0.66550922445595	0.553144484278438	0.239981730708265	0.109714261287106	1.08217691573241	0.851049930351631	1.99913758849675	0.610022274982807	0.192354993599521	1.48511206991924	6.60086343037509
TIMP3	8.80571811777892	0.326777340338753	0.154348618799722	0.181523287016921	0.129789704623863	8.88338530490788	0.941402758036839	50.0823041421563	4.39395662984669	0.101644195693108	20.5286990136351	46.3941095085222
HMOX1	1.07420872614178	0.124063872308188	0.195611726508022	0.19854603426017	0.148184440080224	0.421082219001478	6.26492817661825	176.170445791199	0.414185037132403	0.124989127422451	57.0553752157459	137.640714240603
APOBEC3G	0.14039208041667	0.13898178318583	0.190635885432242	0.135575436170269	0.347731495447828	0.734861682765527	5.50734040804179	134.044900732503	0.28018238142446	3.03266212923822	72.923710679488	126.344749422622
ADSL	0.204051204889529	0.258210845164941	0.404785524778387	0.175109311073306	0.0723443054683052	0.562337407999236	0.770337959775575	23.1717063336179	0.474653117412424	0.1041203760497	9.81398888769983	25.7504223434816
SREBF2	0.576136107309249	0.174485469467572	0.230042824770803	0.187143927715411	0.133142856219231	0.297939244395514	0.65496005862194	28.6358865911994	0.4431240987204	0.2223492053314	16.568537169772	33.1412912820757
BIK	0.143290403794286	0.327717226155624	0.454833006585633	0.225348359906291	0.101677292025307	0.536565027701095	0.301240374507069	36.8783393186192	0.375392365571147	0.156080077026371	11.3238405847315	35.0429293115838
PPARA	0.278222010934154	0.156800625444866	0.231413957828113	0.188898588769583	0.143610714243061	0.334851861393249	0.389263400122131	84.2530609123146	0.39552893602157	0.169320030638332	49.0703780067927	84.5399294243629
MOV10L1	0.172372498008101	0.106342358809376	0.137760723283394	0.199237842482942	0.0798665071581196	0.499915164536525	0.246707409309324	35.9327424790937	0.362781804196535	0.111464544695529	37.6660799123813	12.5108014755784
SLC25A1	0.312381099073694	0.229395906593531	0.281510857544344	0.204301897149553	0.0851033431916241	0.402127048179106	0.371972151010239	36.025758310717	0.785507982680402	0.133939653238242	12.8979243579525	38.4684687215974
OSM	0.164462697510023	0.201769922502379	0.263589545090151	1.66217349733784	0.0698755405420772	1.41231893559477	0.220255170306627	165.457912954526	1.19428016222873	0.141023581898446	127.03687475044	57.6766952512088
PDGFB	0.113312884307048	0.9219464968707	0.819035525734164	1.01302457751905	0.0797977152588632	3.44868861580752	0.202265699135371	68.6437265084597	1.95980067781906	0.0891174063595824	4.7494294152767	68.865395417174
CERK	0.368047020749537	0.272652670185079	0.421918238250915	0.170173708359608	0.134402800598742	0.348246058065293	6.85799045896938	84.0919558931382	0.308996247822865	0.187934925636581	35.3045671944999	88.5087458365228
MLC1	0.413488469402075	0.159040095696041	0.188987852720712	0.254576019066655	0.0842658621133236	0.463863231335384	0.446185973730182	81.3632130722125	0.382301649939914	0.20223448235467	84.1920611135466	53.9027708692893
GK	0.421294310428819	0.120064822585431	0.13720070805679	0.315112531942864	0.136530012972487	0.409393993214147	1.40303533021839	32.4097653427464	0.200465146241744	0.169544234281176	29.3486442144657	43.1175357611997
MAOA	7.44564588528802	0.186404549711095	0.415687093871	0.345118343262818	0.0701347621134302	4.66241260963136	0.306224072282533	21.1772802254908	7.46829881058359	2.7765120094492	1.99429525366319	15.08589007007
AR	1.35509785328528	0.130068813853842	0.147721960531346	0.685943020066097	0.106184575473742	0.319110145391484	0.694948748855546	70.8930846264585	0.185891215643	0.119932256734683	67.5644265042344	57.0566920077205
EDA	0.187975623277855	0.0878571590643798	0.0931393960433477	0.0987831360067652	0.0764564373872766	0.302287692404423	0.238558421484778	114.277622873602	0.284591927461002	0.147829496699379	101.238300453363	26.4190449569786
PGK1	0.449652509290066	0.331606142824196	0.259975533010232	0.493125402562389	0.151955378830434	0.950232297720076	0.677328349043209	177.206555073647	0.58861007322276	0.21939205739924	87.8217150260579	165.839451932864
RPL10	0.510530501056791	0.0779182983255101	0.0995213230271344	0.163241060548288	0.147046146963936	0.126093009725093	0.609363034414717	5.49484656362364	0.293387132705148	0.114140856987063	7.95355182018378	2.15445061099696
NR0B1	0.17350742848603	0.106547904427001	0.16545554417691	0.145201689616401	0.0937511544163551	0.328358090869316	0.249478825536736	18.2433281279576	0.238895607302196	0.139547642647626	21.3333165609783	11.2592623106489
DMD	0.555623888797351	0.136289818023509	0.129315881760698	0.121900297511772	0.247135057554628	0.271372554278746	0.340438417247524	108.119852984323	0.174581658182102	0.0845626152073215	64.5090625936111	47.2939662158984
ELK1	0.171093389304647	0.189271350250512	0.270858796808658	0.326510917875866	0.14202808300295	0.60901340888899	0.545825386279469	167.674057766303	0.645602861411191	0.215385727836213	61.9164843566117	135.38972970926
RPSA	4.05017522905997	0.253925697624919	0.101223496457889	0.111565442135422	0.168470063764707	0.0959459738680414	0.580160471610008	9.2037993218536	0.176408262107347	0.182794249868541	11.2685008914707	2.26667526630567
ESX1	0.22036313746227	0.149181119555208	0.189779971976876	0.260493578459256	0.0688919561990867	0.574332713029505	0.236513393198863	42.778949098594	0.390735737324069	0.147269522251031	46.1206104023222	24.3965890722145
TSC22D3	2.31119776385666	0.228958882073255	0.151827590760948	0.21897022745148	0.101330103527291	0.371504697418875	4.68693926509907	35.5520853405025	0.268192723438448	0.212189711557103	15.7432444263365	40.0640821555518
ELF4	0.156995688210204	0.40446206609721	0.36029716100939	0.248392252346487	0.0929372228610516	1.19057831040604	0.41289176849085	4.20355392355219	1.59557830480881	0.237880080646682	2.15736215891574	7.71136120678306
GPC3	3.95295929843447	0.162819548750885	3.28208159364654	0.420184851086903	0.0484305116299819	0.34199560318948	6.3996162859568	147.653094610725	0.345430251507427	0.0833281312781293	96.5198491931055	57.3745310045192
SOX3	0.316074440735582	0.161194325888673	0.195586848908991	0.253704284553629	0.100964610307746	0.347263146079788	0.636827045649557	35.4709881673559	0.322006268474959	0.206925451555799	30.7298243104845	18.5639288263914
L1CAM	0.214449186273895	0.139819861779154	0.127252973065082	0.18960673183864	0.0785331453299949	0.297650485576574	0.37394008112213	83.6524092989319	0.792827953338057	0.079346798306822	71.0640091988948	23.284080332479
IRAK1	0.324658611880651	0.333010984710446	0.282138026014549	0.250724257776042	0.080291872684371	0.621384627903067	0.407304245786766	140.816573653695	0.813457643785233	0.196789743747125	32.2522959682544	133.330752174576
G6PD	0.777051497212715	0.28093896519311	0.536074517427397	0.281014831908527	0.0868281852383819	0.360241412883242	0.266011872768867	43.721188142509	0.439692933949699	0.147943698345297	15.6749002790092	46.5387855963578
ADRB3	0.311994912200605	0.0743581925833686	0.0990984248779856	0.140380834517631	0.143895384748285	0.177599170771194	0.244637763262882	7.00475355493506	0.233491583628677	0.130180610213204	9.06853002097196	2.53911901215602
WNT7B	1.30641513381205	0.874598436260204	3.86027975383595	1.72202083109976	0.0441645438087974	4.20063450057338	0.143917869300293	63.1822616616339	5.02719572282247	3.09654791911507	4.70686129303949	66.7096266715661
