# Supplementary material for: Preferential Activation of the Hedgehog Pathway by Epigenetic Modulations in HPV Negative HNSCC Identified with Meta-Pathway Analysis
Source: PLoS One. 2013 Nov 4;8(11):e78127. doi: 10.1371/journal.pone.0078127 (PMC3817178; doi:10.1371/journal.pone.0078127)
Supplement: Methods S1 — R code. ZIP archive containing R code used to for the analysis in this manuscript. The README file in the archive describes each of the files contained therein. To fully reproduce the results, the scripts should be run in the following order (1) Preprocessing.R, (2) RunMEGAPSReplicateThreshold.R, and (3) Postprocessing.R. Note that the CoGAPS analysis and associated gene set statistics are stochastic algorithms, so results may differ slightly from values reported here though qualitative results will remain unchanged. (ZIP) [file pone.0078127.s009.zip › CodeArchive_S1/GAPS/ExprsTRUE.MethFALSE/NormalTRUE.HPVPosTRUE.HPVNegTRUE/nP12.nIter50000000.SigE0.10/Pmean.0.7661205875.txt]

1	4	11	14	15	16	18	22	25	30	31	37	50	2	3	5	6	7	8	9	10	12	13	17	19	20	21	23	24	26	28	29	32	34	36	39	40	42	43	44	45	46	48	49	114	115	116	117	101	102
p1	0.0180177883171519	0.000117909782217058	2.80829106882417e-05	9.79030383130762e-06	1.6462754436843e-05	0.00188375063888456	1.65728906938203e-05	2.2355872977674e-05	0.0577314810477756	1.45575504048203e-05	1.84787605824787e-05	5.27571436442191e-05	5.55497269040172e-06	8.16353767897554e-06	9.04303574703248e-06	0.000959701797999503	8.14102996248116e-06	0.00851442638641262	0.0410699428535947	0.0212128881085974	0.000624407970878641	3.82315224805606e-05	1.07231968059814e-05	2.45286331848502e-05	0.000203864502762781	1.41641480631359e-05	2.27979830489325e-05	8.43046890213731e-06	3.55143368634114e-05	0.00152345439086111	0.000111491970392402	5.92167893939251e-05	3.51425519310139e-05	0.000120469164960826	2.75756161303025e-05	1.47249544765779e-05	6.12378399555635e-05	8.2886863422778e-06	0.000315708568207588	1.02332527483019e-05	2.92838349456009e-05	3.917222350427e-05	2.45292477735465e-05	0.000561951038633684	0.0618723098050811	0.0366409269036564	0.0561012983215499	8.77604351304503e-05	0.048676794577673
p2	0.0501531918789598	0.000162579190186866	5.76414548869452e-05	0.0361921342591941	6.64336696395446e-05	6.99415115547967e-05	0.000362680778242736	0.000540448794651112	5.81101429140372e-05	3.70853141001928e-05	6.34823575379415e-05	9.19177712997933e-05	5.67111109549009e-05	5.33285303854375e-05	0.103176042275495	3.98907422950253e-05	0.0722213281763029	0.00016675197545621	5.88196076051418e-05	0.0788437315256622	5.87721881493836e-05	0.000132535685428536	0.000273373296470238	0.000116414050972515	0.0648978169351091	4.44978993927615e-05	6.67887720836887e-05	5.9035693939001e-05	4.19841563307333e-05	0.0187986362483053	0.0835116243409853	0.0736545086079671	0.000198415912217494	0.00124450397781019	0.000240899159604086	5.27344023695103e-05	0.000148433436925136	5.60675587289299e-05	0.128227175054779	0.00335302208305417	0.105150531110729	0.00112335880114875	0.134198341672302	5.13632448101041e-05	6.53337522858981e-05	8.35413018038177e-05	4.79812687878368e-05	7.41622046337159e-05	0.000131891494547011
p3	0.000386746825442271	7.95414279850564e-05	7.22564394206128e-05	0.000716326901036932	0.000280759147639116	0.0208925694876004	0.088093572249067	0.0218917756290708	6.70168044479005e-05	3.69041532905352e-05	4.28594244338217e-05	0.000360641419314598	0.0786665847402612	0.000403062181304343	2.60293874411684e-05	0.0574520099062356	0.142879941159084	0.0657297148103913	0.00165969131827833	0.123859435144802	0.000334758688038843	8.3128420908091e-05	0.00114832899333465	7.37289411953351e-05	7.3186189500263e-05	9.92518276440119e-05	0.0021803477788233	0.0735091321405692	5.42389490245755e-05	0.000308724745717178	2.47772509125821e-05	0.000191312684179826	4.92411689136592e-05	0.0634996367308706	3.80515259377297e-05	5.17745706490267e-05	5.73343450694444e-05	0.00018710654712706	0.147952690360408	8.56452574975533e-05	0.103636606175374	0.000141375049965838	8.4508236516363e-05	0.000181633723779478	9.13025450799398e-05	6.6245918953881e-05	6.22780552790537e-05	7.66998941520301e-05	1.9641272481416e-05
p4	0.000159425937569239	7.81240387778232e-05	5.59257009494555e-05	0.00938365491720153	0.00200124739115362	0.115856719576799	0.0496219826295495	3.54817804008618e-05	0.0548054073963621	0.058152526411038	3.81954381472834e-05	9.84814350942424e-05	2.37917685266867e-05	5.03641215840948e-05	0.00019305410886988	0.0884326528214481	0.0429199262342006	0.00060189662572272	0.0564831502139755	7.39826740886336e-05	0.000377018300333229	4.97428305863275e-05	0.00039701039860797	0.00161933990203115	0.0893487635844969	0.000296897082328033	5.62790996410055e-05	0.000695560196127146	6.2071086696754e-05	0.00138245375636115	0.000115898330846121	6.11299029928143e-05	0.000407735800883716	8.82328140184117e-05	0.0706077225983743	0.000123542129436244	5.66168314089234e-05	0.0448872430312142	0.000215990867228208	3.59394555316894e-05	0.0818373527789437	0.00015350780197191	0.0732200477046943	6.30849577761867e-05	0.0225799297055385	4.00445511504548e-05	0.000117696321773639	2.76527211565691e-05	0.000126085514172367
p5	0.000268691021016813	0.000456037466319571	0.0001223269538116	0.303254234174176	0.0321187002177641	0.00150713704912607	0.00014631960437519	0.232817039164234	0.000132653989492501	0.0040989686952196	0.000312885752139208	0.00034052749903442	0.37459334323587	0.000954409887065454	8.54934462642796e-05	0.00130756865729534	0.000827778971185786	0.000648049841025141	9.20756067715597e-05	0.000891917916418411	0.000196426925198712	0.000116750987083965	0.0275745770483323	0.000202265202164226	0.000560328713268475	0.000170480764500952	0.000136511227678453	8.13288606992586e-05	0.00042208144603295	0.000199226786188058	6.81390991790498e-05	0.0001785199021671	0.00738978263684101	0.000190964770021644	0.000372454063234799	0.000107540835741439	0.000119323588426615	0.000136663834197569	0.000628650820696189	0.000151703093212092	0.000986401527466984	7.17279973643485e-05	7.25721450115571e-05	0.000161636909597585	0.000111119972158435	0.000187250231796755	0.0001591200747212	0.000572232326328351	0.000175689724908652
p6	0.0259727484503974	0.0291443048735901	0.0268521670530048	0.00138287022326668	0.0414068644056528	0.0164468237661864	3.22131843697912e-05	0.000206945361429583	2.07235239455798e-05	0.0541127215697318	0.0490613990387353	2.57016254770218e-05	0.00156844041517562	0.0362827064069835	0.000100246699750079	0.0301387800146143	0.05378380742685	0.00869945293331507	0.0237873819699889	0.0361405277357603	0.000607604951505534	0.0175771593823837	0.00839871499312213	0.0239517971348488	0.0434342415256091	0.000584190295660025	0.0315813476576815	0.0363371246631173	4.77882787820375e-06	0.0239520852353201	0.0202358436912964	0.000740462889495134	0.0348503516110157	3.96731368125232e-05	0.00935667117834124	0.025049127563841	0.0267804574282198	0.029905090941226	0.0269742555604641	0.0302159408450622	0.0433698451088189	0.0374406864536564	0.0271379042363221	0.0319905628142694	5.95587856346493e-05	9.49583624283875e-06	1.34583368955672e-05	0.000101646094556688	3.46121319206291e-05
p7	0.016060246007861	0.0191838887228896	1.17724317751952e-05	0.0175754823765377	0.0199683281676911	0.00434416403953532	1.42304161864657e-06	0.0122010221214946	1.88764781397313e-05	0.0114860444900492	0.0149147568265785	3.48677470858004e-05	0.0383179833437139	1.44267133017172e-05	2.22968186669075e-06	0.00512414290586414	0.0123778497585618	0.00169853011751487	3.3353837401404e-05	0.000277026388502232	2.5462201725566e-05	0.000534743270286111	0.0264249715538759	0.015835376887978	0.0246120861210663	6.45384235665163e-06	0.00394103468246433	1.73577077849231e-05	0.00194893888409729	6.35479097864436e-06	6.44382949599776e-06	6.400341710726e-06	0.0132607782531567	9.69001541050397e-06	4.97644958203945e-05	0.000629634678923555	8.17861573821097e-06	7.51001248870622e-06	0.00251373319431379	2.08911130617475e-05	0.0104876282662398	8.94135107759161e-06	9.07605882200535e-06	0.00460964054469542	1.35493629183376e-05	1.25224803694642e-05	1.08376215663192e-05	0.0661571259572817	0.0547261340572363
p8	0.0141531611955446	0.0139604019387184	0.015245208336553	0.0143704804580689	0.0138346498820594	0.0141111470783016	0.0145434025725626	0.01495917209901	0.0153248177617783	0.0133237518316371	0.0143227257083985	0.0147018404027785	0.0131258051457114	0.0151962864478532	0.0146069106702121	0.0138050395629936	0.01379957971627	0.0147662126366819	0.0141742172809442	0.0144555135930488	0.0151822581508872	0.0148171866112373	0.0148314622630693	0.0146094765747716	0.0138786289312431	0.0145120341796219	0.014010757161689	0.0141928273359422	0.0139934794086176	0.0138303887435475	0.0139426481310583	0.0150639000684248	0.0146738429152158	0.0152756312741926	0.0154506192828588	0.0147760135321237	0.0150860774820608	0.0149158318725943	0.014302948616832	0.0154414163280076	0.0139076897740656	0.0138671066969669	0.0136031521293547	0.0149313241513107	0.0150756688781857	0.0157462387743809	0.0150289788685384	0.0134539403100372	0.0135795408402111
p9	0.0415388397439619	5.9643976693687e-05	0.0283092958786762	5.10773011255502e-05	0.00595488791407924	0.0159889808365379	0.0103376409112529	5.61079883952563e-05	8.48206047555745e-05	5.8608490286781e-05	0.013405809905503	0.000102220718558041	5.66178856111826e-05	0.00616475507420186	0.060361102176816	0.029388781401844	5.8727304654333e-05	0.0116360571296027	0.000859675734414161	0.0174179227010006	0.0290238403045739	0.0275856631857055	1.56351304966165e-05	0.050037379114012	0.0561493945984138	0.034623107439318	0.0363957870909606	4.64009671176534e-05	0.000552753539433532	0.061501146618965	0.0517135222850076	0.0353601411144834	0.0239351951533643	0.00554174062708549	0.0348266738963625	0.0364990124358915	0.0418583315800653	0.0458953148687392	0.00285120813854709	0.0316256202760785	0.0240307380155621	0.058242380211733	0.031102343698298	0.0369480659282144	0.000198526740827201	2.36549196357525e-05	9.76865024092002e-05	7.77186822412472e-06	1.38126711201552e-05
p10	0.0139675242390315	0.125153368575687	9.67516892189993e-05	8.86010272607233e-05	0.106378062007826	0.0945702682724722	0.00786261678977772	0.000363815612278456	4.07590891990261e-05	0.0867849229269366	0.000218144672451659	0.125590689442101	0.000469189591133376	6.51229367673578e-05	6.35417682188791e-05	0.09378659347605	4.8281061707434e-05	0.00114161614010106	0.00348989954910874	0.00129218977655067	0.00966690132783546	0.000309236814098403	5.31664535883306e-05	7.25240112074497e-05	8.33319111144458e-05	7.96595233907754e-05	0.000173886875477562	3.91685173733015e-05	0.181886669503194	0.000522479072664949	8.12607085562075e-05	0.000152392052122601	0.000335338633412711	0.00087519531734667	4.60166717508351e-05	4.94979824364278e-05	7.46274770337035e-05	4.56301794069725e-05	0.000425283701537526	6.6972994989382e-05	0.000271343876487006	6.28934604716295e-05	5.21590844775351e-05	0.000106463350389192	8.77959137676056e-05	0.000275656720657094	0.000481539614016804	6.11233979594938e-05	8.1199738434471e-05
p11	0.0129442762677735	0.013124937499032	0.0162584009806393	0.0151757225340769	0.0139606752512469	0.0131232235087372	0.0140623895227893	0.0157697288576719	0.016263596695747	0.0122972414633749	0.0144204050474125	0.015556082272394	0.0123047124807034	0.0158837790424757	0.0143562286064634	0.0124344466311408	0.0125827716972427	0.0156960224629716	0.0131773290703971	0.0133962875509166	0.0157378817586828	0.0156999963367617	0.0159435961980351	0.0145981440733575	0.0127076633332441	0.0152457066357081	0.0128734002473841	0.0129843603187351	0.0133649008349027	0.0127959450666143	0.0133528545582313	0.0160695159030322	0.0158201866816027	0.0164740094582891	0.0159745645968966	0.015240722631263	0.0148057829644511	0.0156129870749854	0.013021667846914	0.0166887342897794	0.0124905209653117	0.012692147477768	0.0129573761802917	0.0156882052249754	0.015859224425422	0.0170465445630178	0.0159215622792103	0.0132472206959709	0.0127751978690463
p12	0.0147668943118183	0.0150720602735506	0.0141176238805922	0.0144276808344026	0.0147265887397203	0.0152943541285477	0.0144672147283939	0.0142432762138917	0.0140417333475129	0.0153542382503996	0.014610690896304	0.0144554719192243	0.0151564771846581	0.0140802207540065	0.0145538546714959	0.0150977349827108	0.0150280475737492	0.0142197876841761	0.0150355372624329	0.0148220652150752	0.0143536278069856	0.0142471291502973	0.013716542030869	0.0145545080442587	0.0150531384637695	0.0143772369539212	0.0150655757939765	0.0150516618336527	0.0148845378527751	0.0151757640299326	0.014891133390007	0.0140194261652481	0.014168222279697	0.0138429864441284	0.0142312282748933	0.0144848845321961	0.0144311993593196	0.0141415630813835	0.0149432907795157	0.0137710741053049	0.0150720233375145	0.0151284565161951	0.0149015212669291	0.0141877102660149	0.0140805573777469	0.0134580840324137	0.0139991732124304	0.0145589642279847	0.0146613258178625
[truncated: 20 more columns]
