# Supplementary material for: Preferential Activation of the Hedgehog Pathway by Epigenetic Modulations in HPV Negative HNSCC Identified with Meta-Pathway Analysis
Source: PLoS One. 2013 Nov 4;8(11):e78127. doi: 10.1371/journal.pone.0078127 (PMC3817178; doi:10.1371/journal.pone.0078127)
Supplement: Methods S1 — R code. ZIP archive containing R code used to for the analysis in this manuscript. The README file in the archive describes each of the files contained therein. To fully reproduce the results, the scripts should be run in the following order (1) Preprocessing.R, (2) RunMEGAPSReplicateThreshold.R, and (3) Postprocessing.R. Note that the CoGAPS analysis and associated gene set statistics are stochastic algorithms, so results may differ slightly from values reported here though qualitative results will remain unchanged. (ZIP) [file pone.0078127.s009.zip › CodeArchive_S1/GAPS/ExprsTRUE.MethFALSE/NormalTRUE.HPVPosTRUE.HPVNegTRUE/nP12.nIter50000000.SigE0.10/PResults0.7661205875.Diagnostics.txt]

Diagnostics for P created at Thu Jun 14 19:40:51 2012


number of genes: 892
number of samples: 69
number of patterns: 12
number of burn in steps: 1e+08

Initial chi^2: 6.1548e+06

Iter	Burn In	T	chi^2	number of atoms
0	1	2e-08	6.1548e+06	1
1000000	1	0.02	97663.6	230
2000000	1	0.04	72134.6	247
3000000	1	0.06	61756.6	245
4000000	1	0.08	53521.3	257
5000000	1	0.1	47436.8	261
6000000	1	0.12	43831.4	256
7000000	1	0.14	42413.8	245
8000000	1	0.16	41769	254
9000000	1	0.18	40827	252
10000000	1	0.2	39893.7	254
11000000	1	0.22	38842.8	265
12000000	1	0.24	38641.5	255
13000000	1	0.26	38076.7	257
14000000	1	0.28	37541.6	261
15000000	1	0.3	37247.5	269
16000000	1	0.32	36417	269
17000000	1	0.34	36204.8	268
18000000	1	0.36	35782.2	265
19000000	1	0.38	35350.8	259
20000000	1	0.4	33251.7	294
21000000	1	0.42	32203.7	296
22000000	1	0.44	31857.6	316
23000000	1	0.46	31545.3	303
24000000	1	0.48	31480.1	310
25000000	1	0.5	31218.3	317
26000000	1	0.52	30530.2	311
27000000	1	0.54	30331.8	320
28000000	1	0.56	29444.8	334
29000000	1	0.58	29362.1	338
30000000	1	0.6	29403.4	339
31000000	1	0.62	28754.2	339
32000000	1	0.64	28753.7	352
33000000	1	0.66	27803.9	367
34000000	1	0.68	27610.6	370
35000000	1	0.7	27401.2	368
36000000	1	0.72	27119.8	376
37000000	1	0.74	26847.8	396
38000000	1	0.76	26315.4	378
39000000	1	0.78	26471.1	393
40000000	1	0.8	26117.3	407
41000000	1	0.82	25978.4	398
42000000	1	0.84	25673	404
43000000	1	0.86	25329.6	413
44000000	1	0.88	25085.3	420
45000000	1	0.9	25052.6	425
46000000	1	0.92	24649.2	416
47000000	1	0.94	24251.6	429
48000000	1	0.96	24152.2	433
49000000	1	0.98	24026.1	424
50000000	1	1	23997	443
51000000	1	1	23772.7	426
52000000	1	1	23886.9	433
53000000	1	1	23921.2	449
54000000	1	1	23729.3	448
55000000	1	1	23829.6	444
56000000	1	1	23807.6	450
57000000	1	1	23905.8	441
58000000	1	1	23589	453
59000000	1	1	23588.7	446
60000000	1	1	23915.3	447
61000000	1	1	23547	455
62000000	1	1	23699.8	442
63000000	1	1	23785.7	455
64000000	1	1	23587.3	444
65000000	1	1	23611.4	432
66000000	1	1	23452.9	442
67000000	1	1	23533.2	477
68000000	1	1	23529.3	461
69000000	1	1	23551.6	451
70000000	1	1	23669.9	455
71000000	1	1	23408.2	464
72000000	1	1	23616.8	459
73000000	1	1	23559.7	456
74000000	1	1	23377.7	456
75000000	1	1	23610.9	455
76000000	1	1	23513.8	457
77000000	1	1	23483.5	461
78000000	1	1	23543.1	462
79000000	1	1	23624.6	466
80000000	1	1	23302.1	457
81000000	1	1	23453.7	464
82000000	1	1	23448.7	457
83000000	1	1	23437.8	457
84000000	1	1	23689.6	462
85000000	1	1	23538.7	462
86000000	1	1	23418.5	455
87000000	1	1	23537.4	468
88000000	1	1	23521.2	450
89000000	1	1	23507.3	467
90000000	1	1	23541.6	471
91000000	1	1	23535.3	459
92000000	1	1	23447.6	457
93000000	1	1	23650.9	459
94000000	1	1	23513.3	454
95000000	1	1	23544.8	466
96000000	1	1	23580	451
97000000	1	1	23563.6	455
98000000	1	1	23368.9	459
99000000	1	1	23433.3	473
100000000	0	1	23455.2	473
101000000	0	1	23418.5	442
102000000	0	1	23509.8	470
103000000	0	1	23675.6	442
104000000	0	1	23713	468
105000000	0	1	23470.7	458
106000000	0	1	23251.2	466
107000000	0	1	23379.1	463
108000000	0	1	23450.5	468
109000000	0	1	23325.2	479
110000000	0	1	23538	454
111000000	0	1	23469.7	456
112000000	0	1	23537	479
113000000	0	1	23493.9	448
114000000	0	1	23460.7	447
115000000	0	1	23481.2	483
116000000	0	1	23564.9	464
117000000	0	1	23491.6	449
118000000	0	1	23481.2	453
119000000	0	1	23559.2	461
120000000	0	1	23326.8	469
121000000	0	1	23478.7	454
122000000	0	1	23464.5	469
123000000	0	1	23586.7	466
124000000	0	1	23389.3	479
125000000	0	1	23625.7	464
126000000	0	1	23337.1	456
127000000	0	1	23484	469
128000000	0	1	23546.9	466
129000000	0	1	23618.4	459
130000000	0	1	23462.8	455
131000000	0	1	23451	474
132000000	0	1	23406.5	467
133000000	0	1	23293.7	472
134000000	0	1	23643.1	466
135000000	0	1	23521.4	478
136000000	0	1	23440.4	463
137000000	0	1	23347.5	457
138000000	0	1	23681.7	465
139000000	0	1	23363.1	473
140000000	0	1	23341.8	454
141000000	0	1	23472.2	447
142000000	0	1	23506.3	430
143000000	0	1	23503.9	458
144000000	0	1	23541.7	466
145000000	0	1	23353.4	446
146000000	0	1	23401.1	460
147000000	0	1	23476.6	457
148000000	0	1	23491	462
149000000	0	1	23412.8	463


Summary
<number of atoms> 461.74 <chi^2>: 23473.926 ; chi^2 of mean: 20460.5530267716
