# Supplementary material for: Preferential Activation of the Hedgehog Pathway by Epigenetic Modulations in HPV Negative HNSCC Identified with Meta-Pathway Analysis
Source: PLoS One. 2013 Nov 4;8(11):e78127. doi: 10.1371/journal.pone.0078127 (PMC3817178; doi:10.1371/journal.pone.0078127)
Supplement: Methods S1 — R code. ZIP archive containing R code used to for the analysis in this manuscript. The README file in the archive describes each of the files contained therein. To fully reproduce the results, the scripts should be run in the following order (1) Preprocessing.R, (2) RunMEGAPSReplicateThreshold.R, and (3) Postprocessing.R. Note that the CoGAPS analysis and associated gene set statistics are stochastic algorithms, so results may differ slightly from values reported here though qualitative results will remain unchanged. (ZIP) [file pone.0078127.s009.zip › CodeArchive_S1/GAPS/ExprsTRUE.MethFALSE/NormalTRUE.HPVPosTRUE.HPVNegTRUE/nP12.nIter50000000.SigE0.10/Psd.0.7661205875.txt]

1	4	11	14	15	16	18	22	25	30	31	37	50	2	3	5	6	7	8	9	10	12	13	17	19	20	21	23	24	26	28	29	32	34	36	39	40	42	43	44	45	46	48	49	114	115	116	117	101	102
p1	0.00888816559608086	0.000999588262240454	0.000389663458399336	0.000157619881819707	0.00026220845493449	0.00507709805767275	0.000264224426579455	0.000326662324372554	0.00549388325316014	0.000222223695088363	0.000255407177599512	0.000630895448585624	0.000101174242833396	0.000125317109417061	0.000152075129482403	0.00359108400340839	0.000136019958305673	0.00877351032801902	0.00555943215521868	0.00600564540783398	0.00266110209091639	0.000479909597034944	0.000187194491524221	0.000351562921780073	0.00140347005711876	0.000220490851830451	0.000361070396720945	0.000139356024300919	0.000457736650869757	0.0042881434676663	0.000940674801529827	0.000667590595289465	0.000459709203547447	0.00105204620463168	0.000359920063053018	0.000208056607799274	0.000632798108060423	0.000151706187868693	0.00174812289119898	0.000175367674966427	0.000412132432557476	0.00048419212616563	0.00035400042804927	0.00251384002845307	0.00555557406497306	0.00524957449832587	0.00553901409210887	0.000849407281699383	0.00517300513357926
p2	0.0256830209191976	0.00161523395788237	0.000770994101375246	0.0268458173348972	0.000894331292740789	0.000886282695876926	0.00272614780796454	0.00351311264780169	0.00077912695451976	0.000473546384230674	0.000842102546791136	0.00108841880714765	0.000676659207145671	0.000673817960359108	0.0262801070394416	0.000498764207680817	0.0194662997460877	0.00168458667314795	0.000758440250318975	0.0197214047712488	0.0007691403643733	0.00152832073837007	0.00225836177924346	0.00131310403916741	0.0262132853842604	0.000605950437732146	0.000863349459457535	0.000812833548704516	0.000566826110729445	0.0239293862836021	0.0217131176839187	0.0233219481642022	0.00192681231524013	0.00624564840978025	0.00218612679135328	0.000721079666611027	0.00156798326906837	0.000788967075206973	0.024557752972459	0.01076868139393	0.0210221974748622	0.00540648905185297	0.0246806681125523	0.000660401618438467	0.000795806823102343	0.0010975237911567	0.000684411884511112	0.000948516360982932	0.00130249405860462
p3	0.00307090106040661	0.00110844709243565	0.000989016989086779	0.00474798476386942	0.00256276003184869	0.023693769754937	0.0172213560733634	0.024894379178851	0.000983235703358595	0.000554873213929042	0.000626741903485889	0.00306302990042891	0.0245350313485402	0.00314289107030061	0.000385040758657288	0.0206582235653437	0.0223180440833292	0.0157062212397542	0.0074768733381975	0.0168316778818812	0.00274129158822313	0.0011296091876203	0.00584272945729792	0.00104070808301472	0.00103515171064468	0.00128890751380546	0.00810863781648033	0.0157166561102338	0.000766101564269642	0.00274510021917396	0.000379716566336001	0.00200046127836714	0.000782131462817687	0.0167471259235794	0.00064816944920518	0.000816084088790692	0.000842881121685533	0.0018822701813577	0.0175351976233651	0.00113661875761546	0.0152972629376887	0.00158932579357467	0.00114644794379254	0.00191100782133002	0.00129868045157886	0.00093462023497223	0.000910446996563016	0.00106861573979362	0.000370075949944181
p4	0.00173855572289039	0.00106609301411052	0.000784361691507848	0.0171890439059908	0.00757473891505756	0.0168532995102329	0.0187497368759888	0.000530605844307642	0.0172423152570883	0.0150001788594689	0.000527232712752067	0.00120587910693254	0.000409915197714577	0.000682386882588412	0.00195824547491535	0.0160141744797739	0.0198314430057575	0.00378469604342675	0.016720274739498	0.000954624707146555	0.00285694671639225	0.000696399808832018	0.00312807410151577	0.00684806842665282	0.017079680836113	0.00243153495534689	0.000778687377698937	0.00421380674396655	0.000806577416398917	0.00620276761185938	0.0013525832567138	0.000759114678267686	0.00300914182370187	0.00106530938290634	0.015171487579673	0.00142055690863864	0.000780623095048993	0.0218520834034644	0.00199599264578942	0.000568598529668443	0.0144176980334624	0.00161747068131269	0.0157759426639779	0.000888595516618495	0.0223963633153466	0.000562829339620898	0.00130635281078258	0.000432471726846857	0.00140345936511118
p5	0.00354426589251517	0.00472646564479827	0.00195140820017956	0.0501586639609245	0.0499496456846651	0.0099132977927467	0.0021214918678343	0.0400703208347501	0.00191385792919419	0.0173665832552284	0.00340570382622814	0.00363088242954062	0.0645822997939482	0.00720822786314342	0.00129018493012429	0.00917417021691426	0.00705278025102317	0.00616249838608278	0.00133858631004667	0.00742642224629119	0.00282964486184419	0.00174994487339494	0.0469330566163511	0.00277502525670702	0.00555050437035732	0.0021911478506827	0.00208153167007908	0.00145978675621235	0.00436356648935616	0.00266935989977537	0.0011138323000004	0.00241640420682038	0.0230477663600463	0.00236890713760735	0.00400371840126012	0.00184558499722655	0.00175554917946226	0.00204358379103502	0.00614910707740669	0.00226113530844372	0.00759730587228231	0.00122374898969154	0.00119919169292813	0.00242947853519674	0.00190851861037068	0.0024483929577022	0.00217089632602243	0.0053990006673702	0.0024224624643259
p6	0.00388636752557646	0.00435558592794615	0.00410685642289276	0.00363735688477593	0.00460834446157761	0.00458995301201325	0.000381519579622257	0.0012610496120996	0.000268581785038585	0.0048621967659466	0.00477296630708253	0.000330071857149037	0.00388272375705306	0.00458235603970457	0.000860577460258866	0.00424455569246142	0.00489551343023113	0.0065087115838491	0.00403282170954794	0.00423406715292647	0.00231043967194496	0.00380489271802921	0.00666062065831068	0.00393831072596708	0.00444524600042736	0.00223351672388311	0.00407578472855614	0.00415244142192029	7.37613910783129e-05	0.00406468492970516	0.00397833436485899	0.00255733652772866	0.00428087377956017	0.000425696912711848	0.00692103932991416	0.00398977420871307	0.00396707072780195	0.00432898862100082	0.00391326674130374	0.00444323648925243	0.00444124259399594	0.00427466555587415	0.00403742815257046	0.00419998059250924	0.000576947255913004	0.000157273736669913	0.000203477133571434	0.000809620394451697	0.000420302132121801
p7	0.0023170416375949	0.0023896603529837	0.000164441625635605	0.00247252501988993	0.00239415904794719	0.00415741419783225	2.97969592902019e-05	0.00240826334799272	0.00023446457352704	0.00234668138536901	0.00234630390376063	0.000367856404433561	0.00280948643569337	0.000197438524098031	4.22655642575495e-05	0.00415483633516402	0.00232721493115982	0.00315994880550516	0.000332955043644607	0.00122159088216972	0.000310754766094518	0.00174414906335677	0.00260029423345121	0.00239214893727847	0.00246590296428912	9.91933373988533e-05	0.00403711838520922	0.000208525205990083	0.00323918960044532	9.79377283531743e-05	9.92162141605939e-05	9.77941733736382e-05	0.00239732502567482	0.000139783112234059	0.000451130366245464	0.00188631126397423	0.000133777535530042	0.000114493821365147	0.00360349754461212	0.000250613293571955	0.00236809897719491	0.00012457451514281	0.000127002824632301	0.00418285698546616	0.000184687549977947	0.000192832699841584	0.000163425774617304	0.0032205700982473	0.00294832848167038
p8	0.000105492008891201	9.90532391811795e-05	0.000105863246596904	0.000102476879631991	0.000100935286517983	0.000110351493551945	0.000104150067099977	0.000107677042884447	0.000109085529849506	0.000100034083538676	9.99338572016845e-05	0.000105551489497487	0.000107003711910787	0.000110425881721862	0.000105812911492023	0.000113517299046723	0.000125801326556135	0.000109793200651215	0.00010861984176617	0.000106309146314352	0.000106890953184495	0.000105090895389036	0.000107789564456156	0.000101483171572919	0.000113817377860196	0.000100868490136188	0.000118059850092052	0.000109115920778354	0.000103171250942335	0.00010817935797086	0.00010221494172765	0.000103535827595451	0.000104317655734769	0.000112264832783349	0.000109915624286349	0.000102026806525826	0.000103408227401152	0.000107896610116086	0.000111001367741807	0.000113822222131074	0.000116573622703375	0.00010755059995285	0.000107503831157897	0.000108048714730395	0.00010443121340356	0.000115793044618488	0.000104361726606227	9.74799104131964e-05	9.75051255127544e-05
p9	0.00512385791315204	0.000599046389395503	0.00417023590419801	0.000522313954445999	0.00720029706141471	0.00761665466131758	0.00803426099444595	0.000560270635602167	0.000730599063352847	0.00062775866995804	0.00670349083970867	0.000843999720918064	0.000604812200224798	0.00720737818771531	0.0055399590609171	0.005327287383373	0.000594553913418364	0.00814412434373175	0.00303064499041556	0.00689882789663814	0.00451064180042252	0.00428011432644604	0.000208064939325588	0.00490695283657867	0.00570828590421434	0.00448470336114373	0.00475877443763332	0.000474432108924331	0.00253142265543975	0.00634306861119748	0.0053387655392062	0.00454899027315984	0.00421116444914289	0.0070332141083241	0.00446064051773434	0.00455551459500392	0.00461632625989364	0.00481288778107894	0.00539129293149979	0.00444021670352921	0.00456794692621325	0.00537168059952174	0.00477904193035229	0.00451562429691492	0.00127704560735185	0.000321274798596889	0.000811424935373775	0.000134545947223548	0.000198383089757943
p10	0.0239027883432279	0.0168315415979613	0.00120953025746245	0.0012070385341623	0.0158295175162918	0.0178621177962129	0.0177897335699756	0.00305398889414065	0.000605991802813227	0.0173887132118166	0.00214129767138931	0.0165840987015584	0.00392006930789492	0.000829979534062773	0.000961072276186614	0.0165894825751585	0.000789796294992649	0.00625287627311966	0.0119510452976552	0.00711642027361606	0.017940663582714	0.00265292674095108	0.000717578925060099	0.00099801565407406	0.00105119691513277	0.00104412186493899	0.00188543242690388	0.000586967869497554	0.0189264755066379	0.00367577966132509	0.00109683588690569	0.00165887010384573	0.00282838859415841	0.00523114182809698	0.000619717550722275	0.000714296397835789	0.000975275465043458	0.000644965239144501	0.00342451796295869	0.000881785184548803	0.00248276598563626	0.000897538451683424	0.000725092926213286	0.00134572740448865	0.00116474986039701	0.00247286267378236	0.00369568938753521	0.000778290020218472	0.00107737032373921
p11	0.000120984715216292	0.000117101587349054	0.000140546505023009	0.000134516625102287	0.00012267918426231	0.000127277857967633	0.000122057499189194	0.000138652515870833	0.00013618197005115	0.000114967456086308	0.000123870103703785	0.000133232035899395	0.000115151206158517	0.000134267447167007	0.000124532314683124	0.000126755384150098	0.000115416045599891	0.000140321288452833	0.000116271795332944	0.000122622740234641	0.000129946512201894	0.000136936196383942	0.000143046001480761	0.000125065682857974	0.00011521551316554	0.000127465543426334	0.000118513692373569	0.000121223874518674	0.000119063930129883	0.000115314720289656	0.000116290545609484	0.000140526006908005	0.000143264961097075	0.000141890415704521	0.000135028022408225	0.00013008619691925	0.000127399553487212	0.000133414147251286	0.000126551261233826	0.000140664803793384	0.000118775325833714	0.000112608974581824	0.00011417413002504	0.000136958999121097	0.000137120437432665	0.000143498654415747	0.000134615810096305	0.000116588843521537	0.000115689691250309
p12	8.06785801431332e-05	8.01463619452867e-05	7.35120733024395e-05	7.66648903380455e-05	7.98085350098425e-05	8.5829133876139e-05	7.96603840361678e-05	7.41905029832499e-05	7.31152838915241e-05	8.29085543988621e-05	7.82561791801891e-05	7.47698973859019e-05	8.35503523062725e-05	7.593827856585e-05	8.0213138664903e-05	8.1957673624954e-05	8.14007205058074e-05	7.80748378972058e-05	7.90458697421336e-05	7.91193089725956e-05	7.53279713454214e-05	7.45460375285028e-05	7.29052655742867e-05	7.76502645129585e-05	8.3338123551551e-05	7.60067434725556e-05	8.18020345899609e-05	7.87400091555672e-05	8.00490745330368e-05	8.10546345463148e-05	8.10321288951837e-05	7.38833219013526e-05	7.54252309062614e-05	7.47963375889642e-05	7.53718837801558e-05	7.62518271900207e-05	7.59619899981213e-05	7.49020093998925e-05	8.09294103065878e-05	7.34365002520483e-05	8.11583918819077e-05	8.24746525164841e-05	8.12339409327367e-05	7.67396363791295e-05	7.2810453137024e-05	7.24668088581826e-05	7.26967894766894e-05	7.9573755790571e-05	7.81389548725678e-05
[truncated: 20 more columns]
