# Supplementary material for: Preferential Activation of the Hedgehog Pathway by Epigenetic Modulations in HPV Negative HNSCC Identified with Meta-Pathway Analysis
Source: PLoS One. 2013 Nov 4;8(11):e78127. doi: 10.1371/journal.pone.0078127 (PMC3817178; doi:10.1371/journal.pone.0078127)
Supplement: Methods S1 — R code. ZIP archive containing R code used to for the analysis in this manuscript. The README file in the archive describes each of the files contained therein. To fully reproduce the results, the scripts should be run in the following order (1) Preprocessing.R, (2) RunMEGAPSReplicateThreshold.R, and (3) Postprocessing.R. Note that the CoGAPS analysis and associated gene set statistics are stochastic algorithms, so results may differ slightly from values reported here though qualitative results will remain unchanged. (ZIP) [file pone.0078127.s009.zip › CodeArchive_S1/GAPS/ExprsTRUE.MethFALSE/NormalTRUE.HPVPosTRUE.HPVNegTRUE/nP13.nIter50000000.SigE0.10/Amean.0.6428249921.txt]

p1	p2	p3	p4	p5	p6	p7	p8	p9	p10	p11	p12	p13
TP73	0.3312121780573	0.0109203188189289	0.0120049149403685	0.0189518359305793	258.119960845731	0.0175457876916696	0.00977343667315726	0.0463540111740755	0.0129091023838176	0.00695131313915232	0.0241835295206797	0.0111095985536761	184.287211674261
DFFB	8.05698594862152	0.0141633412557919	0.00828005215584499	0.0257893682685266	327.258162593917	0.0161966343867898	0.0111124090587347	0.0146386901287812	0.0104210401732973	0.00757027211973397	0.031799347611692	0.014964785453377	109.326789082482
AGTRAP	0.293422325857681	0.0112796113999867	0.01442727733151	0.0158246603972317	21.6795014235149	0.24490195450951	0.0368935850362208	0.0223485529413286	0.00688706364870013	0.00550406474903431	0.13539686660435	0.0075379270747039	513.484952155174
MFN2	0.116004180508157	0.0157522087604025	0.0124491172404478	0.0192025125414023	1.57025324572556	0.0498545992689851	0.0251740131114422	0.0883341280247816	0.00657155424171741	0.00857140676747006	0.084106957767872	0.0112852702677576	541.172583850477
TNFRSF1B	125.173620639003	0.00997854336230689	0.0186272422004908	0.0178442932114518	249.424400807445	0.0342399245049331	0.0150699372461822	0.034647144314269	0.0257949264202244	0.00896547609958334	0.265839219507059	0.0224558636463172	121.792371160775
PDPN	0.485782955074646	0.0257833136305165	0.022580866108362	0.00944611025463135	176.34254973753	7.94915126733725	0.0772742419709807	0.0142818669718424	0.118317390036722	0.00595119649688339	17.8429521092396	0.0562501600111185	320.623503660819
PADI3	0.174295298823909	0.0409910787721647	0.0062963015892508	0.936429160102207	429.828277179859	0.0172320712020395	0.00782441823832152	10.0083989091156	0.007318246020425	0.00545584037716434	0.0392515314159135	0.0829592015434463	0.769367888321018
EPHA8	0.456962531713624	0.0125855663120696	0.0080467232965743	0.0315995648084249	445.154616610277	0.0312557769568701	0.0123669071795112	0.0179134415574999	0.0077493323715424	0.00860295725823334	0.0572406234682721	0.0154787241147576	7.8770464093088
LIN28	0.0777703951255937	0.00217121324372597	0.00379847239382035	0.0208184793797529	405.386524524105	0.012766109690436	0.00570544677968194	0.00840539691711699	0.00455169544651356	0.00317951004632019	0.0141660467435511	0.00414739848176839	0.0830939823407041
SFN	0.344553742518881	0.0199316340131305	0.0125076119600979	0.749175139002284	46.3016086352448	13.563017937264	0.124616608474172	0.0581282084091094	0.00774478771917844	0.00852120330993819	0.539165958014052	0.0109395950215153	669.828655293124
OPRD1	1.79909684840734	0.0106068147336274	0.0090569542413546	0.0275236024282142	457.452135925315	0.0182283400900077	0.0182956502782133	0.0181167610820875	0.00660351503974208	0.00583346339360476	0.0367093516805092	0.0167428036970622	18.0226659141069
LCK	205.603687946791	0.00643426730507959	0.0110190334964706	0.034937301886954	282.96193249042	0.0233790412797035	0.0111928894891529	0.0133273306976562	0.00884245977946845	0.00503603965364623	0.0243591169352876	0.00996952581164239	0.992084505573397
EIF2C1	0.678514742335316	0.0191244380997086	0.0162248328487843	0.0125718722609619	0.333299257874161	0.0147325085744516	0.0109287170372039	0.0336489915221752	0.021307246794399	0.00760870535427462	0.0388665693782599	0.0270215873669231	523.867806535247
RLF	1.95997852374263	0.0087149226747375	0.0137237902361784	0.015125919653761	0.167876127516457	0.0342208188537383	0.0202085669824716	0.0349290428333299	0.0144251020396603	0.0102388800884373	0.0956011450670698	0.0184217378676371	488.006186215877
KCNQ4	0.694328135440603	0.0117639034155385	0.0095776262546611	0.0315211126982353	415.970284713072	0.0302138067406478	0.0143027265026579	0.0187892497323488	0.00814616377188883	0.0104197023536254	0.0510720332226242	0.0196754829172757	42.9966890646646
CDKN2C	10.4189067687112	0.00304051831481353	0.02380245341704	0.0277900451064331	322.544945096379	0.00992757262133778	0.00676860924902434	5.66113956284786	0.360497342655896	0.00581071838564929	0.026617466800681	0.00689801532941108	41.3289187994771
SCP2	0.958450156731768	0.00949856438297075	0.00869053764331961	0.143653250099273	1.51783920084306	0.019394128496501	0.0163260028436327	0.0156102548517663	0.0092152713887491	0.00882606245295047	0.0160303266670998	0.0095197478848102	472.280311751405
PCSK9	0.223819616282725	0.0122895691966648	0.0121121178170476	0.0238137850791985	475.801430903065	0.042306687629917	0.0187962312719281	0.0340049153508131	0.00913384519724409	0.00932987989609184	0.0824046730473116	0.0157045683855327	9.42401138683643
ROR1	17.0365496636609	0.00985994249308249	0.0427326334410945	0.415009257606256	319.855156711006	0.012430681027138	0.0723386845967164	0.00872077758495242	0.0618312688043797	0.00509655287155087	0.057393496095133	0.00833131293747005	101.095984821867
IL12RB2	11.8615631014895	0.0128122564982679	0.0547554058776939	0.00849935833936981	318.975895501967	1.69149131625582	0.041606793088687	8.33258997033938	0.261243198245309	0.0030800671540914	10.1730726847174	0.00293535815367972	6.33431089691403
GADD45A	0.132485785419983	0.0109478837803788	0.0202966372209783	0.0280487640030325	3.23090457576635	0.0594635451374382	0.0398625342684656	0.0193173187532339	0.204064280193895	0.00398406356823292	0.0193408429506314	0.00695259254217981	436.670772235764
CTH	0.488938114531013	0.00903126331803427	0.00904203803191161	0.00677291312361101	208.805014574958	0.0308298791848776	0.0200996398403061	0.00762500918256786	0.0166875530573892	0.00580093049408232	0.124760470673047	0.0179520653003846	89.9195266686768
ACADM	142.011535942203	0.00786378957369614	0.0126360703860323	0.39635269082158	0.473654816108725	0.0118900823856959	0.0106506785898021	0.039388841411127	0.0129095749060425	0.00806670100344225	0.0205149358881917	0.0136547543261442	373.697499118352
CYR61	0.160596005789469	0.00586957513266873	0.00731089569918892	1.60359359133005	18.3319488047413	0.111900592802833	0.0291767705565971	0.0102526792831505	0.00355008742999496	0.0280775424882015	12.4247783045935	0.0175004564079926	465.238097512578
PTBP2	3.78532418516411	0.0109269468994426	0.0156117818530834	0.0142993439077478	0.255183096541341	0.0146101692250148	0.00988422330521952	0.0641632091080325	0.0462820928553187	0.0103831459891915	0.0376157115823873	0.014151349901269	471.07164374741
CSF1	57.3304590030209	0.0101000706943626	0.0153456335423082	0.0344560399725852	166.649914144195	0.0140138868114043	0.0105425190736586	0.0208120974558938	0.0279993406718464	0.00783091382780475	0.049201397751739	0.0073874828125167	258.732479502881
ATP1A1	0.195989355228061	0.0256546397267741	0.0190316983424744	0.015599960453531	1.55184244217598	0.0724893220973544	0.0269550360711196	0.127030095396791	0.025473561766169	0.00721460775907296	0.104336990293457	0.0247700543514612	695.650629549525
IVL	1.9733885508721	0.0776023487209334	0.0748913113755804	36.6808752614598	325.066363058465	34.7933253093051	0.0261404749169425	1.08224536157123	0.00608937282417929	0.029277711401436	0.158679210629488	0.0117951259442424	47.4363100138954
S100A9	89.6621055732749	0.0161999951628199	0.0255342029448735	52.4261509015137	487.455873140197	41.8559059824959	0.361425326759232	19.613099502076	0.00300155310087766	0.015273274141808	0.0420771837433832	0.00648677374879312	0.543755419987339
NPR1	0.951158967777884	0.0105759892539497	0.00861369707212389	0.028622896945714	393.793504352529	0.0157036316565795	0.00631067561676993	0.0174832747768486	0.0122490399191167	0.00781428585187523	0.0380074592659074	0.0179184781737161	5.62689046570737
IL6R	65.1369146488082	0.00966680244503778	0.00847971862025973	0.023196282539932	78.6641595703886	0.15258243209396	0.10360974398992	0.0110667025436315	0.0130837602082679	0.00282524110179375	0.0501514633077486	0.00690606728205492	354.27049429947
FDPS	0.145621487647985	0.00871366503642873	0.00924184706202395	0.0142373528770719	288.710809478768	0.0241908804866693	0.0107585957019514	0.0445033462757453	0.0120956507105314	0.0097678224952379	0.0354626391483076	0.00985790853081987	157.383948851585
LMNA	0.0712244332259533	0.0127015825061682	0.0128360118990168	0.0479259785950739	2.00790917381715	0.678328637867769	0.0593206412860719	0.0125320183958858	0.0113866905945481	0.011529076692582	0.196653356015822	0.0181281282397689	609.373938516897
FCER1G	277.202765375351	0.011731521737534	0.0268695629031155	0.0231657899209715	0.917996294765567	0.011440474706011	0.00430960863624073	0.294707897281157	0.56054369796215	0.0185613983076018	29.6924673592543	0.0146558056172917	168.159375195237
ATP1B1	0.193414185225339	0.0358715453577504	0.0121547476238569	8.15239589161297	10.2954326755773	0.0244211798133164	0.0367661276353339	2.37480485452219	0.0107094514556107	0.00608068565438779	0.0319840929686247	0.00880004627018472	554.5963025585
IKBKE	92.0507230974653	0.00785555063061574	0.0219625417898842	0.0226785111074655	151.649809689222	0.0148314426984017	0.00635665018164502	0.209430551381884	0.0334452677861828	0.00573455801411787	0.0250657182420262	0.00922078088202113	245.951251581379
G0S2	137.821622783085	0.00863694694640579	0.01001030579069	0.0984660580671307	287.852709382754	0.211127786545448	0.0291355492233857	0.00811923205370379	0.00612428826164262	0.0146420792700059	21.1582272480764	0.0331306683063764	25.6840333727263
ATF3	0.0289977872585857	0.00594787367087854	0.00759084158181663	0.0352761523401645	105.765893950551	0.042805940164635	0.0314470230878907	0.168580005385357	0.00500305736185811	0.0892968343129753	0.25681022541169	0.0169236879071057	334.189581333554
MIXL1	6.56066593962948	0.00837825115987264	0.00750879325433556	0.0242736224667985	461.454081075451	0.0202631746983713	0.0141273709904185	0.0123791631619986	0.00936934779448966	0.00449634075592975	0.0283788107929338	0.0112064142545071	7.93475452962344
EXO1	0.178844960223197	0.00654674517134511	0.0221634271489558	0.00787635031470273	36.9321584632159	0.0110786420877417	0.00671096607315158	0.420005281099283	0.0563358998158723	0.00739589376362476	0.0490587735327388	0.0107959029142822	368.933848497941
ENO1	0.41360857321635	0.0148995804371	0.0166067298023017	0.0292249249043771	17.8546882900348	0.0509007865778504	0.0312609769572484	0.0240139534728652	0.0153179506455859	0.00789433855557144	0.0693314309996308	0.0162010019738048	760.387655140423
MTHFR	28.5805094663627	0.0111460924386947	0.00913913792456242	0.0322141715680841	3.77863300102947	0.0258374241111544	0.0109650887200765	0.0237574538327716	0.00853489748195999	0.00621385013962991	0.018778430522154	0.00671809536993818	418.496000105803
NPPB	0.151496311785896	0.008740609000221	0.0084804633746815	0.017301973118574	430.557278568059	0.0397517280096861	0.0219487940663374	0.011243511030125	0.0086922253225942	0.00816275346694826	0.0528799079932574	0.0147390426322505	1.84485987067093
CASP9	5.56168967592853	0.0078682029328373	0.0125835207146603	0.0548673970515693	32.5477301229143	0.011103243395632	0.0118038200942922	0.0189569906834881	0.0254212183057068	0.00787918973580378	0.0171717838376305	0.00760072635104876	427.444260466152
ECE1	0.773155569835466	0.0427924415925333	0.0328720225744429	0.0094486934651956	0.252310578718703	0.0229820025831011	0.0177119981218407	0.238466085492378	0.272724697344874	0.00680260925329518	0.110560849792511	0.0523460317950251	582.686073376378
WNT4	0.0442660984937614	0.279780315664734	0.013181046508283	0.049864813627782	222.978373071745	0.0939032174404389	0.0290461674212456	0.0380079110035225	0.00607838361384245	0.00733701341306445	0.0358794464645209	0.00859893842810626	243.710195661196
E2F2	2.02821991891094	0.0102348683574434	0.00916913333296534	0.0305140848329434	370.182023340126	0.0114361981940697	0.0078061619514044	0.127349205761146	0.00902785502899955	0.00529663651084201	0.0224107915433457	0.00793192361351151	64.4556944234278
ID3	0.659621159615795	0.00813840053363408	0.00791915851060332	0.0345818958966157	21.0684856259998	0.0143813864240745	0.00780896728132509	0.00602331472984723	0.00459021395973327	0.0137693599869411	0.0601177364345883	0.016776050811808	390.86197257604
STMN1	0.604289834493064	0.00716457144575414	0.00910088816510155	0.012645998932618	1.33534581257279	0.0092473613959289	0.00622654333649049	0.0406309207336925	0.0159635271571471	0.0161728710875233	0.0226346991325563	0.0152451121619462	438.238993429002
NR0B2	0.283801311664212	0.00472403292712519	0.00624521850588849	0.0130539185729172	371.811831119828	0.0136264225055967	0.00519343420153197	0.0177185687464305	0.00685992080597896	0.00462080585798388	0.0330269913709596	0.00612745922510209	0.462585088250094
COL9A2	0.983271432618443	0.0115099299561565	0.0182098958486831	0.0221273929807069	402.616764308373	0.0167678681288238	0.0089521252241641	0.0422709464846668	0.0310074350107909	0.00504712393786203	0.0721484104820744	0.0133603439328117	72.7608032157017
CLDN19	0.453649967417928	0.00943490916017913	0.0126246450074302	0.0289992527764921	481.388751324288	0.0253781052717257	0.0114618073226623	0.0135738229942116	0.0110050833424017	0.0077420264367693	0.0379539906883334	0.0124557244788492	6.88786053309735
PRDX1	0.714285832442959	0.00945179133659657	0.00957708088260041	0.136199635856088	9.62126956884493	0.0211109855502769	0.0166316084685236	0.0173875935577928	0.00847019672876315	0.00792594962939828	0.0301235324625139	0.0173651886675063	571.208821666969
ORC1L	0.359647187293083	0.00809189692429249	0.0156853014803829	0.00567517767680131	203.468859458858	0.0117877644234836	0.0125971265277813	0.0765582679610078	0.0166679107901614	0.00644491293980326	0.0250463617236378	0.00962521251093514	202.173624752501
JUN	0.0801643811126106	0.0155533897638164	0.0100904367156742	0.812857526703582	0.51261938387399	0.15608229664596	0.0427875019008182	0.0267418939757269	0.00590464983901291	0.010813218789216	0.308037035019403	0.0107335247892475	584.539461762415
DIRAS3	0.245362730120153	0.0353136359762885	0.00876148464253662	0.0188659044209699	350.92261116338	0.0759861473865985	0.0651648117140794	0.0132293588300393	0.00325057538287737	0.00336767488728635	0.324327126137435	0.0109975000584424	34.3210054941066
TGFBR3	2.39560870589235	0.00808739483696438	0.00599989392748352	15.9128359207774	195.781541498638	0.00727732991173206	0.00490431432683228	0.0381429464198716	0.0118787006305995	0.00667813511704111	0.02017598450197	1.98179097068646	245.063765396882
GFI1	11.3433036513517	0.0107378576398697	0.0126043365918671	0.0231418024127146	379.223456919312	0.0188319816779971	0.0114938223566582	0.0251771654150076	0.00734077124685712	0.00696901231258664	0.0306100124403008	0.00764444489831902	36.3203357007455
PSRC1	0.162198051246456	0.0116285513910979	0.0114328980443535	0.0189174221227259	403.98848209834	0.0267964075185307	0.0159805081180934	0.0172703294152295	0.0108631973161179	0.00582784992809131	0.0491780679965568	0.0103121417086041	2.51350390260032
WARS2	0.542915400926391	0.0117359330112466	0.0116684119614225	0.0162510207079685	0.318134593272146	0.0193073480146727	0.0108022111136626	0.0347529392527252	0.00727299399668728	0.00596038611403189	0.0380226221156166	0.00926141539338237	391.079081426747
NOTCH2	1.17727386815754	0.0161467072858816	0.0108760695516445	0.133620837571702	0.989760540443484	0.0156200190865666	0.0165307876181947	0.0400935134859016	0.0147868113512344	0.00989503623319694	0.03643909704347	0.00789218930217246	575.166669065014
MCL1	4.79715052103136	0.0134435822102176	0.0130298236386789	0.133635841501653	0.425434635966399	0.0384630941768164	0.0326855593555626	0.0244106301608587	0.00856682344913408	0.0104290711556624	0.0469960365724192	0.0107165685701606	641.216269065195
CTSK	160.000054061644	0.0105146264740984	0.00625298195488427	1.27878875456052	5.78022938269875	0.0220850132387273	0.00549819942921549	0.0162702333398955	0.0042753943828086	0.034827492035278	35.4775594433975	0.04421797349514	339.427928016997
S100A6	0.0677588451300294	0.00448824854667516	0.00762060676151995	0.0193194786789513	460.264732830495	0.0157984449369124	0.00608625030558913	0.00579055613044922	0.0112397918769781	0.00488233235744661	0.0168747392999013	0.00544970005518141	0.12387043548931
ADAR	1.46097866040037	0.0205850691665274	0.0166029380138015	0.0139062563677121	0.168655033001685	0.0329576771748846	0.0180823745927795	0.186167553481539	0.0177534077709332	0.0085228395971807	0.0835474622890538	0.0184250140589151	570.981581096486
PYGO2	2.18530973852391	0.00750067187012872	0.00835088784596966	0.0266433619976424	36.5147231854111	0.0155157101847071	0.0062354545876313	0.0146982801952403	0.0122569135207498	0.00521894176167482	0.0102761267081489	0.0106000986544496	401.366468476599
MUC1	0.0960637415681954	0.240505888414493	0.00697319059020811	21.9203336144483	242.981477533359	0.0294973359137346	0.0325781477828821	8.04457853234865	0.00362405937908352	0.00988589264594686	0.211780906046741	0.0167506328214841	262.236344045603
NES	0.684473306158291	0.0132658713156105	0.0124912713115032	0.0179749279002804	440.402937556338	0.0145739051068456	0.0148735726918548	0.0216380697554869	0.00965317388692533	0.00884722004682781	0.121685156674185	0.0168948687603353	35.1292876223111
CRABP2	0.148333033186271	0.0549110659050205	0.639769926228118	28.9016240283058	214.32149462435	28.896933432295	0.130167164431425	5.33037239890965	0.00607711701284615	0.0179039905760239	2.79154295235594	0.00658241939541733	173.626648999319
ETV3	0.258098655567181	0.0128508647984841	0.0115459505009806	0.026574807444946	0.271214774953563	0.0499442291895829	0.0204586281676224	0.118575060204124	0.0175363841016875	0.0102948853269431	0.0360505605850047	0.0156333792535453	517.861992082293
PTGS2	0.0364881345107333	0.00834794333251334	0.0237490186938792	0.377171825266406	12.1895241453237	27.0408696819231	0.00710567102003617	0.00928267237392444	0.273299308184541	0.00577832207951227	1.36628579780711	0.0232266414184708	424.805690385955
MYOG	0.0692054740543782	0.00674790140846474	0.00540411888132573	0.0214016275540526	429.578005848356	0.0151537613154533	0.00783982916143752	0.0103365296684812	0.00642963066442423	0.00435763200321195	0.0273966129204947	0.00679516570230532	0.126852610657598
SLC30A1	0.588641365276445	0.0156946553785227	0.00859806442007749	0.0121669149006638	117.333201732965	0.0444614358278464	0.0257190744804142	0.0160898400469762	0.00514127474148887	0.0121944198940628	0.148495212914449	0.0151915135384609	326.286056821916
PARP1	136.677651128908	0.0152057681009125	0.0283498153774286	0.00809691910282336	0.16604133971188	0.0207027005798392	0.0148168971299974	0.137201307084267	0.138202117296792	0.0102143547904066	0.0488033879827216	0.0320805825029796	361.043814855896
ACTA1	0.688862095979831	0.0116529726857571	0.0112035397554266	20.0715760339556	216.859280747315	0.0546871636742191	0.0137452460560026	0.0147721169239784	0.0048819015437404	0.00393770568141565	0.134902596421694	0.0135274903237874	263.567655444636
TOMM20	0.2082954847268	0.00775767359858332	0.00741928771209225	0.0172152343767828	0.557724635527072	0.0205111226776437	0.0150415861954149	0.0160519556845098	0.00810073743743058	0.00963338132319133	0.0554015255825659	0.00949074194378479	369.170737336321
FH	0.279355219336908	0.01158920474898	0.00893782447358893	0.0363729426983549	1.97223770197594	0.0163502340064636	0.0142188664809227	0.0268131849286693	0.012150085652407	0.00692021109023238	0.0236011863806439	0.00881253858550317	441.896893911457
ID2	162.041528486512	0.0262534571795757	0.035211504189545	0.0242609243859339	0.365504394766842	0.0125161973000317	0.0124441144327973	0.142972437691331	0.023524766783962	0.0145915936931204	0.0409023568221887	0.0237428429527247	456.396538169054
KCNF1	0.689554512830518	0.0113574520751306	0.00833155388000175	0.0285371232583884	454.274757781599	0.0162220747568183	0.0135087849534079	0.0105912990739687	0.00741582223901679	0.0083072035164844	0.0310923599651443	0.0146203530538908	4.4220599468667
LPIN1	133.244094864046	0.0208656080735148	0.00716547824491575	10.1350497853295	6.06283360444744	0.0273757089339735	0.0248642605200492	0.0112342753793359	0.0124517637982006	0.00521709137791328	0.0251268206034309	0.0135433836818383	329.380684266741
MYCN	3.02509896811962	0.0120819075134677	0.00957813598077495	0.0713551239045217	233.607698202343	0.0150591983132188	0.0102256821078949	0.0200373955222405	0.00952727308552855	0.00526109629094695	0.0165116558035514	0.0103254736677296	228.443538314288
VSNL1	0.0454037747997333	0.00893123418580003	0.0156868097517129	0.666329678391948	43.7236439432213	0.766859051840976	0.0215499140679767	0.080821137698719	0.0131078301047687	0.00545762254596349	0.433109361432195	0.00764752227021126	540.648238336912
FOSL2	0.0698609287484479	0.0213491627028389	0.0237547532566914	0.0585105391581502	1.4977317445278	0.0353642846460128	0.0180632404006485	0.0773874847457635	0.0103363518529291	0.0165110176506765	0.176256142922498	0.0327468216174961	612.680370228373
C2orf34	2.5953656955151	0.00875920955729189	0.0124693745475625	0.0308450358100487	16.7384824527016	0.0141736432315577	0.0108417543358326	0.010319174777976	0.0257578637159291	0.00594317124840474	0.0181915942099401	0.00651633425659386	382.28079983711
EPAS1	1.50099236682508	0.0256296043296904	0.0132785127045272	0.0219594586552033	1.79986018415182	0.149649748997769	0.189820093381081	0.0121661620260976	0.00780683023468692	0.00691873801337171	0.0872393804625283	0.0116762556970316	592.747405106249
REL	139.479631449898	0.0469277024864284	0.038874693381821	0.00953829344683052	0.0782779563208806	0.346853221188626	0.801118533488399	0.455058886206538	0.0214699384701505	0.0135143313322172	4.4076577801085	0.0238913693639894	375.416991508981
CCT7	0.244124141529988	0.0221126145905977	0.017633794910394	0.0181497083112	0.74474920104136	0.0437917796521693	0.03527140114458	0.0176128668617996	0.0176701689193968	0.0135262609346148	0.0563535941324308	0.0223706082606827	585.074895442627
TCF7L1	0.30986573002944	0.0258276748258484	0.0148653916956307	0.016343911894932	221.706238338991	0.0324204747754439	0.0199579498630565	0.0152714176753396	0.0150469404579015	0.0107443894416996	0.121249681605484	0.0253116920919215	260.770209669251
RPIA	2.40714328148048	0.0106262183472498	0.0105885898047364	0.0499762150086695	138.492757857433	0.0105512925045616	0.00721361832454666	0.00830657187563627	0.00881892345699782	0.0100156504358497	0.0157921338600907	0.0328943217389306	266.877196322257
MAL	163.448565147678	0.0122920799182891	0.00584486937250223	67.9958030260562	354.726967941648	0.613539150345137	0.0894889190864087	0.0427030081807835	0.00581701119431036	0.00668329044204246	0.0142579813549844	0.0050306850946219	0.460753106694194
SLC9A2	57.8256894225091	0.0180087384444174	1.24698659597114	0.0119669862107682	275.257671443236	0.011563622146248	0.0230628264795446	0.0223010373204907	0.325329622097649	0.496322367427616	0.0210721654197698	4.31767164038986	34.4135291015002
MERTK	115.744275628225	0.0623737116933347	0.0560159842440004	0.0170946490771659	2.92953104492277	0.00766883140008248	0.00602559877312204	0.0970024380239685	2.70950897972485	0.00837791073267065	0.958047387776479	0.0617766296291581	337.333368446657
SLC20A1	0.607835686928769	0.00875751732598906	0.0218891497194335	0.0159852071453958	0.215378831440847	0.0490906177262802	0.34947419055019	0.0169242899920689	0.0618704092106024	0.0116170292367988	0.0816657697598311	0.0115360201858397	530.149225808543
DDX18	6.15422499763378	0.00519711387412083	0.0103247376045457	0.015249649398005	1.02177388173333	0.0233930594117016	0.0250906858336011	0.0119493927188299	0.0105456741764721	0.0144250881678083	0.0286581784140077	0.0139826515663393	438.335616598043
INHBB	0.360825441514542	0.019533026510345	0.0134711142960059	0.0225055488068923	300.636117554124	0.0285633429532311	0.0215658267429595	0.0110409206494186	0.00717595315946916	0.0118659833217294	0.0591557322202633	0.016425557847817	189.210448635747
GYPC	175.19572891943	0.00846513872338036	0.0103011010631373	0.10494830453805	308.401126384793	0.0133463786726246	0.0130762659617837	0.00998418746690944	0.00954922296635723	0.00968057500514722	0.0567735556176177	0.0273941924694414	6.42680025481449
CCNT2	6.23478274277906	0.0154677201340303	0.0184400156839006	0.0153109662334176	0.107856624526275	0.0152480718268372	0.0185937512402517	0.0933908460175056	0.0285557267324456	0.0158708789921047	0.0413827775503716	0.0247647926269316	493.342555949546
GAD1	0.16451093107236	0.0125571276973305	0.0318071092598523	0.00856452957855645	355.444058427008	0.0163725881473229	0.0100423044288165	0.229950873056078	0.0566637707391049	0.00493666578231829	0.0338740570649426	0.00792095739508425	6.44292504619911
ITGA6	0.105423370857406	0.0330977948216381	0.0189535693951118	0.0210328977535395	0.406609288656293	19.7591922589514	0.0964812090552949	1.59018103280749	0.0136413432406295	0.00409325219211431	25.8825323617264	0.0274886462963865	560.046520140919
HOXD9	0.178838261344433	0.0104967636167588	0.00749773867379522	0.0332688803715624	279.07017379619	0.0302514149942726	0.015855740273619	0.0175295501633036	0.00552719824245896	0.00581809990387859	0.0430708507356316	0.0224617767042456	200.195267898564
HOXD4	0.215739183096007	0.010343083763415	0.00794493664637411	0.0266988282579616	412.728888449541	0.0239691735074513	0.0117300000616744	0.0263477443332971	0.0052169671970602	0.00540039502910804	0.0709700447562079	0.0137961516587816	23.1209195430284
ITGAV	1.46088236847593	0.0114176724230281	0.0483278053087215	0.0101916112928934	0.224987751100361	1.10142945088988	0.0752902470012597	0.0336245447723906	1.23874222434729	0.0105209647756228	31.1391366912915	0.0172833466000087	523.261242676533
CASP8	105.845715460002	0.0071256569728643	0.0111682459772213	0.0544575623815048	2.05538842858478	0.0272301289934932	0.0198250016779652	0.0205527876213324	0.00791508399801805	0.0120565867207949	0.0323626545037423	0.00646178036004766	375.145031677939
FN1	4.29441866839781	0.00732413239026897	0.017754048677099	0.0935909133308864	188.605966003156	0.111942316909361	0.0343163607901819	0.00841805121489213	0.226504160010918	0.0331815116432278	50.9150043094558	0.0155522430173746	286.509743732462
IGFBP2	0.0368462630397491	0.101046822873849	0.0632993836387864	0.104646032845025	72.2713075453911	0.276862581449219	0.0259407307720759	0.0115214254157545	0.00595961512115699	0.0585316830310803	0.0917361821095523	4.54522904126163	514.898948540987
IL8RB	0.514518296200054	0.00536760680964886	0.00619061495056286	5.26351181954514	341.965020150868	0.0481745089543542	0.0185185142270193	0.0243090726401621	0.00613632794151661	0.00415394692088702	0.0167439324393567	0.0054879523655361	4.48561750016445
CTDSP1	1.87492584694886	0.00684427895714429	0.00643074387049024	0.0392613541379904	3.3263577180815	0.0183049186029942	0.0132856497683261	0.0199118010546848	0.0074970619134579	0.00761916585381149	0.0286511363590917	0.0141940351850849	551.357823197483
DES	0.336575935704429	0.0177545435868008	0.00758461462601541	5.18244063012647	403.785883554655	0.110665061554652	0.00782179716023725	0.011384440771733	0.00778287647590184	0.00553024676807265	0.239284711415771	0.0163437280508949	64.3036770085693
INHA	0.0669031579042101	0.00518894870054037	0.00390034524717003	0.0161571106756586	358.918672122133	0.0121420186763474	0.00609333173944549	0.00887715984573108	0.0091608352655589	0.00650839377630278	0.0233381130362349	0.00783757631949042	0.16731087860867
PTMA	0.452126875846926	0.015156979539072	0.0120670110142803	0.0308409467594768	234.995965752664	0.0222921004453078	0.0126808743211468	0.0158993595490796	0.00613787920469983	0.0100494030464977	0.0269698066026307	0.0130319499315673	197.613067482757
ADAM17	0.087127055820828	0.012169193072359	0.0203470203677702	0.0162038923972702	0.172046567807818	0.251944214616841	0.243765252285756	0.048940408155551	0.00472935037957702	0.0157422016594302	1.20844228079861	0.0159195873032293	457.640822187307
ODC1	84.0192162840545	0.010801915101214	0.931580302673245	0.0089317050187569	0.406710358189306	17.4933636012654	2.66937599955042	0.00579987012933979	0.21918448818016	0.0290611585735088	0.201366538619711	13.7274768090518	487.931721763942
APOB	0.0353291404957412	0.00320256574218924	0.0041203830211745	0.0111517727237006	302.362083055372	0.00755529064104748	0.00633716595396456	0.00987720827563844	0.00573733498886071	0.00366895957892061	0.0100911067888861	0.00348720653190716	0.0529950237484477
ADCY3	0.332162337870879	0.00941339018922967	0.00847719648177773	0.018485617897406	3.76050638741666	0.0233173886931524	0.021331260372715	0.0134489344386238	0.0112385763485665	0.00756918359858144	0.030866544437811	0.0366937465797687	512.298754037679
POMC	1.83503715849162	0.013116691134996	0.0150401039811817	0.0372093136843717	449.067298073961	0.0208227683099954	0.0153540356583068	0.0210659335414152	0.00986441351066451	0.0090403282907744	0.0548229379031443	0.0215863132283152	50.4489740736921
DNMT3A	1.57129621116403	0.00702749740395456	0.0124552047403857	0.03267576941237	64.9458021976381	0.0117445588468781	0.00680027760521421	0.0140535800413744	0.0319491582153841	0.00811111750950925	0.0177031886625399	0.0153957963049244	404.923103980862
CEBPZ	0.237880366716234	0.0165603751416291	0.0186925013143587	0.0225788051322419	183.106812894354	0.0261955152360528	0.0197257222503576	0.0114065115104451	0.00737618058916319	0.014049406316933	0.0398192414213327	0.0124243441958419	225.032987826893
CYP1B1	1.32491329683159	0.0484931704111378	0.00857544249091045	0.0419672368983266	256.785351618612	0.0103915515860987	0.0115289895017144	0.175316052964193	9.81448308059829	0.00348962405266499	11.0930895133377	0.0377683779244735	113.453711848018
SIX2	0.324416793944751	0.0193942994279652	0.00958432304840371	0.044933505287628	258.5859431287	0.0106715340344688	0.0101057815590132	0.0210809810911945	0.00661814152721558	0.00829547213771451	0.0367136526681359	0.0256674854554855	270.053736636779
MTIF2	0.408817347686803	0.00979034071630198	0.017491099490036	0.0194721917525062	1.68507305949202	0.0163163112980822	0.0127356238100407	0.0128510375416086	0.010111378314785	0.00934764049222429	0.0208285414937668	0.0136663040825675	405.899478252421
CCT4	0.544465428698419	0.011646385189139	0.0229775850276609	0.014518358456678	0.246722613654099	0.0484217313578177	0.0294094100316294	0.0145214310976856	0.0181386446018626	0.0106504825330003	0.0899895007770283	0.0159594643954896	529.636696688034
GFPT1	0.544600627009132	0.0181200538002953	0.011103787267667	0.0222761797480735	0.457793242712074	0.0379275160511881	0.030408125939708	0.0151486668235144	0.0118870469059559	0.00661848998283759	0.0597321418995372	0.0245111489715468	555.495825920278
TGFA	0.20524753893177	0.0135859935321769	0.0558116476806607	0.0450290438209797	124.75531725638	4.88377890891047	6.24272113668754	0.0144338769182607	0.0181932141979047	0.00658572921615751	0.124242376980416	0.0110607595899287	316.080205960001
TACR1	1.60064251640413	0.00545943358604838	0.0042076803618668	6.37040564718302	335.676125484714	0.0104728827442458	0.00712364620692449	0.00737986706630476	0.00602477220146185	0.0035051364301219	0.0116428189840785	0.00470102998601439	0.117244600201556
CD8A	162.260676661525	0.0455641341991033	0.0220096045966682	0.0168043915549734	292.603866540092	0.0357730844749344	0.0183497334924646	0.51947575732818	0.0217053560707754	0.00538078044171568	0.0883375276851112	0.00813194732624694	24.4548925043674
FABP1	0.0561719985488765	0.00227554043846297	0.0021130030779338	0.00908350681779944	280.67670967261	0.00625168587844911	0.00436207431002555	0.00516801625943468	0.00668502081951868	0.00250139083248671	0.0124154375179077	0.00328279339768699	0.07801498572583
ADRA2B	0.537512563652774	0.0075251016519409	0.00891668422401815	0.0264492739202236	429.666654384541	0.0148625714865458	0.00912274484175049	0.010058410009413	0.00841923870573371	0.0123635227024817	0.0272336009123878	0.0147565804074824	0.845780397146649
SCTR	0.258145109965878	0.00876312035146162	0.0068234548090001	0.0151878706149518	416.122922547259	0.0208516789399727	0.010086996222233	0.013380564164911	0.0101357622890619	0.00456639258367807	0.0278825392419359	0.0100824977074306	0.613427121938801
NR4A2	0.0561108151697745	0.0118446656313502	0.0131280316110522	0.084280339174147	2.09310520249315	0.0204681141972059	0.009711623274342	1.88715463138944	0.00512295727443944	0.0424858714338936	0.0466788442351602	0.497767856726526	447.42466572674
LRP2	0.0650185978709105	0.00284526310031268	0.00376872122617601	0.0103968330406049	318.82542881167	0.00724325805752909	0.00374821164877809	0.00618477588808094	0.00995476274520188	0.00268090337308599	0.0109366894948116	0.0041966754541986	0.11352490866463
SP3	8.69488626341698	0.0115750272912902	0.0103262773634123	0.0283292740349193	0.525229723522868	0.0177987586025917	0.0132826394376219	0.0246690409504406	0.0103466165286776	0.00780028381596414	0.036918082693161	0.0124552335444734	526.667588924378
ATF2	20.3861194529719	0.0139636482351625	0.00702552818382004	0.0268318954415945	0.291243997168351	0.0281337589134504	0.0125207249878534	0.0414923386859119	0.0140795277371192	0.00801474211150072	0.0555674633132912	0.0272974829193942	591.196150287562
NFE2L2	0.274577332587313	0.0140971093602793	0.00908811881799958	0.339060906992478	0.801646788098007	0.0134029432268853	0.00702163728984439	0.321982163018981	0.00784583987721017	0.0186800227811371	0.0220039534068094	0.148264945956327	625.757204703695
PRKRA	0.259533920117869	0.0126988827584621	0.0103898539840919	0.0203313798441805	0.831920175991847	0.0231038875028463	0.0145173370544965	0.0152944889831665	0.010457554356422	0.00916408952405301	0.0422573340092925	0.0125783605697212	461.45688081389
NEUROD1	0.0230098554469641	0.00148220930907791	0.00356444385549292	0.0101940951329841	277.441867575567	0.0065409925182575	0.00349376095401333	0.0023069166656289	0.00259108596064825	0.00270327505603912	0.00927536801508889	0.00456563645224386	0.0494638188504697
STAT1	31.3622516655355	0.0315326854497612	0.0275803179118431	0.00720157821644443	0.487810852279661	1.24512205518007	0.0177809135435215	2.62587873141683	0.0789774367063489	0.0061858809474834	4.69654519624536	0.0105910670516175	579.740592193003
HSPD1	0.505639425172974	0.0129375985098017	0.00843372949874155	0.0333158067230555	308.82089246691	0.0209400272405049	0.0113737124363517	0.0180742908846683	0.010630711438381	0.0115923066653727	0.0327609205592378	0.0146111391518088	193.831480679505
IDH1	0.722095386696446	0.00973398938203933	0.0115972750594889	0.116195015614456	1.73838306747008	0.0130490602651797	0.00570093350711937	0.0324868190086879	0.054307726220449	0.0134241451640726	0.0186700776346906	0.0189233848154645	571.177381317413
IGFBP5	8.45369337474945	0.0952409048754738	0.0102942099796521	26.2464439585368	7.33346241254634	0.019694831507277	0.00759139276831603	0.00529957255206601	0.00869605652265734	0.021299430620343	7.11291514044037	0.150723724983917	522.33646261364
EPHA4	0.269560055608923	2.75488146520314	0.0107303005200919	0.0419437217654279	167.685967031884	0.042523220652063	0.0640393980080596	0.0255467222074586	0.00612397135179881	0.0571078239231265	0.0664769304029908	0.273243457873378	303.830943494761
PAX3	0.0660679723931924	0.00755445348481259	0.00495043249579577	0.0178373856908858	350.777898160733	0.013673587581887	0.00503148543218963	0.00813233211064044	0.00651826638953959	0.00321099756648394	0.0317505909679438	0.0288068519453845	0.272182333847408
SCG2	0.09991934485119	0.00776363539491636	0.00609249164752882	0.0067714157166232	334.436651223745	0.017561049629871	0.00959124031684892	0.0174281869827261	0.00360224261474935	0.0120634391529663	0.222021162787725	0.017993356513929	0.90688873049849
IRS1	0.163171561086829	0.0335590317086347	0.00448188833026371	0.016721264896381	231.384429581673	8.58797376206231	0.124335568314369	0.0200215551555421	0.00312746143003955	0.00559258943912798	5.91822577923306	0.0367904963482664	208.159055233556
ECEL1	0.349791510322246	0.0091047290884419	0.00888550332925447	0.023296762788312	283.970988895378	0.0244783322454046	0.0104611982858174	0.013572591040757	0.00635902374862389	0.00710533605076604	0.0277119109546674	0.0138752487863355	65.5695526002636
GBX2	0.357750932728584	0.012682271045278	0.0126425594049117	0.049395734694647	357.468175892821	0.0413481293294263	0.0114149293412503	0.0142112908705187	0.00977058653128534	0.00656169464477259	0.0255519030366363	0.00865789125362542	77.931580667169
HES6	0.339974066721511	0.0116473256352573	0.0106328957732068	0.0376718717796589	300.757760017179	0.0355569825296421	0.0257189906124387	0.0155459165512699	0.00451505724976191	0.0100391464031797	0.0405702750723553	0.0169016877522391	88.3422045228384
PER2	0.57196496238431	0.00805699001221039	0.00741027432352835	0.122292822979775	4.34193389806751	0.0236376686397617	0.0124951969374879	0.0161966467711683	0.00777737264615298	0.00860419933451732	0.0226043783161296	0.0144902146439684	479.314869653446
HDAC4	0.434726481167641	0.0096868360601179	0.00787718068828245	0.0331519677479654	269.679857480384	0.0241106305162643	0.0145709951422983	0.0125701748340466	0.0091958115596644	0.0114494405225301	0.0292667193412184	0.0156847018493921	214.244394865764
VHL	82.8953288930898	0.00883378863157152	0.0176933119463355	0.0307146387773505	0.100210651016428	0.0159459795706562	0.0193072779367227	0.0450978543378322	0.0125711376488099	0.0274403576193074	0.0194327908865503	0.0298776565942469	356.063543980231
PPARG	1.83596787928165	0.0132474115230253	0.00811158882553463	10.6044411739597	266.266615688998	0.0110332981571108	0.0124168096109663	0.0591229854077474	0.00374029151399474	4.95440209170905	0.118431486860258	0.0516002357246075	74.2840763746228
NR2C2	16.2852706883076	0.0105156719871935	0.0107253260280684	0.0703548485086477	1.28373858565041	0.0123678896201606	0.0107665768009425	0.0228779647299324	0.0123372526627164	0.00755145136684393	0.0325718286555964	0.0160403487578824	536.19444977012
RARB	107.790385607301	0.0558441278404851	0.0168388987872697	0.103385233539728	250.97633113501	0.00702244685317104	0.00287189801872691	0.400156304172775	0.0551356986118799	0.970294691650356	0.714607883580644	0.0879042632498654	17.0987750489279
TGFBR2	214.680942924681	0.0557071331225995	0.00743624507402098	1.47283161772769	8.68677725649459	0.341711864673591	0.0386790629604918	0.00777446546211106	0.00478043989574499	0.00467914518504543	4.50233526839065	0.0109071512651789	340.351964852552
MLH1	91.9563874126703	0.00858366666082636	0.00966134047260836	0.0267892260132048	0.279988152982891	0.0122180300371963	0.0150046972535068	0.0328786097743801	0.0116706552086801	0.0116192262611015	0.0341768015591929	0.011635964704414	339.327668766961
MYD88	84.5270056687033	0.0116217990184526	0.0116792291685473	0.0713963247103273	3.46950436172761	0.0510113443061997	0.0143022471062399	0.0133439841777593	0.00974062061523964	0.0103749766892054	0.0474513716547285	0.01957034711214	537.926245079401
CTNNB1	1.77291754818403	0.023295682244953	0.0169195286652312	0.0328645947666614	0.884879919718006	0.0257568761675889	0.0225093890073125	0.0112591433725281	0.0261511627105861	0.0147910907309689	0.0618440232557554	0.0253113315662375	649.099655648184
VIPR1	1.048387759332	0.0129515488422278	0.0114353313929124	0.0860796437044316	431.53334232147	0.018401035905391	0.00807915959912726	0.0147204439288638	0.00445208134658065	0.0126049518547886	0.0354300599627304	0.0155559006978608	27.106563398551
TDGF1	1.45657150222978	0.00271166325282459	0.00700903370700499	0.0076267910178845	177.971141057024	0.0218072235227943	0.00969741224514692	0.00718080952072545	0.00400769524853446	0.00525655139396372	0.0850841223868498	0.00292343471571108	10.20478272405
DAG1	0.332746414573419	0.0191191159575891	0.0107574650548386	0.0366979477970446	3.18995949444188	0.020223665542625	0.0112293950058582	0.0177329516938295	0.0174670608687611	0.00767709398902666	0.0316004243418228	0.0121858153557713	511.304834071394
GNAI2	150.711573504794	0.0152035308829243	0.00862665309026906	0.0243643207449901	0.897978275815848	0.0358555016304004	0.0319361157449279	0.0122806494537081	0.0118012229300957	0.0114015442942015	0.183452635928556	0.0228892751057044	451.145201761884
ALAS1	0.584464441202392	0.00738201027990124	0.0150321366156804	0.0762934157242099	7.10224104640963	0.0175524728068914	0.0144657120492034	0.0160021000583011	0.00903463169302666	0.0118290226870209	0.0127436324210283	0.0101910578865652	474.510663426997
ADPRH	104.844202441544	0.00813267915354507	0.0213047178566738	0.023738085860664	291.98901757435	0.0627147755993682	0.0132853583697043	0.007432901224922	0.0279693221412058	0.00845115360295357	0.119728527992351	0.00888630466364006	2.84825025236964
TRH	0.207313308484816	0.00548259241309404	0.00899633480786765	0.0196704907966481	413.087045337338	0.0149793810612039	0.00665086964421994	0.0140455866057014	0.0066730810270215	0.00670658820373965	0.0281737959828189	0.0128395772919395	0.965956004062982
TF	1.92408612235927	0.44701329260392	0.041816010614235	9.44042079916765	391.2641977075	0.0143403011763963	0.00474798705572166	0.109040092442157	0.005573950223407	0.0149276522228996	0.0182026952628457	0.00405376556801411	0.779926632235157
CLDN18	0.571527636797251	0.00580999620573042	0.00764506014104868	0.0179245021889953	417.377571762699	0.01089492440104	0.0060658784793975	0.0149229585148616	0.00861354524477579	0.00580787050357612	0.0201550616268427	0.00755470091757659	0.699880508315651
TRPC1	0.239166001682627	0.00358827190734532	0.00558455927915568	0.0228357924096773	183.998738285646	0.0221469502940869	0.0176732575415002	0.00627781740322619	0.00545256283591266	0.00284552066175893	0.0419524525634742	0.014205132450785	148.710065121815
AGTR1	0.176304490487049	0.00457850086313387	0.00564925180650101	0.0169274162486802	355.602191233324	0.013989635928501	0.00816013153345127	0.0119966976431052	0.015573403962402	0.00617846670671564	0.0393943919351782	0.00941165501368694	1.10175973070899
MME	109.38433475533	0.00446982888485994	0.00236503180770841	0.0266381072065145	260.338998801536	0.0232161973441585	0.02272363118271	0.0195413918976126	0.00223222154011015	0.00568074302984487	22.2111905870652	0.0128030508882754	4.6204951697219
IL12A	0.243874692374506	0.00911647227264807	0.00662883096869745	0.0325803694609364	371.688835327678	0.0156153056918041	0.00436367680467307	0.0130010009790324	0.0101283343087109	0.00436801656405695	0.0146932393936451	0.00906579629015974	0.402210656719768
SKIL	51.2605859216272	0.0361846051046532	0.0110730891257402	0.00906627280999809	0.354848270405798	0.101682186384995	0.0243031458332367	0.0458480509134102	0.0151385061931537	0.00577102301953827	14.9573115080809	0.0276541025923324	392.099072635292
HES1	0.243432684147673	0.0200558493760958	0.0142652718346935	0.172381619372429	1.98946106235852	0.0220914542701036	0.0132395003399117	0.227399346500652	0.00463578107986189	0.0204783727066848	0.0941066153627456	0.014922665620299	543.756357082134
RAF1	13.5733939726613	0.0118995552669012	0.0132063526540766	0.167745289976331	0.187501829976591	0.0139570784774407	0.011946094823893	0.024105325308364	0.0194584125887379	0.012820923400336	0.0192505700061617	0.0159172247893348	540.498182847562
THRB	0.534063275202796	0.0369541762971007	0.0364333390699692	0.0583635214741726	233.689317507316	0.00889801484866241	0.0149414322840186	0.011783952964721	0.00593019864383002	3.92638349895045	0.0506351127711074	0.0129633614517737	175.369120507745
TOP2B	126.219429960422	0.0189387795362968	0.0188187483103636	0.0565792167458293	0.0760224170432165	0.0173915170787887	0.0189577852299674	0.0309109473129091	0.0167988238650481	0.309488047934241	0.0372012052359727	0.0966914879830064	326.33829177558
ACAA1	1.84969797924789	0.00869123299264223	0.00912643261583874	0.41401254455969	199.560926523677	0.0182766451861946	0.0126414744136055	0.00830156185944954	0.00799714465226291	0.016040522323837	0.0176743328089297	0.012183317467437	262.504056535365
CCK	0.485907690274499	0.00839515684899829	0.0117263680253934	0.0218476462983557	444.109550960839	0.019288043290441	0.013383943031749	0.0156132055020604	0.00860463435384343	0.00939947074348268	0.0342091558809421	0.00978707422163564	1.60704633521816
LTF	176.142802528389	4.81361863762233	0.00935960963713173	0.138635679861717	276.803279210603	0.0423736372390254	0.0118830717419546	0.00374563332785687	0.00297074241058867	0.00382652914205622	0.0150007457904442	0.0155562318945819	0.536021560070387
SMARCC1	51.2359120192275	0.0118390706124848	0.0150145451161027	0.0320416014733817	0.322597196410823	0.0117922278126106	0.0116222926790215	0.0265836573931692	0.0179153387508222	0.0473383260675935	0.0331767295196168	0.038204580458026	488.063090243168
CDC25A	0.440110539704108	0.0061544052965333	0.0125688652469256	0.0132834686428894	174.401751832718	0.00991280452067433	0.00734091851836914	0.022883269330395	0.0158038953850193	0.00601963585833963	0.0250274015534117	0.0111545322134945	215.444733633453
COL7A1	0.0619614347831328	0.0244598923054531	0.0179191245132021	0.010808863194268	238.812413231957	0.476570024362547	0.0899914440263812	0.0331112257753067	0.00810236036022456	0.00800032378241738	1.80718574624293	0.0200716819836837	276.056001016055
GPX1	18.8886164743972	0.00997371918480603	0.0267830996996648	0.231741467326775	467.996514982123	0.01485039910343	0.00841415064121989	0.0264548025543977	0.0348199970804693	0.0095648984185679	0.0158935440563514	0.00928137476951383	7.64326323776251
RHOA	15.5910386633966	0.0154719084939416	0.00789325016006006	0.385509441703163	21.9214815660076	0.0150570494525133	0.0126130721673823	0.0132441200495477	0.00628203110913159	0.0103375903128736	0.0343478808842334	0.0158503524397061	638.44008475094
RASSF1	10.4442642486012	0.010127319124771	0.00876233448183644	0.0246657908043284	220.832664921178	0.0158577959530337	0.012251825494162	0.0137763652378407	0.0101553344132235	0.00576866877742437	0.0287836988396079	0.0136260419715235	235.856674884821
CISH	7.27849398266796	0.0106999240799733	0.00973485806695576	0.0337986025561694	426.50161789516	0.0134401301220603	0.00837748707668987	0.0301295763686795	0.0096058808235	0.00748774682431026	0.0342675167223222	0.0100728022447833	15.7521790038197
FOXP1	172.971001119433	0.0109459816867891	0.00953370384986033	0.185889466310199	0.464253173744961	0.0244896420085819	0.0380336114911787	0.0153906422796922	0.01282830303058	0.00767376154483772	0.096215956179509	0.00688005501517823	359.507318003704
TOMM70A	0.107831567167056	0.0113798135851206	0.0226901148451307	0.0133967258491088	0.0963737116000316	0.0378285733099584	0.0163995999595303	0.110071871847343	0.0114539596195139	0.0140546129974374	0.0665001130707064	0.0222962597128753	422.931148614064
CD47	158.818650287952	0.00955576690333064	0.0204768638092547	0.0219951261543709	0.510179627463611	3.52949851792148	0.0821225044755079	0.0308048765538958	0.0198602926043456	0.00435048183460618	0.685733914523533	0.0046359674869083	439.040029663549
ITGB5	0.104987040373013	0.0134577981687379	0.0168018835185101	0.12245598312378	15.5969353076609	3.45282794101635	0.0232008928810843	0.0145760201223113	0.0123117064252554	0.0081837437933502	14.3209170477418	0.0192333324868618	511.426214577881
RBP1	0.0404790765170711	0.320531276710329	0.031501097221749	0.0267452760798712	246.459984011286	4.78200174019385	0.129322281442657	0.73325097280014	0.00870783752622115	0.00771197385963561	20.9516261591138	0.0800762414893316	191.105627245996
PLOD2	0.619344731256968	0.00690291350055674	0.078128280677323	0.027616122416072	1.57434972137695	0.907108310200513	0.107213084873576	12.3989237536319	0.0346539511725071	0.00602644692525788	44.1687027404352	0.0236313128179357	392.256838428691
SST	0.458857811787547	0.0190279461107408	0.00542627542974143	0.0136352282915793	365.4425879836	0.020115623781033	0.00704560321915295	0.012053654661318	0.00744064228980287	0.00347239369518841	0.0293410691263262	0.00626663442952056	0.685734731550958
BCL6	26.3047059636041	0.0226433828289483	0.00742805663251152	0.0179343390418244	0.342455896516808	0.0165578034931923	0.00665076383773486	0.323653854623647	0.00624185758513272	0.0103753088896755	0.0447244798726942	0.0849188886881765	480.919053092544
CLDN1	0.924217354437756	0.0238454673949469	0.0651640078518232	0.0185529198458704	46.7421399041426	0.0262432165451189	0.0453891789265398	4.51343300663092	0.0451874676409338	0.0559381362381531	0.172535909064499	0.014119992621963	666.678174599875
TFRC	0.427489305294465	0.0288753417372245	0.0398708710841889	0.00882359296622317	0.114622372163818	0.0716891836778818	0.0283362114462213	5.52063955911072	0.0801258733905928	0.0112116168792676	2.16229081313686	0.637734392181602	556.313293001341
FGFR3	0.0815936096624665	0.00769324764097068	0.0115157355604036	0.744092780742947	19.8708051416904	0.0279619634092799	0.0112313465424159	0.442020316188261	0.00459106359188123	0.015990323745627	0.0284533121315215	0.0128564995732426	528.459310397323
ADD1	3.30585705280094	0.00745931631400191	0.00823020672045969	0.117363642684015	5.10567135200445	0.0176947954313592	0.0189902178723134	0.00897439951974325	0.00872760672334641	0.00843604906761955	0.0226420421942696	0.0109562301902529	526.747037943698
MSX1	0.353412321822032	0.0190510228967081	0.00791204888587052	0.0392518740343347	288.341943667234	0.0402044514279106	0.0124477176527581	0.0129848515093158	0.00621948122505877	0.00644416607006774	0.0295175243207596	0.0197883194934259	192.692427073357
CPEB2	0.323423336239668	0.00841415987040443	0.0105162000251765	4.22384571823121	8.21321633254462	2.17887519097819	0.394992933534334	0.00742134105810327	0.00680570253024341	0.00768301006452847	0.0275018486472631	0.00536376700454892	448.399373999284
SLC34A2	79.5246566813325	16.4168226480329	0.0102411026899345	0.0159257886282055	313.929251632046	0.0154515486882617	0.00899839029211486	0.0105426085007957	0.0042434580294863	0.0047642915598637	0.0269297179239855	0.0179065636210693	1.08636733268398
KLF3	0.200109587299816	0.0136738699778456	0.0161794605682713	0.419041765911274	0.372836909055656	0.0484213544361767	0.0213082454041425	0.0810591397202543	0.00581367957875122	0.0148362845932939	0.0372949188379544	0.0123015570168074	584.727764165749
PDGFRA	6.73214014324428	0.0140983748717045	0.00755827044603397	0.30460586578554	29.8090671578991	0.0131991827122932	0.00686002134980541	0.00952938873249726	0.00590809182644354	0.00679938251774361	0.0496554501000562	0.0173610596870446	440.212002579924
KIT	120.660053776184	0.0313044874323277	0.00621001789595668	0.13356443088566	255.950847551441	0.0140129650854563	0.00734154443545532	0.0348594075110184	0.00436369256605055	0.00396166287030996	0.062830627602005	0.041661294618281	7.08897680174056
CCNG2	127.374917705976	0.00686603487295236	0.00985237653912138	1.14272065668521	69.5348527742114	0.0329760615577954	0.0378953201282161	0.00750710084049115	0.00951210368303559	0.010614626489818	0.023484430074388	0.00815396493925254	289.863285112058
ATOH1	1.26220031331421	0.00698350239120556	0.0103487665865598	0.0260614868142702	357.057955421809	0.120211331006353	0.0267722129535114	0.0221751051897942	0.00130170469258069	0.00695537450289576	0.0797814186365404	0.0096943002078064	15.8062731869161
COX7A2	0.134308473547969	0.0129563125316252	0.0178745634536699	0.0757880432908903	0.346446148703623	0.0148301608534658	0.0139750804899963	0.0267233031432744	0.00706689044910051	0.00854514284415954	0.0222525189365158	0.00824893386895008	360.715442609319
NFKB1	15.6176098255418	0.0147618767233757	0.015151553851166	0.0143300650961087	0.0995376629378677	0.0890891831101749	0.0873190105756669	0.0305051399279275	0.0161355752228525	0.00651001992929564	0.0758847673091885	0.00904487890158099	512.231122429608
FGF2	7.02932765888846	0.0379334091710734	0.0380713024027464	0.0414269063174791	138.713049488738	0.0105507319672465	0.0397359211928321	0.00437564487838265	0.0225057660507963	0.00395960016196061	0.038337650447822	0.0124794858288798	213.622093455732
CCRN4L	0.360381886552865	0.0108605926411882	0.0111902057355412	0.0118746923205022	3.71991321002511	1.59004652915792	0.110307198946786	0.00974247271812841	0.0109342455491354	0.00822518411566658	0.260951250513289	0.0106061670732205	460.809250862056
TLR2	99.3764942019201	0.0127775387148319	0.00577727770077151	0.00892911203911993	5.24893073400641	0.14846263431891	0.324489449323191	0.108878887875232	0.00693967811826566	0.0037359835354255	7.16448277262212	0.00769908450362648	316.38784500638
ING2	0.281607369981038	0.00571287121136951	0.00557010538272196	0.0147293441975114	22.1859962627853	0.0221937776511606	0.0135006761153928	0.0287817722363978	0.00281334874611656	0.00607588298041032	0.0758692574326108	0.00894872953411032	371.402895028308
CRMP1	0.113955825533504	0.0206158875170755	0.0183270333755977	0.018707998801988	252.748400948857	0.0261771952545319	0.0141186219369944	0.0083203023305321	0.00436435859615295	0.0320839888471714	0.0607758535378346	0.114884953318586	194.605439530095
TLR10	332.211269494007	0.00236681514678345	0.00489425650197233	0.0658036967395032	18.5781360008295	0.0256448890716167	0.0313030034427352	0.004657361961126	0.00421603777925401	0.00141569942888929	0.00584922348092665	0.0026355777239276	0.0943139799622138
RFC1	54.947909223311	0.0116727057002933	0.0147978178186984	0.0161963276977433	0.143458031823606	0.0290864941064093	0.0213666415347951	0.0648230641330951	0.012666258138912	0.00683161076194441	0.0424804398097867	0.0126562257852218	431.485109670644
UGDH	0.150785281825803	0.0336468241300682	0.0153445542754456	0.0526306344283315	0.231151817423293	0.309445397067242	0.326051894961493	0.0187151709115613	0.00360228001606505	0.0124559359717983	10.7270038859071	1.46478907162849	487.597877842759
PPAT	0.31708238667499	0.0056585922463213	0.0148990766918844	0.0134400000825195	0.858909051643605	0.016696667300773	0.0180077770365976	0.00968363412536669	0.00907593611216308	0.0138198502767028	0.0225039082008799	0.0150340949986891	382.894858459648
PF4	0.0811324956825146	0.0131471073849666	0.0150245797689908	0.00495600286757808	158.386416389653	0.13623356260529	0.00585749407834988	0.00594536077073789	0.00151725149519817	0.00613739486363741	0.20096217911909	0.00575017865367967	28.4018675758401
CXCL5	0.135089581482884	0.0125258929280877	0.00746416950349282	0.0213508549449589	438.41658481209	0.0714380114792925	0.0274038924645697	0.0202970325102975	0.0071585217761874	0.00874382666243678	0.104424524966645	0.00869307696725193	3.55823210586604
CXCL3	0.228092326329814	0.010347525669611	0.0132970431412412	0.0101063438523229	374.22806382389	0.069629565900816	0.0246314073866547	0.0157316881094731	0.0119307988271349	0.00654671633845534	0.162696909343173	0.0142881601709341	4.12200936091733
CXCL2	0.151468719417181	0.00434880607892347	0.0167758282484958	0.0100461598927053	232.414348485293	0.0357846859892748	0.392829891892779	0.009173191310252	0.0253351895953089	0.00538237767372327	0.0982869418628855	0.0117722910108142	52.6600760170345
HPSE	0.17408898036105	0.00913441803332014	0.00894345008687747	0.0522357140910978	10.6158111728868	0.020304182362831	0.0157742952857345	0.0129379042877541	0.00507660766283313	0.00571762565814568	0.0228392740652989	0.0165382024820894	403.001607178726
NKX6-1	0.240278257956277	0.0141216576764126	0.00947276877591891	0.0219159982054706	401.23362330762	0.0287142833465316	0.0111363671350347	0.0239871770111557	0.00508814704225112	0.00606231026146228	0.047302733580445	0.0126232859666011	9.87645608541472
ABCG2	0.558420770255655	0.00303879444421252	0.00506035812786888	0.0301349645818499	323.772565394339	0.00648893900680912	0.00587931217967207	0.0101256093734227	0.0103728348176365	0.00323104874457866	0.00773401137045498	0.00361773086346115	0.342018552390641
SNCA	2.7781838188478	0.0197246082773377	0.0266081946991943	0.107478259426706	408.875181662519	0.025856213960013	0.0199238315458554	0.00430107146236753	0.0178583503955298	0.0110262492914776	0.159106846966966	0.430508962254472	31.8911915720075
EIF4E	0.142704914072495	0.00282333526371297	0.0112913300209935	0.00902514360782635	71.1785349124214	0.0415680463063425	0.0293985918986012	0.00573988498329917	0.00277631333068837	0.221915575929977	0.103110749167351	0.0025335193007818	184.404530671643
ADH5	0.227862780265308	0.0112619072741023	0.0128028473632215	0.013310588234109	153.626976699028	0.0158056867269484	0.0081517028387181	0.0951756721265627	0.0109037412613202	0.00999515737935974	0.0532132903805636	0.0117436707006875	352.76105667269
LEF1	274.048530230306	0.00862839589142854	0.0286232461858943	0.0365529648918936	27.3988825062897	0.0157063956049046	0.00550197695283574	0.00563848297183462	0.0122037455535418	0.113291132931438	0.184318661845188	1.44204328615553	197.282826009808
CASP6	0.289882463788049	0.00964542152771749	0.00855748834389077	0.00809754042337196	0.847975067082976	0.00977896018432198	0.00959434090852285	0.00676318341475231	0.0125945153366823	0.0178474401621378	0.0801148767550208	0.0247270281321368	328.426659860343
PITX2	0.179372800098721	0.0087705988549497	0.00714702207550189	0.0263610095440985	386.179518100157	0.0307272560325278	0.0153548052807102	0.016517474566798	0.00488238758165204	0.00588783080826634	0.122287771251796	0.0348436119209168	40.271182053676
NEUROG2	0.275235773749682	0.00923290663861183	0.00623334128478134	0.0276518880153133	358.719650786826	0.0169598947576244	0.00968877996834763	0.0115437338260293	0.00918192995640777	0.00635998321717741	0.0177995681697115	0.00765939864830051	1.4161394207508
CCNA2	2.70508109563185	0.0077257633429713	0.0133146563991791	0.0174343815964514	0.360035970412044	0.0126541392688331	0.0187607742759873	0.0371124645291426	0.010230736037784	0.0087505221808571	0.0354512058370138	0.00978432326692806	516.938748674813
CLGN	0.27566546656015	0.0119508701710973	0.00772341466055992	0.0240334679958454	138.039498095768	0.00677601969577326	0.00438055276151317	0.288659453264003	0.00632982390817761	0.00375444604141592	0.0135060583234633	0.00606949062002026	86.1501134943018
UCP1	0.114364940392341	0.00452630751607904	0.00599356481295271	0.0117300157397759	315.909164455101	0.00910754797916417	0.00378691806568764	0.00756674924302474	0.0102946959324031	0.00333306802206347	0.011557711961375	0.00355069804733931	0.0849280694946564
PDGFC	2.35475841270941	0.0142407290433698	0.0359047776672714	0.0309106775398786	302.744300077006	0.0312401987609475	6.33145901080209	0.00750525055219714	0.015226101867732	0.0242842922456234	23.147756770695	0.0100160415608468	49.6861968158702
HAND2	1.27846941722724	0.0084947042719668	0.0085872928443407	0.073492201094676	266.866888218372	0.0191015093708895	0.0117687455940228	0.0166785763276903	0.00447134394529384	0.00869980125738147	0.0185002129025982	0.0118879744737553	186.514324002137
ACSL1	0.421857596942516	0.00978998571025218	0.00997242424282647	0.322809581275452	0.295676089426884	0.05571193031391	0.0152594824476996	0.0247990974992612	0.00396429687055646	0.010497065377986	0.0488950318094036	0.0175224261522603	503.426819764418
CCT5	0.277445898367768	0.0455556739322417	0.0561884717536826	0.00836583851506253	0.200783213140507	1.08465628302637	0.291593094783757	0.0184537990354904	0.0128422604181358	0.0148350706717542	2.88541006472428	0.0352014602793667	555.764159060589
SUB1	9.40275705036643	0.00508465808487463	0.0111328474394424	0.011748237239494	0.297888953567632	0.333571004758428	0.0761385658409027	0.0171327391294939	0.00434037584360521	0.0110761444330571	0.0705841334933497	0.0066782933823434	360.047155463463
SKP2	0.228855365971413	0.0116889945324631	0.0175423449321668	0.0116164801228979	0.436743665681428	0.0578087313644851	0.0127287810136557	0.0282330167047473	0.0306687771944507	0.00807141433262452	0.0695802125293742	0.0229553242334429	574.99290174594
GHR	0.0837950427599876	0.00339365760049418	0.00554196882665573	0.0468444175355788	214.014343068854	0.0106036073318006	0.011924892733495	0.0268747772085201	0.00383503324209362	0.00251320779361843	0.0776465614977009	1.33929852558254	118.781663846097
CCNB1	0.344017878987173	0.0161327751185303	0.0349974772571716	0.0106566979526068	0.444300478002507	0.0269733594791674	0.0193545319111723	0.217938740037137	0.0172957120348044	0.010406210361726	0.0843745074969472	0.0100256882722169	480.86059429549
HMGCR	0.123249100655456	0.00848306373887081	0.0448569544208699	0.338227458669215	0.181348392960465	0.103339519465809	0.102934733475132	0.0142477160673562	0.0143273281365442	0.0267468465682603	0.0163364400612035	0.0118625486036131	489.085809397127
F2R	1.56513690566449	0.00805404926828874	0.00960605840596583	0.0179509572253778	10.7171688268349	0.0124458479860341	0.0077081096894671	0.00703081711948294	0.00953112619070653	0.05400226605743	19.0460107454382	0.0334485053722262	413.012530032067
AGGF1	17.6054559396267	0.00567151381934879	0.0100254449503186	0.0458549104724516	8.01606067182371	0.0114180627942727	0.00829357550621222	0.00963812376239448	0.0118367685018178	0.00846828854624569	0.0172045946928903	0.00814935975135652	412.656248720575
RASA1	77.3772579410929	0.0102186233925544	0.0512639510213836	0.0570824881072668	0.183936355276958	0.0216459293446241	0.0362905287858566	0.0206025745926343	0.0086684409402086	0.0182526264805067	0.0347425254801703	0.009625378195704	401.805646228934
APC	3.45392745054811	0.00646895222219225	0.0177128406240161	0.11857539183546	0.322603092850458	0.0101922743529891	0.00749550720291186	0.0109347825565738	0.0153339841370783	0.0111509592341507	0.0180457719844455	0.0152789190467357	381.066804501738
TCF7	145.42831503779	0.0117179568046276	0.0114175028326189	0.0471274681246108	325.067577107532	0.0508195686239053	0.0378225986312772	0.0122426362948653	0.00347585383379312	0.00747740315888272	0.0296522107367875	0.00860012311647279	7.56814631967881
EGR1	0.291076396842243	0.00868621405935584	0.0113536093937842	20.9428824901257	1.17469195534922	0.0506491813169426	0.0205773765047991	0.0199311447230986	0.00917941080497492	0.0192992074114775	0.0357789751405974	0.0187223803860037	624.682616480492
ADRB2	2.05096331944635	0.0138080158512755	0.020496711926176	0.160551166404385	412.396238503976	0.070494355942936	0.141842273729376	0.0165831273361684	0.0255174961142447	0.00421178960256338	0.0315255538079935	0.0058830961594848	56.4958773552969
ADRA1B	1.16703771607289	0.0139397334425227	0.0969203084553765	0.0207006102786745	416.112371402109	0.0267575678207263	0.0461256158124164	0.0160939867812325	0.569245192131055	0.00674367212144126	0.0506871684857571	0.0113049790747353	42.6562991022373
PTTG1	0.735305187205826	0.00889767600453826	0.0166853135357727	0.0238201676053585	5.1057808035761	0.0184792000240896	0.0117240558227733	0.0514404812944122	0.0383192158020572	0.00987102368084729	0.0301092830803281	0.00910138930323374	579.941518013173
GABRG2	0.0315070812224447	0.00228739980806186	0.00415449228547209	0.00741749397545035	285.358731333102	0.00627081682788139	0.00571754266528435	0.00578615233415217	0.0091539372339947	0.00295811420656276	0.0100668954570286	0.00578269035709828	0.020873944714359
CCNG1	163.954725295703	0.0090089908197135	0.032107499491443	0.137318381044251	0.318283209531528	0.018657466569927	0.02004146699538	0.0303735884116936	0.0315909762049142	0.0390018747158581	0.0357044586148507	0.0106309130739085	382.318381558626
NPM1	0.236013282742535	0.00478303327460504	0.0203914340602352	0.00526644297797667	245.2988661241	0.124245487379892	0.0917636169117176	0.00539341948866947	1.65452498999596	0.00929720010913004	0.105770142782263	0.00902866011721064	4.64858850176291
FGFR4	0.317398495834191	0.00742713799002736	0.0101380867376775	0.0159001315565529	416.921010462695	0.0231293655285476	0.0186570832872099	0.0148680889002643	0.00617088204047956	0.00638809972113324	0.0324596804286044	0.0132968038953188	2.76472786893349
SLC9A3	0.484763336992068	0.016653838264061	0.00986401685328439	0.030423037825691	374.927742327186	0.0323373095396401	0.0177678059479689	0.0130026476081039	0.00313407751847986	0.00857596008945706	0.0391850972374989	0.0226786824102539	32.3936933228824
TERT	0.65572491379522	0.00831193857914184	0.0106774753380756	0.0199549264478184	446.419735018214	0.0189727358584639	0.011696689599099	0.018140913094811	0.00958338271454532	0.00808629109677929	0.0295769024908453	0.0128078393027413	9.77478967916198
SLC6A3	0.239021915768283	0.00762949731548732	0.00521902085492547	0.0315894428339087	430.299217574986	0.0178714605571121	0.0070652629362609	0.00865587449798271	0.00631944409520757	0.00480139577851725	0.0208756235450458	0.00693659497285464	0.825638777471215
DAP	0.691164796863343	0.0151356355661443	0.0112308100892786	0.0122221824475087	2.48604129691981	0.0583896665914362	0.0180318456764121	0.0161257942141817	0.00807813405038235	0.00599419974686219	0.0926700568634111	0.0257410797444911	559.383000558143
HMGCS1	0.132774272740164	0.00763654659714856	0.0342479390554544	7.36332942580302	0.448354018951456	3.78522391501833	0.724556176235959	0.019743925649645	0.0143583143447099	0.0114254190941994	0.0262903017737885	0.0117431912404687	507.567482607364
IL6ST	177.079944304262	0.0171599514914402	0.0149474851125798	0.123640892878875	0.133462809357975	0.0591194491711417	0.0910865175843401	0.0261483060002975	0.00945241081912836	0.0139700659424852	0.152034587614052	0.013809083598947	373.198557757551
FOXD1	0.225685345037214	0.0136511203696506	0.00655104965040098	0.0275560523086119	160.985066546298	0.0573209695806635	0.0353527416672316	0.0188900066376168	0.00432719872695326	0.00675906957963432	0.0366234837035193	0.00788886896416567	249.918696964808
MEF2C	389.860764923627	0.0117323298462635	0.016601443205031	0.563793146776634	103.584902999058	0.042104016643458	0.0112874354200987	0.0125064829508616	0.00602695987439159	0.00942963516942295	0.0636447011999211	0.0558225962898082	32.5515876122621
PCSK1	0.0850261158960035	0.008752718290753	0.00554593502243085	0.00895357181541827	302.319761054791	0.0530799274152259	0.0209406700621799	0.00553509245396703	0.00607403938047569	0.00673245760227025	0.151214016980167	0.00959370378064849	0.538853722817972
LOX	0.0734560374698898	0.00935289413184889	0.0125778630045898	0.0209936000097703	73.4475451088672	0.608472177707157	0.0524898674143587	0.0710022187491996	0.00548538233166353	0.0625324807122524	49.8347366845126	0.0124027744186117	316.47447373798
IRF1	91.998849686442	0.02191427335936	0.0248543119588076	0.0105714868133889	0.312943544662121	0.0180828830636067	0.00860027408099768	0.278189541445168	0.200860310964751	0.006646953358466	0.0651301508819794	0.0098278300597593	380.921150048759
PPP2CA	5.56001564346878	0.0112548250925639	0.019082308029101	0.0848187388096322	0.683641423243753	0.0312706913956668	0.0237514806817912	0.0183153293685242	0.0137749359365187	0.0122716412814811	0.0292647116894284	0.00730813867894668	590.680673145928
HBEGF	0.0623140223777408	0.0104438921432615	0.0233310783910943	0.605230609946176	129.1997048068	3.84712743506766	0.966544907418946	0.00982462565399167	0.00813720193955849	0.0330751612017495	0.165572483937945	0.0181342681753877	397.529415945926
TAF7	31.4875704997122	0.00674187224084427	0.0117449535054459	0.0180950451370607	0.469138195678419	0.0342968117338555	0.0141691867947595	0.011688417331808	0.0107045737526599	0.0240378832020105	0.0461346685688499	0.0089301822106103	368.663401774912
HTR4	0.0773034637470008	0.00512041414437133	0.00785096328954047	0.0118948906094095	351.026093275157	0.00768719491116861	0.00419457572192046	0.0060134903618286	0.0287598749117929	0.00304709390041651	0.013121326763823	0.00425231255899095	0.0586009443360077
CSNK1A1	0.236238316622691	0.0160460890929958	0.0386291443610651	0.0439833909577541	0.0917708443929672	0.35601392270867	0.132178730728739	0.0308764247414411	0.0124971124648837	0.0170431728478379	0.0997018595867909	0.0121492011623262	561.748710870696
PDGFRB	2.51981322882242	0.0177846502888747	0.00734811569731304	0.0408004925320021	20.6419984516623	0.0311876742623972	0.00952461323991237	0.00546713985346872	0.00619679836276469	0.016113152281283	3.35312907426142	0.0513003892561698	486.941119315117
CD74	338.608503854621	0.0335455018847396	0.0135656934767018	0.0259861773503265	2.01224252302609	0.0174028641522516	0.00843341942942033	0.113733860860681	0.0384160530640808	0.00899127093673539	0.290415992955609	0.0216778638382777	381.077194302466
SPARC	6.53251865081992	0.0142971903975215	0.0117476531225069	0.0344396913126348	16.3684669422469	0.0240365987798259	0.00544504886276629	0.0152573127371639	0.0136521648076616	0.0160372360793455	33.6426316278354	0.0444181490908871	644.914825536495
HAND1	0.0564526275851294	0.00865579049200996	0.00675818211113609	0.0192969989451495	401.95198356134	0.0221542092763584	0.00946998338697877	0.0128312054985098	0.00842457800507972	0.00441482316963478	0.0308475675185428	0.00635393974360195	0.326652992459841
DUSP1	1.18912212724015	0.0125270895686993	0.025062793186792	5.87077612892039	0.699370731635525	0.104547001198845	0.0272259259915248	0.00658085724597653	0.0150171720295296	0.010154383758829	0.0561794075561378	0.0178164876931043	696.460421579222
NKX2-5	0.57879686448518	0.0127636209122032	0.0399537407353407	0.0161586552286653	424.690334563246	0.0215962540119562	0.0178212912071457	0.0124506669617439	0.0253897694130241	0.0119308756593283	0.0493339458767702	0.0280712870972685	29.9451150046669
DRD1	0.112699189321242	0.00629907019540524	0.00373203432825849	0.0127883973865692	352.319166637069	0.0180318435488449	0.0151441136958936	0.00920550511483822	0.00670088463034572	0.00514212916170272	0.017198353290052	0.00446565556863627	0.253215058389819
GRM6	0.315133810158619	0.00812694255246184	0.0071089663346374	0.0260448623195181	393.500658289921	0.0178804571609864	0.0112402202155091	0.00801963784822066	0.00640501834144596	0.00523048136738274	0.0250593994699067	0.010792717692616	0.526239188423017
IRF4	257.552084852406	0.0133736980727996	0.022422192616284	0.0205642217117513	218.846842908396	0.0326916976851633	0.0219464287909801	0.0128532851446466	0.00780379357324521	0.0291472195327039	0.0483797137318381	0.199611853523649	14.7327142863433
FOXC1	0.853172190745514	0.0225334361434936	0.00892024189641728	0.0500051329597993	206.646558530439	0.0309826914690779	0.0218606949184802	0.0156982518109277	0.0105354842709682	0.00554178090006025	0.0463392491262064	0.0120985667575872	301.412996671987
NQO2	0.0778568910399301	0.00864881320148254	0.0117249477307256	0.0750271815312568	0.499648313521341	0.0203190792982911	0.0141502875359181	0.0142271837447074	0.00678330016955302	0.0133851725992544	0.0479662330342706	0.0124202303339711	483.358633704409
EDN1	0.0997898712609541	0.0114591687927311	0.0140896775271123	0.0653729583847607	185.708492262181	0.112295760596306	0.0172293648786689	0.0100558296725978	0.0122807933540392	0.00997754691600692	0.159153510105221	0.0157970024989102	265.326872059121
ID4	0.261084303045228	0.00604122312691153	0.00894534396541378	3.95057192560052	144.383974141737	0.00997916381429917	0.011212271228358	0.0137892066685916	0.00749978306780015	0.030628015459425	0.0170044771288467	0.0131209388567594	274.710897670098
E2F3	0.253406695722969	0.0063524119554445	0.0165064668546698	0.007917259113173	32.0348963208771	0.016482885404498	0.0079166244792854	0.0245754503659833	0.014538677961168	0.0232353836249329	0.106629681283604	0.0183439350805832	373.505022901091
MOG	0.0583588491155371	0.00311220346713323	0.00399549827059006	0.0151616791247394	348.174920939212	0.00831805908344291	0.00414216386077242	0.0106771400529109	0.00439270217133402	0.00263534898167577	0.0101901115126297	0.00427213541266274	0.0743685968461476
C6orf134	0.289991020932083	0.0116035883381292	0.01301298569328	0.022856365465108	183.544949380481	0.0109609105305431	0.00732555725800596	0.0160559797047592	0.00980880053502487	0.0109569819041966	0.033387416605409	0.0185132044028104	254.200803504027
LTA	104.914057995551	0.00540921671579345	0.00933698680378033	0.0269074763924788	326.256536919856	0.0153108545520637	0.00828150931952211	0.00606195149572185	0.0116202369211838	0.00482149688849963	0.013336594516775	0.00590520856676308	0.10996173167527
TNF	57.3892156856378	0.00463369784838724	0.0096107015300445	0.0171902030215019	349.978032833777	0.0721344223160251	0.0373076283217898	0.0115317361570916	0.00749887424901675	0.00348445761660184	0.0231530646777742	0.00448592399475258	4.3244174250831
HSPA1A	0.679613357129295	0.0149600278011687	0.0216762267504962	0.48067547808152	1.24959534861131	0.020567729906197	0.0128154532580218	0.0434015333124216	0.221593666430215	0.00726301695276443	0.0204635133044976	0.0256786277856981	639.940443510097
CYP21A2	0.189267546168407	0.00620165464735016	0.00540417575310351	0.0203482539317719	396.076380126109	0.0163156760716469	0.00759200824462512	0.0127448712425004	0.00780279203399261	0.00476819378505022	0.0229480559063257	0.0071113474024636	0.280191239963696
PSMB9	182.211722977459	0.0299645861234619	0.0227509385941262	0.0117741283716148	0.97026309864704	0.0468859409241064	0.0108557948769662	2.2933479458243	0.0450236621531478	0.00658262526748804	0.20870189243486	0.00804975367586767	405.082484717366
HSD17B8	0.223094392815498	0.011034975945202	0.00912932357537974	0.0699312292857059	214.059129735761	0.0185540833846542	0.0140400007887967	0.0208978953635492	0.00572285716008476	0.00361282164075987	0.0335493248807653	0.008791941822692	232.299523151117
CDKN1A	0.0621852096978617	0.0127058847595222	0.0348339257686474	0.0242797530888638	5.36882001817664	0.508474163187764	0.0302662519039649	0.01753796986101	0.035928929773969	0.00593458502783036	0.545601099641649	0.0137478731774541	532.894032788876
PIM1	1.736253734619	0.00986795186960263	0.00488505351458518	11.8659975151749	75.0656327023974	0.0870502612229152	0.0371346510412553	0.0245817234103925	0.00493502745013121	0.00490413605619978	0.0672342189165851	0.00792387191503499	505.285834799746
SRF	1.21803547829476	0.0124475909729488	0.0115749402876696	0.0309683420872404	3.35080386950331	0.0226891505810656	0.0113763533124576	0.0168932740849141	0.00970147440249517	0.0139561239743312	0.0282118122345798	0.0173654896152014	573.201106588248
PNRC1	99.9021522767354	0.00672184313503378	0.0153633226070341	0.0495252467622015	34.1594563709165	0.0285032338018974	0.0169631044481118	0.0142223191432472	0.0696416483095389	0.0083425948235338	0.0317050849522251	0.0123148364060266	487.433312754603
POU3F2	0.919156537381938	0.0106897765423204	0.00992896242947339	0.0460730412200071	364.478897433733	0.0416889310676128	0.0170131134690397	0.0144711685213081	0.00556286168226929	0.0107291446507471	0.0321998950007232	0.0133540325504929	74.7226252503393
PRDM1	4.95687926237688	0.0105807730988655	0.00871371677905067	3.49263940807446	18.5219548305515	0.0993497188073375	0.0406120934426051	0.0184826075908192	0.0074847413817141	0.00894420066399287	0.0533180600166842	0.00508127945726409	518.93422425853
MARCKS	0.952896718087577	0.0106587907743544	0.012765824816196	0.0296098800395559	5.75420892012909	0.023873464661357	0.0111095481240605	0.0114620310240609	0.0223388286343983	0.0100542126278863	0.0648981333256894	0.0168807481698973	563.178449369692
HSF2	2.29282156531498	0.00506111801478973	0.0070752426658499	0.018009554799516	24.0193404343247	0.0117685554939996	0.00612088169263788	0.00767933280900135	0.0141922525505383	0.00518759403692009	0.0163792330945224	0.00764622749795118	332.489488190873
HEY2	0.268801378261811	0.00976473507131478	0.00693698431519307	0.0195235467461018	346.556674205107	0.0154404262471021	0.00622451211291266	0.035611002663067	0.00527419170047825	0.00899949236764528	0.0518768824984053	0.13006657992633	36.1371637561406
MYB	121.299786619925	0.0991900443199812	0.130497608736572	0.122051435254742	0.925392848511544	0.00382175927384679	0.00238235558844473	0.386853891212989	5.01497289129096	0.00429146040788007	0.0133722412723226	1.24061379525685	265.481762002934
TNFAIP3	95.8993709002822	0.0127888995608877	0.0343182648662953	0.0114759702958019	0.872638743660033	2.83130706531172	0.513634038140477	0.0269220670518427	4.06804851208337	0.0070397212822279	6.06393096185705	0.0151076836432767	458.013456452328
ULBP1	0.0327518007738209	0.13561093072052	0.93605280348021	0.00595292829346679	353.858998156159	1.99068973715333	0.0136265454072004	0.00843905056971477	3.01737458793685	0.00656387859979668	11.8386409300636	16.3941084602253	0.120288119951702
ESR1	2.83852649387627	0.00918681273846531	0.00862581988186725	0.0205513813252826	372.442422370856	0.0141807489009295	0.00822020745637641	0.0281734413622604	0.0112455840531235	0.00341269647381334	0.0313383787426487	0.00609228377097232	12.6236848172732
ACAT2	0.489412386630033	0.00410329876759218	0.0242729151916051	0.0439114323699335	34.0223719922238	0.0242462132918279	0.0293171088050772	0.0164654353090945	0.0204002596359535	0.00799506995114711	0.0190971237890592	0.00422714948853473	370.538385109974
IGF2R	0.123696559632193	0.017250604596537	0.0196630599779418	0.0160224595014819	0.528502947224282	0.0989921574939487	0.0260666581814385	0.0196703519457342	0.0145173044564068	0.0085577081495612	0.497735688658708	0.016761980803469	548.639298793935
TBP	2.01318468792225	0.0124892299130838	0.0105547469448518	0.0224861509551686	3.3947849678939	0.0230566695415091	0.0188961342785192	0.0146850085364235	0.0105002663831359	0.00650412188339267	0.0428810457302909	0.010111638211646	522.606567897255
SERPINB9	284.964024204992	0.00871739178631426	0.0155187390368916	0.040314061724245	1.34763837749831	0.37792290281978	0.0188475749779317	0.014750489816048	0.00676762999201135	0.0112496191051999	0.410074080461307	0.00661761341847525	210.335810184151
TFAP2A	0.0785951927355794	0.0120029142317234	0.0273510457439555	0.0629310468657291	0.523248584887605	7.82088915294612	0.0636190617257269	0.0289069072799568	0.0993422998518731	0.00773961900393945	3.84427839512409	0.0172443651875675	572.88756108499
ATXN1	1.85604572413783	0.010470936822042	0.0114949200354896	0.0244196047219526	2.4188817060541	0.0277313622250564	0.0108902186309301	0.0118148201640619	0.0251871566624286	0.00510769606330844	0.145096589966551	0.0134966531109519	485.593191919443
DEK	6.32810472364246	0.0111558542203115	0.0142444440242151	0.0105666692943564	0.108906156372133	0.0156683983433123	0.0103614699633351	0.921162208030485	0.0289994765007884	0.0150988017826087	0.0505824563790325	0.0322475552996587	507.136082168722
HIST1H1T	0.0640644733514054	0.0147564143460563	0.112641674975104	0.00584380117535445	316.200311192215	0.031221664607199	0.0320311827973756	0.0119122870579147	0.00529205368065483	0.00402142535779659	0.112415109973087	0.084853756243418	1.867950823397
HIST1H2AM	5.48046430223206	0.0142403839800697	0.00568150608659483	0.00715157758082644	31.0604285657106	0.00753958262480535	0.00461158348441893	0.132773054051534	0.00909385916742664	0.00277990910286963	0.0363435242114521	0.00888687499762061	281.383447144145
GABBR1	1.18425017031791	0.00931517550640994	0.00793996024700844	0.036174908683466	4.547610513331	0.0142857184231002	0.0103564501820186	0.0120604591833819	0.0161406632323378	0.00783762583996615	0.0338660849747913	0.0175087943811798	521.963769198364
FLOT1	0.801053233896896	0.012181231636322	0.00832766596178515	0.021127841822118	1.06472896623818	0.0212037797543739	0.016100821500605	0.0239684139629472	0.00971577044461449	0.00954592586476265	0.0614679693260703	0.0144205098409194	512.495335633131
HLA-B	43.0242290400873	0.0249363831711609	0.0172159421956147	0.0312757451748286	3.92579336367504	0.0420131425689504	0.0182794339098734	0.0429352969054494	0.0143200610165217	0.00815018445802624	0.0663365543859933	0.0151783061481486	787.622825973886
BAT1	3.89941747308019	0.00830588759064959	0.0087454544661412	0.0279894397514173	47.8854828646441	0.012990315436585	0.0104581607959385	0.021308429195702	0.0111460635743379	0.00609213357922142	0.0200059793746723	0.00842560948595161	467.03809479851
COL11A2	0.516945897506387	0.00850554364553234	0.00668084392672432	0.024972599865478	440.604835305545	0.0154052132692671	0.0119386588090483	0.0166787156781329	0.00710555386480295	0.00578667862692357	0.0252236425801176	0.0111445437689991	0.640385330923106
TAPBP	42.5334377622791	0.0200720314091364	0.0215020936030531	0.0177906527792531	0.660271150424139	0.0290976244936792	0.0132740095197415	0.0551924355022395	0.0923142504195713	0.00861660855293555	0.050099818661359	0.0106533617074047	622.110499812865
KCNK5	1.5333145915035	0.0119821390552247	0.0164217326888069	0.0396665865766343	412.675468798755	0.0115129196981674	0.00686241541190763	0.0235639352300111	0.0179326745988912	0.00676092979571214	0.0234769377272075	0.00669877599589155	4.57325139209877
PLA2G7	278.159844792913	0.0133116003847018	0.0240682286248701	0.00526060895369392	80.2181071577418	0.187614682253229	0.0189663835085699	0.240936303877434	1.19224215767407	0.0141339870383195	40.5735357746622	0.0296605869387901	29.462120379783
PKHD1	0.101587301924539	0.00339186817195526	0.00539693152317175	0.0108661903442538	324.324400358684	0.0121929807700038	0.00345875437972688	0.00694722498057957	0.0209479965486824	0.00383650636424957	0.0116299016157031	0.00731997767344891	0.0875694426259143
ELOVL5	89.1020715944768	0.0216162996311195	0.018779063833597	0.0110943857133004	0.478571133206426	0.0487798512331595	0.0459013601625448	0.0217836595648796	0.0317985091877431	0.00866063353044125	0.132880614460379	0.0455415883383304	562.37365711464
EPHA7	0.0769826458016867	0.00503870919256647	0.00831349243477108	0.0113994986589653	299.647426927725	0.00554770702540399	0.00265234086706377	0.0315058988726771	0.00489823062081315	8.00746655394051	0.0400912964497756	2.34933077591439	0.245310743948141
OSTM1	2.06362272731807	0.00716082494848342	0.00965487926220149	0.015816093698795	1.86625903366976	0.105592373384796	0.0335551045503291	0.0105312559672436	0.00900510638768282	0.00687794387232716	0.0647430776838101	0.00768363943797423	466.10550270406
SESN1	45.9709975468247	0.00630691232465958	0.0131481576434175	0.463731627752298	6.37153028990161	0.00876426365274407	0.00450197275556223	0.0117594047683604	0.00876671319710763	0.00771843985691296	0.0221738518602177	0.00618392352121173	318.704929825479
CTGF	7.3861733927616	0.0242172818847751	0.0128191035796719	16.9303220838998	5.14212101788448	0.0808975357443403	0.0102479557011127	0.0115863058456132	0.0195239294921577	0.0207915782658141	49.8994265266404	0.0280242867257805	489.045899802192
MAP3K5	4.45685559930693	0.0417902683767388	0.0155621642105461	0.0194141713792436	0.16865821379114	0.0216518139303912	0.0088975913339991	0.0494027658067094	0.00765919659273321	0.00472578386641213	0.0301600768818328	0.0283819860975825	462.225433706661
IFNGR1	54.2322803693451	0.0114549077317118	0.0206562367258038	0.0111723252354391	0.20794365885973	1.50426325498985	0.0320271472119925	0.0542183190190969	0.230897074251572	0.00674583668122383	3.50632884616003	0.00931716562372699	436.948984913208
PERP	0.0447201448548448	0.0229690625416617	0.0249102850513292	0.234635940753586	3.84088583439923	0.732408242895221	0.0283848642004145	0.0207952038722385	0.0129788194675463	0.0134182515274539	0.169188476585003	0.0215572214866509	753.354324539265
PLAGL1	37.0871937184563	0.00595770199013915	0.00808463685989171	11.7683567456304	20.9129911031589	0.0403215987065436	0.0097100711212274	0.010904790637296	0.00979763498385121	0.00820075380710552	0.0741853691126034	0.0111274052558808	404.306801057004
SOD2	5.12649843120527	0.015913799671454	0.0103844039024119	0.008645640801611	1.59821676666159	0.647558850628826	0.0191084788866418	0.0608265524420471	0.00752761938853282	0.00678307958569905	5.05236034741281	0.0161423430979697	534.742418090973
TCP1	1.57248919982316	0.0106493075528056	0.025163954223902	0.0222227486181354	2.15569067845089	0.0361340276014769	0.0218083658217926	0.0120658981190048	0.0154841118570318	0.00824913942401208	0.0601271394680947	0.0137598545475009	670.029735668414
T	0.26678241926806	0.0137857073686743	0.0101277527437743	0.0358542186127571	453.620650484399	0.0182516325013077	0.012995692732553	0.0241747428862041	0.00913943783146412	0.00638781944337132	0.0402287004649319	0.0158049350529819	4.45222852808236
SP4	155.814509316004	0.00795525894485533	0.0140269623481989	0.0241632495407371	1.00541543028119	0.013785174905238	0.0105060742758317	0.0328412616021926	0.0176249340705845	0.00853894356961243	0.0281671982741451	0.0255507693732484	337.620250469006
NPY	0.387488474479662	0.00573055561687795	0.013433823331267	0.0124881131712804	432.321254274043	0.0227105292271974	0.0102750240586405	0.0321540918758137	0.00972314172888222	0.0103834065057084	0.106501233113193	0.0163742325993265	4.98434083218429
ADCYAP1R1	0.433381640096817	0.00604567354439414	0.00599717257628473	0.09099021805808	428.281006398069	0.00924934413040632	0.0053521346966686	0.0103169814744968	0.00670039400540071	0.00623189869001605	0.0137813166592876	0.00907191528679667	0.479581509517745
EGFR	0.0620397715897764	0.0308199442732346	0.0419446151355027	0.0527490213345353	0.60250815814666	5.42788564946591	1.60953932137801	0.0190448732240821	0.119140467705665	0.00868459221643598	3.41025506590025	0.0199424445060766	569.560265844005
ELN	0.41418022763594	0.0115497038716707	0.0104241083308661	0.0503419586706246	348.911661657954	0.020356236130149	0.0110796713027143	0.0171405077703113	0.00613314139220258	0.0106136042018913	0.0395905693328603	0.0151069387983343	152.668653006174
HSPB1	0.569100804899665	0.0129659279399102	0.0114130500147108	0.107264730838461	11.7617554309816	0.0648298169648144	0.0131702741613471	0.0268854125670034	0.0120684023673969	0.00898977331500755	0.0598561787911236	0.011563524012131	812.719435893656
ZP3	0.134970717800646	0.0189740641474137	0.0157763696697986	0.0156131716486356	428.854933651884	0.0618001426770045	0.0316510259278714	0.0551531232874342	0.0138452072183146	0.00485424096013955	0.124395389154052	0.0197377291481551	11.9070409588001
TAC1	0.0617451266304759	0.00498036542517359	0.00380175021662752	0.00913747256320622	267.325151810576	0.0087979830393435	0.00376597361674354	0.0120382149292537	0.00471395905560069	0.00316364831066217	0.0136418098751239	0.00867758475724826	0.117631656609868
EPO	0.860521180154146	0.0102587977964938	0.00797764590559435	0.0211491400587648	442.376101083346	0.0189634139424576	0.0109739729154651	0.0150359968017416	0.00894057283287741	0.00553078351413619	0.0341780784926298	0.0222144105597603	5.64539602505464
SERPINE1	0.087211491826763	0.0460802957198253	0.012606855599951	0.0175169308840035	239.992621034325	17.8100293616354	2.7037313523294	0.100225258005188	0.0105633462490664	0.00609866710377467	60.4271437244424	0.0205309431527867	218.935067636856
PRKAR2B	183.77759701673	0.0100772096627679	0.00992832006139481	0.0246195289873944	127.089986606768	0.00836116848101404	0.00392316746825614	0.0152828970636586	5.47367655841938	0.0266529045072809	0.0918017252009533	0.155469055494524	59.3933871262261
CAV1	0.206821240703809	0.0672192609499978	0.0256825739808159	0.324307606224692	121.76383704286	24.0922319498575	0.13378100253259	0.00542374965147081	0.0771209224392383	0.0061038790777639	20.8362313510469	0.0222795041947377	471.519693600197
PTPRZ1	0.172892818919679	0.0145542638122024	5.00169933965532	0.230424756893271	316.354475592123	38.6977071698846	0.033712714389404	14.8211408193024	0.143585956957876	1.23139810012614	5.57921046206269	13.4766279987962	48.7891648874363
SND1	1.85714487310419	0.00962488173599414	0.0135851075844345	0.0255296975212608	1.03104828746682	0.0324283840956	0.016247076584348	0.00986332127049301	0.0135176730457986	0.00772890469749371	0.0508066247870261	0.0179092257262488	558.553930656863
LEP	0.116379427677054	0.0102835183926304	0.00685635572806102	0.0135617714114968	345.678823037321	0.0252801693979028	0.00782158992671354	0.0190835753070215	0.0057593077227787	0.0053629001594162	0.0283634574702075	0.0100409215962066	0.589483860399358
CASP2	40.9952913119628	0.00887933204085036	0.0139314157051532	0.0266910356777048	3.23229351166828	0.0170708726549321	0.00839364096633575	0.0270611568808698	0.0272648095706012	0.00733341713283337	0.026811838203565	0.0157094058495067	524.661351714597
NOS3	0.424064941911175	0.0135294464653026	0.00777352512070905	0.0278606323831609	343.494942477539	0.0230045425378682	0.0129743797033214	0.0120452824190643	0.00446259918950167	0.0101742503969921	0.0448643740272731	0.0216150520557309	109.048600656437
INSIG1	12.6033493275887	0.00708653797575135	0.00877753112967234	0.014928827470031	6.49090361478448	0.0310837768023859	0.0138311794820101	0.0169708976520656	0.018747482693663	0.00820490657475483	0.0223625587223135	0.012857953503104	435.386843727766
EN2	0.318627184386441	0.0217410390860606	0.0281721732292396	0.0203974868105979	332.979870274267	0.0197882865273792	0.010755058490436	0.0124137818791315	0.0240291563914205	0.0060310709208525	0.028404715756829	0.0175715896647588	108.192852019646
ACTB	1.18966311043528	0.0390966024206118	0.0382629652490954	0.0773979018850259	310.366594995483	0.013130104500492	0.0112942740590889	0.102750641845988	0.013911272259109	0.0165185032522529	0.070231852914827	0.0560659655924468	514.550078673399
EIF2AK1	2.03402736480003	0.0115552528598697	0.0118878043533492	0.0180135020968185	0.373075672582296	0.0307409276969527	0.0175173756392479	0.0190653386183905	0.0251892130405769	0.0112931728464052	0.0529559666717912	0.0267964110886996	570.641765086318
TWIST1	0.152729366705774	0.00812836607323071	0.00743619183554627	0.0361805836396949	258.766523828034	0.0744504958165684	0.0305522987103686	0.00895008084728334	0.00407192235380123	0.00689014988839607	0.16182997746538	0.0210600927613871	212.412532556065
CYCS	0.474967337462692	0.00645302209655845	0.0149161181277387	0.0481879873309576	276.636753573325	0.0171285185612383	0.00970177356129493	0.014245840058299	0.0106518737729217	0.0102504824627995	0.0225177782317807	0.010795117062935	194.487584012043
HOXA1	0.152982982650404	0.0119699676653812	0.00506137903463401	0.0154448010072854	243.790819553384	0.0749143934138664	0.0129098021024252	0.0153075183533769	0.00420929851991611	0.00435631128248904	0.2116189627276	0.0100020761947444	142.383094203498
HOXA5	0.247583112049824	0.020423869589806	0.00890484703322649	0.0133120553435528	326.653949803836	0.107080693900035	0.0176975807273	0.0551376237355756	0.00478463403084296	0.00563940681584211	0.331176689865869	0.0111648180818452	75.0939298996337
HOXA11	0.0658630539898621	0.00555045995521772	0.0079140796990024	0.0147236901804243	316.933639895423	0.00966358146683043	0.00725841828547953	0.00883744299317751	0.00629913261285245	0.00358602321143228	0.0142310784720833	0.00525406947388157	0.239445174311683
SFRP4	26.7542167484042	0.00485542077117784	0.0536188841116359	0.023589889676833	309.159250550979	0.00566886990044695	0.00281922162409345	0.0659904861925184	0.487641310329586	1.07113604221549	29.5917305290574	4.49103037658309	2.67674472496061
GLI3	0.139527611533104	0.0102713991554638	0.0250364131296738	0.0154684701633265	19.4342302576444	6.09830895731583	0.0534559485187381	0.013002041953953	0.0759742099860683	0.0032620638220817	10.8642481627702	0.00926354065342046	392.644004575828
PGAM2	0.309739804565485	0.00829703392069649	0.00885588136311147	0.076602039372651	411.387726553616	0.0155210780608718	0.010371312519181	0.0200555558409362	0.00670438541020037	0.0103040969341654	0.0395522402137297	0.0126833392489996	11.5681369028927
CAMK2B	0.644426070915	0.00907031917032944	0.00665031169617835	0.0489148200984886	397.831244040213	0.0160580514967511	0.00798265453848849	0.0104955320412275	0.00652828073520292	0.00554241183670332	0.0174155282280949	0.00962390175852967	1.86004307627448
IGFBP3	0.349338102102229	0.0268786333706212	0.0344734995418892	0.0109031689241628	1.70430627751943	1.42735630689367	0.173553488549115	0.0208426588133542	0.0110667260664415	0.0471476211636716	2.59517962514493	0.0200742689463936	553.398227755079
GRB10	0.137457809445369	0.0147948710607516	0.0720297177803704	0.0150624786249717	60.9612260118568	0.0160254812300655	0.0219140718548906	0.0129043947209157	0.0565976302825951	0.0345142032513769	0.12004156692664	0.0229738857619018	413.320589431747
CYP51A1	0.0628579018306457	0.00458708240968887	0.0133798820340048	0.117094682573572	42.6300957279711	0.679212331640358	0.162514443277645	0.00514864697581493	0.00813321842584917	0.0122241157359195	0.0644674885677791	0.00452988753164335	371.411742098317
CDK6	2.16206540950976	0.0129389375299615	0.0171387264519315	0.019786153804906	1.81759970705265	12.253955804719	2.59181230636362	0.00327720123355204	0.00738115275872864	0.0126467483833318	1.31701330465091	0.028054518983955	478.975335979216
CALCR	0.0735328864292985	0.00372696976653617	0.00462424262143187	0.0132756216458149	309.124509093945	0.0102265446737374	0.00595629136103682	0.00947592002320993	0.0068772331110388	0.00441483715351883	0.0195435575712705	0.00442453148503468	0.114488231116614
TFPI2	0.086823974376598	0.00201250647267964	0.0040812964120248	0.0073256275591314	301.220755454693	0.0251951548379516	11.3415147596115	0.0168242882114426	0.00465952273943154	0.00737714105850567	0.124910304740482	0.00762543429822203	0.120513937287435
DLX5	0.0645391501510894	0.0276562248343096	0.193816877091161	0.00533761596706247	220.486243122967	0.572825580688472	0.051087563169322	0.00883633572083087	2.63776301048031	0.00718853775866594	1.04709520174514	0.720085700066553	167.364626294166
ACHE	10.1734636618599	0.00894267943680443	0.00967787797561207	0.0442775006087267	341.121815159219	0.0138630846203492	0.00754673627954545	0.0115146971546128	0.016664440818883	0.00763705842242521	0.0208620747832297	0.0109846796219482	26.6914615548063
AKR1B1	10.1375495844751	0.0130666158244705	0.00963340261533769	0.0109415432823833	4.24758973311265	0.042608355420845	0.0117551272417011	0.0103098896712591	0.0070537126794344	0.00849145287557176	0.075527454745311	0.0476163064756097	487.50657291068
EZH2	36.8717178912814	0.0105575290582475	0.0208426735529861	0.015843392267371	0.235193233155335	0.0132736527493944	0.00850407653634436	0.337002559678889	0.0192662226485551	0.0306309272718962	0.0322659227894067	0.140947358459263	455.250676140512
CDK5	0.362782507683641	0.0125230059496841	0.01374814468066	0.0132030963298414	1.77706831436755	0.0290500758304845	0.0105096073976257	0.017062323195371	0.00816537378404984	0.00756012117160188	0.0314101112449658	0.0666163685543124	450.866288813141
MYOM2	0.192779106427398	0.00706061704000839	0.00554386749336882	0.0677321094438911	372.025645224327	0.011274340958824	0.00855583466118371	0.00998352809755503	0.00702782765236617	0.00498485913388116	0.0173796629094605	0.00810477913506408	0.890440891100546
MSRA	6.46254895862003	0.0110336915618727	0.00746960554986831	0.136820443945568	203.890904356311	0.0084464573083389	0.0120599521727397	0.0156994117196568	0.00779475002653671	0.00724605949593954	0.0204802986193096	0.0108545044864691	233.701837536219
GATA4	0.285984632651189	0.00765231397402874	0.00677959339728608	0.0202302851764901	417.06942631903	0.0208831423632233	0.00927444544815655	0.0107761731155475	0.0079754857921262	0.00567403702568961	0.0319542124549964	0.0116997249008026	2.5343914609773
FDFT1	10.455760869494	0.010383862885893	0.0151802485144235	0.0599220239775617	0.716208811500782	0.0124616066015291	0.0142315706515014	0.0323170294338814	0.13046943092742	0.0127261081360784	0.0164854156635437	0.0152121464746922	619.192077401881
LPL	2.41396095294873	0.00630553730940822	0.00995087981961659	0.0124239916488012	349.512793074335	0.0198427555881941	0.013513843946164	0.0103381053826883	0.0184037281228211	0.0105627834714815	0.239064220602495	0.0657086073041749	21.3921526830086
TNFRSF10C	1.33817037531408	0.00454690119858385	0.318659522175474	0.0118390423590212	338.245466445463	0.0245111677185232	0.0130688217465563	0.00651647625656898	0.556934210857548	0.00288344631087958	0.0791010582690705	0.00861395992198208	1.05533470982702
WRN	1.46748901445002	0.0312595087780275	0.0317827701082799	0.0193796265491334	0.186296321341604	0.0210953828764322	0.0125798684393568	0.0180231838122331	0.376597471915223	0.0191422402230251	0.0160205088110125	0.0830078525258574	428.92395384283
IKBKB	53.8097540333415	0.0123877908686628	0.0107153883286103	0.0457579379477316	2.79420216541898	0.0129517486844262	0.0108365937094985	0.0277865141598774	0.0321249990146389	0.0113300968503972	0.0213447194206011	0.0161311169291722	456.159251491587
LYN	258.85477028609	0.00847866385970937	0.0142821088495885	0.00894667508714287	0.426727466062257	0.043230436884644	0.0578208013589185	1.62284522343795	0.0117995355205985	0.0113618899270478	0.16467923996417	0.018836164112686	294.61119814935
E2F5	211.684572505931	0.00824545380353574	0.0508026747258476	0.00953119291257245	4.17870454089397	0.010661908111144	0.0071513359931588	0.00760263962680253	0.539072816659261	0.0293624041747482	0.0216499696820631	0.0502461322143449	173.319804922015
NOV	0.13359920359934	0.00803318065428633	0.0901180360579451	0.0294026528237571	246.30194969982	0.0200714356559448	0.0399729261543664	0.0134622174961269	1.15056803060809	0.00430259482553905	0.0200238076917936	0.0093763889264321	217.978225781302
LY6E	0.0659541404899053	0.0514744150818692	0.0198534572968691	0.010237145547591	5.12950648500545	0.304750892645497	0.0744996347989859	0.389770446784582	0.0244757460618047	0.00478480163768927	1.07244724105325	0.011466365481028	578.419290847128
CYC1	0.300594398757444	0.0179338877644169	0.0194106579767839	0.0288754590093696	0.78819146565249	0.0277203269369171	0.0215570969573682	0.0127546550360352	0.0272641424217615	0.009181941118657	0.039228975675443	0.0194950474274761	561.347127540866
TNFRSF10B	0.207738685244437	0.0110587793926394	0.0537398595121906	0.00766989227714676	0.391874665777651	0.194622627887136	0.182812531317029	0.0372422051147546	1.15880093562911	0.0129826065582335	0.516035426580122	0.0173448020131848	479.293248106827
PBK	0.154227100307652	0.00603013454128249	0.0386640617657479	0.00895970027462999	0.408642540905649	0.00748304190330525	0.0114068798713401	0.0686738787251999	0.117651094207996	0.0105635897918045	0.02568968779262	0.465790359152147	334.858792235048
DUSP4	0.917068831858052	0.0123535530624143	0.0432745174625072	0.0148613209016975	178.128360790394	0.0491000721183807	0.0633788894246968	0.0105700555072932	0.0811356883452056	0.00471954949730348	0.0422745995281253	0.00841151610009874	229.204923907229
PLAT	0.126940720314026	0.0232291560939162	0.0188792025637608	0.0408171000969514	109.400258729541	2.75553712490063	0.219170382700997	13.138670984047	0.00555227738238002	0.00699382901262648	16.7955993896795	0.258182811278645	387.205482065623
CEBPD	0.112761685256101	0.0195388866335267	0.0130464643355452	0.0174656958644338	1.57179885563027	0.0422107191480788	0.0131641762561983	0.0634407456750566	0.0148562553664912	0.0106560995989452	0.135565603433243	0.0257064585748512	604.252265316504
SNAI2	0.0895096384738303	0.0172110588763642	0.0237975760809424	0.116011563482023	3.29109981031536	13.079367092643	0.0212391148537382	0.0152653831648339	0.0129231998100844	0.00937391827066286	36.6893445420278	0.0645572779839486	630.514348949121
OPRK1	0.11687648217355	0.00914760932311884	0.00934224294437228	0.0125170786695239	358.126077936353	0.0189273552480772	0.0121622828558391	0.0147804547996359	0.00639217884367316	0.00576394305157967	0.0448012802262972	0.00759072661989532	0.94762563236226
MOS	0.20355643382938	0.00555967588375901	0.0110053473522566	0.0302904818828345	284.567395873855	0.019209604036535	0.0104118759015921	0.0100327609104971	0.00601646018624279	0.00618946001901093	0.0162883435594359	0.0103290566377609	14.7735870425001
PENK	0.349659966146906	0.0105028727699284	0.00459849159949021	0.0231134374842109	398.26455502737	0.0133831154317603	0.00852509362407637	0.0127690341272361	0.00857293255980222	0.00465326308196397	0.027293218443785	0.00686369156752515	0.74589198730196
ASPH	0.146746048326848	0.0247725804357781	0.0147704891093897	0.0351052747042196	0.269168176714715	0.102798865599785	0.0413301464330979	0.0162018803568237	0.00712191148622928	0.0580810923155471	1.02435511868847	0.0197516183839974	520.50628045988
GGH	0.0493412412170342	0.273851987199244	0.0355974884873454	0.0106511630731476	0.457369386070073	1.50152620573061	0.109276660803989	0.0288643679772255	0.0204351590281887	0.00566192523658602	7.89622458212508	0.0247385220877274	367.814512347669
CYP7B1	82.6498349282869	0.0124517234737298	0.00877178133758125	1.53733306796672	2.04802312968973	0.0125331040420607	0.00535409193232628	0.0861292904805609	0.0181173077322022	0.00474985079012664	0.0485949856571255	0.00848159399004405	363.417935054918
CRH	0.0399330057461806	0.00419753108653019	0.00639912686937094	0.0110867730476299	289.7234236475	0.0219666907606336	0.010544089693383	0.00674857385611747	0.0052481550960262	0.00338303833472509	0.0140306685267485	0.00377354334292652	0.172947727387884
COPS5	0.141953074249264	0.00925725580247083	0.0142919344737609	0.0141348326058342	0.475614037416857	0.0348189519192163	0.0140197210855481	0.0091784938235849	0.0165497378535083	0.0113816828636574	0.0330610111768597	0.0157929926971157	378.867961722408
IL7	118.752524907011	0.00892933837527814	0.015283946040164	0.0158239523721226	229.768376397897	0.0170081402760018	0.00802115752448508	0.230064668512321	0.131333647625937	0.00307973999216523	0.0458110179094588	0.00541084786004587	23.8770491598095
CALB1	40.1269254016321	0.061364503402329	6.2193405695812	0.0153229083700918	274.262256300735	36.0257516574795	0.0506194275981773	0.00553880136696971	0.0216103234546109	0.00589994551306958	0.0257373744294157	16.8599802885774	0.426717819979656
TP53INP1	164.70068799593	0.0573636627497718	0.0211323809156847	0.0152198929758671	0.278132324127373	0.0619630404574246	0.022633017617774	0.0182799198674814	0.0100309976298755	0.0136619405190822	0.235574630176574	0.174741961206208	371.47974395736
STK3	0.0677000565840994	0.020686897008955	0.0443627699588353	0.0136255957250877	0.137413899711179	6.64470734959975	0.147880858662683	0.0546044427271545	0.211325225923016	0.00775107697635486	25.4323123153813	1.16799998230207	397.122100423655
COX6C	0.137346653926999	0.0332173901309214	0.055474349264953	0.0290658711051522	0.133024713161582	0.0474390519150892	0.0610807734870158	0.0272098916262676	0.0255297428461831	0.117880509657622	0.0514665525819541	0.115511136438609	527.657914436864
ABRA	0.287150278406179	0.0039444578859988	0.00504624623832463	0.0310229407171493	348.83093459431	0.00832696380188203	0.0044180130562368	0.00785013687411493	0.00699960342486891	0.00471889226236442	0.0169304515261726	0.0106314025231276	0.278516092533146
ANGPT1	0.203567806355021	0.00531524834945299	0.00640774173176989	0.0125571466728323	258.952030923208	0.0115086344344229	0.00308231454934501	0.0135907633200456	0.00396591330726296	0.0063824009418848	0.0542664623664179	0.0223042358748807	9.50141000303503
TRPS1	0.145895800491464	0.0228621392029841	0.017313894901023	1.17734298909909	0.463377121864104	0.026055305637508	0.00929074507551162	0.0102597805297981	0.00752499606902014	0.00848949694610549	0.199140130923811	0.0633910728840491	524.202838005006
TNFRSF11B	1.07893004684149	0.0275900346917147	0.206836826995146	0.0121620930538911	192.553965934995	0.0360171693080493	0.0155939395019524	0.0058544865353541	5.02508134448399	0.00747808793190018	0.0562842010099284	0.0718275815921744	131.698138743644
ZHX1	1.46137053695306	0.00583894580991443	0.00919471935066778	0.0567460300841108	5.81201855469667	0.0133764483122884	0.0160316865972084	0.0107366407816477	0.0120123372654098	0.00727363125675884	0.0256624952039644	0.00847640435908418	468.248069569927
FBXO32	0.806060503322939	0.217485561704081	0.00572261242341052	0.0783551341731566	0.352873842142835	0.0109732472693343	0.0263353899425429	0.656824705842679	0.00534937494241453	0.00430336516522902	3.37292422369833	0.0172260903920244	450.478291358764
NDRG1	0.113138041267229	0.011186419594556	0.01160662646713	0.0404820263451837	8.81491678842286	10.0289723997136	0.104239776897828	0.0328354018701192	0.012057130238794	0.010732522013076	13.8440688385003	0.0188176230866192	717.617343809424
PTK2	0.0943478915658054	0.0375583007030521	0.0449746236543747	0.00713271417270821	0.0698170937911442	0.381344624138408	0.296032457710629	0.0977719790481945	0.0889078424352307	0.01469785726747	5.52582512221514	0.0599093704550298	493.674661588021
DMRT1	0.157326349126138	0.00711751405729826	0.00651268878353612	0.0273642310085429	359.314468267824	0.0115062974863802	0.00634981267002005	0.0113626146885147	0.00835599746463606	0.00485041412485733	0.0232200859864989	0.00615423518693717	0.26386803092526
MTAP	10.4226566191731	0.00677566656550851	0.0580386547781377	0.0807629341545952	83.8945320710306	0.01429408839881	0.0131476322979019	0.0393366122223238	0.0290685993855925	0.0325635659266884	0.0176624656071689	0.00576660677731334	320.432813280365
GALT	67.6023473349687	0.00765469652559464	0.00608337443026817	0.0515230986596769	13.6099740655348	0.0192591416244676	0.00721292346592904	0.0103832576011789	0.0103334863345393	0.00663435205212321	0.0211721297019972	0.0134077589202383	355.232538105242
NTRK2	0.554159084459914	0.0252262680441989	0.30064861106148	0.0391232635309861	245.459028280097	0.0113162943127074	0.0063768024461525	2.09797076979239	5.03061472388809	0.0027084429588128	0.0271182800343974	16.288739753471	197.121555057597
GSN	1.09569628796145	0.0207165205271369	0.0076599914213311	3.19513940199569	1.06283273634398	0.0208060666908846	0.011216664607677	0.0111038011969403	0.0148721839861602	0.0135697857973663	0.0344224136399563	0.15372757453024	576.870716954487
FPGS	1.06097772714318	0.0141120767610959	0.010578872806451	0.0184314086598776	4.83277853661632	0.0219721308609514	0.00899586756256849	0.010068433583462	0.00710683158749477	0.00716997450978303	0.0298992338955648	0.0116016478887705	504.998888288024
DNM1	0.144181536321049	0.0116457850738955	0.00825541024731971	0.0419719577816328	18.5227518566027	0.0139894040975503	0.00790894521295947	0.0193543541598098	0.00674427258102945	0.00814458166709409	0.0355262291686281	0.0284852108349224	434.040122557971
ABL1	0.252421528516651	0.0132170854821282	0.0108759277520439	0.019468526715991	1.10785535726727	0.0351293552683294	0.0159869238687008	0.0154514039651478	0.00598034188666645	0.0110084453407125	0.116314266837999	0.0202737010680736	508.892079801426
GFI1B	0.271917088045994	0.0097061372076125	0.0107685657961939	0.0286392855455669	446.681567896325	0.0245614196429519	0.00781352523870346	0.0138045183558043	0.0160790781435863	0.00494735455070801	0.0176366099154823	0.00863871398359404	1.36704489783589
DBH	0.171512669213289	0.00677563130261663	0.00750997243657322	0.0200650169869902	411.213899560014	0.0339723206996831	0.0121980445437158	0.00837730584198999	0.00704618997620445	0.00587118593657275	0.0353775873038241	0.010957153805012	2.02627434351113
GRIN1	0.0807309048393665	0.0125820490442231	0.00938146263442521	0.0224501042500058	249.455574906793	0.0690213260880685	0.017189705862635	0.0059451490831062	0.00393902537917319	0.0059932423375524	0.0406053393021924	0.0230539564390976	104.370981071788
IFNB1	0.0527944913639801	0.00221549323585503	0.00348111201862582	0.0120412332713704	235.908871645299	0.00661579325266431	0.00508800199937073	0.00538575018935702	0.00825799730049365	0.0019438297461374	0.00773346547437238	0.00350165861889175	0.0680427492253345
CDKN2A	0.772016817730028	0.00594252996597413	0.0157227407643399	0.0145474360768624	93.4406575595489	0.013406916918357	0.00758347123172179	3.54829474911672	3.88359220616204	0.00831394575329313	0.114478026430891	0.0120312798308123	349.505563842272
CDKN2B	0.585500344968446	0.00637925942663277	0.00730125562869883	1.552805069364	8.60843450717676	0.022709195035246	0.0088749250667874	0.0234295125871289	0.0126041577704864	0.010841680768972	0.0220106799247188	0.00588368628445038	487.098238497447
B4GALT1	0.456364521722641	0.00292139110417158	0.00935549651154612	0.00842084991619779	271.623390975104	0.0300086437185452	0.0151399873168063	0.0148721414520975	0.0115203965451229	0.00376876522363466	0.0464678019253996	0.00557122633804415	29.3963329849177
CNTFR	0.375032304805857	0.00853199993950437	0.00710339098647986	0.220604778214975	418.140131739661	0.0237303477011472	0.0149384174872329	0.0146597486933342	0.00491759795311205	0.00774336906458494	0.0332239720287478	0.0147895999380138	6.22520565528832
YBX1	0.295061222552072	0.00695239878758492	0.0188184478079602	0.00995216199367708	185.666504531737	0.290262743632706	0.00987440902049992	0.00297674864641127	0.0143804905830349	0.00261995717442978	0.064678282661113	0.00993065919578229	69.4293185442879
ALDH1A1	130.054359600655	5.75135020327376	0.224671845307896	23.4245728238038	273.131545795303	0.00777602173760999	0.00811213954072394	0.129475427132838	0.214459483155002	0.0121369568913146	0.0284773108238896	14.9030744949019	2.13995332072504
NFIL3	0.0449480281258345	0.0115540741758248	0.0144521484304925	0.0223559876659971	0.225902588701227	0.650451989895928	0.0188009909581657	0.0188898612145444	0.00707772569736347	0.00648740817853342	16.0077890289539	0.0169317075434377	343.661057729631
ROR2	0.249839867735266	0.024989162120625	0.0148551332448256	0.0159018397597749	216.372854773827	0.0253241609507419	0.0400555451172369	0.00621134967508749	0.0266596785963954	0.00297745494380234	0.205379584871634	0.324983793648626	212.673879184389
FANCC	0.140618931563927	0.00629337378250255	0.0188480462792859	0.0142961112120849	2.11142795954208	0.0112547669657591	0.00614567991590514	0.0321803089699713	0.0709274987585977	0.00512340584112626	0.0260293313011912	0.00864249996772894	381.882133276877
ABCA1	0.336796759230663	0.015078253356972	0.0120366030519535	0.0128176395743826	0.531693842998104	0.0254564931072737	0.0218335798720457	0.1798827894613	0.0111143182216944	0.00855448945556975	3.54354197879254	0.0117241054603785	470.907088871103
KLF4	0.0351614811260721	0.00978842465076404	0.017317613237276	17.9147175588822	0.544986123909728	0.393893616613323	0.0209554279480858	0.430769323220443	0.00898983763142624	0.0441648811024268	0.0879033645146218	0.012903211503698	475.847002798866
AMBP	0.079503192139565	0.0042317337924836	0.00793486323653294	0.0152483376682445	391.459634155906	0.01044480234356	0.00579690125404619	0.00745897372238763	0.0124084039699142	0.0032504975689006	0.0137756394660776	0.00486538372260501	0.107985278232738
TNC	3.83955172717039	0.023312921032101	0.0280312404722588	0.0277793467699538	70.5702528799116	13.1312678280147	0.0309815695710718	0.00330954983610304	0.037662226708038	0.00363087051489214	51.9123384571603	0.113701956404869	447.091984737304
NR5A1	0.271914805277187	0.0181507941290312	0.00770838523841936	0.0215531976294474	393.639027910875	0.0190334879917382	0.0081059104981386	0.0107272218063089	0.00654690510560782	0.0047428753394878	0.0282563964333538	0.0287425510324637	3.91775440082345
HSPA5	0.329797795964822	0.0219949330420876	0.0148741505478071	0.0276130809476938	0.460259836692883	0.0694571910812302	0.028997972012992	0.012893469310902	0.0129140178982954	0.00722783950447593	0.158386668575549	0.0299403789203162	688.38589717757
PTGES	6.70743218085495	0.0145316286427589	0.0154041805359262	0.0255044974266187	186.086772837888	0.126261989632064	0.191098427856586	0.0104054277815809	0.0561652113424619	0.00627291027116524	0.0202486504730728	0.00614423822318337	324.271424797244
TTF1	0.391095412507278	0.00644109494257107	0.00492963614286097	0.0135665684202794	0.881823291527365	0.0122780787635006	0.00799112609011083	0.0115056945635092	0.00694152946365638	0.00529958943684677	0.018104553239503	0.00921767464500974	296.453236428952
LHX3	0.645677078865595	0.0112246616693448	0.00613331495657858	0.0311247587877468	319.245749789481	0.0266376149647556	0.0140426575150695	0.00757549950288588	0.00684572838005592	0.00612588170129151	0.0390563408065006	0.0110354837749474	125.774706384268
EDF1	6.47706440267256	0.0116139051023883	0.010277900605045	0.0553725314959415	5.68246136825413	0.0399597615523353	0.0166435267384485	0.0184450240377927	0.00949022721837157	0.00707337206218611	0.0347818207486864	0.00955671874033153	569.88671259239
ABCA2	5.04180900842538	0.00850548693854192	0.00936423273171059	0.0279934431222801	52.9452682401381	0.0123492741931608	0.00664566632811812	0.0280004022856036	0.0141033129822554	0.00434358978276992	0.0136673968642381	0.0118160909604747	400.854539520373
PFKFB3	1.44181621139135	0.0143765627737599	0.0218962288543836	0.0103349871810059	0.502927677025957	0.0537974213766151	0.0220503872721278	0.0301361818990071	0.0431113055672003	0.00567438672817469	0.132935606122082	0.0275661195713964	527.360462429618
GATA3	86.6107461291569	0.0126059898330733	0.0162109673523669	0.0222110633616334	328.716400566024	0.0293830327095257	0.0168584954153476	0.0141016717577022	0.00695308640495023	0.00753096852479959	0.0496518190043894	0.014032523687635	7.00570012662408
VIM	156.281600796665	0.0180835441934983	0.0123137487266195	0.170413955333728	1.73981535058892	0.038514446106691	0.0248537528901024	0.0117020219002719	0.00786522525371043	0.0125689036529823	1.48842821227117	0.0186776082991504	506.368894027716
PTF1A	0.740697240274809	0.00923161389755101	0.0113727040676447	0.0302565181162509	310.171383395273	0.0245711685029938	0.0145313625960966	0.0225991941683927	0.00918060176899567	0.00597797614762231	0.0351691390379615	0.0136400211504147	149.186210200454
CREM	0.506618010571165	0.00900698627089244	0.00935615866662614	0.0062270184102999	90.2767291551842	0.0129978282789775	0.00525628840453106	0.00865674315985937	0.0141996030378615	0.00514380443282063	0.0857844496749805	0.0226445395858055	203.081217853725
RET	0.786586095307753	0.0104541448472107	0.0268026547382133	0.0181106352381944	372.910699070808	0.0240161332651493	0.0167939176325687	0.00810426988303186	0.0246494296891436	0.00538495934389919	0.0226669028923445	0.0168437832623549	11.6488786572514
ALOX5	281.511586616799	0.0310237567877587	0.0114543345892236	0.0220090844190952	0.548470450637829	0.0207066399025039	0.0213991982247076	0.0222581174042921	0.0199587887719379	0.00653531830298995	0.167868970154265	0.0154861586888721	226.36514458655
NCOA4	81.8993524654035	0.0146010984056202	0.00970337500601364	0.116468525242764	0.912666665976384	0.0242301151449077	0.0135926159916936	0.0332497962759299	0.00450631889340261	0.00993431709834937	0.0356881868609953	0.0191390393670012	485.793370770147
DKK1	1.1001156444046	2.87579919505134	1.46837331456254	0.00964158050805368	362.299846510586	0.390346320047092	19.3875263438863	9.05421801412566	0.093061378810889	0.00302292916105923	0.340688140632558	13.0687136006626	0.206936405781267
TFAM	7.43597261130091	0.00934969252403953	0.0162555157453598	0.0149917530373759	0.912376878814946	0.0142935337495682	0.00968941412747293	0.012030524701874	0.0078019282420903	0.0137939375450755	0.0280934610929331	0.0996914191875149	447.081123287471
SIRT1	47.1687593498981	0.00820547851051342	0.0155012424241933	0.0191608123988519	0.443889612155025	0.0145441619685795	0.00758282316676094	0.010121532059289	0.0334427425858277	0.0151312146795436	0.0287739484288386	0.0793826149105553	348.668062025205
PLAU	0.18468352521951	0.0120053638276014	0.0241453378036969	0.011236232719205	222.024011596764	11.2229890786405	0.0355685458408735	0.384904589293163	0.025459268336198	0.00537190667726557	37.9684746247638	0.0320756721833628	280.525234627647
SNCG	0.163686420571256	0.0104529761506122	0.0131697437146197	0.750215884962645	289.37598825253	0.00874914430592442	0.0067755287805912	0.0235400760237329	0.0105092105879806	0.0228782177350942	0.011333954381823	0.0107105933309682	142.629270127367
PAPSS2	149.520628366469	0.0071337055935715	0.03279103088609	0.0256960096696105	7.1950173424054	0.0145441848159698	0.00924714147046104	0.0197895461158106	0.429716069168144	0.00987876930866254	0.0403574670628009	0.0105377409990254	302.271099165263
PTEN	87.1103113596811	0.0138509108986364	0.00967256049799933	0.047224126513223	18.4136401819281	0.0494961719389673	0.0140825659855357	0.0104203502036684	0.00970716779854574	0.00587160676447319	0.0393600697612459	0.0219576748308432	519.333269388173
FAS	126.14424972649	0.0122798715259887	0.0566169877174607	0.0448805112289346	0.822423234786339	0.0373525364337174	0.0219185966082839	0.108232508611147	0.989004418661544	0.00591163051655171	0.0471361968546774	0.00366944787754254	337.074666911554
HHEX	112.862575894497	0.0090456996236545	0.00863942877540889	0.0341509904380913	242.373155254104	0.01747144097766	0.0088424828530514	0.00977037561145442	0.00375632471047199	0.00580768410183967	0.0234956847629204	0.0115999565613757	4.10085186274222
SCD	0.0724881827330287	0.00757753329290131	0.0879071706178709	0.40670162605969	0.992982189715497	2.3738787054657	0.224813721970424	0.0111365171628055	0.00351637039418626	0.0214746291934328	0.622020901654151	0.0134007126508773	567.263094801245
PAX2	0.342125433767615	0.0076730562483151	0.00825936319479145	0.024208893390803	434.48844760133	0.0157409509010302	0.00855439444857967	0.0143013541872803	0.00891877207253445	0.00516396433479392	0.0248896257890682	0.00868508819974372	0.858597311664584
NFKB2	100.360957736657	0.0116861674458982	0.0203598381214524	0.0146421990777017	3.083075068148	0.0858883807971384	0.0292417779222451	0.0156098804447013	0.0580826506317942	0.00413664837668971	0.0287285103429861	0.0102910607799918	405.497692076439
MXI1	0.491143376574665	0.00620466582368741	0.00763747914032038	0.0583952486513694	41.0981611377372	0.0159766227353288	0.0090510298711527	0.0155548572593874	0.00710225582073425	0.00568894005727519	0.0305100469217471	0.0188101548565658	424.676590454251
PDCD4	112.839881996354	0.0368825185365286	0.0169531091597164	21.307947722883	0.249154608563339	0.0344630538886117	0.0108814194555225	0.0230546208664859	0.00754174800440588	0.0558890459269621	0.0344281430242652	0.0641835900019822	351.353562963694
CASP7	1.51926991142001	0.0150918667635628	0.00996025975293709	0.0151492628134098	6.51631798884932	0.0181204489263154	0.00776367766947025	0.0287900173579838	0.00905346627009766	0.00709731285119622	0.0316637669789309	0.00724498594273378	460.120815583696
ADRB1	0.520345007591613	0.0146218028576506	0.0090333233918632	0.0343346784549305	428.537094458095	0.0223542057695986	0.0148337753779788	0.0153240401033202	0.00877282451860858	0.0087861672387573	0.0443093261344843	0.0170864972060895	23.5219695006359
SLC18A2	2.07552929035525	0.00819698711729958	0.00897163586996279	0.0347608276875908	260.421598647982	0.0234672737306883	0.0111436260368123	0.00734133056168988	0.00997590537398671	0.00850803786658861	0.0218799561251776	0.0378592478739882	87.7091495211391
EMX2	0.62796730062957	0.0113750180248376	0.0087059713328847	0.0252515692655976	294.3405818458	0.0205927586749566	0.0139286403718173	0.0178519835624038	0.00443315258086909	0.0064626908390781	0.0314751507983505	0.0163758735115538	41.8223193671587
UTF1	0.95228504128146	0.0115995997315535	0.0130446826291728	0.0402717589868518	276.730522069799	0.021918464146468	0.0165139343840158	0.0140943651585686	0.00774787172237351	0.00811185876956484	0.0250912597687965	0.0177352463897511	225.240123127067
CYP2E1	132.502109981459	0.00862078603664975	0.0108632932998033	19.7215489927722	269.669035251273	0.030008961807108	0.0171648678993976	2.472544250503	0.00984676368372181	0.00493173648756884	0.0246541350093018	0.00568478047590715	4.71384277686214
ITGB1	0.230773987529772	0.0198067832014942	0.018501090405662	0.0249372289158527	0.799091653013994	0.847993614580134	0.0347632224868258	0.0185801440416944	0.0101399342675778	0.0080279696257352	16.9996457044487	0.0202582085924394	565.508740069416
NRP1	0.742352090554955	0.0212067812717209	0.0060826937875493	0.709454237352616	5.63456830428605	0.0124279191136758	0.00975719575440919	0.00984807384523687	0.0043902265051871	0.00897616759934583	0.612512886825853	0.0460477333321235	495.234012902807
CXCL12	212.073886147921	0.00780178865471111	0.0126527716793778	9.64147745334368	231.992468079749	0.0272394302848815	0.018486362923247	0.00898749536898909	0.011846772254472	0.0057113692780515	3.16510146145881	0.128018693017902	5.17576173873966
EGR2	25.4496359617754	0.00669049318176394	0.00598298164229007	0.0486151923303291	66.0824949799547	0.0144574985987693	0.0109173355956683	0.00568721984117763	0.00681086922182151	0.0235517316414703	0.0265192297303009	0.0209196843142687	378.182720911926
NEUROG3	0.211877468502046	0.00655367779675716	0.0102530172713373	0.0209116672034591	403.295832610664	0.0343673493907246	0.0128460963075065	0.0125385366074248	0.00615761494664456	0.00809057327396361	0.0319491513500006	0.0123267095047565	5.29139968140931
PSAP	12.4427017794096	0.0125283097695741	0.0178395252406806	0.025582351631765	2.69217609571419	0.0197365080213651	0.0161375692820734	0.0193171226660189	0.0401870938044187	0.00979893383920151	0.0501949398976897	0.0248879420510771	673.705132365177
NDST2	83.1400804905652	0.0136328523496373	0.00977674857965594	0.0849671400185058	4.23880794773495	0.024212357823694	0.0113183225831169	0.0119576443583822	0.00526757166399755	0.0102116637193954	0.0335650851029313	0.0156526179414087	423.914953765561
PPP1R3C	5.03595375900493	0.107052998170949	0.00453343764779889	35.7232310186763	401.195278731829	1.88631462226938	0.885222665506907	0.0158520309752061	0.00355777234870822	0.00268186822951246	0.169417069599901	0.00730360986171282	4.21841990549192
RBP4	0.471601602640673	0.00968459512725736	0.100048410549749	0.0157022245992881	318.056124441104	0.0105311493409517	0.0106919353360298	0.0104088439874927	0.0101724576749607	0.885413249727487	0.0608253358549633	3.00880730422117	44.0066303336223
GOT1	0.551027144014211	0.0126960461736137	0.0131063159242	0.817160993716245	0.642679579471023	0.0115032358688723	0.00838901636663739	0.0626605432350676	0.00920839643360363	0.00961125572010028	0.0226490986289264	0.0119920188045294	555.96605033275
CYP17A1	0.317651014264395	0.00801484086649755	0.00682785701241842	0.0133470276548484	378.74631708034	0.0161481788896777	0.0101845514589849	0.00777606156276753	0.00691516702819314	0.00453311197955017	0.0206235310213742	0.0105843939807093	1.21307160774194
GPAM	1.01805797326907	0.00996129145132632	0.0113369647359619	0.0182069679143611	34.1326769266751	0.00843709197107279	0.00419697046200553	0.0109652434526817	0.00899857687956008	0.00846837150116353	0.0180548955028899	0.021084533575707	355.538093219517
PRDX3	3.03115916035226	0.0143762587323348	0.0173730992264822	0.0178000288644741	0.0762392492050698	0.0294654941046897	0.0131781606629176	0.0228937919248645	0.00619937092536472	0.0139795518555479	0.0277494536561921	0.0364725366001561	418.337318707952
TALDO1	0.654940934302346	0.0123202936116913	0.0110765260912184	1.03765247765472	1.54550034859952	0.0310177341689884	0.0130116801627267	0.0141727604940405	0.00966174106218299	0.0131908983650264	0.0141967106241377	0.0213258064562688	599.323573362549
ILK	6.55625217168528	0.0145876472487163	0.0124656715748075	0.0229238092073601	0.583266639959195	0.0589918293512706	0.0334369521532163	0.00621491818399752	0.012414722012893	0.0118778958176578	0.0722789923120137	0.010623209172483	521.555923719309
WEE1	6.42984302573939	0.00913915808053225	0.0129663882715434	0.974047930811441	0.454665054229176	0.0129616804075001	0.00911129821820708	0.0236850473060525	0.0112938025996897	0.00911229339283032	0.0195029579912093	0.0126117780067183	494.998005406174
ARNTL	0.803863694747637	0.0121085773587257	0.033163322456334	0.00695585805863604	0.113951702624814	0.327247880293659	0.0337886604669756	0.0545086053019181	0.00763597503354196	0.00792988356915421	0.347748547117274	0.0101049081276078	400.188839013841
MYOD1	0.26957982540178	0.0107726917286031	0.00788952152731275	0.0366086763435413	226.916033248679	0.0206519060792275	0.0106570588323823	0.0121781397323254	0.00502283320365178	0.00637373467987002	0.0274054882298531	0.0143776303305098	158.142820636331
LDHA	0.554728335978952	0.0155725516360391	0.0143399954396418	0.0313820595282995	15.0861130232679	0.114511244446112	0.0365510759249391	0.0182777108826678	0.00779025766767381	0.00831884311304168	0.0797145811895064	0.0188874507441646	840.283126058549
SLC6A5	0.105160787576271	0.00248185992332734	0.00503066407285612	0.013684496693285	349.985829944761	0.00963692628270115	0.00534987755907386	0.00664616088550072	0.0066635159018523	0.00271581253256442	0.0101236536954189	0.00461731632400759	0.0598076569053949
HIPK3	2.27618065066739	0.0120551677690674	0.0137358558995934	0.0303080636103217	0.118450397872075	0.0851391725793722	0.0510764639326925	0.0112232934792056	0.0106266265081232	0.00660164237304481	0.042675906144219	0.030830998897509	523.602292699628
CAT	65.4133543727801	0.0187070499285029	0.0125974401168555	0.0615426244430215	0.52756124863895	0.0227627478874218	0.0101566712820826	0.0214244545315792	0.00985985411392522	0.00931052483650381	0.0522220504143466	0.0175162719923375	480.447680444553
CD44	0.124712519234373	0.0205975629400012	0.0132748874607717	0.0253648947404607	2.22979832160122	1.56061293288477	0.0579161085396876	0.0157532780018878	0.00588908189720015	0.00651624056366199	0.614778261679171	0.0201120648327662	703.660573852423
MAPK8IP1	0.128612125776687	0.0247956140770059	0.00976020626449865	0.0207223264701188	295.157524660186	0.0310350853806685	0.0158225927899346	0.0165205774929565	0.006983442185806	0.00849091468814456	0.0741406569454303	0.0170667452749524	143.084169278121
DDB2	1.62725018698568	0.009605681586851	0.0107556082585196	0.0489709214559223	1.20414495500599	0.0149416115233584	0.00967953615763888	0.0464073868263853	0.0175995263155884	0.00863696063883103	0.0214447164103258	0.0108435646491367	504.723361245587
FADS2	109.825173217905	0.0167423723058109	0.0244741199246696	0.0055829272137797	2.66708051210214	0.0116213027329172	0.00847828761721321	0.700466346040641	4.48038078111655	0.00755503554375485	0.475882588272043	9.49463138114842	389.331773090649
SCGB2A1	0.135837771506852	0.00513315149472067	0.00633007322600185	0.0125734346752053	362.406771860428	0.0126083340188325	0.004293066605831	0.00854547061888303	0.00909686816092967	0.00345800514792307	0.0306549140733007	0.00933532979110085	0.0703572586237595
COX8A	0.378052439987662	0.0189752808190797	0.0144876061085445	0.311952848381717	6.49804035413596	0.021724294297181	0.0128012714586614	0.0140894927038123	0.00601113082613559	0.00930228367772643	0.0217680600283716	0.0162552946859647	641.706391841361
TM7SF2	0.211282092156649	0.00894336327337059	0.00952596517585807	10.0583038930823	244.294789778285	0.032876534212127	0.00878255686879904	0.0128829777244534	0.00470091286671363	0.0152793220808389	0.0340864835834707	0.0446293051039689	219.271070718675
POLA2	2.381146912638	0.016349629322658	0.0104100469946689	0.0179051790237908	0.719445966667129	0.00958775498069	0.00565082261850001	0.117194366666269	0.0187966425552191	0.00524080398162946	0.0244772279229949	0.0409215748846224	435.623184471133
AIP	82.7611109313203	0.00914330111220575	0.00958500067412949	0.0346228681049605	14.4855843745076	0.0200559390010649	0.0117118217959833	0.015277551034278	0.00518455683755197	0.00473376715249208	0.028575308763184	0.0166658660785041	333.147272698938
GSTP1	0.204956055385853	0.0201860932869157	0.0137442324961166	0.0451202639301281	3.75752936829765	0.0680274388321427	0.020483437798304	0.0268334237140353	0.00777915308881587	0.0093745418072466	0.0844296723016738	0.0306166722192191	786.602282240301
TCIRG1	123.662274596247	0.0126924450335448	0.00880867773351748	0.016058001402347	6.71022593545657	0.0279015244477894	0.0158065837639663	0.02636130211569	0.00713859854722103	0.00606680444634269	0.0484567036815757	0.0104593219416798	452.671841370727
LRP5	0.113620810392079	0.0173649870099323	0.00906380967226676	0.0302175690974112	5.96665097940652	0.0305133692552592	0.0112890247265818	0.00889129692879716	0.00652669432175043	0.00878333005652138	0.0414992610749971	0.0556070385173141	469.133425910968
CCND1	0.196239086292785	0.0226727351718776	0.020280595585734	0.0705720805523687	184.627485305018	0.088866890216666	0.0579316654493149	0.00458651019636239	0.0106427330748638	0.0208478885315447	0.0857326958944002	0.0245631456069581	314.684547409689
INPPL1	2.78802110422482	0.00991921375178389	0.00787101330234627	0.0350670843663136	15.518817398352	0.0212388368239357	0.0110853130546507	0.0127957192992208	0.00789088161046997	0.00712052084038401	0.0248416450949759	0.0141018938292856	470.685490522405
ACAT1	2.69602204451373	0.010660947093696	0.0138038215009408	0.546637284680313	2.04710537258754	0.0139898998460891	0.00883503229245977	0.00517055991325512	0.00451344006375788	0.00975045946713692	0.0181636997007321	0.0221529790262301	368.397592593114
FDX1	0.788056998986108	0.00900873752800319	0.00567928199514489	0.0343596810894625	106.577637692966	0.0159705356222371	0.00990835171644144	0.0131540994035611	0.00509927097416261	0.00695958119968487	0.0133980541068534	0.0111885881050322	285.87022044859
NCAM1	1.27865917494364	0.0224384614709574	0.0260057661198381	0.0421136788734748	393.721491806486	0.0202200472520579	0.00672987976301971	0.00527303932662049	0.0041321624470842	0.0030443407849357	0.0758638079526008	0.0560474628807521	2.48791207770795
ZBTB16	3.68360765786141	0.053412662370171	0.00591348338543231	1.44827549065052	424.884049488151	0.0242454637607454	0.0115233242887368	0.0130696295563904	0.00597453986679006	0.00555761911019274	0.0298746669117942	0.0086324201772752	15.264683037869
HMBS	2.0989100237449	0.0102945866424129	0.0138147191137585	0.0966401108081624	14.3027374695238	0.0301264647419422	0.0114691394388355	0.00475283608841076	0.00516134370726007	0.00989008456344138	0.0139120984086487	0.0216534815010656	485.731550641051
NRGN	0.96527511398939	0.0114303373722881	0.00771511419826064	0.0326529141737767	397.520695111109	0.0195787840750238	0.0116910606496869	0.0199145410102975	0.00560596562454745	0.00780354107423265	0.0450519515701902	0.0207734336109271	53.2239442361945
FLI1	278.286054120525	0.00807010264624713	0.00718577046450512	0.164800556479228	42.3782221850836	0.0149998746147883	0.0120375844915083	0.0123531801642614	0.00498148442791451	0.00543872683733018	0.0330938105902576	0.024179374365002	133.153803289376
BARX2	0.750905556268538	0.0127165757518239	0.00832507702066453	28.8504751697862	330.117255655407	4.06879635859459	1.24728172583761	0.0140334160398604	0.00451743893340806	0.00653083622907085	0.11599712199405	0.0133061108949634	145.188925880284
ST14	0.0874877355746635	0.0335881178506989	0.0182462842733119	0.130054494447767	0.815046957135045	0.0820829999986513	0.0171812156891039	0.0337005586426752	0.00634700488359916	0.0127493038744845	0.0301562233667863	0.0164642216955715	556.808692616214
HRAS	0.0947653164214394	0.0108662636394254	0.0125174577217119	0.0278079041104476	31.9914914315334	0.0802508828306907	0.0220769860402323	0.0116426291212472	0.00715117272689352	0.00788631272533372	0.0384110480696701	0.0118246358248494	467.483682691387
IRF7	3.70100162129264	0.00817826187468484	0.0085818859134079	0.0295565010871291	258.416648302298	0.0257129072232602	0.0183878008080499	0.0227166945234378	0.00946747525391628	0.00406119363583758	0.018930439574828	0.00525954586433077	239.670125860413
LRDD	1.01001888829695	0.0145749621553247	0.00938552611654748	0.0361514183434812	269.456954655571	0.0119300056951299	0.0101796482740438	0.0192760984295599	0.0101152147423041	0.00733967386717215	0.0198688671202218	0.012010573682773	210.81127661753
CTSD	3.8928155553561	0.0124733682424983	0.00878429232425108	0.0377820993838185	4.35723938161024	0.0225754540074196	0.0199374545842816	0.0315345206357058	0.0109572857162451	0.00689425833374948	0.0647838050379986	0.00730058006450165	691.41339771411
IGF2	0.0978034136916167	0.0123231969379115	0.00694872051713696	1.43443519122778	120.473795853967	0.0461938842591364	0.0107842182987252	0.00661907364073465	0.00375427824431637	0.667966583734611	0.214692664935308	0.0266168607444034	349.085537449964
TH	0.354494347912337	0.0147218523034702	0.0100192452412992	0.0323495268842304	431.874265167955	0.0356890159852253	0.0101998907239228	0.0172318939688672	0.00700505718642921	0.00836684507888305	0.0304396018001561	0.0151700638224191	15.3771437016352
CDKN1C	0.149633375473045	0.0126111730006072	0.00653614531904367	0.0432034043397017	231.924359011553	0.0222536515112415	0.0148686346362877	0.0153651598739079	0.00398740928768031	0.0133061437693825	0.0270124321489723	0.012352223389668	191.694029492844
APBB1	8.87927177403198	0.0113276486087967	0.00830917026182874	0.0453907059193809	393.72849699309	0.0147870685112477	0.0081765515490304	0.0132496728553552	0.00621342183837788	0.0113963454074776	0.0283585631435655	0.017085887329955	21.1883611154301
RRAS2	0.674765152048723	0.0137264797430846	0.00987653838733123	0.0246527255434742	281.211682035323	0.0311510729526076	0.0162763430571513	0.0112497420274533	0.00721318590807633	0.0100809287057496	0.0282609349937752	0.0196344964516944	272.630823100046
CALCA	0.178065630398101	0.00444751612260788	0.00521246502708584	0.0180051556407346	456.41594270721	0.014473563735395	0.00552786460624258	0.00726774943106027	0.00814556877520358	0.00405806127668394	0.0132506139763045	0.00491080690489904	0.0800591390998013
KCNJ11	0.163062128488502	0.00469960088068175	0.00574395673654664	0.0199200723670805	354.741168596975	0.00795233832437126	0.0032599638746801	0.0138745767555416	0.00687947537653926	0.0111837690353782	0.013618285357613	0.0181294695532951	0.347723449390498
BDNF	0.0993214858891044	0.00762541663980828	0.00858332106211023	0.0134293120689985	313.159360688673	0.0143316260410314	0.0117468316540013	0.00808145734193693	0.00778731845792057	0.0197688101703317	0.0290602580443399	0.10062020815986	1.67991408558029
WT1	0.206596904190406	0.00990792418574799	0.00869013154146544	0.0212642367467684	403.892388871247	0.0201174203219168	0.0174903679457279	0.0149243954552843	0.0093387155158898	0.00426873142807766	0.025763270496039	0.0102937389870768	3.85292993108684
TRAF6	4.41077094410578	0.00605649042044976	0.00892117202424421	0.136040147838875	2.26937850638485	0.014029916203273	0.00561577181138275	0.0128553957118936	0.0133414425724579	0.011023396413366	0.0191723141596262	0.0169892274406397	497.364059681449
CUGBP1	1.84603416914233	0.0138714766770117	0.0150459126350076	0.0173766156946857	0.181555425184597	0.0311574205805285	0.0261531912500651	0.019052964424198	0.00738198142026708	0.012415532767362	0.0418115620162215	0.0233264688453738	535.639502935944
SSRP1	0.464359569124191	0.0369749196981506	0.0253600191951603	0.0117405810960208	0.530850388868232	0.0289855214057775	0.0192387777325118	0.0208542465833251	0.0130221862434971	0.0124051106334659	0.043774660339471	0.0605365284497744	519.803923503129
PRG2	0.721729080866985	0.016918937400085	0.0105546132345256	0.0316003511686144	401.687228103243	0.0310452407254181	0.0165072591636742	0.0141774249269236	0.00748633418510819	0.00617063125928347	0.0413704481804964	0.0148531109077261	17.3343698137823
RCOR2	0.52486332041677	0.011513168559398	0.00778624688145571	0.0232810596141248	384.315649805651	0.0309710138565261	0.0118229784651785	0.0219605178501962	0.00550154291222127	0.00979991320198511	0.0519134890186152	0.0478700972667853	39.8671604475273
SF1	13.3814477893351	0.0146292456187799	0.010591995073657	0.0550736437486034	2.8447710335112	0.0141578301055185	0.0147236232958974	0.0152329368296641	0.00876430834182542	0.00964719139653838	0.017644273635373	0.0187312304459886	584.100248704579
SYVN1	144.02950527018	0.022449976446905	0.00862262508744067	0.032598765618392	3.32502088779041	0.0743619794316183	0.0550500903159121	0.0123678538817465	0.00574339544854954	0.00511796603182728	0.0374595035625375	0.0251296845172653	450.296895087723
RELA	3.16718422128446	0.013285017374092	0.00871868759093267	0.0252655106515039	1.18284952680965	0.0427328397422753	0.0208758858217412	0.0117221836271203	0.0115399520521223	0.0066594098275078	0.0454554679921571	0.0134933200566412	551.383560375636
FOSL1	0.179767277825736	0.0301423305895143	0.0229561057779475	0.361773366674334	331.245140059266	17.2328975918412	0.484983990723891	0.0177725336471699	0.00394129226312156	0.00813646037727319	0.70488964575953	0.0220947212445587	132.409987539547
CPT1A	0.248159475657563	0.0504910186051008	0.0234536641925594	0.0249719419577347	0.363230654983324	0.0397781287620759	0.0261035360860145	0.00716432637062077	0.00656292467436397	0.00397482377561636	0.0314701227822285	0.721632261715667	501.750903196299
FGF19	0.467321850757793	0.0128434415536153	0.00791978323928757	0.0189184341032352	333.027705986961	0.0200233673226957	0.00909397583837574	0.0102308335260007	0.00861773928260411	0.00789556952173888	0.112887003262044	0.0286191873489272	77.3369261295718
FGF4	0.820341389066699	0.0119061468487232	0.0102820291647266	0.0357278262711157	329.521320606887	0.0196422927155702	0.0128182522611567	0.0121341792289762	0.00808637422686063	0.00751631601797077	0.0248775828366723	0.0193338145484784	124.402170477127
FGF3	0.670539175198814	0.00662065091692027	0.00877631219734802	0.0316314239815631	395.516079222197	0.0216123660384559	0.0145851479972568	0.00993656483066145	0.00571394931908236	0.0050988435995401	0.0230070610530475	0.0111265309210501	3.21651468001589
PHOX2A	0.396319896900348	0.0121428660856125	0.0097407196922963	0.0330346663577014	240.179467223979	0.0215547247433174	0.00921869227763414	0.0105904743300027	0.00605936959070693	0.00865904135159839	0.0178303142488306	0.013642252267314	172.42041590987
UCP2	395.183559665905	0.0407641520651798	0.022286366368063	0.0218190601035268	9.31833323595838	0.0119354243511922	0.00849212572481716	0.0222078565903676	0.0173417879385813	0.00911525805758451	0.0322043016862041	0.23787570242888	189.104609126529
PAK1	0.141789979643836	0.0129315494768844	0.0194662830789964	0.0128508258774395	0.236422936746292	0.0323994663647082	0.0104310924814067	0.0391014784293276	0.0138459617547045	0.0310787726419078	0.0549663196079771	0.22388801007016	507.017074827579
PDGFD	101.670379169807	0.0102481181236499	0.0104984583795095	0.0942208400719206	213.098099988685	0.0171985570482237	0.00684079261890962	0.00616512538942451	0.00229246780098037	0.0064554465418004	0.0424477721365609	1.31762581067305	17.5657051079737
BACE1	0.122061517744402	0.0469822598048194	0.0223027633888877	0.0455205344114225	108.059726606599	0.131445630213522	0.0208681858828741	0.00893400637627167	0.00410967546968656	0.00628402454547516	0.355086510154078	0.0218465474731348	361.787472664599
H2AFX	1.16614732688862	0.0111435101378516	0.00935192683583809	0.0391775597760793	5.09725608987156	0.0169305566489172	0.0112247944308321	0.0115183153713534	0.00717240022985364	0.0113467309924351	0.0191311924888037	0.0214908864652418	521.053112962204
THY1	153.949415866995	0.0145035080765818	0.0211230847957287	0.0153749875096032	107.066366770599	0.0604119514289372	0.00564745707687196	0.00935605782784657	0.0110229769489888	0.0333670655039534	38.0971754129357	1.58800875025388	193.445493901863
HSPA8	10.1624811632528	0.0167765110400417	0.0146333667135788	0.042825290983927	13.630043433719	0.0387188052245978	0.018782609992174	0.0144824857406785	0.0090285813273339	0.0101997804428897	0.041899703125396	0.0232844122579563	811.989180930404
SCN3B	0.19577134596518	0.013059775308938	0.00648335112106322	0.0527112294690635	356.092799851734	0.0448091391884826	0.0188852015137379	0.00765933167747452	0.00416679481124548	0.00388302141272819	0.0339925435888474	0.0146146888595241	13.589102603411
ZNF202	0.759127199671301	0.00925501080820291	0.00843420011300756	0.022957020540642	176.517934823783	0.0220756108450573	0.00958572754439994	0.00520587672360484	0.00947590208406014	0.00615588266253083	0.0186217419699321	0.0175133792109578	198.924276424813
ETS1	302.407862262371	0.0207060142644392	0.0154623206627686	0.0369296932461678	0.553396313840122	2.45379012328306	0.749003604634274	0.0105446660869339	0.00528402165190181	0.0079188364533986	12.5838210157924	0.0156689012923853	217.623066183784
B3GAT1	0.77563559570123	0.00797617683177937	0.00814709304101065	0.0182104798803385	399.25971910498	0.0153643795959139	0.0110589243962851	0.00788334008267215	0.00865349838586051	0.00407083588610792	0.0231273430366043	0.0126052647675456	1.5462611912309
CCND2	196.472964114633	0.0457541515752227	0.34280933427464	0.0150694746615714	1.24812080901761	0.0310914059896142	0.00638674204212976	0.00511701931520097	0.167169234613292	0.0632640851823897	0.382033964343799	8.88926523283981	336.938450828361
PTPN6	283.855351278541	0.0151623048502033	0.0126592644634392	0.0331795284444746	9.34815638364005	0.024679106405418	0.00919142662340659	0.0306582377513841	0.00758534683076196	0.00902358965448837	0.0456688591982939	0.0275400518830629	270.318518713999
CDKN1B	176.337495551005	0.0180483833620289	0.0176946759873291	0.0245156321066542	0.111519046441402	0.0158198210888732	0.00643074296937409	0.131842599619983	0.0133029901919516	0.0149017936471974	0.0387368914153539	0.420315530212859	311.907826458825
PTPRO	3.10269442898374	0.00359654990469953	0.00774533197994616	0.0103262212564652	281.265861209376	0.00842372119092888	0.00314587762476525	0.00945183525958262	0.0162327092587561	0.00316964760546665	0.0123399823698808	0.00403272903261392	0.458901215670554
AQP5	0.449649790986836	4.30968445891285	0.0295790295773507	0.0708819361991051	400.86103751677	0.023627811127011	0.0171663059437655	0.0132164994791388	0.00576759794581398	0.0875475198747435	0.0264951902595776	0.0109368166210872	43.4249412894302
SMARCD1	0.763083529367706	0.0115412773112357	0.0129755904061089	0.0172050957145847	1.57506674869402	0.0254200269624605	0.0154351122855841	0.00979712072877057	0.0111748206164315	0.0118168985552588	0.0344397398094188	0.0169212294197774	538.290227241057
KRT18	0.0672521212027114	0.0790612828671008	0.0584717503887884	0.0258672557407658	5.03163487685572	0.0187677460058387	0.0123427756733709	0.0408497488315461	0.0176476013499941	0.0188074531799367	0.0434965928197353	0.0509709469870717	480.515257644189
IGFBP6	0.236477611257874	0.11456857504994	0.116203291480731	8.93555947867379	438.537731002596	11.4953731100477	0.511447009545365	0.0129081804286619	0.00460329861272179	0.0561091329000995	2.75479638725528	0.0167631986335309	48.8000565575594
SP1	13.931140860255	0.00910652521105433	0.0136190123523926	0.0796945155277448	0.375092117682672	0.0140592320008311	0.00678679720618191	0.0679219899426634	0.0137603968375249	0.00687518826795525	0.0191504295402085	0.0208913047191411	553.745970909971
TARBP2	0.317342800884907	0.0158603360017286	0.00988474835480204	0.017975013948514	234.043557900403	0.0197683767797925	0.0124297278159897	0.0161047473319292	0.00980726022565001	0.00838300721741517	0.0450400551336699	0.0264089135396321	222.990940355173
HOXC8	0.0979196467408244	0.00969749901076232	0.0248857705979476	0.012201698217238	248.36175310458	0.0355379224121759	0.0169369613673925	0.00905000297495679	0.00943619813004563	0.0441679009183854	0.0561925760746194	0.0105410758532096	147.232958932281
CDK2	0.463618616813772	0.00594182893210513	0.0133359961921963	0.00924691712134055	0.301785177455359	0.0258544750441386	0.0160967777355647	0.113821429365374	0.0231233670799999	0.00621969655287894	0.0536072943944031	0.0135554094310411	497.903589129807
ERBB3	0.0964299839514219	0.049844498482774	0.0366009903000607	16.2447130782545	0.712560441704521	0.11062495322426	0.0209930925943155	4.38970001928118	0.00412360629486181	0.181633633891021	0.0527934490433373	4.79183774805329	468.39136993403
NAB2	0.215876464923671	0.010753409157145	0.0128504115792434	0.0160909365872198	156.501152703761	0.0285651107206751	0.0137181197244879	0.0118984441303935	0.0080252014332446	0.00859322893271689	0.0430376233103811	0.0234684708161664	317.966349556681
CAND1	1.20146189803648	0.014796234915152	0.017160843379666	0.0142081938529456	0.221346810248425	0.0280841892211125	0.0130385366759509	0.0311745863415661	0.00844382540992683	0.0142358047138773	0.0973110311593543	0.0351304404408273	528.314383358349
MDM2	10.8141483908376	0.00930880573371662	0.0434015609613057	0.0369801061278316	0.241843910283941	0.0135977277910671	0.00917321210160651	0.108362512116408	0.0824704918228041	0.0160933647806502	0.0313964461589278	0.0155728230141637	519.373800972068
CCT2	0.683181391573866	0.0280419607022329	0.0641818719888025	0.0148839453272196	0.155192557706162	0.0981507415146026	0.0335863530420435	0.00922539736223058	0.0133181776059245	0.0298703064393823	0.266673372997546	0.0433286279448926	495.693759471306
MYF6	0.124870392516313	0.00930849290185023	0.00467694883944926	0.0395721903989499	383.375862298556	0.0140911056581417	0.00446692032544927	0.0112177332430754	0.00729892721982924	0.00361473574836889	0.0205410163274544	0.010315633197072	0.241919627139204
APAF1	64.5832844881147	0.00744906450141027	0.0124513569548212	0.0170613920043265	9.11678960178534	0.0109759227119748	0.00602089815568912	0.0119956970316989	0.00989518480069165	0.0090245549442007	0.0359179518586346	0.0112675265571683	316.680846027751
NR1H4	0.0652807238899009	0.00240958168983885	0.00316231346180298	0.0121830603444086	236.49176924243	0.00583105169737251	0.00279518309343559	0.00425648585937689	0.0031769427185164	0.00259463858143596	0.00809664858711875	0.00510025140784849	0.0672432599411542
ATP2A2	0.288032693103185	0.015188274181475	0.0141733702438329	0.0397923237899704	0.779563107593184	0.0934153785884566	0.0217562136015989	0.0477608502821462	0.00608559305526082	0.0110248884222359	0.178279266220603	0.0285016895458348	647.623116347751
CABP1	0.28976289647701	0.0126706409472661	0.00777352422760709	0.0201811063004285	362.363378836991	0.0211460364414834	0.013389275514774	0.0119468180811956	0.00625107364021676	0.00880873114609734	0.0404974763873712	0.0168037732516896	12.9397911612907
M6PR	40.8099273424771	0.0166087557661574	0.0141206521528739	0.0146024589705492	1.14102770537243	0.034520526429575	0.013743195741808	0.0185936891777151	0.018126127992365	0.00569724485948888	0.130030687918068	0.0229181305053243	597.060978117148
GRIN2B	0.549910680742	0.0053650697189772	0.00598425283132336	0.0113318108616795	340.940346654152	0.00996674606228969	0.00468384511876617	0.00898184262140295	0.00487872084235773	0.00430341945630538	0.0148944694825866	0.00630626265720912	0.135677946259899
SOX5	80.8807644640379	0.0201009267347961	0.0236364850497025	0.0930655811504158	288.867134132681	0.0118767626676407	0.00664797546533953	0.00579268928622611	0.00428168231914978	4.09282885859799	0.0175675470066248	2.80918068987926	4.74838678938703
KRAS	0.812829466419285	0.00995112355109338	0.0149518505672156	0.0222816892037413	0.392567535924578	0.011097887728188	0.00822490361076515	0.0151494438398088	0.014711718919309	0.0104215444689317	0.0178889586122063	0.022988819969065	435.231757731825
VDR	0.199458313588967	0.0156028385669385	0.0116015451246843	0.0254101937228517	30.5987238526586	5.97017681295439	0.228412748668716	0.0180028898101368	0.00631160308461449	0.00436346270669131	3.11651914315798	0.00355496234357609	431.831239909514
RARG	0.112802327823541	0.0205283785204859	0.0309799256601771	1.49092644575319	1.80298407306204	0.0336545269429423	0.0151137114830638	0.0207000768068151	0.00639803185144402	0.0115441145102933	0.0208897274191907	0.0125495927646783	512.891255200757
ITGA5	3.01160247744887	0.0216134238893885	0.0263147529390973	0.0226235745789757	14.3202913525643	1.15270323468486	1.15579537474932	0.00573788333275086	0.0190527339010739	0.00515415516583489	36.0244889019736	0.0141726636088656	492.678813531037
DDIT3	0.21872103398922	0.01646481571093	0.0114995049121336	0.00889807522761874	96.2459157457604	0.0229813454326527	0.00718291713850097	0.0183118515586877	0.00493475750227988	0.00859340398692776	0.0652907379405684	0.857515813841825	295.839920067704
CDK4	1.12555164484881	0.0147925938202882	0.01566142452935	0.0174767182200768	0.813900360936081	0.021693904090031	0.0100584524102545	0.0172509825067733	0.015166684085094	0.0150351870236007	0.0883256230372935	0.134872836826622	605.419923892511
KITLG	0.402105883004122	0.0309583374358681	0.396383467385691	0.0146932538253743	0.23379918180394	0.0117147503706988	0.00678598353109573	0.0966195101311945	2.60726151856967	0.00601470821964098	0.0299956632257281	0.44386783349538	364.967871691278
NR2C1	5.6537010277184	0.0331584391174393	0.0152578211395568	0.0190271470617922	0.0894930907989	0.0246039261873804	0.0143339360825327	0.0172007795652996	0.00792559283691223	0.0224290387069079	0.0474757718959572	0.0529863605169722	373.830895635462
CRY1	0.139949571876407	0.00999780001459931	0.0100080636646555	0.0115493638520948	1.229507273121	0.148953612916569	0.0499649147916658	0.0060306894976105	0.00757471106150891	0.00857034262595919	0.192096911820462	0.0161704691533325	363.229040187023
CMKLR1	148.951786140589	0.0088790305980444	0.00971572315668357	0.0112949744835351	244.960534530874	0.0132571921108861	0.00869205489740388	0.0181885730889747	0.0109269432812995	0.00691041080902108	0.0957009628197889	0.023193272917616	9.53025655391657
HRK	1.43153759382551	0.00959513596107489	0.0102278580649514	0.309121584477444	276.843410622583	0.014927819391244	0.0105089935981669	0.0220877858385305	0.0072674387424317	0.00886779950057977	0.0246876909082648	0.0144605362655303	294.978910161493
NOS1	0.0729731633487107	0.48525028181739	0.0216467676946875	0.0132696071350269	372.279278234462	0.1163193857129	1.38174239663304	0.00854773856924304	0.00401857900144565	0.0067642710023782	0.146474964621965	0.340797733241694	4.3786844368068
DIABLO	0.378804589199289	0.0218958915662978	0.0222242084126814	0.0145010662934121	0.138835811858939	0.0376013724331612	0.0249278439294993	0.0181291293947969	0.00782619172027676	0.0124225092572477	0.102505333469175	0.0528122936947356	479.021822006907
SCARB1	14.9798756340185	0.0115372765163414	0.0124753692572546	0.0256095126020561	211.758348132452	0.01905373923171	0.0443502008407689	0.0062362628137349	0.0102662603883996	0.00497670158218995	0.0308804215987931	0.0107602253755707	223.615199733061
BRCA2	4.02449722709892	0.00477601824239074	0.00595618066981244	0.00864181668912522	0.964918620090854	0.0076717912641746	0.00882292461693375	0.0444261488680881	0.0137494979681229	0.00503376762101422	0.0232609854064291	0.0134408187322198	310.049272198699
CCNA1	0.11159177646733	0.0266288188198417	0.0119101053909629	0.0136953376399925	335.95128964617	0.113975430588212	4.41724350870787	0.00498659361659562	0.00427785489870136	0.00642172043342223	0.30125574706326	0.0464688200696369	0.241060970816774
RB1	45.5863422425159	0.0161551256490285	0.0272850936475944	0.0196592745291775	0.108192805584805	0.0369037353788208	0.0225165390615126	0.045491050727642	0.0286001120557561	0.0109365881205327	0.0303620882214315	0.0213407610402872	493.301211013906
KLF5	0.101423672131435	0.0156273395373882	0.0101133292770086	0.454635503636291	5.46834189768661	0.0436819980620396	0.0160713344653837	0.0290942790913885	0.00543808309240782	0.00986059398614923	0.0313704854523414	0.0528585232709148	658.564223752736
GAS6	0.213229370057145	0.018172562413476	0.01310592706049	0.0193429870966473	2.958693417301	0.346769094125313	0.0622287223089344	0.00699218430123516	0.0054319243868476	0.00375719896479671	0.149058501307018	0.020980385848635	481.458224498343
LATS2	0.337520482397574	0.0138800636981049	0.00609343569904606	0.0853690563946841	56.2577227868522	0.0430128142874828	0.0197165417464921	0.00898889488963153	0.00704934120402185	0.00555975310200473	0.0432820398378599	0.0115091721421033	417.436185923948
CDX2	1.17805135726123	0.0166258443050244	0.0114031268250653	0.0276403588361849	462.766107407855	0.0323450588220481	0.0207012285244276	0.0194489313475493	0.00696545602641583	0.0096912663614806	0.0462664861344779	0.0198533734526402	8.71236359748411
FLT1	2.11257360468183	0.0110151365013112	0.00842342253957293	0.0355441622334403	2.12250341693545	0.0123603826119988	0.00558519640902807	0.0147934235814313	0.00461656318367218	0.0107259236519831	0.0935770894553658	0.0739131997836126	438.106112270469
SLC7A1	0.0650820225274516	0.0187166910552969	0.0117411952920922	0.432105211227556	2.2128471989877	0.583388166743362	0.0191695432723756	0.0209845202787337	0.0048453680295959	0.00485054602911245	0.0735931450953893	0.00751640836413842	555.479422081876
TPT1	18.4075934298667	0.0175333780519969	0.0174858354827646	0.408649284963617	0.385714830574571	0.0462477914736248	0.0244654984383964	0.00878062253286692	0.00723951440503013	0.0268833668417375	0.0225585296257742	0.0144457151435353	490.682768499663
ATP7B	0.15522515394527	0.0242000098066806	0.00623764364961377	0.0140502349485627	389.837685031306	0.0179784297948141	0.00895368312036964	0.0133705963551614	0.00606353985422982	0.00737339851587033	0.0477441501529158	0.0166999397412509	0.502275499631346
EDNRB	107.238000581087	0.00931393808792608	0.0135919104365373	0.275781743049434	184.620126062495	0.0299157931811003	0.0101962113381779	0.00910000830613615	0.00507496617838825	0.00938819588947322	0.319283727283625	0.0346271812326172	105.063081145123
POU4F1	5.6493725987724	0.0128979706907363	0.00833228021518259	0.0171380203319995	362.084265160011	0.0138702414408003	0.0101214931523645	0.0229163420447336	0.404240751785006	0.00610733148545045	0.024457211697719	0.0248658121172662	79.1712998696276
IRS2	0.27860630166642	0.0272375258306265	0.0160235925648177	0.0282074410368137	174.272227890201	0.0176564260589187	0.0409788342046787	0.00515209921777702	0.0196785620782409	0.0054108662841137	0.03001830087098	0.0257779379076573	279.68816572018
MMP14	0.178972016493104	0.022175858407233	0.0255543683288765	0.0113884093497173	2.57409983962321	2.5495502595913	0.0259324218765516	0.157823478836816	0.0219071688291761	0.0136339779097327	28.6365926241868	0.0204093781973563	515.469873735316
SIP1	0.16964880743457	0.00499096190503534	0.00707263380159297	0.028872837706772	93.6647142310178	0.0147533905993383	0.00820189044406286	0.00500206995666812	0.00335668085626541	0.00904110232002668	0.0120386821727589	0.0103827468968449	184.678460090703
MGAT2	6.71658999477624	0.00699209714690309	0.00591603159741033	0.0179691084786682	1.23095633082749	0.0223138372506556	0.0151767324201337	0.00764596791426095	0.00647571771540233	0.00668866837473184	0.0366402232601299	0.01148501044071	368.860994446854
HSPA2	0.0461596617822643	0.0179588826329888	0.0169556380039478	0.0481300897383698	4.39588420685928	9.31180969535329	0.126322402851101	0.25083202236274	0.00616162285718017	0.00515985516233492	11.0420616629702	0.0103163084594262	511.022320778652
PSEN1	0.719738180687715	0.0126490957937043	0.01371823175736	0.0308975321465371	0.842366604594609	0.0515507033059472	0.0168412376811919	0.015370986857963	0.00593538746547638	0.0103059316559916	0.072562286466653	0.0257264051103588	588.254556509549
FOS	0.122118209122636	0.0212658546954763	0.00718109063900701	24.3296519438065	0.396547367910032	0.802567566093459	0.0515922226140225	0.0161207125220576	0.0018646921337753	0.0260538377934301	2.2311734002346	0.0828732327931329	564.555020470728
TSHR	1.58648989447508	0.00398885496894077	0.00534429316161991	0.0100932465747937	264.291026611907	0.00612757050747493	0.00458798268189107	0.00751317875533009	0.00540532352001604	0.00263920320313635	0.0113601978785185	0.00374903345752785	0.0825575023565886
CHGA	0.418940531220258	0.0213658076684657	0.00991849267036041	0.0214371361482629	334.56633006454	0.0150766396187611	0.0104510526012011	0.0157681687250527	0.0051775596999838	0.00717929131008443	0.0240187708099017	0.0127743941477039	3.91126628524862
BDKRB2	0.0458314226314824	0.0272630049432309	0.0083784418329842	0.0636532670668798	282.938685705388	1.70210163113764	0.118201805911553	0.284329732381853	0.00218577970156804	0.0102363166064125	0.813535077659901	0.0110647474263768	159.409414972866
RCOR1	0.275065440779298	0.0225078289324566	0.0334635575037598	0.0620504711905494	0.137484766339432	3.31045595799072	0.351041280517917	0.0171945995625768	0.00339008593007653	0.00822157523566098	0.41213896494341	0.0830318974475106	507.419469967869
MTA1	0.535303900244973	0.0148044351711325	0.00775339223878729	0.0356003172489132	2.60118100858283	0.0267758273887624	0.0116035054614938	0.00894297152004343	0.00328059028527659	0.00802790587271233	0.0267116033993501	0.0359604120068072	510.161776824078
TEP1	26.9273247018903	0.0110958231138662	0.00774766911031147	0.0278596676643162	69.4902034739428	0.0222884214464194	0.0122129104016131	0.0120618877590584	0.00986992246085869	0.00404768692013994	0.0218239173562775	0.00875115681525586	383.615359005365
NRL	1.13769250134138	0.0144954304894598	0.00797716402186651	0.0183540621550303	372.737503511897	0.0467672795414212	0.017909955686229	0.0235313475991708	0.00581393912819982	0.00876397093135351	0.0273825044311684	0.00831488777748079	42.3250135714855
ADCY4	3.35257262130838	0.0116684859867368	0.00595029226513442	0.268381337574706	279.350433393766	0.0157083573642345	0.0135033512528631	0.010632750963866	0.0064836123188402	0.00969710337380078	0.0289048038297551	0.0207330866568028	188.133055838875
NFKBIA	3.41560286228	0.0145759166279497	0.018494843496167	0.0313457851235843	0.357167734335461	0.0536282086771549	0.0796788469344987	0.0299762106447037	0.0161086759817085	0.00815738192782448	0.054332507714224	0.0100710135405975	624.813973727592
FOXA1	5.01012629429733	0.0497433953951648	0.0715176543775187	1.436989320721	5.98097222587776	0.00573676217075541	0.00358628413090813	3.01829314481818	0.0371928153641834	1.13922250076304	0.0157861514502351	0.119547373694655	482.634837809793
BMP4	1.45258543877048	0.0119492412123977	0.00928427492226172	13.1130278297569	142.155935828084	0.00868023265370299	0.00418331658680748	0.00472277050374187	0.00438439677749425	0.0790788003002841	0.0937661161523959	0.131865384828872	217.306236378926
GCH1	89.2329869245992	0.00615912852790122	0.00833052581740421	0.0178530657250115	7.86040312600881	0.0127250827398083	0.00610140278557463	0.804718154413325	0.0120005930143401	0.00618967166888152	0.0219848079371985	0.00743206356702443	293.886537245903
DIO2	8.46596793859591	0.0147464042717013	0.00764548879483704	30.5960002032923	10.8978507171542	0.0419668131259704	0.0053860977378277	0.00687813713940315	0.00241569673035327	0.00880023236514308	0.0584282488228276	0.0231810173661641	374.81722940651
FBLN5	93.9378556694144	0.0146713590692389	0.00472983572695916	7.72856610692237	32.3358531339491	0.0345079987390108	0.0112117847765734	0.00549670739798993	0.00758919490227696	0.00635741984333588	6.22338962070943	0.0296441073540709	350.662099754826
GSC	0.421599264584748	0.0140333754313895	0.00632281538084765	0.0284810330865348	272.278857739564	0.0269862180443139	0.0148754040527263	0.0118236757831955	0.00621330898630224	0.0072339918122802	0.0462291061205252	0.0146696549030696	158.5752566392
TCL1A	266.060487247526	0.00283959898002298	0.0062324002472218	0.687838934839645	148.728081071273	0.0180892589470353	0.00966525556195528	0.0026584961395963	0.00537681092191492	0.00247198824988307	0.0073789942860736	0.00316815792058464	0.0453910552141737
RAGE	0.0501388076469141	0.0150896036660742	0.00900137780792614	0.0163180915128234	193.228353796663	0.0306914965393606	0.0116412575055473	0.0242853920401505	0.00615181382488782	0.00874638172868896	0.0715609148889248	0.0301819519674656	185.998218883391
CKB	0.0863673510109513	0.0313250306262478	0.0791304638394747	0.0152862750146568	2.48412087457192	0.530486719539198	0.0208356015369999	0.0171987693952949	0.00907903585921268	0.022574281747167	0.0417343473993479	0.176223467721077	452.620400866645
KLF13	1.53098978558411	0.0152177060832243	0.00904358854207094	0.0256528622568973	5.47578580330812	0.0533406940993904	0.0192320297465204	0.0093327105702852	0.00862076977149631	0.00727909438541154	0.0344967843226772	0.0151481752093873	550.016678307499
THBS1	7.41178210473313	0.0184891079342684	0.0176254368485037	0.0650955661276234	1.94498969157033	5.2023739968023	0.236470761674313	0.00717636871146759	0.0137833695671972	0.0101218928557342	54.5863237138989	0.0188731569180839	523.409132251396
B2M	116.535211485618	0.0564814759810646	0.0147937923006509	0.0225458348506955	1.6717475817251	0.0492111027740611	0.0150217719015849	0.0620355318569163	0.0145742449443783	0.0100524946954349	0.21625483936772	0.0155195649341555	548.266178996441
TMOD3	0.834310013789492	0.0176799209446357	0.00877890450759619	12.4890765978673	1.34640270798055	0.0935290718808848	0.0250436396941247	0.0223647901131221	0.00437708851404886	0.00624371145477502	0.117111887851711	0.0106037705400285	539.16609973947
LIPC	0.124674430348966	0.00658633968344711	0.00616572748982287	0.0164334304093678	274.378428857408	0.025080657371834	0.0076607004814774	0.0118556128501721	0.00555201757362945	0.0035334950140156	0.0236963537139833	0.00747515048431618	1.07078645008792
TPM1	2.82339418920099	0.037934128556468	0.0273593018406666	0.19965370694341	1.45101295745054	0.0398788038324901	0.014312095594447	0.00874243212740201	0.0117211936842872	0.0126125609186043	38.2002134032852	0.032235586889283	484.238416867366
RAB11A	0.891037747339333	0.0161953853338896	0.011221553852595	4.08156351026115	6.76410535521198	0.0410904496141085	0.0135589718439271	0.0140856757966298	0.00423472900567105	0.0103229260095729	0.0330374704403144	0.0133677898352204	577.729268047497
CRABP1	0.202776344191768	0.024700820072523	0.0129070736051015	0.0374456354280766	228.036135501125	0.0153931518228745	0.0113904429989827	0.0068897926832737	0.0203357106585899	0.0773974605014626	0.0246276251866597	0.426752691509034	143.79196785038
ISG20	86.9039787535795	0.0277160613631212	0.0105503635945592	0.0203698690541553	263.227418539422	0.09807214407219	0.0724998113055222	0.0272695427835439	0.00762164627872731	0.0049390064043758	0.112133355316118	0.00916049282210034	93.3405192389185
IQGAP1	1.57468489208292	0.00945094988248183	0.0101250144903983	0.102042865310244	1.36434154799473	0.0267319683885103	0.0289335619352791	0.0137552064158023	0.00894391507989976	0.00730402534390581	0.0697234389712375	0.019712260177781	658.06890885063
IGF1R	0.120227664788788	0.192756476882292	0.0193325689768003	0.0267908588501971	0.538550604150666	1.7551031540871	0.16076404083816	0.0129087123203589	0.00567926730938898	0.00917107579751067	11.5447526579004	0.51317814903251	466.163639499061
BMF	33.8398531788346	0.0190009849689394	0.00820319046787066	0.018261387410891	363.509746276422	0.010998998729245	0.0111118186184778	0.0161421504791777	0.00654604843596708	0.00686837513369224	0.0931385012622122	0.0254831728674111	24.9336921813051
ONECUT1	0.522631571035859	0.0175639820886691	0.00864833381726883	0.0223693409980778	349.621512635674	0.0140600647929932	0.0126693440394344	0.0191784608416452	0.00943860782101703	0.0106846870739326	0.0395688595166977	0.0124570724040873	121.226118665473
RORA	15.8692520421883	0.0100367037064013	0.00692346756305572	3.50840066040893	5.51263225156691	0.0156149847038028	0.0120550907192514	0.0491977188412738	0.00385026122321868	0.00484335079303623	0.0331632164456831	0.00714603176269646	463.844862918357
HCN4	0.778971432160561	0.0137615336523628	0.00799634305980588	0.0195776058556309	352.402548092279	0.025614887512864	0.0106123655526858	0.0181917014809643	0.00627869847458487	0.00767539291706746	0.0289657117002361	0.0185558482656407	39.9853326777892
CYP1A1	0.0288269927990107	0.00403609223591585	0.00425715229558402	0.0581827850779582	346.13922482589	0.0110525525051816	0.00631258392864304	0.0052080651771824	0.00739217741962276	0.00272984241510077	0.00843616880246913	0.00529980494239761	0.115923125531481
COX5A	2.67164068139947	0.0225403850644294	0.0182304495365618	0.296822733272962	4.18272491218199	0.0193589985793847	0.0150642292436487	0.0207673157887281	0.0105275535464362	0.0110438222402421	0.024950962501157	0.014529462449471	653.57222627233
NTRK3	43.1239557650057	0.00893868512484342	0.00585414381132768	1.70417017258962	341.504107764767	0.0110893562116634	0.00723149126269205	0.00649882341522041	0.00445926675708562	0.00325797352962303	0.0137471670389374	0.0150361475184187	1.08239906274559
ANPEP	0.290577128570055	0.0108204340634988	0.00625445326262488	0.0264586189795877	46.4478296147661	0.0403085559244689	0.0199973261791169	0.00524018584428201	0.0044136314587525	0.0080046611639753	0.320147386802017	0.0389835070637359	415.525947095979
PCSK6	0.0801877488530554	0.0313869007296512	0.0151543462948205	0.0467439083682525	260.220559868834	0.277538525311431	0.0712117534782968	0.00696920316162545	0.00428205708012867	0.00794855995226666	0.106043721646136	0.0186385704651829	194.252446039875
SULT1A1	0.739222881232297	0.00892811094899927	0.00681327656494927	0.0330233210801909	195.038017964326	0.018382119347735	0.00880600872985605	0.00879528639560422	0.00418326656497339	0.0055886885402385	0.0144299558278563	0.0132747867406357	201.065124384824
SCNN1B	1.29991065499212	0.0362691474538359	0.0100445280398083	15.2696101645027	316.730987046757	0.117668594852883	0.0331513563440269	2.88833364380791	0.0100182115813306	0.00649402646196072	0.0398677258731796	0.0115625862907483	153.609512214376
PLK1	1.99828028242641	0.0104078735184409	0.00834152445182715	0.00804986247281789	1.5102304378427	0.018973619666255	0.0140058770012557	0.0222548066496309	0.00929499723710269	0.00610659941002572	0.0353431291894318	0.0171907117130568	547.67983355965
IL4R	89.114076171369	0.00847623124966655	0.00893345017295752	0.023474376775746	1.79474368525647	2.3748500494419	0.122241185582516	0.0772961696216442	0.00520654683672353	0.00363752105320987	0.0865414273370283	0.00387698003831495	448.780664927721
LAT	169.361063492972	0.00977675674175131	0.0119086672963245	0.042886305274886	307.039769975451	0.0295180629530874	0.016417604630085	0.0176586296224266	0.00944538914677001	0.00710473905614332	0.0244473847422404	0.0111007819816233	5.63843899859893
MAZ	1.16920406407222	0.0143388072365459	0.0131468227484221	0.0168208628644777	1.78478811587551	0.0338008428342065	0.0162775090321565	0.010138418489967	0.00632845869966285	0.00715737568654278	0.0382061873059123	0.047976933977022	510.588444602449
ZNF267	144.661071041829	0.0193415598712402	0.177144850275336	0.00724529886825936	0.0510524284654891	1.96529531013186	0.277680868980046	0.164390955602751	0.0232639186672321	0.0238358472107681	2.31763379827196	0.0566644241801251	270.70061863895
RBL2	103.560650781661	0.0900402311828043	0.00959771115899081	0.0233691875738214	0.108514419491313	0.0194787742256517	0.0109591176425322	0.0353881146994922	0.00757439451020334	0.00809407989506557	0.0376636888033734	0.0580649328311463	346.795405809644
MMP2	2.42356698444873	0.0239248119117062	0.00728927155283262	7.70155454849781	59.4420083884331	1.76184978596897	0.0406462173198519	0.0059243937499414	0.00454540971236623	0.0120861537040984	62.5886546041281	0.0520668370410123	432.005803076924
MT1A	0.443820215469259	0.0375907878287946	0.00882610213101563	0.0277504054955506	314.54798790657	0.194283221921539	0.0334027952110169	0.0215743055545607	0.00675586206786395	0.00407965234653725	1.10277334426586	0.0151833365064904	205.987557747492
CETP	7.3511583413858	0.00553532691413613	0.00725589948099099	0.0184678585774552	347.011839067183	0.0121853475033444	0.00560206945412003	0.00763586413175468	0.00742021066078891	0.00470334984338029	0.0116594883806746	0.00621766567762766	0.508548878233779
CX3CL1	4.5240532484193	0.0483269412091398	0.0289885381296087	0.03639714564149	336.404933812008	0.0175751492610872	0.00873321915817127	6.16079816141535	0.0269131160306367	0.00493354620120918	0.0241482025323313	0.0114289718075318	123.751957854476
CKLF	70.3689462942065	0.0498687008306026	0.0167399800331154	0.0154683056573615	0.143527147772668	0.0393705787869921	0.0182861572841016	1.53091034995647	0.0131579605425894	0.00903089049913524	0.301340779973969	0.00871806245951543	333.791770997864
CES2	0.288883183983764	0.0385110183851432	0.01063523225238	11.1100505169431	21.01790656389	1.57457906412925	0.0523650716639914	0.0252162812350844	0.00387173943100065	0.00549029280027038	0.0451568412430119	0.00599909699089728	495.479601208447
CDH1	0.071197903292974	0.0502565654321235	0.0161825010352095	0.13635603991211	0.633115056084579	1.06746991994938	0.033300904761828	0.119968362789282	0.0100587627713536	0.0104449776890332	0.0807004717533412	0.0435423134400515	597.973611116493
IRF8	492.759417336409	0.00930836726198893	0.010256812770155	0.0395897278581324	4.9292437027339	0.0305583883265869	0.0192926711665806	0.0118878775340455	0.00933508220453922	0.00900268096665445	0.0387907439603669	0.0129807371914933	15.3348434884167
FOXF1	1.0033003985168	0.0150255799965922	0.00767137162635924	0.053559015373994	258.619370242534	0.0170197506495982	0.00730292031047729	0.0104494414298032	0.00818748660084783	0.00605512506096243	0.0253551879097602	0.0208709265254108	209.397160089668
MC1R	0.356716771859726	0.0225676469668901	0.00992736084386452	0.016976853709935	364.361423272576	0.0670190403527323	0.0236807690870545	0.0184524730094999	0.00538456848190525	0.0169201563233309	0.101663718582876	0.0222019551652903	113.506749328814
CLCN7	1.9178132638692	0.0136249033604122	0.00853378009281096	0.0359119696202964	34.229733141081	0.0241823280735802	0.0127231196683692	0.0126171923942278	0.0107536910472791	0.00768597303874695	0.0236252455171981	0.0118249316706855	478.472467276212
IGFALS	1.02269798543921	0.00568323551582876	0.00706358851014128	0.0289294916759291	471.733075117386	0.0209792803721888	0.0142563582122033	0.0119359867770126	0.00989227983206163	0.00544573931392904	0.0278914056487529	0.00799533000031066	1.25621542383093
PKD1	0.27345817031672	0.0109578486397801	0.0104181879485425	0.041022927443535	212.832426328851	0.018376925873584	0.0114700753214009	0.0111559762502616	0.00632806152425293	0.0120983905175241	0.0332202854388454	0.0235256491270747	267.426375560346
GRIN2A	0.45602404365419	0.00598537126624159	0.0210243549891511	0.023319971484152	377.380456876346	0.00945288901603332	0.0117748057054784	0.0119488678977382	0.0348533875353633	0.00432763091635597	0.0208965225095944	0.00528478366107254	0.435381913309624
SOCS1	15.5656122751084	0.0089714425015978	0.0207469113115326	0.019634267803239	128.921051326424	0.0212272002812403	0.00788988328530584	0.0101010680575806	0.803336266256263	0.00390851512193087	0.0163818346954652	0.0100785758314853	326.035004580528
MYH11	9.20246422458968	0.010755833106073	0.00389752912440763	16.2058554186338	191.510130660717	0.0130597052967976	0.00715528738707964	0.00859216443129703	0.00562798397060014	0.00488346265243998	0.0264317200725416	0.20575094970781	222.995338121269
PRSS8	0.051229055314256	0.014808640979515	0.0085160800242626	0.173380221015265	18.3014981088561	0.360783233119804	0.0580702634179025	0.104062161787201	0.0101163324963115	0.00413407909999769	0.0272351487795518	0.00375995265051914	496.735798882416
PYCARD	3.60900446998804	0.0167403035109559	0.0139702797861184	0.0423461661747765	1.8955201230562	0.0275293146575649	0.0120660583310937	0.00625468784850721	0.0263173409295722	0.00500231552893263	0.0188580598722543	0.00814686952594012	507.64277443576
COX4NB	0.210229839562746	0.0150878759675339	0.00649473287648689	0.016280669002088	8.86116445145353	0.0714385718646822	0.0207726150490165	0.0155252946249201	0.00519164570645665	0.00701772569043267	0.0338427690603813	0.0125670971515287	426.619941879604
CYBA	112.705790908426	0.0213483669672236	0.00878150264283892	0.0271502576372515	204.587139534434	0.0362713056579401	0.0375354242092841	0.0132914325206783	0.00525270641760027	0.010268964540598	0.0513906695552925	0.0204156104756288	144.076419558248
APRT	0.99982624211238	0.0167681773134132	0.00826323007201326	0.0358046592154227	204.743200713439	0.0352720237614584	0.0168049736327885	0.0220300891219209	0.00394009165950951	0.00735356766202088	0.0232784456912181	0.0131102962370187	306.752442387251
ALOX12	0.470937973248751	0.0227449356581823	0.00834789357015579	0.0706577441524203	390.330240354701	0.0285826922311853	0.0155643375653616	0.0188938274534313	0.00480948922661321	0.0164963285469009	0.0273064633126968	0.0106807518384923	44.7312022287773
SLC2A4	0.377465082646242	0.0121500531366022	0.012676150966465	0.0216887489898042	387.616394042442	0.0127920647967275	0.0061013353756645	0.0339864987063843	0.0107134638100834	0.00681062457208796	0.0176483117190173	0.0119524031767102	4.82716005879857
CD68	103.63517982425	0.0130617790291323	0.00817613614778447	0.0370750707243616	51.896859489693	0.0451670618855426	0.0228563037830953	0.0248397039792114	0.00957772593798157	0.00473840622577098	0.0957039683456627	0.0104502383743832	485.289976693217
SHBG	0.209507262684649	0.0088259022705243	0.00557739375326849	0.0227835627726236	424.597257154545	0.0170648611645399	0.0114377188546292	0.0106469856321089	0.00610946746660558	0.00517142759932439	0.0295403367625575	0.00787552801857688	0.513461582501733
MAP2K4	0.399814023102398	0.0201746669807992	0.0158128059767884	0.0509285997633383	0.502193696968903	0.0907761660112879	0.0329876532591301	0.00621124074200882	0.00491697495530809	0.0124087970478957	0.0664058083603482	0.0517819660806854	465.543918545941
TRAF4	0.615679045657939	0.0146986578113895	0.0129015425846499	0.021295243265041	71.296849582237	0.0177502609574851	0.0167837698648785	0.0157481749720161	0.0140622431632837	0.0132920521472442	0.0290358758882173	0.0166766767897925	457.374383262969
ERBB2	0.300066075420946	0.0159412867813701	0.0111168551363333	2.00118807744845	6.31053772006556	0.0144622081183626	0.00805573088535222	0.0206192059295112	0.00840615940184459	0.00967451254776576	0.0174750943582861	0.0246799961442241	544.117206488561
IGFBP4	1.34533361401099	0.0323382479306717	0.00641039324738722	0.0583604814090071	17.3361381569258	0.0177729211692824	0.00663487314305562	0.0122068371341321	0.00543117387484862	0.0116560538148491	0.17951636708996	0.0423408164030592	643.689411534559
MAPT	0.109104376951317	0.0061035495660434	0.00461151288548737	0.0571634018279509	377.86578115391	0.0151203750605945	0.00789908639192099	0.0110564188177818	0.00672382521213793	0.00495428237132575	0.0122296436260112	0.00962042550106998	0.534370006022734
ITGB3	0.223338987380825	0.0578988129237129	0.012026172349222	0.0216811049635259	209.927269243757	0.0728596568966679	0.159603504662591	0.00526194964855764	0.00561424624314669	0.0130422108184092	4.65393280487336	0.0278953361582547	193.888835668941
ABCC3	3.79190029062627	0.0701098046892364	0.0144020175398989	0.223570005804901	215.431471129977	0.0128633638902404	0.0330182106324104	0.00882663895974381	0.00803951733181687	0.00513692658292297	0.0175554545896163	0.019423775909108	273.222451027134
HLF	129.886106104663	0.00779237017808755	0.0132178602661527	27.2905668602087	294.111803049523	0.0104486745736744	0.00636163303552228	11.3759658824874	0.0300079948278906	0.00489928064196338	0.018153805687937	0.0196181002233155	8.12861367954693
TBX2	0.457679648918707	0.0114481819937564	0.00827445945802821	0.0537591640304807	220.796521294422	0.0186621939712536	0.0083056730898007	0.0103862575259987	0.00703027812309682	0.019235440142551	0.0204321579333959	0.0277367899079506	222.194311895669
ACE	1.93280851942189	0.0114731828301877	0.00801451596080575	0.0254816306835887	308.210398638158	0.0111874460448564	0.0104761344589865	0.0157382163031509	0.00739520054900565	0.00700512445002499	0.0550261823872444	0.0148737307444633	73.8163117659382
PRKCA	103.672622456217	0.186004070694154	0.0408381006353581	0.0121669359767658	2.22315051846737	2.03184286192191	0.986967011166823	0.00304912041218875	0.017767246183002	0.00387634314490889	1.6389624388193	0.113183430198009	324.257013069347
KCNJ2	0.848578989786887	0.0162352639359297	0.0253083370057927	0.0424955079868302	312.721291247822	0.018544365482245	0.00557747346605134	8.22319819532274	0.00506697440946436	1.10953211276197	0.0581166916032859	0.292304709800387	102.359716865375
SOX9	0.137139242561943	0.0114569795275751	0.0330729043706763	0.0209718446631402	136.082170071323	0.0754621344842843	0.0779120330089238	0.00875669329237047	0.0178022457267131	0.0070894205305733	0.0528824428390674	0.0145538640449275	382.726764962072
SSTR2	1.83701095931162	0.00968211775998652	0.0204854948755919	0.0206439293327616	395.437985270703	0.0146709472032061	0.0117585052927451	0.0116762416355471	0.0766985001932712	0.00480115650111226	0.0209032149318347	0.0101090729243823	6.51345945587907
SLC9A3R1	3.00604887166038	0.0146795754212903	0.0104580566750876	0.7820706383335	22.3897068811108	0.0087627711296231	0.00751614640235221	0.0500564236261568	0.0158219839349786	0.00714828713517793	0.0130882440224961	0.0161531415219001	628.451789462313
AANAT	0.217755467946964	0.00679803099829936	0.00595534707558689	0.0224934041428349	386.115160749671	0.0278506998913625	0.0129161351158434	0.00862443762511355	0.00480069179924587	0.00381197425304797	0.0238386651230332	0.00780022565015289	0.571698519696967
GAA	0.440493056870679	0.0127827059185154	0.0107652900768359	0.0195539472898777	26.5985383012596	0.0219797556243667	0.0153009659940581	0.0183316556030683	0.00759885898754538	0.00775216491689346	0.0478381836454241	0.0219773402332047	464.68806553584
ATP2A3	223.029799814006	0.0355331435465118	0.0104439704413402	0.0886385736426762	230.296170376034	0.0517840856388311	0.0346710059324721	0.0102269116917824	0.00543126429519317	0.00874924662518821	0.0254341267874234	0.0175208564840568	48.9283830705743
ALOX15	0.171176342811379	5.23980378204744	0.012387498677567	0.0132478008192904	359.475553126428	0.0188156598199081	0.0079246196248555	0.012520827965437	0.00668749424671021	0.0377249693013962	0.054860218297959	0.603144575315784	5.60541063024412
CLDN7	4.30892230498107	0.112256387574771	0.0343996644713406	32.8043921430629	2.34097932245638	0.0129367361993813	0.0108356718435432	12.5765207323152	0.0488182103707563	0.00989767019344471	0.0155952416203593	0.0256421313893961	555.499917324386
TP53	146.042125717804	0.104133793331747	0.0454035227036603	0.0634514371243947	0.325364726061917	0.0201824167927835	0.00823852134521765	0.0413478548427186	0.105390219474567	0.0483496889875139	0.02005579341287	0.0217192164048777	375.784231907973
VAMP2	123.188848071073	0.0340485373513685	0.0116950813457908	0.0960573562255064	0.326406558896066	0.0891847356162355	0.0178384133618181	0.00569545280848393	0.00691578987582745	0.00755407934803594	0.0451798210327027	0.0203464001231902	363.721729138131
AURKB	5.64717882830068	0.0123790259708426	0.0126938746055541	0.0148960720195267	45.914248578921	0.0175198089090892	0.0126238670370869	0.0124574104165464	0.0168502451259367	0.00975907217246137	0.0334735260541585	0.0188255778879736	483.048173772347
PEMT	0.529463100304232	0.011037544276052	0.0194432190147598	0.0727996652100912	20.2009564340184	0.0286555274276191	0.0152580519060177	0.00659100385461508	0.00802709872672219	0.00909521453988386	0.0300569302053087	0.0215419157694147	514.079712418345
SREBF1	0.413729392791094	0.0119286603571553	0.00743776586295327	0.0509422183130798	96.3012206786399	0.0185572105406327	0.00901573768511989	0.0259589386608976	0.00959597386000746	0.00687845104809427	0.0245252592031496	0.0156976110876988	423.062547719736
ALDOC	1.49551393068996	0.00785580003439194	0.014654664499744	0.0221950465188163	159.520550197705	0.0430885579890741	0.0560973039943412	0.0101305618217346	0.0140053966982535	0.00447554203851262	0.0193899832422227	0.01430099446396	344.252194092351
SLC6A4	0.142641923953346	0.00649399629622014	0.0283642339116986	9.69752669659963	367.523211604718	0.0186298553497497	0.00785268824879745	0.0122364669643472	0.00712418665011774	0.00396327666772778	0.045779804889717	0.145607201232244	1.13206588332739
NEUROD2	0.165070919657384	0.00802857253942187	0.00728436661274029	0.0190500569187531	381.021962837296	0.0327931641482931	0.0149306819654564	0.00914141432652979	0.0072754041442296	0.00849008707290355	0.0264587820692617	0.0220424803156138	2.72576597449524
NR1D1	0.32335524711469	0.0114633777142603	0.00869122022460182	0.174142570560603	242.744784374247	0.0151301898383081	0.0343429007690251	0.19839901554575	0.00630037650927804	0.00333715059776462	0.0300684475613769	0.0107136659180513	271.741906738284
HAP1	0.149489848985173	0.0142425257080486	0.00996041224874439	0.015054658932268	321.529096556385	0.0115310398451464	0.00985180976586962	0.465695671399616	0.00678975938349226	0.0113173955614041	0.157445397457154	0.356678639446566	101.688918353941
JUP	0.0821227714092702	0.0175194117856304	0.010716338103785	0.234714128454982	4.96995426234409	0.83980885254349	0.0417795056335925	0.0309197282811157	0.00917350664516267	0.00979737167656206	0.105520227189953	0.0206180734885927	704.482757091504
ACLY	0.306410663915172	0.0179029837948423	0.0162762533897699	0.0096239564756474	0.139973834561805	0.205666848752012	0.0373759515338754	0.0126474495333303	0.00720133995663576	0.0163080081410148	0.290158841324638	0.0384263047834685	549.145904175496
STAT3	2.26851195323265	0.0130750912699244	0.0128257720673634	0.0156334332189195	1.32790790913496	0.0320324969011663	0.0134981065921949	0.0312359553183443	0.0280851858923794	0.00946324733903667	0.0427555609150188	0.01973871091084	679.282220319181
BRCA1	0.713899603928421	0.0109080754604329	0.0188529446757238	0.00829275062855931	0.520126002473896	0.00507904514159761	0.0040922214281188	0.546796405562354	0.0290148790466484	0.004160634440789	0.0238508663419206	0.0537280936643136	347.18437390658
SOST	0.936342517719384	0.0100031463618675	0.0135161605557191	0.0415532004280733	408.875076726699	0.0248212830674373	0.0132957688354946	0.0149754710291872	0.0123369251327782	0.00674039054057772	0.0365833517968537	0.0215988323817048	47.3949183380336
PYY	0.403476334741663	0.0111010831721773	0.0107018921861756	0.0382544940570323	269.325441444719	0.0255556130141376	0.0115866540612402	0.0126794058597602	0.00788146960573998	0.00627368220794084	0.0316681546419657	0.0118017094454884	234.59899297901
GFAP	0.193576301685549	0.00772597985813349	0.00796645558879326	0.0200551756676665	412.910002271686	0.022770297142437	0.0102555320047916	0.0102483707195104	0.00516218827901203	0.00525907513959224	0.0264483460985024	0.0108923058172741	0.940686540050873
HOXB1	0.417260436774783	0.00993701121168585	0.00737811969815275	0.0192251643902915	358.639430547524	0.0128249981597895	0.00931505349087341	0.0170024644011934	0.00529402820269518	0.00417631816570349	0.018158195185027	0.00918761702115419	1.83379959479388
HOXB2	1.88443429190004	0.106921114738629	0.00979450709333017	0.016754374454712	279.297248663168	0.0156517545376996	0.00727475524929006	0.126595767130043	0.00563261226704045	0.00514502123428948	0.169941433822634	0.0248851418564001	184.84562517127
HOXB4	0.565133728228974	0.0222672275750428	0.00869651470314425	0.0376053742308091	187.284890802345	0.0186467620400076	0.0114428674842658	0.0157623345483675	0.00617636077221284	0.00646194903979137	0.0423207069396478	0.015554107186356	262.483788346384
HOXB7	0.168763680022942	0.0130455115817417	0.00590930880767702	0.0124613200537946	193.046999299079	0.0143292100254766	0.0080014756474042	0.0214156792902665	0.00567724507039238	0.00637981575512604	0.0416313012850789	0.0330251318943475	145.804771666263
HOXB8	0.298295672833149	0.0177326812778236	0.00736263966526741	0.0230439679899922	312.189592278105	0.0577482069025866	0.0283092158181386	0.0086647930877577	0.00569275050799684	0.00458706792457357	0.0386657169405423	0.0112171973507598	30.5347587907956
GIP	0.160888208944499	0.00752339675375585	0.00606889667348959	0.0238414907481908	339.073042013136	0.00959754592124459	0.00535306062932099	0.00777987851148737	0.0129784204912499	0.00336418706130164	0.0148203687524947	0.00760575458886379	0.203111830541624
DLX3	0.209699106002092	0.00920229888183036	0.0217930351069176	0.0201401350681243	295.429607005018	0.280154088957787	0.0398655585580275	0.00620637292074462	0.0080044064942201	0.00629570814344057	0.0270993123667129	0.0090880074341948	94.5682778593945
COL1A1	0.337310835693096	0.0115326028670549	0.0190062001036224	0.017861407917784	45.2891264759446	1.26290610818108	0.0109827164566267	0.0179531636644695	0.0152301432005175	0.0368886696924685	67.8204191462436	0.0898686088596868	521.858052662531
TRIM25	2.65540838141793	0.0117043348534247	0.0090394921686536	0.0442083256307049	6.00282123465499	0.0198303770414659	0.0152853158059751	0.0130081240899258	0.0076765755051182	0.0102911441243463	0.0204762651807776	0.0134414004472782	535.300842961555
CD79B	257.991649203134	0.0041184662781356	0.0062304541775776	0.12858730177187	187.460121582694	0.0254301561067455	0.0185568145033744	0.00460754747306956	0.00484237480424105	0.00411083349222167	0.0122072185580055	0.00830664328386367	0.236550079473717
SCN4A	0.528670595298467	0.00961033063908356	0.00632885001689165	0.026863891271185	359.286956086291	0.0218011003145585	0.0100764032020795	0.00720989818453241	0.00571504301977007	0.00722117696994823	0.0274928984292005	0.0247001759198786	1.48821075348514
APOH	0.0793762394145001	0.00485898623949553	0.00392527470170122	0.00877915310932455	230.867135001879	0.0161784845680854	0.00562430843023087	0.00534263863483935	0.00478452680260036	0.00284176594749825	0.0206636367242064	0.00442410614296647	0.706919606893938
ACOX1	0.45774617751237	0.0188780167201886	0.0110626630755347	3.1063331680336	0.475529994871383	0.0269818727967254	0.0118912611025042	0.0133455813716026	0.012756987193114	0.0241395535806807	0.0229888207538033	0.0301510798585421	492.383494307947
CYGB	0.647600458605559	0.0125904210065013	0.010116443750839	0.0177896020652122	241.647860815435	0.0197283236323784	0.0129148453035194	0.0059021129457745	0.0103812513500637	0.0106301931030097	0.0799182308035847	0.210036062172295	216.384728340336
SFRS2	4.65893744408368	0.0133447903666453	0.0155262951843278	0.0255099114986137	0.35640554558304	0.012731876077923	0.0118758807702117	0.0230102960153358	0.0115992428153083	0.0164443131632465	0.0239958327913547	0.0213378169370221	580.207113824594
SOCS3	0.189639317835332	0.0177615912932504	0.00708853074587279	0.0317465733574374	32.0276683400855	0.16443792736024	0.0380259609861288	0.00859707739885457	0.0037234299324245	0.0123201770126519	0.303391980047406	0.119450685421788	435.65822546494
NPTX1	0.282121287038222	0.0164122567615471	0.0145660399740603	0.0246822195783839	409.62277378354	0.0339701191674835	0.0163799653698026	0.0102147221160305	0.00888698072786885	0.0253993237937396	0.032451632195136	0.0151776356534983	19.2736377302261
ACTG1	3.45616009699982	0.014137496437942	0.0107391076316016	0.0790787654315222	9.54820077446759	0.0412600087122249	0.0153419438219047	0.0110385506404049	0.00913946658608018	0.00786120957875417	0.0710459203053785	0.0228461256240029	805.646521409405
STRA13	1.91989540399154	0.00840489811058314	0.0109571505969381	0.104685201748337	8.25827560295322	0.018203993184696	0.00675208998047262	0.00753494131463372	0.00635440024007132	0.0109934092511098	0.018463218525545	0.035310621896155	440.465954558563
FASN	0.171205251342918	0.00689915519003524	0.00941444189340689	0.0782118508885643	49.5322377255256	0.0479269264203151	0.0183788886070524	0.00969014872354504	0.00475526542845809	0.0129671050874079	0.0317062278587925	0.0246038052299693	460.537584818299
TYMS	1.43772165411252	0.00867691466585908	0.0101498486169106	0.014019618980434	16.0000619770461	0.00903194515936842	0.00710860020409947	0.0324752636861852	0.0160044949936343	0.00540852629734507	0.0163966483473204	0.0164253704338951	468.238432518674
ADCYAP1	0.230007506935993	0.0128649542634219	0.0091750174154187	0.0189228416731267	344.004858982432	0.0486524622574768	0.022965144557316	0.00942570467051752	0.00514683174311713	0.0076465224260833	0.14354503022312	0.0281594961660416	28.5919980719462
GNAL	52.7076533369835	0.0279278959260143	0.0436844153406705	0.053328382931731	52.6845704473377	0.0224733218885774	0.0265143763989173	0.00981009335997289	0.131527972133914	0.00414554087281419	0.023026082955973	0.0102445839967963	322.958305328844
PMAIP1	9.4095416166168	0.00666381907125421	0.0348173098947217	0.131509329182892	0.324879262863261	0.0197183466975891	0.00737063794423868	2.7951127074556	3.33354777320542	0.00440939591581046	0.0238792145670526	0.00248272790785203	442.126503429234
SERPINB5	0.0551844777824898	0.0157995463317739	0.181648698970875	20.5898782550067	2.23836166320724	26.2503353267602	0.0398355945528331	0.776895808262114	0.0112980009041335	0.0134197758164805	18.1736940412148	0.0142595652734398	469.117451770862
NFATC1	101.055816907862	0.00922160969448364	0.0220007158310965	0.026154939048448	139.928286994315	0.05430990429834	0.0296947382045507	0.00812262695086506	0.00887767776662384	0.00691523729124486	0.0241343285780032	0.0230246970127151	241.902146410452
LAMA1	0.0712191386651959	0.00528864234581696	0.165045897623589	0.014766192909621	360.864981682762	0.134241582606724	0.0916902662308408	0.00745374165729366	4.60123332298926	0.00505954181335326	14.0057080222792	0.0622140883977883	0.24242077479619
MC2R	0.0992594638848031	0.00910340743289537	0.00948237777767319	0.0086909895613835	235.992362717261	0.0306417712335466	0.0162258413126347	0.00504171608906629	0.00433969105270611	0.00332725831785447	0.0478755672952568	0.011381061248476	2.94378093953076
DSC3	0.0406450288586435	0.0188808618039345	0.0193657528431185	0.386116009247978	0.78386730934103	6.22494763503998	0.0339284338040793	0.196565689051139	0.0184277966583528	0.00773685688425916	12.2941574732865	0.0391817405257648	626.383097291873
IER3IP1	0.526498037944171	0.0177679843382893	0.0130375909755943	0.0247782871214138	0.588942609998088	0.0244396604386162	0.0179722254022534	0.0280809068968893	0.010254385795076	0.0150893412877164	0.0541527310322064	0.0216738947105358	498.164920930424
SMAD7	0.675048242265182	0.0115373327617334	0.00914193433180095	0.0128663005236205	181.638423720213	0.03616788734381	0.0220435673284241	0.00808190822431714	0.0148589031628831	0.00693477212072882	0.0468195990881808	0.0133554207816779	252.128826916991
TCF4	135.756183416147	0.0186036279414302	0.00645357414685097	0.0364402668775619	1.18116107903781	0.0134726507646914	0.00740417380407112	0.0113150137771971	0.006498186900681	0.0245041770598443	0.268036367193237	0.114245260312742	432.472254875021
RAX	1.19735261563404	0.0126537360695108	0.0108650429531979	0.0428151874240383	386.051163399526	0.0172957024738497	0.0157922119927518	0.0150566951100161	0.00634823935588971	0.00785243159124691	0.0230054595012773	0.0139433563764134	42.1034922448367
BCL2	169.198481982348	0.00714056408420856	0.0221827849447512	0.0302065054658489	184.143425497886	0.00982858659979842	0.00902188709501036	0.112165188557216	0.0597520134624384	0.00515682127981773	0.030304397898123	0.0364844682740814	77.8953277215269
CD226	187.023358117803	0.0114373339544863	0.0108850283062136	0.0297435006722925	155.976039226865	0.0144483673734668	0.00585306622326845	0.0363435203073722	0.00979871797709849	0.00346084957438494	0.0225860379330675	0.00705611308975059	0.588695546625078
FBXO15	1.15257604057535	0.00892087486882617	0.00524141985675527	0.00889242047515459	272.136409817764	0.00548393603205557	0.00298001802388826	0.0189735055869774	0.021703898987756	0.00287476569721575	0.0115016411163186	0.00985080450254772	0.393221998216433
MBP	18.8630266052094	0.00835046585859026	0.00840096370042411	0.133396776733098	186.173170141033	0.031048026267557	0.012537234344185	0.0160235739834719	0.0095204597197395	0.00625585203244519	0.0135854839112615	0.00781359152663932	258.841258550874
BSG	0.250103487249467	0.0155558753304886	0.0135621288437724	0.0209591657302014	15.7359287506783	0.0586964386715111	0.0145280433130818	0.0249912897282259	0.0116479718055687	0.00615825617303059	0.065160208967505	0.0194487842371276	595.856655570186
HCN2	0.444516646218073	0.0081387886620951	0.00878797367160528	0.0368269199390511	222.151007652865	0.015517997681757	0.0147777379722498	0.0128730284979648	0.00482663668704656	0.00515773398109864	0.0217829225114924	0.0111774970104451	169.2198186502
PTBP1	1.93462055182484	0.0120390286708248	0.0106194368821847	0.0247462786816133	2.13329794952071	0.0340534486300701	0.0153218219161338	0.0281976276251449	0.01102689508761	0.0098965715388457	0.053562602917874	0.0155035598624845	684.343011909329
CFD	0.469168928741976	0.012121610401639	0.00849388976299259	21.2801697133996	136.074439735436	0.0204175071519068	0.00737022544342789	0.01240433565076	0.00945556470889836	0.00832286533942463	0.0240118144247795	0.0483383620823451	321.719242876008
KISS1R	0.641457517494899	0.0124810897844798	0.0100313860262553	0.0267164305574643	371.112481892465	0.0217339350475389	0.0124032690338807	0.014123743633327	0.00719545617610375	0.00726195516234033	0.0325200531740665	0.0134733948530787	85.0583388362625
GPX4	31.1545603467989	0.0127058842371565	0.0122067089989514	0.0438594072237374	2.06356726131751	0.0187660727949614	0.0127161126737016	0.014935048479007	0.0671541205910035	0.00967525003079668	0.0268961608949251	0.0247100979706902	564.375332703456
GADD45B	2.2226030291596	0.0129563008887695	0.00737213765721712	1.05457036995838	77.9774033820411	0.0148033127986219	0.0130361356063533	0.0100887471042038	0.00560857414701523	0.0067918429628752	0.0242414623273388	0.0167949196877574	424.366718592648
EBI3	122.840464121181	0.00675313163917939	0.00798060678952922	0.0327248667880601	258.491437890804	0.0170370587449713	0.00640562042210314	0.00651683678390691	0.00782870936437647	0.00446268357414019	0.01790352783472	0.0156133825055519	1.06575908028678
ICAM1	128.617600487195	0.0124187997326704	0.0234196389041036	0.0101986456245645	3.3711987291359	0.0824511996144152	0.0180703198267223	0.11841774423754	4.23746726013001	0.00562257652549882	12.3844877741535	0.0125639841009638	380.024293492929
SMARCA4	0.967144547596253	0.0103589941829149	0.0104611240155682	0.0492716271455617	0.375670269553331	0.0141087143448131	0.0104824483372747	0.0175982786578912	0.0145905949194933	0.00933734513110367	0.0202201179261687	0.0246769470708748	519.224642431863
LDLR	0.0393711819722798	0.00816126339049677	0.0225979299141794	0.385369679846206	0.783049164718225	8.73188941925625	0.179497289948489	0.0439850294697971	0.00794312373692693	0.00788255463154094	1.21045893536511	0.0122099393872316	599.526271429192
CNN1	0.306339841608093	0.009150980471704	0.0107879331471046	0.141944580966853	339.543821287809	0.02313571628417	0.0102787300352593	0.01051816214941	0.00613499936448998	0.00604174806456332	0.79845117457439	0.0402969190939606	56.0378008465789
JUNB	0.195078869602233	0.0128437308021981	0.0105431563417718	0.0633718396585263	1.4270417012608	0.0764603819468391	0.0516066949060669	0.0109125622265063	0.00741216173903353	0.0118934953985688	0.0694962441028419	0.0140744270087066	615.811571956326
CALR	0.8268880308326	0.0199005795468567	0.0111539677470098	0.0287178706727666	5.64757621875595	0.041401673176365	0.0136301561250702	0.0181195443119342	0.0117674006789284	0.00897096026560712	0.0770809508509717	0.0188183419572102	760.589446802306
SLC5A5	0.257153246567709	0.0110750345141864	0.00744041665120974	0.0191170604301689	399.722881130411	0.0239041294712003	0.0111709720486325	0.00995495846872951	0.00545710319031778	0.00544019505728415	0.0300461021829273	0.0109775052887549	0.907860065032633
CCNE1	0.205406083965086	0.0113315374773367	0.00847467768612705	0.00813070353357519	91.8213935668279	0.0237233164003595	0.0192716938905983	0.03618348600932	0.00758037597274643	0.00354908670724448	0.0503550347272797	0.00924914629789885	322.424165135739
USF2	10.6324033531105	0.0101995871742414	0.00722044176911842	0.0480883439181187	7.43144496303915	0.0160378859553797	0.00825689067361312	0.0176321907513674	0.00996153834525862	0.00667086282162903	0.0311263307294004	0.0148391948413057	544.41448913879
HAMP	1.40903885858777	0.00802786659749887	0.0102546521308578	0.0344591628000134	503.05726001521	0.0183656149093235	0.0123245614140499	0.0158590899786662	0.0146089357513099	0.00588040014309325	0.0313199336188794	0.0110808607716298	2.03657028408421
CAPNS1	1.86464952814968	0.0123150120825143	0.0107093030395353	1.95196656240999	5.19897083934406	0.0222917609275533	0.0119432182730177	0.0187189852786819	0.0143185529145688	0.0100518829108125	0.0228077444732851	0.0090292362104631	641.438685573179
MRPS12	0.0890080269456958	0.0159911262719234	0.0134821519350837	0.0110091230627072	9.03589358405755	0.0328082918953574	0.0064350857982702	0.00981294582801548	0.0084570611008205	0.00784820934704021	0.0615553849944895	0.0211471241935733	431.109155705662
CIC	0.678503982189283	0.00950872158488713	0.00931697285879331	0.0217517152391369	192.189921503134	0.0239927169949873	0.0143913044553086	0.0202945526481873	0.00790149988609875	0.00677050900399095	0.0251843396423425	0.0113285993741455	286.850612295048
BCL3	4.47117233932485	0.00975221926918424	0.0082266923142032	0.021394689532163	195.902128436135	0.0233972608603134	0.00976699472983023	0.0187658089237391	0.0170227412075123	0.00769769027068878	0.0250562260522841	0.0232988117713342	356.514394678172
RELB	18.3414737740979	0.00999997124246535	0.0148017811542231	0.0141180580377314	134.705406570239	0.0222891436331663	0.0184334038810917	0.0157049543595407	0.074038975109987	0.00529623077282282	0.0180633617841506	0.00903994689136735	308.144040861354
FOSB	0.0386219894500625	0.0104647415736539	0.00631155551126267	20.6085879552236	2.59746255801296	0.269914390200644	0.0620266561502848	0.0135699377466077	0.00313973090846224	0.026831375662341	0.388781669245769	0.0166353837553678	513.733192824534
FOXA3	0.290877337827197	0.00738769836581025	0.00624770813824522	0.0174839768142194	343.994748550361	0.0181550563425227	0.0176343051854759	0.0143557543059907	0.0062776233238783	0.0110407981663727	0.0234121452950509	0.0134645100420937	9.87652963951508
HIF3A	0.231702182236631	0.00985610297894898	0.0071526561774359	0.0444013173004133	392.696079865604	0.0194426439641342	0.00957079566424701	0.0114122593749477	0.00616389531516427	0.00601742839767272	0.0261843658224808	0.0173549259464304	5.35263790531265
FCGRT	18.9352937517021	0.0109153778456478	0.0126812216204202	0.0686070501609331	159.590011881295	0.00791560890971926	0.00717644206307554	0.0132797750112793	0.0177196490581255	0.0189595725777721	0.024163731994025	0.0241436026225908	305.784533274364
ATF5	4.13110732568483	0.0195802294189985	0.0248043142733676	0.00946458594780288	350.398906004627	0.0221404090407206	0.0104160794339277	0.0392669601504403	0.362699161582967	0.00999526435816191	0.0580981586630998	0.0658625532131323	80.7277691225545
NR1H2	7.1720338997927	0.0111520151240624	0.0157369372178941	0.0251946136466883	0.824743144318655	0.0196097196048961	0.0188352761418786	0.0184338555602922	0.0204876401625631	0.00600085367071137	0.0229812278961639	0.0158225233822268	471.481626061498
TBXA2R	1.70095493704271	0.00886289248069096	0.00749896090610933	0.0138443223573013	416.508632603461	0.0217358783541453	0.0123515623198829	0.0171563392076992	0.00501716600688606	0.00661764771855713	0.0503284437253288	0.0185833663042096	3.78982658794812
SEMA6B	0.323019366331923	0.0292774205581072	0.0100749379820325	0.0255704223076538	318.960746241637	0.0495977019347192	0.0280463021626503	0.0134952922147547	0.00547637527116794	0.00897708569729492	0.150063650523301	0.0176909313935366	134.313433863783
TICAM1	1.33356614345228	0.00982049716748426	0.0109459216181846	0.0666611005435946	254.804976809078	0.0257097875975864	0.0102870891392751	0.0136565662449881	0.00632068044692042	0.00521695478733106	0.0318975992958165	0.0101283228813668	249.553472115178
INSR	0.428990668969312	0.0713996703112169	0.0207534507333415	0.0172461371435603	1.74567324583358	0.0293703777883177	0.00824067035096732	0.0182214462360174	0.012107322652644	0.00879217317732534	0.0605318701302517	0.211130847802259	451.286334719113
FCER2	173.583739843312	0.00302882350160263	0.00491981187848024	0.107464038211478	247.736037721785	0.0173019058193058	0.00937712305090003	0.00550905822833521	0.00519645514889944	0.00315582842715416	0.0104050171504877	0.00664216814552699	0.179598965058692
DNMT1	36.7667221803722	0.012739666266507	0.0169236848432069	0.0110263977622227	0.25448223040246	0.0209041418687131	0.0138896086489325	0.108861503288505	0.0238490699069316	0.00793389637100216	0.0469909808616043	0.0136504430915116	509.459485214254
DNASE2	1.39134193061017	0.0140735019941241	0.0122781478999899	0.0142539348036061	1.19601482964567	0.0170919628265281	0.0155801373874926	0.0333301846200739	0.0339823814968986	0.00558396048202702	0.0337967703372688	0.0169782795024116	516.6363396132
KLF1	1.24076437363253	0.0121596473969623	0.0109757939231379	0.030882800380966	409.286481504453	0.0258853356971215	0.011126484997138	0.0145739134798617	0.0122067413649544	0.00787623319893615	0.0386464778210064	0.0125109219384441	32.9199141796279
DNAJB1	0.142452482154047	0.0194805538426406	0.0117122343785853	1.32742294103787	0.688898729321951	0.046094242364768	0.0207629954425067	0.0433918654788461	0.0224759461301556	0.00608975641347354	0.0306174403747629	0.00847629904756375	598.319966285194
INSL3	0.981499420930035	0.00629181818323463	0.00490506458588107	0.027891474248115	424.042826647693	0.0115009135603427	0.0092165754463758	0.0101371136945645	0.00737618744398636	0.00539618001106416	0.0188499336705129	0.00626883325370677	0.482201118919097
JAK3	217.06358650424	0.0180294007171986	0.011540021843779	0.0243526452860483	213.439339266437	0.0267694799719973	0.0141567023862877	0.01169917490894	0.0129015438526732	0.00546204104234322	0.0570071799578062	0.0258188963596378	40.0316108873156
JUND	0.695807188715217	0.0110549799610177	0.0104715676697482	0.10891176784091	3.21789515544286	0.0285432939074049	0.0149523394891693	0.0122119026558928	0.00637818796909445	0.0121773397735944	0.0216315740378899	0.0168644439360383	530.683477431612
COMP	0.187124211307585	0.019236560290615	0.00899092630442925	0.0171345197444322	273.864508358009	0.0330196404308664	0.0109334877257846	0.0118358630905297	0.00804888226484633	0.0100511976212589	0.0969114583902557	0.0328638090432361	154.483755395253
CEBPA	0.53255444333504	0.00905199205849921	0.00947629226874085	0.0662470844416015	2.73333874316394	0.0190578571912438	0.0117996891409808	0.0114623228157081	0.00535354604746177	0.00706265907910523	0.0200282984100036	0.015103403845832	421.71281278154
AKT2	2.36524063093527	0.0160219997782612	0.00904179294532137	0.0351595751094079	2.12395684127149	0.0228890575212085	0.0182380876876369	0.0124013508713755	0.0111170692882776	0.00737737013741024	0.0280273352088348	0.0121972550767154	560.919260328446
TGFB1	4.90060270109367	0.0178480217558699	0.00749815155186955	0.00912981116566451	2.91216842159308	1.30206825562526	0.181450723031202	0.0106570879789759	0.00683407106336013	0.00610669658986379	0.950363241546598	0.0168277575936867	489.419487300904
SIX5	0.524873491309222	0.0110391229942448	0.00777510606115252	0.0306035731026652	338.204919946754	0.0343331185239096	0.0108693052035338	0.0224697386046804	0.00623281629297664	0.00777855121112521	0.0703871440344666	0.0154812256046936	117.934972105386
BBC3	0.495663555572403	0.0243597738239944	0.0145794764645322	0.0392705957945197	379.897228955107	0.0291675214070157	0.0139821437850943	0.0233708844218638	0.00858952722520337	0.0132669510867623	0.0405784972164247	0.020787542711654	110.179029238621
RRAS	7.92378409335924	0.0118987906195149	0.0103076052787535	0.0164286035789613	8.47254214874292	0.336875625771071	0.131417579761931	0.0116350466146975	0.0190920306445289	0.00257322206915987	0.379739662262571	0.0125426379190902	570.561361412473
TNNI3	0.462384105452141	0.0191760088102563	0.007722035136005	0.0266054879321569	349.779234030395	0.0212954222104492	0.0099138380104442	0.00972622090902156	0.00448081289049371	0.00438468991827676	0.0352267110563472	0.0162627678334937	9.96586145318925
IL11	0.172202821338809	0.0137989993966829	0.00992815708844753	0.0150405517694935	442.445251598944	0.23776372693093	0.137852772929737	0.018651982980273	0.00608144150443129	0.00672335157711437	0.230411933401792	0.0147469953538931	38.8886094379074
PEG3	66.4116015356397	0.00523440742208706	0.00392150026893045	9.85825022434771	304.890886865752	0.0167786474982242	0.00635671435697534	0.00440392606221738	0.00358155907654993	0.00276424115791793	0.0185422499392861	0.00998376184879579	0.245677552276506
OXT	0.528100638769596	0.0140619936094607	0.0109211379394217	0.0526338938879286	391.544032981156	0.0290453875678714	0.0185264327476554	0.0143652530571973	0.00560131952595397	0.00767932691571004	0.0476403096252848	0.00975966042206367	63.2491226959219
PRNP	0.334458861870808	0.0276565889098031	0.0149104025889327	0.0348333448683504	5.83991048214585	14.8523488828042	0.10792325746511	0.0113262895021323	0.00862789737983144	0.00686142272455745	5.32345083908171	0.0249268055516332	647.274570674331
PLCB1	0.112678206281201	0.0133658854014985	0.00545231060067007	0.0355528579186549	26.5797309593992	0.0157700367730823	0.0290088661061685	0.00358041478823133	0.0051316306208069	0.0672666251530274	1.37525489308316	3.32036246906298	400.44916947122
PCSK2	0.247413484493163	0.00664260857689481	0.00698117545287517	0.0166478001882895	361.737442985201	0.0125849796717488	0.00593400068967968	0.00808464478384829	0.00557125053618604	0.00440632987717084	0.0197658081734536	0.013030830094455	0.983213690799748
HCK	152.018224782798	0.0172818272129807	0.292197214071163	0.0152110344996665	220.543976799479	0.0250730543923242	0.0117418921777632	0.0265900086213207	0.270709479113486	0.00872862135725064	0.0662000355393244	0.035075857911485	116.041899568633
DNMT3B	0.166032983382551	0.00757226567479197	0.0140677889149431	0.0115960566144024	310.891157828678	0.207819290657467	0.0417863602187262	0.0129422790639019	0.0107060413959366	0.00615068078389196	0.809690764264507	0.0141872080496032	81.9244491836544
PLCG1	2.48400253142234	0.00890913066173556	0.00941502611059776	0.030415555536941	1.09760674591693	0.0284226869438381	0.0165556622687997	0.0159243386097209	0.00607337601979098	0.00888494660007175	0.0346894744885323	0.016674429190176	522.45035952884
MYBL2	83.4384121972287	0.00555940286497837	0.00866632050578117	0.012611428839239	4.31035537745344	0.021749393269891	0.0242211126664547	0.0255575853326289	0.00555878954096545	0.00789191533049717	0.0600860268174311	0.0171264269350904	437.7116484023
MMP9	273.363903003843	0.633090676507446	0.0259086278926202	0.00685793935139406	247.761725299977	0.327598556789764	12.9562332848928	0.0218021158157173	0.0285933230084867	0.0176694390391735	9.04074698622979	0.0319082320568432	3.49556549360921
CD40	137.507081652031	0.0123167920196928	0.00821915113557723	0.018198020986206	63.9870626777495	0.018743203721003	0.00765625732623308	0.0119603535069186	0.0311413025176402	0.00214744432253273	0.0250138350348448	0.00894443399447516	186.737019626531
CEBPB	0.355260624352502	0.0228162772519094	0.0143175635435982	0.0175658139920922	2.24497448090925	8.51772618398199	0.239503362767226	0.0179988742628965	0.0075917829038065	0.0122687468259873	13.6476327349421	0.0174846283777162	518.427276625434
PTPN1	22.3793537819427	0.0104568345601291	0.00873318300718502	0.0178178852816281	0.588441104336562	0.177852999638425	0.0516983726098001	0.00879874424950234	0.0146375547388121	0.00501036339662944	0.0386755530120814	0.00969333655737241	493.703892266672
TFAP2C	0.0225843353626376	0.0350316266138934	0.0145018137596032	1.83304946146325	0.347466975705812	9.84030767921344	0.214003490563256	0.291011788687168	0.00413139068907928	0.0146737595216995	1.49852575898314	0.365815697838435	431.026631404709
GNAS	4.53420078429823	0.0111226307772324	0.0119174069090258	0.0639296977310083	8.36003466997458	0.0235076266378285	0.0144067177225428	0.0124184869668474	0.00669922615505947	0.0107977907691874	0.0342568932543052	0.0204960462447222	616.912582189521
ADRA1D	0.526327941026439	0.00764599014438564	0.0122243919411744	0.0282979699088878	359.875404608976	0.0534194057501886	0.0207005833532878	0.00998182533085263	0.0101885693654475	0.0105694844027295	0.0548033384634898	0.0104231177948904	27.2396004475886
PCNA	0.735539323485793	0.0113825660116894	0.0223711154458422	0.0134885305097073	0.236160932941539	0.0182813998189324	0.0135685148338956	0.0918804073100422	0.0493787985422405	0.00666034063995971	0.036397656658638	0.0174247960375062	519.136426095233
PAK7	0.0944953219501013	0.0102521702011957	0.00684095839572081	0.0144102521286441	347.371734430984	0.0112890173513958	0.00878284104303	0.00826192473431952	0.00555639246746515	0.00847736340784981	0.059880527714773	0.5556673989258	0.578358050593384
JAG1	0.138544400193766	0.016624659537307	0.0192508376353843	0.42723103724176	4.06298324066182	6.13122864059182	0.0353417456286536	0.020172203966728	0.00950147437323458	0.0184287187177337	16.4358241769906	0.0148737152375785	595.707874601479
OVOL2	0.0857416537345635	0.0586488616085328	0.0195790811895586	0.0440898609605633	154.975091349282	0.0244664386411261	0.0137113529112722	0.0073068133641618	0.00756832900871832	0.00920901241674904	0.047651853494254	0.033805578970158	279.196192363894
THBD	0.270762895873638	0.025402875916706	0.00585165682411363	0.10547017300827	55.7943750046709	4.1430509697381	0.0739617379017891	0.0120686649050579	0.00245860155427785	0.00879459295355164	2.14478528713688	0.00620123319900568	483.312456992193
E2F1	0.882766495727126	0.0107075394948852	0.0114043521325146	0.0167142714296086	157.966300141366	0.0107461201335987	0.0122188373269697	0.0390440889770505	0.0194347913724376	0.00494769975519659	0.0337398430216444	0.0194812604271902	321.548695820525
RBL1	7.99822859457823	0.00766056598487943	0.0122942471252513	0.0108658504641137	0.163585557916864	0.00997136776056937	0.00939942872436996	1.34207543459061	0.0112091507390478	0.00423801031703768	0.0225288080450416	0.0157374224456606	400.429857698291
MAFB	0.26251508240983	0.00520171912757856	0.00783557200731183	0.0961059208106248	16.7376407938014	0.930051024600072	0.0359418797287333	0.0134230557166379	0.00496550691233244	0.00367158956907603	0.0574059819050371	0.0085530032117694	464.744672803393
ADA	72.718975695859	0.0097978595121116	0.0112388124350321	0.0121464450277842	26.6893005038854	0.031476130694316	0.0150890344121583	0.0321211214224904	0.0101047270477416	0.00739939484315066	0.037294950735641	0.0120827590844219	426.996462789117
SDC4	0.0990492021756363	0.0147060306008801	0.0129919986235872	0.0433729529247136	4.18101624107997	8.83509292413073	1.31219723771479	0.092736605409949	0.0716919125161607	0.00590856921732163	0.678823282927526	0.00741005333069648	579.009108323135
B4GALT5	0.356833200841084	0.0265744030332977	0.0100759042896521	0.519795082685035	0.648589066440998	0.0213215973306539	0.0146176388282425	0.0600071742511948	0.00539259527144629	0.014544281090116	0.0628909226260419	0.0832161583152432	590.356054664682
CYP24A1	131.631562444853	0.12823476584742	10.1391648767677	0.0123524474042252	152.729182701233	0.299392686040071	0.0913835253629208	1.10553448537184	0.00436635424609396	2.26967238551388	7.2633102837232	0.00442114978665007	70.9906163370242
BMP7	0.0370836387020215	0.00844689627586538	0.0124338101048321	0.170796812529553	8.13870025164443	0.0122869428146061	0.0067134768391901	5.67094023609069	0.00519640530463083	0.337270325790649	0.0453442959049582	0.322762914681568	445.394380683161
GABPA	81.4985418226139	0.0055842220088978	0.0152627209501577	0.0372234346709073	1.25556852016084	0.0164579737257497	0.00596055069540654	0.0195540068631207	0.0107120951569139	0.0124554182624702	0.0228696218395789	0.0179237414646982	440.329021639361
IFNGR2	2.10749030141716	0.0115431526736251	0.0168309770520685	0.0158482993096033	0.96357236288638	0.0500358435605143	0.0222917272910607	0.0270314119376846	0.0267445075987231	0.00946864182050617	0.0303244284841018	0.0103568969297953	573.865987350939
SIM2	0.872600364304751	0.00455553238931734	0.0132924709436937	13.9436396874866	165.144462179697	0.00852588041548414	0.00645364969100026	1.54527844549065	0.0115255988537864	0.00508382806729393	0.0144269215015358	0.00738987357509941	279.080640624761
ETS2	0.114653615407588	0.0336639244537018	0.0356396495173489	0.0893668550976919	0.864983817579465	7.27959144337981	0.0341313300307457	0.271424196299046	0.0101702993348924	0.0195095706795262	15.2431628669481	0.0217575167141516	561.063663811198
FAM3B	146.3578370425	0.0670041808500287	0.369329135036688	40.933872335431	205.05410967606	0.00795039275499096	0.00528713055247401	24.3379941631248	1.90453070460678	0.0918760673146681	0.00802181934494895	0.320990856090265	2.15600985326786
CRYAA	1.09489342901654	0.0230885901692037	0.00827884424539156	0.0241101278781351	458.33715402801	0.0222998409915014	0.0123846417506426	0.0189498294216818	0.00372081967662581	0.0097176873551706	0.0588476933011085	0.0190719597597882	8.90338997885369
APP	0.199449882198073	0.027143528458147	0.0176378122210081	0.0150943440597099	0.988678275264904	5.4575465587645	0.052178103475123	0.0441017075643394	0.01282899590376	0.00909805262846864	15.1379411281259	0.0275260991907019	649.33638022216
ADAMTS1	0.0613365509021289	0.0155354898474764	0.0140373354947126	8.43488450415753	61.8179268904136	0.110972698440089	0.00761079320624713	0.00850714947092128	0.00344716601571089	1.87976705976318	6.5592002208591	0.403436888718246	363.558741177201
CCT8	1.8404532700802	0.00682518753312858	0.00814432941388877	0.0253352775874189	13.7289141492685	0.0144047653366859	0.00749073415683279	0.0115982594023522	0.00728087405939273	0.00548755546313102	0.0119368702831219	0.00803615321603041	400.097922442401
HMGN1	2.5971480726002	0.0146134536192953	0.0113684107320865	0.0221834343534699	467.65344749084	0.033041572439634	0.0153913707114766	0.0192103876877303	0.00498264167277382	0.00822027007101552	0.0244695519077022	0.0176638974451525	20.0096979105938
TFF3	2.23242968752391	2.79751353208191	0.0102078105652114	0.559381744046953	378.502190522016	0.0138620584401969	0.00773330211321753	0.00597669961288652	0.00481298402579212	0.0104760185806136	0.0275480186991038	0.0667408051872355	1.30020489349319
TFF2	0.365394827770391	0.010196673419069	0.0109836082798638	0.0196176809246726	348.16992152419	0.0164559434511547	0.0147416289848743	0.0151964308084114	0.00456073781478333	0.00551398466389151	0.0367643532434988	0.0115198562322567	5.71338224180316
CBS	0.381887764611294	0.011943309692772	0.0260743172972874	0.0123733156283617	97.2562386834075	0.00761055048044026	0.00602171265905105	0.44528968508492	0.139080006835807	0.0142169699002198	0.0239890307757245	0.155125393958277	338.151513892412
SLC19A1	0.35623288774412	0.0112971238754581	0.0131485181791616	0.0171941492070868	262.161321299741	0.0436615155401201	0.0204092955222573	0.0104496015142357	0.00736435191699642	0.00830330151758935	0.0400928631902439	0.0151754437818057	223.635012112636
USP18	0.875184933560666	0.0290308587490997	0.0860196768861468	0.0100746012399083	210.054242051978	0.0346554076819034	0.0212477509937904	1.44893836804633	1.42014986326042	0.00442032187009965	0.202340360475662	0.0088817104830235	297.034151016231
MIF	0.231813496163845	0.0129628699818096	0.0136070751951192	0.0222566685693923	5.30382015346852	0.0465363520191042	0.0318516492872938	0.0152592100489052	0.0104257778623057	0.00897425398048366	0.0676314810465752	0.0199324351258321	631.396960920205
DRG1	1.0524019991457	0.0172551465015416	0.0261992453053159	0.0143793739520602	0.121477450647945	0.0471990285604089	0.0233172334247883	0.0246609248854656	0.00853178406799085	0.0143147443151061	0.0796732157759828	0.0654310750300532	481.615852892396
TIMP3	36.9699785491196	0.0152743024858779	0.0188458676251802	19.4816027977803	325.782833206093	0.324963199845342	1.63705243184916	0.0109954689479001	0.00789965815856012	0.00974350655089096	45.6993390043572	0.0234148719664268	154.636876329433
HMOX1	39.1207453708019	0.00715727327621991	0.00792043867727052	0.182148300343862	149.836971840975	0.0226625884786558	0.0205886147618924	0.0096385528758815	0.0107022656806588	0.00699180961069861	0.0330789482100678	0.0111413460753491	296.326604251043
APOBEC3G	194.753957507514	0.0115671748039652	0.0174020293333142	0.0119371426964308	6.12706616049795	0.0180959328259159	0.00963389622641894	0.253683022203508	0.0387558607801838	0.00424720606555092	0.0601442739056441	0.0063733886543358	276.99942011362
ADSL	3.23599915283126	0.0146985022687464	0.016392770748547	0.0122082869320822	1.68779781267277	0.0229284823066306	0.0210313715390436	0.00698094894291292	0.00817369446722331	0.00731146101360602	0.0343347412708365	0.0270489583649209	493.297924499191
SREBF2	2.61637151329165	0.00872076499995514	0.0117407135673635	0.0417271726042934	0.908605007574075	0.0248892496315378	0.0187757858067674	0.0183576817893899	0.0137423037498416	0.00720500699517861	0.0294618764142554	0.0094743961342873	545.000897259124
BIK	0.484481885008303	0.052379679305443	0.00930483416793431	0.0101066982595808	206.65077742032	0.0196853277823613	0.0218586763478163	0.0124507745181246	0.00804122443387151	0.00612034073182658	0.0356460481272342	0.0449044326619887	194.016334284245
PPARA	0.596698329546628	0.0105781794887938	0.00809718320562189	0.0235666011874994	31.3502238263299	0.0186272847984745	0.0175451654880377	0.0126390832689317	0.0100409265858538	0.00355925082614548	0.0197858477178	0.0114553405823872	427.922718370868
MOV10L1	0.158302643281645	0.0130494976937857	0.00821846127159212	0.0139739927972329	305.112323143522	0.0172794669252286	0.00969700753268361	0.0094554758851158	0.0074260943737732	0.00453953363607485	0.0366283705511393	0.00733825984047626	0.481667853667624
SLC25A1	0.552349413970702	0.0153837867656536	0.00904947155753625	0.0240757160349935	1.37957969686615	0.0403146937632361	0.0362912841804962	0.0125133831711749	0.00806437106462022	0.00658374414147733	0.0345561830431035	0.0212555547837637	516.591010174991
OSM	0.301210407409762	0.0105276005702348	0.0170837591778035	0.0125242518261757	334.651982913372	0.221346411040207	0.0623915790300885	0.0129282854138864	0.00729120889113413	0.018791708888837	0.757540990130812	0.0244925802003045	35.6140098218995
PDGFB	0.0847747599637144	0.0195429660102417	0.0237807235588961	0.0123992906895753	114.934402559604	0.212387459362433	0.0492574445215954	0.00843773780749235	0.00592093026163045	0.0122032674505821	0.414327874416414	0.111905271957967	272.694962255358
CERK	91.9610030236385	0.0141635126842324	0.0148132580016904	0.0293439971903775	8.71903845235438	0.019601610153243	0.0122748831271789	0.0113123008265817	0.00918804102300974	0.00881646005438801	0.0372747411183206	0.0407267286037049	432.556285886597
MLC1	0.574972213827803	0.0147827360309845	0.0100319645779233	0.019268217483035	441.497129688657	0.0205968911320386	0.0145599854051193	0.0221768860069457	0.006035399444653	0.00668978543496605	0.0367454355380228	0.0143648303565757	4.02591742841704
GK	23.0692823172319	0.0125331212754673	0.00644492288540249	0.0271487993100381	8.15824582174896	0.0174718162823412	0.0159877989645347	0.0252211413373654	0.0127313929412937	0.0060309606644888	0.0396782781023161	0.0117748332707226	448.713990789374
MAOA	0.144290165856728	0.0709573324567797	0.0085888342740573	6.80589319251685	179.498825263198	0.341063931305853	0.451412364860291	13.2097985741714	0.00406594170891939	0.00927752520134708	4.95908148814725	0.0201236870798216	254.687643369003
AR	2.654641682378	0.00749995753221964	0.00800928759270883	0.136311640842857	371.993575988022	0.0125201565800144	0.00605715448389951	0.00794895806034281	0.0064245574145674	0.0139726575689672	0.027119538270937	0.0104763484739124	6.25897586988166
EDA	0.579691941139387	0.00525273314427382	0.006091339698235	0.0153209055137782	320.672739191797	0.0260061990588534	0.0160202525567466	0.0144048138403855	0.00437960021837229	0.00587052956354532	0.0317099005747284	0.00905312003503141	4.85004860035292
PGK1	2.09724423923214	0.00987416832605286	0.0119565952285271	0.0385669497882514	57.7627366699432	0.0468953757262984	0.0177238422900493	0.0143279096185691	0.0126110201540863	0.00838667410493703	0.0599836020398132	0.0151544275241094	736.348893137694
RPL10	0.24398909706245	0.00333272305730415	0.0171475509924781	0.0513900168914835	416.435941504215	0.013476536144572	0.0111985072867212	0.0108576710983216	0.0170078967458877	0.00368700069457467	0.00877402784881791	0.00417554429039093	0.181235519210105
NR0B1	0.146333444523336	0.00546417257109099	0.0044350038045738	0.0145924281736027	321.582753880866	0.00887054175915738	0.00698052493791329	0.0103535871952632	0.00649798616448225	0.00341484553016199	0.0206670780583002	0.00809471863384475	0.629619388519685
DMD	1.91775498081431	0.0287606266380703	0.00620304027867835	0.0636552866998698	219.395040614222	0.00781698966646647	0.00576185209568057	0.00516151344852896	0.0195326228306185	0.00293980837400306	0.0241818240241762	0.0167183984022198	85.9111734282674
ELK1	0.505118749749337	0.0139982301618382	0.0103434735320057	0.0170654924856971	144.423154126407	0.0312132678610475	0.017675233813533	0.0175695040040245	0.0122408563069444	0.00720816751173294	0.0551254956243396	0.0117900818917189	363.370497193384
RPSA	0.171910994565071	0.00814407315098501	0.0146977802344829	1.68188744268983	401.309831955961	0.014467267911211	0.00423963209517138	0.0165665402974147	0.020572666779021	0.00782571599136256	0.00574229116399978	0.00506126737042612	0.0934109084536713
ESX1	0.186189217546541	0.0103184318983523	0.00559569950464191	0.0132988988016051	326.574065530918	0.0246654443044585	0.0120444648342093	0.0134087283090716	0.0055177837994499	0.0052990433140058	0.0396180707689786	0.0122551038770432	1.21455570067326
TSC22D3	90.7382355943164	0.0761412919515994	0.00943303328233894	0.237431736310598	2.83595987231144	0.0131396481269795	0.025091368546116	0.0153535175205543	0.00531118722671424	0.00556411220767348	0.0405228744600692	0.012047355367988	461.142837034821
ELF4	0.581387454283848	0.0246327346911208	0.0139831209872958	0.00673117330055959	0.204211362085379	0.119678349988415	0.0531509475745998	0.0298197853456417	0.00981484966500947	0.00635644109399363	0.221867277661297	0.0294561991455508	478.483111895396
GPC3	91.8172232710677	0.0215577748580926	0.0170024092142702	21.6535553259435	269.645061160863	0.0954263856214878	0.127185359612088	0.00744806239867114	0.00311005977288772	0.0112747292585329	0.116700390212023	18.2358341557143	31.1128325590542
SOX3	0.697565170641116	0.0120602151842852	0.00797180718005877	0.0288280071050479	274.257157300353	0.0180749469145918	0.0122655867493175	0.0129956002836756	0.00900167249803231	0.00605806379960237	0.0228829330782655	0.0164851822938682	186.27782813312
L1CAM	0.587202283753087	0.0146894089034712	0.0221096702702985	0.0181193591354835	360.229314593489	0.0708041179462087	0.292113007820689	0.00842077932828468	0.00527929293264466	0.00566688959482191	0.0583521627180253	0.0112771748722101	43.8882348544615
IRAK1	0.297760419130106	0.00982837268569773	0.00949397404128313	0.0241291901773154	45.977894693664	0.0374290108431191	0.0215175460492069	0.011007118861979	0.00540118483467051	0.00765657452866529	0.0431808418424212	0.0162111563814674	464.903182948861
G6PD	0.328376779382509	0.0154929153138302	0.0100872362281876	0.0667456391375493	3.68685645373393	0.0242030731506087	0.0186217371001512	0.0145094237082897	0.00605173433922524	0.00778114081870961	0.0257745075913855	0.0465609483160394	552.178761995911
ADRB3	0.0673604063801044	0.00559784194645017	0.00663219522499107	0.0225111286414716	414.34106347211	0.0161988489328958	0.00780248934592757	0.0121854796903582	0.0131952297999466	0.00553715047932706	0.0184684763184009	0.00432552664172769	0.11551416991286
WNT7B	0.0274373444326738	0.0469590599442573	0.00780751153445449	0.0628850382602873	21.9586718554519	12.2659704349918	0.0289202797820903	0.148696669995653	0.00184958547863633	0.0112706972296181	5.96908725422805	0.987606532986695	333.789349226832
