# Supplementary material for: Preferential Activation of the Hedgehog Pathway by Epigenetic Modulations in HPV Negative HNSCC Identified with Meta-Pathway Analysis
Source: PLoS One. 2013 Nov 4;8(11):e78127. doi: 10.1371/journal.pone.0078127 (PMC3817178; doi:10.1371/journal.pone.0078127)
Supplement: Methods S1 — R code. ZIP archive containing R code used to for the analysis in this manuscript. The README file in the archive describes each of the files contained therein. To fully reproduce the results, the scripts should be run in the following order (1) Preprocessing.R, (2) RunMEGAPSReplicateThreshold.R, and (3) Postprocessing.R. Note that the CoGAPS analysis and associated gene set statistics are stochastic algorithms, so results may differ slightly from values reported here though qualitative results will remain unchanged. (ZIP) [file pone.0078127.s009.zip › CodeArchive_S1/GAPS/ExprsTRUE.MethFALSE/NormalTRUE.HPVPosTRUE.HPVNegTRUE/nP13.nIter50000000.SigE0.10/AResults0.6428249921.Diagnostics.txt]

Diagnostics for A created at Fri Jun 15 09:13:01 2012


number of genes: 892
number of samples: 69
number of patterns: 13
number of burn in steps: 1e+08

Initial chi^2: 6.1548e+06

Iter	Burn In	T	chi^2	number of atoms
0	1	2e-08	6.1548e+06	1
1000000	1	0.02	105819	1078
2000000	1	0.04	72794	1079
3000000	1	0.06	61462.9	1107
4000000	1	0.08	50486	1117
5000000	1	0.1	46491.2	1110
6000000	1	0.12	44865.1	1135
7000000	1	0.14	43305.2	1146
8000000	1	0.16	42154.4	1131
9000000	1	0.18	40979.2	1187
10000000	1	0.2	40074.3	1207
11000000	1	0.22	38727.4	1209
12000000	1	0.24	38078.8	1209
13000000	1	0.26	37141.7	1194
14000000	1	0.28	36922	1240
15000000	1	0.3	35702.1	1232
16000000	1	0.32	35510.8	1229
17000000	1	0.34	35061.1	1256
18000000	1	0.36	34108.3	1267
19000000	1	0.38	33644.4	1275
20000000	1	0.4	33368.9	1269
21000000	1	0.42	33205.3	1265
22000000	1	0.44	32709.1	1319
23000000	1	0.46	32604.9	1293
24000000	1	0.48	32388.1	1266
25000000	1	0.5	32164.5	1302
26000000	1	0.52	31779.5	1329
27000000	1	0.54	31367.2	1332
28000000	1	0.56	30832.6	1373
29000000	1	0.58	29710.6	1448
30000000	1	0.6	29403.4	1431
31000000	1	0.62	29198	1442
32000000	1	0.64	28195	1468
33000000	1	0.66	27943.4	1481
34000000	1	0.68	27384.7	1580
35000000	1	0.7	27552.5	1545
36000000	1	0.72	26894.7	1568
37000000	1	0.74	26822	1566
38000000	1	0.76	26571.3	1590
39000000	1	0.78	26176.5	1611
40000000	1	0.8	26364.3	1615
41000000	1	0.82	26109.7	1630
42000000	1	0.84	25839.3	1611
43000000	1	0.86	25568.2	1674
44000000	1	0.88	25497.6	1725
45000000	1	0.9	25294.9	1740
46000000	1	0.92	25029.9	1714
47000000	1	0.94	24590.9	1708
48000000	1	0.96	24231.6	1751
49000000	1	0.98	24415.4	1765
50000000	1	1	24250.4	1804
51000000	1	1	24147.5	1817
52000000	1	1	24096	1799
53000000	1	1	24105.4	1789
54000000	1	1	24267.5	1784
55000000	1	1	24223	1784
56000000	1	1	24138.3	1772
57000000	1	1	24043.2	1806
58000000	1	1	23875.6	1808
59000000	1	1	24107.3	1796
60000000	1	1	23702.3	1850
61000000	1	1	23923	1810
62000000	1	1	24285.3	1801
63000000	1	1	24110.2	1808
64000000	1	1	24168.1	1804
65000000	1	1	24183.7	1802
66000000	1	1	24184	1790
67000000	1	1	24158.8	1810
68000000	1	1	23973.5	1813
69000000	1	1	24098.5	1817
70000000	1	1	23957.5	1840
71000000	1	1	24283.1	1784
72000000	1	1	24316.9	1797
73000000	1	1	24140	1844
74000000	1	1	24034.6	1806
75000000	1	1	24057.9	1820
76000000	1	1	24075.8	1835
77000000	1	1	24246.7	1798
78000000	1	1	24053.9	1825
79000000	1	1	24189.5	1791
80000000	1	1	24007.4	1821
81000000	1	1	24176.2	1822
82000000	1	1	23950.3	1800
83000000	1	1	24243.5	1831
84000000	1	1	24310.7	1804
85000000	1	1	23846.2	1857
86000000	1	1	23940.8	1848
87000000	1	1	23848.9	1880
88000000	1	1	24044.6	1836
89000000	1	1	23991.3	1812
90000000	1	1	24144.5	1823
91000000	1	1	24224	1823
92000000	1	1	24232.3	1789
93000000	1	1	24205.7	1814
94000000	1	1	24226.3	1822
95000000	1	1	24216	1817
96000000	1	1	23957.6	1792
97000000	1	1	24045.4	1796
98000000	1	1	24265.2	1819
99000000	1	1	24079	1842
100000000	0	1	23900.4	1836
101000000	0	1	24113.2	1813
102000000	0	1	24059.8	1838
103000000	0	1	24003.7	1829
104000000	0	1	24020.9	1813
105000000	0	1	23975.2	1824
106000000	0	1	24216.9	1795
107000000	0	1	24362.4	1765
108000000	0	1	24216.1	1772
109000000	0	1	24036.9	1798
110000000	0	1	24013.3	1792
111000000	0	1	24044.6	1795
112000000	0	1	23997	1772
113000000	0	1	24036.2	1859
114000000	0	1	24129	1794
115000000	0	1	23803.1	1823
116000000	0	1	24116.7	1813
117000000	0	1	24074.1	1816
118000000	0	1	23982.3	1818
119000000	0	1	23985.7	1826
120000000	0	1	24015.8	1837
121000000	0	1	23857.8	1855
122000000	0	1	24195.1	1796
123000000	0	1	23879.8	1838
124000000	0	1	23837.6	1816
125000000	0	1	23870.3	1844
126000000	0	1	23896	1797
127000000	0	1	23934	1831
128000000	0	1	23728.6	1879
129000000	0	1	23896.5	1855
130000000	0	1	23793.5	1833
131000000	0	1	23962.5	1791
132000000	0	1	23972.9	1822
133000000	0	1	23774.5	1816
134000000	0	1	24060.8	1818
135000000	0	1	23977.5	1774
136000000	0	1	23894.1	1822
137000000	0	1	23942.9	1820
138000000	0	1	23857.3	1808
139000000	0	1	23940.1	1823
140000000	0	1	23861.5	1824
141000000	0	1	23961.3	1844
142000000	0	1	23933.7	1827
143000000	0	1	23917.1	1822
144000000	0	1	23872.8	1815
145000000	0	1	23939.3	1815
146000000	0	1	23806.6	1847
147000000	0	1	23910.3	1816
148000000	0	1	23851.1	1830
149000000	0	1	23858.3	1793


Summary
<number of atoms> 1817.98 <chi^2>: 23965.742 ; chi^2 of mean: NaN
