# Supplementary material for: Preferential Activation of the Hedgehog Pathway by Epigenetic Modulations in HPV Negative HNSCC Identified with Meta-Pathway Analysis
Source: PLoS One. 2013 Nov 4;8(11):e78127. doi: 10.1371/journal.pone.0078127 (PMC3817178; doi:10.1371/journal.pone.0078127)
Supplement: Methods S1 — R code. ZIP archive containing R code used to for the analysis in this manuscript. The README file in the archive describes each of the files contained therein. To fully reproduce the results, the scripts should be run in the following order (1) Preprocessing.R, (2) RunMEGAPSReplicateThreshold.R, and (3) Postprocessing.R. Note that the CoGAPS analysis and associated gene set statistics are stochastic algorithms, so results may differ slightly from values reported here though qualitative results will remain unchanged. (ZIP) [file pone.0078127.s009.zip › CodeArchive_S1/GAPS/ExprsTRUE.MethFALSE/NormalTRUE.HPVPosTRUE.HPVNegTRUE/nP13.nIter50000000.SigE0.10/Asd.0.6428249921.txt]

V1	V2	V3	V4	V5	V6	V7	V8	V9	V10	V11	V12	V13
TP73	3.14294065221397	0.126461475043642	0.139609352033936	0.238029032886199	49.978863850754	0.235652271420199	0.128964139376893	0.405465582904148	0.148696523807712	0.0828860612355286	0.346391530786492	0.153266496623192	49.7777713058489
DFFB	20.4047730696005	0.153304900415516	0.132555957422502	0.301739896347039	67.6261975690141	0.214691184445882	0.134461270747734	0.184608214750931	0.120685674179102	0.0924262469311504	0.39288071879476	0.192570906156027	73.3784021165004
AGTRAP	2.81606503586674	0.141812876077843	0.183539903910503	0.229777225605423	49.4244288675261	1.54758588258647	0.353845210095267	0.256270982013147	0.0890327095483272	0.0729030062716992	1.19575299781533	0.104280549680372	50.0429053289764
MFN2	1.53489951113115	0.20167250075256	0.165026035747294	0.269260173723241	10.5048198886584	0.55832150701496	0.28947798834968	0.632656696030274	0.0893042533650129	0.116243876065045	0.941786704668936	0.162851440673714	12.517323029843
TNFRSF1B	34.857879380191	0.129751102901511	0.203452289839384	0.254703702722358	84.9867506123581	0.432310225798584	0.170368227004744	0.343422733656296	0.230572780184795	0.127746587752502	1.77388026855912	0.245688483995339	98.1633706525508
PDPN	4.20272291921538	0.267402495165156	0.225485600524431	0.154090688299538	77.9171031258759	10.5035367808395	0.689585681912641	0.188539684145328	0.630947425368087	0.081191631794715	15.2481184916594	0.4918200248647	80.6806155589059
PADI3	1.97800991154065	0.333944040652213	0.0977579451366141	2.81347558996902	8.98937724812758	0.225186171228489	0.106228112622489	2.92160748613578	0.0901693505352169	0.0698934611390643	0.516796241667729	0.569581172107416	5.99371180985117
EPHA8	3.81954660164344	0.149781429375493	0.103273555803813	0.38157010462827	27.8243649116848	0.369432552834239	0.154154225430749	0.215600606127507	0.0916833169079024	0.0939104292148125	0.608831466824838	0.176646107326807	26.9116482432108
LIN28	1.12341368867846	0.0386631928647275	0.0663194085640358	0.277399037178599	5.16972503111655	0.199015324952173	0.0839725985492174	0.102718082115905	0.0632814539409472	0.0425185511503468	0.211188340092074	0.058729471276227	1.15957805902603
SFN	4.44642719217317	0.255455701371681	0.204092420965572	3.22226514258864	79.1110659692813	13.1809200237925	0.917629447294027	0.551451723436903	0.101678953374372	0.115814287686946	3.43291735835163	0.149340598704371	81.3322519609895
OPRD1	8.69955522893577	0.128556015507269	0.135151082621284	0.323173191451291	42.2738181179045	0.236008092320848	0.214448253239905	0.214869923289508	0.0871394276672016	0.0764574347486316	0.448126588130811	0.198041901934278	41.5483126173642
LCK	30.7217895935663	0.0870455385182111	0.145008173322663	0.430024057585665	30.8776457575712	0.286216735134099	0.136091470653203	0.179103188983693	0.118300415007481	0.0652006385958421	0.312972640882767	0.125889044608474	7.36011341206842
EIF2C1	4.72193115414452	0.20950660894519	0.192606300614561	0.19229152410228	3.65922976265268	0.2012977545443	0.141992215350884	0.340264426615201	0.215332062082974	0.0928431172355847	0.511453545128243	0.299414863712524	8.68977145058704
RLF	9.40641097365577	0.111045122438702	0.199256183559226	0.218508403551817	2.19670323547653	0.409934785163062	0.246342859097954	0.359800534371677	0.178498529882277	0.116568222568535	0.951996682457755	0.213921041104007	11.4731915351125
KCNQ4	5.10622006281486	0.13723345033503	0.122863802955758	0.385567602894937	61.1521913260335	0.350350086951784	0.171005603559866	0.208833732339945	0.0982109814946352	0.109821988539143	0.5839760959395	0.231534029041052	61.008147127469
CDKN2C	21.6248287211693	0.0527367260323788	0.198539345218629	0.310121971830253	59.7026260696161	0.15111293904308	0.0950094404777389	3.35895069844748	1.01233427559054	0.0713270746165209	0.363718120995051	0.0940482099212897	62.6578290138783
SCP2	6.34948600207124	0.130227545851004	0.115770936133288	0.975936094153266	9.55496609780901	0.277749626791593	0.202118462978096	0.189534027378719	0.113019064348758	0.117139212221663	0.244097096089338	0.125432330550394	12.7927570294753
PCSK9	2.30371487684156	0.143750134567511	0.162745411377533	0.299422442374719	30.1719845922402	0.483827708452929	0.22488497338734	0.325368245093954	0.110206948760816	0.110666474629496	0.818908678429094	0.201535248080569	29.2377836254446
ROR1	30.6963689910335	0.130531758344537	0.336330221596644	1.81160084322427	64.5645310945254	0.189088946117022	0.512105607781907	0.113642765987793	0.390593113990536	0.0648981254211358	0.6518202283989	0.117275266189732	75.3623316373036
IL12RB2	22.1902589827754	0.156706792487553	0.329969784293246	0.124666579186145	31.7919266556449	4.26228035952913	0.350016271941112	2.46853129776549	0.812268477014242	0.0388475388798701	8.47570311343672	0.0549283310347482	22.9137628465577
GADD45A	1.5228758361804	0.133739217485021	0.216648232655843	0.330624514979192	17.0824476280944	0.595217803505048	0.343329806696955	0.229003138781164	0.772537167226264	0.053872642939788	0.324351605266937	0.0993051975530773	18.100701738736
CTH	3.22562283070276	0.103993540103877	0.123455910128638	0.101571351319021	46.0293254731889	0.332919337593056	0.200766662192592	0.106534452460151	0.152539627047397	0.0733696042143954	0.886494276388126	0.191135115605188	46.0511754547896
ACADM	34.270520061173	0.111639901326978	0.172762528983601	1.87495763937129	4.76189978662867	0.17409551446964	0.147738273369645	0.375894422779628	0.148572567174713	0.110168819242602	0.320105990095159	0.172963302338576	34.4743734454464
CYR61	1.83439024828128	0.0772133382728994	0.129268823048177	4.30213931492463	50.1055698919698	0.992989296956218	0.3154130946038	0.135991661426444	0.0538507936704476	0.244797624556732	11.5514772836765	0.204758824361365	54.8403185926651
PTBP2	13.9785556904206	0.144106089851459	0.166986737437087	0.231140681001071	3.15279147299531	0.199926799260331	0.130707014067704	0.50084030535995	0.342383341925305	0.116082450371513	0.462252867078557	0.185693151534709	15.5288423683932
CSF1	42.6408184878234	0.12800965141399	0.184970358210516	0.431338239865771	72.5208176877961	0.206042452293639	0.136778741330558	0.236608901830485	0.259095227944512	0.107832441535499	0.550861042756872	0.111187916653238	74.9771450168918
ATP1A1	2.52042002977736	0.289628980551226	0.244998195041242	0.232770875048473	12.235221815295	0.775470923856867	0.30994565167363	0.897414437742615	0.25609233142198	0.0939617881677132	1.15436024011762	0.292334714391848	15.2031731176192
IVL	9.69923405407205	0.529612021976465	0.642286118360174	5.29653096407183	68.0738533848161	9.18623070732267	0.300976863652802	2.42708511180363	0.0756364904946135	0.249433982182703	1.44446376406909	0.160403482911314	63.9498934221213
S100A9	74.814451906932	0.200367097708119	0.418795071730016	8.01946137369226	92.1116172471378	17.0880473891433	1.74425560653839	4.21444801415483	0.0386471578179009	0.172374127545234	0.581356677640272	0.0959094613483685	5.16492864618469
NPR1	5.23661688408786	0.129354010386641	0.105964693132818	0.32706393976127	20.6388795297215	0.230837264711133	0.0898974820658308	0.197178524357749	0.125602376962081	0.0899964040441802	0.445979972032575	0.197329231439592	19.4700549703156
IL6R	48.6453026428702	0.127808778462748	0.131721569836921	0.297191073611409	78.5211198475508	1.11911189299695	0.664863285652259	0.144843256458195	0.153464809782182	0.0404104558885308	0.632504235336218	0.098161973575039	94.8108526992445
FDPS	1.81704741456805	0.114091901677693	0.122380131693548	0.199144220744171	64.3827524716964	0.281165498133111	0.129128465806498	0.395482679246181	0.130555899760276	0.112367847737645	0.443644487541989	0.135376182345909	64.2390264542494
LMNA	1.01767349655963	0.171290153105715	0.173282511584968	0.588452026090951	13.3395129142583	2.99133650909126	0.502119920632208	0.173893370601289	0.138275982469768	0.127401940640227	1.70155296933905	0.215960956649161	15.807129710281
FCER1G	43.458264510841	0.149136630007968	0.27980629298724	0.325967204841333	6.48201958699045	0.175086990784925	0.062053996829715	1.25839731800486	1.50108101512697	0.188965832116714	6.49366320656045	0.172872780570308	45.8433341219833
ATP1B1	2.18709170371323	0.327134666691223	0.162215238314677	8.27668028404011	39.4342777110146	0.374899696570435	0.360902608766342	4.17913366356676	0.127656814247382	0.0781632563355133	0.439215130521336	0.13298751599336	43.3442025838102
IKBKE	39.763555697322	0.109664560603347	0.221899229130399	0.297064044886382	81.4024355090782	0.23595468215723	0.104182468165756	1.10648561294239	0.268626232894074	0.0718372412129852	0.330639697100762	0.125023190183915	85.7540925871169
G0S2	37.362810054794	0.112292780106781	0.128215565033673	0.80727123341899	48.7924129853922	1.54659230067934	0.308429048410699	0.124395053014555	0.0824948288539602	0.149979040097735	9.74580290215481	0.315112994136698	63.951575390928
ATF3	0.501034091258876	0.0792123328159248	0.120753726660952	0.396168483013055	77.0329722647594	0.521841002658501	0.303619399360234	0.916165060151279	0.0758799435455381	0.472696747632067	1.70914363295375	0.210511385597306	77.2080835655038
MIXL1	18.2381874912718	0.109669671032871	0.11995324255033	0.336328779663599	31.4696532568184	0.277231182303086	0.172700828329404	0.156716598040436	0.114294077161877	0.0611667244610092	0.362275861975677	0.142793832505194	26.473388891083
EXO1	1.95515159022587	0.0725031725969471	0.205936361539039	0.111386777638657	59.0764218880012	0.180665395774432	0.0875572600843826	1.47514249377824	0.370273480627389	0.0905195119823273	0.579116094893448	0.153082932837188	59.5977819572613
ENO1	4.14838294524264	0.179784434172532	0.245388630564321	0.371445947990068	54.483673439938	0.635393552339654	0.36137307554579	0.284275792181295	0.196214957441116	0.118270946587309	0.877367712033952	0.218840895127326	55.3768427638183
MTHFR	37.4113912507959	0.13525253070651	0.120012890945961	0.355608112817839	17.6904582107062	0.337157945102914	0.137281122082716	0.254247691871674	0.101356779580342	0.0795414348555615	0.299641942888813	0.104737782065925	40.9889545969915
NPPB	1.72394010858989	0.116339702928184	0.11612270158811	0.254148620794016	12.5467053606489	0.39804094767264	0.224158091515373	0.152689605146544	0.107475073148659	0.100189544938556	0.619289065197275	0.186396563650236	11.1917126703781
CASP9	17.1050652077596	0.0985624135658755	0.154218115998095	0.519810582387348	57.0471005828891	0.157737904384702	0.153518688633076	0.232052752470406	0.23098174746105	0.096765131759419	0.266232761558332	0.114719960906129	59.402660030731
ECE1	5.28243292811735	0.361664297125036	0.326746719411253	0.138719105326819	3.28902651231778	0.322302740246334	0.21895293025997	1.22802037811084	1.05196451638586	0.100355489103804	1.02027549874496	0.475029673271669	9.54897450094214
WNT4	0.628839410577536	1.06306939338805	0.17511515283521	0.479487836954491	61.880482352603	0.816460562524543	0.283848334069047	0.359551247057263	0.0785427122739675	0.0909928169422624	0.450884334843212	0.117604827991898	61.9167396999432
E2F2	9.31715875560989	0.128464075605437	0.11248252799108	0.365493609089965	67.0906573631972	0.1629454318898	0.113980823646145	0.731446279551348	0.109024836734894	0.0684296489937131	0.294411826072356	0.104484552968106	67.681523882123
ID3	4.57920743743756	0.102910988628939	0.117244447935754	0.368346228341108	43.6295705108287	0.20069497065934	0.10859597164072	0.0924792442976688	0.0538584119733814	0.139817563827148	0.605837610342117	0.184361934546777	43.9564350891077
STMN1	4.50950093773779	0.0924274568485171	0.115111808790858	0.202651208440701	9.00178123357653	0.155325234293397	0.0929443729588484	0.371230469892582	0.162413265004646	0.165422890262797	0.341022667769442	0.196943848992674	11.4522733135498
NR0B2	2.51792183599009	0.0646549908711326	0.0828888064610654	0.170497088824706	6.50385548857571	0.198841471875803	0.0772740715113598	0.183160804011456	0.0763302606217638	0.059763995615882	0.366383625983942	0.0859919761608041	4.06173653327245
COL9A2	6.27753369280805	0.139202957269039	0.200836929679139	0.26673866195237	74.4214357989843	0.242655431685268	0.128416226863406	0.390265827869773	0.257540128248824	0.068293170388184	0.786996224386941	0.166972681664326	74.1522876890803
CLDN19	3.69512958887272	0.126876383048041	0.159784889422056	0.356539121922076	25.1279166553654	0.329846935826688	0.147342388984363	0.166434749775231	0.122057077165024	0.0913623775294398	0.467691396436068	0.162256938922647	24.0683430584557
PRDX1	5.47493398316568	0.125405895945013	0.132201431914726	1.05715085723764	32.9036896853066	0.274985898083313	0.201143644348858	0.212238132170494	0.108440044614195	0.089587709667555	0.428915894885734	0.219392388141381	33.9620690566976
ORC1L	3.11103897783381	0.0976565453334211	0.177802183422427	0.0918759915302299	46.684960984271	0.152297777841145	0.144964848116254	0.533177245060587	0.170654881350361	0.0798008578398145	0.326324449560831	0.126992735531198	46.6693539069921
JUN	1.21211824660933	0.179026533366199	0.144525444919666	3.0555418824887	5.92788914368068	1.22629720527074	0.386631023493583	0.306667611108177	0.0900296835142597	0.12223885056602	2.23077434295464	0.155447499990142	10.2626734153275
DIRAS3	2.46006511596421	0.270802646626203	0.125064541599206	0.237083516936978	51.768761049701	0.608088929027161	0.441292044489958	0.153639528081182	0.0524119778276929	0.046394660708702	1.80920747223134	0.142856832849419	51.5730338361512
TGFBR3	11.6811298135312	0.10045151096926	0.104282617007613	4.23507726898873	54.9592036782175	0.122588701746165	0.0706205376413297	0.357182990596779	0.135989146691413	0.0935206903240231	0.289433832869305	3.14296855867965	57.1612848567678
GFI1	23.7913714856565	0.135790085671212	0.155240312354387	0.291044545960521	53.9717947115986	0.254001911952737	0.145513759540436	0.257629334077185	0.100859443576356	0.082973402030362	0.397749739464647	0.101389832684095	54.4933125546811
PSRC1	1.75196504506716	0.132186016986552	0.136747506867734	0.243299228058985	13.7499845286559	0.358856889745841	0.171090623038407	0.203382561594619	0.11893865524615	0.0783574259883087	0.513146350802444	0.124055194256287	12.6085939297082
WARS2	3.87427732773111	0.140686383505512	0.145591170096593	0.224413558619841	3.80391151496693	0.242926869851653	0.139104880237251	0.320067921955979	0.0974130829020075	0.0751564505521406	0.437742745027121	0.1214848959162	7.25763009192153
NOTCH2	8.07620104917169	0.191112032705955	0.141327906583098	1.01630988929195	8.37445183634695	0.230864622474588	0.209092858956791	0.389679148937305	0.168692492637805	0.131425414027105	0.486810540145337	0.124527066489546	13.5517305440802
MCL1	17.5144601252143	0.169437734951943	0.156209924853457	1.0368950891864	5.38627261844711	0.513640575727256	0.3558989516726	0.300673101397577	0.112002003871234	0.137056436381104	0.619199609577043	0.161571096555021	19.9285349377473
CTSK	42.293023816036	0.140981873286928	0.102934147349426	3.76285249420708	24.0879658763765	0.353693941675227	0.0915181785843029	0.210653357007154	0.0575934226260156	0.305277380107157	8.50411915794266	0.414405914357424	53.2425909702943
S100A6	0.900111588932448	0.0582684434785919	0.114493909714069	0.268838073859853	5.89878485922882	0.227364366386052	0.0925636392485839	0.0862567428785849	0.126416241117697	0.0632499790396088	0.24088225049552	0.0821810327379885	1.67354704953769
ADAR	8.17297476390003	0.222260047934371	0.186245641446971	0.21629878122338	2.15456225587221	0.398424253409712	0.241777919463993	1.01770915615476	0.183767529311589	0.108364256521783	0.894644208657388	0.243088513623431	10.9387500467419
PYGO2	10.0994345213569	0.0984546423040967	0.118899506659611	0.307375072300176	58.2485367075849	0.234347554725924	0.0896468650312782	0.188648654047183	0.125086783316488	0.0686048393418529	0.173969696297314	0.132094804157227	58.6167773781374
MUC1	1.28899982002729	1.0689920018713	0.119564928099941	4.711508357897	80.0208264272383	0.387484009919062	0.307144677415901	5.00096746007114	0.0526175289990723	0.109978310646053	1.60758524443932	0.212481832056799	81.9806942884104
NES	4.58429933155437	0.150633892122468	0.170525687406456	0.231875903626536	56.3172221756955	0.249043393574105	0.169472517659764	0.241601738702061	0.114812582173949	0.109141730016399	1.06643373453046	0.220570963408232	55.6348753107222
CRABP2	1.60647129330316	0.436574978850367	1.91044799499511	5.07584808070147	131.360637228986	8.34291441614732	0.838950361194107	4.55827067628745	0.0767038616495161	0.169122614629776	7.66250380863674	0.114290546616502	133.5035535646
ETV3	2.49208865569235	0.161823924497248	0.175643903562034	0.334828483395909	2.93756590668053	0.522350096538823	0.227823379195826	0.769450672242549	0.187379277688853	0.120402364715661	0.471571700838486	0.200679270744708	7.50907527733394
PTGS2	0.524124487881319	0.112153688371631	0.303106370437758	1.87893273640323	31.7747197349939	7.90038760273635	0.108599927900038	0.119677696094262	0.993217036545294	0.0715531297530596	5.19744971522701	0.257028780193186	32.6046130150485
MYOG	0.948302753563685	0.0916957464066786	0.0828873557643982	0.256618441892108	5.66852380796723	0.193453160207345	0.102832700912105	0.147518658750214	0.0824600704600387	0.0524168113619419	0.380592293061772	0.0947959310534688	1.86089025124345
SLC30A1	4.34837697878233	0.175594069828318	0.123130154918949	0.164289485407009	80.7722490462123	0.49550542582518	0.245892922854835	0.208669617490139	0.0660378871648464	0.134212534243375	1.21647442065776	0.180773812249363	81.0084245457263
PARP1	35.7911265793348	0.184035568195999	0.306561844519797	0.126957603155109	2.36549916233362	0.29325731636789	0.180113462741578	0.824942669981073	0.680222068004787	0.138466401388847	0.595611892929492	0.3340768785355	35.8598969138039
ACTA1	5.20031494571964	0.147148212881519	0.185335833061588	4.34569434116323	57.5273440381778	0.556551545713096	0.171285034523587	0.176819587386108	0.0701229762688747	0.0526983544288794	1.22607813956162	0.165600747852971	57.0418273706571
TOMM20	1.96365387447055	0.104456239348745	0.0921579067673288	0.223054625694473	5.28660792674625	0.259903922131446	0.183954799395925	0.191127981085085	0.100563948168566	0.102813208995352	0.584105114838326	0.123262232353465	7.16674031988267
FH	2.45549694032236	0.140647751620295	0.13119743317396	0.399271623958906	11.2792944355512	0.232164703849955	0.166585869067753	0.281717088186356	0.141662796079617	0.0860114175637592	0.337297487737772	0.108829484671667	12.7795567410968
ID2	38.4924572306574	0.282059453003044	0.343172007755367	0.32470116522522	4.37252869330684	0.199237200718388	0.158741921177985	0.916295705459262	0.253458513958861	0.158674946950033	0.501174222262095	0.278342073322556	38.7681699299269
KCNF1	4.78508628384036	0.131066737170973	0.126935468616412	0.349031362017251	19.5985579963958	0.225867858795497	0.171389254587279	0.144088107023901	0.101340992033795	0.103511608584153	0.399247230019869	0.176645540095547	18.0585670013234
LPIN1	31.5717337035325	0.224475267371098	0.117047016336235	6.90108239813217	24.1938130081157	0.325947296897476	0.251238835800771	0.146315957318477	0.151510363860561	0.0699931542909296	0.348859441003782	0.169198286216111	38.6183254884569
MYCN	11.2585586200609	0.145834273464062	0.12707962755446	0.617724773831734	52.7304489263829	0.200686697406802	0.133246376832505	0.224169878595271	0.119456772907181	0.0653579291728087	0.252130516817808	0.147381022960936	53.5184662149736
VSNL1	0.661302395609632	0.124301321717291	0.194449628870808	2.90517019192936	77.7021935408908	3.49449003261677	0.251427882632778	0.640162541886426	0.150693884625736	0.0755801231757076	2.86964078221355	0.11114086356594	78.9139712759383
FOSL2	0.931009963517386	0.242167251201194	0.323834807912313	0.601549698171266	11.4716987753515	0.500715081240099	0.234297499267531	0.625760192209741	0.135452284136298	0.191727558159938	1.45242850775394	0.353036839138833	13.8797297496744
C2orf34	10.0896093961893	0.111626654252398	0.155174839950877	0.368627953813746	37.8070234717091	0.200276507727604	0.131738122758474	0.132993453588424	0.216542761970233	0.0750162685920483	0.2555462766196	0.0908407480490765	39.4705178751717
EPAS1	8.62916866872501	0.258855634477947	0.186916238477448	0.32342391606631	12.0169019984025	1.23360781280074	1.0013875778744	0.174227193358224	0.0996015331669556	0.0834105882491081	0.92620578570814	0.154338170153222	16.447320481459
REL	40.3400062610679	0.379579315722831	0.432513640882835	0.14272648983155	1.26297104931472	1.7797155828488	2.18960658841906	1.68771715074814	0.218990921561181	0.14729071760986	9.00256422506521	0.280426130811314	45.3909397217678
CCT7	2.68811331023389	0.226254117263216	0.234576943587238	0.270288704906622	6.10560592228536	0.516915038704582	0.379896660320232	0.22607617213454	0.193881234027943	0.167576535229597	0.650739571505285	0.288567137296838	9.81854845114781
TCF7L1	3.05244410682078	0.244673736181264	0.175663198633584	0.213358982322888	57.795892752997	0.379210193343043	0.22163161495222	0.193429854640598	0.159912824257893	0.120739331863551	1.07660559549403	0.26284097731026	57.8666685332816
RPIA	10.1829050446903	0.131991124250022	0.128930025027301	0.492604053478447	60.34209311987	0.159985703392277	0.100165825237279	0.111938725524436	0.107181858275604	0.115055347892614	0.267416888518085	0.324807292009045	60.0276967285699
MAL	36.0491372494194	0.15669996840448	0.0925205800447027	6.25400201570528	36.7781912252014	2.70273898751353	0.593867282222141	0.408677663745278	0.0690985017298123	0.0864354215077558	0.228066454873357	0.0687202792960818	4.9423674646272
SLC9A2	31.3406002165009	0.185997369953756	1.98918762624683	0.169986299419233	40.2847375669397	0.192601452111768	0.236049078328797	0.24842437507961	1.0357551100167	1.30670581287842	0.311408381374289	3.51177977006114	55.5559675078124
MERTK	26.5138061437322	0.448551018939857	0.469944221892674	0.235334937111493	14.8814379294356	0.122066003427527	0.0916404140459942	0.67671825650399	2.66974893759514	0.108591785753518	3.53165186976944	0.482475661172563	31.2221851450035
SLC20A1	4.59378927430072	0.122707187965964	0.255826816005924	0.228508006309663	2.78921296575227	0.562827120090937	1.35516695279133	0.236458918491412	0.428007540702187	0.139210624210209	0.902672868682276	0.143850806367297	8.58397511526437
DDX18	17.8456157239463	0.0740376154200065	0.139980782992099	0.218357039602291	7.49417709417577	0.286981893590818	0.242706555777616	0.150025222880196	0.115583738316444	0.142445638143802	0.394153934960686	0.169415772972324	19.9242741478674
INHBB	3.46484522843734	0.215605827985706	0.180619793020715	0.301889422650571	68.0706447435999	0.369729137160796	0.229478764894066	0.166318423509292	0.0892983162680619	0.131954204787331	0.65744264355171	0.21411720063191	67.8796975188417
GYPC	31.2744303204802	0.121514468674195	0.142564188248145	0.785846662469588	35.7384881867273	0.199935314790348	0.155222852379509	0.138398132639917	0.118073326272797	0.107297385482623	0.624250601322077	0.265186066752897	24.1323411092688
CCNT2	19.0817741768162	0.212514307392042	0.213094630866027	0.219474262790307	1.71881045848013	0.225363855446292	0.205958460193953	0.682381228526284	0.241966930679004	0.174471253696199	0.488538808974763	0.294911117031752	20.0690296539138
GAD1	1.70808871607072	0.13811193926915	0.235360035744212	0.12647179988409	21.7370440076655	0.219904907090901	0.133663620680954	0.973003203927005	0.343403832969305	0.0688320738428571	0.416201736116831	0.110391677428808	21.1478239989947
ITGA6	1.43078827524063	0.340419704316621	0.237328098457406	0.293518474998311	3.66017716466912	19.4993165555164	0.751975353687568	3.54355879281877	0.162844341410862	0.0638017128193459	24.3100971220846	0.334320062732153	11.5280367577117
HOXD9	1.90982264609253	0.136295288148711	0.120032672588216	0.39491567015916	54.9812575294475	0.351960969428829	0.181352115095756	0.220601832102466	0.0711437207947936	0.0837290288362634	0.534587475846095	0.244009336401214	54.8141876187646
HOXD4	2.0524673827849	0.130580188401441	0.112705456675098	0.318451793752894	44.509624442698	0.297661874252974	0.145206962622291	0.277915414692186	0.067756245884147	0.0670034891846015	0.719642156711181	0.162523075494739	43.9594931175786
ITGAV	9.72311903565076	0.165618457877195	0.39721688245749	0.157254584246575	2.66599751024256	4.53513222837914	0.620717284657062	0.352379431889716	2.25242186919418	0.130735967404337	9.73806468140186	0.21065928533964	15.1618071449717
CASP8	30.6146782056812	0.0925020884624248	0.153026508325525	0.525431541112317	11.9817129863996	0.345806994234873	0.217219303002397	0.22616852518715	0.100952522704292	0.126082228633563	0.388773420659638	0.103228809884332	33.2212544154675
FN1	16.7179921676184	0.106429532931281	0.218884628042929	0.835219635509933	73.2040680038145	1.27336210763443	0.396374705899073	0.124353685414386	0.891678246316392	0.275185788862474	7.87766701955963	0.191859651536891	78.4143106434608
IGFBP2	0.625540271926647	0.703182540768656	0.730106254281718	0.935347247786249	88.5190846177711	1.77483801741019	0.305322274818456	0.172929241488929	0.0846048880630642	0.447308927470387	1.00174842628297	5.13949718059354	90.6963106709814
IL8RB	3.7021403086199	0.0715748503862152	0.097075055705179	5.07748719778243	18.5990615959682	0.502028657147776	0.184493171193242	0.243082027575135	0.0831335299325498	0.0589894673229588	0.251187005647834	0.0747598581625235	16.7033817424336
CTDSP1	9.59517421249676	0.10488753234862	0.0944495898116827	0.461152351394133	17.5815913541442	0.252791311412926	0.179832820650063	0.234952710863528	0.0868100793270584	0.0985664903640118	0.387432538849106	0.189604539025578	21.3135296175149
DES	3.08179144536655	0.195556271768474	0.129022939823229	6.27462220897062	72.932408564745	0.92483497004798	0.111260599731224	0.162588423901269	0.0907844151223817	0.0820676152485579	1.79312867341242	0.207763913131999	72.2578666666356
INHA	0.913387770641277	0.0701475317133124	0.056703284633528	0.198602175982293	4.85109953270227	0.170034520795988	0.0748446022874893	0.112017487740048	0.100318498533385	0.0789101205014672	0.291635734650415	0.101983165720067	1.90651801198375
PTMA	3.53103056318994	0.160004132263009	0.13737547045159	0.334419087800006	49.1378770284267	0.299301308854846	0.149515487865114	0.198127358314826	0.0884026685937628	0.100268547575439	0.375903121895484	0.163265235798827	49.0806424068522
ADAM17	1.1245523245823	0.15613470535012	0.227250989718783	0.216243709084034	2.01919062701416	1.39771764785173	1.05151379152849	0.411129250183412	0.0733851784944553	0.164584684511224	4.06372667015488	0.212429255368838	7.195769630981
ODC1	75.662114239502	0.137797601714227	2.59194933919132	0.152506227852987	3.98641425671277	14.7101316884792	4.60210702489843	0.0967435437655001	0.929455431173558	0.281512514261406	1.92230661043563	4.35434417839967	87.3125596630374
APOB	0.499937453058053	0.0434002017414429	0.0543476860685316	0.146826811571056	3.74613171919422	0.137290441392037	0.0819737466808001	0.109596892933219	0.0740458719748052	0.0497109419171116	0.157109307483615	0.0562720778910349	0.785117450880776
ADCY3	3.02112926414774	0.123819387355296	0.133642227386645	0.259948455660121	17.9842152362134	0.307069737130576	0.224374200663527	0.173858308732015	0.135463059233187	0.0948396351198072	0.402442239926068	0.359385186429468	19.2440127801741
POMC	10.0328761086911	0.149661406123433	0.1676592177959	0.44622128116605	69.2732600630851	0.293989398298178	0.192507587639606	0.246058941430892	0.124753502951773	0.107757100974577	0.621398263028295	0.243382092542433	68.9847286024187
DNMT3A	8.26764253193054	0.0935715902194291	0.151244983185855	0.33826330171973	71.7653891692737	0.167048129879895	0.0925127329103996	0.177452389138793	0.26150340135065	0.0973159843479517	0.267094024880625	0.184751273521586	71.1751167122384
CEBPZ	2.54241131240512	0.184062943671901	0.198970404674671	0.263256237502479	45.3581816916411	0.303698310370047	0.219247546878675	0.149819642632276	0.0902872835558778	0.144137354129149	0.447884230827772	0.169321122136089	45.4530698006741
CYP1B1	7.8969080210659	0.348794464482275	0.11411059052862	0.453249654486973	71.6538173989861	0.162879063599935	0.153509219809978	0.871576905645339	2.09104168387511	0.048098920310534	9.95394203718318	0.324878572055008	78.6764948425898
SIX2	3.60617775943568	0.219731017981728	0.125649982834004	0.468230049991963	60.3186474863393	0.18213685635049	0.132022507977234	0.254966844522108	0.0885909205459655	0.103456125333626	0.456754865145859	0.276974823299118	60.4845697463437
MTIF2	3.51062941261344	0.123365000587004	0.192624419898836	0.244881333140662	10.0474233769685	0.237223063541667	0.158441518148163	0.160032843609868	0.119572542268948	0.113674876600582	0.282650959475956	0.153009117136755	11.7548597412551
CCT4	5.4225053664761	0.152097197838148	0.247904009696696	0.226647780095887	2.81161091639557	0.535926250880602	0.312271810318183	0.186052869498227	0.182141295981298	0.128915211247734	0.897231756529408	0.204301128781309	8.95628149372256
GFPT1	4.24866964361565	0.213452105048506	0.149389342786969	0.322581470820756	4.78771578523568	0.484436415916402	0.308942303877983	0.196251934342815	0.155555407232909	0.0927758310968477	0.677619617047511	0.294234821747256	9.29535979613847
TGFA	2.2464932469559	0.158894689515852	0.438572294182366	0.5235871777883	69.9007022592055	7.68208959320719	4.37362797049031	0.188293169869058	0.18887538484688	0.0838933677037691	1.18919391290634	0.153510482766203	68.9202844591423
TACR1	7.39270131161732	0.0781891235081623	0.0611143110656848	4.81789734594884	9.52034668852202	0.166852920785054	0.10038645211016	0.0969414337342381	0.0756900445776309	0.0438950229429909	0.1962721199116	0.0694958485037547	1.59084752409896
CD8A	31.5955812197302	0.34752518425976	0.226783474998181	0.223061422474211	49.2127103601228	0.408440439509256	0.193902716766731	1.67091525511781	0.207744418507734	0.0681568295900134	0.805733871456532	0.113400233117316	49.970106655456
FABP1	0.759347030723627	0.0314820178317245	0.0340085303358138	0.128374401001062	3.61461161524579	0.0982950650597336	0.0650210132040805	0.0713236156799075	0.0759583607103776	0.0339768528549637	0.170288405970881	0.0472149112378615	0.949392193617501
ADRA2B	4.14172853846728	0.0877793599874081	0.116091507820367	0.299731875878556	9.45502870469368	0.205712855563044	0.108328111697207	0.14077718601284	0.0955140594289565	0.126154999983488	0.378745762313275	0.16344019290282	6.6907807845014
SCTR	2.2880436128532	0.101333595004581	0.099401707573308	0.211290706815086	7.40105890241905	0.292200581276653	0.134270340318293	0.159537877422498	0.118351192622695	0.0635664060061199	0.394442040365455	0.125570110822549	4.63007816345499
NR4A2	0.810452062803379	0.141233038421885	0.203972247163276	0.686631361277186	10.7734062484639	0.256651727329818	0.138792086367445	3.16229607714931	0.0714399184486878	0.331890946421818	0.527327500562807	1.58674605953983	12.622594903127
LRP2	0.878416030977489	0.0364648312264668	0.0520199719532209	0.128403298799753	4.18103439919786	0.105941843136926	0.0587805103420358	0.0814600973075447	0.107924710110973	0.0353168521141255	0.186559108869455	0.0760206239304751	1.26322364762995
SP3	23.266433071558	0.131486737645007	0.149883802046524	0.326406373591056	5.40440593578658	0.271699466466593	0.177187633886808	0.291413365155389	0.138621428675089	0.107314324124934	0.453811962251369	0.186808848787027	24.3968245758431
ATF2	38.6056229392191	0.181312910958379	0.112372327776739	0.318907930434974	3.34674883938062	0.342746922709478	0.179641795583531	0.396131408472946	0.161590442160197	0.10508857598474	0.711569156253661	0.30835130954285	39.1511035658663
NFE2L2	2.60966003488458	0.180207585823425	0.1218424941213	1.82855063607302	6.97797299993839	0.197509784609982	0.102743545285059	1.50649803950321	0.103261709011316	0.202490740386794	0.320020024966592	0.909000247801499	10.8942102908021
PRKRA	2.56208561094555	0.139986495570059	0.137516635683961	0.262565028248442	7.31362982672157	0.297096643442997	0.179155574155228	0.200781341791624	0.126943282611912	0.110261735087255	0.502401903631312	0.161637762810694	9.64364051586036
NEUROD1	0.341274600295017	0.0207188872395074	0.0554129558639136	0.120880924049448	3.5421664155027	0.105413237238494	0.0500778305524904	0.0371217174226873	0.0387182372166479	0.0378783514288167	0.140704830935903	0.0646318581440569	0.850238565570848
STAT1	53.6365469947067	0.327551697683475	0.27794811622927	0.101262650619214	4.38463735313213	4.9657190937954	0.225512330721037	4.47036782525882	0.522297172245154	0.081595695535695	10.7871682539576	0.135983553247526	63.5167824338697
HSPD1	4.10907584161017	0.15149772078164	0.116117321554373	0.412067643386499	61.983616168153	0.264534434286222	0.141008421158721	0.22646390914347	0.121476138141191	0.141701966288006	0.415491239390533	0.1829663616641	61.9543235823263
IDH1	5.6480689534044	0.132185156988709	0.149058654428484	0.898740804284193	11.3445401438684	0.19309051378	0.0806059703954334	0.356910757386731	0.394311471954773	0.151789854808408	0.282157436001727	0.249333667075509	14.4575850612529
IGFBP5	23.7801235553284	0.618175412442567	0.181936728668728	5.83093770502613	28.8994484396725	0.286550471210599	0.102352895924109	0.0781992950466193	0.11080971923947	0.215771758608355	10.9434044648331	0.917934013197659	41.4960625431139
EPHA4	2.64314622422503	3.15519577186823	0.147884533839653	0.448340356794765	84.714109175269	0.551548479447111	0.496375572660634	0.290429484978253	0.0856686150368405	0.392399993066928	0.715478820078773	1.22290441250788	85.8094736426506
PAX3	0.847115657234987	0.0883306827662897	0.0821869173428257	0.206828118834549	5.02840143047098	0.196582860598419	0.0654434744062705	0.0998679087905731	0.0778372299075612	0.0453457363583671	0.371671847102971	0.248512233663568	2.49866712604312
SCG2	1.07485332064127	0.0906202735720667	0.0846111596032807	0.0933615837674811	7.48859144772251	0.228128821338319	0.117643841950378	0.186352392034348	0.0506045185076281	0.125919160304226	1.27758679934591	0.186023394116477	6.03638699581832
IRS1	1.72737651888069	0.308505078340345	0.0740016850785201	0.219727343980472	53.9478929666044	8.56597293594247	0.769376156339945	0.251563884747074	0.0473508233393926	0.0719300490916578	9.54862889177322	0.339643592342161	56.1075207232568
ECEL1	2.8425038237108	0.114008532368136	0.111703392799101	0.254433870541626	56.9465574872291	0.272753601637519	0.13222500021844	0.159468970548694	0.0774720357811916	0.0790701553608534	0.338977842232696	0.154413536463957	56.7078600011318
GBX2	3.31101733707682	0.156825017974223	0.154796619786236	0.463280532503466	73.5542507015967	0.423662695180629	0.134230284254607	0.178807182785642	0.114033790030059	0.0878440796824952	0.360870207169806	0.118356158220027	73.4312444260461
HES6	2.84188383945076	0.138115836553192	0.140891610999565	0.404510473124941	66.242454679269	0.405426173423172	0.254034314558104	0.171496379894743	0.0597564446144855	0.106860808915591	0.471274038311783	0.183534886041459	66.1690090684396
PER2	4.7511564981965	0.116715051362746	0.107072460580002	0.86490879739308	19.3630998013665	0.29965071833449	0.155823452283331	0.196620312974639	0.103216409061356	0.101600891360556	0.307228514543654	0.188013915052631	20.9618817868148
HDAC4	3.65129972494615	0.124006142878454	0.0991371943484605	0.393762529370914	53.4291264671747	0.314781913367175	0.175900529715518	0.175096005293094	0.110755581928067	0.121335891888759	0.384237220908579	0.188140402149472	53.3141799556005
VHL	32.700746591163	0.115390028518312	0.22120106009443	0.342183515062756	1.43245744437872	0.223253274330246	0.209097621839614	0.410441098178731	0.141551561269551	0.219859565212671	0.299807801269761	0.29869646082038	32.8133661841715
PPARG	8.20120574956087	0.143435959873751	0.10904576978797	4.02057997017089	60.086249801282	0.176500019190846	0.144044134366489	0.452738785110109	0.0509043969370431	1.67759787052842	1.01572494081894	0.411814620070145	60.9674020872641
NR2C2	34.2665729579986	0.136930079671044	0.127688324393718	0.622527526455267	9.53562836906921	0.194830414737697	0.141152835691613	0.26224770879478	0.143701516332398	0.100590001998452	0.512056193780846	0.194411953552066	36.042356546666
RARB	23.3748101029253	0.38355527418447	0.171929849815664	0.825523000265621	37.4800777855513	0.106147092781883	0.0458925385089336	1.34570998543431	0.376793523819901	1.52955117395991	2.92166964157265	0.528622824442047	38.6509076812205
TGFBR2	41.385305707779	0.414153067792051	0.120411549169823	4.57480899868053	30.7822833482879	2.06509779136437	0.379873289658426	0.106039920400018	0.0625936101487897	0.0674588724269852	10.1605586668369	0.17229849556706	59.9325994943848
MLH1	28.3936930556645	0.115804408318824	0.138563507587697	0.326772953892313	3.34021287210922	0.18774784126388	0.180439914804157	0.309330357720514	0.137182297054691	0.127456392088876	0.42163215635884	0.14319090757958	28.8056926875606
MYD88	57.0384718541458	0.14964914028588	0.153970930939271	0.677871191940661	19.3071817608405	0.61361292359173	0.194464794564493	0.184216733484564	0.132353397584373	0.12989095445329	0.622763925130902	0.228790729843893	59.1329591526934
CTNNB1	10.0240686349095	0.261303589199201	0.20705682473455	0.443893364531615	7.43616543979215	0.380482437972642	0.261744669379583	0.163768231557192	0.254558726848916	0.171281313627819	0.788544623719794	0.321251773510069	14.6788829389876
VIPR1	6.6175878146079	0.157054592137799	0.148564797884647	0.706918415521458	51.9082670918725	0.259173099820793	0.114524968433191	0.188660663814355	0.063541048303024	0.132731423661989	0.454625997117092	0.199543594051511	51.4633309175801
TDGF1	5.31019555365551	0.0379033342087405	0.0752890846951882	0.096432285046963	21.4373997085371	0.236488230169601	0.0995088947065455	0.084906167715955	0.0495615714942255	0.0602965215615605	0.598008883029492	0.0436306958670454	20.920979640155
DAG1	3.05026870096114	0.206087547603703	0.148438420480034	0.399753444850572	17.0871239834029	0.264767553992815	0.148395351501524	0.238535490462234	0.170777922277008	0.0918946743653894	0.413583426269264	0.177688868502247	18.3874227869319
GNAI2	36.6560173875561	0.192729735730052	0.136722031352545	0.330672307388701	8.33162970480159	0.436962671641476	0.318482933979928	0.179925489102682	0.148263383616637	0.131956330855319	1.48339262813281	0.273581921159816	37.916298261669
ALAS1	4.38132376214912	0.103024692427669	0.179534933832192	0.660277000092831	26.3731174417851	0.237072872598383	0.158341278685721	0.214729928624677	0.108386244363814	0.131951022753711	0.198108143255347	0.139838063715374	27.2311631868691
ADPRH	23.3009393788289	0.104535255862424	0.192673516933959	0.292018577882414	26.5184198763731	0.579356648048113	0.167078837700419	0.105751027463842	0.230684538134182	0.103892154795532	0.999556645961605	0.117072744054701	13.9078255444382
TRH	1.97706857369899	0.0798761549609341	0.117547334191144	0.248857295947643	8.73932174767594	0.209291448138041	0.1004305233431	0.169985024866121	0.0872610245409312	0.0817592264546658	0.389799491375182	0.151738142071495	6.82745959283181
TF	8.27754239669686	1.32138663472998	0.357953795278223	5.86063003567248	11.843985666339	0.229253290178128	0.0675459716068952	0.66548509085165	0.0840006451680125	0.144272102453019	0.273108577955471	0.0562426774801131	5.77662323249305
CLDN18	4.31453446700886	0.0765996213083735	0.105458731132997	0.247385854059978	8.83065046507995	0.168996288354615	0.0878516854474041	0.168868828681297	0.103464343420631	0.0651828642849071	0.276501537970642	0.103763181001429	5.49195478446305
TRPC1	2.52229788027666	0.0505148669846987	0.0803462415836854	0.254082948829763	39.019721122631	0.269756355250597	0.176026213246029	0.0954089588680613	0.0713957011983701	0.0428056744469181	0.47314004509567	0.162895851058574	38.9733271210799
AGTR1	1.87132202092318	0.0551848367209501	0.0841356188998042	0.2140652703373	8.15818603044821	0.211168518481657	0.105948255530752	0.146459735656103	0.146445800877794	0.0684339623936577	0.443499829430205	0.115967913506142	6.57176512603022
MME	25.7100533986244	0.0654727053097354	0.0443021991781253	0.307475191235752	29.3495817855694	0.300450363633439	0.237848177798138	0.208809582838923	0.0334532928557744	0.0807935437531108	5.22002815101337	0.15401626700027	17.5169795259053
IL12A	2.08812650613567	0.0992258590725927	0.084860729825836	0.346985690597035	6.10354285188411	0.204931126480072	0.0710286554339665	0.154037597358378	0.104967981187547	0.0606111530997571	0.20955130652791	0.115462705603715	3.49843721717801
SKIL	52.8328595413516	0.301878560990349	0.155015976834986	0.146172679858137	3.64728989066053	0.903211946598028	0.249560926669361	0.396160141693049	0.157535135869622	0.0788949513878338	12.2015535952828	0.27654653414482	62.1929787079224
HES1	2.89780840998967	0.218740337946919	0.189060082854374	1.17753546434326	13.3188326383039	0.299142287819755	0.193301975827105	1.15281253194264	0.0744979595810248	0.200232701850911	0.933386824487198	0.188816383433691	15.3122321850729
RAF1	29.0702551327607	0.148449570189781	0.16782359312964	1.17939569705067	2.80236347357197	0.228827009427522	0.156584318837052	0.265342805106777	0.191084842886711	0.136781873849232	0.287915062233182	0.202345286998758	29.6265561420168
THRB	4.07530832787841	0.305790147247449	0.32842780999948	0.523343270419094	48.1598033124776	0.146547865030071	0.183717134708894	0.157183320120912	0.0805660378077798	2.08750082060929	0.575810517764563	0.171371420317952	48.479252359139
TOP2B	30.5192352672726	0.207967630197032	0.231741277232058	0.551593324294944	1.13922444870182	0.253715116792043	0.21805363804867	0.308757555382556	0.180592962635559	1.02666538325564	0.451839507865176	0.629368651930836	30.6017629002692
ACAA1	9.0282677138479	0.119511984491655	0.129758766306672	1.84823565644544	59.2677558950134	0.23977329752322	0.152901259190122	0.116752578896678	0.0934785230928342	0.150920023597277	0.270620308502788	0.174053816975493	59.2336746944632
CCK	4.03486808591902	0.114949119186949	0.142679627116509	0.274136325992357	11.8863355122676	0.268337480496938	0.154358922020617	0.185986650401173	0.103290639623349	0.107026948154803	0.424925662865577	0.133918863490389	9.74255138259457
LTF	27.0866569590741	3.49023067597571	0.146937806119797	0.990131764351462	27.2235890560135	0.458486350210902	0.144236717495632	0.0532471524038969	0.0422245458509511	0.0565352484667843	0.233744510371507	0.177915967896956	5.07230864961193
SMARCC1	46.8680782417783	0.160223733504762	0.186892191185865	0.385615464255308	3.80934247685189	0.202348860531145	0.161618685115292	0.302131829963822	0.177591716165559	0.328943356308197	0.498843498690661	0.381775647336244	47.0963353591161
CDC25A	3.18785969320951	0.0815645130975234	0.152015926062793	0.175032846279062	44.1145227295686	0.165840251717291	0.106475914554646	0.24562138695036	0.160063975751455	0.0831798687999483	0.323184439797314	0.144592196130125	44.1827171397649
COL7A1	1.20366900745085	0.239934887267865	0.220819314579793	0.166278023342184	68.9288706194132	2.29097204326593	0.615696266254874	0.361693385491534	0.106291719003828	0.109344475416615	5.42562354857415	0.230541282377144	70.6095335064608
GPX1	31.707801159796	0.11913681569321	0.243958694344832	1.34263971967685	39.4490840910089	0.209221210537075	0.115424016715954	0.277414233946139	0.275035929990991	0.106820622438013	0.23642746514739	0.128276440628548	27.5503013184238
RHOA	35.6326593380879	0.197995599167223	0.124754311983796	2.06862297786974	57.7449884998773	0.230974792105531	0.172607941754608	0.184668761943086	0.0913190605403776	0.132880381417928	0.491835088946211	0.2123544401103	67.6798870283957
RASSF1	23.2755131987405	0.134332225918943	0.107426493975645	0.297059577361609	52.2517808569339	0.228653684513826	0.161834258129103	0.160672332699412	0.121766359752991	0.069794757364856	0.394860047477967	0.149825302562143	55.9359188848972
CISH	18.8371659975779	0.134768177815586	0.12158603286746	0.360720505532824	41.6189025164553	0.238101122520446	0.114061485618037	0.279875912454623	0.112510571884062	0.0932476842755355	0.447095246109356	0.129318727901024	38.8993003372046
FOXP1	34.8299845395494	0.13414109193899	0.144262974554331	1.19484999674008	5.03195515891347	0.346540615907021	0.357740055012669	0.189605055850167	0.155330561390732	0.102636450496379	0.96985841541216	0.113449533882662	35.0279746520482
TOMM70A	1.307660708717	0.146564106503934	0.230429567883959	0.199738357522499	1.4465542309976	0.424847948019215	0.190981511679861	0.692209124786648	0.140248829668067	0.133328942127783	0.66188426969898	0.248427110879566	5.59082100953286
CD47	44.3421625050156	0.130088289756875	0.249554141947985	0.294470360423447	4.97573981758135	7.03240294150856	0.632064060413144	0.330696306200894	0.203801221791199	0.0632670854171765	3.49171065894266	0.0689541444577411	48.4174256419449
ITGB5	1.37681872412558	0.167250886786016	0.257067885362834	0.989680691254818	39.287963003711	7.00729429357997	0.272292728324491	0.175656389892641	0.143649391609096	0.101754602628527	12.8018740334121	0.238140409537193	43.8783652451332
RBP1	0.65846219676886	1.18162802173559	0.280612929201009	0.350189534196857	70.6112439711845	8.56595092883655	0.816745314273111	2.20725384378708	0.116710775387125	0.0956281386007338	13.290946446696	0.682277190301627	74.3471301270892
PLOD2	4.51443088515423	0.0971887891015746	0.450104249607552	0.355235100787928	10.2057527211284	4.0843803149347	0.731157094017684	2.66941427216876	0.285257648598932	0.074393691578567	7.37172630359383	0.284674830740731	14.0185685375466
SST	3.19257107039807	0.184716904447437	0.0869181382201917	0.174585153905673	7.59507898800645	0.248801213476742	0.0934823361068494	0.156121294743617	0.103504847005605	0.0544219575781401	0.362109019379397	0.092631131286182	5.23345844165514
BCL6	40.2027335810561	0.236382598943774	0.104827004534185	0.226390198722169	3.86964445014318	0.226848890722107	0.096612077679592	1.39390185395896	0.085585656189715	0.129388984057256	0.521422811609758	0.615755334712725	40.6600335733837
CLDN1	6.83990643623901	0.262628862919714	0.591720138101743	0.288979800456887	87.3864111944801	0.415092386198405	0.437816713646365	5.92506984846965	0.399267732694344	0.446933805925043	1.63056578612178	0.222022595701097	90.3312641902556
TFRC	4.18545417665947	0.302065362949702	0.386633610950608	0.146542216706845	1.3838832316148	0.697104186760469	0.289862910584819	5.13461384686976	0.503883992890344	0.137930722621283	6.02255052560489	2.08490708927755	10.8085128051827
FGFR3	1.22306596066104	0.112396553506197	0.144508710870609	2.76073711186248	47.8775975217265	0.397611832017726	0.150729828635834	1.71228755872789	0.070329744663829	0.162580483422344	0.448255586427617	0.177968452872162	48.6982389241879
ADD1	12.8596507742384	0.0962490094252183	0.124895658452878	0.886688195654517	22.1503874078252	0.26990497157038	0.213601253746132	0.127300897582153	0.109222838669869	0.103318413338987	0.330031119960233	0.143221117620811	26.7600423327337
MSX1	3.26965486981089	0.199408477795996	0.136328195165887	0.441531810515895	54.2294460038611	0.42671023497796	0.157886122888548	0.177553478629023	0.0821985996395719	0.0748267272431719	0.393520248873348	0.224257570443442	54.1811390190325
CPEB2	3.08707840750763	0.111236145865284	0.136398697856081	6.12903283480515	26.6619615143213	4.98541004882677	1.42220322928262	0.108676884690566	0.0911542258643685	0.0960542733914725	0.40402379210065	0.0753645352851619	28.9292388438123
SLC34A2	28.7782039706373	2.41718051900409	0.139743124002677	0.213718274006323	28.9658236897409	0.226121217717336	0.111533746278035	0.132672021358958	0.0584957956190351	0.0708403068781515	0.349086011877737	0.20814405352646	7.94968547231151
KLF3	2.1384075442752	0.17419902010201	0.210264422590201	2.02608158340546	4.26481668236346	0.506792284925126	0.253999733840586	0.639209424526356	0.0789763674887995	0.15417628555641	0.486666502519654	0.163398622348505	8.82603174382876
PDGFRA	19.5697712811429	0.158123724693457	0.0998470744156589	1.56580279030481	54.441656319025	0.188136103176504	0.0890968038980056	0.127553541789004	0.0750215877032649	0.0906475632476327	0.595157110318123	0.200622532321327	55.0550376264016
KIT	22.6085250630365	0.262524419363142	0.102880548973166	0.880907619678945	30.1630547641459	0.193484964169361	0.101089560277097	0.303631072383017	0.06061013377456	0.0578244838921539	0.624602823153542	0.342055403850521	23.2665402356758
CCNG2	30.7399422721819	0.0882797499665168	0.122650573021582	3.24869581709841	78.1948274121681	0.365070007454125	0.363425207754768	0.116821768667016	0.116995121513615	0.117343151622001	0.339987493277983	0.118456526680676	81.3304796411624
ATOH1	7.13844697588679	0.0973495267759911	0.15048787804001	0.29235601417859	34.6892782915038	0.825674412504424	0.252719494907359	0.22036787985791	0.0215742862734443	0.0824180205470302	0.785869426298054	0.11973861251295	33.8076494081852
COX7A2	1.401270612899	0.150821937921925	0.1814128701496	0.61112245252265	3.37593740816713	0.207837471819158	0.154176905209878	0.25841472793717	0.089144532659585	0.0968134864477887	0.305313766092355	0.109797128064981	5.72632536636958
NFKB1	32.2133937530181	0.188827008188936	0.213323766291235	0.196343437381469	1.6557845655121	0.792391609341203	0.610668490656587	0.307588443584727	0.18298028831549	0.0946148763467999	0.881168357419306	0.135419518615046	33.0094889880842
FGF2	17.9612285026753	0.299492198316975	0.312342073983138	0.426061580149701	54.8609182636334	0.196412106704322	0.339977516086111	0.0689272588336809	0.183465380661151	0.06085256847013	0.488202202552663	0.166118142468217	57.9362355840693
CCRN4L	3.0426907837803	0.144288982097791	0.146691674488028	0.16922598763012	17.3168534043396	4.13416475850874	0.661734517302736	0.124202439813868	0.127168821652206	0.0994126764247702	1.82562545166952	0.137462098820153	19.0573294399121
TLR2	40.6905792435165	0.151343532968028	0.0851163071865461	0.148803005511331	21.9133244451766	1.26883621483886	1.25691468333813	0.682131538626033	0.0894331981761429	0.0530250155546865	9.73915981213355	0.102020072211528	54.1049277815755
ING2	2.49064574950497	0.0708112378558272	0.0788059015560907	0.198006214125948	42.9063937866843	0.305198814767967	0.15992649172893	0.286910003698462	0.039722733228596	0.0778169720183465	0.719095081290626	0.118407717231943	43.0740101185361
CRMP1	1.49123204793641	0.213056906767477	0.221496379990105	0.246327375249773	51.2730263114293	0.330348317015389	0.184289584699999	0.116885357720624	0.0652936259277452	0.269131418682089	0.621740954705922	0.719185653616573	51.0691397290009
TLR10	31.9530397245466	0.0352664601433962	0.0625895929704011	0.524991210347759	31.3947100794466	0.321772373390617	0.261435609408278	0.0619768087632531	0.0513333705367435	0.0208144203026085	0.0910123187911994	0.0417098375910101	1.22073897967383
RFC1	45.1999415751914	0.141004692416165	0.196262219573838	0.230196134080903	2.23789649677616	0.372249069881469	0.224031648671313	0.517288735115872	0.156696510470587	0.0865683798724024	0.546768137437269	0.171632454774599	45.2065956112355
UGDH	1.62795969087996	0.311268574059083	0.206676808826237	0.571616369323596	2.91623961501328	1.90753996998133	1.36203565535914	0.251359567056609	0.0571046867194434	0.146828016195702	11.3140472077336	3.06187326619844	11.8017716725374
PPAT	2.63218910272274	0.0709339189566347	0.17065859544045	0.178435398156685	6.12349014425018	0.199589820481447	0.198841503810486	0.125950524183235	0.0969745457169933	0.14416481958871	0.292452195919491	0.196500427688187	8.10796073375312
PF4	0.838159795266373	0.116617439061574	0.14001719584923	0.0727658161135109	29.3459659229991	0.703192024809037	0.0722641319266597	0.0770862227908561	0.0238881670068916	0.0613007082053357	1.02217458067782	0.0817117677760849	29.3508232752044
CXCL5	1.50516574019922	0.142109505495021	0.100982648786329	0.279980403595448	17.5410569584476	0.620680736234616	0.272130750135631	0.235665258606741	0.0852091820068965	0.102036241478862	0.897167704992256	0.121287146932797	16.471041002066
CXCL3	2.43967556927713	0.126226458736693	0.146104001788325	0.14234986443386	17.597594616776	0.589597480834495	0.246341215398114	0.180559832654549	0.128047545225937	0.0778360769692188	1.13965330571017	0.167857141049653	16.5902203308472
CXCL2	1.57357313067624	0.0596251782320256	0.16520481822079	0.134953508425658	47.8235622487655	0.362950496301399	1.14627168793938	0.118632557596723	0.181096259329946	0.0650053016210558	0.789980091309598	0.133414142781238	48.0183501483106
HPSE	1.9436516314143	0.118324001440294	0.130212693448555	0.497242400945991	30.5995760404899	0.256218693711623	0.186731369120574	0.170372938877228	0.0681200353335714	0.0683142841110466	0.316777037387688	0.196855021760272	30.9438857929897
NKX6-1	2.51480223959788	0.15467755165284	0.128614849963494	0.278214702719462	28.1656159352203	0.329351885193463	0.13459681791128	0.257879303032547	0.0726105317062926	0.0825554793519645	0.532320847348065	0.161463623581604	27.4201597243368
ABCG2	3.58609004900036	0.0401126203922256	0.0721343189164941	0.302675149405566	5.99317273863693	0.0972022811033698	0.0806576198927154	0.127996518387615	0.112099351628447	0.0424763961645627	0.119902653037551	0.0601572889506929	2.75410878931005
SNCA	11.1128446998692	0.195706850793393	0.340107639162464	0.826244665319248	53.0029411276888	0.319613053486308	0.21626883186523	0.071601183043039	0.168246681906761	0.13855915755784	1.28585548315157	1.41974234681062	52.7342548252111
EIF4E	1.51719373134184	0.0368597600484886	0.14935624665261	0.118401447691957	43.7576430971044	0.378114356272431	0.235676138719385	0.0767998694809716	0.036596388422051	0.621607452774601	0.796883918070788	0.0388137581772434	43.8385711519892
ADH5	2.18832649249922	0.134912431416319	0.160106923146296	0.193208997216457	79.6403657460239	0.224456384876864	0.127996302045933	0.667103026238263	0.131601069492302	0.114433927079557	0.621589489409116	0.15801027277285	79.4998562439738
LEF1	37.8787312765736	0.1189091389389	0.305766853648278	0.417607001303205	66.5508557842656	0.242329645865327	0.0874610820356344	0.0910799752499093	0.145944527536596	0.679054724448052	1.52088788478049	2.89523280436063	82.4484390772714
CASP6	2.61128862854778	0.110133537435506	0.110777904259311	0.11314296614571	6.22616502996351	0.144047859026067	0.112302668146719	0.0988286116653593	0.126422950263794	0.160976894899103	0.712094137127038	0.238321814708408	7.86441135972123
PITX2	1.6733704528998	0.119743204891364	0.139746642359715	0.323720153458564	56.5003657734032	0.350790301728048	0.17553140818872	0.198269662098482	0.0691314248712968	0.0857238174483297	0.998190735958425	0.31375388249339	56.1804031918999
NEUROG2	2.40910452095935	0.117021760530017	0.0869406429805361	0.317520775703276	9.81434724139129	0.247275302124428	0.120589492312013	0.139954486149846	0.0982094846214228	0.0771691867239484	0.260352537575551	0.108167671671802	8.25128480751921
CCNA2	12.578661323849	0.111078422515249	0.168003859838006	0.227445310400606	3.95593749929268	0.210442170958951	0.238681312320229	0.375550384398308	0.120506891035856	0.104287662061604	0.470653211375779	0.147081924412753	14.5385276575335
CLGN	2.07838404961824	0.121443723054913	0.0858371108278523	0.240095580532038	29.2037931814868	0.11660674264609	0.0522513177793092	0.921014209943779	0.0719697212366326	0.0456611671612587	0.173309015392903	0.0835582554295549	29.3109887038223
UCP1	1.23939550083018	0.0622093072655878	0.0738251350101575	0.160776487571887	4.17441920348801	0.135378584245611	0.0584248828333015	0.106079196436878	0.107426473291361	0.0419981835417343	0.17099341021364	0.0559934020401383	1.2160430787356
PDGFC	9.97134302387911	0.170869706554351	0.304159855731214	0.31104097617428	58.6665781875601	0.384238320162082	3.68630172087595	0.10943902171132	0.153125771356821	0.211939624712678	6.19798042402203	0.143412124190903	60.5777800582857
HAND2	7.23917048372617	0.111534598114475	0.119845669414935	0.648585377356785	54.955354528547	0.263539738017063	0.15022106318282	0.189411529476625	0.0630930922123446	0.101804179356712	0.285205123838499	0.154901729153753	56.4240089261798
ACSL1	3.38185302440456	0.118994418046644	0.151376428386722	1.62525633949477	4.0488739951971	0.574593577213719	0.187120441388538	0.277737871634305	0.0592109504607318	0.115303667076726	0.577278246077355	0.211968289154866	8.32597474840518
CCT5	2.68247901135473	0.376949638593276	0.536442043925049	0.135769625074195	2.51323288079479	3.65051131795613	1.29761664871754	0.225270038037917	0.153360886954364	0.16803638937365	7.12372605954744	0.389000453387614	10.4813537491035
SUB1	20.7607515659431	0.0699317250084605	0.154648108198545	0.172485328187069	3.16867066452169	1.60253302002651	0.49881987233063	0.192597788167522	0.0614882213158597	0.12211174461837	0.694492902118192	0.10038396723957	21.9714296595293
SKP2	2.65277538576055	0.157961431361786	0.223504367145589	0.171136124173776	4.88742109156887	0.596696098004074	0.188631139658434	0.321420438867192	0.274957465295563	0.102603776849144	0.756124176103454	0.262427519440973	8.95983471677605
GHR	1.12754297092359	0.043685598428513	0.108908057530984	0.438147013786077	43.3880012440852	0.151283912695785	0.145731462113226	0.267897930709083	0.0549823220258096	0.0409735221960231	0.730759906102505	2.29502685433246	43.9907397965765
CCNB1	2.98331147204287	0.179434950433054	0.329961063884182	0.16340025906168	4.85898449232417	0.322930624348177	0.234153336205967	1.04681079792135	0.174931780704088	0.124210174563955	0.841205802982546	0.13073776600185	8.35809706519277
HMGCR	1.46821541252494	0.12190734532639	0.403181469970372	1.66228813441619	2.58311447599511	0.82349085332829	0.668420273107141	0.18180192006996	0.156440220379965	0.235329115868444	0.290554472036033	0.15677807019391	6.90568199403103
F2R	8.22621955291868	0.104092281729589	0.124143348523692	0.236945890300604	30.571391548601	0.230070370248954	0.112663140253846	0.102011350113019	0.115347486301333	0.359486421573655	7.83260545101677	0.337075622640019	33.919860522621
AGGF1	29.5055094431007	0.085700739610861	0.143293519486036	0.46154248541658	27.8861233403782	0.169424097575658	0.127616067488064	0.137931116906345	0.133986149629376	0.0974217312085507	0.257473233261516	0.113177390478329	39.1613499476492
RASA1	42.9982505513565	0.121818854622367	0.427515497896142	0.556493513656391	2.22464495949115	0.324542570537453	0.332322412460006	0.244569591411553	0.114754242666693	0.177873285285386	0.470089583725084	0.129051755403457	42.889409415381
APC	12.3907050689001	0.0997850071542358	0.184748422233543	0.785709463467548	3.2497907563609	0.135907819608868	0.103551812826051	0.158760038748738	0.154300069908786	0.122311822151107	0.246798792145097	0.187759074476895	13.5332184322893
TCF7	29.405878539724	0.142625826111098	0.162292806659584	0.496629863890586	36.5084356228084	0.545406578096375	0.32902751305373	0.162256795344973	0.0538063608486437	0.089867666106294	0.43295701576881	0.128069809212232	27.0511902528408
EGR1	2.70858606565851	0.115581771307028	0.156337989510033	6.21463261212232	9.58537656777852	0.560007815690333	0.252867932641338	0.259215016026624	0.12422745718414	0.202772602442701	0.471975819754184	0.235844977578978	13.9500883714291
ADRB2	9.44730937378697	0.157853993055886	0.207012178235034	1.09081932158853	70.2299875263601	0.659906820664241	0.748871572120539	0.211566660169621	0.231259447072933	0.0562336257015033	0.416122196994154	0.0828146670702515	70.7199294214936
ADRA1B	6.96526562309601	0.160533900363331	0.538588125448652	0.268939322475231	61.4387677644127	0.321875218518058	0.384982070815305	0.21188914992373	1.36456752054129	0.0879650424478319	0.568079193642456	0.131963325550134	61.1542109854
PTTG1	6.35712651720449	0.121040640146985	0.198986669415636	0.325122458145623	23.720290272875	0.255325655551972	0.178153803673294	0.465841337318273	0.314344791106742	0.133314721207364	0.44480449650671	0.131904668648418	26.6356861947738
GABRG2	0.467667711631404	0.0285344108792871	0.055174351140156	0.110031575024728	3.46920368490443	0.102808299069234	0.0769326996363947	0.077331893180101	0.0979416210136391	0.0412060826185548	0.149466222498231	0.073819620633883	0.385110804939886
CCNG1	34.4003868401747	0.11284217032923	0.317762987045371	0.990039356663635	4.01896715328482	0.276883670696317	0.22629825805317	0.346852211036532	0.287723108992444	0.285772211901843	0.483460307724695	0.137837617357783	34.6033178231403
NPM1	1.98462373934164	0.0582356002818369	0.177117166787144	0.0797049108767558	15.3100072144597	0.76357518891911	0.45239689597657	0.0764079988284442	1.42964422399706	0.0943933358895006	0.803670041432072	0.104117718054772	14.9988660706411
FGFR4	2.82447499973364	0.101269149389283	0.130350887958121	0.212024101706753	15.5314780351315	0.283608358814569	0.197755964829788	0.17558645425595	0.0764410284025628	0.076923053854174	0.395207793940777	0.163352951714067	14.3340294451424
SLC9A3	3.93546423271764	0.170584798141151	0.138357861999298	0.354154599409112	50.534306472671	0.373483742488231	0.192479921093655	0.158213285812322	0.0461176743747517	0.0982485554354788	0.522654311384824	0.238413651971126	50.1332777401459
TERT	4.71003531969911	0.111248135449501	0.142202230748843	0.246094051473236	30.2413510957604	0.284266893863989	0.143207386190063	0.237801669269018	0.117833216929445	0.0985394508251356	0.367310603491715	0.170852950707749	29.3563246442459
SLC6A3	2.20286519398464	0.0981252003664563	0.0716845291676189	0.341697752363603	8.14962947040972	0.231348717054064	0.104257569455444	0.1287891611077	0.0838609120671649	0.0605239080688652	0.309506456182436	0.102489139820382	5.75878858567343
DAP	5.3570179816343	0.184611121755128	0.167038412500585	0.170596504354073	14.2323927125695	0.627839623421513	0.23197123290872	0.20461366161923	0.104162364940934	0.0841029598642882	0.904294862602697	0.264363324364659	16.7973016526668
HMGCS1	1.52457004211345	0.101869788674548	0.464925369819198	7.78092011457242	4.6659472271912	6.22706450938952	2.1243611529817	0.228264888785708	0.168272195605447	0.140478697423753	0.375162250797334	0.165386876398631	13.7034934473972
IL6ST	37.3008899211392	0.200920666917414	0.191404048492135	0.973852490786396	1.91041939066998	0.593308391602757	0.626729702200303	0.295685822537403	0.118245718721566	0.140763571581992	1.3120109599848	0.164779653570869	37.2950202242874
FOXD1	2.10386197250892	0.163560083514935	0.119772731161108	0.326405022159632	49.6513435947639	0.545731643348182	0.303854387131349	0.221481377159401	0.0599767072991647	0.0866778873594648	0.450053986653537	0.106417892397528	49.6592309196942
MEF2C	43.9730802582199	0.139150708829996	0.285143473058727	2.32150478277561	65.5675975798848	0.485618066691586	0.142131434473049	0.153143713120026	0.0728201390216388	0.12805745469662	0.674807183796536	0.451939893221232	59.9358840170827
PCSK1	0.948906736895043	0.106086728735667	0.0834468740059809	0.125426843419232	5.67327978303908	0.449156549052507	0.19809073482794	0.0862980380344099	0.0732392416799748	0.0754103542909816	1.01886799395781	0.113723651224384	3.9976409149922
LOX	0.923974824101357	0.111668426786559	0.177243016115495	0.279117854037697	73.3889627383661	3.33635889904113	0.470102489707957	0.558958283789832	0.0725555926967993	0.408355461745283	6.81851584489689	0.149018952494669	74.7799565142573
IRF1	33.0709002969332	0.218466091683272	0.255044050147696	0.158038982224969	3.70101812069149	0.238701972272081	0.122233051786895	1.21632255321779	0.838422745571481	0.0933593625799902	0.675074598814237	0.142603278727065	33.059669236058
PPP2CA	21.0294206988272	0.131094974765921	0.210599833221466	0.743123376401748	6.3802180026755	0.378621986491735	0.266349498297061	0.234935168806247	0.167859989408022	0.146801774871541	0.411586230816524	0.10685573068967	23.0555171029114
HBEGF	0.96597578563575	0.13146572110114	0.311177816954852	2.65548693713132	94.2397329967665	6.94830152287294	2.4898170884712	0.14074757172133	0.108537437648836	0.282353568882079	1.4695184846409	0.222938407886332	95.8000884163085
TAF7	35.1843596742132	0.0809317344283131	0.148047765013959	0.241778066930234	4.19052864204289	0.379560237903733	0.173717717558344	0.156747678410785	0.124806230783361	0.192151096021931	0.556671703314495	0.124687210964613	35.6184383426577
HTR4	1.05133169012036	0.0630268053355758	0.0965142447405615	0.166073930286085	4.48647547797925	0.116954409035084	0.066094495994208	0.0846201669699325	0.219837363682321	0.0451883144559126	0.187806472273343	0.0644433581780349	0.866270260924696
CSNK1A1	2.61136106291577	0.192725772695884	0.376709797927346	0.513582302019869	1.40961163578963	1.91718569808089	0.815020217142625	0.338476352878456	0.154389534559573	0.175284415864878	1.01368571684883	0.159969163084188	7.85555429007408
PDGFRB	13.1581176072668	0.189988154932728	0.105810610622327	0.467894185541386	48.4006487964788	0.366352701348998	0.141486006944274	0.0831064301357042	0.0837013276525068	0.16086578066841	7.33259344166258	0.427545349365852	58.2733860542928
CD74	51.3497928793433	0.365074768059736	0.18353735315571	0.36985804014157	14.8771096050821	0.263414269510275	0.121030848193519	0.826376990889445	0.340796333575999	0.117356678249927	2.11126985323211	0.272126159090447	53.6012236255937
SPARC	23.59155924368	0.170769677201599	0.177312258771036	0.421978120800271	48.1890136973806	0.343359387192792	0.0994929974594108	0.222748025255195	0.173175741623973	0.18403219382496	11.717276156462	0.465561245945136	56.1062506991308
HAND1	0.804834301829211	0.10853254740671	0.0911161083327348	0.234612145298371	5.98079953715758	0.279381478859308	0.11578012649773	0.15463995076729	0.0972290248676964	0.0552897065578326	0.3776791704627	0.104286885724751	3.30555026449392
DUSP1	7.75161469107273	0.15428246975377	0.285009999419903	8.49497975956619	6.76300371324679	1.0870206933208	0.318216185968633	0.0972098146857381	0.1866129469443	0.141807003887149	0.733100516379056	0.237597346950812	15.3866934558233
NKX2-5	4.27482246933705	0.143363697168226	0.314156029896875	0.226211282678887	53.1968153329351	0.287150551107993	0.199524757415732	0.148756694883677	0.226257531405178	0.123704362647758	0.531170664352341	0.270558513408683	52.8196241179693
DRD1	1.31431225138607	0.0731391616500771	0.0636484444822833	0.184998333582576	5.18582833884558	0.228550211933571	0.159761232602327	0.118322912661653	0.0759305703398227	0.064076948847639	0.26525995062382	0.0719739745658068	2.58145875419481
GRM6	2.65633090666721	0.105220719606882	0.0917943207248772	0.298069784794298	7.04272770088826	0.247398142834097	0.143183134363939	0.113568693524292	0.0746576826663544	0.0645037727241481	0.346915825554989	0.138397854639401	4.3966826481286
IRF4	35.9364149102771	0.153959623042412	0.27623764647661	0.268018735961297	54.9727927381926	0.3834762353375	0.230807723311608	0.155195673488798	0.104158242155981	0.243875178533132	0.588851509243149	0.935666882891727	46.4631105191406
FOXC1	5.62221352296162	0.223793078334813	0.124754336514056	0.512573211695969	63.2881065413784	0.398737322839317	0.244730875838491	0.199882199310701	0.118143551950925	0.0739347920362348	0.549391604936059	0.16819569965905	63.6776376442507
NQO2	1.00825138543048	0.12138601476701	0.171109724312846	0.692879675479084	4.5642338192382	0.268233600872051	0.181971634486736	0.193328839303712	0.0938388038500392	0.148854083096009	0.584763640328747	0.175464821408511	7.56942640803493
EDN1	1.14804494725778	0.126284315801308	0.180608630459402	0.61312150320272	51.3596534619897	0.866408043240221	0.207983140503355	0.135589817028855	0.13776645202277	0.110998356607303	1.20686395657565	0.190254849067569	51.5022131055226
ID4	2.56557396436692	0.098811034213457	0.126936232845771	5.42361053436822	59.1679572334872	0.154189830009105	0.14118395295723	0.171532101242565	0.0964159813403895	0.234849109423984	0.267676663779943	0.161629584263921	58.7053400631269
E2F3	2.15940360470075	0.0876316564980353	0.1784319888462	0.115717305464894	55.4115111919096	0.22938282207336	0.106000045016025	0.259948295599492	0.156393505458364	0.206629851567991	0.920201735209815	0.199566639452889	55.772640775245
MOG	0.82863585416276	0.041377650216518	0.0571693796093334	0.178938291515632	4.40657501526942	0.129744757202508	0.0580155620054245	0.125941911942132	0.0601712191214154	0.0326631480932335	0.170862457223812	0.0605305280085367	1.03951497266545
C6orf134	2.73387619045432	0.129531573161807	0.147069383426726	0.293335369770189	56.6240715268067	0.174016113725031	0.103460763336612	0.182842202565547	0.121960466732924	0.120577726701652	0.435599505044686	0.205278389333653	56.5498161297247
LTA	24.9631360358492	0.0706030028708299	0.116914831713639	0.330669424167027	25.1475352229297	0.225166114872869	0.103673703560504	0.0894178789940024	0.134378038934675	0.0661513674908865	0.226383358455086	0.0754906719843201	1.39006303715703
TNF	37.1954587837723	0.0665096611440682	0.113391186460434	0.22472418692915	37.5553881340257	0.61597702603943	0.298804319196159	0.154077367693229	0.0893500089139177	0.0559784437945558	0.316030215447586	0.0637243312558449	18.6360691071949
HSPA1A	5.4325495491269	0.176528566699346	0.249044416890758	2.28455890484057	10.544320761911	0.264895644715557	0.168906373719592	0.428412294735473	0.973737285970168	0.100790613279752	0.305496746048627	0.299543769077444	14.2763190601817
CYP21A2	1.98561126532038	0.0765475982837577	0.0801807289485385	0.256202431345946	5.93851403349267	0.233771620451127	0.102224342361098	0.157438559850326	0.0943010847480577	0.0611488812223674	0.317358203042037	0.0952574405738742	2.78553817545378
PSMB9	39.3961078193002	0.305486822374425	0.253518878790123	0.172483444898281	7.88136387264343	0.58118639929539	0.15172968941566	3.98089995811973	0.397622984367118	0.0848596187239785	1.60370797005439	0.11989671754193	40.9144905842831
HSD17B8	2.18069541433385	0.140142854755989	0.121875492379852	0.605428365445194	53.1056059692476	0.251488997698401	0.171299788013179	0.231362085275926	0.0779708533085258	0.0484781406489872	0.439352403386582	0.123517111876064	52.9926986202802
CDKN1A	0.888826023555583	0.150421606844851	0.300212662811158	0.321524638879096	23.7260675083039	2.39433487928946	0.306945478083408	0.231534130931955	0.307853890747633	0.0818324357793552	2.86308804914841	0.182521505815026	25.2575744837061
PIM1	10.0639452495025	0.132017028991658	0.0823430667452154	8.0855268253585	89.5419317849402	0.849057199885309	0.352789997948602	0.302627991008471	0.0706014832188369	0.0713562822428015	0.818335237493781	0.115410173127113	89.0130474647955
SRF	7.16885802188331	0.176810325598072	0.183092560163173	0.393834507104638	18.1242564833379	0.297707800267663	0.155509337926172	0.20756703751149	0.116314813474736	0.159816893346037	0.381991114795081	0.221263564804758	21.1059258227072
PNRC1	58.5058732985274	0.111151072320677	0.205439637010476	0.589713732006231	69.0131464697119	0.377705013041668	0.207574250762056	0.18433042320867	0.464524052986113	0.106435432299215	0.448276260505007	0.176734791788044	83.2126048274191
POU3F2	5.67710403888768	0.135212705294171	0.121092991131761	0.434856954478807	67.2387450810887	0.468797979416478	0.184895061000286	0.179829514257602	0.0717017239991974	0.111438662840008	0.403892873151396	0.169647436134374	67.3333176372158
PRDM1	17.2232926712663	0.146798856597992	0.139764980741031	5.85777378713007	46.8158841824635	0.931726747640575	0.415109079868595	0.242637562277298	0.0996621569673807	0.104246148304057	0.678005312012743	0.0764148835060064	50.2443793281295
MARCKS	6.34097444368858	0.134327350480565	0.169817666388578	0.373049004166519	25.6674058439476	0.322199891764955	0.154883735162591	0.159072608084353	0.231230743776625	0.116660403754593	0.703952871794741	0.217102903774013	27.293018190112
HSF2	9.08693496892602	0.0681943812415377	0.0967413631085215	0.237393861577162	43.4949463357183	0.168938049406563	0.0977011493355777	0.0982022556476169	0.136522408237671	0.0644471836352861	0.252184448601315	0.112195127557999	44.4708080397865
HEY2	2.40790879125595	0.109881614783515	0.0987427642953073	0.247196539827581	52.1757899775908	0.213829708648813	0.0810927820680322	0.328392603479468	0.0633999710459654	0.0990916328905149	0.565268517170766	0.667172391532349	51.9346492964506
MYB	25.2472163030769	0.56139288214166	0.724972796445424	0.863719388695631	6.32516596130534	0.0784113566790388	0.039522936061858	1.35278940369466	2.08209696615338	0.0654070919048083	0.216131826193925	2.50475886386078	25.8510989584441
TNFAIP3	59.1928085952939	0.171632229258869	0.358201120379238	0.174049102962061	7.43566258655892	6.40174702062293	1.84835808685736	0.311493957335977	3.37067749693926	0.0911013552244583	11.2862280270773	0.186779209240352	67.2165537785678
ULBP1	0.474714113088539	0.702701012059686	1.97625069915267	0.0812545013262131	8.85068182395841	4.49292158161713	0.159328423547869	0.13173001649082	2.54794830665148	0.0875113243087492	9.55168045177196	2.88073663424386	1.42054696097286
ESR1	10.826658665113	0.109210794108737	0.10247933723114	0.260979042222936	32.398766267106	0.207065656511797	0.107906216130651	0.280081919134686	0.12946833582313	0.049688043376949	0.379805471851971	0.088446575112039	30.8133110324937
ACAT2	3.91765616148262	0.0643303399440725	0.248794408124444	0.437465550818725	51.9062178395444	0.29840649704936	0.287002218656606	0.196271799501878	0.18753425054583	0.0890412255102045	0.260860783825047	0.0716160350264124	52.2804516004739
IGF2R	1.63760443308482	0.2065828784257	0.237332905139389	0.241918951571793	5.43499626820266	0.957815839692152	0.270027648782698	0.234764194508747	0.164394570582199	0.107263589434672	2.6530651686656	0.210938097371042	9.06113155649908
TBP	10.1271867662493	0.141842991893279	0.137308662863932	0.287141420742271	17.1919899304979	0.335193493020766	0.226317275183891	0.190234963588761	0.124654474454246	0.0764758156202841	0.519556009368464	0.139360582934492	21.176529667722
SERPINB9	38.3953211703931	0.121676016195791	0.185158253176072	0.441177193637231	9.27200595307931	1.93317752078003	0.217410611043694	0.171295338905309	0.0901055335169051	0.133249884713081	2.34860251437005	0.0867074196504273	39.2863702761226
TFAP2A	1.14539322788774	0.162574212526036	0.329306608192578	0.658152252147481	6.88474318063673	9.55821248225122	0.545942052826276	0.337936669470089	0.579895585444635	0.100804333706328	8.67195397191262	0.227780092198221	13.5196482559136
ATXN1	9.4251928336263	0.126640656956728	0.177027047435604	0.313827751985674	13.599622858963	0.381839192866674	0.135507439531888	0.147480647228378	0.230374047568658	0.0717678259713491	1.15205801513304	0.180041909299122	17.4961033335591
DEK	17.69219740192	0.13273467078735	0.204284959781128	0.150977650612312	1.61974715859082	0.225256334372842	0.141934431917277	2.44873827018556	0.257011786909326	0.167881833256124	0.626746460858725	0.341128391644367	18.8013283261438
HIST1H1T	0.856431057545504	0.149808298147713	0.622882800458029	0.0870753904475162	11.0521375303136	0.362875772690801	0.250177117889093	0.138291338829624	0.0755950028728059	0.0563769387055048	0.902373712428238	0.485728469071768	10.2779377644673
HIST1H2AM	14.514910375222	0.147666210663915	0.0811883316377036	0.10063653943614	45.3779300169676	0.109477686581324	0.0709061646970373	0.691620122040489	0.104258479898348	0.038223666103301	0.413568990771645	0.111473285927085	47.3067482580726
GABBR1	7.29216698309804	0.115408161578918	0.119653473988132	0.408724999420546	20.8440799821021	0.214167861156813	0.148113471161478	0.15288230772156	0.169265705771668	0.0994459733530641	0.475671226458084	0.213292715159221	23.0394675409523
FLOT1	5.77348155772447	0.136480602108883	0.13239255644486	0.29357720163515	7.87061841262092	0.303038839640012	0.197227620940741	0.284560115509191	0.112317778691245	0.118542946475704	0.665708175044724	0.193320318150448	12.0133906568382
HLA-B	63.8025027574319	0.276340473006618	0.243691570507657	0.391269387180949	23.4366252936937	0.609296873268108	0.231596731964905	0.479653887644939	0.187363601275666	0.104625437637356	0.877297927534727	0.216607302738228	67.6455290158953
BAT1	14.2472790084073	0.10659218517057	0.12802227021459	0.33733350150175	69.8964665567391	0.199887007956528	0.136155956168291	0.258086771011233	0.121819947228845	0.0830620087027685	0.292462015695311	0.127206522749749	70.0369392494108
COL11A2	3.83021769095259	0.106064618816858	0.0945170946556144	0.300237385534047	8.41529628165497	0.209750034521321	0.141591446997439	0.209547077940301	0.0887667711853858	0.0772783252972469	0.332349164237181	0.133952293899743	5.25163371759008
TAPBP	51.2443729256333	0.245737951093391	0.243684077406872	0.243954892001615	6.14335125980999	0.442765881216102	0.183345180956307	0.507703741978699	0.576851643050317	0.108176801876307	0.631213711151711	0.14635494093819	51.8978526697712
KCNK5	7.4704266926068	0.143583353257152	0.178134704034239	0.415860238239857	19.5024245217139	0.175177568570559	0.0960207261270793	0.239267616897446	0.169994201327335	0.087726464860363	0.345551694018753	0.105488296716405	17.4879607689335
PLA2G7	49.4765970660367	0.144691894963759	0.231491748948158	0.0831139191332891	56.6314771499114	1.57083986765805	0.227634823438209	1.07441174572504	1.98098716896132	0.169585044139231	7.44386248063377	0.280033846370897	63.7265124239748
PKHD1	1.14494944135314	0.045595477267134	0.0881745682240239	0.127601096698286	4.28189313549445	0.153969664660862	0.0507715025772404	0.0928257188025437	0.173231189203299	0.0490287659052053	0.164455368231327	0.0954055419251386	1.21051869794799
ELOVL5	64.2791975454324	0.243117289056784	0.238761554676912	0.155740699272732	5.76275757435553	0.585426524012077	0.448899292040498	0.275163959681734	0.286105909486331	0.118398533331619	1.15091184976872	0.44834908095113	64.2392870197891
EPHA7	1.00828824102321	0.0643958360627883	0.105867621092361	0.147656980535943	4.7824216503347	0.0874067323933406	0.0410481671488513	0.269981589623638	0.0672628464356718	2.02704464294695	0.498506018221744	2.97369094750744	2.33809454357268
OSTM1	9.69796398270688	0.0945362187364827	0.135358969975259	0.211738597579262	11.504593926399	0.912874074722657	0.314195709614825	0.136281685628581	0.110197848385628	0.0830704390341523	0.681818130343331	0.111950029179096	16.6582094678882
SESN1	33.0844575389835	0.0774712729520119	0.154878393477819	1.83921243861128	21.5704983926291	0.114738103972552	0.0654221944698417	0.142537557086458	0.111822230805583	0.0901785267834111	0.296992315170375	0.0861345864730169	36.9703549305452
CTGF	22.5793594545219	0.255577360523806	0.186341329617784	7.80392842844784	22.0391597860986	0.993564692975013	0.142472194858356	0.159650388243818	0.211312619273936	0.223300187063358	10.6193743083939	0.32467653026497	39.8465305471748
MAP3K5	14.9779107131025	0.344268495342889	0.180168793155004	0.232784002237083	2.41014471469111	0.322523753318788	0.152857138321531	0.437780669213472	0.105754436080578	0.0686272699006185	0.387763379512797	0.304911870385613	15.9677314658367
IFNGR1	58.8566070784114	0.158605491670311	0.249986540258229	0.173771448798584	2.31997717587152	4.6547136039591	0.316607413540284	0.470779371959061	0.928441144202365	0.0859029629014186	8.21049635829688	0.133216568195009	64.83463740058
PERP	0.732426884015317	0.27022988350339	0.266955611741492	1.66640220628018	21.8093345810525	3.43212970385611	0.324933757336194	0.263182641626626	0.158176867608608	0.177012795050578	1.52574616350212	0.299862756467723	24.0203361630169
PLAGL1	40.3963793687913	0.0882462904028969	0.114206071572807	6.69815545304838	46.7576429140086	0.481844358214401	0.13219971666893	0.143730861683311	0.117386105841759	0.104844117626154	0.832378287373503	0.143303510693276	55.9637198314153
SOD2	19.478719355291	0.184172842689677	0.153850370705638	0.156337322478981	10.3787561618233	3.01973129060906	0.23026610328383	0.526115124986118	0.100443970097191	0.0896048719091195	9.45127362070468	0.199782367390572	28.3947928882737
TCP1	9.88560521650221	0.147306400617774	0.298547600787243	0.30122236991317	14.0079551690139	0.465518904220507	0.248604032113611	0.180009617691203	0.181052452119664	0.108879253075205	0.755872498751659	0.179952631295488	18.9181325848712
T	2.61477321143588	0.160601390335763	0.129230627495304	0.392406285902489	19.9620398041884	0.234505676532756	0.153315229061309	0.251619984682579	0.102237179677341	0.0911831669507592	0.477917712900171	0.182624857903826	18.9295804628038
SP4	30.9466125277996	0.116649625714935	0.169710022290864	0.306993343187344	7.6930948661538	0.242868662324227	0.142484387791242	0.314905474908768	0.186713421478185	0.103364460484084	0.390320349577561	0.266408124241282	31.7376967956907
NPY	3.13177662650508	0.0815843954603063	0.164804426359853	0.186692753415739	21.413701369204	0.310257034684756	0.133934071522208	0.312671688861697	0.117743724068217	0.123119508600622	0.96337855492383	0.19114235616061	20.4153780126401
ADCYAP1R1	3.48686183738874	0.0840206285281058	0.082231389862562	0.691106186705335	7.56359896721704	0.137576154064132	0.0752983894477958	0.143569313906537	0.091381271036041	0.0797266938157567	0.213312473585737	0.124117073699276	4.20515347934999
EGFR	0.941720466129853	0.309449478287657	0.377616926912497	0.581431860575647	4.77673313579886	8.72296865164766	3.31517640838116	0.251230506659038	0.641702256194837	0.106345681945953	8.24811773078172	0.247259667481468	12.16197325015
ELN	3.61064912857503	0.151377848122803	0.133606992217308	0.54452843942577	68.5562727119403	0.275264326964667	0.124352488432004	0.223383091732637	0.0815214597358336	0.125098257608076	0.527452650115292	0.179316051201978	68.2887004549707
HSPB1	5.60927027949168	0.177508719625415	0.167364361369147	0.948937086214087	45.3523431756694	0.76014973252258	0.191318217485363	0.358670783711657	0.16071840086591	0.105509291226534	0.719197143424809	0.162444390166803	46.8501643776974
ZP3	1.43688597590133	0.187020258042158	0.19448184995745	0.196763007291778	31.9681339273441	0.602821076237477	0.291371473094989	0.428700573605527	0.143061486964315	0.0602136641328099	1.01143587567282	0.22366266589007	31.4184155493927
TAC1	0.776584116709377	0.0587758849850441	0.0570509353273921	0.133782896232419	3.59674093801005	0.131580768582253	0.0482588668176303	0.136242214647205	0.0562177021182932	0.0475362669274552	0.18924472503726	0.104823244892901	1.3322423382462
EPO	5.31440995601854	0.120595904146887	0.110329649442617	0.250861958306206	22.6157084574731	0.280339497750108	0.139528707036444	0.181520828179131	0.107152228305866	0.0730144350312825	0.436082565222133	0.244177823864626	21.3144737931985
SERPINE1	1.32913457506815	0.416425465579619	0.182360401933568	0.25396045978649	63.9057199570792	19.2062729990694	4.53961155816689	0.700885520101486	0.134459361667953	0.0955212484932111	19.7020178265868	0.24027920215831	65.6356658048102
PRKAR2B	30.546548369465	0.11794335760652	0.123038285056484	0.3114207282621	69.2985951286121	0.130822769754584	0.0634040634977059	0.18807616467735	1.97618161403752	0.223531129537486	0.842845315843774	0.76655583055277	76.1364266156941
CAV1	2.62782688200512	0.543747890228888	0.371977176466757	1.93148401453168	110.1272260275	18.9639001870639	0.96171890732053	0.101401957708937	0.505818910186617	0.0785577924991499	23.7441991633951	0.292118801576311	116.023882517868
PTPRZ1	2.04222760819024	0.188169558821355	4.38345583843538	1.4427086867355	76.0432427437797	11.2331884637701	0.36875228028127	3.07484168650451	0.713654655502242	1.86253832233034	11.0624338745449	3.14607095599021	78.7303809436582
SND1	9.41312740482449	0.13207235696013	0.185239292113902	0.332675280227341	8.3396309768034	0.414749550713239	0.200410984831337	0.14076078426056	0.159114828960871	0.0942478649577026	0.562008983665015	0.23256083956386	14.2443324650333
LEP	1.37542372376678	0.116780542985254	0.0932412770101219	0.183765413429494	6.73211260257279	0.293043560572245	0.104003088931062	0.209919176838748	0.0664423384731364	0.0643558777771348	0.373290019948344	0.116204213725984	5.01129288575751
CASP2	46.3847849641761	0.125985750827605	0.158666486366861	0.342548118072712	17.2488252237047	0.235924009477375	0.126630279195815	0.323617016642566	0.244286372770319	0.0962517996712809	0.35977731944731	0.197967451178845	48.9821703211433
NOS3	3.43387899921609	0.149493274465383	0.108333407748535	0.322649473802322	68.7460741551294	0.319483856084822	0.157691431239914	0.164880037332866	0.0630220303178447	0.112893187018074	0.471581980459983	0.23344939867323	68.6568370450048
INSIG1	26.4955861410916	0.0959680420407759	0.127604992896025	0.217884328109647	24.7481562369657	0.384154799054697	0.172518475090937	0.201565699912779	0.184966974622857	0.0931206165890998	0.312143126387297	0.155243008986561	35.4784410846428
EN2	2.94483000149782	0.221423086182432	0.252669709988763	0.240900367903719	70.3379450050601	0.273859306651339	0.140145869048778	0.16520220578531	0.21578436420809	0.0764544539779706	0.389642675943366	0.214488570747336	70.1975406309783
ACTB	8.58105443742374	0.382163778834916	0.403535741183683	0.871252017133995	115.701482262467	0.217231993844269	0.169924649241719	0.864490706923084	0.174790393570444	0.203412851333403	0.995020261348285	0.551268570121421	115.810892025638
EIF2AK1	10.5775859310052	0.154551229172322	0.182316001990232	0.257913711011342	4.05468893938913	0.394810796057065	0.207397196438062	0.248989503870495	0.247066607864543	0.132214522266954	0.654799414085442	0.293742812599234	13.4078412074221
TWIST1	1.64466600713881	0.10306098785385	0.112160449500388	0.41685154697813	55.5766260725939	0.702266534059485	0.309349826775137	0.12358703927034	0.0549859800487786	0.0823470448974137	1.30409065102058	0.229862473947059	55.2978205748267
CYCS	4.17905080779329	0.0848878977704679	0.165997825749542	0.485159831291988	54.1805903735253	0.22365111116051	0.123179395330807	0.182550370040157	0.121305803911141	0.113158070798075	0.307809305767988	0.146612865005291	54.162296216769
HOXA1	1.50666202872242	0.138518189895414	0.0772412935083924	0.192928827890545	52.6417221922968	0.635817435055891	0.162036506425994	0.186714164588463	0.0610053849706362	0.0592941670939788	1.38837135074166	0.124350553697537	52.8337654633855
HOXA5	2.20433967725522	0.204807563099687	0.136931246272317	0.181555784859892	66.686551664356	0.769953056878212	0.175945157274025	0.429171630149058	0.0631321615360583	0.0711001261141995	1.85672814960705	0.145405346641957	66.847965541382
HOXA11	0.826070685915925	0.0707411385348697	0.0980476476385979	0.178467131135717	4.69916426465736	0.14022183585199	0.085002448214387	0.119086942102495	0.0778328640382736	0.0482142602840909	0.202247698036247	0.0751391918654797	2.56057991355748
SFRP4	31.0425315214173	0.0660321318652058	0.531255582242401	0.26961811527262	33.9456229044602	0.0856394266280017	0.0500517973251212	0.469578265160373	1.22207806434389	2.16756987714052	6.20530239047386	3.95980186427387	13.8017285921982
GLI3	1.66400332498876	0.133087659642335	0.236754641260256	0.246805134936068	41.7720061834146	7.67302995741639	0.465614391998814	0.182743640603208	0.436591288296296	0.0577327436824544	11.0137594689406	0.134561733272975	44.3317864215572
PGAM2	2.86612228063392	0.101850915295459	0.128310656251347	0.64736602074709	30.873531108353	0.207826437468785	0.1398428393301	0.212640879052339	0.0811483020229162	0.106807387469978	0.459739096745392	0.162933229046897	30.2529646972838
CAMK2B	4.57342579230571	0.11526987963747	0.0912065152666156	0.449972249439223	12.8057035597155	0.218481646755152	0.104535991928153	0.133142841478137	0.0848519460274081	0.0696926592776837	0.257514580200145	0.129003031423597	10.9786949551068
IGFBP3	4.08662593765979	0.276052066318555	0.362529532438358	0.159653565369372	10.8248004427067	4.45954131809929	0.956129051074574	0.249334207543945	0.144485323982622	0.348083795226395	6.76021341420323	0.244853134274528	15.6692564207346
GRB10	1.63408792182391	0.168561541434633	0.506685596184972	0.195987728558909	73.4179982930327	0.239276567732237	0.23107710135526	0.176860194646486	0.390811593168067	0.269776663428557	1.05521820393071	0.246839240672287	73.5586458470166
CYP51A1	0.797204804746964	0.068516694961342	0.177209542267547	0.84746611020753	61.6426643794354	2.33446615334349	0.840150219065487	0.0774675847763177	0.0901832277305136	0.124243228885199	0.69377622148521	0.0691305485466716	62.4057243269409
CDK6	11.2907390362395	0.154166951849887	0.20647111176533	0.283823756055966	12.6571844862413	10.8137182062156	4.04862551731611	0.0521964843570478	0.0985219422063411	0.140483481352397	5.02225910303998	0.303305604111462	19.7613819698726
CALCR	0.929500207291035	0.0520469660546947	0.0678662969378803	0.184488156726543	4.16107659439618	0.149780453689665	0.0741479503334633	0.121905106459875	0.0813013033985751	0.0538862392695605	0.251354073728271	0.0696658493098612	1.40144749831462
TFPI2	1.02094451714595	0.031644766004579	0.0622688930351033	0.110681206099715	4.37240054275605	0.287629316675057	2.00100427000301	0.168153422168378	0.0648503893957064	0.0832717839218836	0.892604630298979	0.102472430401779	1.44263882959135
DLX5	0.902864177653985	0.25319115480691	0.971902522168013	0.103462372068314	60.1942837197699	2.17803601798254	0.396932833236386	0.128944944881196	2.34943073281958	0.102289736787991	3.73707790074576	1.84403119600587	62.7067664088771
ACHE	20.4055381485044	0.106091489204335	0.118226772538758	0.428638190548637	43.520954706255	0.194623114440647	0.104991276464416	0.141641036671088	0.158836125722859	0.0827054088166849	0.289373904782895	0.138108910178754	43.7161977659926
AKR1B1	25.5558184726247	0.150682865164852	0.131145388473116	0.159626439470212	19.0206414609979	0.53355503822415	0.138801152145154	0.14144142860452	0.0964264486403163	0.103651304964331	0.778596954882165	0.409650301501101	31.7969779630111
EZH2	41.9205780084801	0.135975238845938	0.240188339252527	0.234343643089498	3.175260628591	0.208869335686368	0.110626957444964	1.37879729429678	0.192682938857351	0.26080632422801	0.435408746192998	0.843399494818302	42.5843164438475
CDK5	3.28650000389186	0.151095599651573	0.187233913716811	0.187541447831855	11.6628214381065	0.334465983322442	0.140092130391362	0.212655368276627	0.103104594374245	0.0921378406516509	0.428716300381596	0.489081395064255	13.4330783046381
MYOM2	1.85987285878051	0.0934644526740984	0.0807723964017062	0.567292829342119	8.28280286371168	0.159847066263688	0.111517399561744	0.128795657655383	0.0890432184528118	0.0672079983966487	0.238068235620694	0.107412683831643	6.53396688600951
MSRA	17.6835752950851	0.137889164362095	0.113391949721864	0.93163156812273	49.535199591354	0.165339680969862	0.143376305528476	0.168258969128429	0.0948404347697439	0.0849883402818801	0.283132630511273	0.134804523522153	50.1780428568364
GATA4	2.62638881692339	0.112984318167685	0.0989002605294422	0.26277310941129	14.4641680145459	0.25487548247514	0.135414516967102	0.13691058294873	0.0943021721595195	0.0704321704886718	0.408188708305679	0.152236116635855	13.2691676130564
FDFT1	27.3634197390946	0.129627016889653	0.192715558312213	0.648294135482685	6.93501873209565	0.216809285092515	0.19801717500083	0.34029388497911	0.696602420363639	0.146640194969561	0.251483999515127	0.210635325548414	29.0173949395237
LPL	9.57179122138325	0.0818670183894859	0.131759401875929	0.162845218525788	41.000280518491	0.248032208613283	0.158990058465582	0.131824710026782	0.168380921268924	0.123325007281825	1.45044499156906	0.438598190732043	40.6587872438868
TNFRSF10C	6.42194481837921	0.0669203811374806	0.906240115852663	0.157251804702518	10.028370201556	0.278124849770887	0.149603033727498	0.0925777082239396	1.24590615048607	0.0443708353641826	0.720388987887183	0.10552837998126	6.39640464769285
WRN	8.28459371946665	0.282058671582745	0.286800416213844	0.238022641782151	2.35933477522503	0.281697477945935	0.163346140614009	0.220156338584373	1.10276299857249	0.19670412366211	0.282216681721308	0.565128853643554	10.1804715931133
IKBKB	46.9533613467062	0.168575241938672	0.130390889039612	0.473963035392372	15.3860802792857	0.182906654673356	0.140242392862249	0.291549509445628	0.270973233680139	0.130995703263641	0.289876533031735	0.215127759323999	49.6469581919596
LYN	40.8383544062495	0.11537289710296	0.205485289697783	0.130839112744679	4.91289416587209	0.492975684595288	0.485063465528589	3.36707142952704	0.145489243668706	0.132239333887742	1.37395699532544	0.261589381552879	41.108564957491
E2F5	31.2531525058751	0.103130070069489	0.364664475922538	0.149203637035394	16.8947592052124	0.157267812730017	0.095621528066741	0.100835180826658	1.29094767130006	0.227771348179454	0.28043184687499	0.390022138908283	33.2606484854093
NOV	1.51040684710638	0.11382966818301	0.547524432149689	0.352040798122586	55.2977240839444	0.289594737281629	0.360685061379637	0.170425557443232	2.02118229396981	0.0599561415163535	0.321389797326524	0.113282083197325	55.202101045001
LY6E	0.84484758757773	0.424393957472664	0.254168876032252	0.158376067241204	24.8534446413843	1.99710101702056	0.581254875005147	1.57537297995488	0.247923486212273	0.0638980442522742	4.35495746199972	0.164532298167952	26.8472225774317
CYC1	3.15266212825845	0.214540926515473	0.222840238622637	0.367107124795011	7.36498864504486	0.358937173866087	0.238740885011687	0.168966282275961	0.246647546334431	0.105686571407601	0.486629779051937	0.246335476015664	10.5472443899994
TNFRSF10B	2.3119424301149	0.135241245874844	0.403375959340635	0.113202515987938	4.39470735289114	1.29582307587303	0.925709625071395	0.372013406789444	2.01811874058743	0.14225685953174	2.61920186684854	0.221272041348416	8.34271467346049
PBK	1.7247175819336	0.0825000116127093	0.317181949171826	0.122581842303272	3.80646596730593	0.108931491236683	0.149847396318416	0.479416142957078	0.516174475883348	0.117873494357766	0.316858281216373	1.36070076001149	6.15491163920943
DUSP4	6.04607909713352	0.136472035374633	0.332752658560327	0.194893497248383	47.6856076406282	0.495311045458149	0.468588295286139	0.133884095152285	0.447460370831346	0.067121905416852	0.491151423995402	0.104024544298348	48.1312808476839
PLAT	1.83998768736945	0.26300871657196	0.27399061721925	0.53805978863707	94.0183807833232	6.61202724247155	1.17143064556972	3.61279213284348	0.0732344199761522	0.0917469799158577	12.6950445523426	1.28660332740914	98.8932362198397
CEBPD	1.5385894380685	0.237547414379012	0.175170867301504	0.246594486149743	11.4967381219781	0.51480552801305	0.180100867339473	0.530344648666649	0.179313439687616	0.128635263466298	1.27172443501371	0.290280795732548	13.8564311969438
SNAI2	1.38146000284788	0.229192719499475	0.286368342837593	0.98687801729866	19.8764646975202	17.3252434095748	0.284669619983416	0.193958032221861	0.158137743722449	0.116474222334949	24.4570031511361	0.619641226389848	24.0444250966477
OPRK1	1.25162322642966	0.105187657336546	0.11975930529757	0.188594629098953	7.61948587097799	0.248941705758824	0.145902433741222	0.160828501177826	0.0805758642512112	0.0749297917326246	0.535337645718081	0.108302696247763	6.0120628277772
MOS	2.04087553668901	0.0746053602666551	0.131078159572549	0.294914150869287	29.3686124047199	0.240532307912292	0.115973849690758	0.126846343634833	0.067918516477079	0.0682968840550982	0.209207603562279	0.113336856466304	28.9786750991597
PENK	2.86545951472006	0.133086401820164	0.0663065905483376	0.277928172131492	9.00565204520604	0.225666681358945	0.120155723445875	0.167950961479771	0.10203347797793	0.0626034096319757	0.331701570163947	0.0947937958136912	7.04609155829518
ASPH	1.74522903861644	0.254944359427322	0.195488846211211	0.425145814268149	3.22037902242531	0.915100691320537	0.392359279507583	0.2069910309128	0.0898041254393784	0.368098315993245	3.84325865461064	0.234006652252426	8.20404769213348
GGH	0.674491511474799	0.985115613314281	0.341502415302468	0.157096229173018	3.71127581800226	3.82677299686563	0.667355695491487	0.27769555066606	0.194910467382395	0.0675399575925679	8.56803716075513	0.265878682985771	9.23359142099371
CYP7B1	35.7785175658636	0.146979280633384	0.11590071529981	3.7561136690277	11.4590001356929	0.187382868051108	0.0791583998539513	0.600601609144461	0.184658886552345	0.0599646051303923	0.56654415797421	0.116973387967472	36.5174155626135
CRH	0.593679232856408	0.0532775911523436	0.084517946797413	0.150304125113237	4.01592666607338	0.277597992352559	0.128011780933532	0.0874521501886228	0.0705979041705865	0.0417307001815349	0.199842584589667	0.0568268416514436	1.85550489465292
COPS5	1.62595233333882	0.111941191339722	0.176811097793975	0.203539119637655	4.24523432362718	0.369496303040686	0.178119581072818	0.115390995210694	0.160854159573994	0.131448681571275	0.468219413446094	0.182858596932667	6.50191240912322
IL7	24.2997147896169	0.109682285702283	0.162848393495872	0.20544458198477	43.8676288041447	0.231484534197246	0.104101265503087	0.956711687387279	0.605285570298678	0.0457786837362543	0.492247320981366	0.0792352673649471	45.1601145545369
CALB1	38.580922738178	0.511721745353318	16.8023385588916	0.215946729286654	44.9332438894574	10.5586823098808	0.501004576052389	0.0813378897857958	0.189063796366033	0.0857157965961225	0.390078319671481	6.84430061061435	3.97987241998524
TP53INP1	34.2530783365492	0.436996839046281	0.336140426030525	0.212248634194542	3.49549330930744	0.582756842703761	0.262069169037723	0.228939957821606	0.125911634105373	0.15959252848667	1.78406111218716	0.922927266929592	34.5886580883904
STK3	0.890263033184715	0.21912235262458	0.381962488166261	0.16825812251423	1.60892642180699	10.2240798912257	0.894730939918786	0.471378628124923	0.75982163250136	0.0931049188997987	14.3398482337747	2.77540169344422	7.64449204772752
COX6C	1.87451862585742	0.303710791210652	0.53186761388831	0.41466298081571	1.97931284241559	0.543764578149085	0.489237880412587	0.295404058545637	0.243634912237871	0.627879887579883	0.636959943807644	0.754370783244955	7.11551871080562
ABRA	2.40486918032054	0.0601501656808912	0.0692366183936036	0.334783625286986	5.85169551818057	0.120456365425212	0.0654789383198705	0.103014497863499	0.0791747843542078	0.0636745951087146	0.232407156281115	0.129584498970023	2.95296025012584
ANGPT1	1.87178257176643	0.0766139447559105	0.0888143498879238	0.158759491818682	23.5368705411386	0.15904064522297	0.0511493082450657	0.149205649080543	0.0541891473194807	0.0721786215787292	0.516241145698917	0.198591510288447	23.2506483481685
TRPS1	1.96492080549785	0.244197414707939	0.216994151682061	3.52791091894501	5.36520090031313	0.338971587940271	0.140520784672396	0.150863074591113	0.0986935633334305	0.103336388920067	1.56916007033411	0.495420468053878	9.50786380873503
TNFRSF11B	5.78418031530115	0.232602623758131	0.93109990999469	0.171617966265762	36.3636358451964	0.372432734097855	0.176822862296047	0.0853957510518064	1.63405485906365	0.0901437670027168	0.589941827467734	0.486650050019253	36.8507354586202
ZHX1	8.40811126502762	0.0783041898281025	0.123138553065247	0.5565165685935	22.7433958000813	0.200967375222588	0.179976813867096	0.15856694422801	0.136838151460863	0.0809511996527311	0.383080593456724	0.114817104240539	24.80091811347
FBXO32	5.78128567085681	0.939356812505407	0.088865814426219	0.707674957403875	4.11529578188515	0.180522819683533	0.271758347245366	1.92600013731954	0.0700840487131425	0.0676966932733222	6.63910273375671	0.206687199951656	11.2722315708465
NDRG1	1.53576880044907	0.15685135714339	0.184297336175138	0.587583050269202	39.086993118288	12.6643265886714	0.801146336690564	0.392424968870852	0.161851325436782	0.129502654660277	17.2151121514644	0.262471311539331	44.7249015088921
PTK2	1.36121917404745	0.341049702884197	0.410293979487726	0.115210686442159	1.0273943497373	2.10007229396208	1.25650521731068	0.679721275491273	0.516985693888916	0.154559515114712	9.10114732195696	0.499292829860869	10.564183051565
DMRT1	1.61140835350914	0.0811130926072861	0.0868481191320903	0.299868543270767	5.3180942407959	0.150449992165684	0.0843317865366319	0.155151067939125	0.100195470443669	0.0627227878957571	0.287306648452058	0.0829981143462811	2.6205542464327
MTAP	21.7498058325372	0.0922467776016969	0.442842539258238	0.667786886350794	69.8504254080331	0.206621368853718	0.153064077118886	0.37368980985203	0.232581872872572	0.242076383085906	0.277524997051686	0.076142985755351	70.5423816636216
GALT	38.8565215538789	0.102945600024642	0.0859029887795854	0.516098455670166	35.6508937549627	0.248393042797096	0.0949732663286256	0.134805008460817	0.123135009963237	0.0847143976883546	0.293029474030595	0.171602588357005	49.6335398052701
NTRK2	4.05190758351946	0.260325682265667	1.28036408515736	0.438628346636153	61.9251100877264	0.211722237952409	0.0853565446183499	3.46540042498754	2.74850839610374	0.048478451527308	0.374803897827703	3.0924484786032	63.5153256114828
GSN	6.88716088432215	0.235548106109125	0.131805708189003	5.82652768383988	9.05816640381983	0.298474328203035	0.146131590624144	0.136584000458025	0.163083034097286	0.152990714714393	0.460017212110271	0.91488545935657	14.0785176223808
FPGS	6.61700046832946	0.154726805484226	0.146464752472556	0.248511474819287	21.6199236515238	0.326765188573318	0.13289133084847	0.146418040657415	0.0918917828100164	0.0935850934381826	0.404621126805547	0.140078669621573	23.3021095605985
DNM1	1.73216316925796	0.140556320681167	0.108118335759509	0.44646578050667	42.9600528418099	0.186830046635936	0.119444244730831	0.235406954061487	0.0877506523658235	0.0942861776572794	0.469453489013504	0.291191492093712	43.3765116507683
ABL1	2.42979417029925	0.153841299519192	0.142710449111655	0.27835504134615	9.072463907758	0.426298048130827	0.198317204653174	0.20388645982046	0.0815113736348524	0.121729183153432	1.03417407844627	0.236771127891513	11.3154254329115
GFI1B	2.42503809517778	0.111425751945895	0.131600540319034	0.338043611479028	10.118490627537	0.298810062577664	0.114649844627568	0.165555976918811	0.158051373459662	0.0619014840957726	0.24842655448325	0.120943177475842	8.21833660120108
DBH	1.77060323319066	0.0920761030726087	0.102387976479525	0.25139340576971	12.4891840859608	0.358977534149793	0.154400425390966	0.117888618416787	0.0847809720916885	0.0744224479374747	0.407196429888837	0.151017208660139	11.1803655083257
GRIN1	0.984388894406979	0.135679555018029	0.117115090223033	0.269820519430631	54.7128875139978	0.567084261853949	0.184538270606704	0.0823393091112587	0.0501630447724204	0.0714716200187416	0.440121413807858	0.226085433675973	54.5581827032325
IFNB1	0.631993324108658	0.0306529296887052	0.0459326212608935	0.142299310197575	3.07387759923727	0.0961327688976936	0.0618264330166425	0.0848347345760978	0.081290730157208	0.0259142895156924	0.118189751756927	0.0515995910224475	0.831155706227274
CDKN2A	4.96615660432884	0.0834270099948763	0.166228647702154	0.197426419353823	75.7148906008358	0.192503648918063	0.116783263341371	4.21063310914927	2.68105118813633	0.0947811971839114	1.03408004895092	0.146795160643881	78.0766831945249
CDKN2B	4.14212532148088	0.0780697037872835	0.0980495711492467	3.8010030774638	29.0374181172236	0.2913382594076	0.121926247685558	0.277398498375084	0.141134931522373	0.127689734963146	0.366252820360031	0.0853968595595075	30.2801183804648
B4GALT1	3.21567627986195	0.0442148951227758	0.111470239869845	0.113920549561654	41.2014673723666	0.333677937158269	0.156860022142837	0.171587063059713	0.110725045767003	0.052203340059759	0.522631536024097	0.0723205456982525	41.0772528471668
CNTFR	3.09334512994926	0.103356067485078	0.0933652830998656	1.21916624258407	22.8010217431104	0.282630963592454	0.169374669886144	0.167773858463333	0.0678699620065613	0.0867724645550451	0.386243630194732	0.179419653120691	21.9537146437228
YBX1	2.71057513940093	0.0883750843930993	0.228823646535884	0.141826574502229	41.5516814089376	1.21723856863157	0.112158973246481	0.0455540508488511	0.129446501203571	0.0350387129809222	0.57865370920798	0.122481173499567	41.7565254844651
ALDH1A1	27.029801706459	3.24079291949912	0.946905374438803	3.88811309799909	27.4955075457125	0.128529057899068	0.103271051027632	0.730278241389667	0.849398605665942	0.142405785830367	0.370183148098066	2.96945462386846	12.2602431823452
NFIL3	0.607520002805099	0.134305968124696	0.213658401406195	0.255959177582635	2.3700301023399	2.66074678485597	0.211869700522432	0.213364110298433	0.0857486109570636	0.0776011552961831	6.23248665910398	0.195132286876831	6.72777589305344
ROR2	2.45339624208864	0.239189229758163	0.183775216615741	0.196597274271039	50.325107181582	0.320681970000441	0.342594644425366	0.0898367159876807	0.220726127164308	0.0463690441279598	1.36456099024393	1.2492770641761	50.4522276032576
FANCC	1.55769283271402	0.0800429655685078	0.184134820689367	0.188139284116988	11.3766259951408	0.164749779931561	0.100436638412013	0.307910062981976	0.422534331818404	0.0791789325598062	0.366927741626713	0.104631155486137	12.4860056745702
ABCA1	3.08907453274026	0.172174907703015	0.134572366563954	0.178548161793553	5.01893188216644	0.372371141553341	0.261760655046614	0.9431759152213	0.128098549053038	0.0973447301441947	7.02309810730708	0.166236564228708	10.6058400569633
KLF4	0.563997692083184	0.131699055862955	0.20142951079676	4.59652521405564	5.83999572018834	1.9981944188663	0.245329721621086	1.5972032464695	0.109357146200059	0.321140669250617	0.948818409982485	0.164526577944124	10.0698549609224
AMBP	0.991095445328195	0.0535489965338028	0.0928345339897344	0.218941332926265	5.12188772003457	0.169617953131358	0.0815523978481904	0.114735653167617	0.136151722441568	0.0493341736879235	0.211704600532682	0.0724518602971189	1.6564330959888
TNC	15.2412063713967	0.266160038685844	0.289276585219395	0.376716388727146	87.0427353536683	16.5948866005866	0.370545807073853	0.0559019965774455	0.31207604787862	0.054185530125746	18.9308560740222	0.81752052264561	90.1775965815034
NR5A1	2.34980276789878	0.179952448897946	0.116096260144152	0.280004440939863	17.6499414334821	0.262036698114108	0.116634399597198	0.132404535199044	0.0845699429166193	0.0626305000544354	0.374974096106399	0.282253160584586	16.6672205996411
HSPA5	4.09518723211133	0.254353059515465	0.182561329733254	0.361519594851297	5.60776962909619	0.781629144014822	0.341955863857279	0.197686676924556	0.156982541071154	0.0957366279760979	1.45299179396149	0.338075632997587	10.9223645731169
PTGES	20.6259835427288	0.189924999927147	0.192810462387095	0.327630062807906	77.411939229615	1.13995270053454	0.975305041782425	0.146602684945809	0.380849032971812	0.0802421215638839	0.296860727397392	0.0894551148912871	79.1342247336797
TTF1	2.71101004523957	0.0900991633682333	0.0707950066259858	0.179017568860579	6.22795175581833	0.174778688760795	0.0926724845818426	0.143115763618828	0.0816488076429023	0.0650216961199576	0.229193750144655	0.112773081969538	7.65518844644904
LHX3	4.4397801688642	0.147367346935866	0.0897820919638247	0.363345554817292	60.5451250075529	0.342573527821613	0.163119243764864	0.110460870337304	0.0821135897580633	0.0881920374442873	0.483095812492833	0.142061999944569	60.6198133935823
EDF1	21.6778735461923	0.157449600538307	0.141322618815354	0.572547353467847	23.454182320827	0.457766299772114	0.226578770149274	0.230365808222545	0.123673436905756	0.0916394994575435	0.477358395977044	0.139849578487483	31.9554340236203
ABCA2	16.3981435879051	0.0971782715761632	0.124817507484478	0.325185253976495	67.2928720244519	0.18552799200298	0.0900488618557503	0.315647799530961	0.151716639090872	0.0552420464436521	0.259582982902703	0.151009431084544	68.2508719839699
PFKFB3	7.98442307322053	0.177936026160229	0.256789270002186	0.15389685099465	5.31880473262001	0.575867518193585	0.229097620728597	0.33291274962401	0.345371544565124	0.0830128292075318	1.1945600679519	0.293591700491147	11.6280378175964
GATA3	25.4615299540236	0.149555282440012	0.182862738181714	0.274876904635374	31.7497303276259	0.3638881052486	0.17737843790408	0.180626541250193	0.0848163548525266	0.0902233666755864	0.549939226064251	0.167716887075333	23.6694257378465
VIM	46.3042735880897	0.201898620516452	0.179119265623938	1.3955620456119	12.3269465969975	0.546735747559013	0.300456475779195	0.167373643174405	0.105101200248792	0.159492056685536	5.65737623603091	0.258867819771936	49.4370022735345
PTF1A	5.24845970001701	0.113704817388874	0.145471321719315	0.345927936655307	63.4542766139176	0.3204721545897	0.17553963116311	0.245483391074491	0.100767855010267	0.0738412606010618	0.420062505903992	0.178923146141107	63.4842117499824
CREM	3.47840589024708	0.105198721179944	0.109217146876988	0.0996128208010594	44.9594655132054	0.190334903218756	0.077057453125573	0.116733431835237	0.138892337171824	0.0688958165879557	0.701919027420088	0.213656133694582	44.8141852153059
RET	5.13050457004594	0.136660843627977	0.211856675162694	0.23341285077059	31.4406854536693	0.292377209761804	0.187293538804561	0.110916878237499	0.215109845750758	0.074396045529227	0.332817603783855	0.180244454607781	30.733165396357
ALOX5	38.4463916184783	0.299677129820951	0.138110647477861	0.289244114659933	4.67816943015284	0.269778231828502	0.259344048395328	0.257927377626112	0.197093488441534	0.0830651423968255	1.29398158198538	0.198584479586112	38.36905631082
NCOA4	48.3858526196758	0.169806252301937	0.138062396755977	0.929794768650204	7.14588789845992	0.333506299504019	0.163667263335855	0.343310617987196	0.0633847802971275	0.129693418161263	0.485626382308191	0.223475473944777	48.7337962986885
DKK1	5.9425035864413	3.29964046263927	2.49196652003947	0.141021629608649	9.17031124242105	2.09518704459992	2.89199793731175	2.59600657631111	0.511545789592493	0.0428902981793425	2.05443102996092	3.11488499428077	2.48040676477307
TFAM	20.9927251505005	0.124387866992222	0.19595557379103	0.198920342123648	7.57848979247152	0.203474402642681	0.128997842392162	0.154609830728911	0.1010828519083	0.146823038625323	0.358041325799902	0.634101929186493	23.0719117508299
SIRT1	35.6974775491102	0.103879629327087	0.171820412112787	0.271432227256508	4.96801922872339	0.211260273304368	0.099618419649695	0.141064947155217	0.260134397774162	0.162272643147508	0.379475917470416	0.551531546640449	35.694325292605
PLAU	2.23800953755646	0.162182807332893	0.245015251597662	0.154265914387762	88.1086461816174	13.8440618923956	0.368145942885997	1.5821352483272	0.240560335871801	0.0816607289213316	17.7579917091026	0.356091311991963	92.2131082389801
SNCG	1.77528778366337	0.139369357773424	0.160503151182099	2.49829006356868	58.3927874323542	0.143214781421497	0.0966741683824268	0.23625434599904	0.118705591267391	0.191437545022414	0.169007009313588	0.13266130553286	57.9228017616118
PAPSS2	29.0515740178936	0.0991525587291121	0.300962917747217	0.295301698597467	26.7657868622795	0.206972691924026	0.132367885239436	0.234432268676814	1.28983778403057	0.12572327831437	0.4738788647086	0.151353197891929	37.8665223009694
PTEN	61.0299207384377	0.164300421834602	0.154873400572042	0.54868716743085	51.0715385324183	0.57397116856032	0.188669043660186	0.149858413243903	0.127507546891304	0.080476239344146	0.526661619511667	0.253513346891357	74.366501593633
FAS	29.2083453487679	0.148997889401109	0.424647213873069	0.471066082319653	6.34822429354841	0.443266232800157	0.255743790612928	0.735831175951582	1.9502538698256	0.0726254242039872	0.534469709735891	0.052843435413891	29.5652737193988
HHEX	21.9219761926956	0.110362933886084	0.139339396794098	0.358443098072149	25.8950754855329	0.251336810476104	0.119253067207686	0.134588738917777	0.0536517539918222	0.0762236285479758	0.325312142780864	0.14669775001837	16.5269490132642
SCD	0.984003596778149	0.111474897148968	0.644376676481497	2.09356142547879	8.68953119869104	5.48206251848065	1.11726866373793	0.189285829792901	0.048647433270634	0.201158304334688	3.20869576156518	0.18315653261877	13.0174388462312
PAX2	2.85216658169488	0.0996901600843613	0.102781060485195	0.304328996593597	8.92294936868163	0.225812560809788	0.119103710472847	0.168399141523176	0.120937415728871	0.0646600672667001	0.334020886262034	0.128225160630001	6.4792764794524
NFKB2	37.2942386784026	0.138030121860681	0.197647634475424	0.218068767638616	15.5276555626211	0.756665936927338	0.306921934768467	0.188618626379562	0.407465283304947	0.0596568407860439	0.436518155974879	0.128599839383965	40.2009508840272
MXI1	4.14199911370113	0.0820551074650473	0.102971170046022	0.55281764021063	63.2140977785428	0.2321651819856	0.114062418296048	0.199117834043789	0.0926872818903348	0.078267375697415	0.351261534728115	0.208026404783301	63.2722990749972
PDCD4	32.1506645426634	0.313191204948703	0.236380945589032	4.15259199184444	2.91138029342751	0.437184280621256	0.15292421497826	0.269133214421107	0.0924588848489043	0.367025718769948	0.423319297077274	0.501558513195711	31.9724408752093
CASP7	7.555295891477	0.184651434379962	0.129004326027833	0.224797921913508	24.5087825066574	0.249729454411501	0.0990746935764827	0.291706057081985	0.11732801921055	0.0828391393773436	0.414084878902471	0.104881103714895	26.4775936459661
ADRB1	4.07950728820142	0.165486520148144	0.139814698221036	0.383104238576204	47.5152976747932	0.295490204085933	0.165945415207482	0.199244387609315	0.102873217639726	0.107088125506154	0.494951815001114	0.20579867813709	46.9702203330181
SLC18A2	8.5281997243176	0.106021820947335	0.105396950795572	0.349663846000748	57.8307717846693	0.269667781449521	0.139755642913603	0.104841312761218	0.11310510084944	0.102547805461947	0.318627362480428	0.303642857747885	58.0631914339587
EMX2	4.5096134253948	0.125588807897456	0.107634651714036	0.294362286092969	51.1349273395906	0.269577697522234	0.152458997741647	0.191987362147175	0.0626305355497978	0.0729017469935449	0.384523698102004	0.179509966154173	51.0349600207741
UTF1	6.67709644741912	0.139205103417412	0.16788803558276	0.4458982950562	54.1290675867622	0.298904488679324	0.193387385334399	0.171150726423247	0.0929828657407483	0.101690229254168	0.388008323232829	0.213834240142559	54.4342993013753
CYP2E1	26.2602674951431	0.101756153995079	0.135618999965267	3.92347400745177	30.5630645272076	0.353822986759584	0.195133103599592	3.26416882134531	0.124608615170166	0.0673048514029426	0.308107174173543	0.079768811530343	19.3271261891366
ITGB1	3.17690255929536	0.22575445716969	0.273229259041394	0.32560493611657	6.70715589579346	3.56631203697789	0.373827716481964	0.223623308677082	0.121519401564953	0.106889086400453	12.7827124613345	0.264167757132616	15.6767256634085
NRP1	4.91859884913046	0.225706148643524	0.0854031653270504	2.79451329663139	23.0097670817883	0.205113215518014	0.139363224180305	0.146116972562756	0.0645151763699957	0.105118778972265	3.09095090072326	0.421341369822011	24.8920147807505
CXCL12	31.4436044783185	0.105028933357754	0.193207861817388	7.17184014946213	35.149270407249	0.370350620953362	0.194667430156039	0.129484962868852	0.139860757613487	0.0795548356260617	6.64421550996732	0.718394461331245	19.7583948866078
EGR2	36.0666775220296	0.0852235400266549	0.0950564290719734	0.492780198503825	73.4063983284852	0.208654689927208	0.145840272702903	0.0946873361487182	0.0883405629923731	0.223301881572851	0.370629897249679	0.248375028910143	79.8087123397325
NEUROG3	1.98005214898363	0.0845896061458511	0.135877376784111	0.255974363657393	19.5323125637475	0.397313025157221	0.154386274686898	0.154580514728183	0.0828159525805202	0.0958850479399251	0.403220566625535	0.159571824662715	18.6237929061484
PSAP	31.3513621495503	0.172552192801072	0.2430662711225	0.346742355220576	16.7592347227616	0.307369035936844	0.20089574259919	0.267523471486389	0.350935162980428	0.124567015327322	0.662933549878307	0.312055954284063	35.9379898770115
NDST2	48.0343090599964	0.160546582437305	0.128036626333675	0.742591557731829	19.6215277328369	0.310727642387554	0.142290615386534	0.152322168182524	0.0717563056923535	0.111612788344394	0.446881716713695	0.185003632837647	52.2086019964109
PPP1R3C	16.7553711645947	0.586917624831443	0.0964218302329309	4.55846014375328	27.432376607938	4.71620266539842	1.98945938207887	0.181463173839216	0.0510950891794799	0.0375401436094296	1.36640937257181	0.0948267470410597	18.943478149416
RBP4	3.7991228716674	0.117587563377615	0.708311756143617	0.232060720044466	56.0528814347499	0.158803263076086	0.135433370367476	0.141307977858035	0.114587931555629	1.67248480988486	0.605400235739703	3.28526372504144	56.8090664119175
GOT1	4.74782834007783	0.153573555191443	0.171677443558031	2.80499669408809	5.81870080948966	0.189698761469032	0.109414196464783	0.510784141724667	0.110792771189427	0.120402037582788	0.338593684649151	0.16047960083576	10.367306507473
CYP17A1	2.63887446325606	0.0963273177544682	0.0808303160849792	0.197538128076411	9.35457226147128	0.220067696407345	0.131545919054283	0.113420948246401	0.0874769710826482	0.057260549335126	0.288957029485765	0.141090657292936	7.65214973811665
GPAM	6.07886696311531	0.126263624830702	0.150159854126306	0.227811631313433	53.39873527413	0.121327682316335	0.0667595165847923	0.129890007271677	0.0953245942197345	0.0945168139397319	0.245900355289256	0.223430278731583	53.7493880130373
PRDX3	12.0920150976126	0.164604596071773	0.221079299302828	0.24154654983102	1.07016908056993	0.3302522455259	0.172484277186743	0.253108931581764	0.0785951324208512	0.144396765018464	0.35627897910777	0.326125831924599	13.1723967440274
TALDO1	5.30893429968429	0.152593399463896	0.146947889796721	3.4363580305049	10.955873717076	0.37061051494009	0.158654615072484	0.20574826605908	0.132913005692127	0.152203034611974	0.245983205835155	0.247102162314833	14.6537803792417
ILK	20.7625376678016	0.163698448090006	0.165171146800107	0.318333291810154	6.06962381702837	0.625682811727326	0.333110807935864	0.0911975852924549	0.16230703382926	0.130853003087542	0.827922735438297	0.137570409573352	22.6574366694103
WEE1	18.227852919688	0.119045388656871	0.176807561289884	3.1138435511625	4.93264795044189	0.179293375265644	0.120082940167541	0.26897819962677	0.135313646082478	0.117833805678477	0.295200600886504	0.161839063765443	19.7207346053908
ARNTL	5.10022796942406	0.13848777016058	0.364546350800089	0.105946170012997	1.59352405303387	1.53685211096101	0.302503242162281	0.417274336662372	0.0976024679241066	0.0988470381035043	1.84576487091519	0.123574167299918	7.83163494491086
MYOD1	2.54219821431787	0.13151379180216	0.111482474451071	0.402423398894636	45.9089812128897	0.26981793908743	0.139634333137897	0.154686982057111	0.0674276536504917	0.0752315342401342	0.332907595112821	0.178962255827968	45.7621473341758
LDHA	5.24241531378043	0.205479394982742	0.216475369916518	0.413528518615965	50.6307517545207	1.13071870292803	0.405125656788497	0.240403129806072	0.108728441796882	0.112493793349479	0.979444494411838	0.251335230199964	51.953680915076
SLC6A5	1.16151379694002	0.0401131533275825	0.0654746461652085	0.168634659346948	4.54025516250709	0.159938307486229	0.0754125143822199	0.0975595328455527	0.080660186551426	0.0415703366013527	0.15204426712022	0.0725959530984462	0.949339013560624
HIPK3	11.0706411881326	0.15913729551363	0.191327541706788	0.363828809535117	1.8384107872748	0.831301017519805	0.439774720606948	0.181955362901452	0.117606991452649	0.0881256147553125	0.54324973392476	0.322210171254584	13.0896623123114
CAT	51.7901811312425	0.219178455077846	0.158873418892133	0.619695579202175	5.39881780471393	0.328415852372993	0.120054049093949	0.230090801245054	0.135154976490065	0.112293965376325	0.60430817099025	0.202548037020962	51.862902733994
CD44	2.06151882160938	0.252916124495076	0.196275864851921	0.356717784280935	15.9722470519284	5.11253342117642	0.528317558141817	0.22010427094509	0.0843814691836276	0.0835165890310193	3.34917980157119	0.254201728749169	18.9481861779653
MAPK8IP1	1.49990211207585	0.242757603337713	0.128738692798507	0.258140302117216	64.0553624202161	0.356442735788608	0.193896503982172	0.198056442683788	0.0914992085732988	0.108539577825522	0.757199572435041	0.21037649368331	63.945298503507
DDB2	8.54103718756188	0.116912167072787	0.139600261432298	0.526421473464091	8.57663029669977	0.204340261963272	0.146327400005244	0.425212396321716	0.181112608163672	0.106392973139448	0.304474580259394	0.147395790773739	13.510974003746
FADS2	35.6918901117294	0.20700269585693	0.271391360045057	0.08746322071096	15.5163172144035	0.194888579309053	0.144209948079918	2.11677415962087	3.26777420097972	0.0981746663218633	2.60708013777311	3.60634770982013	39.3998585251818
SCGB2A1	1.6004179904481	0.0716941610653396	0.0840138513369041	0.156332318353627	4.75941716788865	0.182745331485773	0.0709956749395166	0.113410627198087	0.0978589669894148	0.0449504568673631	0.383353448797721	0.121421119396758	1.11615464755311
COX8A	3.7645116172788	0.225773181029173	0.187699263003082	1.77394452637703	28.9252084238435	0.332721687840921	0.172816706176926	0.173462395636692	0.0791319820618904	0.111827820894523	0.347275857848559	0.210106875389646	30.2309967779249
TM7SF2	2.21753298907536	0.121096543191036	0.154595444537626	6.41740484198569	54.1226154617097	0.361277191823865	0.137448178340824	0.165873516267911	0.0654925186190404	0.148503596829069	0.42142460140984	0.420211154481331	52.9787050088389
POLA2	10.6140395064997	0.177011738361439	0.118442333867337	0.227734729709495	6.00409750065273	0.145498737631185	0.0876347277257238	0.709872190221349	0.19413764758927	0.0702713780632641	0.34986848960832	0.369933394584786	13.2063928526275
AIP	33.6988483611182	0.125032204863264	0.130190957403747	0.393037472588365	35.59049735754	0.274579629271682	0.14332153836706	0.186438707970896	0.069439865364526	0.061686046902979	0.378056626731281	0.209571969529263	48.0025339863243
GSTP1	2.43291174959088	0.237551391359457	0.200729406299635	0.596547983057204	20.8016434275421	0.8147245676375	0.268186273439157	0.343641249072353	0.114038894726945	0.125455521703637	1.03750750006362	0.342450770298044	23.0908503446891
TCIRG1	40.0362823740787	0.15627426694969	0.118816167805277	0.242888050731056	25.9705400569893	0.38279660157005	0.207277020771975	0.293873313200791	0.0984008947612456	0.0749285993212348	0.634967121647677	0.140125178393022	47.2216679614889
LRP5	1.37057679444881	0.203924324954138	0.127940909006891	0.354081340888287	23.050983081793	0.365039101958961	0.144240722003983	0.123579791415745	0.0864748392180095	0.105166037289799	0.571268922579552	0.453398429608562	23.8465003981091
CCND1	2.16598838636317	0.2380557519625	0.224516836857581	0.632209666838636	72.9400931946011	0.796853394942373	0.458853681216226	0.0721874373660479	0.124487818614774	0.195896465064326	0.919465874823346	0.278968661399169	72.9251626497655
INPPL1	12.1501911252499	0.12133620688249	0.118350749872755	0.391160112353423	40.730472943608	0.290539555515001	0.133478797585364	0.16368235589183	0.0933607835291788	0.0954997532715412	0.315703740962126	0.185492955417742	42.852042638395
ACAT1	10.5363282400058	0.136438938366517	0.174501546810387	1.99264233613272	11.2090721992142	0.199227198521542	0.106062542730865	0.0739212706012657	0.0623059969953818	0.104965685893073	0.263066162307312	0.214545095317777	15.9070299956796
FDX1	5.26881686049135	0.1063883047932	0.0949967532944596	0.359407658131432	60.9331214726994	0.208517679882618	0.140670509776991	0.161825624499416	0.0686130493494717	0.0927118760683183	0.212379095705058	0.146203441330423	61.2073766085825
NCAM1	6.84951677452672	0.212929177103296	0.313464547019981	0.422757266317762	15.0001807138075	0.256328600229556	0.0936584288651851	0.0738834561680857	0.0537163936647117	0.0505981926444852	0.701062780374372	0.425329017267991	12.6026061349543
ZBTB16	13.5799966031445	0.369941243001691	0.0862627062705981	3.52042736857932	38.5697598811812	0.288350007434735	0.141672786565623	0.160456554334478	0.0771435824154643	0.0732953886834209	0.409374192675309	0.114659014610661	36.1755824686431
HMBS	10.2579295403125	0.129915355089426	0.176461663071349	0.738625408918612	37.6802028515588	0.368663252720059	0.143528034181519	0.0719094190259686	0.0738877298965907	0.116295351449007	0.233422523377758	0.257574747888891	39.04315573827
NRGN	5.92225748017701	0.143612833863109	0.124669333078549	0.356690067259716	66.0653118396102	0.27789501400123	0.151810784735686	0.219774404306884	0.0737636417673004	0.0965259907762886	0.537552289609002	0.234038199572445	66.0067539898207
FLI1	39.0665358152017	0.103756841224121	0.0885208928127018	1.04395371032445	65.4383907816402	0.207855005518092	0.136704882427701	0.156821073166435	0.0653033892279717	0.0698887582813623	0.463508984068745	0.245018062354149	79.4063943577746
BARX2	6.15717214560859	0.156079652083365	0.117850240671395	4.92709057043831	85.8347146195772	6.5394895781989	2.64299397303164	0.175081768765992	0.0649445673591859	0.0777385658803164	1.198284528574	0.169589937103135	87.1453203040806
ST14	1.15241617532961	0.307368838379482	0.210225352086943	1.02265146965	8.53763047586434	0.740674290983588	0.206931788313238	0.369336682482948	0.0856783343339792	0.139316931559702	0.45421669279056	0.206944448926062	11.0438178562488
HRAS	1.30722237134165	0.151804924583395	0.172276413840557	0.320962317378897	58.1474564138382	0.743836709740238	0.253643008864296	0.151232785425937	0.0964249594059047	0.0913852940686636	0.510516085236722	0.159647996608426	58.4893121015442
IRF7	14.4162051121973	0.114270121766639	0.114622530519011	0.34825636203003	57.0645625679852	0.342992548252581	0.213237155498674	0.262548567171402	0.119518825772989	0.0560214679291298	0.294911608667013	0.0823384897945266	57.9729094399072
LRDD	6.53854825238344	0.164507701713688	0.120569801944773	0.382401183497897	55.8739078102729	0.185407591155304	0.128915130561576	0.236330371101659	0.119630075699209	0.0844927584894152	0.277561093365924	0.158652590391311	55.9236605189391
CTSD	16.2736467101827	0.173633303450601	0.140130323822122	0.458079763763097	21.5135948507586	0.332601468503599	0.250091144399526	0.365999925392328	0.132133415178029	0.0986384716765717	0.773203487086351	0.125104598040646	27.9650527843872
IGF2	1.2153397829179	0.156420802629939	0.131175589365631	3.6851103950184	85.1185319469516	0.533630558777411	0.142898589704855	0.100802351244082	0.0517813747619417	1.6004659022217	1.71969104816561	0.298193600038654	84.8734158936409
TH	3.05434156595955	0.151082682231233	0.139552109422474	0.34586687808497	38.3131209132653	0.402710478101013	0.131211792936491	0.201006267401971	0.0850295992841838	0.0915618089369268	0.425633826930269	0.176594514710655	37.6545943521192
CDKN1C	1.8556769161445	0.137506691156837	0.0938232954095551	0.439012092001014	50.7175444081137	0.273348577336289	0.180712270827055	0.184548129839558	0.0514040382773064	0.138329887793387	0.367784173719933	0.161254515452527	50.5368027514188
APBB1	20.2940202969509	0.140740161716963	0.103875062690787	0.442029255642767	44.8380947952047	0.216795317284208	0.118356355324604	0.159575509147676	0.0826293087691036	0.125715989979492	0.381395925476143	0.186265226258657	42.1581927243092
RRAS2	4.9664366353093	0.157452676633558	0.143294677791006	0.326739888905354	61.1653791591596	0.407064722558463	0.194792785623809	0.172913225241764	0.0931240957491682	0.124069834889001	0.417284490213006	0.223183018772231	61.0283573243738
CALCA	1.86807679044337	0.0569824397025691	0.0690972950094895	0.235920629265443	5.9460183492124	0.211148700841274	0.0819784489630681	0.115527056948344	0.101719967069952	0.0526934340331342	0.21167845659011	0.0781185043923192	1.16148731930906
KCNJ11	1.68995338110374	0.0695500528139695	0.087763611989473	0.272776892288881	5.683814210885	0.1277155975481	0.0501573537377024	0.166201882977724	0.0838922564799248	0.116697276356227	0.214328758601415	0.185046322093108	3.33830938246171
BDNF	1.10667736089054	0.0873219661191095	0.110050189106973	0.182722760858667	9.99031317139255	0.176288859529596	0.130325443779915	0.107737272589016	0.0900287813179773	0.162533606730935	0.332310102967974	0.53829165978323	9.07848049760698
WT1	2.16118916889804	0.117738884150067	0.114264311825056	0.263176654702111	17.7123502278647	0.263748288988325	0.188040874249319	0.169140758397189	0.108997309469477	0.0652707016804905	0.335257084063246	0.134532507137784	16.7245892647379
TRAF6	15.6797057923726	0.0886299955530366	0.111976981468099	0.986028486808783	12.4951739941963	0.197104257165078	0.085061536902945	0.174840705787914	0.154449847412578	0.134395979753317	0.321743639005919	0.193852937904629	20.9278510527704
CUGBP1	9.90073829638486	0.171865313897142	0.226764591869822	0.242041552141546	2.60735489590097	0.426859124680162	0.282035705362035	0.238682730373495	0.10803585349012	0.146008129448579	0.530837624677887	0.25767786059761	12.2135836605338
SSRP1	4.51482494295817	0.331575283333508	0.28955317697726	0.169929520333944	5.61796196613793	0.383484756293926	0.215902096109131	0.249461406332357	0.155920838871873	0.151263478119871	0.590684624803926	0.514595822384874	9.72117688047169
PRG2	5.09130730452838	0.181789742401946	0.153217369008421	0.347471308071355	40.9284383136988	0.330696743381193	0.182259760338373	0.176478570756028	0.089472485255954	0.0754689704458832	0.457608243701501	0.187780634220889	40.3874239503193
RCOR2	4.32565808878916	0.132967435665992	0.123424098008264	0.270362452815191	57.455483447889	0.381642028812229	0.150283505632945	0.24177305521331	0.0751952900413018	0.118823345051215	0.540067484957752	0.379680543239804	57.1171569720781
SF1	31.2225891440941	0.181229373231803	0.149262795792895	0.574969997620362	16.6912525787969	0.230118511281143	0.198298482638577	0.20295067314514	0.131818900555976	0.127695782122601	0.283265017910493	0.225192211401823	36.0359569072921
SYVN1	36.4423556496257	0.240650937632736	0.127217156198476	0.384834344942326	19.1939911555015	0.765678502430445	0.439901009574639	0.167902832425304	0.0827936707754802	0.0694347007269243	0.505967391582465	0.307265572686817	40.9718599220158
RELA	13.5799764473881	0.161895244747598	0.136402873355097	0.326349499408251	9.44904154058295	0.485151024004451	0.253336832158203	0.143819738886597	0.136958056517522	0.080265568475704	0.573718886336906	0.182866879500326	17.9907619469459
FOSL1	1.78229993875334	0.281090097928251	0.262778402647451	1.85495962777173	83.1307344523078	7.77848493256694	1.84527596523388	0.212163912903962	0.0693932961253661	0.105611116177909	4.01136862201347	0.243444241842356	83.8936662275391
CPT1A	2.30672711103802	0.397231546513339	0.261531602311479	0.327875285015976	3.54884426995945	0.444357226774982	0.279450912055542	0.102933910116673	0.0955886302240648	0.0559263526407797	0.41786814213165	2.04790484093865	7.70894228523561
FGF19	3.93693799721954	0.143832316376482	0.129842009880917	0.234239859806826	67.7331177907906	0.251423045444866	0.121095866900426	0.142471596568568	0.105670141599097	0.0953715525487789	0.91947108167588	0.27694865469249	67.6743891382422
FGF4	5.20552498050577	0.139110588153413	0.146821672666534	0.402589358953627	66.9454224236495	0.25809334018159	0.155329312579663	0.157348814740502	0.0966050537900807	0.0891473196563043	0.342595137285744	0.221004826611561	67.0988430493482
FGF3	4.76363227486718	0.0906810902396363	0.10806258970025	0.331113327908077	16.2387744749956	0.261979243897936	0.155175197548336	0.151130596663148	0.0797306899608536	0.0738536791562328	0.309172211446041	0.133767108025349	14.7558354253657
PHOX2A	3.15586091880001	0.141774506287707	0.123253374670409	0.374782018953718	50.0797424848667	0.257264792432254	0.123938213073779	0.137468316985954	0.0791797170481258	0.0999566589770976	0.264614049919082	0.173851249070144	50.0458593479631
UCP2	51.7892797848391	0.383815059079853	0.281147717784766	0.301481243375349	37.4031803586531	0.184930604625441	0.121745936213642	0.267403086499763	0.205165327375653	0.119838766281873	0.433921956348939	1.17411799216863	65.4390325401343
PAK1	1.857743666092	0.152117771352116	0.26684157721552	0.176745134198528	3.28517474420638	0.393438950607859	0.138723615145656	0.391946678861672	0.153997141446108	0.273038313243293	0.684565875108041	1.06898790197678	7.23345506449877
PDGFD	21.6815358072017	0.114992151950133	0.176976318466653	0.698547309021685	36.341874799854	0.231344767774565	0.0867016058675184	0.0863351343091584	0.0387244345056273	0.0754549904989037	0.463104973541255	2.14292426657137	36.2075306700325
BACE1	1.48432737007132	0.392500978527774	0.316212185325637	0.480064696466432	78.2505286132645	1.02748463482423	0.239797022055719	0.120067937149103	0.0639358110110742	0.0838392750457757	2.07776417095714	0.251281872832031	78.5252154620457
H2AFX	7.10309234209171	0.127988820840167	0.127253020760581	0.413212442386654	22.5729084604191	0.235795382175151	0.154759246416457	0.167403911342472	0.0806553883082656	0.132985496337298	0.256384521420682	0.240503076324208	24.3941792024159
THY1	47.366388164119	0.172355480920494	0.260136038551924	0.246563309829389	99.9102724824025	0.771430824307783	0.0929921987443023	0.126321244561983	0.134636427404743	0.28547421244928	9.08848897472732	3.08527502365912	132.966869304428
HSPA8	29.3024751888976	0.192552486102106	0.214451623486831	0.588804371355444	46.0464110669311	0.496679809556446	0.213315390607489	0.186901999248672	0.120554671512574	0.133424869803057	0.55438251541874	0.284770515738936	54.8671438603752
SCN3B	2.04532528038436	0.143305401720801	0.0890194170709116	0.492875551860023	32.9073560920002	0.458720535079096	0.196357958611087	0.106465141796329	0.0557638441912552	0.052775423475561	0.40157438516321	0.159619857496531	32.5108816787947
ZNF202	4.86441318471865	0.10865344668687	0.102868514986899	0.28014852560114	42.8658955112935	0.268358725461657	0.113545345941408	0.0823579492409472	0.105697229842356	0.0771563805939665	0.285031782380805	0.186275577514352	43.1240244733539
ETS1	58.8294020041815	0.203897535859025	0.213671876832747	0.470656437209563	5.38362946064174	5.98045479306648	2.12638424822828	0.155159274209914	0.0877325517860422	0.113443701655636	13.8246074302521	0.205374541737893	66.829879987691
B3GAT1	4.89829885878341	0.10566942974576	0.109413537715626	0.249858263113388	11.9013505986342	0.197965996254177	0.133575695591262	0.109810205206065	0.107112473745567	0.05690338664609	0.334784692983735	0.151293747769752	9.68868513069467
CCND2	38.0936952968471	0.387608313460092	1.44071187990256	0.222199147050614	8.21954823311649	0.467947292964127	0.106732588876885	0.0819077368636863	0.783760179371548	0.476781827718231	2.29891090292273	4.19442534279194	39.5728208525799
PTPN6	43.5874189709124	0.168699328482775	0.175265383855517	0.398454518355658	42.9287635590071	0.365529267321828	0.140144233385142	0.330667002242327	0.098620158431049	0.111858253212179	0.603834517982666	0.301200480161186	67.3331336707506
CDKN1B	33.9279038347374	0.224674744998465	0.22984082919829	0.313722382765018	1.48535535097688	0.227298647082266	0.0954366709178891	0.798196130760642	0.156971865130742	0.171278908331402	0.457037893008954	1.54587557606707	33.9663846341402
PTPRO	10.0899300498773	0.0464605344251949	0.0935055023204549	0.126644348137588	11.2080081020396	0.130210809912102	0.0499641494673737	0.116946690144342	0.142947537165816	0.041423766434442	0.19535082910534	0.0615534903164507	3.56686224928501
AQP5	3.1840021481335	3.03376983068415	0.296444167548136	0.63673149053815	62.7226919042158	0.292826666695166	0.188494079530292	0.170423610243913	0.0758433907423886	0.424669128213318	0.393336543597773	0.144329752546246	63.4810500789536
SMARCD1	5.52335539503445	0.151812651669068	0.181482362328619	0.251243118663758	10.6954232437677	0.343846022530204	0.198617474237229	0.1483833468665	0.136162440279281	0.13616641600914	0.444603434719761	0.203513739583674	13.6638968807763
KRT18	0.930278360524549	0.519668215185448	0.457189707044432	0.334536535637209	22.1658973529634	0.269926831092355	0.155780466316415	0.378321055250904	0.18609833475935	0.193780473503777	0.521839434894314	0.439411440884411	23.0276053364978
IGFBP6	2.79197020570003	0.658244411745684	0.757660356585733	8.45245651163473	75.3586301454465	10.6903111038947	1.75571254797965	0.170718579297502	0.067470511942092	0.353556722684982	8.16271448382546	0.247787276178941	75.1200525284022
SP1	32.3938604049112	0.122242765669247	0.190075285384809	0.743892239622266	4.63399142840729	0.215653684864977	0.101229271942697	0.57482044126654	0.152497405369213	0.10136809569462	0.314008451080486	0.246430224037009	33.3874287410775
TARBP2	2.92352432402003	0.177850221555732	0.14067737482845	0.237204688909515	50.0344035579939	0.267464292386326	0.144932974318072	0.19757081275678	0.121787396091694	0.101708624277155	0.507837060848715	0.277061044062829	49.9023306262846
HOXC8	1.19609385740218	0.113353877138512	0.251841389670519	0.177342011187648	47.9097037128901	0.365854979392144	0.202643109919194	0.123309590880382	0.109372895846704	0.287941992364079	0.630920808981172	0.134908738446617	47.6160636096713
CDK2	4.03690761164066	0.093031036043741	0.174380998419022	0.15721787095834	3.39674220762731	0.347233431795733	0.19539102355771	0.742960564269765	0.215318030849718	0.0811731528769993	0.649018597856718	0.187340702603853	8.18240298933308
ERBB3	1.31302066713017	0.419790990734532	0.468553949765933	5.87709670457162	4.99867068840251	0.990054009354073	0.240589626538768	4.60743352669826	0.0649599053779305	0.89509675385669	0.690985182150816	4.39184761601116	12.5931698935999
NAB2	2.33911351468239	0.133244249014392	0.152378548885487	0.235336627952711	74.1343157078911	0.32176695236509	0.161691036515971	0.158531240279496	0.100064724971271	0.0993623981059997	0.518235270736558	0.253584179137051	74.0010705595311
CAND1	7.79220754148973	0.178590482099954	0.195160283143136	0.208443789777304	2.89827068917567	0.364110498629404	0.175527803268226	0.348819036949947	0.104560135057131	0.156175932647408	0.954414630590399	0.350152120329791	10.5389118838054
MDM2	25.5959392918259	0.121040094331096	0.32503904924713	0.420710578459274	2.8584713936667	0.18843202964897	0.125085356459794	0.724976604110534	0.500566181027661	0.170451818903328	0.415760300305306	0.194148607973425	26.2973235900229
CCT2	5.50580176366178	0.260876553514742	0.525628154140991	0.198541433644717	2.09921584953946	0.832961479061699	0.322047560886555	0.145485112541676	0.147066364091673	0.248733519136043	1.85706799351898	0.383262760232513	9.18102094055923
MYF6	1.4366276010124	0.102377098934651	0.0836076712535712	0.426730294464796	5.78625025647663	0.203266020985533	0.0686343430750492	0.129984957125942	0.0894139310738515	0.0564889574528849	0.30652808643168	0.131413932695021	2.81262497883902
APAF1	32.2940338005172	0.0916089258647299	0.148264317207904	0.230105408534654	28.059530961836	0.181779400583862	0.0889796343191702	0.157279567376578	0.115391530094715	0.101950775299591	0.463921844744432	0.141393974379085	40.2753276314909
NR1H4	0.773986285972629	0.0302669196220109	0.0448446480051841	0.152321938659657	3.17080557529298	0.0966571741943176	0.0447415019453531	0.0558601163445862	0.0433939430214733	0.0354483991953596	0.116257321603798	0.0675105905774267	1.00254645304083
ATP2A2	3.07051793136365	0.189921883245795	0.202177745128328	0.479659106470504	6.92515675774667	0.915860305271551	0.270781668777555	0.456361843108075	0.0813562815008838	0.132256828862587	1.45020354753877	0.329192865678847	11.1095021813245
CABP1	2.5581863498301	0.138590149353848	0.102062588258207	0.27322149864562	31.9983622447009	0.249765202157769	0.15263441635003	0.156883518551503	0.0752989767584537	0.103445566470242	0.470705298017632	0.181089719981532	31.4552256355278
M6PR	52.8147776672024	0.221860944926443	0.186548088244163	0.214386444621083	8.74359896433175	0.431007965847138	0.194513240697133	0.23715692537486	0.208506057941587	0.0817858252723885	1.31262554821565	0.287419164842292	54.1358118186495
GRIN2B	3.84735969565395	0.069818248846871	0.0802198084018498	0.161705324230605	5.98632173939903	0.145283770806384	0.0674960378300349	0.116427009180309	0.0636447326881528	0.0573291445197009	0.210842937736715	0.0885408845667969	1.78611010465834
SOX5	25.7379763816132	0.206529955298141	0.269880740331327	0.725914959427146	26.7605761644261	0.155843201672941	0.103628835669772	0.0828007827374373	0.0607020946088163	2.44375215613285	0.275275216104137	3.40542188328066	18.2603583418267
KRAS	5.89642867126328	0.120183363607116	0.186136914922967	0.304556241524284	4.29229237138643	0.177227770960984	0.115630302233658	0.1931948728538	0.164058839411906	0.114169389097981	0.270706547813724	0.242458590225243	9.0475064738122
VDR	2.35825838875876	0.173094703166355	0.157349330312981	0.326932896532204	60.3851927113091	7.65491436030405	1.06613137385232	0.215415178817349	0.0797873382956265	0.0561432712673051	7.09793705975925	0.0629732533082335	63.8877228085244
RARG	1.40385675958218	0.209575207193088	0.321798311646621	3.85294724488485	11.5240401254772	0.472956808848989	0.174005521553232	0.227518396006162	0.0903568960319242	0.132639649956374	0.34032812627121	0.175401652360045	13.4890215927664
ITGA5	14.8393776527551	0.231585084209326	0.27503939882538	0.319522159435725	42.0686455469905	4.8472307616827	2.89655717232931	0.0923136103593703	0.197575105883019	0.0774770716352374	10.3233701113552	0.183981576471886	45.7288815799735
DDIT3	2.08219814231023	0.17801648900328	0.160984190948141	0.148234333465374	67.8785346239527	0.332751710259735	0.109173943030754	0.222420674146584	0.0702090096641732	0.136751543654819	0.678498982380684	2.01732825154894	68.1731108125757
CDK4	7.82044447464691	0.180303157009423	0.234295038683108	0.241147201159796	7.03289209759077	0.301467824083816	0.140255916286079	0.217407709251266	0.174069112682986	0.179281989725139	0.919236795605638	0.832719754899088	13.0489284331463
KITLG	3.72183340802699	0.278537598796745	1.26174354349451	0.203372029209111	2.37927305554753	0.180337459789674	0.0955475228581805	0.613290362802495	2.35240619943911	0.0866462225405389	0.391914014506268	1.44786778560744	6.58507005742162
NR2C1	15.5825987545463	0.281451905649122	0.192042904723892	0.236852463154644	1.12377820695876	0.322932930908784	0.187506183682023	0.189006187208264	0.101559049324532	0.198673545995302	0.582777932730884	0.390346926500448	16.3406242164434
CRY1	1.59317021126113	0.118321078362078	0.170084542208527	0.154949041020052	7.69833107284045	0.941014904467712	0.378013229255315	0.0981330840747834	0.0958362560044568	0.104983438786395	1.23729651000135	0.182683200666712	9.19299644818817
CMKLR1	25.4956294191585	0.104840351885003	0.130531280155662	0.155032603975363	34.4019555499452	0.174129712890628	0.113609261208907	0.217039829366488	0.123629713839295	0.0865760607106171	0.883555478229573	0.225393074219801	27.8605836903657
HRK	8.03835083065609	0.118390113436949	0.140569255718317	1.65698430690086	62.7617551258793	0.224112426474087	0.143174770683124	0.254236462929907	0.0935551787879228	0.110563556239296	0.342798340791201	0.18954977416231	62.7596297423126
NOS1	1.01168812168331	1.28977758885675	0.220747902102722	0.190836106212169	17.7385985436385	0.918971492182002	2.31569797461403	0.119110465773668	0.0567191833512343	0.0804191725337839	1.19064151739883	1.23002278178376	17.1968423013357
DIABLO	3.40609017459919	0.222955000806422	0.282344526679155	0.197614441131245	1.92658009258987	0.447434077109547	0.245873502146671	0.21895420178948	0.10227351926602	0.128408230608606	0.912873137134015	0.4145183690988	7.04593588529501
SCARB1	28.3570075080046	0.127230482896515	0.146049689599572	0.315754077853809	53.4990263882389	0.249343297589642	0.370395042097815	0.098069423943457	0.123023242441515	0.0683963263921191	0.470205248072273	0.130767853354711	61.0293268340529
BRCA2	11.8306856044745	0.0664189794346556	0.0770796039000581	0.113307468274561	6.40479291903648	0.118201086095518	0.102485159901852	0.349133047936188	0.142954222625868	0.0633822862332795	0.316065047603572	0.150983520433683	13.8256732957178
CCNA1	1.2234605852946	0.225140441603327	0.144368956986211	0.176818175156175	5.51014887506844	0.875067397999306	2.95195954171751	0.0669632068152638	0.0535174414547212	0.0816166192360217	1.74926739240154	0.358111908606041	2.21999798817522
RB1	47.8453684823272	0.193671140942822	0.306716592259783	0.272305161385764	1.5355603886563	0.449509963790614	0.257073587670595	0.441321982073797	0.256945855740449	0.130264698197549	0.412118997663861	0.230136166927991	47.8714840403183
KLF5	1.44864632019976	0.195049415564958	0.157136262836826	2.29330755341579	25.6496067032878	0.54291621638228	0.197707336680247	0.341152943579649	0.0818144113865446	0.132126377975343	0.492253978406236	0.459717623166408	27.1624085275173
GAS6	2.32760581754425	0.18203539063704	0.191183941111605	0.272417719195264	17.8159341856342	1.76801763480893	0.476995080503111	0.0920135753403697	0.0666667158617393	0.0514990477825769	1.22409434583751	0.217994563684183	19.241799259656
LATS2	2.68209391924007	0.169386863158361	0.0936951278482223	0.700685609781347	69.8390500221982	0.454837282924949	0.223425996564532	0.121079655971936	0.0898941356313872	0.0787012463943878	0.528647622322659	0.149168344206036	70.076383794482
CDX2	6.89593672315857	0.188077177325199	0.141694292026733	0.33114074764823	28.5820627873495	0.363409784790244	0.208224771067993	0.226329644200216	0.0947404922711533	0.112196122679303	0.529213433017963	0.215193875886127	27.5613325383417
FLT1	9.45514714429595	0.132213492468355	0.122542152148628	0.374718250529983	12.5651389130123	0.184645556418035	0.0838284567049778	0.167084795194026	0.065080020617722	0.132094292413729	0.883666591477957	0.54043031596054	16.5365590349803
SLC7A1	1.02745341344178	0.211660108584274	0.16695079297127	2.17228370688561	13.4423111724336	2.75566102557628	0.246482766278217	0.257808686663692	0.0661234210658027	0.0681333072347622	0.846602411260842	0.106386546112261	15.7144326426186
TPT1	32.5586930205747	0.19596525174196	0.233210495451944	1.89433816871134	4.63055598897678	0.505264602422813	0.279823053104734	0.135269005782823	0.0984374562014301	0.237137329616613	0.319296580498381	0.185544189267257	33.3712807944018
ATP7B	1.7180334804448	0.230458264811004	0.0998184113263823	0.200200546868562	6.80756781234966	0.22712273071539	0.108985805563949	0.162277636172568	0.0823923219240109	0.0888940597283719	0.519231589702829	0.179343665342078	4.49557536474743
EDNRB	27.7688063114176	0.107526400350745	0.245406264854563	1.39756272558736	58.9845025687441	0.352441214019397	0.129127456069045	0.113271893690443	0.0660981218300194	0.116130189434221	1.86100759715295	0.3036116503735	69.9581796795517
POU4F1	16.3326147782153	0.157186170198882	0.109714641193045	0.267553376476514	69.8721556406516	0.190039700069448	0.133070176382759	0.255896707539865	1.16517815181469	0.0797033350781079	0.344046983913284	0.258624555599314	71.1043284284034
IRS2	2.59567681129243	0.271515751413091	0.188223759843425	0.342118414368242	59.5381679228371	0.264821867300729	0.366210194616843	0.084870304246636	0.189037869185061	0.0666762207123647	0.371259651921677	0.277573789786669	59.5030897411301
MMP14	2.06419191992296	0.246532602215983	0.353190966879539	0.182824364139179	13.1440551442685	6.7770616919427	0.312891018248194	0.96455928411793	0.216427385061193	0.148654073025018	12.821226841054	0.258551479124494	17.7197340604199
SIP1	1.74431860537979	0.0661398785787403	0.0956254032862665	0.288846430279836	43.2305786085771	0.188162587868866	0.101154806802969	0.0707351359497591	0.0446070373465842	0.0943510982390794	0.175610443416505	0.132234095273376	43.1504440957954
MGAT2	17.2156816144856	0.087089528616658	0.0943440196614216	0.227758111598707	8.02269707132874	0.277958857969477	0.16156922187291	0.111256344036604	0.0816432549920035	0.080043465864129	0.414893423184719	0.145826060211273	19.4272420106994
HSPA2	0.842506754781829	0.215098208319822	0.215980685771827	0.553051702844538	22.0765778470769	10.4850842864456	0.870138810693368	1.25351426215309	0.083198418801989	0.075601942452512	12.8987758596539	0.152729775482398	24.4241520980621
PSEN1	5.50590424364822	0.153831792527005	0.19674082128241	0.393288000281939	8.15199163772293	0.585113557168774	0.230572831527904	0.2042869427403	0.0801785667951734	0.131947029810435	0.815017689043255	0.278443270601107	12.2503626774809
FOS	1.43466166370075	0.229499165369834	0.140864274692786	5.76332702747748	4.29847467087769	3.52519188905179	0.47414916308757	0.212988120658242	0.0277247217168495	0.250510739075991	6.50400323547992	0.62322202425918	13.2474823015051
TSHR	6.60836974798033	0.0561377023881622	0.0667371418503374	0.133669769382836	7.44676169683865	0.104833053821159	0.0615686479122268	0.0965369264437799	0.0621200521319839	0.0369094436306817	0.153713938239875	0.0573232858887808	1.1223119472345
CHGA	2.93865618188972	0.186180295361309	0.109906689277226	0.262062328245164	15.9834266705704	0.204731935040151	0.128671884470921	0.168649175393355	0.0654173576442792	0.0781656678480431	0.306505059948723	0.145875051050218	15.134651886119
BDKRB2	0.669407562959243	0.249415103149862	0.128732364291539	0.648204958292718	71.0401704015579	4.23780374423458	0.694089321337929	1.2662316993536	0.0311532007488697	0.111843618261573	3.42453339948499	0.137422063450791	72.8617977214086
RCOR1	2.85175592461666	0.242753479893237	0.471908421022038	0.630938668162823	1.77797049126791	5.93075752958198	1.3644678227496	0.201256215517049	0.0536895863292593	0.0993465519926518	2.39383013019257	0.571353701617765	9.09917248879682
MTA1	4.55545042679259	0.175901268985117	0.11639846839126	0.379306444295612	15.3301935099671	0.334490969686347	0.14596590726428	0.124180680595398	0.0531926109425886	0.106114558173289	0.35594280063246	0.340932450163009	17.1369757757945
TEP1	36.5288853469848	0.133352884050259	0.11846594000471	0.339662248063502	78.3927529695304	0.286284293359206	0.161335680418507	0.16913619470112	0.12186779731326	0.05455102534782	0.302796061508004	0.1190357011282	81.4704622942071
NRL	6.57334957647678	0.163901813135311	0.108801847491243	0.223585513554594	57.2395085901948	0.473872715758302	0.192800227520567	0.239054131579613	0.068521195271974	0.102412679564876	0.387736123523938	0.112828755410607	56.5743563156241
ADCY4	12.5334467500443	0.138977221759847	0.0826508751141678	1.42445863797675	65.0392665231656	0.243994758829382	0.169587365422987	0.145766851141184	0.0854479589472839	0.126296958913903	0.36917380862752	0.238606822378579	67.0105033324534
NFKBIA	14.5904326775967	0.179584246910053	0.223669108674642	0.387682580450776	4.42163316461885	0.590131181244724	0.611802930119116	0.343857680601856	0.201510872852334	0.107158111206942	0.675488753796771	0.153865737414962	16.9659918427595
FOXA1	16.6373201413665	0.394416152256898	0.509309243292062	3.8499945797415	26.3693877440574	0.110901746382765	0.0601670792732033	4.17065834383034	0.29620015589337	1.97846068254117	0.220283638890876	0.77287030257294	35.3259286896636
BMP4	6.98811486254935	0.138310875341929	0.129478318271206	3.54500694155237	51.2785238439634	0.125592040114338	0.0705678552172088	0.0669659597700484	0.0511410662121262	0.436428337540296	0.861244467828567	0.692218659135511	51.1736994366047
GCH1	25.0553737271669	0.0789422754874902	0.100969314085636	0.230469017189645	24.9185537097988	0.199138562578878	0.0854703079482091	2.0065319414967	0.12906344218151	0.0795704585113778	0.299689825225923	0.101767793658354	35.907491216061
DIO2	21.5354932812704	0.161643635600122	0.103292633266317	3.94023012518202	31.4356835041123	0.44273896169904	0.0832255427327165	0.111076611997715	0.0324616361057745	0.100938133452224	0.63400503458319	0.24131191672677	41.3459277643584
FBLN5	43.3771550357512	0.177418628097645	0.0743797685280588	8.06826324313323	58.3222768262129	0.457070138272825	0.144269403650691	0.0812795300176882	0.094365064275232	0.0836017491575571	10.5496860737592	0.30838212395743	77.0715667326609
GSC	3.34955481896036	0.168845811875221	0.0880379026927976	0.326779176160644	52.4650667330901	0.336239117773164	0.177120544796094	0.151345184920788	0.0764857193329616	0.0845388973204575	0.497214672214317	0.179950961127911	52.2370876260279
TCL1A	31.912133998343	0.0396537976444064	0.0838300201933374	2.28472673239547	31.3796787599555	0.238173633683987	0.117130230562536	0.0401717294930645	0.0686569315443633	0.0345891698032188	0.11897475863345	0.0489025234620601	0.656015010099365
RAGE	0.681943825519263	0.162897701792748	0.133233471981059	0.213414402076774	43.8445625556038	0.349347156468848	0.149740406331432	0.242363875146457	0.0702139628751713	0.0996072627988844	0.763473366840409	0.271698182285944	43.8196777106385
CKB	1.32919473220937	0.287663083409082	0.730215265288495	0.22833820344676	14.0101738152922	2.25070465545814	0.229858096982404	0.208600665330447	0.114455537200526	0.222457548375446	0.535791026024751	0.932361727846403	15.4798509669253
KLF13	8.75274580473378	0.179953309669067	0.135696517183689	0.32315237606317	24.0400039376543	0.559516881865144	0.231188158427655	0.126387202928385	0.115848264884007	0.0930440472862144	0.461344157357871	0.193199725539922	26.3765926451348
THBS1	24.5753450181863	0.221445150677392	0.232374956447202	0.708671284526564	11.5327046867144	10.0485093274069	1.30240118384609	0.117358595274909	0.150186223227369	0.12819495255183	13.569634742153	0.223794292396388	31.6478034157452
B2M	48.0405329069181	0.466849392964794	0.196910165549297	0.270038396442546	13.0997385595243	0.608776472899559	0.206194864823662	0.573708915796864	0.180642468438696	0.115486168926716	1.65215394499837	0.203114182111058	49.5694339406203
TMOD3	6.66216123217032	0.200775738992535	0.136592268424027	7.23239060589054	10.013868260008	0.870541015042598	0.272914167321833	0.258442468911677	0.0723598791822629	0.0837012160740885	1.12793166648018	0.13500055178564	14.6344168098464
LIPC	1.2816416690481	0.0771349241066488	0.0753538300814996	0.206639361387769	7.51043794298625	0.282123058837151	0.0933923163190904	0.140968912354997	0.0676253919126111	0.0482987761847715	0.299989703655967	0.109177218811761	6.60041392281406
TPM1	13.8944453210051	0.34687804583011	0.284379982838337	1.30070062111204	10.3115444363323	0.500371780342166	0.184617707830979	0.123441304405807	0.148120063925621	0.139399149155577	7.28719705845992	0.349963122007699	21.5809320915112
RAB11A	6.22756927583043	0.175177922050095	0.165884293473294	6.56786154123916	27.358506946932	0.535429730594448	0.173832557409695	0.192440045295601	0.0559181716883456	0.131024697455272	0.441582550154064	0.186040855074306	28.9890436243583
CRABP1	2.05212875312312	0.234622963044256	0.158844652328433	0.397344894608905	49.3766756653791	0.20739705535889	0.127280439550724	0.0889402266749525	0.181405952591301	0.453414988795041	0.310162176930622	1.34765177865554	49.6250783676668
ISG20	34.7474304185621	0.256764775625597	0.158378975594136	0.241914714561575	68.0392084876407	0.76415323288213	0.501203046329175	0.273722037901501	0.101837378086968	0.0656033363544363	1.05526413649864	0.123755127280846	81.8996054089807
IQGAP1	9.42052317732492	0.138319247040869	0.143193257100037	0.900326454651218	11.2432641305251	0.390259513012828	0.328982795549935	0.182898924665528	0.109681835825315	0.105957120448159	0.822266312657589	0.22698907235688	16.7828710768203
IGF1R	1.72871851337939	0.891898009259458	0.252381530721554	0.377314033506311	4.36652349245294	4.79248407683988	0.875757562726386	0.174321832268801	0.0749344996974179	0.115006021764457	11.2913872008487	1.74500254077655	12.1153964044783
BMF	35.6686636368172	0.194445230214603	0.119194997721449	0.230317979639785	49.5817076640489	0.156728237012036	0.133458995216779	0.191048064321711	0.0879145879013384	0.0866186290217225	0.797971888205164	0.252178273218043	47.7970768180368
ONECUT1	4.09443177011854	0.186159036292951	0.131886771840272	0.287293773892281	78.2562949255447	0.214994598442884	0.160708640099686	0.224706164007148	0.116672218223128	0.122262987929332	0.463914542674464	0.172661699186849	78.156613624667
RORA	30.1805594047526	0.131823879203316	0.10510913961338	5.45799161856326	22.6053921033676	0.223973887593572	0.161233014347679	0.442177536223311	0.0552308469979759	0.0746781174826779	0.440489792744923	0.103319947646421	38.6525548258784
HCN4	4.93715987633454	0.147087081870394	0.0983275253935156	0.233024588358571	54.4892779222365	0.314634360785426	0.136628110853156	0.211682000799732	0.0796519451137918	0.0894401244926618	0.431731033910805	0.203384277628371	54.1620250968587
CYP1A1	0.523393085977139	0.0556905949268017	0.0561580126929793	0.525103226127354	4.50746859885215	0.167718535694335	0.0889546143864133	0.0784981859900698	0.0923099235244335	0.0373286778964967	0.134621229540972	0.0746122992022426	1.36144407673849
COX5A	12.9974261236656	0.248957839471279	0.230468775537149	1.77965767817997	20.4409996585582	0.283325257237694	0.181515234812591	0.262389502190344	0.127792394144133	0.141316107532442	0.375904131487318	0.201456279927125	25.4676217761187
NTRK3	32.617989561481	0.0998330527647855	0.0745704524893082	3.59328255921782	32.0979496161467	0.177650738952521	0.099689238938125	0.0777012195529431	0.0598525011495217	0.0470623451972849	0.217275615223882	0.172130287504159	7.98853741481384
ANPEP	2.73748859457572	0.138287390290809	0.0920012596699204	0.311965059822083	64.2177788776243	0.457228072795782	0.230895920780839	0.0904600654883933	0.0615729284360063	0.0961213536454398	1.94027269986788	0.335350439001605	64.4020482775612
PCSK6	1.12073583861987	0.27102485150558	0.219716891268769	0.496329223932044	49.654063284605	1.52187780438956	0.493474083948872	0.099952113227688	0.0617959139956905	0.0959262887353701	0.999597179284532	0.216179077232722	49.5796472803153
SULT1A1	4.78786666357042	0.10867628315287	0.107364204708674	0.352290740224532	44.2590575263966	0.232385787251774	0.114325034182335	0.123393027483254	0.0596924459464524	0.0695159328019787	0.218276655818876	0.169294627949478	44.1742430886334
SCNN1B	7.69706558030337	0.327474834613647	0.158111534349767	4.94162077284012	90.9045446513167	1.01713614147987	0.327146854357594	4.14722886353341	0.1065105792328	0.0794821661875115	0.567402301013514	0.166394576620318	93.8370863841363
PLK1	10.0433535382857	0.135988440700965	0.117180236403819	0.129792213433064	10.2090004221425	0.28716699715186	0.186428888234592	0.255623602928241	0.116011281951077	0.0768455177789109	0.449672813706138	0.20648362182302	15.7517811922638
IL4R	46.7092743590967	0.110525516997587	0.12676065325947	0.321293385388001	12.6778280614	5.79438075123308	0.757901000577911	0.60225648954075	0.076780681897222	0.0535447643488444	0.928485676096311	0.0621241177762961	50.4595079918581
LAT	28.5926973476915	0.121988508037893	0.161896476472213	0.452772771258968	34.0220023693874	0.351367772017487	0.180782959017754	0.214425995205861	0.115644457015655	0.0893238201010345	0.365432789475926	0.142252422378488	23.6163582766614
MAZ	7.20067879415848	0.167090319255271	0.199629437239325	0.224855506505387	11.5540806553066	0.389999749872715	0.193057513385954	0.14209653880553	0.0853209533152733	0.106918630585204	0.491119887576838	0.409321393755133	15.076167527982
ZNF267	35.9500394385219	0.208769336035572	1.12073719286033	0.115148462487208	0.90593232028978	3.98108817146803	1.10833035100279	0.905390669480101	0.21484548821646	0.213646228897962	6.13248537947269	0.469522851315929	40.0757066367109
RBL2	35.1892601319224	0.533708409497748	0.144266666329394	0.302990757078716	1.35977306407254	0.26086595327173	0.151748090447171	0.334954824282453	0.0962934586809728	0.100913983080413	0.446176779207705	0.444794920551605	35.1451529252893
MMP2	12.3699410514926	0.26322817714568	0.136361417934347	8.34461003793765	87.5062972377786	6.38848866014336	0.411177735287448	0.0954867911143338	0.061260332269079	0.137803410840952	13.3049792478192	0.454541054424795	92.458421473248
MT1A	4.74299166097365	0.317845826814865	0.129867314103121	0.347371449518759	65.6645696830516	1.30814470947769	0.327602025557155	0.253919069746267	0.0878207473573868	0.0617368039552555	4.27661440322208	0.189608354433464	67.4745055480976
CETP	17.072776134868	0.0660944250910421	0.086985298925517	0.216707853933338	18.0903847210496	0.178206588512983	0.0806906738662694	0.0950219217395899	0.0926032623157511	0.055274349705914	0.188202608588533	0.0842423867019963	3.78640985869159
CX3CL1	15.5151128333925	0.344612892316313	0.252893406072451	0.426198056398265	83.9957881113627	0.296762001625521	0.12178175949274	4.57067270880775	0.239518011470561	0.0700633037430696	0.346733938797973	0.171303843553227	89.1015440517938
CKLF	35.3068701488401	0.363847080838213	0.191936473396288	0.206616559698361	1.64693960699735	0.432049610008741	0.196991996540451	2.78666756432598	0.140695082557913	0.104585269219316	1.77642109993702	0.113435994098679	35.9141593143271
CES2	3.04293406768301	0.337308562515454	0.185948890567869	7.62406612749602	47.6879123400351	4.38484716048119	0.446236916906881	0.302252319550442	0.055544393482245	0.0711256133598206	0.603573043609171	0.109774359984615	48.3396841460384
CDH1	1.06851147323008	0.41928190870088	0.227261708763769	1.11182799651723	6.41987154533525	3.86979676841064	0.323083256780117	0.822932153538331	0.128163648465932	0.141427230910115	0.907035570582458	0.444687460111572	10.649880112129
IRF8	42.9781295711421	0.120680096939754	0.142969480530437	0.400702576887863	20.4582290983824	0.374706250175292	0.222065134371948	0.158823412943254	0.114324778189719	0.113964972112471	0.497793725699647	0.167921373677213	38.3423579098097
FOXF1	6.34410425506097	0.174723729326004	0.114274826574201	0.536493606141012	52.8749520579868	0.219263290317944	0.0969864149859487	0.146483898031191	0.0911105332880084	0.0767372929964893	0.346599536521408	0.227662634016852	52.9231792076591
MC1R	3.20616127049828	0.218309298162102	0.154563266888833	0.22529361138444	81.3435902002971	0.643534283643856	0.237416274204825	0.217493850215991	0.0710010208978253	0.177549167636116	1.01700097090293	0.248685100238116	81.0259269513304
CLCN7	9.94923485464404	0.164658929007266	0.123625255589345	0.392172185401542	60.7042014504761	0.331249080889499	0.158883605785813	0.173190686730988	0.117609046433672	0.0925560500891706	0.345225888680056	0.154174374625259	61.0137377808794
IGFALS	6.3878211526479	0.0763138816232572	0.106858365527444	0.368667113053525	12.6426432939707	0.284875882147034	0.165762098349465	0.147913887108211	0.113249424830609	0.0731531494554771	0.360624430808199	0.122493453900419	9.05131941326536
PKD1	2.66900985423681	0.144445010810694	0.139294354948581	0.430409591597076	53.2310252092591	0.24760454565727	0.146091308242871	0.137921358495026	0.0876397736965293	0.130330974492655	0.423607355102242	0.24340579136399	53.2369992349353
GRIN2A	3.46520519331315	0.075308623490892	0.180031989179571	0.274490467763631	7.23731223287478	0.134309838698216	0.135630068273097	0.141571588908008	0.245984495749916	0.0541408652971389	0.281359858510941	0.0745349613854554	4.32275432977889
SOCS1	29.6783558530667	0.115586352416134	0.198422927766808	0.250080041857273	78.0259082247033	0.280384675839432	0.112021626657624	0.139093364702809	1.67317658744534	0.0536139247299645	0.234144985707778	0.136676681535728	77.2716144671544
MYH11	21.4210472889299	0.13453719625484	0.0657395331604417	4.49601422403652	50.2806969498132	0.171330816564377	0.0987674512811006	0.117456912785694	0.0731577893947248	0.063811988525162	0.362148301619003	0.973661272013514	52.5154358376236
PRSS8	0.843985725761842	0.18519925327099	0.131048681045835	1.16636491615498	47.0255292171966	1.92679230244856	0.463959873979101	0.723032132538674	0.121690542076777	0.0559878903933979	0.407278065649746	0.0703670989537964	47.6987815602631
PYCARD	15.4507403072436	0.190689023011976	0.177242242692188	0.484787378381949	12.7609970200103	0.394440597780203	0.150179196024672	0.0925884875922652	0.259191089917533	0.0625844890928648	0.296765323319608	0.114129156940813	20.8672700928906
COX4NB	2.1925999015449	0.167908596171077	0.0988477530550129	0.21809900858499	27.7363097715516	0.631106309067882	0.227504371074664	0.176711860408534	0.0726835037427277	0.0953493530787024	0.435198783591015	0.152563038114755	28.3427663496556
CYBA	28.5217826244676	0.210925698901825	0.11895052934443	0.340688010305658	72.3686788837012	0.418999987798125	0.335443135278158	0.158285934981833	0.0680764180882398	0.112115089915048	0.605285959093877	0.227006771310532	78.9732391698727
APRT	6.57567042061029	0.197115868233631	0.13416970051947	0.417729029667027	63.3772666352982	0.421341509556149	0.203200412573252	0.24986147657099	0.0640668037980432	0.0935341407031283	0.34730101832707	0.171569053337595	63.600379304677
ALOX12	3.62575402571345	0.227098272595479	0.136459190474123	0.628985618231493	58.5355247489323	0.331535416223771	0.186851563079536	0.206453849863035	0.0662787565305739	0.156432351883573	0.381246241657666	0.146042020860712	58.1369771394229
SLC2A4	3.21995819781577	0.138169023720573	0.137256085934996	0.275659579478572	19.9965622753916	0.18495071139468	0.0856377897536499	0.296067267368215	0.118474867901624	0.0807587799802898	0.262899955514024	0.153649110545185	19.042509501299
CD68	55.512978816015	0.174940902424624	0.129406720061027	0.441073541121979	83.199267924713	0.54682497073549	0.253887590265135	0.26698801898849	0.1315991691998	0.0623713125129121	0.981321849247805	0.156689694218105	92.8138010528906
SHBG	2.03680201764397	0.107986990355406	0.07742085882232	0.281639390268473	7.12793821687673	0.252386903091836	0.140477096755939	0.149104633652175	0.0797403121985697	0.068725183470154	0.396318220102385	0.110209300721114	4.4502056681908
MAP2K4	3.97131641241921	0.213704934680473	0.217409115875815	0.50763121363061	4.3933903545733	0.766201228741661	0.305527372741713	0.0935066155826965	0.0684101257599205	0.137417366549373	0.737868489466689	0.425038984039018	8.38114645098003
TRAF4	4.51933611928975	0.179158964317043	0.164379289811941	0.270242844815403	81.5274483323487	0.283653654732728	0.201770607740251	0.193039971953575	0.154743343830107	0.147966609046612	0.418718166023469	0.210901344019632	81.4445545685062
ERBB2	3.08471118991625	0.190861187493424	0.169797799487781	4.48817616216143	27.6882426661074	0.203712637075495	0.129226879693779	0.230267651124056	0.107604696589078	0.119684403801267	0.282577050749503	0.294788697991695	28.8193239431266
IGFBP4	8.77322467139661	0.332903224278894	0.110538849300337	0.646126688222616	50.7963436374265	0.271694853163942	0.111768708221062	0.17361168496009	0.0821209556803089	0.148510226735399	1.55271985247218	0.404243165070213	52.1788919323826
MAPT	1.20786500650036	0.0772120106394942	0.0774257194271358	0.503617592351648	6.84494363088923	0.21892995828604	0.108811243308872	0.139701605502834	0.0746069188052795	0.0662812108335763	0.202337926245695	0.128179977198394	4.78660604077143
ITGB3	2.31050437381571	0.412613796033495	0.144602690163493	0.305666346347613	49.8141517913733	0.662096067654981	0.796485487639957	0.07075214846654	0.0781087481428448	0.145960815766774	7.18872456629694	0.271349694772017	51.9994634043445
ABCC3	14.3405244567403	0.483413217603595	0.181488538837173	1.34479957008031	57.6776383823233	0.197296241656745	0.342465252192526	0.127832542474031	0.10059361639246	0.0649477191291619	0.267967705144758	0.21528116786977	58.4471354883767
HLF	28.8538750749297	0.109532041530011	0.157528632216389	4.25709603009192	34.8467824015228	0.175659485314366	0.102702060197846	2.45881467071812	0.256701011963229	0.0655098130898888	0.278035870509082	0.225269843437036	28.6236677777789
TBX2	3.63478705141815	0.133950830974331	0.122032773908831	0.496527276689414	49.5265870255057	0.276087847682264	0.106474331359198	0.136322446725362	0.0960576270673571	0.178192734292522	0.306849545000441	0.270623667574882	49.4844842686296
ACE	8.4650220534044	0.130923499679554	0.102734044415099	0.276535835154606	60.7525450294428	0.173501175575364	0.128802616677222	0.181911623405964	0.0847966396314823	0.0872659747155945	0.594770461895157	0.175479762651541	61.2733967879225
PRKCA	33.9354644888607	0.828730658120249	0.461981081835625	0.185474903760955	12.7868262575799	4.8307059165535	2.24393552456113	0.0568455046465064	0.176060127988606	0.0518007693011254	5.0712579574716	0.709655593916925	39.4533513169808
KCNJ2	5.43623364112189	0.179258713613424	0.27049996945285	0.450575727445544	89.6038522949405	0.258330192425937	0.0927472272633744	3.69337939974371	0.0695462229222546	2.01181962232238	0.654023203764754	1.20432229403228	92.9390399850497
SOX9	1.78190554851002	0.152082207908117	0.300773159344608	0.287064960878299	86.7786758468907	0.712969737637353	0.56911389884413	0.124102791293665	0.19717711250787	0.0967216184878552	0.676527385513441	0.188610417975982	86.7564500175926
SSTR2	8.20221277240749	0.113865693444348	0.196089851476478	0.246568925900937	25.0382652824461	0.209021512491685	0.144727518435319	0.153200038560017	0.425094002180945	0.0692709308839646	0.283475749338177	0.128916607952919	23.4345974811925
SLC9A3R1	14.793532363213	0.181033524078386	0.147937962377329	3.0232942116501	54.4929041199962	0.177136264691498	0.106716561985528	0.464059541923062	0.179079388726148	0.0891156615167814	0.207981235131575	0.206279897187366	56.1309517735421
AANAT	2.18407449417761	0.0966860223722665	0.0830610719446063	0.265089188495485	7.09923677309707	0.326346296113745	0.154827504460359	0.113276378759754	0.0658632224178711	0.0510504306414694	0.345236113628168	0.103993128310268	4.6836352160101
GAA	3.89761869478823	0.149976277888982	0.138423569885202	0.271102625520613	53.8370127599654	0.296219672253743	0.186998608345427	0.235240185274979	0.0950763762249722	0.113170903716826	0.584446452300372	0.250165372400249	54.0324504524608
ATP2A3	36.4425058611147	0.314048814306754	0.13898044519067	0.75081736649916	71.6532794875688	0.545292729101377	0.3137539233768	0.151949961082466	0.0724463887416671	0.101285883519069	0.347332653317776	0.216852056791555	75.1429887142398
ALOX15	1.63554793973516	2.08163465767819	0.176478499849115	0.175775269219567	20.8791118739517	0.242074825275318	0.0989065720549375	0.166209657046118	0.082673275318929	0.261164147670528	0.566707229332803	1.64955947463734	20.4965713089611
CLDN7	16.6018811543067	0.680986493672761	0.355551327892374	5.26056506761907	12.3769080716478	0.196919208053335	0.158118853117952	3.88042696471184	0.370149146504641	0.125304769470617	0.262678890838949	0.303907135562849	22.2647010212065
TP53	34.4355413563738	0.646350240459761	0.420036711523872	0.602511838349493	3.70342137980348	0.278820263879327	0.122934973254266	0.395160227054865	0.591687827034649	0.357568144502155	0.308877204072078	0.244619351172248	34.6903245386686
VAMP2	30.8488056224793	0.296255199167493	0.191236300405829	0.801810695890704	3.70853389201735	0.761963790773544	0.213416978060352	0.083607963446183	0.0897487201089882	0.0960923808452644	0.560685260282279	0.226487496570883	30.9957925294296
AURKB	19.2627141372561	0.16283259282185	0.159293414295521	0.233302612175661	70.1179904746153	0.257820053065553	0.161750185789713	0.16312767700253	0.192556978066222	0.115995113337596	0.439224096241122	0.233377095086137	72.1709644319748
PEMT	4.33922376021364	0.142045881697608	0.234253420659384	0.653194509552185	50.1060196617898	0.380232860885801	0.189472649414915	0.0883881109426713	0.102348216293371	0.110034732569519	0.414783268661314	0.239502467720446	50.8430364678874
SREBF1	3.63961271529016	0.146241015939348	0.109533969959684	0.535231957784374	85.3640422624911	0.269928823396863	0.124872394819773	0.277201115008193	0.118148400192188	0.0919349549436201	0.347122955351521	0.203321929247494	85.3619054722079
ALDOC	8.25244308170426	0.109672525957715	0.206874900808904	0.285223722157448	86.6263879438997	0.462250642029669	0.458210688314369	0.149963202601878	0.149576718498236	0.0640590694486594	0.274587558081224	0.191579888103382	87.4424513770692
SLC6A4	1.67063047882166	0.0793221255607784	0.348131787772168	5.05174755842543	10.4832236058351	0.241335623401663	0.0993580408285123	0.149434911181739	0.0877973289575884	0.0524634962917962	0.55162299790969	0.721726230132363	7.84295844447586
NEUROD2	1.71654782903831	0.10668046507244	0.0944335082768349	0.251473396195768	13.8406544144551	0.371450183830297	0.18130776007078	0.113783798649862	0.0921707718107936	0.0999770795998923	0.350827219108248	0.231125712362294	12.8675147465134
NR1D1	3.30570919454362	0.15900850540672	0.138863617041734	1.1583051986647	66.6015136301743	0.229194948144359	0.330547576693822	1.03576026034785	0.0836029012215053	0.0470415466610492	0.417293419216065	0.14201055101186	67.1064701328393
HAP1	1.51864965774934	0.163084521924418	0.144127131433891	0.177606168927817	74.225002539464	0.175611301385877	0.124440027028815	1.56844451597997	0.0870275180468444	0.125791244214602	1.20345543172285	1.29054613832816	74.7131778670901
JUP	1.15430219167103	0.216272034838602	0.188237753195652	1.64909388408669	23.8776510158445	3.62317247193334	0.427614449101052	0.37428729728441	0.118018585004849	0.124042474200248	1.18711053989429	0.264723696907654	26.1251607008851
ACLY	2.83186108584231	0.211906415055914	0.216629464945159	0.141924359550516	2.17214032046019	1.31939182797889	0.370925584197062	0.152581092305914	0.101520176322813	0.170192257190353	1.8232676732033	0.372066098302985	7.857973068638
STAT3	11.7738224670182	0.169718840393906	0.174881414966108	0.248723760050866	10.4858220249093	0.413612587274608	0.175335543103861	0.367007607797427	0.269492525572754	0.125483547470491	0.571034166587468	0.257949658972375	17.857555869333
BRCA1	4.72334886313744	0.12239118234677	0.180613822765123	0.129537798315558	4.35851289919625	0.0808326772631587	0.0618836825773773	1.54880397789431	0.226487606140488	0.065345824977536	0.280010723266755	0.422010583203385	7.74989876013401
SOST	5.66355411876755	0.122935772630339	0.189410807220903	0.455903143729752	63.672460132547	0.297506646785198	0.158785181490831	0.192508608417653	0.135097564399073	0.0968203476712539	0.467494440491502	0.228845756469416	63.507678568752
PYY	3.50792588361898	0.146801675205491	0.149758010269672	0.425494250259639	55.967556180158	0.306587620830283	0.146825604161157	0.170443290777073	0.0996219380777574	0.0834053984527004	0.412483705873876	0.144581636692838	55.7899904114104
GFAP	1.97941625916204	0.101771543522446	0.0981756475619491	0.249781370430401	9.6592099856664	0.267878212418234	0.132061596752746	0.147469397826568	0.0648727575149919	0.0652580504603648	0.345420392998781	0.142227091356067	7.87665077450696
HOXB1	3.35540720971291	0.1202434576997	0.0968201607941969	0.252986996042066	11.080043322742	0.185592276242706	0.12264098576734	0.178557499594666	0.077086777928259	0.0548507954609833	0.284129022705394	0.107620684190226	9.55511663582813
HOXB2	9.13106557210014	0.609250987810992	0.115429190627861	0.220982804465744	64.8236479605746	0.251722463949911	0.106259895566891	0.767330892263578	0.0824470168972854	0.0718121913258027	1.33753919308363	0.248921968449295	66.3276388852359
HOXB4	4.64203914295261	0.214465750396506	0.121241557174259	0.399203982635014	49.9965338043769	0.27742535712145	0.134973612378357	0.186513959971276	0.0776269880670805	0.091021888386121	0.526405899578744	0.192745524502799	50.1409041130695
HOXB7	1.67362113697723	0.129511562488712	0.080866772824076	0.161662196760166	37.8166240236743	0.201751554751179	0.106211969066506	0.221058178164625	0.0716613506346726	0.0779915059316788	0.4538133646666	0.284327201119105	37.7860877179776
HOXB8	2.67021481918962	0.164832277518699	0.104886566776249	0.257706854298756	47.5806188412116	0.506145777889374	0.249395917736818	0.116374897039871	0.0747527010500222	0.0623460353065054	0.434472238085149	0.145677239291723	47.3213839435862
GIP	1.77033501925934	0.0936326757984108	0.0862583163680973	0.272880124064331	5.21086528935478	0.151029664527084	0.076471827816129	0.0946731114946449	0.126734674780631	0.0453430358520518	0.213046246010406	0.0965320279806441	2.38045594781388
DLX3	2.30204844820183	0.115325440265075	0.21278853053579	0.241754999886332	64.893054293835	1.4132324380861	0.329957315320461	0.0996979880008933	0.101802514584161	0.0750215708060871	0.371477682226367	0.117588446302627	64.8398225083599
COL1A1	4.37955283331929	0.153664496066335	0.262012901854587	0.268681719098642	77.0315083804058	5.8174906184257	0.160642235597672	0.217082183573851	0.167129873764364	0.34048270465418	10.5871136048122	0.696394495541714	80.1816645472257
TRIM25	11.2217228950744	0.143859212788584	0.143587150672501	0.467129337143169	24.7848587560146	0.266660615517324	0.206561793194335	0.178409170713734	0.109377568453888	0.116424374026724	0.305797729927421	0.170062457751044	28.4212506171982
CD79B	31.3906891828352	0.0550884048373923	0.0868150579791787	0.88557126589868	31.1494029167374	0.308638892312959	0.191982350249506	0.0668030431042736	0.062138104218425	0.0505166100791248	0.179203778305491	0.100275817579878	2.74927681272583
SCN4A	3.9406154481631	0.116079495343137	0.0901763167771599	0.293873301149586	11.5538380831077	0.278852987731292	0.116926917009119	0.108927575644869	0.0733446954944691	0.0872238699605258	0.338332140927814	0.232955563949972	9.9090785001924
APOH	1.05006232796784	0.0586554157697983	0.0539689595568897	0.124732325328523	5.56288901114084	0.202233818610876	0.0691413639717127	0.0801122490928252	0.0583032105394088	0.0389515959454726	0.262455113755817	0.0642343760241469	4.61713901618034
ACOX1	3.60615756329451	0.205538638149654	0.143602852871487	5.34933195417913	4.51627767299854	0.373853885523658	0.157194239861272	0.179294631046155	0.137696812340377	0.206482475059749	0.334428931121834	0.331567218524933	9.81373276826096
CYGB	4.86415784871865	0.136959965357974	0.147519099600294	0.233623231321633	52.8105144048411	0.275115861409297	0.155229473863277	0.0883805440548111	0.122287152670972	0.127722275565914	0.799024921388007	0.963123749387873	52.8156626500067
SFRS2	17.7600173066979	0.175174318668915	0.184491492646217	0.318719584007138	3.94696895519448	0.215078377796003	0.158465933137439	0.281862658661035	0.147285081553795	0.176602984001702	0.352382289523547	0.251584792053052	19.2451380125332
SOCS3	2.17739452381971	0.193352650507895	0.141834173454108	0.390568419843343	57.0800963503931	1.14115863745717	0.364318168770717	0.123052200417956	0.058891353084132	0.152640589937488	1.87572465334798	0.727801795623337	57.6563705222824
NPTX1	2.66316378312155	0.169972755658332	0.169788073388391	0.30235365159881	43.0143091405017	0.39256333055022	0.185654681852784	0.14791347124308	0.102045754878369	0.192218674889875	0.405536082077916	0.181437907633552	42.3216629542752
ACTG1	17.1974298164935	0.183630717124781	0.151258370394464	0.820734670184668	37.2153986553794	0.562511387698116	0.227562002756426	0.147111285443057	0.119375918058201	0.109532433912111	0.798986334313593	0.281775081930361	42.7796832701807
STRA13	8.86031839335549	0.101921631399222	0.16504719337433	0.788824603948676	28.9423282251003	0.25539347130842	0.102905156595439	0.0988280113397241	0.0871094196874553	0.132285900873253	0.266268495092877	0.352301137816254	30.7743963525285
FASN	2.09368279008762	0.0977102265941287	0.128843069406411	0.685716399232808	71.7286365190142	0.517035536321581	0.215683408368234	0.143004064584002	0.0670457666959601	0.153270983954554	0.429316012504207	0.259574616018809	71.7808901106795
TYMS	8.21185570664539	0.119751904770381	0.127260767516393	0.202549401067521	39.8861291851143	0.141724832655837	0.100246740534786	0.351693669909707	0.172465055513816	0.0722759174013923	0.269515480165784	0.187922157215966	41.353449503078
ADCYAP1	2.23306331426269	0.141558720654019	0.152500375412068	0.232923756616431	46.7492095351729	0.441103919855349	0.225683982233212	0.133294084782773	0.0684922187713463	0.0919294199052572	1.0943185468171	0.270072307680856	46.3703631084818
GNAL	36.6187736754425	0.256099186309262	0.333720269275639	0.513591548980997	64.8164756685496	0.293097645189973	0.263588089727579	0.136673137373643	0.621829617680951	0.0575170072081586	0.32130075407339	0.133247592853412	71.6986045939642
PMAIP1	23.0851532489452	0.0987846770738608	0.330005221555694	0.978241339815095	3.39650372977591	0.276850048662806	0.108177984214523	3.78173558245393	2.70468869224912	0.0576620568029153	0.354762976078238	0.0418963430179291	23.98086961744
SERPINB5	0.840135123241595	0.190021660003875	0.980230928870618	5.904495485208	13.3551543142166	17.1977365167446	0.416750737564405	2.30382560021605	0.131612723975773	0.156456288409321	20.891897777911	0.191103095127336	20.2719694159092
NFATC1	31.9467113315418	0.118513537677701	0.329102040243537	0.34094746128913	85.1857330451429	0.543803281813153	0.30361969973368	0.106115956303434	0.0986279978288436	0.0863506306112209	0.356361059732235	0.260319760929357	86.8925682464544
LAMA1	0.918578815612534	0.0760266419811969	0.753013071352094	0.221240511709746	8.19739797982979	1.03079832578206	0.568922809795996	0.102176475901113	2.1771744175182	0.08581473681039	6.67096839176239	0.460415643686725	2.67842411737336
MC2R	1.06580100036629	0.0974870770900565	0.124423431047231	0.11306877384996	11.7750247488858	0.298012081683874	0.156400833792151	0.0740137059530089	0.0555282422422456	0.0439693592476195	0.4674746861063	0.127610579191405	11.3279801134307
DSC3	0.677156247443643	0.231868957631741	0.263400969844425	2.13266672636264	6.57018613785152	9.927587869633	0.374065974422019	1.14529568344492	0.207508097978433	0.100188481888677	14.855355913882	0.41181607559491	16.1951421412216
IER3IP1	4.96972438230805	0.201213093962887	0.165213555842465	0.349884446395282	5.38135264315781	0.306019392540697	0.221548612757595	0.293301756425653	0.127109004463896	0.166900455926228	0.633672735419703	0.245963581216766	9.45180100934094
SMAD7	4.94764007809468	0.138030746781904	0.122442579548132	0.190775073730231	49.2804847740423	0.423937258485737	0.231448433766869	0.112191516259822	0.153578324346637	0.0911627670259494	0.557421527193576	0.161861615254551	49.3927060155035
TCF4	37.1033793698819	0.198028873413811	0.0978635603954617	0.438407094715677	8.83044892156245	0.212931080281249	0.111475776484353	0.163112633275545	0.0938762585459356	0.23105342528833	1.94850555088805	0.739743894087838	39.4751727567237
RAX	6.67780665711197	0.146557764551931	0.152583685328879	0.458736294981002	56.3742938120974	0.254277341642769	0.176840127862911	0.184022170605123	0.0827958322366339	0.0891985888338577	0.314464063580046	0.170835168225468	56.1173363718448
BCL2	30.4110233346627	0.0897571194597187	0.201220406104287	0.349591274318588	71.4873062648635	0.157016496151658	0.109654165500834	0.683638579763076	0.389888444860451	0.0654268089359013	0.394609688718666	0.326693946440758	79.1586962504912
CD226	24.3052826789708	0.122498855179027	0.117154798707962	0.315038279317739	24.276094558508	0.187350386875377	0.0754576076012802	0.305386120377467	0.10551756761843	0.0415064445968848	0.297606173514967	0.097595620566392	4.9952573568851
FBXO15	5.38872591450202	0.101742575520714	0.0768313898458524	0.125490171099126	7.20005658544297	0.0875443435024148	0.0452913187169002	0.177723298021915	0.168517058855896	0.0409403112293844	0.173046475835206	0.110903491231023	3.51113898609254
MBP	32.017568809508	0.113433939066872	0.113620163372393	0.94945718327036	62.5816764121711	0.378382000628998	0.162616742624518	0.215444504358813	0.116965282760531	0.0827290805593415	0.215108193755511	0.11230678785184	70.2521156119932
BSG	2.686407402097	0.187008390143221	0.180166170329105	0.278008774941305	42.1680023500489	0.61946445340769	0.187299259329754	0.275184750601313	0.133312101873677	0.0832484738920053	0.794378284496767	0.236322771756436	42.8270807806967
HCN2	3.46817140231373	0.101495312457758	0.125216567819392	0.415725487935031	44.2546935280677	0.210565287733191	0.169991974913542	0.163478112384798	0.0615214579394328	0.0669739685746575	0.313363132955667	0.137318477679535	44.199413486765
PTBP1	11.0287001010014	0.16236446164824	0.179105820432782	0.364134048605296	14.0479953067148	0.456317182134403	0.188554978684036	0.322720531292548	0.150770507166586	0.124272463533054	0.652598618584519	0.212022168084993	19.5380132954783
CFD	3.88056233094016	0.149251408799808	0.151218809548316	3.98404228227261	75.4893669542855	0.262534284046375	0.111210505339858	0.163266611199937	0.108886827761891	0.110821973165861	0.329354043127233	0.418348662711361	75.0961770814599
KISS1R	4.669519777287	0.145589544791535	0.136548768957877	0.3368432187926	70.5423664477261	0.284740052672743	0.153030726491404	0.18095473019017	0.0844591681929236	0.0874780420569779	0.425647246412938	0.163730759584052	70.2834677296719
GPX4	45.5538487785011	0.16265348064115	0.158293474903165	0.511473959717552	13.3526261947259	0.249651596074504	0.173696938487844	0.228116010419272	0.44572319931784	0.136118510047283	0.439178220560383	0.266038627782404	46.8761016983848
GADD45B	10.6641634074381	0.148686242741028	0.0967052641769238	3.17885877666796	83.9626671657426	0.237026984020076	0.156050586608073	0.148250623439237	0.0755852113255488	0.087818434832081	0.343010646570299	0.202267867868639	83.1753819034317
EBI3	23.2140633117874	0.0866014761140091	0.111397891346482	0.349783849052848	23.8947235489726	0.223507370049799	0.0959273791029151	0.117110642517902	0.109759070274143	0.0557333572686605	0.250072681204543	0.185005022284863	7.22819913407706
ICAM1	45.905046269274	0.163678065854787	0.264329921275631	0.146364601052877	16.3757801679051	0.832889861821205	0.207822387856032	0.790198366487296	3.39371013046767	0.074305385775792	12.2160282523627	0.157399054990549	57.5137175436805
SMARCA4	6.40792802193468	0.144117792518508	0.138527619566323	0.532125595863634	3.83536097571785	0.225490522030913	0.143405013464331	0.225531938362245	0.161293650238419	0.130211658383388	0.320650270727141	0.274973454167286	9.78734674559024
LDLR	0.625497610566497	0.129940236113628	0.315359538426307	2.05004243328236	6.34262929791477	9.32770793908818	1.04487625598471	0.450832998533057	0.109697278510404	0.0999356795675361	4.93418905300831	0.166982807556192	13.3047430794383
CNN1	2.74239578961551	0.121601384651388	0.147492611009754	0.947463838632908	63.4014605857394	0.272474408170977	0.140753703251712	0.129167634962742	0.0738897176651668	0.0754054063351751	2.97454176342671	0.323817960493486	63.5439246806717
JUNB	2.37639624865597	0.166466272933702	0.151936827966401	0.676040093113374	11.788960527385	0.84871463159309	0.45005612494183	0.151099923447849	0.0980717294126948	0.14169897431305	0.812468998901279	0.190911618322866	14.3371615467468
CALR	7.08148634475019	0.245704474791368	0.173008160513356	0.39962980443178	27.5772793798059	0.577341672798829	0.198731798198691	0.224581699970638	0.139015393834863	0.117894938598456	1.08898143588764	0.243540905668766	30.1733200855488
SLC5A5	2.266755092041	0.126259191062613	0.0963197794571465	0.27644382706595	8.46153190176042	0.291032675227144	0.136005646502696	0.132910740889156	0.0725883641426281	0.0655103650829248	0.35668363336885	0.13834830676216	6.40787941335675
CCNE1	2.17379126236511	0.138866395229173	0.101773510269077	0.129899374369813	67.9468216455311	0.303614772288164	0.217037601148503	0.338842638493475	0.0864413275668357	0.051670956365305	0.553424204908329	0.126939308252081	67.8068425535552
USF2	25.709639379045	0.131707901433141	0.100375841675842	0.510734865614512	28.9626631618871	0.22703228737009	0.105093617931432	0.209450880302831	0.116856503732562	0.082748860503192	0.426610391479887	0.183547058640174	38.8033107645206
HAMP	7.91003846299717	0.104764434576565	0.130233327999577	0.387618887370037	14.8746015687236	0.261605791425471	0.163208418695312	0.192461584534503	0.15988340552507	0.0712754180887311	0.392936586604753	0.157099013177327	11.0891010860793
CAPNS1	10.8854486423309	0.173920512693281	0.148146285696627	4.92932200869587	23.3572187759763	0.294992768629048	0.155067895548895	0.225833328937807	0.155874360383794	0.12695165442952	0.355382322936171	0.139583666444107	26.6947121549498
MRPS12	1.03784059762495	0.177519033503421	0.195224610084478	0.174728843835841	28.6135686710554	0.402047800271227	0.0960685677940889	0.134290343249205	0.106361285264451	0.0917997680085932	0.654096953631524	0.231093734222016	29.0802550853843
CIC	5.3965624394216	0.118737604605121	0.132998859903897	0.28993850015748	68.5330700856226	0.317298799285773	0.180701401127904	0.22842574104468	0.0956078489563036	0.0810727963952025	0.337416616507182	0.154093698745347	68.3649858327362
BCL3	17.547763290284	0.122940327472611	0.11194003322801	0.323466741482676	70.6675096085058	0.330384966240181	0.138761770107329	0.226748016148351	0.178050962170049	0.0926685314994728	0.352175218465755	0.25539197470987	72.9996000016065
RELB	31.4799921908561	0.110686544011002	0.165398718736394	0.220871881823232	75.7519283080013	0.320503942323878	0.208259688550319	0.182059187370088	0.448354013852747	0.0649602135670745	0.285789388647833	0.128948972388449	77.1880346457446
FOSB	0.539227147285935	0.12422230850018	0.0974987975021094	4.98536265752708	14.8008665106514	1.78471172893256	0.499660266362651	0.198476064561021	0.0474621094184867	0.250521932498912	2.49744744991537	0.206984614029998	17.0857026095868
FOXA3	2.35093827871931	0.0888033250240837	0.085921231632574	0.219320015733162	27.8607245863149	0.23073031413364	0.189724666259979	0.172424115196672	0.0825189563057489	0.115747001187407	0.332517572881376	0.160991148605015	27.3414500088057
HIF3A	2.2191302503186	0.120878924660927	0.109078907369486	0.445186251768983	19.8076411646062	0.257580943404729	0.121031692749781	0.150967425168109	0.0818380935649909	0.0822613593756289	0.375244241640661	0.191689539470942	18.9845374488488
FCGRT	33.018314205434	0.137382050756046	0.148511464446353	0.621267557105457	78.5167405029469	0.139650573518633	0.0973944099733948	0.168391318008398	0.174244016911866	0.175413983893842	0.373553583145459	0.247099580742042	79.7048824341496
ATF5	13.6088940777894	0.210192057901443	0.258639352539545	0.143843993923743	70.5095235750776	0.277478997795285	0.132581634321683	0.345530160648471	1.05729371393634	0.114677383642476	0.700312089659686	0.512288343127189	71.9601566536585
NR1H2	19.9103413263804	0.133778576563502	0.171492613376149	0.297051146821789	7.01857735936302	0.280983023524298	0.21064034506041	0.228665458982285	0.198298322023225	0.0754734164172223	0.344163999337286	0.172424598855877	21.7714584144214
TBXA2R	7.64262665551263	0.104913817673313	0.12712788575513	0.206855198561448	18.8606818656032	0.25824771357263	0.145457210234244	0.194225618158268	0.0725246272781671	0.0822038771455453	0.602188255712344	0.210862883284768	16.6381135905872
SEMA6B	3.0128776364293	0.270400104977561	0.132493776330048	0.297634308312579	70.7847083700246	0.525433899313615	0.271518932044306	0.164717663321715	0.0683417389659897	0.109630543075322	1.19943590057067	0.221100689211908	70.5419912150029
TICAM1	7.93101179118445	0.130251510925922	0.141749857240647	0.633350486372641	56.4350888085994	0.315398707034779	0.140624225000579	0.184381444924664	0.0829439716171038	0.068083250945952	0.389044776626863	0.136772171741037	56.7716890232684
INSR	3.77299623655821	0.47747259901914	0.255474567074494	0.223266860099989	11.5170653895986	0.365593124002163	0.107574852506347	0.197516523813181	0.138950015593558	0.0995652815174558	0.704869065606651	1.03170155282425	13.8720921011265
FCER2	27.0863173431434	0.0497741345384531	0.0723736340373408	0.756598559695097	26.9575080645352	0.23504526508262	0.121995643058805	0.0831224153853502	0.0601137127245914	0.0404395641442931	0.175048419055729	0.0918342101827911	2.08996536551267
DNMT1	45.8992296463691	0.155094591359713	0.217988786397263	0.162242637290541	3.3059218895311	0.309615234614252	0.179618836854155	0.707811935208667	0.227424203106901	0.107203562341283	0.685252316163659	0.178947676107096	46.2284174425401
DNASE2	7.77982711813861	0.157477998690232	0.150283525656289	0.199678877625297	9.30124369786763	0.220272421098296	0.18516810797966	0.357550191364678	0.291377496541707	0.0752886059395899	0.428142041495994	0.207130301355493	13.6000407309793
KLF1	7.1294057914469	0.144667199777189	0.139728514032739	0.348341218047166	51.9007743780778	0.34436125366735	0.157032610225684	0.17907611512717	0.135575328955259	0.104581982564407	0.521091240111088	0.161785592395273	51.3552775192932
DNAJB1	1.63593716073421	0.237839117308395	0.173282414945336	3.95852727505428	6.40681548716962	0.548094789918402	0.245341265777081	0.422020200484174	0.226901763909066	0.0886113835066132	0.479463581864169	0.119745272744792	10.4663475880741
INSL3	5.77784279663318	0.0813154130296134	0.0690907829659903	0.331259039268921	8.86674809226244	0.165735943795589	0.110465872428482	0.141854226552025	0.0833270680050277	0.069273928621315	0.267264490526217	0.0852325126377233	4.27429568437311
JAK3	34.8945726768358	0.187717546728144	0.144550793680149	0.312005297759378	54.4773173592811	0.338879654962369	0.184893174725153	0.168345513532068	0.146022683419135	0.0836399505727804	0.643657207294788	0.264682074496783	61.0136623567968
JUND	5.41222750474418	0.130864983553258	0.165117160665112	0.875180712216134	16.6388596385853	0.344136607106366	0.191806280171371	0.159612017306549	0.0956754152750242	0.151660227338905	0.319977134953647	0.21628175835402	19.1557695032301
COMP	2.21630608071895	0.193168844452525	0.127843494387213	0.233450643659481	69.5197554548906	0.378548125503232	0.146749357367579	0.15498210344509	0.0891522382000218	0.121080964363266	0.884151201857118	0.330386976982129	69.6137540116243
CEBPA	4.05743714929339	0.132681348295912	0.126593930498371	0.605573611381631	14.1625619811155	0.242501420121014	0.132483344088909	0.147196393177407	0.0748134382986297	0.0892502529478273	0.317461872346915	0.175597606371356	15.7030564213151
AKT2	11.8837587527339	0.198563156989844	0.130313101864819	0.433997863641252	13.0280308701623	0.318324227589014	0.208829420903974	0.169964712499254	0.13625161954739	0.099154856202947	0.392508415074992	0.172288653700728	19.0549804988778
TGFB1	17.6835651646962	0.19437617140443	0.129767322308749	0.139090335908779	15.8450314168765	4.07930495655707	0.952413165725245	0.125887359706523	0.0866386629075237	0.0830716221770587	3.71859560900985	0.196949011925496	26.1043681869441
SIX5	4.16992524523708	0.131821655641682	0.0992359468097786	0.334331483507789	70.1509753657283	0.410117937012583	0.151230171971158	0.249216322281939	0.0865751308057143	0.0991503212289677	0.694591564889529	0.1902112368914	70.280590939726
BBC3	4.09830018113803	0.244988361599386	0.185559697585616	0.4046496520211	89.0010132168518	0.358544534907222	0.176391882600385	0.256615492651156	0.108663005437887	0.141720356496717	0.532262523275077	0.250355613658622	88.8992541000662
RRAS	25.7223302979896	0.144542595052648	0.148182780409708	0.255939697983426	29.5667871670606	2.04323784132528	0.830456038315529	0.165235725432536	0.204303077334053	0.0373956348929991	2.84495808670412	0.15534010758288	40.337184944905
TNNI3	3.55401743209867	0.184490845806492	0.0990385880111472	0.303715314066945	27.9320550521025	0.274791534107015	0.125690957929436	0.126547657277821	0.0605472958300244	0.0608331791644722	0.423701992634096	0.18288566381936	27.2874275212842
IL11	2.0804843005735	0.164363362524274	0.152830472223183	0.214915552882104	60.053306851402	1.36014829143469	0.754302369771116	0.223323461596564	0.0786941731810801	0.0865335854647581	1.62039817340795	0.185671789269374	59.7193738073938
PEG3	26.608832551314	0.0730903320815186	0.0598794309622783	4.5965702149363	26.2894935492583	0.219599559257968	0.0848338099749197	0.0771495427206111	0.0435924131660224	0.040633340401834	0.242361909158223	0.119615553959443	2.53481245406956
OXT	4.13388789369723	0.154459547418688	0.157411368299635	0.523945064794785	70.6944273645002	0.365596442692621	0.226924647768841	0.179820441449098	0.0819671285372573	0.0948462722919676	0.582677513199033	0.138240473066224	70.4426567248545
PRNP	3.35224841808712	0.318721162023872	0.208239962252096	0.438385667558955	25.3884978723428	12.5791296700071	0.856414114063279	0.154612408112606	0.119095867888995	0.0941311497470973	11.2830430938257	0.301737605815718	30.259445875069
PLCB1	1.39778651368714	0.157167908918752	0.082488246714165	0.398717100760115	55.1849901200795	0.233224727676517	0.295115496334887	0.0598701115308035	0.0690162682777698	0.448141369300028	4.24560803659844	3.70526751966313	57.1867473809796
PCSK2	2.22835987128647	0.079816516822646	0.0966141900171554	0.209831578392866	8.1157317667559	0.19153369181958	0.0863696307829276	0.122038192793842	0.0729712904209703	0.0518387807584177	0.276097302146291	0.145904062259044	6.27168684930322
HCK	34.3229505226786	0.191981563607792	1.09372001273945	0.222943890660586	72.5043351766775	0.318344295118833	0.151098705728907	0.2801477076642	0.99026132016475	0.102879788905363	0.782711286625291	0.323532956885798	86.1992820721086
DNMT3B	2.01770241878299	0.0912453959624526	0.156176624782638	0.173345806104695	65.9193437187528	1.15783975166373	0.33962286055715	0.157500815847337	0.116811026707934	0.07654137082142	3.16111418349846	0.176557838003328	66.4881056756031
PLCG1	11.0583478724544	0.111403195197414	0.129072084622275	0.384065731692199	8.86096440703294	0.399138250633073	0.190611518401516	0.197393943801555	0.0765332540217425	0.105832316705357	0.474499066083498	0.19618232424755	15.4725974283433
MYBL2	43.1483922680929	0.0805242979110358	0.124359291210687	0.187804065650098	18.7996002467776	0.315055201984193	0.247962165527783	0.269722052574206	0.0718896209576169	0.0998006776460553	0.648703446532956	0.210474107829023	44.5839735539909
MMP9	38.9390411326206	1.82266126140372	0.283787815871998	0.112888625423075	43.3603157539647	2.36048971553182	3.67626610896889	0.264344693694477	0.264858788508374	0.188670237064238	11.5378850502791	0.324397098102517	16.8705523398284
CD40	26.2526000230421	0.143388975175137	0.106369131675663	0.221363957735528	75.3504394712518	0.240954868430621	0.107394858654424	0.156578196202867	0.24671008951206	0.0341618303675678	0.347716506873022	0.122543346241703	80.5729870791247
CEBPB	3.12323446627327	0.223985065429146	0.175952264406087	0.265604759660075	12.7337472248988	10.5223044433527	1.22935684301286	0.210160142247634	0.09677478961991	0.140744962439309	14.0627491860972	0.219704114405705	17.0526294378022
PTPN1	38.9543807100818	0.147195760956259	0.124277316136563	0.246490352837195	5.83996362298409	1.37818408415708	0.440499844052386	0.129922733025757	0.159691829983815	0.0647122599258034	0.514906478342786	0.122561133199803	40.3767144816372
TFAP2C	0.369908601350324	0.314257013751438	0.195098397165996	4.44519086160372	3.19431762913232	8.28888352382508	1.05855848880235	1.31249135843906	0.0585064849186019	0.159447379709461	5.24048480193776	1.37323272992272	12.7595122824291
GNAS	16.9367880738306	0.147142140832732	0.167979691524744	0.679025226967281	30.8286287291607	0.365098321906852	0.204468273710383	0.159795259584925	0.0976899668346959	0.134878246588995	0.448931980561655	0.250648014279507	37.128504279763
ADRA1D	4.4207014660264	0.0992284782735274	0.148176416786375	0.306666596908847	47.6693544773909	0.547000045482959	0.222074592645204	0.124830878318208	0.116653799993467	0.109777249660659	0.580389094306947	0.132614927759299	47.3337888463841
PCNA	5.23313499036616	0.150855388537045	0.224549749782362	0.197451569709201	2.89575065114012	0.240697054212457	0.188361518627689	0.672575131409488	0.359203034938195	0.094329417615008	0.493323241123861	0.22031379288309	8.69487774925137
PAK7	1.21998931826684	0.113557979116683	0.109611275300236	0.184892723859147	6.69475960514787	0.188798705892594	0.116545595534085	0.118009194441859	0.0647552482343322	0.0932705031638193	0.602598600603715	1.44920015789322	4.83906393287491
JAG1	1.70199745644059	0.228935084163778	0.222702536617095	2.15106370614111	19.2255530334213	9.88371468191717	0.385572589764041	0.242915309975324	0.117756323572449	0.180048766538362	15.1177389782727	0.197966631422289	24.1203092755239
OVOL2	1.20674687279361	0.420696144933454	0.218790991037731	0.435128280984668	53.7149359823202	0.327514490843962	0.175238823866037	0.112264238703751	0.0982511460103791	0.115192621459941	0.55111045733795	0.314055205757358	53.6890180470427
THBD	2.90582746346551	0.284685819537533	0.0896036611134741	1.00115607030802	73.3270728469855	7.34524987680603	0.590189024959729	0.167527702822404	0.0337511953292188	0.0965337211223019	6.25984608671441	0.0996381311162914	76.9104897638282
E2F1	6.04471263469538	0.122574835961006	0.137107052876375	0.227446717959558	76.0379625523535	0.153791870441579	0.148527378422622	0.384218761635708	0.194472409272368	0.0635342330591916	0.452378776034188	0.216702710763399	76.3022188609648
RBL1	20.5225117353221	0.098369503977579	0.144054571129509	0.162827541709481	1.83147537285923	0.140320262426494	0.12808506510946	2.60027488586207	0.122579315303671	0.0625231868520979	0.286543351494075	0.188365126851005	21.2560450465898
MAFB	2.52044806419204	0.0783112420021366	0.119750653368888	0.801287118219642	39.4282525096676	3.00576401095358	0.339742639885893	0.17234877314225	0.0682733831431971	0.0576737322756508	0.685972687039794	0.113602568574696	40.1776818109937
ADA	46.68239492343	0.135708712833266	0.149758232211659	0.185821938800124	54.3871006454528	0.424134660002441	0.184558547001291	0.341673307656586	0.116486137667074	0.0916359551041934	0.493483141241056	0.154791753713232	69.4153310379825
SDC4	1.27079193457108	0.166691210634474	0.180474147901937	0.467017322246987	18.1495659690829	10.3978855889078	3.0622167231754	0.68055908118736	0.482816971454474	0.0779222080868299	3.63695159809069	0.105048698496049	22.7521084721695
B4GALT5	3.74099381963208	0.293203483316584	0.144735016402089	2.31156717604938	5.6833900304641	0.31679066580128	0.197331741021354	0.519817726250771	0.0727752004294161	0.180046522025512	0.764453591065398	0.623195472476573	10.2469796058323
CYP24A1	28.8319431983747	0.6868205442506	8.44464456435777	0.171673707719147	75.2599533496585	1.72750467300676	0.615423659017572	2.32106446586168	0.0632093356186677	2.63950202639487	9.01415035592147	0.0730757018265995	92.3274943470968
BMP7	0.561148543462218	0.103098121662122	0.176256739094182	1.1240599041383	27.6385659895619	0.183612960881341	0.0973763904163586	4.42433342347829	0.0691713508480592	1.12248022201827	0.544255852474458	1.31946232080486	29.1149507932379
GABPA	43.809073897791	0.0741654912579046	0.209412463193526	0.454059928190853	9.39383533752649	0.248616874698227	0.0959321687189897	0.245359366411869	0.146273324520598	0.136992272988897	0.321547315010163	0.219659101453433	44.3446845926822
IFNGR2	10.558048684525	0.144224084830337	0.195163345065683	0.229602648236591	8.32641908744184	0.581470429895749	0.253268110705065	0.299958478513449	0.23356876983105	0.125768256169723	0.411812627436501	0.131090183249234	15.1926101900988
SIM2	5.79981469301235	0.0696775579679056	0.165573384514382	5.37088071698254	65.1895024927436	0.139829594423727	0.0992569050512348	3.01451753469759	0.129997924042633	0.0655375038510692	0.203489795529678	0.105094135385762	65.7790191381559
ETS2	1.38666966400301	0.343457913134181	0.508006217726625	0.906787628098607	7.08472228383604	10.1655981243399	0.400673062047434	1.35130528325785	0.132094596474186	0.216325470232986	14.9383554207665	0.258461027259364	14.0213681221912
FAM3B	27.2320224157902	0.464745715708548	1.26381888615026	4.3727163456558	27.2993826304424	0.133076806878899	0.0756988123060039	3.14517059753049	2.18190830181488	0.475079403935306	0.141875348809752	1.28077483401619	13.1954775595484
CRYAA	6.56442343572316	0.221551057249509	0.112015777893967	0.28780984111294	28.9528652437312	0.292713037412784	0.166191842510866	0.225838490211726	0.0569409686455736	0.11596277745455	0.624249805095299	0.224914212891962	27.8626810983262
APP	2.36332877310702	0.291000729349044	0.255356059805312	0.248575107332919	7.53466522844473	9.77251499529632	0.500390898874181	0.451071356479945	0.159507586778571	0.114462778803473	15.6692046621893	0.308486818940415	16.6559962754274
ADAMTS1	0.940127794304163	0.198175591441987	0.237618987580536	7.97118713285154	76.5576822284571	0.985150113446151	0.108394785310157	0.130310086572981	0.0518213428712695	2.62254186268431	9.8334211780612	1.46167300243585	80.2483132462875
CCT8	9.11150023040967	0.0927197822841571	0.105430305085482	0.31802076436647	35.161869420244	0.195261149335407	0.100400921321466	0.152788305391171	0.0912988710390269	0.0721203355889315	0.196358230152404	0.122774617302098	37.2177339023975
HMGN1	10.7004865279723	0.183105717834781	0.150039566252681	0.30997496189852	45.107734022488	0.37354541718973	0.182560786738189	0.218902306842974	0.0746090973188074	0.103099420317415	0.356518942945304	0.219436085682754	44.1760648077731
TFF3	8.84577046284287	2.5585149957994	0.133720999038455	2.01735202224005	13.7592903635255	0.183720487077826	0.103236545121455	0.0839792408906993	0.0647853399499279	0.122266774837926	0.342277201187085	0.459889751938733	9.06686270817515
TFF2	2.84160804045164	0.112548837559808	0.127643676815285	0.232234746335657	20.6561104146843	0.22658051420526	0.162037364859056	0.179534319823542	0.0643040968824197	0.0706031105781848	0.416474609605083	0.153860699256393	19.8977811811423
CBS	3.46150749960073	0.143877206111467	0.256826950905009	0.17842658249316	75.8650904584635	0.112407843210037	0.104297962284335	1.54680198102596	0.642325198024501	0.144249252897887	0.323382902936693	0.876656098227769	76.1765906895082
SLC19A1	3.28536409345885	0.148750589781901	0.161025374007901	0.222014959612763	57.1325285606213	0.46958537473961	0.230883735480947	0.137690360768724	0.0894255478995874	0.106074577908859	0.483926927849929	0.189321824430541	57.1872209379653
USP18	6.25978529056381	0.310337117107333	0.533982587264981	0.160778831647163	112.624457419323	0.412579265886932	0.258271970412054	3.2925680573887	2.30569432923953	0.0636940936673834	1.84556583442133	0.126540464349447	116.841121826068
MIF	2.68728428309912	0.148612804514621	0.173846761096125	0.326757464363669	24.6689934985537	0.574351555941135	0.348433843034624	0.212163121824402	0.126842983337251	0.120539596659816	0.787693040570493	0.252085024867739	26.0514470607423
DRG1	6.40613094065285	0.202736955443198	0.313939036716421	0.205102944575752	1.59655354782342	0.492530681416476	0.255643248717541	0.294472342930834	0.118463818328342	0.164100431388434	0.811050395015804	0.515321898360498	8.951071533116
TIMP3	52.9920722606835	0.195830399732222	0.250196847867453	7.91342782031122	90.5445467778086	2.2536750991981	3.44552568247713	0.166460387826456	0.112475643384362	0.121469755020398	16.8364582179037	0.253193316616944	134.209493458813
HMOX1	43.2794928451229	0.0977335595770286	0.107714711788723	1.16424242681607	82.0955902651241	0.321649966517143	0.236030229085817	0.124191812562874	0.123031409340934	0.0871514153473541	0.427552092945374	0.155981894938353	90.0055575037822
APOBEC3G	32.8813254181851	0.141119327721504	0.19038504752205	0.179099635803074	23.4398800916629	0.278414006354039	0.126830591353728	1.15137716320231	0.304651152170439	0.0527859766938734	0.653499091266206	0.0974973895926019	39.0141918567766
ADSL	13.4918899594854	0.185368023256167	0.205627020629868	0.185093654624734	10.5452350079431	0.306971355210051	0.236275579266046	0.0978243610046271	0.096769161137546	0.0935474234415743	0.474398132185076	0.291891862850911	18.957016485497
SREBF2	12.0932658940176	0.117600813622802	0.156265414166284	0.464634837777543	8.01491799685747	0.365736575625118	0.213286640218544	0.224183448043217	0.152832415291131	0.0968421599571745	0.388701124119867	0.133065909589443	16.2943994144204
BIK	3.69957581642676	0.357390153484525	0.129237092036474	0.14059561455612	45.9287653589829	0.259016703966666	0.226501466265663	0.15388765715587	0.0998243218515227	0.0764739218611366	0.436059352480555	0.371310297437051	45.8621291504758
PPARA	4.45875916122715	0.135068862108499	0.112746396235154	0.315752778451705	55.8098437535173	0.242717890863773	0.194812241245066	0.183410294051838	0.114987485771925	0.0539112950550767	0.288463282274892	0.158505315595631	56.0995693628229
MOV10L1	1.62580258008652	0.130845933321926	0.102046191413882	0.191293769998007	5.82678011563377	0.237203443464548	0.113947917829259	0.117503234199865	0.0807998660478477	0.0562783666653811	0.418980313842839	0.0933549333927301	4.08751620587851
SLC25A1	4.54996933254832	0.185554414748219	0.149015186628271	0.309293832009478	9.11720367153154	0.456479491239251	0.332991831835839	0.161416660154191	0.0986416489743095	0.0878558380744526	0.437925371154519	0.251255815113301	11.9740610952227
OSM	2.53726912178751	0.117443904614853	0.198731175189553	0.17987119839977	51.3294306654867	1.22048445307675	0.430521871834147	0.167095177087249	0.0924798835082629	0.169433721600212	2.89846036663334	0.24570755143703	51.4403850438413
PDGFB	1.07089207633259	0.189538314198937	0.30622448700175	0.168577149684879	67.6957019646535	1.24682049179255	0.385809502603929	0.114771062215886	0.0771165257725748	0.133316622187518	2.08192601099906	0.639347162358435	68.1446612204721
CERK	40.5879078171656	0.172657524354512	0.225650358302411	0.380721697514011	30.0228251341795	0.289574636902861	0.170606467376747	0.162542870761056	0.107395770658421	0.111381496195843	0.492139535362261	0.397708056029548	48.0056597819383
MLC1	4.21163804160051	0.165599429793353	0.129621072035725	0.281927037857829	19.4461067770914	0.262895245796976	0.173011841408449	0.232382715400526	0.0857449977455235	0.0858563246024495	0.424363009055388	0.16630657952106	18.0499112234181
GK	36.8705928479941	0.147854133278799	0.0972603927240667	0.36327194417882	28.6567877448561	0.235238300431322	0.189363917492382	0.260886565673406	0.13718037394075	0.0740798967024078	0.512197471595436	0.152900824559988	44.960908337562
MAOA	1.56792360584356	0.487263952368974	0.129850244016797	7.91821207279801	52.1391723657843	2.09095991057667	1.54736705397616	2.96800194289111	0.0562286592215563	0.106566747833831	9.83902707845822	0.231500360800982	60.2473024971854
AR	10.0325297363738	0.0937172362804524	0.113439913887694	0.859926461995976	23.8156231734545	0.156962162276139	0.0862316789055513	0.106640915463007	0.083184207774101	0.129357772892871	0.367310757779786	0.140841928819389	21.4743771388524
EDA	3.90394392380284	0.0813313662904787	0.0862495966544111	0.187758682921937	19.50602460908	0.289438578898059	0.16490105175466	0.155075490870593	0.0620854802090433	0.070225857955878	0.374416574061207	0.11502965949226	18.7695928577733
PGK1	11.8893376510633	0.13456302777381	0.169413276926118	0.502751863159108	99.0247906605432	0.617415278953033	0.241208956713861	0.190987639934456	0.150776284295464	0.0961299034700938	0.710522996090879	0.210079369074983	100.133717891593
RPL10	2.42010479686738	0.0427762339489939	0.181566880238447	0.483957325458185	5.93792097471964	0.176329889817722	0.136314995129307	0.134536370079063	0.160090467381727	0.0540622019827426	0.146880000708133	0.0675398961311713	1.81205300107483
NR0B1	1.44580607973165	0.0690238062089461	0.0641848289924182	0.177310005910803	6.34929684494424	0.130705946636489	0.091445612887377	0.121585559312528	0.087807989250782	0.0462987465474995	0.266766324644823	0.104864725165252	4.6962979381144
DMD	8.11404088928248	0.237406193260227	0.0788374327395218	0.501575819164699	46.4597276796809	0.117206948497121	0.0771143150095703	0.0796842782485693	0.163807735454539	0.0374238726760538	0.335735050474205	0.171562696440102	47.817141739226
ELK1	4.12854413366714	0.171562549766131	0.130380521720902	0.238820311905431	77.3784288943609	0.393751740453143	0.227890279135307	0.224144884929758	0.146393654027974	0.0829461214530986	0.651260622416019	0.147848025083127	77.5195341905257
RPSA	1.77383476811276	0.105325174478095	0.163836590028458	3.57451881884927	6.24020242259652	0.195324255388534	0.0737240645388531	0.197267709295211	0.184865383601011	0.0889662547626759	0.0990174615478143	0.0692181450694458	1.25176333867522
ESX1	1.69572378048331	0.118759114069955	0.0780993935096676	0.187029137995103	8.31225989614203	0.292148944118755	0.141231779313469	0.156649953123269	0.0714831221947665	0.0659564601626398	0.432623117227564	0.147512568265029	6.9991739677645
TSC22D3	47.6758779322599	0.517839667587663	0.141008777433376	1.44616368894719	16.0646919154045	0.232175217994921	0.276299607230961	0.190582155635811	0.0781249080996756	0.082446786576937	0.543140813523187	0.179957367780295	50.12413004011
ELF4	4.50695423264733	0.257211360051583	0.180244442855844	0.102650386937085	2.37073486387311	0.956816586937848	0.440307433383372	0.311511248595712	0.116374508244434	0.0776383504494678	1.57349640546421	0.294992867828609	7.93357837060043
GPC3	31.0036406992537	0.217415782183246	0.202940680635436	3.8324207323135	49.071437908926	0.867549628570433	0.681883258019309	0.100345932907812	0.0436630035962768	0.142949605837387	1.1090037812723	2.65023186232912	51.538997154866
SOX3	4.92335902709459	0.146860213808574	0.103119947974656	0.343877978539472	52.1588557719085	0.25273771811245	0.153996807846982	0.175152047234076	0.100209159550206	0.0781637041896182	0.323356232721506	0.20566996282146	51.8304037693463
L1CAM	4.21768360089517	0.149915261429284	0.209737166426894	0.239681967318753	57.4086571652828	0.621779404992686	1.0652541614682	0.111931831924078	0.0726928707678441	0.0737835880283448	0.625070150506773	0.153391092464862	57.2668372920255
IRAK1	2.86110250541318	0.133813735209775	0.155276345041714	0.307954182970011	68.0112681974021	0.420264398199589	0.239174563324453	0.149362141451661	0.0763951329600756	0.0990293413660247	0.527099876054239	0.203261729309914	68.3099708339821
G6PD	3.10896841638572	0.1806684795435	0.134622547663783	0.65932642579991	19.9117761591555	0.329836592547358	0.238912962008245	0.185113624405876	0.0799525436155318	0.097829700677869	0.363626838842061	0.423376711652364	21.2420373803404
ADRB3	0.910771726866579	0.0778106649880666	0.0887150208577017	0.287221614572558	5.41859906920796	0.204644604662452	0.0985610286108758	0.153680921322479	0.137907647926467	0.0664651654399499	0.257430373200213	0.0649522070645031	1.64925648928117
WNT7B	0.412762328743528	0.385088360009578	0.114897138804021	0.560850884820235	45.0875754144358	7.77908178492907	0.29141384271756	0.828725997661128	0.028291519974303	0.120042938277894	9.85513281452735	2.10614108989326	46.3824966492291
