# Supplementary material for: Preferential Activation of the Hedgehog Pathway by Epigenetic Modulations in HPV Negative HNSCC Identified with Meta-Pathway Analysis
Source: PLoS One. 2013 Nov 4;8(11):e78127. doi: 10.1371/journal.pone.0078127 (PMC3817178; doi:10.1371/journal.pone.0078127)
Supplement: Methods S1 — R code. ZIP archive containing R code used to for the analysis in this manuscript. The README file in the archive describes each of the files contained therein. To fully reproduce the results, the scripts should be run in the following order (1) Preprocessing.R, (2) RunMEGAPSReplicateThreshold.R, and (3) Postprocessing.R. Note that the CoGAPS analysis and associated gene set statistics are stochastic algorithms, so results may differ slightly from values reported here though qualitative results will remain unchanged. (ZIP) [file pone.0078127.s009.zip › CodeArchive_S1/GAPS/ExprsTRUE.MethFALSE/NormalTRUE.HPVPosTRUE.HPVNegTRUE/nP13.nIter50000000.SigE0.10/Pmean.0.6428249921.txt]

1	4	11	14	15	16	18	22	25	30	31	37	50	2	3	5	6	7	8	9	10	12	13	17	19	20	21	23	24	26	28	29	32	34	36	39	40	42	43	44	45	46	48	49	114	115	116	117	101	102
p1	0.0144989602305984	0.0154313843731173	0.0122543908561369	0.015368461895911	0.0155276249307769	0.0131317722175213	0.00987958028396598	0.0147632929714835	0.0125415422603855	0.013750914723784	0.0147826459512152	0.0127994856132813	0.0182133284535808	0.0124234681654926	0.00995323754111349	0.0128963756687518	0.0139383342605914	0.0133293297855029	0.0119972400429623	0.0126227675343901	0.0125857490205048	0.0131514843202675	0.0168767250662398	0.0145646533694226	0.0157243563102333	0.0115613488844737	0.0127987925548044	0.0118943397266539	0.012849525457584	0.0110402100757825	0.011206732776816	0.0116786523738269	0.0146425419064149	0.0121999511644619	0.0127977721598341	0.0131746539229418	0.0119005613502358	0.0115603273974366	0.012847750776785	0.0127508213769069	0.0135432651775411	0.0112279065057134	0.0110333554942865	0.0136437613303017	0.0123061365242437	0.0125167243852987	0.0121879156024664	0.0226857085590237	0.0206081391400938
p2	0.252758554017276	0.000440409375697228	0.000231200285637855	0.000165244230017109	0.00022438227429958	0.000192035125694273	0.000184039309274381	0.000276900432227137	0.000137948838354777	8.4082859286555e-05	0.000109880741078875	0.000163344061100248	0.000172049469952406	0.000152380092303999	0.000227520859469682	0.203439493213812	0.00122499924065244	0.000428906477386196	0.000186625038300391	0.167211026479939	0.000329646853671683	0.000211223868354178	0.000221045317995867	0.000173844847568658	0.00011909152406038	0.000254684257589876	0.19380776616075	0.000157008062965661	0.000162620726292279	9.17176692131534e-05	0.00372849238936353	0.000271139693115274	0.000595544042062877	0.000193054544018996	0.000179977970876116	0.000162612324295009	0.000259996029699908	0.000270243734964991	0.151851716432533	0.000243377152283489	0.000260524363473193	0.000157908972653685	0.000100874430385814	0.000343545687661436	0.000280808111646043	0.000193072597845296	0.000163598509677486	0.000197545577303074	0.000288724272770441
p3	NA	NA	NA	NA	NA	NA	NA	NA	NA	NA	NA	NA	NA	NA	NA	NA	NA	NA	NA	NA	NA	NA	NA	NA	NA	NA	NA	NA	NA	NA	NA	NA	NA	NA	NA	NA	NA	NA	NA	NA	NA	NA	NA	NA	NA	NA	NA	NA	NA
p4	0.00740084021985819	7.9400787392737e-05	6.63846314643192e-05	5.40636541847625e-06	2.49018840274434e-05	0.00285192555384565	5.36027262200739e-05	2.66411296081599e-05	0.0613435405696347	1.37238025178389e-05	2.1303530055962e-05	3.66490686214184e-05	9.75315005746834e-06	7.16865199229913e-06	1.52345635456479e-05	0.0029942908251575	9.95208698951456e-06	0.0102319861572569	0.0402687699775601	0.0156414772610324	0.00173316357646251	3.6875268169723e-05	1.58367497161241e-05	4.2257596285346e-05	0.00019656209298789	1.82407611536824e-05	4.12680417197583e-05	9.22794006351948e-06	2.08515508417755e-05	0.000662670172874256	4.29874123206862e-05	9.11272705267812e-05	4.87959948809986e-05	0.000211947393980966	5.40194631080317e-05	1.77206157350676e-05	9.80278790143034e-05	1.90832904817895e-05	8.66863053558142e-05	2.25834489220622e-05	2.81173388332231e-05	4.66789251030158e-05	1.98226288611436e-05	0.00163996701686985	0.0647402961059601	0.0374755340416326	0.0564632269935236	4.24396368128612e-05	0.0473581499585068
p5	0.0133436092151899	0.0133656315476259	0.0159930483706802	0.0148286322895405	0.0138023167077124	0.0134074343357446	0.0143666368402022	0.0155365210008214	0.0159985164474907	0.0125360168615274	0.0143855065780755	0.0152033643353895	0.0124522778991643	0.0157272515010494	0.0145529341333687	0.0128181115101562	0.0129078672360357	0.0152835619980338	0.0134336939135582	0.0137367340539552	0.0155772784585418	0.0153750312897233	0.0155814607155655	0.0145835854420305	0.0130277542984566	0.0149892969438681	0.0131636221758202	0.0133547086192	0.0135521599958758	0.0130590143890922	0.0135610976317934	0.0157846552835342	0.0153745773823384	0.0161171932744705	0.0158903188617755	0.0150914622949771	0.015042070520651	0.0154303873449028	0.0133927329971757	0.0163733523151717	0.0129125934675263	0.0130148026061194	0.0131393201488081	0.0154648406618186	0.0156147145215687	0.0167816852981283	0.0156786603154307	0.0132195840205075	0.0129933825772251
p6	0.0638260484415277	5.30234770635098e-05	0.0142623049622241	8.23936594619253e-05	0.000877779486020572	0.0157001238144219	0.00150988438362184	9.07785224865827e-05	8.914805170127e-05	3.28615639725414e-05	0.00241627586387896	5.39620978729394e-05	2.73104042520156e-05	0.00101049442503045	0.074727860705282	0.0141599540302755	3.61115390503898e-05	0.00397179653739879	0.000508164562280444	0.0114716813683726	0.0156387959488049	0.0268782184923272	3.41109033957587e-05	0.0470591120902586	0.0844937082084316	0.0213269931841833	0.0129564889576378	1.10683902411927e-05	0.00010749507884221	0.0761861444300907	0.0909924679999668	0.0507118338258791	0.021142329194516	0.00466150797651559	0.0431843781216225	0.023814494765751	0.0390129183259336	0.0305911173326234	0.000990281969933269	0.018918821397419	0.0390102190195188	0.0516838573586421	0.0711881357565174	0.0221945210585292	0.000106446944083955	5.69862587350028e-05	0.000101931308695039	2.09532543455806e-05	2.58831488100842e-05
p7	0.00197982574552744	7.49616924998106e-05	0.000164585861465062	8.87594996369051e-05	0.000134804093914023	0.000242742327701443	0.000135830996824541	0.000250777938182155	0.000101863352791625	6.36201122909635e-05	0.000121818597768365	0.000133859050060389	0.00520445582720827	0.000868882445811628	0.148886216347553	0.000135336046473148	0.00218443827650455	0.000117873577529679	9.1802999593659e-05	0.00020017734779841	0.000321425300852781	0.000947673805459459	0.000148701504173584	0.0961182529814546	0.154174897659654	0.000280827236240363	0.130709224537497	0.000486030745682386	0.000129777965929438	0.17095414730017	8.20372382700071e-05	0.000701345168015984	0.000121157211132634	9.01672948631399e-05	0.000319365333232548	0.000357073591029203	0.000951750227258243	0.0886124284834841	0.000131502501296595	0.00690450066079601	0.000291155146500963	0.181914596446632	4.38454435174444e-05	0.000698829713050975	0.000168967905645835	0.00012091026264843	0.000101690927760139	0.000101800768967965	0.000165405909997917
p8	0.0355766561230319	0.116040691252857	0.000118037747318608	6.74723848229115e-05	0.101584240360553	0.0975076185675055	0.0230856480291876	0.000328352175643187	4.44374229850175e-05	0.0763128359258325	0.000168317436435208	0.113777506190676	0.00156365660058475	5.00312355875204e-05	0.000105951311428963	0.104474370657616	5.66206944075544e-05	0.000591265120469812	0.000621350931932164	0.011211143995771	0.00720591961540186	0.000235768325268295	3.49974849619368e-05	8.93886776108943e-05	5.56609181973457e-05	8.44224906669516e-05	0.00025450711420199	2.8157713042669e-05	0.173230302058481	0.000489774574404406	6.83350276048581e-05	9.5672924642307e-05	0.000199070422834123	0.000533991733487847	3.19391805999109e-05	4.45597721365285e-05	5.64052987359827e-05	3.63222645624651e-05	0.000289344885737263	7.61100078644297e-05	0.000259272850582068	9.31105495439699e-05	2.84588382873398e-05	0.000151430106441125	8.74840404883144e-05	0.000145915609514658	0.000240264828203258	6.36802021882626e-05	9.53757692626623e-05
p9	0.000237589424757211	0.000517884798067712	0.00014246552112532	0.287972946777052	0.0188122474500282	0.00510765208191558	0.000401548574746131	0.229904842463718	0.000165183597689395	0.0072847445493619	0.000359264557242414	0.000609423024986481	0.40665159268082	0.0016698860764263	7.09904007252483e-05	0.0066991772621819	0.00092607950380017	0.000691312503612005	0.000107409391106609	0.000964344863764794	0.00014515346250412	0.000115655823889548	0.0170945367034845	0.000168691296831393	0.000351651118476872	0.000212135136010425	0.000151907966247749	0.000192167025814084	0.000324720560803722	0.000329354338592237	7.47149276505143e-05	0.000245898581461257	0.00288668661367275	0.000252579104825545	0.00019309227775532	9.25522034468595e-05	0.000115311024501309	0.000252136849791826	0.000659079275390818	0.000186776560171685	0.0014152755922117	0.000115737785050158	0.000151243143668201	0.000154824171689418	0.000189823701474627	0.000234578283586949	0.000214174227655602	0.000397821814859483	0.000103287148774786
p10	0.000352977601395884	0.000345500209916808	0.000555812237639058	0.000220656813898051	0.000980894667016363	0.00328896974508672	9.92709305650511e-05	0.000348103573201865	0.000252563216791898	0.00046039728893733	0.00052851929253129	0.000518848952272512	0.00017765780238097	0.00017263491788285	0.000142723242176027	0.000289437063732609	0.255853041702806	0.0014517657511077	0.599636554186684	0.00378351889316305	0.00105578535030781	0.000289263887806472	0.000989487269801809	0.00013281505283198	0.000125785782822651	0.00111490890875509	0.000228990098185065	0.00260204354202766	0.00056454220101793	0.000304655912164244	0.000105019178710556	0.000274483474972767	0.00167148862498576	0.000378407255876108	0.000216696597997092	0.000177401555909293	0.000293876452825102	0.000334375914644096	0.0407317489964732	0.000229243997195258	0.0706983437654197	0.000117305378339206	9.54310317848879e-05	0.000214875353662246	0.000248120406975268	0.000727055458048151	0.000353102309790247	0.000203319284458805	0.000205088061827462
p11	0.0257804691904246	0.0212465888773834	0.0324959227131857	0.00297192911382495	0.0347113898682764	0.0116609329906472	0.00228247071865514	0.000471587444433769	0.000118611822826504	0.0413901525912114	0.0451319480385774	6.38436205819747e-05	0.000165202128342066	0.0384354508905355	0.0126929474280536	0.0301374351932249	0.0416749442722141	0.0104293492975674	0.0158764884467024	0.0307542201907719	0.00986497121526537	0.0200651591762613	0.0100897488104947	0.0289007519104314	0.0402609258353232	0.0107139028729102	0.0319473161026973	0.0291036024854739	6.13104660081426e-06	0.0232938897091598	0.0241474244073295	0.0119315860081676	0.0347873523065453	0.000918581302206219	0.0193285789521702	0.0300057542804323	0.0314202998662661	0.037992960741593	0.021513782239332	0.037502692500797	0.0353737250231098	0.0367855795696252	0.023757969561964	0.0357201776518905	0.000337755449299079	1.5812957454277e-05	1.7543988718101e-05	2.40813164646734e-05	1.31528900040947e-05
p12	0.000320785047323206	0.000106416821801833	0.00012964335221688	0.000516547097689562	0.00015717369381506	0.00559343100803946	0.098946875293358	0.00588096035555698	8.11194425115733e-05	3.01231437905228e-05	6.3473917312796e-05	0.000276725289619512	0.010017818918639	0.000182870813331457	4.67868300350415e-05	0.015478880846822	0.169290434699756	0.0718727518041445	0.000362084418246877	0.153096354027285	0.000347654585217913	0.000165054672120752	0.0016920852527182	7.56770815074122e-05	8.60770226725882e-05	8.50433869362604e-05	0.000242842288333754	0.0660299112498817	4.24232253646719e-05	0.000324803109131392	4.86612677323969e-05	0.00188640882451787	0.000120939381382528	0.0707357919094271	8.07322822628961e-05	7.66159906950273e-05	0.000103160506665493	0.000265392523084943	0.182281418914847	0.00024409208464295	0.13833489900604	0.000125479392194339	0.00148347806748454	0.000255716830223973	0.00014045034844819	7.48792840897899e-05	6.28636232616431e-05	5.310561242725e-05	4.27631716318891e-05
p13	0.0147877437143572	0.0149400146986185	0.0142153810009284	0.0143262397821628	0.014598383038998	0.0153245703336589	0.0147557615931498	0.0142247221404263	0.0141647639967455	0.0152084731435633	0.0145368486813727	0.0144291113620724	0.0148692000855751	0.0141392860582305	0.0147780277106088	0.0151389927891627	0.0149839866200382	0.0142311727844407	0.0150682338882699	0.0148685931513305	0.0144359950204124	0.014246120101185	0.0136841723739246	0.0146008356296358	0.0150942954612116	0.0144281819269245	0.0150318879953501	0.0150860606088823	0.0147625001614233	0.0152791025468078	0.0149195777843916	0.0141413847184667	0.0141539298123491	0.013970400928907	0.0143654582191577	0.0144712071560545	0.014578017283914	0.0143034558746636	0.014956293302326	0.013854788128107	0.0151463762014751	0.0152150025433378	0.014969561803571	0.0142134593387644	0.0141852260352703	0.0135969780515907	0.0140763732380236	0.0142782317675029	0.0144658671825801
[truncated: 20 more columns]
