# Supplementary material for: Preferential Activation of the Hedgehog Pathway by Epigenetic Modulations in HPV Negative HNSCC Identified with Meta-Pathway Analysis
Source: PLoS One. 2013 Nov 4;8(11):e78127. doi: 10.1371/journal.pone.0078127 (PMC3817178; doi:10.1371/journal.pone.0078127)
Supplement: Methods S1 — R code. ZIP archive containing R code used to for the analysis in this manuscript. The README file in the archive describes each of the files contained therein. To fully reproduce the results, the scripts should be run in the following order (1) Preprocessing.R, (2) RunMEGAPSReplicateThreshold.R, and (3) Postprocessing.R. Note that the CoGAPS analysis and associated gene set statistics are stochastic algorithms, so results may differ slightly from values reported here though qualitative results will remain unchanged. (ZIP) [file pone.0078127.s009.zip › CodeArchive_S1/GAPS/ExprsTRUE.MethFALSE/NormalTRUE.HPVPosTRUE.HPVNegTRUE/nP13.nIter50000000.SigE0.10/PResults0.6428249921.Diagnostics.txt]

Diagnostics for P created at Fri Jun 15 09:13:01 2012


number of genes: 892
number of samples: 69
number of patterns: 13
number of burn in steps: 1e+08

Initial chi^2: 6.1548e+06

Iter	Burn In	T	chi^2	number of atoms
0	1	2e-08	6.1548e+06	1
1000000	1	0.02	106054	235
2000000	1	0.04	72795.6	235
3000000	1	0.06	61463	245
4000000	1	0.08	50487.1	242
5000000	1	0.1	46491.4	257
6000000	1	0.12	44873	239
7000000	1	0.14	43305.8	245
8000000	1	0.16	42156.1	250
9000000	1	0.18	40965.5	252
10000000	1	0.2	40090.2	263
11000000	1	0.22	38729.7	266
12000000	1	0.24	38077.4	254
13000000	1	0.26	37145.9	247
14000000	1	0.28	36924.8	263
15000000	1	0.3	35698.2	260
16000000	1	0.32	35510.8	258
17000000	1	0.34	35062.7	251
18000000	1	0.36	34108.3	279
19000000	1	0.38	33630.9	263
20000000	1	0.4	33368.9	266
21000000	1	0.42	33206	283
22000000	1	0.44	32709.1	275
23000000	1	0.46	32599.6	270
24000000	1	0.48	32387.5	267
25000000	1	0.5	32163.6	279
26000000	1	0.52	31782.6	269
27000000	1	0.54	31369.6	293
28000000	1	0.56	30837.5	292
29000000	1	0.58	29700.2	311
30000000	1	0.6	29402.5	315
31000000	1	0.62	29197.4	310
32000000	1	0.64	28196.7	348
33000000	1	0.66	27942.5	344
34000000	1	0.68	27388.1	358
35000000	1	0.7	27551.4	349
36000000	1	0.72	26893.1	354
37000000	1	0.74	26822.5	346
38000000	1	0.76	26571.3	347
39000000	1	0.78	26176.5	372
40000000	1	0.8	26364.3	353
41000000	1	0.82	26111.7	380
42000000	1	0.84	25836	364
43000000	1	0.86	25568.2	360
44000000	1	0.88	25497.6	371
45000000	1	0.9	25294.9	377
46000000	1	0.92	25030.2	370
47000000	1	0.94	24591	389
48000000	1	0.96	24231.6	392
49000000	1	0.98	24415.6	395
50000000	1	1	24249.5	378
51000000	1	1	24146.7	396
52000000	1	1	24094.6	391
53000000	1	1	24105.4	371
54000000	1	1	24267.8	387
55000000	1	1	24223	387
56000000	1	1	24138.3	409
57000000	1	1	24043.2	387
58000000	1	1	23876.2	395
59000000	1	1	24106.7	402
60000000	1	1	23702.3	413
61000000	1	1	23923	397
62000000	1	1	24285.3	384
63000000	1	1	24111.2	386
64000000	1	1	24169	380
65000000	1	1	24183.9	374
66000000	1	1	24184	393
67000000	1	1	24158.8	386
68000000	1	1	23972.7	409
69000000	1	1	24098.5	384
70000000	1	1	23956.6	393
71000000	1	1	24283.4	391
72000000	1	1	24316.1	379
73000000	1	1	24142.7	383
74000000	1	1	24037	383
75000000	1	1	24057.9	393
76000000	1	1	24075.8	378
77000000	1	1	24246.5	403
78000000	1	1	24053.8	395
79000000	1	1	24189.5	386
80000000	1	1	24007.4	381
81000000	1	1	24176.2	392
82000000	1	1	23949.4	392
83000000	1	1	24243.5	390
84000000	1	1	24312.3	386
85000000	1	1	23845.5	377
86000000	1	1	23940.8	401
87000000	1	1	23848.4	391
88000000	1	1	24046.8	380
89000000	1	1	23991.3	398
90000000	1	1	24146.2	398
91000000	1	1	24222.5	391
92000000	1	1	24232.3	387
93000000	1	1	24205.7	385
94000000	1	1	24224.6	380
95000000	1	1	24216.3	394
96000000	1	1	23957.6	372
97000000	1	1	24046.8	393
98000000	1	1	24267.1	393
99000000	1	1	24079	398
100000000	0	1	23903.9	393
101000000	0	1	24113.9	392
102000000	0	1	24060.1	401
103000000	0	1	24003.7	391
104000000	0	1	24019.9	399
105000000	0	1	23973.4	387
106000000	0	1	24216.8	396
107000000	0	1	24359.8	399
108000000	0	1	24216.1	400
109000000	0	1	24035.5	385
110000000	0	1	24016.2	395
111000000	0	1	24046.2	397
112000000	0	1	23997.4	387
113000000	0	1	24036	386
114000000	0	1	24126.4	399
115000000	0	1	23804.3	396
116000000	0	1	24116.7	403
117000000	0	1	24073.6	406
118000000	0	1	23981.3	407
119000000	0	1	23985.5	402
120000000	0	1	24021	400
121000000	0	1	23858.5	399
122000000	0	1	24195.6	397
123000000	0	1	23879.8	395
124000000	0	1	23836.7	394
125000000	0	1	23874.7	413
126000000	0	1	23897.1	404
127000000	0	1	23934.1	404
128000000	0	1	23730.3	394
129000000	0	1	23896.7	401
130000000	0	1	23792.4	395
131000000	0	1	23962.5	400
132000000	0	1	23972.8	393
133000000	0	1	23773.1	395
134000000	0	1	24060.8	396
135000000	0	1	23977.5	386
136000000	0	1	23895.6	413
137000000	0	1	23946.6	379
138000000	0	1	23857.3	410
139000000	0	1	23940.1	392
140000000	0	1	23861.5	394
141000000	0	1	23959.9	400
142000000	0	1	23928.9	389
143000000	0	1	23918.7	395
144000000	0	1	23870.3	399
145000000	0	1	23938.8	404
146000000	0	1	23807.5	401
147000000	0	1	23910.2	400
148000000	0	1	23851.3	406
149000000	0	1	23857.9	416


Summary
<number of atoms> 397.7 <chi^2>: 23965.898 ; chi^2 of mean: NaN
