# Supplementary material for: Preferential Activation of the Hedgehog Pathway by Epigenetic Modulations in HPV Negative HNSCC Identified with Meta-Pathway Analysis
Source: PLoS One. 2013 Nov 4;8(11):e78127. doi: 10.1371/journal.pone.0078127 (PMC3817178; doi:10.1371/journal.pone.0078127)
Supplement: Methods S1 — R code. ZIP archive containing R code used to for the analysis in this manuscript. The README file in the archive describes each of the files contained therein. To fully reproduce the results, the scripts should be run in the following order (1) Preprocessing.R, (2) RunMEGAPSReplicateThreshold.R, and (3) Postprocessing.R. Note that the CoGAPS analysis and associated gene set statistics are stochastic algorithms, so results may differ slightly from values reported here though qualitative results will remain unchanged. (ZIP) [file pone.0078127.s009.zip › CodeArchive_S1/GAPS/ExprsTRUE.MethFALSE/NormalTRUE.HPVPosTRUE.HPVNegTRUE/nP13.nIter50000000.SigE0.10/Psd.0.6428249921.txt]

1	4	11	14	15	16	18	22	25	30	31	37	50	2	3	5	6	7	8	9	10	12	13	17	19	20	21	23	24	26	28	29	32	34	36	39	40	42	43	44	45	46	48	49	114	115	116	117	101	102
p1	0.000377102790578238	0.000410680954270504	0.000438327811200917	0.0003967281731979	0.000415225304219115	0.000382053047842878	0.000533736587052691	0.000384491060378763	0.000419977729026478	0.000429807683419624	0.000381174392601017	0.000393267718356797	0.000603487229176974	0.000415203157878414	0.000535235743219916	0.000399357316647528	0.000428205094844452	0.000383226928614563	0.000418265228920736	0.000404209607542901	0.000418394796582158	0.000378845986453746	0.000443309127028543	0.000384283639536127	0.000413359389271782	0.000432401454285365	0.000382653427100053	0.000453250049234124	0.000385593352593256	0.000433576242687567	0.000412437675276264	0.000451448851497496	0.000373644907993873	0.000442062206577741	0.000413791404639688	0.000382731912660235	0.000427815098157224	0.000444142123927439	0.000392458967040616	0.000415718666475279	0.00040176246559564	0.000424309794583857	0.000431054624622271	0.000385436485079026	0.000424354281136507	0.000435214110949953	0.000418555380186598	0.000905060208935963	0.000761644966271222
p2	0.0447330608520997	0.00433824603410371	0.00292349284966992	0.00207301243514795	0.00268392330474074	0.00240598108947679	0.00247363625122141	0.00354106329139453	0.00196727570958842	0.00112052263140232	0.00152430338649711	0.00223871196794698	0.00235369213156784	0.00199301645591797	0.00270952590068167	0.0649956912708919	0.00851692810167417	0.00452190838987702	0.00247520884454876	0.044223973006615	0.00365800280094787	0.00266437222109646	0.00258230799249984	0.00221753298161405	0.0019040446162817	0.00294715989270379	0.0422140116971365	0.00188685430628555	0.00199446043393368	0.00151319447521893	0.0162254321853588	0.00330818269539417	0.0053180130868608	0.00240427365125735	0.00224073884099961	0.00206866932806935	0.00290263841311434	0.00312596042285719	0.050153959978493	0.00315788816857218	0.00285354888931695	0.00209622750812485	0.00136189511453028	0.00388935323749841	0.00342315847167933	0.00260732845806062	0.00244609775765441	0.00240084953748391	0.00337833276882203
p3	NA	NA	NA	NA	NA	NA	NA	NA	NA	NA	NA	NA	NA	NA	NA	NA	NA	NA	NA	NA	NA	NA	NA	NA	NA	NA	NA	NA	NA	NA	NA	NA	NA	NA	NA	NA	NA	NA	NA	NA	NA	NA	NA	NA	NA	NA	NA	NA	NA
p4	0.00919244232426487	0.000761173115016036	0.00067253915929046	9.21994380778873e-05	0.000327052446372731	0.00612354632237714	0.000580382352767135	0.000353181125133768	0.00565503341542365	0.00020132478582381	0.000281628473052027	0.000448289516890079	0.00014243918379327	0.000120101518863958	0.00021737801826896	0.00645837268549712	0.000142872282455046	0.00858658616304378	0.00539697027502343	0.00935285716457873	0.00462689536471221	0.000434387380817306	0.000227538968462166	0.000503578004779114	0.00135814096894898	0.000279499377915773	0.000479261562404876	0.00013505132580096	0.000294587439566115	0.00275191848956682	0.000489354097834848	0.000853921776855483	0.000545697957900942	0.00143175187263026	0.000590206177600309	0.00029450389381556	0.000837086852718139	0.000272345993344186	0.000795529040882465	0.000308210886294943	0.000352617665689299	0.000541329775649507	0.000253534968486531	0.00445978267569297	0.00565840046218708	0.00554497017520373	0.00562275446477086	0.000496341166656048	0.00527871617816942
p5	8.7145838239514e-05	8.63899574631681e-05	9.8674798421913e-05	9.4586028525336e-05	8.59772641818098e-05	8.91828428777499e-05	9.15418008314892e-05	9.72486665280187e-05	9.96669772333101e-05	8.37615773464828e-05	8.79480288932304e-05	9.32495910137245e-05	8.41444794674722e-05	9.69871005057177e-05	8.99711702653897e-05	8.69513370572951e-05	8.40717145411892e-05	9.77424371062782e-05	8.74100467694252e-05	8.86088552812969e-05	9.51555890261928e-05	9.39741253108603e-05	9.82909469643721e-05	9.0657527393059e-05	8.46638739865013e-05	9.27006133807476e-05	8.73641241094391e-05	8.76958593203379e-05	8.51922295111345e-05	8.65796952310227e-05	8.61025029209019e-05	9.61905661094781e-05	9.5646786679601e-05	0.000100042647987863	9.56464432837468e-05	9.4764776269426e-05	9.26854104083079e-05	9.65743884287034e-05	8.80233984388362e-05	0.00010050000781648	8.47077127973081e-05	8.53887715950228e-05	8.63065176199391e-05	9.64100674385783e-05	9.69600604055502e-05	0.000104924897834069	9.62794697053582e-05	8.29510856795013e-05	8.242682389276e-05
p6	0.0207031637571139	0.000679449089493706	0.0136329535127558	0.00100748536912189	0.00333600600586652	0.012491100897456	0.00464142526939227	0.000917599667171738	0.000883957283868187	0.000436408427761072	0.00548748311584498	0.000677766209473366	0.000381961705922773	0.00358853729507158	0.020193812989883	0.0141905393405314	0.000587559719235573	0.00763480149984096	0.00254309222524892	0.0132456647274262	0.0143026256825199	0.0132657071346403	0.000486796905399625	0.0105875413907848	0.0283956276842102	0.0159999046869898	0.0137598592943924	0.000162519833001203	0.00104049557699851	0.0183787592805611	0.0281823304696476	0.0154562046877614	0.0123622029536602	0.00789673638512702	0.00989616872114779	0.016777731511749	0.01251602086901	0.0178944659556584	0.00373930070208685	0.0154433045487612	0.0166826063736068	0.00879218507385978	0.0309461858100721	0.0165350128706846	0.00102367414338716	0.000705981717503846	0.000943059771764505	0.000360019243867673	0.000410091324054632
p7	0.00973270877454414	0.00110130696809069	0.0021513702432122	0.00129243498246241	0.00168755213531242	0.00278312284695659	0.00179186985412334	0.00270686098626924	0.00137814616012877	0.00100491083699569	0.00152349536970998	0.00180877739950823	0.0172793130344661	0.00621719625348784	0.0311364218187638	0.00178545307820471	0.0107540163753548	0.00156852841002623	0.00129070463101418	0.00235199394061315	0.00315418075522616	0.00634974786712057	0.00191889324133031	0.0285194030594316	0.0289948673011556	0.00292753351777657	0.0455896935924986	0.00427041541061693	0.00174950372961433	0.0306281239641138	0.00111661618569342	0.00540294812778188	0.00176108890662501	0.0014145757509558	0.00316949051190439	0.00334639084496835	0.0063197455391807	0.0360778814536822	0.00168223230567733	0.0194274003476701	0.0031842683956463	0.0280478099655827	0.000740925704120829	0.00529535002165218	0.001952497608921	0.00151723460416381	0.00136162227885797	0.00129035991676938	0.00185461282202289
p8	0.0290711458905731	0.0163975514978099	0.00141100731034858	0.000969862030330321	0.014573032759541	0.0173691176150953	0.0261469169996312	0.00284190359934431	0.000628904068069389	0.0162686251101793	0.00178646848603759	0.0169921191949989	0.00888907505963453	0.000735756403545256	0.00125178866627207	0.0184975034666774	0.000801685849577358	0.00406313613107079	0.00428379629694833	0.0210659778815157	0.0159860221490514	0.00238699938156813	0.00053686222211401	0.00111442197745434	0.000833287185669478	0.00115107747240284	0.00228131408444237	0.000463524034971351	0.0186155096862326	0.00346332197758748	0.000911113267255006	0.00124723740301472	0.00206274486740644	0.00371907781291876	0.000510817243913222	0.000685966279188197	0.000845274068400375	0.000536898136800178	0.00257726809198654	0.00106413506446211	0.00234441270883751	0.001173484790583	0.000480438000533579	0.00173228086896341	0.00111039292740304	0.00166681737608599	0.00223508064310726	0.000864566697951918	0.00110072165389664
p9	0.00298551787997012	0.00508488765965109	0.00202728001427253	0.0471933435569874	0.0403516887614862	0.0199652084126954	0.00453737363056222	0.040999171661254	0.00242778910645132	0.0264716777698515	0.00420575796949263	0.0056393533801361	0.0575328768574309	0.0104364418137716	0.00113361109313054	0.0232884270379939	0.00745450745064658	0.00624607249595938	0.00158740597010996	0.00768328169213017	0.00234731349309769	0.00162727670356475	0.0368372127959523	0.00222400692690249	0.00400035589978264	0.00273097273202861	0.00213622746483348	0.0024646143607735	0.00352038856991191	0.00403262918071441	0.00124685477677748	0.00305244205070972	0.0146310898812983	0.00347651536874094	0.00271441409391483	0.00143568015773599	0.00178267338512008	0.00296923089914626	0.00638506692640995	0.00257587554430696	0.00950691682951236	0.00159572773335802	0.00215539394227838	0.00230168655622342	0.00256042749399749	0.0028425995674257	0.002575896253553	0.00398864643347662	0.00155226854935248
p10	0.0043577619803425	0.00425644214350653	0.00613164108635499	0.00289725028795952	0.00875427981176642	0.018592419853994	0.0016169490733468	0.00430290477549913	0.0035245691241196	0.00506647698412217	0.00607409687233395	0.0059298816948319	0.00253941233370943	0.00254906910409598	0.00212187010479329	0.00375656973146446	0.0870478135620192	0.0111146828256588	0.165287840097605	0.0181467601492205	0.00998402371992432	0.00407300945846725	0.00855550434758415	0.00226405054847341	0.00205445845810415	0.0101441606085923	0.0033775205008625	0.0145046281320813	0.00604115654475972	0.00411072619858816	0.00148477273923398	0.00358342001084283	0.0123079596797429	0.00471440795216331	0.00355579224976895	0.00280053073564392	0.00444960297127609	0.00416947271813513	0.0650090012907134	0.00318031749501214	0.0873425101557983	0.0017313078520619	0.00178299412834395	0.00324570792579315	0.00337975903949486	0.00709336631068071	0.00430533289247033	0.00277932500261151	0.00278127185428952
p11	0.00443401858364531	0.00654383240045032	0.00388630484596946	0.00455369594603245	0.00858638650687205	0.00709258916108001	0.00417525655187502	0.00193127287772696	0.000816228301019117	0.0104995974712564	0.0102005974788775	0.000559695068031446	0.00100497171450367	0.00656433677746643	0.0100829694981228	0.00433834248714282	0.0104445595577655	0.00602576984084247	0.00490271039402393	0.00569429255355063	0.00718686980493703	0.00429939442946405	0.00788159827741156	0.00556108753686327	0.00442520510788903	0.00824640655638056	0.00488239350968186	0.00485657468858374	0.000104994885796921	0.00794409059214036	0.00776084800164802	0.00808406643922024	0.00680096513535455	0.00257123325360871	0.00619022430692717	0.0044442738770221	0.00386855983668597	0.00449483984741454	0.00413564342924537	0.00460441378158669	0.00625973486208382	0.00573226357558571	0.00516769658456311	0.00421633190840164	0.00148099478865929	0.000209517716513308	0.000225715145219058	0.000297933023524952	0.000195017488764195
p12	0.00284928722123139	0.00127773789421222	0.00144897859342445	0.0038822410072838	0.00165281465548425	0.014106258446341	0.017385906946337	0.0147668460690704	0.00108632865473721	0.000466133577959463	0.000833219339514299	0.00249060494444973	0.0262107622960366	0.00193558570938191	0.00070902752250126	0.0258570147798637	0.0236634662038107	0.015481265393856	0.00284211993071951	0.023508342087697	0.0030785935044312	0.0018285283032063	0.00743399195293326	0.00100475362648708	0.00105978315643047	0.00119810407604747	0.00229773726404155	0.0177519216908184	0.000608896183952914	0.0027477632760467	0.000657545701371599	0.00830902793472201	0.00140421675928297	0.018249216426494	0.00112750581775918	0.00101800616772842	0.00121897325837074	0.00246330720781317	0.0230788124788704	0.00233244192066531	0.0221950487832602	0.00146907012898147	0.00707745809444392	0.00234997143312353	0.00163819767542689	0.00100756053688743	0.000836157823280577	0.000795967040998002	0.000564045494488812
p13	7.59992446138492e-05	7.67171732835014e-05	7.32875599547039e-05	7.52533410585263e-05	7.75491003479031e-05	8.19766774023053e-05	7.92873153554115e-05	7.29212777446857e-05	7.1660517481559e-05	8.11853803040674e-05	7.73373672711625e-05	7.17936066541156e-05	7.82220162748545e-05	7.71300308188991e-05	7.91550696169666e-05	8.00763792109822e-05	8.32467273885814e-05	7.28930064963777e-05	8.01042558797638e-05	7.7324959887682e-05	7.47549174541628e-05	7.41820276665473e-05	7.4299149388372e-05	7.46041415191549e-05	7.88534192874499e-05	7.4086550489987e-05	7.96499182610356e-05	7.98006329622995e-05	7.51341541571034e-05	7.96726792042784e-05	7.8218066400312e-05	7.37342956661999e-05	7.30214322751006e-05	7.58838684432864e-05	7.57759475262575e-05	7.37241194526058e-05	7.5345975911119e-05	7.33561961374875e-05	7.78747533286053e-05	7.33161026523141e-05	7.88818533132272e-05	7.89679329125826e-05	8.03906252033428e-05	7.37332537788317e-05	7.25627458319403e-05	7.19624780181802e-05	7.19434578948055e-05	7.43361659162806e-05	7.55371643920294e-05
[truncated: 20 more columns]
