# Supplementary material for: Preferential Activation of the Hedgehog Pathway by Epigenetic Modulations in HPV Negative HNSCC Identified with Meta-Pathway Analysis
Source: PLoS One. 2013 Nov 4;8(11):e78127. doi: 10.1371/journal.pone.0078127 (PMC3817178; doi:10.1371/journal.pone.0078127)
Supplement: Methods S1 — R code. ZIP archive containing R code used to for the analysis in this manuscript. The README file in the archive describes each of the files contained therein. To fully reproduce the results, the scripts should be run in the following order (1) Preprocessing.R, (2) RunMEGAPSReplicateThreshold.R, and (3) Postprocessing.R. Note that the CoGAPS analysis and associated gene set statistics are stochastic algorithms, so results may differ slightly from values reported here though qualitative results will remain unchanged. (ZIP) [file pone.0078127.s009.zip › CodeArchive_S1/GAPS/ExprsTRUE.MethFALSE/NormalTRUE.HPVPosTRUE.HPVNegTRUE/nP14.nIter50000000.SigE0.10/Amean.0.7367256994.txt]

p1	p2	p3	p4	p5	p6	p7	p8	p9	p10	p11	p12	p13	p14
TP73	0.00551678359145428	0.0077661931664627	0.00872482027917019	0.0287935016622169	0.0103478587744971	0.0130590758183206	0.0133345825028385	0.017131940927043	0.0274513591947349	26.1174087567854	0.0308764524137735	265.203793185079	0.0105104161818485	151.390518222332
DFFB	0.00593120676833251	0.00719796332466553	0.0104640463865909	0.0128885278957925	0.0166307567899627	0.00740624150884397	0.0143607963826173	0.030495626190283	0.01720531076837	5.22700411029847	0.203340604650849	314.424754192829	0.0101631772374707	124.927260011575
AGTRAP	0.00553240773374614	0.00810276942851529	0.0117829756002888	0.0247356609270526	0.00711663625539939	0.00831251361556329	0.0143567519077345	0.0387478910734893	0.0160948337098687	352.632154696312	0.0835788708560945	37.9684442734719	0.0175221438323097	145.619540636845
MFN2	0.00784036932496558	0.0108278191775812	0.0147755531829604	0.0994148065095403	0.0101223878004873	0.0097904951758629	0.00989611494431034	0.0234995613805186	0.0418126829706186	445.897084572907	0.114765843615889	3.38820608176191	0.0111190216177295	93.8710787135855
TNFRSF1B	0.00420215388537747	0.0092224358441707	0.0142097847999148	0.0237855862693335	0.0129597157445384	0.0313888907022082	0.0083023933608872	0.04052746345136	0.0263420609877353	6.62947808486985	6.86675966439011	222.38398193082	0.00885274003010067	259.83382199439
PDPN	0.00298540205443498	0.0109779580780988	0.0180730553186773	0.0147556612850204	0.0291953800254186	0.0699591315936648	0.0244958359588387	0.420278632295767	0.00617578233440401	483.248721981416	0.0222707115310375	33.5539539605661	0.0260706055984841	5.0565119912333
PADI3	0.00492997155487752	0.0070696235767209	0.0485928775043628	8.79172954222111	0.0842558008851039	0.00836547591076496	0.0108514370078791	0.0222620009275092	1.11100093675752	14.4679330148654	0.0169988971213432	407.381124808279	0.00812057963592204	9.60694754176201
EPHA8	0.0062408615641706	0.00679147215942661	0.0127952742562047	0.0177549147403002	0.0115721945491978	0.00782337501183	0.0205656473037111	0.0310503030804488	0.0244485903705031	4.2549577553617	0.0263200288283315	438.635819336648	0.0204526918976168	10.5677604935388
LIN28	0.00294134504207954	0.00282776905612769	0.00416517183479344	0.0106990527137268	0.0037777995606548	0.00381204979015009	0.00737027422603575	0.0127805003782239	0.0213202168796826	0.0472934026887426	0.0157714539310579	405.554194421941	0.00514353727710607	0.0682553789107284
SFN	0.00615523705044301	0.0110923308742657	0.018462502863638	0.035361149650626	0.00731781044007346	0.00627732943282202	0.0270008761583932	0.0191055651197939	0.186960439307182	722.483573863994	0.0237973276109247	7.37925821453754	0.0253832684181703	3.27454338016911
OPRD1	0.00586138719688388	0.00765974920911163	0.010218933530427	0.0222792334876264	0.0195787472757025	0.00954853294450272	0.0110324004235731	0.0236967411511406	0.0280652729562146	10.6531432642161	0.0464385282094697	434.244913723719	0.0167187457100479	32.0403794529454
LCK	0.00428018825352495	0.00914167183728701	0.0133233785711401	0.0371614366983192	0.0111670400870746	0.00999745929679835	0.011201005973827	0.0315075000992165	0.0258567623893753	3.92614315333121	35.6459514660433	437.632318739974	0.00922976019027251	12.9499889003726
EIF2C1	0.00750952105460015	0.0102278873172637	0.0274171660977066	0.0249731993824044	0.0344129323673828	0.0152351605332823	0.0148741362444196	0.0561990223162301	0.0189651583894744	2.58632342556891	0.0268113888840889	0.453685744125033	0.0139932422503637	521.814991338536
RLF	0.00736188992987806	0.00503188908413685	0.0112981288581732	0.0365248736670478	0.0338665959879262	0.00753728563088477	0.0346468275532129	0.0738374368945613	0.0135709733196432	8.43380014964571	0.0527927499736448	0.185575606570633	0.0283460593329536	481.461013053623
KCNQ4	0.00981762480451839	0.00648669656320749	0.0166874341770726	0.0155081457274903	0.0138980834090336	0.00749684878338828	0.0137786190801769	0.026172719478884	0.0517095386463751	16.1967658357762	0.026436897712104	396.026164349217	0.0116458900461753	47.3603312701285
CDKN2C	0.00392051428530993	0.0148806562490727	0.0033189381702172	3.49422208357032	0.00495804375416008	0.234675978401689	0.00561115356006667	0.0164690120096296	0.0246730115631629	2.49966541818411	0.112396828517237	255.305520911113	0.00584470167500844	118.299126280186
SCP2	0.0124935295973631	0.00793855653572893	0.0108878022847378	0.017074726591885	0.0110136969761858	0.0075924765856153	0.0317632218681416	0.0105866912887889	0.138123030076362	19.0815431424954	0.0335536186465265	1.11196627527148	0.0181081689353661	454.319181764146
PCSK9	0.00708516543725855	0.00728574736809597	0.0135009298542899	0.0270441879340969	0.0151044146615474	0.0097432672442501	0.0283236979502384	0.0439179261276516	0.0196456243956559	7.09285424253144	0.0254993911686742	469.581305677457	0.0203633186448158	8.60844078445781
ROR1	0.00362614617348946	0.0930093456877709	0.00876978385064775	0.00733659460684672	0.00698450855260891	0.075668447423562	0.0061149293501266	0.0311855438081539	0.488266246615914	10.7973947594152	0.461172430009874	292.846318456993	0.0501936359528092	133.640071954885
IL12RB2	0.00281299048702105	0.0344455020259391	0.0155233241423681	7.35457309603356	0.00529360934688336	0.262612448562336	0.0263355452180363	5.74543681613154	0.0113152149612923	35.7098018820855	0.0978899736919932	282.175523702137	0.0238336750452996	25.8278308154588
GADD45A	0.00358039865694353	0.0119235895186398	0.0094365259143643	0.022332218739881	0.00528753420564494	0.479844930187737	0.0158120320121043	0.0125468627298572	0.0667328075624412	326.680522091406	0.113421188572378	13.126872964019	0.0151157001278058	100.172706570667
CTH	0.00491963102010144	0.00390651765574896	0.00374897210374274	0.00931984651322728	0.013202178633861	0.0156512667612957	0.0224530103595117	0.067319644389349	0.00820312738237003	49.8217311840127	0.0271332030944221	195.348350910958	0.0187691547000804	54.0567592260222
ACADM	0.00617330760411207	0.00752330307765557	0.0123614984591492	0.0351967564457236	0.0125686197184095	0.0108060453733591	0.00856086681828703	0.0120946589349911	0.875383124355668	1.45112076512909	13.0437071969839	0.639938056104789	0.0104605158437081	500.366309287166
CYR61	0.0284642647938873	0.00405051049809291	0.00569836284893003	0.0128963989158127	0.0163857399013661	0.00527025411395759	0.013836152871866	0.385451006844652	0.202521244908078	478.095221322073	0.0418581911830636	11.6005084009774	0.0137760976554392	8.41607298956792
PTBP2	0.00765264911224051	0.0103080926606064	0.0128484236560335	0.0449828122151501	0.0148853881487303	0.0217565706201564	0.00960406302364008	0.062416976334805	0.0209295185933177	1.05913096969117	0.064166223333891	0.124862363648281	0.0195899885340183	474.210316048023
CSF1	0.00671642023358806	0.00703863547270554	0.0122445486407555	0.0206241004881167	0.00795198895886165	0.026433953435943	0.00866911794195019	0.0257632115217642	0.0298200018557475	0.256669495749552	0.237232412291995	167.177111268535	0.0104463962595639	314.783984269346
ATP1A1	0.00696788709568636	0.014257149884256	0.0257325909253613	0.104447733168945	0.0217588135957867	0.0247156703674381	0.0322356840817788	0.0472714236806531	0.0196054629508581	286.655631565694	0.0745754863240865	1.04686304268459	0.0387986965537995	409.853443785594
IVL	0.0513850552581845	0.00279447989194216	0.0327383729669057	0.0563352506399811	0.00508287490186496	0.00308202116260939	9.529626686833	0.00982749550624189	32.1510011212209	157.350274515295	0.0142552593789966	239.435091912459	3.66138580229305	0.269876725420326
S100A9	0.0182736312034294	0.03770103427678	0.0534363292542307	18.6643384568314	0.00512647577371332	0.00231850930206404	5.23808797339232	0.0140695855659057	47.9033300448466	1.20520533773743	0.442004267839554	602.824816010808	11.0223167027689	1.05393669591501
NPR1	0.00625144324690282	0.00420479785301575	0.0111580493303752	0.0138122791354556	0.0155942551907594	0.0129117614488078	0.0142053536841863	0.0315875054921623	0.0262352209954044	2.69236721638208	0.0281332403729176	391.193826198397	0.0066116209435441	6.40859380524927
IL6R	0.00348504652972307	0.00905298702104323	0.00793256852187154	0.00830443598830415	0.00526750323638926	0.0108722596050876	0.0161176525357079	0.0166706958110442	0.0252962276660927	3.13438900145045	1.1964466874561	67.1173311520044	0.0713147747484951	426.388653099176
FDPS	0.00790928892801413	0.00919710707682287	0.0103802620105902	0.0282683927522804	0.015117209041844	0.00828793137090398	0.0143577031130787	0.0220807830164787	0.0262408926168352	38.9121644103606	0.0249433278006214	286.756755077299	0.0127034627238796	120.431120912397
LMNA	0.00671240971149272	0.00764425673350643	0.0138404394671895	0.0158878650593509	0.0148395220097648	0.0178626885681274	0.0141471536366501	0.0190120856366107	0.131566183508845	599.898348671287	0.0353882600551052	3.52180917324486	0.0151933869438727	10.6657989374636
FCER1G	0.00813555789453364	0.00964984928239741	0.00859956586683171	0.215713693159391	0.00550086005472152	0.67783861202215	0.00447745641539389	26.3537054996988	0.0278900334768878	0.168440429290723	31.6834024921044	3.66552633386361	0.00537386129690946	414.031997524935
ATP1B1	0.00392199876525156	0.0233037059461469	0.0318651558092499	4.55811054913829	0.0103084236810169	0.0265019321892272	0.0138205362453801	0.0225657079251039	15.3715255150485	323.101804704507	0.0762474368351153	11.3128404122411	0.0333414109317174	221.807668280639
IKBKE	0.00706819306491555	0.0109716495612124	0.00695080162391905	0.0662872238386829	0.00799349511786658	0.0504823041219045	0.00521520754908444	0.0149967443742737	0.0341296988733581	0.706974863907209	1.35430859647855	125.130797976228	0.00763140531610419	361.985412565948
G0S2	0.00718308047652303	0.00699714351145302	0.00851690961490584	0.00634075919259616	0.0271416550962418	0.00562649757784338	0.007452021597424	1.77941628153767	0.0308117616541063	70.1393253953083	6.75916387797681	212.629605428985	0.0127830815941697	179.428411743194
ATF3	0.0607951428323049	0.00451947603434374	0.00360533671995806	0.170011897596713	0.0137933039893481	0.00790518348626349	0.00332606816381036	0.0228497515437737	0.0668544379713209	373.058690040399	0.0147963684987592	66.2205561341855	0.00857378646323392	2.66281869835017
MIXL1	0.0066271146196731	0.00680041214570275	0.00766320047872256	0.0127271018997949	0.0130993837215696	0.00759393780231644	0.0182108535833337	0.0345850966419031	0.0227459196096242	1.64092291847575	0.359064562432028	465.945905752082	0.0124813348901343	8.14160325587833
EXO1	0.0111096984555081	0.0134941618545045	0.00732462248418736	0.74183038428762	0.0181923208458781	0.0432094062020698	0.00715946801226398	0.101382079468279	0.00643700446449373	4.89467239737926	0.0109595075556065	53.2163525679004	0.00780142133096975	347.504052565663
ENO1	0.00651616515718393	0.00799235893764518	0.0157956188136647	0.017864851534341	0.0164612133472002	0.0109087683742659	0.0229968615157363	0.0544788276870018	0.032096870710177	74.3109117876795	0.0259930477319064	16.2271808471564	0.0274488731649404	688.193120796407
MTHFR	0.00474468709914928	0.00469364815458414	0.00801729995923553	0.0151940806627897	0.00595127984036076	0.00804136205601822	0.0187304640070931	0.0132976145238604	0.0403741172482039	1.97297786781883	0.209345342113183	2.33863859554516	0.011111642829822	446.368820644707
NPPB	0.00809486504621983	0.0047688904111992	0.00990620573262911	0.01322783889554	0.00872840819308291	0.00763168804510193	0.0126083310579985	0.0346568382355863	0.0210046717646957	3.24987230950558	0.0211763311670575	427.196151417363	0.02370977695532	2.12727485701647
CASP9	0.00462349872528718	0.0072621678714479	0.00549853656545293	0.0203430621982306	0.00771859157289336	0.015339726913067	0.00842303104151778	0.0194295112198493	0.0464246464236842	2.20076103240865	0.0433258371024496	23.2844794399598	0.00879955457098635	440.336096973182
ECE1	0.00472952033143323	0.0127436401629289	0.0549673585351331	0.161195298996398	0.0862783524321406	0.203929222400197	0.0306487134242184	0.154785050872025	0.00836755041018498	2.00920291394141	0.0439373092667383	0.20579048633124	0.0208560463066315	581.681723981505
WNT4	0.00411042923606889	0.0207344599051513	0.227163933441674	0.0330151914245897	0.00644349922901566	0.00621383353499341	0.0212580015352697	0.0136165671874952	0.0760951741881023	200.920495359899	0.0221672912747058	222.666563976357	0.0159152891810778	43.6671677355527
E2F2	0.00638873483974523	0.00615931070328036	0.0101956731266425	0.100245986563027	0.00934215820466662	0.00929259956215484	0.00699597428764975	0.0222230054546153	0.024312108081259	2.61007648255925	0.0503663497962491	352.353671688001	0.00963389997619181	81.6276002125624
ID3	0.0156673757984297	0.0122968941672692	0.0100732623497934	0.00590994367862263	0.0207181617560926	0.00378184048867639	0.0220059504197231	0.084811485799777	0.0322176651301078	10.5290007568648	0.017559797575275	16.8874826762383	0.0085377034379471	385.056750577133
STMN1	0.0132166349138679	0.00554354871608301	0.00772462483444836	0.0573138370053813	0.016839566812809	0.008221232012241	0.0130482191816487	0.029562733895485	0.00852676946676909	5.05706207773311	0.0175413692809998	1.72792118481603	0.00709897818596007	433.330109317959
NR0B2	0.00496276710063054	0.0038662550912525	0.00718397784299859	0.0157964570535373	0.00462035408660735	0.00593352463105017	0.00411244746574094	0.0232481423646064	0.0126761227778726	0.289124126979953	0.0287430266319656	371.175866830244	0.00645051532266389	1.17117556860947
COL9A2	0.00809010758473484	0.00921142249165503	0.0140807839822896	0.042971751505602	0.0117839829049151	0.0269147760318145	0.0104279661745187	0.0305537963142006	0.0147909548856555	18.4556270737347	0.0304291771717158	381.278188595959	0.0140873128165689	76.6741589344981
CLDN19	0.00932005438434993	0.00530502404704626	0.0106422115096053	0.0139801790501397	0.0123235547735108	0.00865772760009599	0.0118982160166916	0.028156218400525	0.0345417745969284	1.83314276847898	0.0256984507817516	480.504314531419	0.011121371219256	6.48456064281195
PRDX1	0.00638896321317038	0.00859116226204218	0.0100290708187757	0.0125395986102605	0.0139218002334951	0.00777894474914495	0.0146145567727219	0.0266173152679733	0.113959410596737	41.1317228155731	0.0762865152345267	10.040861498432	0.0150276413586678	530.259594169509
ORC1L	0.00491324574980572	0.0166913404210382	0.0072153443693996	0.0799633502656476	0.0131619524542767	0.0215424061779892	0.00880272252934393	0.0310389472763215	0.0100536058504446	27.1116776526239	0.0295048676054889	210.221738414537	0.00979006985678013	168.67560567138
JUN	0.0101202117306873	0.00526679480913921	0.0107040339125985	0.037750759607323	0.00972404389755984	0.0064480563536023	0.0116224482872508	0.0273838776336567	3.25908524733561	545.239958582058	0.0926770366987893	1.07241351215953	0.0137909238507528	38.3077464500331
DIRAS3	0.00291240512761086	0.0167113158479993	0.0322800009095258	0.011420695169039	0.0152125033227381	0.00430290099969918	0.0217290087342413	0.11256141336387	0.0168994489618268	46.7821482243246	0.0178773007371333	320.865836778201	0.0504485737535394	17.9665667553931
TGFBR3	0.00439463569006353	0.0052115249903291	0.00519327080582653	0.0274423246730898	2.0055025529937	0.0108962354688296	0.0062856476606808	0.0346669866013154	16.0999442173248	3.38210157370939	0.0805320278147925	189.814732814454	0.00848354035889687	249.80231346506
GFI1	0.00548908992178298	0.00530341135950174	0.0111350697235967	0.0184303611126596	0.00517018121453154	0.005483670118709	0.013251998221278	0.0204684629091973	0.0256836823293397	5.3715939747769	0.198708960944083	352.791742935445	0.00880154080473675	68.5330763094564
PSRC1	0.00651645661228956	0.00551180895630744	0.0163424123072912	0.0185040878824172	0.0144222110324166	0.00783934331818546	0.0138851039152109	0.0305698695448476	0.0212116014395865	2.95272188426186	0.0183660588410034	399.357286700356	0.00967208603044647	4.50021430187193
WARS2	0.00491925824558988	0.00902783100127185	0.0132830791067663	0.032761181268422	0.00948793133773069	0.00888739731132007	0.0129335072180307	0.0260911714818827	0.0189476204522794	20.9475572268215	0.0121501977135275	0.314510406287847	0.0118363664089859	370.624944884352
NOTCH2	0.0095814276550768	0.00780962607242162	0.0128583855105868	0.0267041382494246	0.00831071995086554	0.0114004158411539	0.0170482981039776	0.0367665205650189	0.115841814017969	12.4845707003128	0.0461599139420105	1.14109813395209	0.0194828838092636	563.563165152972
MCL1	0.00783534213734406	0.0113448738888104	0.00980525792385491	0.0223489792689148	0.012222603154774	0.00616149668119124	0.0233253255988111	0.0373795895446099	0.148781278767413	5.35369965232055	0.0985432937377723	0.54412331763678	0.0546682163489063	640.212747644622
CTSK	0.0142490165221189	0.00617356764451728	0.0116326629251448	0.0105800221145751	0.0111936509216144	0.00445949245738452	0.00812833101796156	24.9915452252206	0.616733162952952	0.705165381114968	1.12989389943228	2.28345979479215	0.00803614857178696	511.480986834963
S100A6	0.00348680327941599	0.00656825926250133	0.00286898220520677	0.00517552613377916	0.00585364241226964	0.00917908817067092	0.00781633488601773	0.0152343912856431	0.017829171564174	0.0526732070126664	0.0224171159850943	460.565033633634	0.00673508183162778	0.0793700955051784
ADAR	0.006288457992198	0.00835956810224139	0.0268282529640585	0.138415831666154	0.0187976778195075	0.0162616005833167	0.0273250912781956	0.0499335292999053	0.0129115003984328	5.04799877211132	0.0543818333683174	0.223805693773836	0.0229807569617729	567.573946222796
PYGO2	0.00520403509655804	0.00469873903967874	0.0100146438317876	0.0179999678875749	0.00939090589835808	0.00946214005798417	0.0188819023521916	0.0177189162606575	0.018226944583519	1.26544926000062	0.0224499461441737	38.0971810460286	0.00782806705985049	400.780584400344
MUC1	0.00509468106922733	0.0594074567150323	0.341779082433124	9.06770119978513	0.0177138292018297	0.00364998681277058	0.0139923686509737	0.185228109747133	23.880713759059	99.1203167942879	0.0323479940861825	266.707273364838	0.019561111587511	136.736988276363
NES	0.00551399011822461	0.00835664208785386	0.0131659282943675	0.0165336221460829	0.0229544267768497	0.00672066432791028	0.0155289282009502	0.14758756603601	0.0117392713480142	8.7439176035392	0.0353044850173108	446.554583125707	0.0114122088594693	20.9095370940405
CRABP2	0.00677722051025038	0.0174910095421847	0.0095460960360808	0.148922838623535	0.00238405951388673	0.0032397793354982	3.60984332332979	0.0160430556780892	22.8555916542467	397.636299618658	0.0133287346706398	26.1668175003639	0.423490818058625	0.535493566823369
ETV3	0.0105986619616927	0.00631368819649699	0.0152353640717087	0.145252706803037	0.011825914737837	0.0132028803171135	0.0579424373908032	0.0197764170364661	0.0238255480101727	60.4217910626875	0.0271920418439695	0.210799777721716	0.0343261270645322	457.491426479162
PTGS2	0.00341696525311605	0.0103740194071199	0.0105352894847074	0.00783014203571835	0.012429187845665	0.113158648064463	8.35055394780973	0.0498819072193247	0.0240732425722509	452.272218789175	0.0116624863845799	4.42078616387844	0.0245812371823115	0.76972643001362
MYOG	0.00442933153312618	0.00347268389559296	0.0077030667650979	0.00813072207792607	0.00921587143957911	0.00730316274468312	0.00917856440499386	0.0259939337225062	0.0217203624284643	0.101409852769471	0.0204215366736618	429.659001777865	0.00753315367487284	0.169554056794975
SLC30A1	0.0102124082585237	0.00725263260578293	0.0170964308678224	0.0183645931895212	0.0182124825087418	0.00509017926140215	0.0231781105383713	0.0812407530337466	0.0141212990610474	61.6399144625116	0.0333872539095808	147.401074838158	0.0183591308956595	235.250314611603
PARP1	0.00759208441463209	0.00942280000958742	0.014413925770647	0.145798548817232	0.0273979961584175	0.130960032070483	0.0134939110620434	0.0330377383652887	0.0079482693339634	0.34801169897778	16.1286652688608	0.211678699633277	0.0181323114107478	481.619967114644
ACTA1	0.00420883924582361	0.00477175930025719	0.0128938668374871	0.0122671236412663	0.0118243456435889	0.0052820919411777	0.0508038521751859	0.0915567806826088	21.8739266624443	112.093624333949	0.0819144196174184	226.049271583758	0.00737763148880343	141.32191974608
TOMM20	0.00913289659581909	0.00657247820916105	0.00796422163859513	0.0107885359013328	0.0102195998294401	0.0109222093584816	0.0110260540818073	0.0499342251362882	0.0170142460471698	48.8072380262389	0.0269399523627166	0.905534365913325	0.0199675825863975	320.023078509159
FH	0.00749814423022023	0.00786144338241276	0.0118542289132358	0.0248064298267157	0.00785229033873275	0.00846884408026103	0.0125546830301063	0.0187564180128112	0.0347122007719221	10.1081827204893	0.0216410138433025	1.66098943392967	0.0107359865456172	432.348282950059
ID2	0.00919105597389921	0.0103752027364764	0.0247368049893211	0.110571241243341	0.0191070003939375	0.0336720645638872	0.0113438960197677	0.0295052298960873	0.0365685833584415	0.841840744994207	6.30939934549994	0.535002924837966	0.00928106556946974	610.012112217036
KCNF1	0.00899929376890248	0.00526916947338564	0.0088109520807155	0.0108962246649796	0.0125702374254552	0.00632205249384733	0.012308737475335	0.0244633614310195	0.0398323075456512	2.8144226925509	0.042563912706944	448.670876060818	0.0115969577271856	7.77343349594862
LPIN1	0.00356046084401687	0.00950083509580274	0.0174057091350572	0.00987799114733338	0.00763036928414086	0.0106784361935688	0.00936922275205711	0.0158968804451956	15.7573238073969	5.16838117388239	5.58242061183836	11.3062354653854	0.0162526189870675	440.532258408234
MYCN	0.00470748228363021	0.00584435266859539	0.00775302652436376	0.0176591076418619	0.00880427772802656	0.00957943339477999	0.00704055855539186	0.0214779075113971	0.0640722246095198	0.759099646722392	0.05756509833894	223.229806082544	0.0131126786064716	241.259151319673
VSNL1	0.00368282286487625	0.00553590369191031	0.00690372211403291	0.105146786077081	0.00984574305052868	0.0127366200557901	0.0081618802638481	0.0206467381337273	1.1790826368349	533.918366387875	0.0174748843744879	51.2314315822405	0.0100620426961385	2.27960396583748
FOSL2	0.010857816718684	0.00684524314439219	0.0123885774985488	0.0958005088994608	0.0354003409801135	0.0169884540913796	0.0119472674214517	0.0308406597352911	0.191954207091036	576.45869185923	0.0379256767731971	3.10315879208905	0.0122299463695581	35.9602415377652
C2orf34	0.00738446376823476	0.0131045274507869	0.0130461443975314	0.00920124482952631	0.00582393748434065	0.0157213684691712	0.00816482677293667	0.0176043472874548	0.0335279006761178	3.70734807953218	0.0225024465863734	14.802102586285	0.0163379623056128	383.210947678646
EPAS1	0.00612167997487687	0.0256523654975892	0.0260959317326627	0.0124173115114811	0.0128276256936705	0.00918114879547086	0.0269275127680784	0.0595483948200988	0.0235566728659997	235.113448503597	2.0040856468593	2.53305988218305	0.157167864221183	356.634004099174
REL	0.00878621090740327	0.0166496181390868	0.057521482003478	0.802624089830866	0.0449488677095809	0.030435187247346	0.0783164885491356	0.465285518202001	0.00971462685760951	261.154470775915	27.7263768054119	0.0901426587183007	0.145503808964145	231.593142595997
CCT7	0.00802376892424014	0.00891126168383758	0.020882429158845	0.0180664127987703	0.0275513585166269	0.0132750304948241	0.0244927156237069	0.0392256502883185	0.0173350674960381	5.3192954529735	0.0244034302900981	0.520654803667816	0.0566288088656529	579.997052009543
TCF7L1	0.00803700932619521	0.012938119402798	0.0271062786591451	0.013173391239541	0.0261789252700406	0.0168082278632801	0.0128405074161883	0.0719543187812861	0.0195965107600202	160.861872321819	0.0395378299495803	229.335632176776	0.0207474067161053	92.5328510801735
RPIA	0.00945902326676561	0.00510316692428476	0.0114190088908548	0.00830515506878624	0.0421280789764655	0.00914637503626515	0.00999006666418769	0.0172382871037192	0.0403120374012941	1.7980309508911	0.0346341106108303	133.494104954384	0.00797210810080346	272.582260275913
MAL	0.00658617237525128	0.0103412825497348	0.0243180969655698	0.157984195577205	0.00444844716097982	0.00449781664900049	0.0410681665375979	0.0105110854792907	69.3229423863244	2.85593399987935	28.4023966745381	486.565401922757	0.176125490186984	1.61525995420543
SLC9A2	0.258896343667152	0.520406796774349	0.0157496228587272	0.0177594813134391	2.5742320554923	0.359760502433535	0.00525369237073659	0.0113017423326661	0.0111705813665811	3.11108855021304	1.96393178055286	251.933229739539	0.0105256927608429	112.312692352003
MERTK	0.0032667848397141	0.0237334470240986	0.039563835447136	0.077803003455216	0.0224974211150654	3.2730752143828	0.00308337404278863	0.749645377643484	0.0220469888110797	0.628323864984558	0.855060560380973	2.56509613953822	0.00603750145127119	450.800345638963
SLC20A1	0.00910946885014587	0.0319373899544743	0.010728956130252	0.0151157069328891	0.0165952342012392	0.0424569147842971	0.031800150518497	0.0584088697066542	0.0134333435720315	22.397151136263	0.0401335927797953	0.237888055935454	0.420008302269627	507.974483532719
DDX18	0.010161979366045	0.00690649620033886	0.00726341076218769	0.0094804931262608	0.0113428856067913	0.00734589047402613	0.0206469952361188	0.033026027226012	0.0133953312353778	1.78921882440664	0.0494248899032081	0.982752115767693	0.0300364034056836	442.90861966233
INHBB	0.00881208450264027	0.00803671484160368	0.0130848952364586	0.0105197295805406	0.0244413302496471	0.00626425913787234	0.019798286305272	0.0436330478959475	0.0281416576055956	96.1036062698621	0.0391001207286264	300.569399000477	0.0205227940207913	93.58986021565
GYPC	0.0105892274370728	0.00684011601113022	0.013190586751103	0.013798381320654	0.0308447173110614	0.00772447823329238	0.00761303869152632	0.161571135760733	0.102330136369736	5.88335650621469	26.3630518807127	369.490538848773	0.00676164913140871	87.8589888956109
CCNT2	0.00883384000453942	0.0122511040192681	0.0177734668906393	0.0735285725977772	0.0376076242668078	0.0174856991230121	0.0175791995309368	0.0234467748207168	0.0205413852965314	1.50396096829198	0.160765907675821	0.114632103656052	0.0263503587494079	498.393905971756
GAD1	0.00397347101185105	0.0193276208677197	0.012202249822347	0.216924022843955	0.00671033591524044	0.0570347773018683	0.0196630926442708	0.0216507872366041	0.00915771329161908	3.38158221285569	0.0124514485392593	351.956674976528	0.0079023621138113	6.81755275828292
ITGA6	0.00399145944812736	0.0206983159392741	0.092082232823966	0.59688554448437	0.01724845751386	0.0119996784695228	0.22707696976217	3.42936867446277	0.00852777225348147	598.543535829104	0.0147782365598356	0.183657224750314	0.549767392113033	1.01056739909862
HOXD9	0.00764152938316681	0.00366501330039369	0.010082112212962	0.0173767424203552	0.0231039869961873	0.00564587309562765	0.0241477786127963	0.0394282780582994	0.0315753248754276	33.176540041187	0.0252159334527544	286.514037883848	0.012339587662487	159.82714826283
HOXD4	0.0067397150646761	0.00666595793618619	0.00973670429732378	0.0293158974592094	0.0163827459326622	0.0075541617280042	0.0164963554111094	0.0656521773096602	0.0173356777215867	12.31502383164	0.0276628677741422	411.532358591088	0.00885602201034738	12.1545951707454
ITGAV	0.00838064331367392	0.0509039672264393	0.018350615192591	0.0266187164562101	0.0174823375364358	1.11261582269705	0.149160869936856	15.3151310821901	0.00779626672984049	348.616098772384	0.204300062663222	0.328793005619508	0.276683433650015	191.148177195027
CASP8	0.00771561620117246	0.00513513566150113	0.00611254804517924	0.0184563542582896	0.00546597868286447	0.00868711721811973	0.00797189964158255	0.0111410151830955	0.0704142327725572	0.705655700318238	1.95153071793532	1.09586495324706	0.0154055640124849	478.691902771375
FN1	0.0349850246412494	0.0127345435749644	0.00625076568533961	0.00476650646323105	0.00863347174872813	0.141884167825827	0.0165186524120836	36.967415165028	0.0280514231243324	351.066162683701	0.0804635677544111	108.115371777764	0.0165662021733654	34.9215620774487
IGFBP2	0.0311932516606761	0.00979701707923793	0.0404342873910273	0.0138919297875027	2.88153664371275	0.0107882769600556	0.0387973743672498	0.0263754416865084	0.299955165520511	541.370666564601	0.0183761788135591	44.5359600097545	0.0123898892891688	5.22523910541647
IL8RB	0.00414356823631891	0.00275340521182969	0.00473436298879353	0.0201911181725708	0.00497360364594992	0.00436059743855529	0.0125025129974899	0.0146598463110082	6.04472621759495	8.00539887781763	0.0559135328893657	335.139669992984	0.0317870655354332	3.0887708522447
CTDSP1	0.00910404169831681	0.00729161765919993	0.0107525923948157	0.0177469082554728	0.0131582416900084	0.00560797545344112	0.0182672889962801	0.0169889318771582	0.0565776729820975	7.54857865616532	0.0581953794871395	3.36317370448275	0.020877388986391	545.641435044837
DES	0.0046315328047354	0.00625235997615424	0.013173049209929	0.0095612484230172	0.0134396763029236	0.00578234987691968	0.084590353360579	0.171463391464045	5.48837976641848	35.7332617951209	0.0335491396623823	394.182792473732	0.0106919077439057	38.2776028440943
INHA	0.00552477478807068	0.00265293710668099	0.00739370847833252	0.00800820316396186	0.00988319237490306	0.00632340420352619	0.00495587469059141	0.0246720052877441	0.0108673757666753	0.148500010476703	0.0144158618898297	358.992338259487	0.00417044204718913	0.196525911863492
PTMA	0.00907140858067792	0.00583839125308993	0.0161004326272073	0.0112617923470797	0.0142279443000891	0.00725774787251757	0.0146070304711563	0.0209898274747238	0.0366762527495597	69.7804422744016	0.0399144695686461	249.895920868793	0.00924002919734044	113.381445879985
ADAM17	0.0105896596812027	0.0100515444084462	0.0131848248596927	0.0520910631795981	0.0241280589327158	0.00687213434306215	0.0305927466910096	0.0789057444435563	0.0155711283730049	366.951419264409	0.289240482084425	0.221455709591852	0.0663187052470089	92.1959490820079
ODC1	0.0252564264110771	0.0692149762965018	0.0137800101498885	0.00905166595314705	12.9241496264848	0.195127680783844	0.064299844201033	0.0328921758365684	0.00643690649830059	565.411805200191	24.6328615449321	0.845120882265591	2.05109685273785	0.747058370876721
APOB	0.0030695888012584	0.00396723394894898	0.00330603401700794	0.00666273099856268	0.0031651046205801	0.00627770551640881	0.00257645569334353	0.0140402201827947	0.00923059821962533	0.029817845744495	0.0082539026572191	302.51940376805	0.00466550661114167	0.0473608158541175
ADCY3	0.00746912029176161	0.00834725432375523	0.0123704216887237	0.0203484730667139	0.0381787112993643	0.00995958070551167	0.0227108304673506	0.0245979149604513	0.0187768970629094	110.82051866183	0.0840299820890062	4.81600669533113	0.015989972730927	400.448455878339
POMC	0.00914897313635837	0.00652752563721002	0.00982986949469809	0.0215213363659587	0.0179756225840612	0.00692321311890804	0.0132395114657197	0.0348266128775004	0.0264789191916122	12.6509253193006	0.0481765733192361	421.087709355377	0.0138107117775254	67.5241581141426
DNMT3A	0.0085731756226094	0.00883414666634818	0.00755865960532399	0.014893935894682	0.0152594283202748	0.023535458181589	0.00897513143724117	0.025245511784568	0.0234046441903422	1.69344997806068	0.032079939797814	61.7459986441644	0.00773262403200178	408.235605087907
CEBPZ	0.019524475729016	0.00955937512029917	0.0135414280548215	0.0146858604947867	0.0141392138295777	0.00881743090015202	0.0140518070759406	0.0262271255248242	0.0188579929531044	33.5807110104	0.0178463788201731	186.550130909395	0.0183699263170115	188.206960317154
CYP1B1	0.00406861281228789	0.00607236216762083	0.0185490367219449	0.0747455729784392	0.00961853415804619	9.75909949445981	0.00813601586298352	19.7607625647544	0.066606748425721	8.5111193887698	0.0465217426628418	254.715014758494	0.00834535300818199	101.773465496158
SIX2	0.00786085034101793	0.00715627743069146	0.0215388027873145	0.0240566267590415	0.0228464395488603	0.00777531392788867	0.016157236603993	0.0271483825170705	0.0302599618652896	8.16389795085096	0.0261705245672208	265.39487341077	0.0118946930538719	255.233882842552
MTIF2	0.00699464857525276	0.0161190715229195	0.010159041508491	0.00920024262232239	0.0105981994611476	0.00896243061537942	0.0186939598732175	0.018094447816233	0.0196462504080896	6.13782124945659	0.0199761799087336	2.01613602645643	0.0122604662375423	399.872587673242
CCT4	0.0122885998901727	0.0123177462405217	0.0140342389572949	0.0176903969774316	0.0147561684184106	0.00951992280399304	0.0294189101847019	0.0487722525441867	0.0152908221486922	22.4366472850362	0.0191935796424496	0.439903306793012	0.0451333192813788	507.37330544236
GFPT1	0.00616911973850886	0.00776368958146417	0.0172282210908629	0.011963599485967	0.0263116269728688	0.0101194645326012	0.0349121114764241	0.0587932262875443	0.0315208787753065	22.2969594775547	0.0325091425739265	0.338722475055537	0.0581027107329115	533.416665859468
TGFA	0.00474851742214376	0.0198380561059823	0.00800054373703216	0.00679631615530712	0.00645698933239314	0.0270761191240905	0.0213988154991066	0.0143418330041869	0.0390699145406203	411.665942648088	0.0328435350657071	31.3981110648957	0.838442432168829	7.98003805000686
TACR1	0.00293995414178165	0.00371247047483862	0.00490769436114256	0.00586422547739113	0.00341951135780395	0.00520763360536679	0.00553344546330507	0.00736933745470636	6.43370217165097	0.113937105973337	0.286834460956904	336.98502100553	0.00461496919324833	0.219471434047161
CD8A	0.00233297328367152	0.0146437762519275	0.0436170598543867	0.371706515172266	0.0112061201382026	0.0267740484036557	0.00801564702341812	0.0455793964905871	0.0137788805459539	12.4409894635057	20.681630170313	282.337855335088	0.0109199947575596	163.377956656687
FABP1	0.003093397043472	0.00285608966619118	0.00182513319572148	0.00433487715443668	0.00310606493327058	0.00616265100834952	0.00490885726234552	0.010520553468507	0.00826669668529847	0.0466232353396923	0.00958098940370004	280.709275768292	0.00364141584794145	0.0611935777194371
ADRA2B	0.0066626956419586	0.00590176725827108	0.00853571026342887	0.0121308043248806	0.0226749983833839	0.00974822739225739	0.0106678441886549	0.020282540471068	0.0237163581592453	1.39874459557218	0.0290470574926061	426.448664566372	0.00983330471907531	3.26207443063662
SCTR	0.00616185119288518	0.00364616856953756	0.00809660044956774	0.0145963804265989	0.00878355090297582	0.010156931047309	0.00824844583186132	0.0211304113823566	0.0194699848885551	0.35175788367897	0.0193586762436936	416.035593080179	0.00831878917372862	0.625649325865674
NR4A2	0.0125052231409988	0.00356123141632053	0.0061432448577812	2.05363368626058	0.496205292990951	0.00957542104447229	0.00799686755632708	0.0297330426335368	0.200351566185381	354.974464979519	0.0418972438798217	5.45682729977906	0.00729063989609551	89.1847110229601
LRP2	0.00404015770584494	0.00339103041031796	0.00260454375339357	0.00624331337851584	0.00420891851863372	0.0117478495035354	0.00357678637991301	0.0134039955740956	0.00873974283898346	0.0341475467921369	0.00876331597283683	318.902465650056	0.00530584538482225	0.0823370096830088
SP3	0.00740205381626557	0.00788347374039418	0.0112644687199101	0.0238531449943963	0.02145138568303	0.0118673629626665	0.0135499901677308	0.035396534209092	0.023223712529802	1.9386434821031	0.0646801197178063	0.557293815676445	0.0153978800881901	533.675240111188
ATF2	0.00972260159269638	0.00730532301995006	0.0120900493212099	0.0304767518616028	0.0194022023302177	0.0145951685413804	0.015893440374107	0.0353086774655382	0.0243696912629813	2.38405263501797	0.155112518287964	0.267606780770504	0.0237750955315081	609.519424572071
NFE2L2	0.0134601558363572	0.00343658391918427	0.0154191371044432	0.419905600828258	0.182691311539995	0.00693816205166279	0.0242922312868329	0.0223897261355341	0.278075604606684	8.97686788678294	0.0266680545949206	0.987273681205227	0.00692178989909038	616.381315750098
PRKRA	0.0104884739419279	0.00552706708334139	0.00864141624952337	0.017411041122018	0.0169809552363092	0.00884925496708673	0.0153213071293577	0.0247352654294048	0.0211223935742874	40.6377793854478	0.0257837737524335	1.45285546376881	0.0191521033949935	420.266173695184
NEUROD1	0.00260346253909351	0.00298632285597959	0.00121200608114023	0.00504402148555893	0.00753038222904095	0.0030651703798468	0.00467906746032581	0.0134370906196536	0.00560278780035078	0.0364770604181908	0.00684062301483397	277.570406547623	0.00276376028030325	0.0293380532233624
STAT1	0.00517913857272685	0.0222241421273157	0.0325485333484773	1.43807386606722	0.0105458195787072	0.0530093001984233	0.0231665925923341	1.2420670935211	0.00510006349481847	6.42129019885358	0.0916880295610404	0.29399751907484	0.0152918217437382	610.495268379723
HSPD1	0.0102868226835034	0.00878527666156424	0.0129751014207868	0.0165645994212974	0.0146935689570056	0.0116079686646221	0.013360567572819	0.0316918642477647	0.0361822615412203	47.7132688785879	0.0525418046911413	315.763416659652	0.0107121808806144	139.56335469956
IDH1	0.0120785426710242	0.00779285920392673	0.00809484169790042	0.0337120423831042	0.0221131548422994	0.0388741200884983	0.0171362767920585	0.0255696897900813	0.136746157199973	2.61939819386828	0.0165826430889123	1.9021783321763	0.00818483784305624	568.960687700817
IGFBP5	0.0108849425219878	0.00654210698659862	0.0440847459962083	0.00802635313729399	0.180453799824479	0.00710819486336959	0.0244752221954443	14.0945999157321	28.4451507359706	4.86500879439883	0.0389007945677102	7.07813700458149	0.00824231573097393	517.8179919289
EPHA4	0.0357049325229732	0.0139954568495658	1.82245447483471	0.0178807092444146	0.40169664864269	0.00715949214867452	0.00895898753263916	0.0238944775720629	0.0702336555186311	184.077454463448	0.0685374747891764	190.153819806274	0.0644325713863113	98.4134388946853
PAX3	0.00349781150625906	0.00391054223535495	0.0069576001484595	0.00705970814351559	0.0190844077048386	0.00717674110837123	0.0121290551804498	0.0231193476809254	0.00921047959986006	0.308734811102289	0.00890551918966299	350.474239106638	0.00436649009875698	0.398122787230818
SCG2	0.00942800178017339	0.00667170364628099	0.00715093557742943	0.016790641793126	0.0203245103620788	0.00464204125600123	0.00727232405192914	0.195673293225718	0.00594301482176388	0.849713068613079	0.0124914713211221	333.500229065403	0.0152122532564835	1.08440784959577
IRS1	0.00328298380072283	0.00789931541288693	0.0222272717306822	0.0116964432224667	0.0159197873169915	0.00429186811832403	0.0310889598650121	0.118290576639315	0.0100167474424379	302.233143936413	0.028584515103662	148.489094156957	0.0628029228714602	2.79407523057117
ECEL1	0.00721201074041997	0.00440742265606827	0.0108578631087476	0.010649475693202	0.0145833515658024	0.00505698034649769	0.0146995981749773	0.0211808253512713	0.0339866669675818	24.4467353734725	0.0238413699256888	279.231422702559	0.0123495888626653	46.1383240986106
GBX2	0.00868750378330006	0.0082708179719003	0.0134671940224637	0.0151990990077264	0.0108436083923927	0.00887830651865257	0.0189177652190206	0.0124276201420442	0.0374460756502023	28.2266185267921	0.0253719219211319	340.584123763764	0.0103276790500798	67.0279663791834
HES6	0.00742031437728885	0.0058402672913693	0.0243095028900454	0.0144095178008469	0.0152071300039469	0.00423985515171346	0.0200461212012226	0.023503815484734	0.0353258908263387	60.8496123940477	0.0277159146117919	295.207952305575	0.0150800598029024	33.4240866184781
PER2	0.00825192535238208	0.00485350500732467	0.00931122293008899	0.0222365074590257	0.0153843664947285	0.00420405368296122	0.0160733384727509	0.0221718887780143	0.110580665391915	37.5769220599479	0.04999105990483	5.75585910871511	0.0145471747024753	440.660189952356
HDAC4	0.0121587242916774	0.00534927921165238	0.00762387962467522	0.0138760617145781	0.012689763818161	0.0124139986596014	0.011777700720382	0.0165690482943822	0.0412043633155051	70.4105304987521	0.042028682233898	276.452707888647	0.0151756993753151	137.362101253978
VHL	0.0180727343845672	0.0056444042976546	0.0103227602122598	0.0255749439177094	0.0168291509034685	0.0142759884754548	0.0106466996114233	0.0149226364598433	0.0322373070478864	0.634344973663641	2.78014501027669	0.0996882389039213	0.0164600049332917	435.41787727701
PPARG	4.27069145098018	0.00717882846689663	0.0130999525081969	0.0365938223685501	0.0493404484326423	0.00367759230496935	0.00667828947677036	0.0608558110587657	10.2632818712437	0.865201364527346	0.0456751932313958	232.901259405771	0.011411266489647	109.673535498614
NR2C2	0.0095216763889937	0.00674438249839865	0.0134047041153611	0.0199375880470142	0.01760164907747	0.0113964396675852	0.0121265433358118	0.0288976278666328	0.0788703811276574	0.927431844168659	0.103255691155191	1.13030885129383	0.0136419746822998	551.836691616968
RARB	0.419362274828898	0.00409276626108667	0.0254228380034714	0.352588174426397	0.0919427401265145	0.095946209918322	0.00388851748246364	1.22488716514419	0.310592890399656	6.38318516832398	6.5574273327684	220.86541343903	0.00233099665727298	140.74154960225
TGFBR2	0.00401798407594643	0.0129451276949086	0.0737098525402395	0.00604807926587199	0.0104529816271528	0.00442950886238746	0.0175441752840235	1.02002019655927	0.535477036549309	105.943831710734	29.3474447274271	35.3124052086343	0.0194458375199338	397.008652567937
MLH1	0.00697282608020604	0.00808191513111997	0.00832842837812496	0.0255898914312936	0.00881492211710343	0.0132472014629109	0.0103912705444073	0.0207629948297342	0.0308830713964266	0.466025550932403	2.10278137360998	0.383866320069603	0.0103297720564131	428.017241558481
MYD88	0.00836413796409107	0.00847202410397879	0.0187947126192884	0.01087869233399	0.0102797694151659	0.0108202344724442	0.0183864537014393	0.0190349157311415	0.0809083958272788	2.35683310949869	0.346669194502463	3.33818550709201	0.0145962094437086	619.684747966585
CTNNB1	0.0171714082624744	0.00677279151427013	0.0167369629633191	0.0126223751309754	0.0398846988541939	0.00831336485373259	0.0235126230948519	0.138776896154926	0.0407422348778904	10.0193272155869	0.0552471768179826	0.668344447244339	0.0244520285696217	641.118530719161
VIPR1	0.00856361190819809	0.00479395168145389	0.013379026894865	0.0102642391403193	0.0138806483193171	0.0056630368389892	0.0180458697038826	0.0235752490865648	0.0809749679411717	3.77767989917486	0.0385591300761578	412.422437988459	0.0113764750365673	43.4857031051331
TDGF1	0.00437758581812769	0.00318069015905567	0.0035310920007059	0.00687732752615351	0.00258139503279251	0.00274307478835014	0.00384101631986875	0.0287629437628399	0.00633424655135156	4.44483222995229	0.0372376863858028	163.645892056711	0.00731108606801186	21.525444059442
DAG1	0.0063616995564369	0.00427444564698749	0.0158765730806031	0.0231018921702066	0.0195840845495116	0.0131650583851277	0.0201566844508676	0.0246496807373984	0.0288997561425081	17.3045403107273	0.0135498872901364	3.45757417809442	0.0121585885223078	493.975878901392
GNAI2	0.0101691225354642	0.00803173596887503	0.0123062832058551	0.0114446747446701	0.0135985272331841	0.010472089429618	0.0114752907470303	0.082284381690888	0.0340999122409048	0.670390146127396	7.68358284818112	1.47277715910654	0.0173467891442199	592.14465839837
ALAS1	0.0152621881884957	0.0057037364903953	0.00807332294463709	0.0135912745681989	0.00915143258881411	0.00762403169435181	0.0130224135237981	0.0164681604549177	0.0751700238551206	15.7315413742767	0.0266575810169379	4.16203075991781	0.0111014630014858	462.068284933464
ADPRH	0.00729025924571202	0.0165700961466841	0.00637829537034319	0.0126960753603147	0.0096098812432814	0.0384184978085269	0.00820574191163793	0.141875493213716	0.0142234927545724	8.14515024870181	15.4527150625686	346.528587137761	0.0120863557060214	29.4672216931005
TRH	0.00475043167565225	0.00408142250325128	0.00666583232626789	0.0141662906675128	0.0114524770053881	0.00783349146485142	0.00797936600059642	0.024005168860532	0.0210875606051597	0.252849720155562	0.0209074708242179	412.947033072759	0.00626990646674795	1.10858229996411
TF	0.0237596748976467	0.0108355726992551	0.510755321050425	0.0731291953372458	0.00420936537396014	0.00638978524268375	0.012548561904621	0.0149349993964309	11.5168321573108	0.574934241810813	0.0602559396632686	390.702608553969	0.00754175281382374	1.11953255216921
CLDN18	0.00510610750500385	0.00473318268564713	0.00811685955722983	0.0148937411733064	0.00838892352070995	0.00549495197458944	0.00746236387609914	0.0245935968586456	0.0200170905576578	0.171820619112955	0.0478304750695791	418.204254461445	0.00598514102131639	0.335803066390572
TRPC1	0.0031162729068906	0.00546494602707384	0.00454532954333571	0.00843591997678246	0.0116884376913367	0.00609295215210038	0.00701171413162858	0.0585666045943454	0.0210041506832727	48.4522308936079	0.0205515014736832	190.126955279284	0.0228919064684204	94.3269512712415
AGTR1	0.00387906637156587	0.00520662974409071	0.00629276633046822	0.0119865095030524	0.0107367817382939	0.0101982897842356	0.00901883665074187	0.0234192016775976	0.0155762109352913	0.735284238989392	0.0166390972978566	355.067665364615	0.0062481816836227	1.209163620069
MME	0.00445215773846705	0.00689653982441255	0.00728742909654174	0.0555118079251097	0.00984329912031862	0.00206017704029814	0.0121721850533527	18.4051488102756	0.0220245172363593	22.1871505260608	14.8473404254828	322.09884145861	0.0531949603357407	19.1451889390296
IL12A	0.00500148939507314	0.00434151427710969	0.00748423065102852	0.0157752381081435	0.00745666631532694	0.013118411501137	0.00561012854406787	0.0205486503000277	0.0174665959705127	0.151646620676347	0.0137693083748626	372.105312858956	0.00556602549462167	0.175720371469386
SKIL	0.00430057908539094	0.0128165569246677	0.0361039869651096	0.0215240816127095	0.0182146558708964	0.0125930654447419	0.0698390849938715	8.9277897429615	0.0108463022467492	4.22320089017042	0.198281856893461	0.123713803233131	0.0600475687623689	445.114830847497
HES1	0.0180518751850975	0.00791900033791135	0.0129864520347554	0.333149259546073	0.00740087494088916	0.00517136381966448	0.00954318031706744	0.0446995613555742	0.621681201261008	320.22397585285	0.0622723996954099	3.45069690409283	0.0138183975092982	221.90107173191
RAF1	0.00909045632590888	0.00827613153228748	0.0108366553111437	0.0243908095383744	0.0132932001768241	0.0123916452610956	0.0113118632136973	0.0206160256069876	0.196565732394647	0.724827922397276	0.119135725712694	0.269146568984922	0.0152054335048583	553.555625731506
THRB	3.83745917390388	0.0336067958233117	0.0355669312050874	0.01231735234457	0.0176138948464778	0.00634124055127301	0.00593513878852789	0.141419455613419	0.041107818333258	25.7420921545148	0.0359241129224549	231.389381980761	0.0170638499473575	152.560105680999
TOP2B	0.167291260631431	0.00860776729635629	0.0230900695856242	0.0237563106395753	0.102746037902973	0.014131464757644	0.0183130388193024	0.0177589529278654	0.0667831522823707	0.441318334266631	17.1287778050197	0.105026829492745	0.0171429860676316	435.986757326094
ACAA1	0.0216864620246237	0.00655947617185361	0.00804955506704134	0.00948672330459924	0.0124703712243693	0.0053470333055049	0.0141793803400223	0.0171529185631721	0.308616852374791	1.51912870037745	0.0462669429255019	203.084222395856	0.014368559721572	259.549002228114
CCK	0.00609939180110762	0.00464458320088901	0.00921931188446083	0.0142677088650952	0.0125835794937534	0.00598360216501204	0.0127373710959861	0.0285613427622148	0.0202964123946586	1.44567855633521	0.0278896848200544	442.169465416967	0.0108298186180928	2.64179287218164
LTF	0.00444833780111597	0.0128266889006363	8.32419112214215	0.00511917610472906	0.0132172602061575	0.00316077065710232	0.0244831606453729	0.012417048461607	0.1461897629769	2.95015768769747	34.1011075924149	413.368038347397	0.00795285333859808	1.70546182173332
SMARCC1	0.0275227229005861	0.00634847817655648	0.0119592813383767	0.0201286133881919	0.0345536140040072	0.0139972504773705	0.00819438221648498	0.0245036424711481	0.0259307656306746	0.880181094993113	0.244051369779379	0.176443127594024	0.0101487174953624	538.489459764934
CDC25A	0.0105286434686463	0.00698439999390115	0.00684717701260579	0.0233410673418965	0.0123238761895533	0.0164304412684084	0.0079879804828278	0.0166233076919254	0.0116220645431626	13.6400002874688	0.0318181981112558	176.468995710041	0.00760584719221285	200.118839346295
COL7A1	0.00784138845302441	0.00606957616051043	0.017676906654208	0.0309651712435052	0.0244109188215114	0.00933889455435913	0.0223124413248581	0.0643318807780578	0.0111057004808664	304.84448943334	0.0207406342661463	210.629174773119	0.0185981694585814	2.70769081540618
GPX1	0.00702348222170504	0.0149323750870615	0.0104902767538327	0.0278817238792615	0.00964857373572457	0.0392148893030424	0.00730041675670043	0.0139849407530365	0.280956452066497	1.71910725959274	0.522617167115166	474.804265873891	0.00690731620756725	17.4414950529391
RHOA	0.0111979789010317	0.00577305958209879	0.0148006395220412	0.0144091819453642	0.0126618115201077	0.00873904663552569	0.0126957715718285	0.02735681960801	0.349584327989845	4.85382165855456	0.102235441184201	15.788727499911	0.0154945977049415	655.714175444068
RASSF1	0.00488593757682302	0.00845392017890527	0.0115129101551811	0.00932456183776834	0.00805903201156843	0.0109803718117559	0.0103945080916107	0.0232875080736328	0.0287818071874629	1.37245985685842	0.14343976685451	210.576853462526	0.0126411051450883	255.169090871146
CISH	0.00557539903775004	0.00531317392230659	0.0077851004991073	0.0233080174184593	0.00893396640388521	0.00727683232310264	0.012000665191097	0.0205601266818313	0.0381379015704083	4.60586612237521	0.15891150216937	425.038717284921	0.00969022922100633	19.4428903510582
FOXP1	0.00696029368714928	0.00622814138324452	0.0109800347623099	0.0168334855296989	0.00765010322089323	0.00947182670492457	0.0100420394249917	0.0446511357273128	0.2402250281116	12.4700897632763	22.0055757552611	1.2616963470515	0.0241696164095128	497.357666657763
TOMM70A	0.0120732205038723	0.0108361706335405	0.0149162546222433	0.136072275314088	0.0202600406584543	0.00705504029275322	0.0432323480153217	0.0508683690131346	0.0153304291061033	30.3876898293692	0.0228948279950186	0.106893563972985	0.0201102372690645	392.407129605078
CD47	0.00575464318828082	0.00871976683120866	0.00853293125318972	0.0251927434787945	0.0054159952767308	0.0220369262222033	0.0628965460064803	0.0386089550525935	0.0178196204954102	57.8108793711163	10.4568893907693	0.937936203486361	0.0461896778645938	532.237936764518
ITGB5	0.00897049717798761	0.00644177946171639	0.0174675914092039	0.0157311836371841	0.018344795075699	0.0106397347589191	0.0289735281541385	0.236137567974327	0.0450264286802941	541.75963601713	0.0129262450058739	1.27027531465122	0.0152027216849275	2.67666968142958
RBP1	0.00538357509116957	0.0068520909573165	0.207579325607187	0.0501659741221139	0.018370309822895	0.00613787756863409	0.00814693180586036	0.714012869198226	0.00887636027621764	407.170521384556	0.00912635770609505	55.4614824122962	0.0273174950213194	0.363995492801903
PLOD2	0.00511891672387915	0.0420676106496095	0.0102478150370319	11.9005892494099	0.0227803108173146	0.038635044430204	0.0340180052221759	31.0329695633398	0.0198970595353214	405.211408748857	0.0230356302646975	0.254824183511989	0.100241994770057	4.11449726465782
SST	0.00310552828635093	0.00298051192478945	0.0181838186084277	0.0176482931482832	0.0095135315008881	0.00663074239657656	0.0141572549423181	0.0236445413467438	0.00843381316702556	0.169268871460023	0.0370051209283863	365.656705132613	0.00565352883400338	0.694928884995287
BCL6	0.00840087170356623	0.00537052921576056	0.0231155424758663	0.129022925745152	0.0576334208363386	0.00694230981096793	0.013080559803229	0.0334289318422234	0.0166645826779114	0.641276492446635	0.188323802641074	0.229560628602156	0.00957362644678465	506.911236765275
CLDN1	0.0304076848320409	0.0118145085341993	0.0381986817818163	3.82412215031134	0.0237343435615285	0.0260393196164335	0.00398322107587121	0.463370605082627	0.0335062933164563	79.2069990320245	0.0582475553357718	39.4342148181724	0.0702329451964418	595.966791733257
TFRC	0.00903280032284044	0.0406127153406217	0.0222129830048136	6.11450300700537	0.968345191405603	0.0575785284181504	0.0901757428000733	1.54095677318382	0.00641138181494201	24.1017254544221	0.0238592793929164	0.194996675585388	0.0584948983471703	532.339534964054
FGFR3	0.010932257024047	0.00368469709864119	0.00930148120739162	0.820117146718392	0.0141404316192759	0.00469095546973056	0.00912733202357474	0.0164764890429706	4.1674675474295	450.359543441979	0.0392567550064024	34.6949245402138	0.00784406414465228	60.2307676022769
ADD1	0.00829687114019141	0.00844635790501269	0.00993962095061122	0.00673418488746395	0.0103097491916064	0.00627569009243466	0.0131412396555247	0.0236985917734536	0.125737516963122	7.14667670922619	0.0433089347369473	6.86209318862761	0.0157745723452761	521.141119924611
MSX1	0.00616506082337853	0.00577463727293023	0.0185817818339696	0.00875201084568121	0.0158823237568501	0.00392342406386804	0.0193809595607891	0.0214082317784099	0.0503479960974383	53.3989934158165	0.0463471760077807	293.49579685795	0.0174550780117948	134.395408333148
CPEB2	0.00670378998722513	0.00662167360541977	0.008903998601413	0.00775767626001244	0.00541764533837073	0.0141625819261483	0.079398319686922	0.0132357012732096	9.65049473945955	395.654382753919	0.540394951380126	4.75258929315037	0.112007516480741	53.7279956337695
SLC34A2	0.00461952563094344	0.00668263391074355	17.1698957434173	0.0196235408966035	0.0351308356167845	0.00648978854696752	0.014108608532485	0.041988103066912	0.0148853220177589	1.32510142836337	11.6539133339386	377.501378922232	0.00683953531407829	3.49226970157945
KLF3	0.0190546513734607	0.00748316528251148	0.0126236662421651	0.0869619376646553	0.0228518862078106	0.00689436418225045	0.0238800333771949	0.0236072372424053	0.782689144415731	219.374235527652	0.0627357675732753	0.524508155986714	0.0215636411039327	364.814466797224
PDGFRA	0.00740406995438328	0.0048183259724854	0.0131899993044999	0.00864274735109841	0.0150513671872012	0.00624498573791386	0.00716254616518408	0.0798248549458745	0.322260385580891	4.50602072811008	0.0671074072541946	20.0938174222619	0.0107881562172372	452.237662190048
KIT	0.00333383702758912	0.00331298849917361	0.0349620403651616	0.0847697971909068	0.0391825931515141	0.00571480616023967	0.00398316416789309	0.136715385540655	0.245072946867077	28.4452672775783	16.7154282763359	270.637927978378	0.00522777674368437	67.1059442566371
CCNG2	0.0162342519600646	0.00559030704778335	0.00578794843686314	0.0172583547497767	0.00747751739936329	0.00918894486072607	0.015845399495844	0.0156904827662185	1.45003516756886	58.7621393004871	18.5736355404655	151.450429924924	0.022606182032099	257.870323556281
ATOH1	0.00595591004051634	0.0121425349573894	0.0109237150711794	0.0252242416516241	0.00751068904969112	0.00204896488530356	0.0412740488034435	0.0226288317728925	0.0263243828750533	10.271114472863	0.0633231212699551	349.907452509511	0.0263181800909135	14.1121233703959
COX7A2	0.00798270173681807	0.00826480229497208	0.00899835457218033	0.022165835867781	0.0101698328559526	0.00676088973393715	0.017233358315463	0.0186537229994227	0.0763837392478212	15.3581984065482	0.023349271921721	0.298220417438965	0.0164110303667456	345.330189707388
NFKB1	0.00780859115746273	0.00897404647187348	0.0172119117177528	0.0271912948017134	0.00918765042982355	0.0130483192484526	0.0479171863151703	0.0362730899499297	0.015163681210987	2.28701593261354	0.247082529328966	0.143261401047655	0.100236443211248	525.439382282772
FGF2	0.00507205596285052	0.0884198297905911	0.0282145072506596	0.0047877282426715	0.0171053903266755	0.0137938601499552	0.00554566405569035	0.0346046824838018	0.0372070725099612	0.963585138429556	0.044027580173003	132.933310046709	0.0240860640472135	225.455620793363
CCRN4L	0.00458352654846387	0.00660499089813005	0.011442072254046	0.00765804310144824	0.0107089254784624	0.0172162858885458	0.0144505063973973	0.0334599175807213	0.0184929934270914	435.520446873587	0.261540421410028	5.07843715729489	0.0226016600058997	26.5651172208151
TLR2	0.00241389045136588	0.00700324114916606	0.00848127326871551	0.0681768869715991	0.00531393937017975	0.00588873584823033	0.0037897879449499	1.77065698579575	0.0110250358195742	0.926608745440956	0.506678416122119	2.37425616771687	0.193406354234118	422.02296894563
ING2	0.00598218138489153	0.00316871053748434	0.00350459349471696	0.037321843284374	0.00975738440451693	0.00433495134980781	0.0120992769585826	0.0408962769415583	0.0108245203909442	115.127840490956	0.0165953017875466	35.044528489228	0.0149687388878123	243.611135373269
CRMP1	0.0142539430978873	0.0145710626092636	0.0198686891919698	0.0118305180764556	0.148692903456959	0.00583905169146855	0.0464377326102072	0.0414470587117204	0.0188704230811984	81.3555676098861	0.0159150686160752	258.143910429403	0.0192472389618009	107.916089671181
TLR10	0.00195960369124315	0.00713204787717524	0.00880429048927459	0.0196914179680397	0.00295369011559562	0.00627512710190976	0.00640873176066338	0.00639498040986214	0.0273314318729904	0.404566929099657	63.7131793069731	292.094107486821	0.0179517870139592	0.560095717780046
RFC1	0.0051562153784727	0.0118032401918693	0.00924946993252336	0.0596333097206606	0.012861003021102	0.0109642472884964	0.0105488573272187	0.0323939798022994	0.0151945926671446	0.318682006613393	0.772262333917223	0.139407902161065	0.0168788024574568	485.379647629174
UGDH	0.0148998163010224	0.0144102739254071	0.0249473572939119	0.0261133572681206	1.62706398072852	0.00460297746897772	0.00623411007924167	0.209507426187457	0.0269341622424156	486.702330114583	0.0476771316756664	0.439243410640272	0.0188410319883721	12.4148180477504
PPAT	0.0163166346298722	0.0118580279236101	0.005985758671725	0.0102683368807817	0.0181746777798848	0.00715059850810519	0.0440674448906347	0.0137343338531391	0.0122728830421338	12.9177748561051	0.00769288459200367	0.922448703051224	0.019237109748093	370.112034952822
PF4	0.0043793740420966	0.0100340991787678	0.0159789281852031	0.00430241346700626	0.00592955686555986	0.00171547608571408	0.00861505175336638	0.023662983909186	0.00769318389687784	38.3627877761438	0.00904883938140824	143.356272239785	0.00560594596282897	5.44578975884572
CXCL5	0.00670715048057469	0.00880200661757897	0.0100648273598584	0.0161549586334183	0.012427327840085	0.00695137873979766	0.0174248610715136	0.0349772786313683	0.0260105868972075	1.66874546091108	0.0155919743374992	438.537802678067	0.040170133063756	2.01195724283397
CXCL3	0.00649904322649715	0.00626618587722736	0.0136340040960308	0.0154712939204413	0.0134115380908023	0.0112132299617043	0.0253727885085967	0.0768672296854498	0.00807627376160676	6.74797131328217	0.0147188611822098	368.692529511248	0.0241427361229867	3.29286509456129
CXCL2	0.00416563656527886	0.0483330824880618	0.00406838798340532	0.0109341389213387	0.0105513938654761	0.0254496288328812	0.0116937863920355	0.0337783180009065	0.0104811414049656	39.3482015655405	0.0182057866313997	228.751326654521	0.590228516072378	17.2478656695356
HPSE	0.00725621641022636	0.00377672753582683	0.00748381578165092	0.0109787748571605	0.0145887618499407	0.00492022904304098	0.0233818910835267	0.0192837834867776	0.0460230457585803	75.4018384465123	0.0206202816897036	34.0412830465052	0.0203780186016719	304.097213118327
NKX6-1	0.00514589719905748	0.00592302450564297	0.0150874699297346	0.0202143854407319	0.0106803750886677	0.00729038254031895	0.0158827700937141	0.0264192073926769	0.0206028545549666	6.48868020864916	0.0159625714674918	395.493163403209	0.0175368405032227	9.46788648488446
ABCG2	0.00269942633869408	0.00321318172678935	0.00422425721941232	0.0114435741526837	0.00433950077651405	0.00972634412704381	0.00474978641450689	0.0122252246761619	0.0219857616352348	0.0819603193345557	0.0600959743273479	324.218924154806	0.00366393696741298	0.283656502453612
SNCA	0.00613794680062725	0.0176859041456589	0.0178138899541738	0.00387531809784774	0.395979149584601	0.0135995241440394	0.0308090939611155	0.278005647717922	0.143554939243496	13.6275302800675	0.0513875362891064	385.128403551127	0.024568985663993	44.4916342344145
EIF4E	0.29104115364447	0.00669210541568766	0.00292277480189978	0.0115004307159977	0.00420115420349964	0.00332242952582517	0.0414197135577405	0.0325534729399743	0.00856725698559413	71.6444725205557	0.0333058196853032	84.886491058294	0.0345589098128843	99.2453232256284
ADH5	0.0118113438708826	0.00498402444541348	0.0114260147361914	0.0841091814893504	0.0131606191881477	0.00998800126879847	0.0139433289021341	0.0505032670539126	0.0132231229669895	8.52248252131464	0.0154531722446758	148.528267069973	0.00859514675688855	349.466452667411
LEF1	0.0257013364865764	0.0796214971306871	0.0115018322537588	0.00750078053350727	1.16059575000686	0.010952331873854	0.0143728777955747	0.207473197687546	0.0312170251388601	1.68833603543676	38.1378174965899	66.8891769276263	0.0051302041147388	391.779890122463
CASP6	0.0182932274217708	0.00496249307749412	0.00961574793116037	0.00680505035524192	0.0196546984318849	0.00830014098263286	0.0150962713937753	0.106520228356985	0.0108961270430072	8.51851801642839	0.0110424119221249	1.56464439189567	0.0104536461473737	319.307999647602
PITX2	0.00431468418878855	0.00491210106747908	0.00589568394454235	0.0161753354401014	0.029112987845783	0.007316095097592	0.0188642591397741	0.0537030859487561	0.033875009593157	64.3455375934794	0.020142188340296	351.201238546617	0.0183902215880322	11.1701922486418
NEUROG2	0.00371683049288954	0.00451453857391926	0.00879387595194301	0.0160622336002278	0.00885786401287547	0.00702647963022483	0.0112473374321135	0.0173521951501773	0.0171941620595917	1.96870896820449	0.020080362977222	355.670508309103	0.00942015669397207	2.7395594986741
CCNA2	0.00998290673756706	0.0124435182270928	0.00785479345225096	0.0396143325224655	0.0127259924360439	0.00945717590678555	0.0109986240306149	0.0464994782039804	0.0160140682325346	3.27682218693534	0.0391750655100542	0.388669213342932	0.0276235584488728	516.646601225869
CLGN	0.00245497928516625	0.00321583663258225	0.0090771425135226	0.304639068098332	0.0072147845235116	0.00306150049387797	0.00373643940535775	0.00849258943230695	0.0213462422591474	7.26167909891787	0.00892595628158822	133.997029482415	0.00457492280371925	83.2545226214605
UCP1	0.00241446006511015	0.00354900290160848	0.00389601010629894	0.00936225587114552	0.00424789051649172	0.0109089248768475	0.0058370056829322	0.0210205476388817	0.0136615336502399	0.0756736312828178	0.0148580369479457	316.140505004292	0.00422691335354744	0.133454601157152
PDGFC	0.0272307855528044	0.6650217834442	0.0221114426361278	0.00666230752593704	0.0139490222361955	0.0124428229983449	0.00858620805828136	16.5729391839126	0.0207654682846009	75.5819972662999	0.0241727148865964	274.338917894014	6.20190042998836	10.7075245644148
HAND2	0.0105224670931604	0.00660707493721086	0.011376930759734	0.0130050844553512	0.0119363848189445	0.00496301150239436	0.0131892873239623	0.0158568205787867	0.0611582978596016	36.2413368900407	0.0971866004069065	273.500643643637	0.0114665368654513	144.872008511791
ACSL1	0.0121907992991635	0.00383568723710907	0.0115808100728222	0.0273809663791151	0.0231765167099136	0.0039327369692588	0.133081955598209	0.0310985658392126	0.311403148694609	13.3010707291483	0.0208317237219994	0.349034029889614	0.0246629130866476	490.143353401647
CCT5	0.0126942649158604	0.0185841412213888	0.0238730534662377	0.0219306232100578	0.0454336705275616	0.0176652862467128	0.0781865805146657	0.0550028622910527	0.0135169194859744	466.315471400379	0.227297290413149	0.26920010194067	0.0592033857939363	93.8577522523865
SUB1	0.0102463509037261	0.00432734254183225	0.00521106296476919	0.0116712816618592	0.00641261067622174	0.00431620128310611	0.143385824237404	0.0199110775464546	0.0111955445877078	4.06286317467676	0.0837636576834519	0.316782200778077	0.125550763908386	365.668009011612
SKP2	0.00783070990720064	0.00905884166992011	0.0138274024655228	0.0216266139864456	0.0196294680683517	0.022663267089569	0.0487176481638638	0.0433321260822954	0.0141227725142096	42.9532653562731	0.0272279137795531	0.463474643863975	0.0170371404764944	532.198533750062
GHR	0.00233339031572621	0.0151158675204008	0.00366805063133504	0.0318843993903033	2.15506222015859	0.00449636770905694	0.00952999347641038	0.149032564565771	0.04077241304098	31.2004176012014	0.0110037520098116	236.127517652565	0.00954993609591245	64.7751010522983
CCNB1	0.0142509893043681	0.0417664195290692	0.0197072162529385	0.238690115402232	0.0110853569034573	0.014905510473799	0.0133112427309507	0.0445444317186702	0.0100407190259237	6.44118963625127	0.0163880551234017	0.425116597698943	0.029741794978297	474.701388546361
HMGCR	0.0338564049213857	0.0135791420648245	0.0100153628276336	0.0121312595118038	0.00964370343615224	0.0228222432609541	0.0442921972458513	0.0149860326007438	1.00858037620722	224.805093615277	0.220896459125627	0.234802721519927	0.11733106960048	263.488900961632
F2R	0.0321311537493154	0.00478334897622363	0.00838441831232961	0.00660691038911905	0.0346134705530956	0.00861607836829062	0.0121447686528045	17.8061577729028	0.017112624742926	83.3650364528794	0.0270657324973305	13.1258061368096	0.0129154907097788	330.389463622246
AGGF1	0.00641169036661829	0.00714304443355814	0.00704691886097721	0.00947806669758074	0.00883181099055393	0.0084835240598845	0.010338591075993	0.0122676944892053	0.0566217660081186	0.51538592794871	0.0577998037375612	3.32381199630439	0.0101054080313188	434.550651850431
RASA1	0.0147840342522142	0.017666277340565	0.0072366932560477	0.017609514601422	0.00661328992410534	0.00951946489219612	0.00894188348327484	0.0259761360906621	0.100210020767896	0.772619490825727	1.06729907371373	0.135931671681053	0.0298175473962392	477.100440176356
APC	0.0160822418127459	0.00872183280921826	0.00603061580249916	0.0116556760462233	0.0151830749056453	0.0116534481312961	0.00808891912701639	0.013035621743341	0.0981911415508546	0.773543796029231	0.0390837766351555	0.275864817483765	0.00882530395124374	383.887867461728
TCF7	0.00564923176506973	0.0132970521054944	0.0198907520213941	0.00931523380931632	0.00768738605645826	0.00620140169377027	0.0154870408718291	0.0209181839506509	0.0481638871788124	28.2487775696277	24.0339250178925	378.986313254545	0.0223025662209087	47.0034279967589
EGR1	0.0170867019502227	0.00606479326644566	0.00705748539697688	0.0263011363758826	0.0190100794987319	0.00907377131597114	0.0171959294336904	0.0245362764093106	21.0795276380098	44.1100906702756	0.0606326796833427	1.36133766116917	0.0213028947415748	580.118815752311
ADRB2	0.00416185597312792	0.0185468187216589	0.0117455096068225	0.0204150496159463	0.0058726869944934	0.0250291132210048	0.0177540245483155	0.0213306133326759	0.180977329820656	37.6918387858127	0.087950739038367	400.156819577572	0.111177529205354	33.1512105521826
ADRA1B	0.00675837421159528	0.108734740474672	0.014149964663033	0.0158494388080087	0.0144705189779392	0.406894204289847	0.00984333860187529	0.0263085497188264	0.0157612175487992	6.69139120353977	0.0633849075432141	405.14061727542	0.0353119527687658	48.1689835550009
PTTG1	0.0129971282668917	0.0123004581245001	0.0108014005192993	0.0443987530917654	0.0114370874630279	0.0177146519274604	0.0136640526967695	0.0346564304726294	0.024301191274212	5.64120867687828	0.0207713490472962	9.86611110170163	0.0130783742178672	570.512085910318
GABRG2	0.00297678568163102	0.00782270364756071	0.00174117540186484	0.0067155604453105	0.00543924936884754	0.00702709750281905	0.00498272248899181	0.0147038378136504	0.00622676581878575	0.0527867469932414	0.0074250392507891	285.367073138828	0.0059624418227384	0.0514771202404938
CCNG1	0.0328375619968189	0.00789586096208413	0.00921698245590466	0.0266387732968276	0.0111046146114727	0.0233436327993664	0.00790284945382441	0.0280117392726051	0.174454316714248	1.49701438410008	18.0584143501485	0.665449030298649	0.0145797051268763	526.462033845119
NPM1	0.00579410858778553	0.0125426268035618	0.00386411516609709	0.00403542760086006	0.00949095674305053	1.93190323556226	0.0156642591305496	0.03953265471276	0.00678639557900995	8.92386091104902	0.0167354466882487	238.231083600723	0.0754960717901244	3.01512780374629
FGFR4	0.00653120911447982	0.00881493923437961	0.0102615851833829	0.0100731368727045	0.0134158260721992	0.00943096432065825	0.0101754230512058	0.0244740987925575	0.0228541289726195	4.11132992614576	0.0272923881391825	411.60758585309	0.0166202734807899	4.08177601773344
SLC9A3	0.00591399002255173	0.00649629945827924	0.0166367546658531	0.0101064255290539	0.0240965072303569	0.00474590358951263	0.0131935193571609	0.0288561987728907	0.0523309475566484	27.5460031681034	0.0283266210921881	360.384427220256	0.0168265116696333	19.8307595183011
TERT	0.00647485637565364	0.00672713037786725	0.011114188673275	0.0177038532972258	0.0118095319715222	0.00703358057433907	0.0128246699878043	0.0277141572157535	0.0169127462276517	8.16976473230737	0.0399409764333693	434.48492807318	0.0102438427944772	14.1377971712085
SLC6A3	0.00474555370693586	0.0047223792478655	0.00961873094648684	0.0103943378420778	0.00903425395920908	0.00583895897653332	0.0112035934099772	0.0249957099782072	0.0205498903939708	0.422229101382258	0.0247570145899773	430.073829523986	0.0107523720465681	0.827699094768421
DAP	0.00443384888982658	0.0064655186094758	0.0177366108325464	0.0166603125332289	0.0164341267295942	0.010539015526304	0.0363884824667355	0.0859695335415207	0.0192993684678779	18.1854501915313	0.0536649691243724	1.86516720924747	0.0401572544133941	542.330534161677
HMGCS1	0.0119766079116078	0.00969487701696511	0.00664196553591537	0.026415466852157	0.01452784961699	0.0442062576265891	0.183618175194722	0.01307808209842	12.8387609948174	493.632166229559	0.0511290356171167	0.473170162842189	0.121131868027385	13.6807659591009
IL6ST	0.00974069323559668	0.00647826377653198	0.0212737970376598	0.0307674751789897	0.00966340735457541	0.0151214570729513	0.0106411143246143	0.0924140704385383	0.160065213309221	0.183267737817475	23.3815113255512	0.35806803537171	0.0633635282366347	526.976416640543
FOXD1	0.00584476517396905	0.0054167507754323	0.0137850587565628	0.0228058910019301	0.0106971825640121	0.00353910462398496	0.0134337737552337	0.0124492695519973	0.03991314806162	190.122867074345	0.0581120819047139	177.097017443261	0.0228830213387797	44.1153016991343
MEF2C	0.00405085898774201	0.00529042403372231	0.0132284030285683	0.0108498105711928	0.0671992590284787	0.00625450612628597	0.0277335466824402	0.186971183241717	0.908108314288012	0.928253146104768	58.1760896295111	209.817769384771	0.00571250148786099	254.915313902221
PCSK1	0.00305341123921162	0.00455344656955593	0.00783238391618391	0.00846793145040084	0.0115786302250023	0.00653702195023842	0.0127810056014967	0.145334303630096	0.00752092687179463	0.415121604241699	0.0129981451495452	301.978212496047	0.0217043659285949	0.598032507390887
LOX	0.130215991679229	0.0342207348888532	0.00915763538024307	0.0633760607804409	0.00750594095788526	0.00557664376758589	0.0153501767816223	33.4141715908526	0.0171796822563517	395.373808006407	0.0134709674105961	10.0631217908702	0.0249888671644769	1.7046919373387
IRF1	0.00538964974472673	0.0145922934979855	0.0195000312894901	0.113954763345942	0.0101696074669653	0.25879310938942	0.00862667883812805	0.0223092482772893	0.0167807767365516	0.373026108775117	0.494929670321444	0.576099601235895	0.00852872073447108	471.422031489796
PPP2CA	0.0107235228591776	0.00945868320505893	0.0128038779814315	0.0114106783604878	0.0115678170629857	0.00912926482712077	0.0243782654322773	0.0306802439218246	0.072496350267489	6.11492043678068	0.101947384105364	0.556827602352249	0.0394695033548613	590.470085883985
HBEGF	0.0122707187679748	0.00521831549947797	0.0040574561897632	0.00868418388640163	0.018263752357208	0.0116944879219304	0.0196897218491277	0.0143697317760323	0.36124325505872	456.61424016624	0.0237537462386728	73.864381189108	0.13116503330453	2.85739028517655
TAF7	0.0213981427941571	0.00569160157317466	0.00527065127963269	0.0134372487611534	0.0079862329206302	0.00516643787125065	0.0094357972121773	0.020377952958661	0.0155491504145164	0.948992140864276	0.238500221415273	0.204443885365536	0.0232970838425989	399.391615770561
HTR4	0.00322647294039884	0.00431416897116649	0.00316951233325364	0.00698994499485738	0.0041109456739022	0.0284581447141372	0.0037478539424163	0.011068627193628	0.0152085316257757	0.0377315912671834	0.015542605289133	351.321945717267	0.00362645287104578	0.0823822853365135
CSNK1A1	0.0186131749547273	0.0196613492145916	0.0136506735553971	0.0358682544329779	0.00843315943242828	0.0139035543900254	0.0442653024942528	0.0450764420506228	0.0649142737374387	309.482791242055	0.4391457492952	0.238978786265845	0.134332374479791	252.333790465124
PDGFRB	0.00897624560054061	0.00395540235346407	0.0167561715210762	0.00452859324491188	0.0627948667048304	0.00517004567022556	0.0135291962578106	9.08393284191875	0.0735260574887235	33.5420556178221	0.100468204385621	28.9912852750231	0.00968103729938919	442.384874108343
CD74	0.00696545596766206	0.0150159104038039	0.0371885291563112	0.137188374561	0.0155447865743099	0.039131610957372	0.00601913835290974	0.317844237608168	0.0412036265044481	0.522255277372576	39.938600649939	16.0757997804573	0.0100969947808787	662.512968156046
SPARC	0.0218834956962185	0.0059419779260077	0.0122986510291753	0.0159074589349273	0.0412830793916456	0.0101156631377394	0.0232731856872559	33.8324242903918	0.0462174814001691	32.3026576059331	0.0319024222413796	10.7074273251587	0.0109323061017438	625.496978142925
HAND1	0.00557930466697902	0.00405403024264294	0.00767817540860616	0.0198769543313972	0.00446358756198021	0.00538653964492738	0.0115797158100733	0.0268920688504727	0.0217320046875913	0.316507244900632	0.0100033278464293	401.700888828022	0.0141210070618329	0.348849691327626
DUSP1	0.0121032684289328	0.0132694320102176	0.0149387635935538	0.00822458022019137	0.0188876740056627	0.0158876376075369	0.0208402338700471	0.0405448490038724	8.17044321285463	213.861335814945	3.29157539544043	1.2228749609337	0.040446099721286	477.790572057992
NKX2-5	0.00795995961378483	0.0187040919936003	0.0108879622997666	0.0104415214968855	0.0305297534871855	0.0214096883830563	0.0125380737581153	0.0269368524630566	0.0232029783699599	11.0606781983376	0.025701869641129	416.013136655711	0.0213068844194773	28.0983377943278
DRD1	0.00435058234282058	0.00423898085096831	0.00571704268454787	0.00704379585323268	0.00348686618317035	0.00524421759449512	0.00930434938369323	0.0142258487059008	0.0181738471101215	0.261181449801253	0.0137959242741975	352.282341213566	0.00782588179682179	0.288962029012887
GRM6	0.0056068421277588	0.00312708291585607	0.00900727290867454	0.00869566812895281	0.00773380109842933	0.00601865587290969	0.00763672166374152	0.0174046167395796	0.0295306672613849	0.531315406463465	0.021027214627324	393.234735433022	0.0110474827286486	0.593120380594241
IRF4	0.0144965870619404	0.00995000783792013	0.0285793834467196	0.0243466615687071	0.35541295878414	0.00573118402758668	0.0110255854009526	0.0435208577593151	0.0220414660651937	11.5508245816268	38.6633404687925	278.125999777096	0.0103625416564511	162.144890497918
FOXC1	0.00533218171217422	0.00613450282741089	0.0231908801306858	0.010274168865166	0.017276061266443	0.00905783952821195	0.0153366076591267	0.0338294189221504	0.0588357428309443	56.0525063669589	0.0342634327652052	217.49715549151	0.0211305200562384	235.207169470487
NQO2	0.0108286945417693	0.00591466806112455	0.00746553275438515	0.0185152338184503	0.0138386754157329	0.00734879670420715	0.025877659152112	0.0442039872093767	0.115379635029275	108.523275448525	0.0528014260227141	0.861501787192836	0.0184336850877421	373.98838589415
EDN1	0.00836129526141572	0.00591514571343287	0.00910699844098663	0.00773127200760021	0.0091707324057524	0.0146495921294006	0.0189156644822858	0.0347479068316489	0.164356725668112	273.50668433134	0.0239161521126549	174.161463274167	0.00836411566950415	4.30601527527586
ID4	0.045004013860566	0.00604260394730214	0.00663412085708132	0.0172478901785502	0.0178133518894408	0.00847393749892192	0.0101779010491311	0.024001754991013	4.88236636770879	32.3507324539373	0.0193202600345881	153.684165504449	0.0155971086789757	232.41793064673
E2F3	0.0165301658681335	0.00735414537359412	0.00694535801030007	0.0154947306208192	0.0160739002060142	0.0124684465219078	0.0189413001384866	0.103555299562588	0.00612944626622662	3.74748223975929	0.0154535655726019	31.5374833863065	0.00977551617658138	370.558589918949
MOG	0.00243432563554959	0.00302591293719139	0.00339304071691884	0.00729909236856258	0.00353438776350452	0.00464151174390113	0.00686239296867334	0.0109703004290858	0.0123798064562769	0.0672242046410589	0.0151916780691292	348.274309205327	0.00619007224796479	0.0600475299097764
C6orf134	0.0091097938648421	0.00714017487667777	0.00808553064865367	0.0171925776446832	0.0177963939915874	0.00967089457855918	0.010191697436123	0.034922516377712	0.022491648648408	30.9194692764468	0.0275695922944804	192.988585905931	0.013183617526197	214.140059575274
LTA	0.00448391015487696	0.004745373276338	0.00636433161993579	0.00644290400089431	0.00790705833535801	0.0108708100701887	0.00726017537281671	0.0122578514682081	0.0169135602489187	0.250982537489223	21.7539977719161	410.29964777619	0.0074007750193738	0.387556161933704
TNF	0.00314673922332854	0.00687232400971997	0.00533032594499301	0.0134845781112248	0.00540980607932275	0.00757428921552234	0.0162391417742441	0.0164897663916032	0.0222321562273054	5.04371758402845	8.89919035170978	388.076339870197	0.0324004760704309	9.89438852547235
HSPA1A	0.00649617039701104	0.0137057855633649	0.0171176862781036	0.0336038551887924	0.0289811796670348	0.130403558013559	0.01999410061582	0.0268052986200676	0.306547643543984	13.2793858132262	0.0209067776698049	1.79649030598449	0.0152632639357236	626.704103744569
CYP21A2	0.00524228879196409	0.00401270164095935	0.00517008241064199	0.00902849750538701	0.00584753397637977	0.00755198378193764	0.00653940638695408	0.0176385147825726	0.0166888721347114	0.222221140383746	0.0164714050319568	395.873671181579	0.00767487120224303	0.649287358718774
PSMB9	0.00461270523580655	0.0121750732434396	0.0261639321652919	1.63744128330673	0.00843020431329838	0.0652904389964648	0.0142513302352158	0.0687303618852541	0.00720850285530594	12.6431299826485	16.4860818810111	2.276043874326	0.010760151934239	556.790958328328
HSD17B8	0.00257547611945937	0.00508485488472164	0.0115785039692396	0.0199357152197556	0.013508175093802	0.006740746081132	0.0139981716752714	0.0200489228377615	0.093495954131074	88.2665006299755	0.0459004463106036	226.097695296054	0.0122904371244095	132.13724974649
CDKN1A	0.00529821087760866	0.0308878710384329	0.00797652798388585	0.0243723435877074	0.0126832369524668	0.0677525657275121	0.00956583838508539	0.0314283569614392	0.028909329210641	509.636583383581	0.028658534710693	13.3639029720919	0.0103748899805921	17.8755263156528
PIM1	0.00499642466538827	0.00786317584688561	0.00623056000830831	0.0200658058840981	0.00702678517177174	0.00489554709622123	0.0146641534980304	0.0568528992858315	13.645934225694	101.681739038737	0.269487818837752	62.9782502794621	0.0549290327587899	415.418096617537
SRF	0.00969679545611319	0.00694955766202258	0.0166784431519497	0.0137926910250903	0.0232219975294624	0.00904752163188391	0.0173599813510303	0.0341647311214315	0.0284704701361729	9.54639202365711	0.032389094120112	3.89848017840325	0.0153687547111017	564.327355163068
PNRC1	0.00728102745532674	0.00845683805721546	0.0119542326178402	0.0107617934099945	0.0148163523376405	0.070342947439395	0.0164149447326897	0.0160990390400522	0.0638979980137745	0.463877351304184	0.773530986007395	39.8249543942771	0.0100963496692914	579.950657909126
POU3F2	0.0062387945207799	0.00335001966281908	0.00930144926960892	0.0119599497287138	0.00927551332446642	0.00583632526718557	0.0218854812418288	0.028957934993524	0.0431644433834737	21.6492315551844	0.023545705975718	356.727039798116	0.0148275772000766	61.7654173345646
PRDM1	0.00741278984681218	0.00498924907120705	0.00888043173590529	0.0174847658546267	0.00504423105774835	0.00580705036294035	0.0349087438659476	0.0375869628795143	3.82072600132723	44.5912968689179	0.0349524714672797	28.4999059297244	0.0901962693088122	468.937809194908
MARCKS	0.00964120199645565	0.00733371180189601	0.0125504702414667	0.0156524363339424	0.0176052174122487	0.0210216832975882	0.0162733516251058	0.0558396014018097	0.0315012644944222	36.4919470646423	0.0264490684995695	9.10372429882698	0.0209028821490079	524.069343627923
HSF2	0.00472053416813627	0.00467970373919671	0.00643452681794329	0.00570776192945855	0.0125493150637608	0.00838548750106121	0.00849973341753766	0.0219198119920434	0.018842022252408	2.38903593771599	0.0172987154761536	24.0676186928928	0.00821177635758882	332.44375238992
HEY2	0.00500663644943004	0.0052219770340184	0.0102522606253736	0.0314355105679538	0.159984224838981	0.00519115409776227	0.0348250180455507	0.0671868954228871	0.0216584780302985	13.1992110691739	0.0203830354347801	334.809411981622	0.00512842943731315	35.0130081859277
MYB	0.00253420690945057	0.113515999681841	0.0534892930741787	0.278612919947165	0.835524511771213	5.26040745106828	0.00290268943120551	0.0129497083137266	0.461621739568423	0.449183861568951	8.64162011693497	5.38910977963674	0.00321637043892599	372.426920019146
TNFAIP3	0.00412564882712335	0.0146775059618705	0.00813644763980293	0.0452186993542784	0.0130340888400669	4.78240879312999	0.030767659146628	0.399963239995895	0.0125892510591204	534.308525708428	29.2377435840014	0.377616048086909	0.0465188156289197	0.710256987324005
ULBP1	0.00493196634733179	0.554627695233097	0.275337121286115	0.00730940801960743	17.419132889542	1.8332132191207	0.24188918762687	0.426501217739893	0.0029780895639701	0.146418277052533	0.00519631635097493	366.025415014753	0.0308535124678235	0.166067809039999
ESR1	0.00407301729199101	0.00912605901424443	0.00993160998182531	0.0239512807868411	0.00579920071267517	0.0124826058875192	0.00918598212534197	0.0427089304750342	0.0248731328667286	1.26482613287963	0.115320144992758	362.408854450411	0.0120052233867986	24.1041331045417
ACAT2	0.0151817287174705	0.00912971509879558	0.00525602852338134	0.021607283107227	0.00450153981642752	0.013442447345684	0.0281104424263401	0.0118042602762398	0.0368018352989188	23.5499095580077	0.0204331213044345	32.8326516968547	0.047102303682257	348.438557175709
IGF2R	0.010533689333288	0.00954590658525454	0.0117342805498349	0.0153041599734106	0.0160274536139823	0.0254832765221368	0.014319205264751	0.0531760872088233	0.018624083578442	488.502774565101	0.100005978204258	1.09606204155283	0.00955494830529363	60.7707514524609
TBP	0.0059754982237996	0.00837117393324598	0.012062143574166	0.0159568050198284	0.0103148750132842	0.00869358223614865	0.0112162785756107	0.0288003653961637	0.0285279598019796	11.0917379085695	0.0448564537153361	1.93839759738892	0.0153495633161763	514.978236216942
SERPINB9	0.0062474774639397	0.00742938715576737	0.00885306962743041	0.01592129116492	0.00413954606273424	0.00718102040805903	0.00690473793311026	0.0923926042235649	0.0423498144511732	18.8940779564963	39.9087131094322	14.8802456379259	0.012013856566687	422.745259888509
TFAP2A	0.00496268078623613	0.013290132194909	0.0132896510379331	0.0209218146418485	0.01919329017554	0.194704154729194	0.0318996722912963	0.0465689275286354	0.0264656420157294	582.80857734477	0.023674087883571	0.814035255620769	0.0193661795754618	2.97489666375024
ATXN1	0.00417181370225896	0.00747054585456075	0.0128070746565147	0.0118756368698228	0.0129864837065823	0.0187378321236069	0.0245644066061136	0.554082258226476	0.0258724762629102	13.2676385354572	0.0389359520527977	3.19437551955931	0.0126442905522194	472.967992727436
DEK	0.0103684270085224	0.00939133221672656	0.00900460915598269	0.926874791280656	0.0405352344180586	0.0176438662135752	0.0235082185589776	0.0693291879103273	0.0119389492783312	1.44228270757275	0.0649607386041895	0.110235948547703	0.014351144001706	512.424513624
HIST1H1T	0.00357069340659947	0.0726800310434201	0.0130166224921577	0.011075832222042	0.101074842051018	0.00685831451601672	0.0222815964143135	0.0537763313340228	0.00687315173915732	4.34287225462575	0.0111612647531882	312.044573561991	0.0393854901168289	1.71157419606471
HIST1H2AM	0.00290780172989621	0.00595943786771192	0.013082975614032	0.0818603368919574	0.00558768655958045	0.0066023141470994	0.00313200089632842	0.0368941874476266	0.00477613001480532	1.05127040434447	0.0201374512782627	24.3305869770916	0.00534464084595089	292.870420540663
GABBR1	0.00718957993988637	0.0068812594630413	0.0116999298550313	0.00817847462293664	0.0207946599045662	0.0106621704927311	0.0130598452962175	0.0335667129157665	0.0459114959421327	20.2148526575575	0.027715540234849	4.39492051357338	0.0161673119072932	502.985284908908
FLOT1	0.00897713413384098	0.00598306843687968	0.0168495572146746	0.0284373316874992	0.0167820996278797	0.00749786165583561	0.0145842051388051	0.0642455728265169	0.0236447968757836	9.2106873289333	0.0236521588478414	1.04685118563588	0.0141499024497944	503.965404773907
HLA-B	0.0063960672081061	0.00849844956785138	0.01881184233698	0.0404259123190408	0.012570165122421	0.01452129428041	0.0226223501426051	0.042363538622904	0.0255546327881863	2.91068508157275	0.127823939470115	4.52305910613459	0.0155751806261986	827.596693892348
BAT1	0.00627119476631815	0.00619960958952876	0.0127774078197812	0.0217556046040545	0.00875849883474153	0.00694848782139865	0.0117544130009242	0.0205545951983431	0.0264503970084184	3.81563609958289	0.0399954429035732	44.9781611341323	0.0114944883456901	470.183016914919
COL11A2	0.00584951113557214	0.00572258479621163	0.00854087345316905	0.0169706612606812	0.00828144005180176	0.00733334901409083	0.00933412502505996	0.0282339859024513	0.0231789327268784	0.332952916770606	0.0224307036855931	440.479185978922	0.00950448347708214	1.14031957274974
TAPBP	0.00650268658471555	0.0134652590834248	0.0198414986632358	0.0283699765887392	0.0104849210830634	0.0543204753292859	0.016881476741327	0.0447803257440466	0.0248942077446016	1.15442487966142	0.210250916886709	0.504987148975389	0.0165005205018336	663.95202047529
KCNK5	0.00908562556193105	0.00532102399434252	0.00958880427274118	0.0221196071413996	0.0101172290551246	0.0105642354530807	0.00685961901649674	0.0148859490808424	0.0272242600740629	0.689397374583527	0.0733786265099141	410.688290601364	0.0069464251282832	7.41661353759302
PLA2G7	0.0166123083132393	0.0666755536267451	0.0331797435844922	0.573339535441593	0.0230332750528886	1.67332215401181	0.0318568341893292	30.789148714697	0.0040726429959726	7.22693726109667	32.8580513196132	134.166962128629	0.0199786781610725	221.427042229736
PKHD1	0.00433940041416239	0.00370874408040597	0.00351075662088918	0.00769936067602429	0.00632162975631162	0.0198412851928488	0.00516663706608842	0.0155225613355708	0.00763507010379302	0.0491682509865223	0.0259946272106887	324.476025655547	0.00379464764209256	0.0916926323511412
ELOVL5	0.00541147387959045	0.011997458244941	0.0141511482609885	0.0158507610018853	0.024307841918244	0.0219489375781397	0.0197421371332054	0.0566103148742597	0.0143148239551737	0.879912889291362	1.01467948403573	0.46058343741648	0.0236500703734417	649.823696395972
EPHA7	6.95513348548395	0.00381257371856223	0.00515784621349359	0.0299588855230589	3.72341734029314	0.00776551737112988	0.00850133284861153	0.057248605168255	0.0089508549947507	0.210011135830761	0.00962903555953646	299.198553663243	0.00275572685925894	0.36128883863065
OSTM1	0.00416850780763759	0.00617848601149512	0.0087709096200512	0.00940195725837098	0.00800408087678386	0.00817185971298668	0.0307903113063142	0.0423506632415646	0.0169242104865255	23.9762743805477	0.0303380857507182	1.39451614390409	0.033366687310297	444.680965766202
SESN1	0.0112020105557166	0.00387499231533039	0.00599103577171219	0.00870591326596415	0.00382425830262514	0.0165405021260288	0.00531725249068277	0.0131488522663305	0.776528470865036	0.227481709224479	0.142951856233707	5.31577886386196	0.00421303785644681	364.91048557099
CTGF	0.0273109352074466	0.00862169670932834	0.0201552038357053	0.0126625248619806	0.0237481044347322	0.0139587014468058	0.00877244108551433	33.3673066334045	14.0740291832897	484.296729337435	0.0858920960654466	2.54526531127051	0.0101951862805395	34.3254896637008
MAP3K5	0.00343464312060145	0.0135628374649541	0.05975005893578	0.0335382583438633	0.0326921293920595	0.00627661741970833	0.012082116411877	0.0334064737040556	0.0238643381088517	3.8763587749987	0.0672762031432437	0.232944182988634	0.0174391427498563	462.904077542955
IFNGR1	0.00507985437983562	0.0143242119313148	0.0140907102330651	0.0339581831013814	0.0105928353341568	0.151870449716079	0.0224531633573305	0.0877067910627603	0.00769903560885253	4.21871178932494	0.516965199258086	0.113416249763372	0.0320651183580922	491.20178890048
PERP	0.0127572994735548	0.00656685886316354	0.00964527115646919	0.0274146513533707	0.0195075352223591	0.0207214261945597	0.0218869632122864	0.0170824495085392	0.469218169951501	735.496924175965	0.0402614645594485	7.58281634723319	0.0155430399306404	17.1002219126461
PLAGL1	0.00348070415241209	0.00449707210080341	0.00475890478827907	0.0115587899306844	0.00869576781216903	0.005888679471935	0.0149938056770006	0.0452508409958689	14.307614408682	3.21799905867463	0.0659490741347287	23.651017323452	0.0120305025547705	433.310057577405
SOD2	0.00660582416159295	0.0109857131864607	0.0117042241542704	0.0668678079148586	0.0127393295886226	0.00403711206959002	0.0155271216424	1.46166700478338	0.00799591362955583	281.845195391734	1.2829200095057	0.654027844706691	0.0159786236398935	262.06774479584
TCP1	0.0128508714393288	0.0103984887854096	0.01070355933649	0.0157479702061375	0.0196573469981947	0.0129090441660715	0.0200787817050585	0.0300530984424161	0.0215301805753847	19.5808465011355	0.0382554483856538	1.6135177177775	0.0231657539246968	652.446174460591
T	0.006375312068652	0.00509737438944969	0.0127575382081273	0.0163969309620617	0.0123777028402163	0.00697782343542169	0.0113385213522308	0.0291466272994773	0.028802988430716	2.26937433802862	0.039015249655927	447.035406283182	0.0119303037623989	8.95201380045831
SP4	0.00606937275474052	0.0105400543690237	0.00851862367182193	0.0190992808994532	0.0179838605707634	0.022324537777234	0.0131031966803914	0.0243533998863812	0.0156362552882338	4.06347596335457	19.0928047363859	2.67914836894176	0.00915506651604146	468.804985616824
NPY	0.00677173306396268	0.00586021414433257	0.00808874942751799	0.0244600847433382	0.0189848372494353	0.0101441247696624	0.00909399683346976	0.0832748798548681	0.014030204937987	4.02882363905619	0.025123548451067	422.192939360874	0.0147573629638308	11.3050828314583
ADCYAP1R1	0.00430424743789496	0.00368433400595775	0.00527749211213242	0.0104533422069066	0.00664797177228668	0.0070704491371609	0.00971076295920865	0.0131524915320453	0.0921510969939069	0.156862431666294	0.0528523141970059	428.760402668667	0.00409303547098643	0.347888974806458
EGFR	0.0057629672767852	0.0395802932821961	0.0192253576646469	0.0200778238988074	0.0146893906530293	0.173063831075799	0.0184446734148676	0.0317853054349436	0.0212957888129277	579.794601090165	0.0212242982946643	0.433529860132096	0.0799293553900612	2.11828141840063
ELN	0.00912544084687164	0.00615226132613076	0.0103883276391673	0.0267233110850849	0.0180843804139475	0.00715569857727144	0.0124471885597179	0.0354653692969317	0.0610386096512654	18.7911319658919	0.0363706387396375	351.071711522193	0.0145830628703549	131.818829891624
HSPB1	0.0060982736106057	0.0119943999705586	0.0170450596222471	0.0281289398151019	0.0145558713882954	0.014280720507221	0.0295803960035316	0.0306360994334215	0.182196835769331	281.614847508593	0.0864650875001809	39.0849262554386	0.02374016629672	503.926791488836
ZP3	0.00383500274287796	0.0159857400866535	0.0201853293044666	0.0486844840341307	0.0225736261919946	0.0163768376701691	0.0157657122702412	0.0578841334768537	0.0138169217620749	13.768719254961	0.0182519288728403	416.09055627026	0.0348904496508351	11.18588730975
TAC1	0.00255272215226859	0.00347301518364717	0.00477870162204939	0.00891072698964499	0.005843063404405	0.00312637248327294	0.0065913161832446	0.0165555246400358	0.00890849977241005	0.10753324130761	0.0108472199789028	267.220995059296	0.00414792870789652	0.216336700238089
EPO	0.00428622115114936	0.00633151654151842	0.0120986682187674	0.0153472675506267	0.0185747632864409	0.00796081168754656	0.014413366640035	0.0321728221715241	0.0152425313715715	3.38224068364392	0.0331595607580049	436.414824110509	0.0131582772798726	9.14645199691061
SERPINE1	0.00550116173454128	0.0150273712404773	0.0796380430547156	0.0235962696042539	0.011765106787225	0.00512370118147192	0.535974279889942	32.4930471708742	0.00985687256071289	464.022453661071	0.00837098221529618	28.3976790670095	10.7417600159046	0.116801227599631
PRKAR2B	0.0103424146395519	0.0146979379702733	0.0138502800173225	0.0168641183803816	0.171515084478587	5.78522611687226	0.00397353200964202	0.0611120413322174	0.0275776691932968	2.53878752332194	24.1253228117346	155.099090286115	0.00400537257356657	187.398311344463
CAV1	0.00295330807211941	0.0126333811654321	0.0542574870346282	0.00546744570538303	0.0114686516892274	0.0361595439407396	1.30019119295267	0.791451670021813	0.0277984451016339	628.668278954533	0.0209413792247976	3.03494713794626	0.183690013902087	1.94895488147548
PTPRZ1	0.166912450821166	0.0372455344165029	0.0230269935325976	6.11272058774611	4.42420310110922	0.0203760221675681	14.4530102226997	0.194618109665233	0.00730825005525596	410.602812808631	0.00393387221261378	1.98634527078538	0.434255628056883	0.257805337599624
SND1	0.011327232688187	0.0105917380492188	0.0124229798229033	0.0130851739232738	0.019469385190565	0.00860419562493272	0.0324194685403328	0.0347937124983349	0.0336246154775834	17.8053240120958	0.0433534519577942	1.31401515690864	0.0334078424419148	542.462916649681
LEP	0.00490097115547591	0.00455479301166331	0.00786188086160197	0.0211157491580562	0.0116240649918112	0.00447006397784467	0.0135523165884258	0.0224320736599974	0.0121605434418816	1.23455395135837	0.0114000477739426	343.795204305334	0.0077657029517326	1.45993392502104
CASP2	0.00709924211594914	0.0081210100927048	0.00792126100551567	0.0213159325916596	0.0154619228820826	0.0227413586052859	0.01136064411485	0.0200061610246886	0.0253906383561564	1.34789261508679	0.113134598772505	1.51476593204789	0.00757754585235084	566.131685949921
NOS3	0.0102247186039189	0.00755106076768274	0.0180120337804187	0.0146770176130183	0.0232379912655719	0.00764546179589554	0.018322571689038	0.0379488439158531	0.0345015874658662	40.3175375541974	0.0450730563864192	355.835276959463	0.013098419695447	56.7152560659347
INSIG1	0.00823402137408422	0.00591278779138736	0.00471799461668136	0.0103605741192768	0.00990150471800678	0.014142079332823	0.0657737602022301	0.0189798380244775	0.0136439574544729	4.73167833055286	0.0406880458413829	4.84733999064756	0.0192019568829329	444.901689319274
EN2	0.00397049606219612	0.0194838261408686	0.0149940310305693	0.0142340483518081	0.021264112219573	0.0293301054388486	0.0272396662616476	0.0248954951589121	0.025014346052343	28.7142963041625	0.0335701429921775	327.741397880224	0.0135646914304515	84.9006698310668
ACTB	0.0167274897006569	0.0143582404451529	0.0513963716660457	0.119832634697652	0.0707572589743091	0.0118696513979056	0.00749528293015607	0.0991500967689108	0.0707801589133705	7.48554288420428	0.047817603673875	298.905352662681	0.0123126620170622	519.826580439968
EIF2AK1	0.00858658173180216	0.00741398101153018	0.011994704791274	0.0201432602600548	0.0244019494737804	0.0139318414847002	0.0228499052673321	0.0583235565837105	0.0205642952339325	5.20849566087933	0.0443786637728403	0.374774872003301	0.0303166055198726	567.602071753077
TWIST1	0.00365231642025541	0.00560900772332578	0.0108858001147279	0.00987890709537953	0.0165322744165235	0.00645149194919027	0.019560902290567	0.0710778358254656	0.0584891146411785	179.933918420156	0.0298014708206421	257.838565987836	0.0230578774490767	34.0116509125188
CYCS	0.00747310416671517	0.00705741594435112	0.00543547160512571	0.0146388438589671	0.0113601318918322	0.00903969857639966	0.0118209567626505	0.0212171893686122	0.0430687905950455	53.0581792634437	0.0412664920139207	282.588938432417	0.0140878624791067	135.796222489334
HOXA1	0.00281149743585836	0.00567848468870664	0.00966395213069357	0.0165532867373239	0.0122415251600517	0.00343330589469285	0.0297837727495798	0.0430030718205027	0.017592410197828	63.3118980887637	0.0123295831266197	242.805432613573	0.012024578003674	80.5297207248793
HOXA5	0.00479100531074396	0.00384776152021659	0.0131946135577351	0.0418904485563783	0.0104506109853456	0.00595698164126892	0.020464771908362	0.0661427245410622	0.0149203546662958	89.9349931338302	0.0246291255753861	287.271870691116	0.0121084626125479	25.1692956792858
HOXA11	0.00325419809949162	0.00547185064689932	0.00521870811135384	0.00747430206666116	0.00414979416089103	0.00747323943787494	0.00871092303281366	0.0112712078622014	0.0111278200532735	0.0762624289237373	0.0115231650121774	317.056872226612	0.00334146392750505	0.232122326714967
SFRP4	0.411816848873183	0.0171376071564263	0.00612875050811142	0.0410064139826071	1.4757860751313	0.334226755406826	0.45850542575542	31.3643417986025	0.0166215569888047	1.90255470243436	0.0484779006384839	297.669265260499	0.00524841871936384	42.6248089214934
GLI3	0.0018045344517843	0.028409155583798	0.0114052298697039	0.0121391376027879	0.00755265583041456	0.0707138217198894	0.0253070919496443	0.145683119317144	0.0110481333329203	425.132682748565	0.018773270845627	0.780301553667523	0.0201433719586716	3.18915258548552
PGAM2	0.00715652456517573	0.00459112469266	0.0105956019203743	0.010938750342557	0.0104921983768421	0.00530355747342458	0.0144810740770404	0.0288070922496348	0.0761153474833224	4.43222199598214	0.0254934553049615	405.064507498347	0.01298930904683	13.7127763140595
CAMK2B	0.0052217548003565	0.00501935138610921	0.00674381307205401	0.00963632291446908	0.00698564346986801	0.00752350878968725	0.0108175555373233	0.0158676966309086	0.0677418473755198	1.4297998575755	0.0392614327826878	397.217048551688	0.00991306547049768	1.54258051027541
IGFBP3	0.0207920540114617	0.00763697878935738	0.0177686826869491	0.0250507011079366	0.0208384820839756	0.0117639236385591	0.0165453740924053	0.0439548182114371	0.0163343876819316	531.178103826905	0.0966597740311799	4.00564077938454	0.0189752627829915	25.5708308377783
GRB10	0.03444961593828	0.0285952627555998	0.0136994833648525	0.0183623780592109	0.0399968041903586	0.0767482952110394	0.00698725280103051	0.0694384672714211	0.0203696426027271	205.98554116573	0.0184470500785403	95.2910338481877	0.0133013281945509	173.409255299764
CYP51A1	0.0191404570107992	0.00425266907994483	0.00271541676071328	0.00777279517761147	0.00584344287915965	0.0073769997094654	0.0396649101452283	0.0133556444774388	0.277703895432482	323.629708837958	0.0698871103187278	64.983295902242	0.125879872177214	26.600123570361
CDK6	0.00506049803538532	0.0114333904560803	0.0164438688990351	0.00411290855704488	0.0164733489681876	0.00617383390366387	0.0914606972934183	0.0599367207018794	0.0161639733962606	475.873855286233	0.476276849644531	2.08680404570304	0.505687807799416	19.2430267268183
CALCR	0.00407737805254577	0.00355159997149888	0.00330037825854682	0.00983640899681245	0.00463958413148422	0.00539815485777406	0.0039342028982128	0.0128427866531703	0.00998909838974595	0.107965481847874	0.00884563643511349	309.051491024701	0.00540017925732481	0.208351206979885
TFPI2	0.00537177718853795	0.00781992045589082	0.00302427050042518	0.0115919953679071	0.0113769087042051	0.00493739704684069	0.00616829492820769	0.254486435974753	0.00780619890321237	0.272787735133917	0.0194534045772172	300.879306248867	11.542477226705	0.226498877496972
DLX5	0.00378846170235828	0.0809900355253798	0.0154347947089434	0.00446962782756185	0.395379241197328	3.63733708200375	0.131623943168135	0.0372522891588971	0.0102960397540464	194.093970833113	0.0148342535846616	194.18966182581	0.0175255462147731	1.26605306809733
ACHE	0.0044196962969283	0.00456005533348601	0.0113246015334928	0.00975972829870725	0.0081961463751348	0.0200981702186224	0.00673896439756769	0.0181299947732251	0.039879501832335	5.12819238174179	0.391422138401623	332.527379396369	0.00978394020058865	39.9284689486463
AKR1B1	0.0071761696531367	0.00638352107302112	0.0123106792783858	0.00593294789751914	0.0409898123822206	0.0076252828537126	0.022576851174095	0.0798084343708635	0.0102254220042138	5.09232854703624	0.0697228770067377	2.25526150672194	0.011896482830269	494.671922815729
EZH2	0.0160991757373255	0.00592056445462793	0.00829623215697542	0.159705229752137	0.120684275978492	0.0148209008292984	0.0166280059444065	0.0246861905964831	0.0238743997420055	0.278370228318797	0.31869790135222	0.127404273673963	0.00717087583477996	492.271052453996
CDK5	0.00597032260029184	0.00575246696964113	0.0134896827184096	0.0126122174121518	0.0749038635605295	0.00840476199510827	0.0603158506115904	0.0250230506903985	0.0113471123293615	20.6959446092734	0.0165808708671689	0.769859095649206	0.0183518401888059	431.417629573573
MYOM2	0.00544024911052553	0.00304298747590475	0.00749858630124138	0.00907446996937796	0.00740024812035954	0.00551542051919235	0.0122200088125885	0.0161429717722324	0.0740831900859329	0.433935034750856	0.0195558102750795	371.974313019954	0.00798382119045923	0.772487502149516
MSRA	0.00559718153603944	0.00758086002893575	0.0113187397781346	0.0118825944306258	0.00606005380413026	0.0103603341306895	0.0103954751086669	0.019408690298845	0.161901628619184	2.93573511845632	0.104186465421644	196.711033666782	0.00993831597764359	244.385068985795
GATA4	0.00641506496296435	0.00539784055017594	0.0106298249428684	0.0113859057519015	0.0129462583437363	0.00622105038108473	0.0174490477576933	0.035847924811874	0.0236779856903089	5.02319377950164	0.0238586237717066	408.943057208746	0.0099527295749397	5.85649053553875
FDFT1	0.00882405004523415	0.00940818544937185	0.00704937889837358	0.0276733710483811	0.0214394058002501	0.10021373603118	0.0167596484010687	0.0177507128541715	0.0587094226943924	1.71942675239989	0.0510670603022782	1.3428413043433	0.0192742097353075	627.32150322077
LPL	0.00602966456021238	0.0046832905516625	0.00579936803576194	0.0093475597633031	0.052793319283853	0.017038058666626	0.0158274898795751	0.429963939161182	0.0101655324929599	6.2350095803022	0.0443255514706372	343.321066064982	0.0172238999862824	23.599150782432
TNFRSF10C	0.00276111195897319	0.273259865533449	0.00511435669174304	0.00869503475839359	0.00713722867305003	0.575492888782178	0.00711941245145564	0.14504363433055	0.0143581388389805	0.686316389467858	0.0510732005832201	338.68758531294	0.0098918182841438	1.29059034382018
WRN	0.0107678685621831	0.0343146404565994	0.0311567031674459	0.0156755605220506	0.14237037084316	0.214455575097491	0.0384850044556766	0.0386778020892215	0.0196976468985187	1.35482874765071	0.0290906511148623	0.0716366396020574	0.0156465531589983	429.382929316951
IKBKB	0.00773171098762877	0.00669950980951958	0.00847605093079948	0.0172113897080341	0.0111950213730823	0.0303976887345795	0.00810405360017181	0.0129004713356828	0.0699129319333027	0.4936232100079	0.147327025237408	2.66554693743058	0.00740577912240435	509.523757466645
LYN	0.00527020777946134	0.00741122459694372	0.00993366857723252	1.64083184330096	0.022841652915773	0.0104833960756585	0.00442223286931381	0.0430013293055375	0.00972414963567576	0.224097303604979	36.7362699210299	2.80664086359525	0.0387634883636713	514.765038989556
E2F5	0.0264632585859826	0.0161136589249365	0.0128254516005393	0.00810336545428043	0.0452799312904194	0.630976237958013	0.0113714182430835	0.0235447089375877	0.0140188925262924	3.25726397957244	30.0783053320114	53.4824080003533	0.00525861267665132	302.056362593625
NOV	0.00367858513108023	0.122447994931865	0.0135093596502603	0.0111226632643808	0.00889693347698916	1.3720565453729	0.0076858421774322	0.0164798655777938	0.0255854084384475	42.1808442488948	0.0284900395148038	249.976787817593	0.0419408230544914	172.005683441134
LY6E	0.00614638787459863	0.0227258242351125	0.0438798594536363	0.408599664762433	0.00889160962400897	0.0533026785219195	0.00806525223359734	0.032779464917863	0.00943864342984576	561.491269493277	0.0396735986362803	6.14650351275635	0.0148579761044259	18.312328842969
CYC1	0.00938117169237519	0.0148296345584836	0.0176755826199329	0.0128404988974556	0.0288702620577892	0.0200122625112405	0.0227998093821064	0.0301084007699051	0.0315998506687854	29.0783694279312	0.0123426602003143	1.37686268919243	0.029113091556659	531.553600281475
TNFRSF10B	0.0123530121594628	0.0445953551550452	0.0112163297219057	0.0330738115749747	0.017473829054472	1.97285013909453	0.0342299712897469	0.0829250798793833	0.00565497101367204	291.964568828187	0.115050045837802	0.661126114559656	0.0773185139135669	187.477116866011
PBK	0.00962955665405058	0.318208282097659	0.00520136659819923	0.101176550927878	0.720383892348081	0.0664871148757354	0.0130264011796234	0.0202709944629813	0.00730845813614206	1.37933689565115	0.00892728025097715	0.525806170100919	0.00993332559831199	333.040802678726
DUSP4	0.00482322799050368	0.0429587330919602	0.0099599199236742	0.0108503334147797	0.0102550121507964	0.106868249623787	0.013305768929151	0.0285720139039376	0.0170115798645039	91.4219374069485	0.10402851911431	186.735936790559	0.0410380232069982	130.203404430815
PLAT	0.0030110033898174	0.00895965270676091	0.0288538167839342	11.5367568385488	0.104610975875447	0.00381667789554763	0.0141126298311115	0.299924796294683	0.0165184926510979	509.668915070325	0.0157911540572199	7.18650455280445	0.0275924954019266	1.73018071136962
CEBPD	0.00950559562869377	0.00798494715458015	0.0188564578771962	0.0672723156043558	0.0235909663250383	0.0252808641000404	0.0122583089213036	0.0494697613604578	0.0233367432732423	400.190656500717	0.076393622653606	2.40718669770975	0.0141994273182018	203.414292172202
SNAI2	0.0118353259218378	0.0148730682755284	0.0197853840042329	0.00939980595598278	0.0435745195740853	0.010208051903726	0.0618829885715666	9.12644548447944	0.016806803605202	670.373199078592	0.0148851368726376	0.482907838584894	0.0310711226721009	1.82587954755467
OPRK1	0.00406850005712166	0.00778142031000554	0.0103363219619475	0.0130228100946389	0.00833112180477242	0.00411035089953507	0.00776372288615297	0.0252449774771642	0.0118134453873514	0.811266381947586	0.0119156107103913	357.843382070221	0.0106147625669805	0.664632153372188
MOS	0.00445598864867023	0.00530610343939866	0.00845841074940632	0.0111612483733862	0.00582733030917346	0.00715193968295226	0.0103937919833544	0.0135141472983942	0.0346033858066591	4.68226662198552	0.0299001312482402	283.202700469341	0.0125920526189796	11.7637443007118
PENK	0.00471374777458537	0.00531179066344082	0.0107345881996514	0.0166112139449654	0.00674556777659626	0.00762620029013788	0.0133476748299385	0.0149436240789539	0.0153507119623678	0.732832839433413	0.0354083490705095	397.693324162126	0.00966778334645421	0.996256792878845
ASPH	0.0519975302500738	0.00673936764000902	0.018998750654837	0.0340183129761193	0.0190391034792415	0.00771901997802074	0.0111925465705283	0.0544723257057789	0.0419661506644939	481.613240882305	0.0827076468608397	0.938714043067818	0.0117314207359823	39.9473575643797
GGH	0.00493444093577018	0.021440865147319	0.1463964055585	0.0387233929076498	0.0290623161676831	0.0272752334466973	0.0192255140548773	0.0910107928118593	0.00782498336742154	371.56250858502	0.0108966908364883	0.363638197229771	0.0169876405451702	6.32796670990109
CYP7B1	0.00338073527434343	0.0073427591379061	0.00973364375654945	0.0881724790098123	0.00700688125371505	0.0206220922965722	0.00558675735150605	0.0488033232913029	3.55347546072979	0.955833375154723	0.0974253051273949	1.86729819921153	0.00476023737797212	442.984796993002
CRH	0.00421947290015473	0.0056911313841318	0.0025938173941098	0.00721613678640266	0.00401284299688385	0.00884665718470595	0.00565378182580376	0.00850425348240019	0.00978316727053324	0.269486134365619	0.00986280659055825	289.519976335144	0.0120388718812147	0.169362691341801
COPS5	0.00828458804333993	0.00541441842268814	0.0105615506888405	0.0100093734962356	0.0127006825959504	0.0111843136015218	0.0490041678133642	0.0184073023452116	0.017513212589834	32.3461289618664	0.0107626571178252	0.396623492897568	0.0237626291302935	346.464166855873
IL7	0.0017198931949679	0.00683953206226788	0.00750723458775025	0.198108922314821	0.00814120812508169	0.128794044812443	0.00842540887369857	0.0367618920155253	0.0148817353973204	22.4317724252286	15.8450692533009	218.669701434897	0.00565977192746771	115.1611407093
CALB1	0.0033375350199249	0.302532872359015	0.0146447598456549	0.00329651924655678	10.5411748526539	0.0139435552605348	41.7796352904123	0.0940144641947757	0.00609149744027137	0.450293905573375	0.192027202952905	325.426824593991	3.0474710168596	0.350510609203043
TP53INP1	0.00873156873159581	0.00872539758517069	0.0620670824164447	0.0164874821864586	0.0835287830664127	0.00792555281282064	0.026249133973957	0.160778206201972	0.0158314741597251	10.5300681690625	19.987409427478	0.77310250454023	0.0163094466225294	505.612106625126
STK3	0.00639381830516354	0.0503143377595289	0.0533100133584481	0.0299212660986083	0.997288734200867	0.166768996075097	0.228124663034362	9.90356156762367	0.00692432529836934	415.596366633284	0.0153668010893331	0.106664494171523	0.164714047485173	2.29501361277548
COX6C	0.0662103665948036	0.017480069209167	0.0484654116415114	0.0244099222747912	0.134066327182623	0.0236023817100253	0.177318444798834	0.0256305173580748	0.0486488742584371	100.112764118614	0.0264413750838753	0.174774008106371	0.0714632833647284	427.28734623171
ABRA	0.00378591856054694	0.00245502428578231	0.00515020795055764	0.0125681276371542	0.00722276084614309	0.00629335363708982	0.00462512582845801	0.0186822208378112	0.0294436775404263	0.0594247276127252	0.0223936543041808	349.006932740923	0.00487146223952265	0.348441223269503
ANGPT1	0.00624285834780941	0.00282897665806996	0.00684774322451175	0.0165078415061418	0.0192977763412861	0.00555044747753766	0.0224946472690321	0.0563993586792724	0.0126399226326821	5.40251292258656	0.0144987028130099	254.566504346211	0.00475534669886588	8.63963050881711
TRPS1	0.00644384152737913	0.0302096194344461	0.0208187554702659	0.0108186978255886	0.0508881549440568	0.010573742160815	0.0151004578587005	0.318914425581661	2.94645835157597	221.378133712623	0.0284140117410613	0.902566599482724	0.0135018282394223	300.496604271883
TNFRSF11B	0.00626127658252193	0.193862377437413	0.0401231117283728	0.00309683864782163	0.0932213172044333	4.90468208507158	0.0110748677929214	0.0532564629656355	0.0136793474224089	43.2686167077051	0.108125891504874	201.334246483357	0.0114193575825201	80.9367960193999
ZHX1	0.00964599526394762	0.00747134974730798	0.00937419873650168	0.00937971577050704	0.00949168365393253	0.00732516654131909	0.01262987369432	0.023686875385407	0.0542912680898078	5.8494377793597	0.0363851051822336	5.45615507753682	0.0107804822551442	464.134113643923
FBXO32	0.00384716053679554	0.00553492647259535	0.147551345887224	0.53936768570334	0.00991901767882556	0.00667472603841523	0.00946091335561504	13.9986655523538	0.426962117147656	7.07097487479869	0.0148018684310635	0.914489978424533	0.0260183632476625	434.010399368728
NDRG1	0.00544749888376369	0.0157228959835398	0.0136227258198281	0.0223833629819214	0.0193914114105666	0.0117892359031181	0.0369245600920407	0.181508914362595	0.0260254125264301	747.118434658351	0.0328568069696694	1.67721958688123	0.0309366598405193	2.51851492785973
PTK2	0.00745942678202252	0.0368635806233782	0.035987464179633	0.143527384035574	0.106576617717378	0.1195698874283	0.0396220215272055	0.139226772519693	0.00969552715942685	361.553033155961	0.148494945971896	0.0905612322339047	0.107454927749816	137.781187304429
DMRT1	0.00405055168467817	0.00398645319442073	0.00716218923536108	0.0147234889020417	0.00766072682182717	0.00856172531827232	0.00648589709594782	0.019014484825858	0.0129643393195638	0.0849932562731367	0.014792910152535	359.020774792957	0.00666230135500027	0.67210170742115
MTAP	0.0284612276965322	0.0215260319166323	0.0106596176220125	0.0223634339710834	0.00543016190284416	0.0187105132889975	0.0110457685622579	0.0277842808315643	0.0703563459811762	1.25538243073371	0.0761488801955702	84.5793376485585	0.0169372831409834	329.043422657942
GALT	0.00469089262991258	0.00600559591963262	0.0070984904347174	0.00892136377885732	0.00969050832421975	0.00901236496679511	0.00649037799890376	0.0139866745448197	0.0659992996889241	1.09975627832388	0.372498714577984	12.260835060679	0.0076254308569367	422.357998632637
NTRK2	0.00265771109912527	0.0231993519480002	0.0147646639105889	2.08906003713952	16.6508093510169	4.57840194216317	0.0181051747566298	0.0623506849626703	0.0295296704150151	4.53614818233597	0.0362962021602162	266.857705160434	0.00936635941624433	171.812621805265
GSN	0.0103064787943741	0.0126900504588232	0.0222622658597737	0.00898983214548418	0.177416704881739	0.0105037462605326	0.0163112806785008	0.0300239473248703	2.64725014892393	9.24408953662431	0.0275762710247392	1.35474562441125	0.0132334319435443	568.696763760444
FPGS	0.00583299239325705	0.00671933525542204	0.0162721846616076	0.0099858213993754	0.0140312076958123	0.00654157600051477	0.0192414591112052	0.0237389982278395	0.0255205384825146	14.6203259323238	0.0582936527985498	6.68301343556295	0.0239452999298673	489.421847278321
DNM1	0.008375676305049	0.00679097018444423	0.0114373778951253	0.0252901447089612	0.0327913911291644	0.00588429417276174	0.00831428846405359	0.0497316265682613	0.0394972253837049	78.0339380391115	0.0158625506406291	32.4147163058501	0.011576571802599	341.972246160706
ABL1	0.00745587256540773	0.00697359120223852	0.0120115427872631	0.0127791415723801	0.0200181810059959	0.00563410942646992	0.027124802016698	0.108046523789274	0.0187628901408231	42.1492918305594	0.0275448741369559	0.856980868537874	0.020728701286579	467.262753529058
GFI1B	0.00437204946033303	0.0055144971691093	0.0115631098156835	0.0123830390495172	0.0135722716315338	0.00835733906851333	0.0119859294416691	0.0216144795750848	0.0213952803310776	0.628347334506971	0.0266692414414238	447.085583054363	0.0097147868890795	0.757683605219901
DBH	0.00532697582018528	0.00364835095667199	0.00678142197288989	0.00779777984232642	0.00933647940250145	0.00710157676806525	0.0149146992171593	0.0260711884215494	0.0160969424457242	0.815074039173055	0.019812756099939	411.035313116648	0.0153185830456416	1.59909558860552
GRIN1	0.00597340750658762	0.00523149393241482	0.0121469872988483	0.00774095252553699	0.0206830570668005	0.00293034481634579	0.0245323603858894	0.0130439307437992	0.0344396382299233	106.651321661633	0.0229272843044863	231.384231330355	0.010280174408557	16.0347507130292
IFNB1	0.00214456223076745	0.0057228116733903	0.00286454972356969	0.00486625759899205	0.0038059632583841	0.00847932377973602	0.00220918357734572	0.00620912036673694	0.00980198629621171	0.0985042865286255	0.0144653869076451	235.898023254822	0.00374782291584456	0.0832820762832263
CDKN2A	0.00776923349155476	0.0275796687533016	0.00443267213600677	2.4793428036411	0.00716229804688191	3.19908982024877	0.00875208432303531	0.277526654593528	0.0134855639241466	20.9754181348991	0.0576655528622961	67.4043299112328	0.00963004242984335	356.365719218504
CDKN2B	0.00706417575388616	0.003080295234074	0.00815005576272246	0.0288084081477806	0.00586881582362732	0.011159810144523	0.0167776682829778	0.033954099762314	2.40419723687148	42.64739216042	0.0817462787484387	22.2934340425296	0.0126491908963742	430.293812452495
B4GALT1	0.00345112612647472	0.00380461236205508	0.00446999192222278	0.0180770077599423	0.00380256218870262	0.00835456222641106	0.0104034281957647	0.0135412806108387	0.00536098828559185	19.0415632212599	0.0159086083000178	255.310552432486	0.0129020032140364	27.1143533443624
CNTFR	0.00550350866462762	0.00431997166320754	0.0121644942437726	0.0140283135103649	0.014508572799561	0.00430990484644788	0.00908273156929374	0.025463261153332	0.148487850532409	3.59786617040636	0.0312715339595601	411.330728135009	0.016708495503435	9.80214892069926
YBX1	0.00213691883154574	0.00498614690799198	0.00418694076891893	0.00341342256817908	0.0055768026188164	0.0294758532068811	0.0433242860468733	0.0108302521943367	0.0116235394334386	75.6966368798688	0.022322313923197	169.860759911182	0.00689903130495256	10.3175568915254
ALDH1A1	0.013250534718063	0.0303513174146697	5.59001550024477	0.454338132105689	15.1301170297339	0.563676164892973	0.00647063160312625	0.0354029202986311	25.0350073511153	0.84501819744057	15.471585699253	352.772093516588	0.0090045792765218	33.1360783672859
NFIL3	0.00325966995856253	0.00539097774158658	0.00877109311865103	0.0166879465713112	0.0380661390761738	0.00819793624406339	0.0278636885325918	0.809772872673141	0.0118256880400472	356.157213803413	0.0182331475867517	0.549197068358763	0.0135585966680377	3.02889881272688
ROR2	0.00378937861010807	0.0133952503497433	0.0219096079340006	0.00731012642693614	0.346103439849249	0.0324660274365117	0.0098797314211016	0.154742441025957	0.0226185978485291	133.11818909953	0.0350036163740185	225.045321835512	0.0399763880256798	71.2413382241114
FANCC	0.00788768484671506	0.00767040663236762	0.00531665159486758	0.0332541468992207	0.0130250771136018	0.0533730432642094	0.00723897356174493	0.0373055765851555	0.00806690398731982	28.7612659217136	0.0160433194938195	6.49330858651681	0.0111388283049118	348.655343764525
ABCA1	0.00636485967912713	0.00574039147625301	0.0100836264338467	0.13413105487731	0.0110145993863082	0.00758371196383569	0.00980605318706489	7.93245169384105	0.0116659969482314	54.7741204866307	0.0600316731182864	0.47371072403287	0.0335042078416888	412.573751191057
KLF4	0.0447512698875954	0.00697031954102378	0.00726479483344449	0.581003353121861	0.0142605646542416	0.00761895127122579	0.0172085023013494	0.00959542357169678	21.4809722875911	471.225501754033	0.0308353022029721	0.550819403249774	0.0111371039857284	2.53952848034425
AMBP	0.00525305324841214	0.00399153978974527	0.00322019356505455	0.00783536488410417	0.00559891478050957	0.0078501705735086	0.00637117658240589	0.013998688210059	0.0172412435444808	0.161550770491288	0.0155995114962178	391.254884539142	0.0081411841739584	0.118722508948944
TNC	0.00345169023154101	0.0559848999903267	0.0352426204039862	0.00240790621278045	0.0502539682325063	0.0251495405840571	0.553135762584925	29.8731943782683	0.012700114255201	546.279048003599	0.0881738138018517	3.44482507433306	0.0737053966273951	3.05717869169463
NR5A1	0.00562858482338803	0.00410451209519887	0.0159342931568888	0.0113454700487015	0.020699340907633	0.00671997861262305	0.0130332287191991	0.0196384015280093	0.0212366290639541	2.05793359001971	0.0141288269384347	391.355725181801	0.0104523426360583	4.52489018278646
HSPA5	0.00691946369747245	0.0103949378237071	0.0231898436370917	0.014263582513362	0.0262624438396693	0.0107058112875333	0.043119183880642	0.0889773929575727	0.0194715517488766	60.6140829742484	0.0764170867836934	1.11302900412237	0.0505083921835579	627.285951457988
PTGES	0.00451094836650974	0.0328305075536943	0.0190447186993941	0.00989569229752935	0.0070725142085641	0.0533645247776862	0.0676800926259662	0.0102649798866506	0.028942512550738	24.2411031290168	0.357597782306063	196.965184395031	0.202489179165909	295.594428372504
TTF1	0.00442076531211052	0.0052831488445248	0.00611381812670157	0.0174098960359923	0.0105653463672541	0.00494881230083976	0.0112707213278174	0.0186661238616162	0.0138185696086772	3.95461397098739	0.012668178067134	1.4853833133055	0.00770690935593619	292.338373247196
LHX3	0.005043220530699	0.0047887071382847	0.0142024915499732	0.00688844562245838	0.0138518942691609	0.00680038155494831	0.0134793361713643	0.0201276256149207	0.0441245266710287	30.4080382761673	0.0453037593671645	323.072571984302	0.0138279710133232	92.0855693556781
EDF1	0.00847563794826361	0.00621158168228844	0.0126936425011951	0.0140093306334342	0.0101655607927637	0.00925961337681492	0.0114220995180248	0.0207270838041856	0.0528980125702617	9.94510898876332	0.0457017361664244	2.31518547921962	0.0265127638881332	569.866674875045
ABCA2	0.00475056168483375	0.00679147125433118	0.00758103486416422	0.0289826682016599	0.00971035234009275	0.0117948112329368	0.00577200358160099	0.0199623655398656	0.0335565128291472	3.73225326614863	0.0500947379869456	46.6026809525899	0.00751992404748256	408.638781987219
PFKFB3	0.00534744049671956	0.0121199275589888	0.014596077213336	0.0249106575853758	0.0338163254832172	0.0302237504376092	0.0697620616848864	0.13248200442608	0.00834367623069343	16.28059327514	0.065055360725773	0.437749867616572	0.0358181700719061	512.424261836269
GATA3	0.00691866707365394	0.00904921022974036	0.0139529280431222	0.0135383462079585	0.012903373279393	0.00737500562902193	0.0110970429725571	0.0247357653128383	0.0203848478107286	13.6546434959849	8.80980786392261	356.616708889061	0.00787144842964631	42.8683928078947
VIM	0.00944211657372293	0.00626132886772342	0.0144976503615914	0.00916368572669994	0.0105111969327547	0.00928716241410927	0.0102500742234805	0.590832732241118	0.363781928209052	0.373617350653827	2.36890877942459	1.69411554695189	0.0161367291472568	659.415593763302
PTF1A	0.00586523528610945	0.00570035986801059	0.0130646430584542	0.0179728433961961	0.015084280444149	0.00915037663211414	0.0159901246094387	0.0233428645111538	0.0255508404172349	36.0529683152527	0.0336984985652116	310.362612053523	0.0123105269728085	113.657165107644
CREM	0.00502368787133339	0.0104838672564369	0.00991892705202221	0.00887318121165616	0.0231954228397876	0.00950187409897796	0.01015319664795	0.131365363545537	0.00723102778719384	5.51109989491323	0.0138223250110408	78.1383660824451	0.00597225252002339	210.219505082993
RET	0.00461363942251583	0.0140115927492328	0.00967549308895804	0.010434626541191	0.0138186728276182	0.0234278084391798	0.0112505624461421	0.0208793057138755	0.0241421329475777	6.89170955624326	0.0436033265604155	358.819828894036	0.0188177754759025	19.4084568006731
ALOX5	0.00336634004968468	0.00862932010863013	0.0268654231812186	0.0226092007533231	0.0141941084141079	0.0195960548206169	0.00520838013086354	0.167521156806142	0.0398572167726241	2.28624828319744	39.5209061965774	8.35684013791535	0.0105951678801697	457.696456737161
NCOA4	0.00776855595301962	0.00551744705274355	0.0117669790344832	0.022084164123824	0.0102922422837059	0.00631964689655202	0.0120995173777309	0.0199266646776669	0.167064719437729	1.9317990429301	0.415154371037222	0.394008607752879	0.0118057600858722	565.528953572353
DKK1	0.00227241899943884	1.37170982166743	4.16181463402637	7.47889298083302	12.8675937374158	0.132224724736182	0.00706268022555012	0.105286212808399	0.00919276148630098	14.8176632502195	0.0319732388517824	348.991926946668	17.7547018387308	1.99078085106344
TFAM	0.00804432454916218	0.00629356924301902	0.0117671077858481	0.0152750266867694	0.0939986927916974	0.0075974097395166	0.0182093306922516	0.0324250418913313	0.0144164196517627	0.803434291999149	0.0501246351738644	0.668216052158029	0.00658773482947855	454.166166545645
SIRT1	0.00805947597865753	0.00520859711761847	0.00773606433367907	0.00669809819678474	0.0459570001069003	0.0326836515313151	0.0124037678917705	0.0183724135265651	0.0206024889289887	0.378884849937648	0.253076155074332	0.288866522640122	0.00588860479156625	395.389279112954
PLAU	0.00476471934757958	0.0107266574938623	0.0101286966018569	0.0613858580525856	0.0164089877893114	0.013795107370142	0.265670128895461	17.3613717775026	0.00701054365444943	465.150639971344	0.00819159260633635	65.3734239048204	0.085270004318072	1.36482441518688
SNCG	0.0288578453139754	0.00490956507914092	0.0069294278223105	0.0188076863936774	0.0113851693844888	0.00799688889757665	0.00524274039480983	0.0107454302538126	0.681412021845004	8.8684441852027	0.0284368212746487	292.284442244758	0.00808315108125409	131.01763248774
PAPSS2	0.00620440986510088	0.00810189965136639	0.00582010201713901	0.0265286854319016	0.00934548229533095	0.665289991653331	0.00480482549872809	0.0504125863931772	0.033738319176347	14.6565091196702	12.9125483614986	26.4554365055632	0.00729169277379284	403.682684360407
PTEN	0.00649041202920397	0.00700426162096985	0.0146211187874404	0.00815621417362658	0.0160928417571192	0.0114394118118059	0.014842432542265	0.0264176398117597	0.0725798184280715	1.30740408344006	0.59050598113979	30.5487873166883	0.0139530506956413	592.123963535148
FAS	0.00402818800823323	0.032624758407802	0.0104090849133788	0.103632330104253	0.00349775165219176	1.45863188387232	0.0074301363884738	0.0226345686173991	0.0980686565338844	2.19803552620348	5.47440999797561	0.491567457523152	0.0143592758473859	454.585792110306
HHEX	0.00552717861138664	0.00542970512572944	0.011894404982132	0.0120096287762172	0.0213650674649174	0.0042112106240812	0.0078453238349232	0.0175190697298261	0.0310439644617487	17.3340291700124	17.47272123425	273.731900602275	0.00807694950607251	50.6210996409033
SCD	0.0162706326390973	0.0163776295844507	0.00679342419112808	0.015959650004425	0.00860069974644933	0.00643723151034689	0.0318477278358813	0.0400396198657157	0.513752372102035	560.29605199165	0.040619944683345	1.84719486537504	0.016131432906473	10.8429001777191
PAX2	0.00654312697058351	0.00332675271017444	0.00760753821829686	0.0139908716041755	0.0098525509272633	0.00863752817441445	0.00869782716977331	0.0194931337547064	0.0191179545377255	0.345124671714234	0.0305258637985132	434.211669834543	0.010358352399031	1.08683534599921
NFKB2	0.00421446450333701	0.0107993647385668	0.00796395920703674	0.0118727945949022	0.00753949791012441	0.0693042653973853	0.012418823152712	0.0140882654978644	0.0180529294288901	1.04900202828773	1.13558058001532	3.42370242134719	0.0171845970862517	502.746834470703
MXI1	0.00565670213581676	0.00516477874491132	0.00903019079930974	0.01287193636765	0.0261021013768256	0.00740909223232027	0.011583947191158	0.0326586184734834	0.0600331393850308	18.6994468447632	0.0163160606234965	53.6191265532413	0.0117360871657548	393.736775878126
PDCD4	0.038052267766651	0.00866119190678705	0.025703192043069	0.0177839185182893	0.0428540266292857	0.00587361424216654	0.020826004854046	0.0233681395430741	23.911603815412	0.899353936538959	5.01028188952862	0.226337686640807	0.0102250149322576	455.396396075648
CASP7	0.00522204612364165	0.00555354269431056	0.0118879176016227	0.0230445272273281	0.0090699420103211	0.0108571696054545	0.0163307976547844	0.0478058334778814	0.0179215982574594	5.29892331274982	0.0224425550107843	5.56962162491901	0.00919680615997838	457.411327533431
ADRB1	0.0070943773049152	0.00539718410240921	0.0200025668861843	0.013779492771706	0.0136940240486178	0.00599317023385253	0.0165943979252815	0.027516137329115	0.0448926718551351	16.3416846806269	0.0460054716805905	405.895757642122	0.0120031922892355	30.1525357002305
SLC18A2	0.00573851262960138	0.00410300869211313	0.00795181081344274	0.0070900290081961	0.0416589119219125	0.00972345539929497	0.00907711190077142	0.0271970752610257	0.0341838612216407	46.6402047644834	0.152435136078604	252.055274906024	0.0127125237420232	51.3586481189032
EMX2	0.00411411807937287	0.00553235547803374	0.0110212956159211	0.0159113557439871	0.0116931166841441	0.00529302726424763	0.00837285673098969	0.0191047132454216	0.0234446230745817	21.8954475360195	0.0261789908406998	285.800507053198	0.0128431661569135	29.0701886739568
UTF1	0.00802015316447547	0.0048910088949178	0.0101849514094065	0.0150417908075063	0.0164034158948471	0.00661076138498603	0.0122530689024676	0.024300281558036	0.0387795631454202	11.9233375819288	0.0347336918753243	281.311626744174	0.0149865557385906	209.776981821333
CYP2E1	0.00388004834479044	0.00997889089865903	0.0106753539691329	4.58611038093049	0.00798672862672955	0.0135946233438759	0.0106630719600541	0.00939394305348448	21.0470004064887	9.87830352264863	19.7330970322003	326.096609440923	0.0243434602449986	47.982528030775
ITGB1	0.0126780156762464	0.012840631741474	0.0173776948288811	0.0164466407561338	0.0291058075374307	0.00776233212436443	0.0230456476445555	1.14071789183449	0.0111886759999861	529.994059592414	0.276570816085967	0.329666344862357	0.0144256144750353	52.0304245616857
NRP1	0.00684987106814437	0.00785793887822588	0.0166406390924223	0.00797359913305678	0.0522517140185392	0.00475230489067451	0.00746926671422309	2.38751979608785	1.07481404929256	24.1649116695225	0.0300560573300671	6.13354627078486	0.0157235781062885	469.308853447595
CXCL12	0.00386538704399702	0.0196951604849465	0.0161635940262888	0.0082540632971949	0.0817018135788529	0.027681792832371	0.0186834828676071	13.1937988537264	15.4353782629873	2.37916988943766	32.6373940976153	318.561365514417	0.0100207929739187	80.603543924481
EGR2	0.0102546388017732	0.005150113101187	0.00633818489750373	0.00688203532798681	0.0202023732755715	0.00720148586961103	0.0102211185508576	0.0260900656517421	0.0722843620496128	1.5288658161768	0.137209790944559	49.561588212974	0.0130477321022906	418.549634451051
NEUROG3	0.00592890957388049	0.00499801922119375	0.00552678126632131	0.0120461087726858	0.0178786217081776	0.007214177099695	0.0110645082254458	0.0186632425033164	0.0201366328696773	2.54172187742137	0.027446693723115	402.234716254988	0.0154984006632137	4.09340250712058
PSAP	0.0082236577073099	0.013063915379489	0.0150924491311922	0.0147347397161935	0.0233423587705833	0.0279664721245661	0.0163747129655431	0.0664268718913276	0.0184108955648597	5.04640151425888	0.0724752770697208	1.76638880522489	0.0187316018570488	682.328971800857
NDST2	0.00863445331470882	0.00463474379810281	0.00845070507937175	0.00823238754320752	0.0113748592832351	0.00643686428578358	0.00637901328395432	0.0120285561608829	0.12868729685946	1.22950608145603	0.860295230992548	5.30529381459507	0.00878877975926339	503.40562040055
PPP1R3C	0.00172811844344766	0.501722325905066	0.086876182940692	0.0111948743981466	0.00730572200290733	0.00371638341814615	0.0518196242286574	0.0216649309333574	36.4343658189939	13.6579881019732	0.0770120891881212	394.380826674183	0.662682175368035	3.44883892490444
RBP4	0.334431051048482	0.168372765702772	0.0104028363835354	0.00656078026432571	4.32639063676584	0.00928611004756434	0.0132841340110929	0.0414162108434273	0.023266333905986	10.5730780185044	0.0249310177432339	319.110042315775	0.0104276803659663	32.2053854202517
GOT1	0.00778225551570562	0.00816410799496238	0.00885050085658307	0.0693007568316262	0.012009428377344	0.00513500387833365	0.0122303856204162	0.0195477791823769	0.429424978735117	2.92718894291578	0.0194511448422561	0.704603443185333	0.0104974544396176	554.019248817791
CYP17A1	0.00562065826584874	0.00468689438228157	0.00873041752417065	0.0122091583350093	0.0111482894022088	0.0071785832547343	0.00792168936999661	0.0139025750215233	0.0127445709631306	0.396713587097114	0.0212408182830006	379.007058546423	0.00904468090994153	0.966638497522403
GPAM	0.00666607775511009	0.00697242515451076	0.00899204979514772	0.00930784168379238	0.0207730148047792	0.00640513944727383	0.00903923558158523	0.0298486634615598	0.0175545779496138	1.35563953116283	0.0277021703398166	34.2602054425471	0.00381242254617999	355.167624610975
PRDX3	0.012997223110663	0.00539347744968577	0.0215681962620933	0.0204952870044848	0.0713967918838585	0.00522711978929101	0.0318566626188876	0.0261843178535423	0.0174155148841764	2.26673678468466	0.0618798045780674	0.0764442766627734	0.0161823177196303	419.220181763812
TALDO1	0.0129050737587496	0.00708895974863029	0.0136213151147953	0.0161827617806112	0.0230795318907904	0.00899628024994738	0.0123668586126506	0.017946198652636	0.871828669865262	16.2288207065619	0.0447695189262609	1.84931064440524	0.0175318463828086	583.379577493323
ILK	0.00707759135500312	0.00798989913282716	0.0163319738330354	0.00717409004007115	0.0118980692243293	0.0104870683541267	0.0264442105216162	0.0413500969048322	0.0225251932731862	2.38322130667257	0.0897195079450762	0.521448855164415	0.0533695172691387	525.949786123765
WEE1	0.0107892127719395	0.00728007623470791	0.0104035225173519	0.0266487873681559	0.0136011731277553	0.00999338488256131	0.00965470075837668	0.0291024560857416	0.924239639771816	2.98653830674082	0.0567593486384615	0.347644061038257	0.0108668380886285	498.790577657762
ARNTL	0.00506991085657051	0.00859580263828407	0.0120394370606787	0.0706776631176054	0.0127353239795249	0.00614176417426608	0.532987445506021	0.182609084186822	0.00799886109789648	5.03094097622988	0.0839938081774377	0.0664341426649643	0.0890298673894418	396.059192222189
MYOD1	0.00550391249923961	0.00498444754875136	0.00733626172614465	0.0100192251275437	0.0167248377095361	0.00558800088116025	0.0107158977604249	0.0151912647730202	0.0588728031234617	103.504128558125	0.0646395294735611	236.188484163174	0.0083022367299906	45.5999881718596
LDHA	0.0069299078378486	0.0127799841044153	0.0170056143029624	0.0166326720319793	0.0177011674264144	0.0101961525443962	0.0360829952483219	0.0748573738671846	0.0397250157158585	148.433642265175	0.304549847344844	27.3278619967737	0.0319893048245501	679.675521239188
SLC6A5	0.00301660939977905	0.00343645281206482	0.00373213896885953	0.00844052042341199	0.0059783647770344	0.00621134905776903	0.00490202919712651	0.00903356786446165	0.0107796899403022	0.0669531678797093	0.0173849263969048	350.13152457346	0.00510817179128751	0.0586433017674974
HIPK3	0.00835473952008783	0.00829580608749491	0.0123259962657687	0.0089354454992375	0.034876744923494	0.0084375169529099	0.0740282864871897	0.0339286065224996	0.0419204549701021	94.29440559141	3.20834118997727	0.295616635522938	0.0710628606965533	428.247178985222
CAT	0.00681485059734194	0.00768549475232879	0.0158288430928516	0.0154967651435289	0.0165023158920461	0.00836721876673632	0.00608590052639445	0.0307901204046619	0.0818227425129361	0.980562299519375	0.329843101440849	1.09552404505825	0.00555224972552589	544.086894974382
CD44	0.00688318064098875	0.00888290783471116	0.0157916952534487	0.0208294297726564	0.0155700030280937	0.0119921000943909	0.0167551756195513	0.0383392667197972	0.0333160540734412	671.236989529534	0.114401272829769	4.33098157646635	0.0149732019700957	33.7664513624498
MAPK8IP1	0.00620216268337346	0.00467853181718202	0.0160601926586181	0.0123960933485894	0.015762917742072	0.00748486854801627	0.0141673725696424	0.0327119754921743	0.0188199541630079	77.5097402753816	0.0331234414877376	293.377923244638	0.013139437485785	67.5335044841563
DDB2	0.0079270350826643	0.00776862757414068	0.00766273500118702	0.0400331273761723	0.0149489860375898	0.0135074876513233	0.0121617674566216	0.0249517554617493	0.033158635451262	7.53098780001847	0.0190147381204219	1.40219212801391	0.00956366762740285	498.662479455038
FADS2	0.00497997241420981	0.0353605500822275	0.0195213302911364	0.178650668803657	5.21507173794738	4.81109902680664	0.00977448420765891	0.450746512538994	0.00951322241510244	5.68045950811673	1.03428437931282	1.22727736249444	0.00756313763655619	496.927717790297
SCGB2A1	0.00348843673538971	0.00266257893130549	0.00624222807057704	0.00886454220717736	0.00710387933159366	0.00668493862751813	0.010023960016518	0.0401475474827499	0.0130888999927832	0.1070518989578	0.0190103583460462	362.546268610548	0.00613072481108042	0.117646002215794
COX8A	0.0121439328474358	0.0100492744316611	0.0230136603825175	0.014448723624352	0.0221660442590924	0.00706340190766958	0.0219343258554996	0.0191860955261949	0.418502038861253	34.9295163328484	0.0319654222120874	15.205819801033	0.0176508247989982	597.857493702286
TM7SF2	0.00732558491328663	0.00520302309735392	0.010284338471134	0.0145355184348099	0.0473263671696968	0.0057050269053444	0.021112727727889	0.0173995099339616	10.2513361890725	54.2403119586469	0.0478740668393755	251.158971789032	0.0159170441120916	158.001109470444
POLA2	0.00500693126962225	0.00778446451437623	0.0138720746662716	0.160260661513607	0.0514170776219254	0.0151279857131825	0.0100878645330369	0.0133200625760452	0.0120715355145202	1.57727217040106	0.0202800298545769	0.271373000475166	0.00700254845060218	437.013658202732
AIP	0.00476724506517674	0.00427185422661605	0.00895558942889528	0.0089166460836201	0.0104655368768674	0.00675481078418876	0.00631627673385495	0.0142991143044948	0.0448568259127466	0.806868007620724	0.537585728862429	11.1157903594572	0.00673447047334563	417.379771809169
GSTP1	0.00717458228823545	0.00559361408901736	0.0233498054138923	0.0328545206226501	0.0273868052184963	0.00965014839750585	0.0200240504428642	0.0379984671296034	0.0625166755685292	415.490011383607	0.119261558955595	7.36502987507615	0.0213705873704346	367.959744261519
TCIRG1	0.00556610032019182	0.00637226690143996	0.00923758785216076	0.0182602134752823	0.00939682350083202	0.0112657913535881	0.00974550258239227	0.034772608195736	0.0406267535107209	0.460604438278509	1.73093845163812	6.28221806114399	0.0136352926422018	573.535556639357
LRP5	0.00606554326978349	0.00726686995818165	0.022076932590983	0.00889215684163239	0.0752067427672449	0.00837161701977231	0.0291078980121045	0.0248652656231581	0.0355476579546902	150.998737412406	0.032385053412686	10.7178474053428	0.00966782977055984	313.277686371306
CCND1	0.0129700055711645	0.00652435348375296	0.0186606662304797	0.00423763859889381	0.0349587419534274	0.0152638431590926	0.0180296766821709	0.0226669589529701	0.109447378918531	291.23317425608	0.0580933105682219	200.15670689219	0.0242730106567538	8.70587454019726
INPPL1	0.00641387887446576	0.00461298593644027	0.0121711039615446	0.00754334857835415	0.0179255034895098	0.00866806528855006	0.0167964804343498	0.0188888655000213	0.0376761047200851	6.65529459234279	0.0365286363809578	18.3961299258416	0.0149506045336044	463.792769854933
ACAT1	0.00718366774747611	0.00601288435998856	0.0104774443550785	0.00474122811951522	0.0146620076225625	0.00310395096922095	0.0187109724384382	0.0126435629580052	0.534922542098006	1.46890532611582	0.0299485216879489	0.790836167693893	0.00672324645956955	370.937333484106
FDX1	0.00621984529190412	0.00428291006281018	0.00692765754224674	0.00989251096533493	0.0118280525773013	0.00551108801844094	0.0116788206800033	0.0141818308801583	0.0381807096009227	6.17180191697027	0.0247680982213693	106.472958746146	0.0137984885578303	280.495648065822
NCAM1	0.00278273122942784	0.0256318958787185	0.0274891688063614	0.00610240436765311	0.0535572588444701	0.0048944936200974	0.0862262689814747	0.0614057516286684	0.0632350977504123	0.708717974557531	0.0402666219685512	390.842986426211	0.00869410588936052	5.75700157285002
ZBTB16	0.00462006633064491	0.0043736251351614	0.0536281302635757	0.0108420384434355	0.00961989690267955	0.00605476352744961	0.0113192552607162	0.0446452373195868	1.65087648613229	1.2725618045357	0.204088041594231	426.826044332127	0.0123549791889955	15.4958546156809
HMBS	0.00761137783315529	0.00729249288032264	0.00868355798366964	0.00262575189086952	0.0190946086948155	0.00768444193549964	0.0510354161665461	0.0176214460663343	0.0932335512841306	10.351211461756	0.0982149714035023	12.7710424794919	0.0200492358472903	479.073952492989
NRGN	0.00583845479575742	0.00400708421034914	0.00963479701479296	0.0225326516404136	0.0182026886326251	0.00663178126130033	0.0202739402235092	0.0374123206271868	0.0281985797540022	10.838856835809	0.0361765895497765	391.293814554295	0.0141087509132719	49.6356135567054
FLI1	0.00472766864128047	0.00491456764038041	0.0112160437564575	0.0140036888643866	0.0277738725206475	0.0039770468265757	0.00802593132588045	0.0768671235738687	0.134897196691331	4.81200475725251	41.6885760383443	164.86412242426	0.00983486340570068	242.216920594298
BARX2	0.00435276854888711	0.0237409589690051	0.0101938666997743	0.00648471640140116	0.00934349583038994	0.00467449172880507	0.0538716394809036	0.0108611223360111	29.7690656088331	210.435527727837	0.041589312697612	267.024707295311	0.329730768549815	2.62808393438984
ST14	0.00721017527856128	0.00605269409274542	0.0334971952609648	0.040192446884506	0.0203140083425145	0.00933420526637285	0.019679837154956	0.0111811333990929	0.361109547373945	349.170731742933	0.18782778690689	0.617176433837429	0.0103701722257798	207.72697651775
HRAS	0.00707625222685076	0.0064092746070543	0.010930727507611	0.0143935591467243	0.0109920567430686	0.0104336189779507	0.0161975138737352	0.0188319036554377	0.0721368742810532	271.388440351517	0.0595026258738298	66.7050707528961	0.0235853127589813	161.71339951342
IRF7	0.00583878397718349	0.00804322452023657	0.011420119962563	0.0222159111973041	0.00687513195383519	0.00780142529766852	0.0233968427023235	0.0180858807720634	0.0326716186807773	26.2538219094537	0.30471216615828	256.992521755423	0.018931738414512	218.512746252306
LRDD	0.00546623721556499	0.00663454877733527	0.0112906103508756	0.0141169252306855	0.012515264106878	0.00985409677764071	0.010244441477764	0.0131515471865461	0.0310909719001471	19.7110626395162	0.107264231031364	266.548525817236	0.00954990319324968	194.93833164413
CTSD	0.00719962024886627	0.00998327907333763	0.0216582293182088	0.0370328486619933	0.0125472607501531	0.00953852323150671	0.0197741642875077	0.0452865740260517	0.0412773713472399	13.0498211517258	0.0516017509874247	5.15553701568796	0.0194708442608504	681.567136693219
IGF2	0.84644334636107	0.00259524857718981	0.00837859771644603	0.0067091179207657	0.0248008336491068	0.00407614880767248	0.0118811386150769	0.0382681005635567	3.63609978665617	320.358724892476	0.0645583571670474	132.803560392986	0.00568095335423033	15.1706255404666
TH	0.00593147161273187	0.00527636545460075	0.0154258987216248	0.014395250047765	0.0160444743268998	0.00758021227634373	0.0241994482800472	0.0245122060213983	0.0239718830947214	14.1993726958923	0.0350492234460693	421.51036823493	0.0216604323571711	11.7290228326985
CDKN1C	0.0102156629096737	0.00250223538261869	0.0102164891066601	0.012148866373496	0.0145056584651253	0.00529631455450838	0.0139733950648584	0.0185914575430547	0.0521653059468359	38.4456283212917	0.0434099684649405	237.86397339846	0.0178417375614695	147.471378477113
APBB1	0.00922888046566872	0.0044535675688599	0.00778600573846644	0.00784906311966375	0.0161780293620641	0.00660873890627123	0.00891270423198076	0.0180881346849281	0.0549506677241433	5.46251938894851	0.33143780183287	384.629533697977	0.0100931619007195	33.2593695571543
RRAS2	0.00729192942393541	0.00619633375834125	0.020145922888587	0.0138466691527898	0.0210081488275497	0.00615995710300676	0.0187615303119096	0.023891222379657	0.0379635264235595	56.4241224702378	0.0949075734483481	294.250586897043	0.025960126999976	203.655880146246
CALCA	0.00348823384612561	0.00411526486702101	0.00570709205590145	0.013336177320532	0.00486949230629858	0.00508246325875509	0.00463719175553816	0.0106691337403254	0.0174217675545723	0.0787286280099342	0.0238238296747709	456.746372458424	0.00780287432932629	0.106399019435793
KCNJ11	0.0111279015188578	0.00372960546887544	0.00659299904162418	0.0118642830367206	0.0180430764049799	0.00672524826436204	0.00769161715770964	0.0156794743076887	0.018895654056755	0.236399971846038	0.0279883202772304	354.437568321407	0.00468826070969067	0.652815757086702
BDNF	0.0141852937758142	0.0051472534558594	0.00629188007438823	0.0100627128084299	0.110450844853263	0.00813731786809421	0.0160751981485273	0.0188693297038333	0.0153797265366175	1.18784243679822	0.00880028297847293	311.971134073137	0.00880917117025332	1.84235044808789
WT1	0.00628274095596194	0.00481678217581157	0.00913800405574047	0.0191097338875857	0.0115363150148615	0.00720368783998928	0.01529097815692	0.0203994929911652	0.0238147668114222	6.21960231312565	0.036427024150891	397.37585592614	0.0142317113184024	4.25807310625919
TRAF6	0.00802020541958034	0.0050402753265898	0.00806329034580999	0.0152829107412109	0.014531231033142	0.0140351339290689	0.0109737992916851	0.0171124853254281	0.125729041315236	1.67717681412099	0.0524166595266426	1.96897559175186	0.00896852807125684	500.491035358826
CUGBP1	0.00856462934879252	0.00913031474470659	0.0170266747105762	0.0188439252130766	0.024576129347356	0.00823996651016526	0.0465526866665554	0.0194070446086264	0.0181574496506604	8.61626819886216	0.079623836084552	0.176881228352731	0.0346804839451972	528.816143592772
SSRP1	0.00872233441541456	0.0084208353450435	0.0396277286023063	0.0227141235799227	0.0808537862224368	0.00883568231369149	0.0473545652889982	0.0183972688983062	0.0181866286502741	9.23599475495534	0.02679921801404	0.241877075995623	0.0304161340590428	511.081766691587
PRG2	0.00688839898321093	0.00649873084737222	0.0130679075271799	0.00911464280564542	0.0127383862200782	0.00741326471132176	0.0152582687986087	0.0248799800338454	0.0261778007141362	13.3558644386306	0.0316159588720143	384.155416824433	0.00956884509504404	22.219576776061
RCOR2	0.00786854745402336	0.00460480856060981	0.0131568307730842	0.0139475329201129	0.0465299484063074	0.00752089863247757	0.0329917145356919	0.0376015602556966	0.0178202180697867	14.4639576515434	0.0174865584334122	383.368689098368	0.0110214813158089	26.8940622653298
SF1	0.0103723538742573	0.00398592295912813	0.0124123034526518	0.0119071521741404	0.0165303922157141	0.00951326132963475	0.0174919640126536	0.0227216288676575	0.0597248402766676	3.21572728507904	0.0829880527867572	1.74737021738278	0.0155010349448903	595.730034145474
SYVN1	0.00383450868999636	0.00735502280109049	0.015491431044436	0.0111309590259376	0.0139852136172258	0.00692680625107851	0.0155368092575584	0.0171293903357006	0.0632427534769494	3.00399450438589	7.81925265178781	3.61855949234111	0.0261133328557802	582.382831707412
RELA	0.00461908238078431	0.00829201254430525	0.0152826658378864	0.0100476241128963	0.0195605747406038	0.00683669586425946	0.0319215450569922	0.0369992871616405	0.0227125147852755	14.9459555090299	0.0441768150099296	2.43144332282711	0.0262606404314681	538.426863040232
FOSL1	0.00543578212202432	0.0072829766562458	0.0169258612726401	0.00957386044811401	0.00821295029841349	0.00475986223155229	0.143965605576515	0.00835071592390946	0.0546366279939815	305.636358036572	0.0142216402028809	174.575605862336	0.386135709980859	0.455037202076885
CPT1A	0.00446466198895369	0.00860792761204004	0.0640953578834341	0.0100960420529142	1.10135042870993	0.00817913479298346	0.0376458038918147	0.0255871499947623	0.031252270536069	31.8240207363152	0.0357140819390437	1.13568384932655	0.0431131694206611	468.903131679836
FGF19	0.00768927000889061	0.00686675459002884	0.00749541993257243	0.0143931816087823	0.0331095550310483	0.00788901492221553	0.015092491173353	0.0480451531329583	0.0181593662250169	33.9211680847485	0.0327435939035025	325.400192501136	0.00831040512366161	51.5016303068564
FGF4	0.00581805802898937	0.00775540721619597	0.0149501150799242	0.0122083408837524	0.00979990708001666	0.0057625595985564	0.0172988658919973	0.0147755905319248	0.0424168040145103	36.2483055201242	0.0688417323818334	322.617203924723	0.0154709579687197	95.7487521380219
FGF3	0.0052271212261671	0.00491156209861897	0.00776725912861018	0.0123249484039036	0.0113423620035627	0.00416443880562755	0.0128302835811473	0.0143460625607012	0.0328490221036916	3.90005634869263	0.0373345668503467	390.057604207231	0.0132492235716044	5.41378378641105
PHOX2A	0.00609104774289396	0.0034877332236201	0.0118333596673276	0.0106837080609751	0.0158507666716208	0.00636394206284828	0.00993279147551686	0.0152574282594303	0.0363362090302177	10.3960481720985	0.0436099631368347	240.949166149822	0.0086018087197923	161.584432895875
UCP2	0.00880547880610562	0.0150614330427661	0.0811268436000567	0.0349341868520003	0.238605608575787	0.0350766396612522	0.00837090530954161	0.0574597859162984	0.0207239494794312	0.889429428436352	57.3032256067869	108.005598689504	0.00480376599990037	425.828731751205
PAK1	0.0263654888222449	0.00652213410615371	0.0150444410851078	0.0236272353224157	0.196758795560193	0.00773677522222096	0.0723051185170306	0.0538417040567461	0.0107893100973233	24.2811685825728	0.0207206961932542	0.352692409096191	0.0153800292683056	482.368668475468
PDGFD	0.00491036861127967	0.00301930773434091	0.00621905429472009	0.00804806010909128	1.47368107710974	0.00205826998340291	0.0163258236534502	0.0456062003676725	0.164853529650214	28.9014460139979	15.5840736533252	230.645758987915	0.00532883684735262	56.7449622348071
BACE1	0.00542636358757379	0.00486829784969684	0.0277978134561391	0.00864505143875561	0.0242112385636909	0.00578150266215489	0.141930854445162	0.0699096947636809	0.0856119734650616	293.402427260802	0.0355935100752266	113.051947728679	0.00996839798126808	64.2874744862257
H2AFX	0.0118435399972373	0.00566960859582114	0.0109384647393238	0.0153367347536441	0.017735065627924	0.00414875511437906	0.0112106999680927	0.0143769407873355	0.0360196968533289	4.41071423594186	0.0306466089575122	4.3307481456637	0.0133880443876296	518.569833287932
THY1	0.00623586473177734	0.00295214762223257	0.00674570635854605	0.00762357809934808	0.0638954630661886	0.00911807341408064	0.0124826549823595	24.0395261899885	0.0139431657017283	3.10415960855621	0.683667336949428	17.3906343869008	0.00767325114036682	447.687805620986
HSPA8	0.0101059589329169	0.00708976787188382	0.0153042879853256	0.0119819894942398	0.0201246895982221	0.0109625933992613	0.0178995324444398	0.0315276114866651	0.0645582252555076	7.98158683311709	0.100687819362489	12.9779801458991	0.0202948513039398	815.029693413621
SCN3B	0.00372713871643546	0.0063524045868414	0.0106273213900332	0.00784800618782587	0.0168173824196271	0.00429103088964476	0.0248516966370331	0.0241243260510669	0.0777442265810466	9.30463572787065	0.017954694915446	346.327931071298	0.0190537676572886	14.2283419231353
ZNF202	0.00511709078012661	0.00499330649861327	0.00892182694518091	0.0059180560135796	0.0212519654569745	0.00658109140346897	0.0250291119811165	0.018762054617884	0.0257073401394057	11.2195159587283	0.0592046385379316	176.853115162559	0.015447836058738	188.061179111818
ETS1	0.00702796511581944	0.00803317107917861	0.0189398978021515	0.016346839095882	0.0121723064241071	0.00646791458607485	0.0154573202643798	1.30482227764121	0.0153705394049066	439.84344425919	54.4172087502878	2.2717953482152	0.0242496288520233	38.6004311177365
B3GAT1	0.00480908361136898	0.00786561153726772	0.00705585402099628	0.00906013914855566	0.0104711790653192	0.00867863977051003	0.00995253250802764	0.0200502839878482	0.0260200674361847	1.30924512442563	0.0399033095499012	397.480245231432	0.0110821656932643	2.83038835881276
CCND2	0.0408598324159949	0.169116198952637	0.0974830212516344	0.00439025656055125	6.1984269070584	0.325920270022326	0.0274328023276408	0.189537528057811	0.0155197547299478	86.614690331345	24.4518519671973	8.60806612834087	0.00612976814516854	416.480208477645
PTPN6	0.00729344148880078	0.00614447730309675	0.00822538227609593	0.0250801242618579	0.0136778980474061	0.00607126212849194	0.00883226967597568	0.0281142298766606	0.0326726433919886	2.04061183263897	40.4641378753019	19.124880456509	0.00923763712495606	502.094501247493
CDKN1B	0.0112992584888224	0.00538652649993043	0.0161958621196531	0.0852320840997995	0.187072150197698	0.0179897331204628	0.00924197886129906	0.0427665240824639	0.0299207118968051	1.41447115032823	23.8361501452447	0.319256819916457	0.00713746289462953	463.703263519604
PTPRO	0.00208578301217676	0.00433423944852221	0.00405353157982538	0.00806885850375231	0.00418225015843128	0.0161851786609283	0.0046144221566481	0.0158045942187923	0.00781522941498575	0.0684326383091578	0.143512976018043	284.021031766324	0.00530124490833227	0.713973060917398
AQP5	0.06756658956472	0.0072859666989264	4.82218620013572	0.0148976408517093	0.0146805475171274	0.00612110231870192	0.0175732874266111	0.0153711822182566	0.0944471343545866	19.9907409236564	0.0343564859397609	400.867247963978	0.0128508331591714	23.5463377925396
SMARCD1	0.00823259656214359	0.00643669301701075	0.0127503171071773	0.0106798492608272	0.0160559218611825	0.011694255880112	0.0195609404243253	0.0281838248617113	0.0231976758686122	4.72803655113278	0.0321913785194797	1.30234075209985	0.0171977210337015	534.70219483474
KRT18	0.0128079776422902	0.0100580999736095	0.0634593527667353	0.0584823678604385	0.0760739272728486	0.0254238159685127	0.00597428468457597	0.0262176973977013	0.04301978902615	215.730589641797	0.0285060494629952	17.1104761339921	0.00984063982862872	252.676473174927
IGFBP6	0.0279562956013969	0.0334899419272036	0.0328087583714565	0.00532415075261172	0.00812857678293831	0.00419112993362606	0.0791566992884423	0.01395758334825	2.84009324977588	224.917557768934	0.0234735820629662	281.442377215611	0.0895882378424364	0.93896847650671
SP1	0.0089141160901828	0.00799908014460178	0.0113451646996548	0.0452388411349032	0.0227631848839175	0.0136866595690137	0.0135332738944851	0.0221899534742749	0.087907198657584	0.775793592407711	0.138226828885367	0.259455146452045	0.00811123429741255	567.252647652576
TARBP2	0.0060231883605152	0.00515312376546209	0.0135758111610079	0.0127020459634303	0.0375427084937757	0.00777776563041235	0.0144849808690964	0.0294405583241703	0.0191204187537249	49.4720169530137	0.0226227117611174	241.090831188558	0.0121257431679634	166.838291832818
HOXC8	0.0525445837899482	0.00681612329517134	0.00960627062799833	0.00781386055771032	0.0165663685101908	0.00933937119996919	0.0129289021762347	0.0137688159435264	0.0172178448391863	107.144899095325	0.0287162323161249	255.369042966953	0.0150850570747854	33.3594571011455
CDK2	0.00428040464894728	0.00948874227603736	0.00723540270290508	0.151973988686541	0.0141540205954845	0.0141344636149095	0.0252138870712502	0.0993057561188074	0.00733636651530834	6.0841727963914	0.0291630542830031	0.269053159097344	0.0184258711731922	492.377430906413
ERBB3	0.0489211879782628	0.013475882466468	0.0317456590936049	5.40815012430358	5.54892746806971	0.00639038064425637	0.0377926247893413	0.0194385621024677	21.564147623387	433.298626247099	0.0422411710651676	2.17047840390678	0.00832464501040206	27.6348204465062
NAB2	0.00815370545914288	0.00515501886842379	0.0112112252781559	0.00946081050413288	0.0312655873194399	0.00994814844275053	0.0209637788990991	0.0365788987300142	0.017583131639083	37.3292846737637	0.0381082307173381	172.940749745394	0.0160661173735341	264.426704130361
CAND1	0.0130427324519094	0.00684012041550498	0.0226353771311266	0.029779921851711	0.0461117623795341	0.00893834378774271	0.0464667721044539	0.0915940228860183	0.0200417962586324	6.04397636911787	0.0290011279407053	0.294718565107081	0.0137181782500528	523.454849890699
MDM2	0.00820392008707924	0.0218950639678866	0.0129530511307864	0.108121607711656	0.0161764566348854	0.0662302167749644	0.0165029253473686	0.0316493776365096	0.0286636941390924	2.28013337169437	0.0739032965320113	0.211682107049414	0.0117573233038885	528.350666435077
CCT2	0.0213429495806201	0.0255273931999517	0.0282415885757829	0.0104375371458954	0.0554571705850254	0.00891535635087751	0.107191709259286	0.0925493471576165	0.0126987896851922	39.5126759811577	0.0263095202963938	0.199225210834203	0.0598981912994138	456.790483068491
MYF6	0.00336291682257254	0.00353967125669206	0.00595517937013436	0.00705308317333652	0.0103390555854486	0.0071226762073856	0.0128843613695965	0.0161999442981138	0.0360231766875351	0.246789273738849	0.0126362915994497	383.283783974809	0.00579215382650147	0.331837806902318
APAF1	0.0071631559334521	0.00428912724497781	0.00746494141922617	0.0125657447884429	0.00866377250056922	0.00995461176954976	0.00626632159681182	0.0348100509783411	0.0327460234997908	0.317155663300525	0.160753177250463	10.6662213196499	0.00557195133988776	379.005575291644
NR1H4	0.00214204809805949	0.00193892066913172	0.00227960024318304	0.00441114178373547	0.00360009514662292	0.00520580463410142	0.00377438855782061	0.00617125484124293	0.00589325731280694	0.0373211798762058	0.0112791200508728	236.693138144293	0.00419840704354848	0.0507923303862929
ATP2A2	0.00920105485220581	0.00743915677604142	0.0142995834035916	0.0419289385781142	0.0414241001584237	0.00733063721390544	0.0201235204755126	0.0471580787368299	0.0686269356661455	397.506240321876	0.142504233782435	1.14183204092814	0.0243043256890863	250.305512062987
CABP1	0.00608361736673252	0.00455523994005016	0.00932474880170408	0.0100636252659108	0.0130338694601618	0.00558517344727953	0.0152528670643809	0.0193470866215668	0.0212766357793901	7.95785317558025	0.0218199912978472	349.885711070201	0.0117212322684606	17.7318990030944
M6PR	0.00610640288154124	0.00877767268115364	0.0149207623828574	0.0256795946481596	0.0183631423676373	0.0131941029034834	0.0133663279803217	0.0788705266990884	0.0138803810212131	2.13986827809976	0.16310571612837	1.02663899904176	0.0116679693633086	636.098351022377
GRIN2B	0.00380645254711174	0.00396535941824827	0.00575215062934981	0.00791511830700474	0.00579371574145281	0.00612555888955628	0.00721982294001315	0.0136504328546689	0.0160977384831065	0.116858306103726	0.0726113372734895	341.199877519056	0.00581574976153314	0.327672046662838
SOX5	3.35937198520629	0.0294600768937714	0.0286776289729324	0.00742764795438458	4.95007040777784	0.0052397313980885	0.0189840075597213	0.0179945313532708	0.132296647163545	1.33287182158079	12.5951944182708	347.913245433235	0.00594864032984928	11.4051599779419
KRAS	0.00958924009935736	0.00730426427179791	0.00748133748118816	0.018476347507623	0.0230916269017104	0.00992241756478207	0.0133506748305742	0.029454125444641	0.0323013351245358	1.41921664338166	0.0310424838169788	0.369426925960962	0.0126674782182537	434.732406634289
VDR	0.00285144578897902	0.00804806363277825	0.0176106869641721	0.0178432587100114	0.00307853318423623	0.00564004384802357	0.0213703118676338	0.069057605112302	0.0222827893853198	450.422511812229	0.0500402086258383	15.9239572336816	0.0259613063539059	5.99700778215507
RARG	0.0101421405054196	0.00585713991717519	0.0190558603475985	0.0260950714529363	0.00934578619932809	0.0101058433107747	0.0220284875720499	0.0130036441339968	6.0259583454487	357.035879119627	0.0531453581059808	3.00312142809873	0.0108892275253744	150.518301302282
ITGA5	0.0037208368923739	0.0409829651492685	0.0166437398803432	0.00703985301753867	0.0105707303260311	0.0146994690625723	0.0148435667748065	20.4863269722784	0.0176190792400394	511.026226610521	0.204739079656918	5.60408541832726	0.226773216529766	10.4309094712686
DDIT3	0.00701418731196707	0.00551449095235598	0.0268828678954322	0.0359055060917145	1.87337331339796	0.00702215393598179	0.042559992139637	0.0691817189708041	0.0120079207841523	90.4355630953881	0.0339445732378592	133.874826771511	0.0112265607560955	167.089381767391
CDK4	0.0105574561295848	0.00823144100021145	0.0130636988312066	0.0129113007397112	0.181190739133705	0.0105780381906616	0.0322136811014007	0.134789961758058	0.0125136262750696	3.71713603037178	0.0234603958226118	1.22943694105849	0.0122030834898863	602.522672238881
KITLG	0.00253450251292064	0.054215031915002	0.0229728407182232	0.0580190214714959	0.726806094149468	1.89184192166873	0.130034469367645	0.0969907963814857	0.0159077583739329	2.20449429907978	0.0188774088232032	0.164491912144753	0.00751687279887318	363.570524154461
NR2C1	0.00745373651156626	0.0160392911218277	0.0358102436104444	0.0138852515110906	0.0535593931115883	0.00667490063769462	0.0836315525747824	0.0363502262019155	0.0181935525693505	1.8830759117616	0.0585522319340789	0.0711797374486193	0.0184461569044	377.55623608832
CRY1	0.00802251204344462	0.00616582934845147	0.00645747985184839	0.00810255077548419	0.017162042543125	0.0088906098564914	0.0234696548628011	0.027421061835552	0.0200245673432295	314.24170465835	0.0732761162074431	2.89892797934891	0.0146336620434208	48.1604238928963
CMKLR1	0.00504801429816176	0.00473894219909817	0.0115021876836988	0.0451825442152331	0.0228239380885159	0.0124122226320407	0.00845618184758625	0.293875158734279	0.0160536319911712	11.1674725819408	21.782718934147	279.54355590986	0.00721717961487807	90.358040994773
HRK	0.00783917084958865	0.00756344610033793	0.0137686144781093	0.0200517430938052	0.016511575498384	0.00826026768221607	0.01161767497519	0.0242095273448808	0.305006006240282	7.07484313513894	0.0578064521304179	280.470084355318	0.00899264966231963	285.706096610065
NOS1	0.00559352768170398	1.0705690313276	0.404269164031883	0.00739844121650695	0.467363673193619	0.00393848439106917	0.0118042901386192	0.026706572981109	0.0139934931362698	23.0558892531138	0.00956556324923139	351.742025448961	0.691401297764739	1.98743367472607
DIABLO	0.00765181393725404	0.00996029684784618	0.0250462508976432	0.019748311414384	0.0788649170950262	0.00774396698583024	0.066820803974198	0.0639484116465352	0.0135297383134833	31.7653752812516	0.0319383071707714	0.235734296756897	0.0447869693449724	447.405502370579
SCARB1	0.00436852977661888	0.0140494283078	0.0102948798079784	0.0062081258472349	0.0117453390215283	0.0100916309172595	0.0103857905893825	0.0136780765318558	0.0325375914487953	0.51752735651773	0.341981430127661	196.426264541757	0.0325127684222531	253.060440748593
BRCA2	0.00374959902573158	0.0113250796023324	0.00375111438781096	0.0488537352610042	0.0146851012501524	0.00885240241051725	0.00586811951176193	0.0355799391180573	0.00972800207816478	0.740403115242275	0.0309006347161224	0.640025755256328	0.00645609974340231	313.927295544354
CCNA1	0.00366727057920103	2.3923905801641	0.0340705607683566	0.00291176623274452	0.0447465316005316	0.0039897076496721	0.0188310262051607	0.0594173245545793	0.00962156786287111	0.52935457162519	0.01259734140455	335.714882291851	2.7721276165317	0.517066493538338
RB1	0.00796578101750914	0.0131693666185506	0.0130830718153922	0.0449927632184159	0.018921476090246	0.0257895409734677	0.0281963270705869	0.0203717511931167	0.0178440372424529	1.23270503699926	0.834814146345386	0.0725830551809898	0.0271836407398032	536.973606396363
KLF5	0.00820266338891995	0.00597895662322412	0.0122717207096671	0.0348699470896832	0.0377751801209845	0.010549906431463	0.0122660163272047	0.0189249563809997	1.98998611515554	531.148743645055	0.0813378747676814	16.4686437966019	0.0114583130088028	115.524598584738
GAS6	0.00419028566846666	0.00918192546069629	0.0152731421349002	0.00825324461118045	0.0135138550836647	0.00640634711709585	0.112216005292664	0.0448488988397559	0.0448438449343714	270.410693877434	0.291965251800975	7.1732870631227	0.0290796143937404	207.24552926096
LATS2	0.0060864414402694	0.00518451603177981	0.0159957751916324	0.00882708719088124	0.00706383985736546	0.00628685469282101	0.0216101048547467	0.0336253658160795	0.101551963344386	100.396005990597	0.0541297182871396	69.5093223376832	0.019166575751625	304.052438718429
CDX2	0.00735358239693013	0.00592804694207747	0.0142473865502499	0.0137712644498162	0.0216735946777593	0.00698800261161224	0.0152913770134911	0.035952392792206	0.0174441781742608	9.19323343469568	0.0403285392943101	443.109488602666	0.0182793501031236	20.2839765457007
FLT1	0.00699169828513691	0.00607569467443517	0.00926241308381717	0.0113507804950402	0.145715788098261	0.00439138493233636	0.0205516104230599	0.31338303771898	0.0333913240371455	8.5032607529722	0.0172676679260174	2.56825735269149	0.00701390829799896	431.018392023064
SLC7A1	0.00600524183583133	0.00922818386232185	0.0161055526953314	0.0248341746363266	0.0135693619184129	0.00583659158454755	0.015631450382005	0.0120566275403843	1.77017324013782	514.48223050043	0.0733908669653432	3.49920969420733	0.0125169260933577	40.0471764775738
TPT1	0.0238347617608162	0.00692903194509886	0.0178261512093434	0.00847023339748951	0.0140888551086164	0.00589615102007018	0.0231600257609056	0.0176249162397272	0.333464546335875	5.74875386037209	0.113657742918191	0.385943804303276	0.0338500679352513	503.493747133579
ATP7B	0.00503448170472288	0.00530575111747743	0.021665711242425	0.0100215969135052	0.011201539131103	0.00609068801178475	0.0122430798826621	0.0295821301503445	0.0111431909511729	0.628401308361351	0.0162358537055094	388.92700072252	0.00715963257305532	1.0414751809072
EDNRB	0.00511967993556686	0.00354888513543789	0.00781065131214195	0.00538920243287418	0.0213886694042818	0.00440518847078193	0.0138333006012929	0.367267814534678	0.732343280370466	0.365387423099994	8.72312352557149	181.01654840021	0.00832630564688117	205.667792700563
POU4F1	0.0044059704034446	0.146726720201589	0.00885842706192662	0.0170254605266288	0.0252486115543133	0.276926623794703	0.0119799286290876	0.013951981629782	0.016801328318908	8.51349282983137	0.0612170460403198	326.254497247823	0.00690724398583295	112.122686706115
IRS2	0.00445032667881187	0.018869537007367	0.0383717139228664	0.00542088505044802	0.0234764656907565	0.0178551948485988	0.00697938877121133	0.0272288604341116	0.0399159322076721	42.2005945322965	0.0986776183668141	176.576255873651	0.0390037154203492	235.27792986022
MMP14	0.0077526340704602	0.00726164547815287	0.0245818808506014	0.132096434920899	0.0215839828112558	0.0154893465425009	0.0307619745490452	4.95622829087897	0.00853652859791998	533.921964237782	0.0285899419764299	0.610824579587356	0.0273370319238726	8.89445462139619
SIP1	0.00719788452217309	0.0111903588436473	0.00751042898043358	0.00514943676037315	0.0138622359481278	0.00267539087738583	0.0109368371977824	0.0099305827910714	0.0178857581823376	13.7890853843576	0.0158452055701355	107.599399508246	0.0104778800263344	157.030195535402
MGAT2	0.00526753278057413	0.00427902802291453	0.00812267446882966	0.0104722502764045	0.0123421052400183	0.00639336179951765	0.0153466712668867	0.0244541159320939	0.0142527168553769	1.56741027530133	0.0387844212022297	1.65780552674388	0.0200663413517461	373.729106379556
HSPA2	0.00628235628720096	0.0256508749582984	0.0161561740255122	0.115494379603701	0.00950952554946423	0.00536163040405373	0.013637203097246	0.0479188166751274	0.0218170324709937	532.881960787135	0.0177373964335824	0.667787384227804	0.0230789057453124	3.1075999817454
PSEN1	0.011714392134219	0.00851750148363364	0.0145768739235566	0.0224725142723117	0.0322818489273827	0.00505769913140751	0.0236342728337157	0.0424156269776409	0.0371006464326269	49.4468938944987	0.182004327295886	0.778213338241569	0.0412263041228117	539.281819262445
FOS	0.0128533723141759	0.00982404938782209	0.0142322129814452	0.0145722931487716	0.136438066179609	0.00160173950226769	0.0113329206961938	0.0423052968492682	27.6631658960118	545.56158190368	0.29902267462232	0.640788217838032	0.0202538494426274	19.4309085312171
TSHR	0.00227458919036777	0.00265191273569212	0.00495512835946597	0.00853949159960512	0.00426307132553221	0.00399640794225924	0.0033437646996305	0.0171231375307513	0.00827186280520596	0.115712609758366	0.116250378871938	265.619261806279	0.00355538481374576	0.212798743538299
CHGA	0.00318098244098373	0.0106892219803011	0.030157251057982	0.016701907684553	0.00969027283206736	0.00527978514731421	0.0110054115380044	0.0184564026781118	0.0233900326002438	1.43585947240578	0.0191772448776639	331.557665638183	0.0114001377568436	5.90638448891294
BDKRB2	0.00536290931173483	0.00661448761331625	0.012967401409207	0.0675094651660719	0.0082147176944844	0.00401265808206277	0.0300068766225154	0.0245902954980156	0.0451080128735921	225.828068682566	0.011672150359123	218.942866221582	0.0188218038349113	1.0717502870563
RCOR1	0.00506129791579889	0.00867037476026158	0.0141252492022034	0.015970829943165	0.0544007015583295	0.00460877919660988	0.0448735663178241	0.0229120443999569	0.101365421390797	484.672969156218	0.275261887897631	0.213172418762398	0.0498545597353187	27.1763609906463
MTA1	0.00855287224855264	0.00734141231494743	0.0127836727617704	0.0103907337801796	0.0295824018698108	0.00440591592905368	0.0183955134828946	0.0260394998940175	0.0334714809634966	33.0805357694327	0.0253695328856149	3.0214497112186	0.0200313990338846	476.967197526494
TEP1	0.00433154365984672	0.00522561166367444	0.00998152022090317	0.0126277022903195	0.00881840250514314	0.0072043093975662	0.00807901433283979	0.0272044982261031	0.0354919313503536	1.86868994374249	0.148263631852532	63.8418158815387	0.0119376477021059	414.366762500613
NRL	0.00569213757008716	0.00515745537486775	0.0132185380158207	0.0204838758486074	0.00702872038815975	0.00484260075670699	0.0311171604847156	0.0174713033956234	0.0171768082081174	15.5157450092409	0.0628984583531843	358.345418751222	0.0172843305397271	42.2026137963771
ADCY4	0.00779209557539105	0.00499731209456508	0.00930813834527393	0.0109504406351309	0.0152802073462171	0.00701384521270448	0.00789406610415771	0.0255546128143823	0.221053470225844	1.68622408529502	0.0601584816517725	267.067144042306	0.0133000665404864	202.277965103902
NFKBIA	0.0092818993063067	0.00937067495460024	0.0135890539346142	0.0293503743889196	0.010524879335618	0.0106276351873398	0.0349263413395492	0.0398158301982402	0.0220190348514407	14.668947982825	0.0729253847828291	0.311335973762062	0.104001819185115	613.678475695368
FOXA1	0.953340172124398	0.01427974545957	0.0427636940052812	2.29754649427557	0.163006020923545	0.0157795153110255	0.00895912292009048	0.0166872586906425	1.20867308931135	3.23783239987382	0.0203412459868683	2.15180961663313	0.00633787390482427	489.42356964399
BMP4	0.0578455682601799	0.00335552632858664	0.013854474500725	0.00285843074142705	0.130205741290842	0.0023613644728316	0.00916618109600639	0.14356818826709	13.779185679003	12.5485927471029	0.0804219289147188	142.279793139897	0.0090373943432756	205.555478707966
GCH1	0.00455555250435905	0.00307894286080529	0.00333695179273934	0.563813654120979	0.00561618903533202	0.0117287155358811	0.00640006884728902	0.0131408216970102	0.0354848403073395	0.210887771004411	0.998836541798111	7.46249932218463	0.00371538864842386	381.760312921857
DIO2	0.00784262811975451	0.00440283999474452	0.00897739266980603	0.00430948822489772	0.0196573413739626	0.00241145801863292	0.00867952969824904	0.0302394887742333	31.6394259706581	18.6987231966094	0.0430249904741071	9.40900746746476	0.00950318596034346	365.303383254246
FBLN5	0.00426921888784597	0.00766427096252377	0.0118802143079208	0.00360530719962412	0.0133823007232851	0.00757998800249497	0.00826628655826889	4.8471432281535	12.1791498777205	0.951445551199247	0.322650692558111	21.3989968727645	0.00994989264962054	451.140424272845
GSC	0.00705973890966538	0.00466292430103785	0.0119948304028362	0.011365890392557	0.018380008262081	0.00434580646975111	0.0162821638149949	0.0295992826263934	0.0344640040793612	49.6439954202346	0.0361984663613909	279.481522578172	0.0162462919941511	102.131884577471
TCL1A	0.00239270936591375	0.00343054172720558	0.00459341017780679	0.0035371498386105	0.00483492371102756	0.00617144028274867	0.00773957578576634	0.00533526806606801	0.135060646998164	0.0615497307234296	59.5955376136235	364.03498704162	0.0101311437046069	0.0437842961531389
RAGE	0.00641871895042798	0.00430004050364387	0.0103391805727921	0.0201654058816522	0.0239773682089429	0.00689417697202838	0.0114964952732278	0.0152861377971955	0.0177420415849386	180.829054529063	0.0103753699642809	190.663256322952	0.0105456024408883	8.26766266411258
CKB	0.0105911021583702	0.00521800477515443	0.0176957602537652	0.0112885124188983	0.123083561245903	0.0134169390666492	0.0935357582440483	0.0132077170197713	0.0213940555905978	440.174676828331	0.0248262106227981	4.88586209347866	0.0112659523488198	11.9562664548049
KLF13	0.00607600227413073	0.00782310559379296	0.0128715675183956	0.00889491931495004	0.0119713045958709	0.00825451341298106	0.0303473884227173	0.0298914177656569	0.0296192859687613	15.9352672408773	0.0395429154230357	5.08917270864752	0.0223382236742614	536.152239808218
THBS1	0.00901404881153522	0.0204858542615015	0.0236834189082199	0.00702878851827775	0.0139717336558053	0.012687613739985	0.0519424439009067	35.0528410398882	0.0289412837358179	549.689979340416	0.490816487244007	0.568765795795277	0.262893457516214	5.68622947098483
B2M	0.00724290281085104	0.0113640789197691	0.0447481773711787	0.0348958981787145	0.011961405758038	0.0122603533686011	0.0153495452474212	0.0618360110354366	0.0196131525007262	1.46053135294198	0.344948841780176	1.12092422946239	0.011233712722707	663.297993393505
TMOD3	0.00460358214985856	0.005628145672055	0.00965409681352323	0.0197152619273212	0.0092778355009701	0.00306693741363166	0.0489273683559951	0.0438585785329676	13.3985834378022	40.9396867503619	0.0559447668510546	1.51809118435116	0.0549114162714696	498.17349947381
LIPC	0.00151149187290567	0.00241404389100858	0.00529583403318875	0.0131976014223471	0.00840500909081374	0.00587598855017963	0.00925073005958446	0.0168255423998048	0.00938242139060758	0.429424396936268	0.0131895933909327	273.870579782709	0.00641725083891772	1.24009151241072
TPM1	0.013603106462556	0.01713418324743	0.0489684606722983	0.00798526795375311	0.0305110267972233	0.00979916207031102	0.100500864740293	28.9321161178979	0.0717446637625025	217.891696505903	0.0790095462284916	0.798138265635468	0.0320824872483261	278.960366179648
RAB11A	0.00943821220357827	0.00776841942838208	0.0169706379779379	0.0152862337197598	0.010296373536335	0.00317627856173272	0.0180696433397651	0.0212991762131886	4.39602618939281	17.1627676112022	0.0362059158225438	8.58503767766255	0.0127008174134921	559.293752455183
CRABP1	0.0213662341985635	0.0121568040009915	0.0281859170982685	0.0048219198587885	0.57793403944764	0.0190597822619409	0.0117359821358529	0.0130019703118026	0.0357973426807557	41.1819061258529	0.0129753094556296	232.786084478697	0.0143473411124526	97.8934424447247
ISG20	0.00417005022192968	0.00862430471950486	0.0149292542450973	0.0155740846393811	0.00519249492045242	0.00830802794868614	0.0091035007227858	0.0116616505104249	0.0200599929425925	1.2849594264556	2.47609220524243	227.781596161946	0.020962361186396	211.651656192882
IQGAP1	0.0109247315052762	0.00990822684748406	0.0126952701316114	0.00971891752948023	0.0208326386579678	0.00486712955496851	0.0268483724742202	0.0524878074562989	0.0997570430539221	17.988374727581	0.0507045950524333	1.26249498495529	0.0432550232142911	641.967808259715
IGF1R	0.00748648107060374	0.0133156322304977	0.110373803450691	0.00964969244931779	0.556103802983995	0.0068239265329893	0.026272204775198	0.11689178427977	0.0133574799134208	476.589705563434	0.018100034427826	0.276019850623121	0.026104597095506	3.74929080415342
BMF	0.00373472215294092	0.00536578970424793	0.0190529329612028	0.0128708393631738	0.0204762124054211	0.00815153317950728	0.0101363541138887	0.0465173372945502	0.0204328774299471	1.16875792494495	0.431102121965504	346.617535223191	0.00622573048920057	73.9228556350046
ONECUT1	0.00754279211835817	0.00654273844750583	0.0125791011342855	0.0231019667220927	0.0167325607810477	0.00789264573484715	0.0124825934823711	0.0280134312739847	0.0279729951332292	43.0970833915609	0.0300204200993628	338.609178333144	0.014358099220676	89.5772053727663
RORA	0.0059692318698158	0.00579414760037542	0.00923981655197952	0.0385845615375416	0.0113353532069906	0.00658958318736174	0.00592739482803502	0.0370320736127275	3.54816124075214	2.95205596739068	0.0673684456991727	6.44397595353578	0.0160579687531888	475.806957263379
HCN4	0.00721508590601017	0.00489912793100052	0.0126756861241733	0.0126417017547709	0.0143095413549839	0.00649126221212393	0.0158112276809611	0.0186429493402187	0.0143603706612224	18.1044410777748	0.0332285256663005	341.916517626588	0.0129594121335454	33.2011730171886
CYP1A1	0.00241460417654219	0.00372059596479217	0.00460736310117597	0.00573026363304816	0.00484356765390424	0.00704779006443708	0.00546467427325811	0.00844492318108318	0.0520004157491918	0.0677487320615828	0.0159747354137189	346.205761147056	0.00760002675901581	0.0780066132901502
COX5A	0.00965869372822962	0.00706087060787187	0.0163823997800826	0.0181229240315589	0.0151047187608856	0.00997281178079269	0.0182399933044452	0.025604147533695	0.301342542936245	8.19704720129937	0.039828258631699	3.36210202802981	0.019807673984804	648.836693217489
NTRK3	0.00266526033496621	0.00635555420418294	0.00849890222571034	0.0060584569954622	0.0186869073427482	0.00579502267509761	0.00634377389243682	0.0136428462583929	2.63988389035844	1.63354496756404	5.43267717023263	375.469071478011	0.0069402954387211	2.42448407888601
ANPEP	0.00656774273056821	0.00609719235310148	0.0100193596165274	0.00600969106432011	0.0413277487403697	0.00492997027360713	0.00797595182793256	0.497681126620247	0.0348548724225447	158.316794945135	0.127405965711689	81.8672340666454	0.0187741262830522	221.900686163862
PCSK6	0.00551812613102344	0.0108634807940133	0.0159184888421639	0.00943924963554786	0.0242556491576243	0.00545601450132538	0.0228444533235777	0.0174867383164498	0.0623563576139936	215.296654196622	0.0184586558414659	238.637266900443	0.0282551507216643	1.48024650767293
SULT1A1	0.00577732661109434	0.00319947559120356	0.0110758019228302	0.0104952906705909	0.0127691633764948	0.00440634246695653	0.0138634896881224	0.0101968825031571	0.0497821202455455	1.58668469166556	0.0347232345015322	195.858826666352	0.010077294632727	199.399879910513
SCNN1B	0.00509426311093333	0.00402006025499739	0.0286727652174851	2.71109542575866	0.0147085612015264	0.00868996864396343	0.0238817867696515	0.0119394134727025	16.5984002621496	86.6850043228551	0.0578880647246209	298.243141830749	0.0296711626643399	85.7095224163064
PLK1	0.00401692545299469	0.0106458996680678	0.00769748721948033	0.0279706062905226	0.0196598892437234	0.00522282752116146	0.018767388607908	0.0411565510008015	0.0118293866616358	5.40051348052394	0.0218886534230545	1.16115391886279	0.0130743681694766	544.79599575097
IL4R	0.00382931110802631	0.00629266524342262	0.00947593159717579	0.152102459432585	0.0073678063860788	0.00464198812252442	0.00838405641847527	0.0160299777454538	0.0194676558601311	502.14404614306	27.6002060303136	7.09796661260433	0.0262861534870116	6.49433385025423
LAT	0.00571570678363167	0.00653608752824807	0.0163002018095121	0.0338614199531098	0.0144664657922385	0.0105993967207435	0.0128934653375813	0.0222627974560929	0.0347518545597459	6.59512654412349	27.4755447843656	394.049275468837	0.0113080712833279	54.1324931130773
MAZ	0.00925122268611606	0.0070057087117497	0.0109806235923704	0.0114100880404733	0.0320556668452576	0.00633755153372406	0.0304482637477685	0.0428283696894278	0.0120181315425951	8.19696434127752	0.0252051698123644	1.84548301786609	0.0229188797228427	503.495454715342
ZNF267	0.00748052807768119	0.0163163698756535	0.0231389415907356	0.209991754599329	0.0825852672721964	0.0204464953301509	0.190870691740879	0.151026968443532	0.00852531353026681	237.725503356091	29.5666630865741	0.111029085857379	0.0787820296778103	153.519779683535
RBL2	0.00780441538735298	0.00860332620456702	0.0585228663925597	0.0279535144617235	0.0470458726612673	0.00565518038426769	0.0176937487154376	0.0244412196651525	0.0323496622110521	0.395825220515539	10.4032506163817	0.106427651741428	0.0127721788660442	439.931347619246
MMP2	0.0125543255364678	0.00546003686876048	0.0438780913820844	0.00398184673883803	0.0218318417547502	0.00432616566224925	0.0277605045571474	37.7397755803781	0.863593276177079	510.678912670896	0.0712965708733631	8.8058003186982	0.024119414976276	7.44045415456304
MT1A	0.00267537447441681	0.00554707811459057	0.0292678403778106	0.0167408125263431	0.0147294286600913	0.00878196424601448	0.02969597358164	0.405719400883644	0.0290096275969705	190.249848479995	0.0355066554957371	299.38164063347	0.0164372806521645	32.5990722095522
CETP	0.00359896093592291	0.0039794167352731	0.00502427830561291	0.00692822034491672	0.0066569928195262	0.0103753895123041	0.00796351245903058	0.0157832680774855	0.0206570000204889	0.165922800710301	0.914390662074576	353.494210053763	0.0059792559080005	0.375814069744169
CX3CL1	0.00470675580194349	0.0203347964597742	0.0338883718143082	5.29839753930236	0.0112303002878693	0.0272061240095291	0.0123006399476795	0.0228597478643304	0.0337173029598786	6.91313695720882	0.056573540754883	308.451029683375	0.0115899090294052	150.19620615964
CKLF	0.00784870261898567	0.00726073495210855	0.0444486357030824	1.17944408225372	0.00610939759776111	0.00923719381923573	0.00924657701517894	0.111469152239616	0.011298977057989	0.964471053966823	0.914231604128641	0.0840613774295423	0.00713411957478094	402.775322063726
CES2	0.00570395882837974	0.00654948190484759	0.0269825561726913	0.0341179623465185	0.00761493906172566	0.00416162092267188	0.0457803993253903	0.016805938194095	17.7962431977905	468.709428841468	0.0665283396395371	25.0990974075784	0.019236482902157	19.1130618887008
CDH1	0.00775793012183043	0.00664396518186719	0.0324162553361333	0.086771433475224	0.0281940598234123	0.0146614959217867	0.0164245417919269	0.0111183960792142	0.223329094029068	581.005012093291	0.0360657690344327	1.12854575684732	0.0100939670622183	19.7735182866051
IRF8	0.00767048571341863	0.0070372435868731	0.0209793868452402	0.0327795161062943	0.0136782877322444	0.00751740424101253	0.00467643459412523	0.0735309186017511	0.0481638989233258	4.35575740524732	74.7545514667885	147.0651951241	0.00580149129559255	285.041320694392
FOXF1	0.00670225605474482	0.00340209426198739	0.0173285156283375	0.0110410694145455	0.0224208514265982	0.00484905972879368	0.0122430755658597	0.016443179500661	0.0714311253322845	1.92737363924187	0.0392274778449427	252.827462347297	0.0107312363539604	214.10261650948
MC1R	0.0143172465468175	0.00412379938942904	0.0156163487859358	0.0136818659237958	0.0138907777114338	0.0057120353745274	0.0159692211726895	0.0335965708272568	0.0197575316422246	113.660394176479	0.03661024531022	337.032749295363	0.0158623940719644	27.6700771037183
CLCN7	0.00567674456085663	0.00428332310059924	0.0133303830015915	0.0109681141483687	0.0153589377137453	0.00573685355832365	0.0189395900735703	0.0198965459318415	0.0192774719197787	7.30553568877468	0.0352267412982853	36.7795683163312	0.0169056674873928	470.656592943419
IGFALS	0.00341889833630551	0.00473845408325816	0.00538257317960152	0.0124680764176734	0.0097651207352498	0.00715410595725966	0.0114766719904203	0.016579553039188	0.0250958004655742	0.844807732648238	0.0452233599627814	468.148307320925	0.0116608086653474	5.10728576975409
PKD1	0.00692040233359461	0.00681752490327912	0.0134626093944866	0.0110229530369598	0.0292408537829544	0.0057542091632535	0.0189267696562837	0.0204707430900061	0.0286386504455289	20.3104551136549	0.0274434086849099	223.270901775981	0.012981130318922	236.987531444165
GRIN2A	0.00279936411893418	0.01788428903871	0.00660755858482118	0.00979185213632502	0.00594009480224943	0.03332012484334	0.00454096152279009	0.0165927888294164	0.0155291088775983	0.448168541043811	0.0300899568655336	376.957956753803	0.00812242776629676	0.990329569428045
SOCS1	0.0028298215227677	0.0318448348110716	0.00751646068838741	0.00963588452724241	0.0117205277630762	0.53286282761441	0.0156316340137658	0.0155559911199845	0.0182172725725827	0.875919047486796	0.156645913598335	93.773198139457	0.0105604373890674	376.098349745818
MYH11	0.0035113398917127	0.00529663861945184	0.0102453179800525	0.00671370243169536	0.436221000764565	0.00432195892697315	0.00838079990622882	0.0263128012080962	16.9800319439474	12.7628538093589	0.599363440808497	190.87050878069	0.00797240979247025	218.752621867358
PRSS8	0.00372003401319404	0.00693495730522596	0.0174539007463628	0.145322824853864	0.00524380521115975	0.00919686880930935	0.0133142594200151	0.0102506865751019	0.880570575615996	471.552120106397	0.0315177328343113	28.3980231649909	0.0131549489945118	16.0893421762482
PYCARD	0.00487125357666107	0.010524179194504	0.0152218628010554	0.00749132774525962	0.00931249010911168	0.0218137777250142	0.0139833208770802	0.0110156082518935	0.0620451453867531	4.59065043892447	0.0307641673449382	2.52149472892815	0.0179388992934838	506.126093386834
COX4NB	0.00480954998426349	0.00745020887810617	0.0136455902577895	0.0150594303018714	0.0117479796552955	0.00504449513505775	0.0306250592485117	0.017982442714631	0.0105618400808669	52.6251702360244	0.0174777413709501	11.5525700811385	0.0232032890053924	371.419507605386
CYBA	0.00687855849070202	0.0046142986028327	0.0128913781180265	0.0114411797761263	0.017939801800729	0.00382633317934056	0.0113391527576772	0.0172656170255632	0.0265259648553152	23.5754815889613	10.9503501783618	205.343330038683	0.0165612411159543	221.228916897222
APRT	0.00625707772508407	0.00698077717860774	0.0142695533859599	0.0188084096198063	0.0136296220403047	0.0045891721330359	0.0238554330617744	0.0192953342124499	0.0573409829919098	10.1692213676197	0.0439215265732415	207.489814387692	0.02172657111956	294.749177692616
ALOX12	0.0164627018479556	0.00581173768165747	0.0258324551085232	0.0204699104790936	0.0129103386513777	0.00404867912687486	0.0177385490739101	0.0214134369125918	0.0817684287830391	17.0599110384857	0.0338449687684376	399.333400849092	0.0201050815322268	19.0247497159313
SLC2A4	0.00557578998441576	0.00450892372538951	0.0121559106862661	0.0306258154675176	0.0139462265601291	0.0106940475987613	0.00807200422287153	0.031943213599188	0.0310135759753486	1.64784931537977	0.0174236685220824	385.745768371143	0.00553411234370361	5.34065107233083
CD68	0.00431270007734256	0.00762654007894687	0.0154402307023973	0.0161614473695882	0.00921464136219352	0.00977370518669493	0.00880521228222362	0.0609992956845768	0.0490648937518474	0.851359483890765	0.479330922713023	48.3993785658241	0.0161321252143003	590.622830007441
SHBG	0.00377788337699043	0.00399327414514241	0.00811155978753778	0.0118707559264272	0.00916752140781071	0.00758973771697357	0.011288035783197	0.0158880383185707	0.0218724986576987	0.294971203885323	0.0243209287099859	424.628014464428	0.0123666632782017	0.589715938930159
MAP2K4	0.00967633333967536	0.00613962539198191	0.0216247635057979	0.00565193026718034	0.0418877758085491	0.00532908532771087	0.065296578352774	0.0166122878585002	0.126102129686056	200.490455521668	1.3232780698222	0.525803089557608	0.0391628540163807	263.894046836601
TRAF4	0.00963057119702773	0.00667712740631704	0.0127698854717058	0.016510931417693	0.0161959626133284	0.0126297781010768	0.0158136687955313	0.0183468723359732	0.0211558445139189	27.0751963117795	0.0473645701482028	80.7618293208343	0.0168414280199224	421.320059182745
ERBB2	0.00995057650758492	0.00686970721625106	0.0219085061777683	0.0154604312193129	0.021174591291435	0.00908752284247191	0.0162877106346086	0.0115674677704524	1.56379043145991	10.8334623276056	0.0154301192374095	5.31727256041737	0.00994518724815342	534.511920722462
IGFBP4	0.00766085666900065	0.00916407594434318	0.0453512078675952	0.0146888619566437	0.0552637508405072	0.0056575788447704	0.0109944516321193	0.448992931868089	0.0659291514383047	23.1437976486637	0.0289136628054241	31.4127071535043	0.0127735006866515	607.359289818305
MAPT	0.0043192953363922	0.0045237489303819	0.00659736822061954	0.0115144199063995	0.0114694705690734	0.00431521804093579	0.0108914464564729	0.0139714781080683	0.0440240514933639	0.378745441314826	0.0165671658622738	377.396660446326	0.00869174566566461	0.712803538050003
ITGB3	0.00652667090593984	0.0234081316565897	0.0450423982752266	0.00438438556048485	0.0347066606731756	0.00653812246160267	0.0121634978605035	0.608726167591762	0.0133754368094548	180.702921227779	0.0415337927557619	196.538377310356	0.0769007882440363	31.0485182405563
ABCC3	0.00354750183538468	0.0192228239539626	0.0803379431866095	0.00933738877340808	0.0152575748082596	0.00547757957599987	0.00484785668416091	0.0132136932257315	0.228503997031642	16.6856594399903	0.449629146828765	214.088847742165	0.032390218755543	261.350442269483
HLF	0.00347737559264096	0.0131339244783245	0.00499812564375341	12.1271176995139	0.0334233600937835	0.0590217231792717	0.0080220315572618	0.0190371376167642	28.7532058833435	4.1797933287553	17.0455757011047	354.579412772982	0.00967419321377247	53.7891916855714
TBX2	0.0165659950926847	0.00391974538492241	0.0124091055183441	0.012876205849798	0.0347413851066558	0.00654719355077279	0.0187612859371393	0.0314634881088502	0.0460763254628836	55.2033924159078	0.0412424413326088	229.08939571286	0.0121421156540521	159.062377910706
ACE	0.00484329250905395	0.00532913486217377	0.0153099081792152	0.017511403370378	0.0138926644207148	0.0054825092852857	0.0117939403504674	0.0394530373669199	0.018841027683796	7.75132140520452	0.0330172928193133	303.951147864235	0.00877976695061871	72.2301233838506
PRKCA	0.0017009177890762	0.0357273451767111	0.172417655464123	0.00275858337111299	0.0392962907541944	0.0172347242447529	0.110977745256662	0.10550082759988	0.0134054982039022	37.3256645944165	3.26557221570824	4.3234899851062	0.297878973894957	388.623526137735
KCNJ2	0.0919773220080615	0.00720957326181076	0.00878810661882538	7.5096639155437	0.539430506433814	0.00561247754012484	0.0406139157312645	0.107032003791754	0.041605911921633	37.9039901762902	0.0218397416910783	273.828255846714	0.00798106866624429	105.504046673611
SOX9	0.00928452050517006	0.0242352016692028	0.0141507092053122	0.00687178557177192	0.0111106260292995	0.0497907959280549	0.0108638449074587	0.023169810402289	0.0348557091713342	246.336093735977	0.0791504625495857	168.796070869095	0.0600200635632961	103.964536899158
SSTR2	0.0045104792673765	0.00878478867673321	0.00731105585857259	0.0189352767681589	0.0101756104394898	0.074142082805126	0.0108934549496202	0.0179904251052208	0.0133408032153148	2.55157136047995	0.0440024394258391	392.377099797916	0.0105938217076187	8.89409040591679
SLC9A3R1	0.00561253979951862	0.00434592500124819	0.0139664195316942	0.0445173278277929	0.0175067734293307	0.00819548194169819	0.0134903935526243	0.0150002804106899	0.69761944980955	4.08810510981777	0.030278726771539	29.3288482517373	0.00842979254742756	620.350363465531
AANAT	0.00388931920893124	0.00541691805509999	0.00630324075664922	0.00595891506771976	0.0099908211158478	0.0057027693547279	0.0153018232956736	0.0178336646587519	0.0283404080912224	0.285229010763365	0.0233358446729503	385.969578222288	0.0108496986353829	0.616492513607851
GAA	0.00801892457725548	0.00849371770055534	0.0250395436700523	0.0158461509162571	0.0388024214079955	0.00877986723410266	0.0140555751678179	0.0539309884951373	0.02180537684923	55.6499044547737	0.0271838819710933	46.5124384942825	0.014144081011762	389.306554601403
ATP2A3	0.00771249689797463	0.00508152160745388	0.0494743714542067	0.0125641201236925	0.0159853753496798	0.00359357172438145	0.0084447416791825	0.0185341668632307	0.0813793175669268	20.5085426986887	33.1679132844162	261.518684286972	0.0124954910045782	187.186911312113
ALOX15	0.018220648490197	0.00301592377278617	5.38221415368807	0.0177194324455056	0.630946730267321	0.00628591851386365	0.0262305645325039	0.0532479788248695	0.0122935350234452	4.00873271924298	0.0190741542416233	351.459292094567	0.0066143474797993	9.57275410842393
CLDN7	0.00675505570634595	0.0283434812201644	0.147282260537309	11.9392036567872	0.0235870455780579	0.0288342435651443	0.0325225279171105	0.00792186890511713	33.4646369096905	2.7276348193261	0.043556789799492	0.831348316239836	0.013669091360404	558.781702096436
TP53	0.017815123589773	0.019391415453418	0.0858923749796847	0.0467780501853413	0.0126492808935323	0.100526633527388	0.0288511677322882	0.0154095092752546	0.0957659443542355	0.162332746389506	13.0161145181135	0.383868739461582	0.00920860158471159	508.243722576609
VAMP2	0.00424156938906195	0.0059961119290575	0.0292338679524526	0.00537695894714354	0.0155352669594183	0.00767357301387325	0.0438722999192244	0.0184738909520214	0.169604439446884	0.852709270174282	11.9752707102038	0.715958265506166	0.0196352112495773	473.58517874576
AURKB	0.00527589610156468	0.0116456657555827	0.00969369470747213	0.0118037184480912	0.0201213966345515	0.0155109317790141	0.0107092826388029	0.0368994651597218	0.018432702079442	1.90012314699941	0.0397239079778898	39.634320256794	0.0118030784972655	493.258972944716
PEMT	0.0083754095157648	0.00933982916898034	0.0161251411804689	0.00650250465322123	0.0274537399651819	0.00755866257768815	0.025413089009589	0.0296044686063028	0.0898619247639205	111.961265610474	0.049779261532135	50.1467116563436	0.0183218626469363	372.238876009198
SREBF1	0.00840352210266047	0.0119474591672722	0.0132194244949831	0.0294855774456967	0.0136751101613216	0.00875099051833857	0.0124901740170415	0.0189810205708948	0.0706823030992423	70.6201472067713	0.0411985071474692	126.38355957848	0.00872247127646513	322.497879409607
ALDOC	0.00410022263445486	0.0181756121797426	0.00907336897618158	0.00949914537951437	0.0129953357834269	0.0119941159461937	0.0954248015493544	0.0232402993070317	0.0243365160835916	12.36949163487	0.0639362220558965	185.905589100218	0.115409361065705	306.955814890582
SLC6A4	0.00355553026728619	0.00286141320518282	0.00608252898622636	0.0100038369698347	0.13060136178401	0.00766150793748218	0.0584138812286712	0.0286674492025358	9.0398944227587	0.862381426398577	0.0147436373825187	367.259451503343	0.00761296526782571	1.26770442842329
NEUROD2	0.00398864584568175	0.00456830063023607	0.00862578219963324	0.00800333763736383	0.0256009213495653	0.00702224330663622	0.0159690141505642	0.0167223451880437	0.0147531546204301	2.01569091120167	0.0249689923401872	378.775692210506	0.0199124020846502	3.14329530603632
NR1D1	0.00450724798704243	0.00921646985060551	0.0130283162885161	0.156223846682237	0.00802262673035361	0.00615815432120203	0.0105600555030159	0.0178687846002809	0.162947042948537	36.4795234868039	0.0307750070573541	249.930068790561	0.0368985128795335	228.407158126623
HAP1	0.00476671315568729	0.00709676960385975	0.0136198875599304	0.278188098055174	0.405706519012531	0.00602661623086678	0.0126302845469173	0.138676100206235	0.011293037521287	43.2093491012228	0.0174337414016309	308.596309385894	0.00702285989430181	71.6011396223952
JUP	0.00643761448038775	0.00796571004495223	0.0103937534517248	0.0363284141272678	0.0151754642778464	0.010072584176117	0.017863998219216	0.0173791787103127	0.737238858571814	694.427378139157	0.0342415026711073	5.18950195265213	0.0130635277197915	12.6083438561247
ACLY	0.00989323666197861	0.00981288241909911	0.0146829900674333	0.00979045869131668	0.0412640372282268	0.00716605487086304	0.129727022276086	0.094063620204403	0.014217491162949	66.5042235147412	0.0805381346490663	0.215351953504294	0.0548754250256849	483.03566655209
STAT3	0.007623893047503	0.00537574280814474	0.0133910211151204	0.0235768764706882	0.0241274245651628	0.0216046779529248	0.0249132658903631	0.0449140593879456	0.0224645820588882	19.7727585111899	0.0455789998505102	1.3432093116018	0.0177249454685853	661.616150725403
BRCA1	0.00529410558182458	0.0106725982984537	0.00710293005925813	0.500710365401346	0.0905131574336479	0.0195415930513592	0.00890837108640505	0.0265420304232982	0.00826677699287437	1.50456442482343	0.01324898224039	0.437964248106545	0.00625302157098169	346.740003450741
SOST	0.00545495952116306	0.00679973583526716	0.0102311276828539	0.0125430915315707	0.0207212285346057	0.00552581104048949	0.0167694968814924	0.0261048164982648	0.0499676659914583	19.8569310603655	0.0475288916397967	397.577104076378	0.0102036528635981	39.7000409732535
PYY	0.0058500992272821	0.0072044998077242	0.0110450384838798	0.0133741482473651	0.0100125809034705	0.00650341631765865	0.0158021586451122	0.0139155125980921	0.0480721943435583	46.6076320653319	0.0740034359663765	277.265837000935	0.0114697515951151	180.549295320089
GFAP	0.00467367297279203	0.00427762255113293	0.0101651352783375	0.0133407843562096	0.0114020412233019	0.007644868880603	0.0137031166459243	0.0227202864520662	0.022029311897077	0.734318458097207	0.0200468607763963	411.162381676227	0.0102423664663277	2.21567437936638
HOXB1	0.0041847843693423	0.00455369809881752	0.0106348606195448	0.0112501296384582	0.00781926923004768	0.0071420922733355	0.00799701024016119	0.00880652304198634	0.0180531046919731	0.998649218508757	0.0199217360274859	358.752392999785	0.00997054904687887	1.13720283176925
HOXB2	0.00438971155107462	0.00693630481190259	0.0712764894300402	0.0929075396911232	0.0271627566252542	0.00708651155779402	0.0101378980410768	0.134382499768647	0.0117121560041765	20.7500434148113	0.0343238585292883	272.577976031275	0.00617867358615286	172.815313647607
HOXB4	0.003997622988178	0.0049732784515021	0.0210321809137258	0.0141513790331909	0.020270216673987	0.00627488016723834	0.0123711247264266	0.028367991117497	0.0249506738005748	12.2324329599372	0.0276810831055079	190.759076939894	0.0122840934544145	247.276798981618
HOXB7	0.00452226626996103	0.00595200495451989	0.0121359903978752	0.0239581270903584	0.045593215291562	0.00554390492876401	0.0088317676706425	0.0450072286172491	0.0112907020314749	68.5536449970845	0.0208980129422343	202.946046613378	0.00760211126659077	67.5513676246477
HOXB8	0.00534521728888694	0.00727784696668604	0.0153905210692215	0.0096416272218554	0.00966182232089897	0.0053354520671736	0.0297505475334944	0.0180998516734357	0.0171826393580205	20.3357173140934	0.0326994306352591	298.092175522967	0.0256518863754283	24.6301103518068
GIP	0.00378907426777999	0.0040779469458216	0.0070899751524505	0.00546294571306468	0.00858177115289658	0.00967089588703166	0.00620864613083032	0.0144613870602611	0.012887714256805	0.0554713169092667	0.0164755566429025	339.108792949417	0.00610951010790168	0.363657792355717
DLX3	0.00460248246530151	0.00997727003948147	0.00773129811692612	0.00596841771088866	0.00898716374891339	0.00761393163617616	0.124525871711586	0.0114619138353552	0.022136700286005	78.2117297261261	0.0209341696688882	280.896283513037	0.0266489228830502	31.2716840520986
COL1A1	0.0387575710360765	0.00453057117141159	0.011581219609888	0.00995715451829663	0.0498623216610543	0.0154242805651814	0.065329484006158	45.547128606193	0.0151226902898028	578.990806908371	0.0316279960171501	3.82029380145539	0.0123133484380887	8.32957719649098
TRIM25	0.00591175577938264	0.00376064262465077	0.0140355443303151	0.0205673964363465	0.0140597681781201	0.0079580065388242	0.0159003973529092	0.0158939409629273	0.0418286472072633	16.5602733675189	0.0284681844118782	6.34476977039271	0.0202422135606725	521.036843659401
CD79B	0.00484477696540569	0.00723132399170597	0.00852440581026211	0.00614181244378859	0.00958689282369741	0.00264628137411231	0.00963412740185082	0.0140778836842177	0.0402316913878204	0.393003146401223	50.6450845453199	396.654270837073	0.0131377181330658	1.76194426604087
SCN4A	0.00668338015066563	0.00485753688415591	0.00852626115814579	0.00988889974647024	0.0191459433223701	0.00415789960517981	0.0162480061909772	0.0194597595416777	0.0241444333847416	1.21576565594052	0.015227965133164	356.477973896591	0.00955383303104624	3.51331620961472
APOH	0.00243593003548491	0.00413262724338568	0.00469315520808421	0.00614176316745008	0.00733080555009238	0.00469266189150926	0.0105227584992551	0.0169061934767778	0.00626521301456695	0.372237625803375	0.0124723713435796	230.963648860906	0.00419029671801764	0.326948125959725
ACOX1	0.02097954709617	0.00865664510426846	0.024957581514844	0.011652410695141	0.026192033235262	0.00833795504846226	0.0223159192375605	0.0174402719837275	3.40002850884495	10.9468563270218	0.0252724086016396	0.40381275542378	0.017678805554435	481.565778640185
CYGB	0.00577528816374366	0.00650675688592382	0.0112262696983265	0.00541628119822963	0.288019087142359	0.00638889955841922	0.0168686488677573	0.0730503411091965	0.0163811225779667	61.6283708891601	0.0756023372539553	250.045380352769	0.018362198698492	146.967969976768
SFRS2	0.0090032138355779	0.00744541688006672	0.0136806777011607	0.0241680615513934	0.0185551434955297	0.00933744776703448	0.0169105467795102	0.0318183269966825	0.0310924706716552	2.94830661665371	0.0646411534295683	0.326643080053428	0.0228738818908661	582.175136258165
SOCS3	0.00697015812933732	0.00504673907694364	0.00967685601612008	0.00658602407227695	0.130008233379807	0.00456247525074088	0.00891454206339765	0.0307497273653904	0.0505474101430107	424.413599544979	0.0708474093612772	31.98845748797	0.0224756590870623	12.9951329527856
NPTX1	0.0262670028862692	0.0107083718477413	0.0118969145199319	0.0132824376553545	0.015012196279259	0.00672029324768728	0.0163375223485911	0.0174355820487785	0.0269678852872388	20.7652758463068	0.0223663400865304	391.94499588789	0.0181887212498961	16.423492234637
ACTG1	0.0121248225571587	0.0115023926148669	0.0150681984727474	0.0148095165850182	0.0239285660941265	0.0110684257493723	0.0308807321699457	0.0336764239501873	0.138704764916582	17.4124988192044	0.0683694019416339	9.56831314971707	0.0267497024271512	791.41556628132
STRA13	0.00855835012012356	0.00510145677819876	0.00833343177105456	0.00546099959659154	0.0297515885221492	0.00594137397786297	0.0307492703997241	0.0165443748995168	0.10130289200929	5.90080694533484	0.0367046390407583	7.339013116136	0.0130672694209531	437.397522508349
FASN	0.0125422985080071	0.00630100735548441	0.0118144174302264	0.0140895772521217	0.0306522156212163	0.00800141813642106	0.026838805422301	0.0188634560766925	0.115558468111688	211.367292223625	0.0365489484317974	86.4199705019884	0.0176413324501594	212.635827609429
TYMS	0.00656944322411136	0.0053059252098838	0.00805843223801902	0.0359010407291318	0.0132502839034558	0.0131604028306092	0.00882817352486958	0.0285404608589529	0.0220717291499752	7.75503773104425	0.0313730961134809	8.07123873035559	0.00965574984434668	469.998827414488
ADCYAP1	0.00499736870340205	0.00633075234261154	0.0133687713838005	0.0118740693441985	0.0387578468429031	0.00423771579100359	0.0405578813350343	0.0562075819839388	0.0207986275093721	15.8963352318489	0.0280990392039641	327.312126430657	0.0196571384218506	29.6253462599083
GNAL	0.00354192226888251	0.0165133571369431	0.0156269760214575	0.00558937844912707	0.00718446576945188	0.148487817763182	0.00634969470375049	0.0115248234747512	0.0721253340226679	0.892648303075253	0.136170361789328	43.1366896036842	0.0184154066843187	384.124796697024
PMAIP1	0.00397241777973945	0.034307207776974	0.00570322209921581	3.50071209171304	0.00440968803835222	2.29139347467629	0.0136205161008633	0.0141392048578654	0.135517553982762	5.11745611128751	0.0546005295329978	0.529629310564463	0.0156238750185775	446.704056451885
SERPINB5	0.0117138813644046	0.0209829559553619	0.0201818503854866	0.0296287617565055	0.00787264538492976	0.00379935208912598	0.386440311650595	0.0253652942076448	0.916955897675011	531.947174774816	0.0104871769106514	0.244253222748495	0.0918459987417005	0.476650057690469
NFATC1	0.00458643785718841	0.00507267303059295	0.011498497032053	0.0080593617098422	0.0241259427314551	0.00756768996298106	0.0146550582824199	0.0219639502816341	0.0356692700511095	164.976719629799	17.6019883821261	198.405302288718	0.0147007403251216	102.095425223582
LAMA1	0.00238272189691707	0.206545223520943	0.00601789233427027	0.00821910754569212	0.118934567651079	3.93305974043554	0.025567149342898	4.79242174777447	0.00992220116805708	20.6352071170036	0.00882121069414483	347.69344487195	0.631876658971854	1.29423239710962
MC2R	0.00306066869438271	0.00431585954351784	0.00809010170687923	0.00581882059279442	0.0115405460270377	0.00364403558720711	0.0167208867018938	0.0287853446550415	0.00577911098449298	12.1016032117862	0.0132251994380678	221.326449832794	0.0113084414785148	5.56267196296121
DSC3	0.00620484264478303	0.0102421809734244	0.0200485203626678	0.127807029898183	0.0276744884322511	0.0224813853657783	0.0286759107778114	0.0582906012403987	0.0446007811228529	645.794232687481	0.0149912443927251	0.550491727946305	0.0139690495576704	1.77179223838786
IER3IP1	0.0139350541792747	0.00760423634193969	0.0188957692843933	0.035515932422597	0.0215503234920189	0.00778984213245079	0.0237420640347582	0.0574994270726869	0.0260092457312246	8.9176934684006	0.0191493451916349	0.543620934234062	0.0198245933130697	489.819307247325
SMAD7	0.00552856024794725	0.00424249063742055	0.0114456326155557	0.00721335418579826	0.00901671669325991	0.0147364813947785	0.0361260180530489	0.0265507840940441	0.0131701371414384	6.35259962270598	0.0226538019479932	178.323062918914	0.019072044461904	249.756358307757
TCF4	0.017246767260161	0.00411383955567435	0.0127784469649812	0.0131094890216184	0.0344894170392551	0.00913824952512792	0.00771766484778074	0.117511421947278	0.0796255562800606	0.415739051000169	3.07769429762316	0.889795042539624	0.00676227464884471	564.32404963531
RAX	0.00562803176226426	0.00590520383525053	0.0121206036053277	0.0118576781183587	0.0139245335602005	0.00556539782135109	0.0111667140574265	0.0211021278627598	0.0527563665663278	7.70866272086086	0.0410159998215775	379.628126830154	0.0131916824117417	41.9535237875671
BCL2	0.00325329690568433	0.00999585089031663	0.00730842876922656	0.0571343351815684	0.021129519174242	0.0540217411847826	0.00524934055103236	0.0156817573152951	0.0237188780869124	2.76288614233545	22.9545157667387	196.728547748059	0.00537502970931177	208.491522189343
CD226	0.00371987715490498	0.0144165021350494	0.031621779052383	0.543015184686362	0.00643986322664735	0.00791393779173011	0.00566101961626334	0.092787564763823	0.0270782741792052	7.99966194525716	29.5147785060593	259.12782747496	0.0069765648175339	45.5091713126387
FBXO15	0.00270841574282851	0.00321424543184197	0.00793001742245619	0.0197154150047652	0.0123138120534307	0.0216024592254297	0.00571160657011687	0.0232889520737631	0.0108384967753715	0.148797166582897	0.027875902175404	273.146041309714	0.00320463886758894	0.540816266554686
MBP	0.00407443008815526	0.00718050747902474	0.0099507229763833	0.0105079484523205	0.00669567067367127	0.00575075195338839	0.010146112880601	0.00984335932153219	0.166731356961599	0.485961653237143	0.215901335687803	180.103013872538	0.0201765570672194	283.141541870472
BSG	0.00743153992990704	0.00671320741756282	0.0157660200830897	0.0248596087397541	0.0224842888347583	0.0106096179531981	0.0279396084814329	0.041559131590276	0.0198245358362945	251.684615858259	0.0755160060692562	23.3806192517831	0.01477878548787	336.79549016343
HCN2	0.00611179992756904	0.00664124221434313	0.0118358447515814	0.0125777498988943	0.00911443063709665	0.00609220072337494	0.0131711293463364	0.0123114976037313	0.0428233025243413	39.5043327902719	0.0749669169587152	230.400690650333	0.0143932045478404	121.964411408065
PTBP1	0.00740608354024498	0.00963792561435387	0.0115859606369618	0.0258159464522973	0.0247345505692727	0.0123347793808052	0.0289875841203221	0.037561392769241	0.0271438600329608	6.37950855177436	0.0400268346716679	1.98286709533268	0.0183741063554135	680.089469561447
CFD	0.00623011424144352	0.00566026549144538	0.0115890617783947	0.00793587849424801	0.0453169015788957	0.00775125644696199	0.0153482339250765	0.0235452255687521	21.7966867766906	30.4267835031041	0.0398643516085142	152.260629981097	0.0145318231819996	275.009985604587
KISS1R	0.00672558529234429	0.0052079799050155	0.0128020053936992	0.0199547892540918	0.0161302252444923	0.00693512512846293	0.0131993157861955	0.0249180340066117	0.0296299444946134	25.5729814013523	0.0460533783577834	382.893151683259	0.018425992592634	48.4100386914822
GPX4	0.00525489161828694	0.00736472682663671	0.0151748532378327	0.0205269726407012	0.0257862388089979	0.0293936331981743	0.0105572523897641	0.0414651626470401	0.0326000486905754	0.905688106007301	0.0832996239161527	1.49124723267694	0.012190291760793	595.692290734785
GADD45B	0.00664905859588205	0.00629550115159859	0.016030699610264	0.0125780669364533	0.0184816400277789	0.00677036848680154	0.0145664532799651	0.0257745557098395	0.802387432667007	8.12108003380348	0.0334707096645457	117.009807212539	0.0149907572710612	379.765714896547
EBI3	0.00639321389936061	0.00442612596263915	0.0095628002546979	0.0114857305150647	0.0209117143149072	0.00886350163780691	0.00789562127785015	0.0138933310398791	0.0306005857400388	2.14028978080793	21.4672580244657	348.61367804291	0.00512086856113685	10.5985398758073
ICAM1	0.00327382702079509	0.0498880624305655	0.0138801163647935	0.186501181787218	0.0132165468181464	4.77034899037734	0.0136385308422769	4.69675931748236	0.012521448403039	233.959313013518	16.1501742817772	6.38277215516849	0.0130468141764979	262.206114199653
SMARCA4	0.01100140795694	0.00937713333400515	0.00820848356330338	0.0162819700560908	0.0286561754540862	0.0140823430112489	0.0213767384582993	0.02209085658527	0.0676635187473906	3.65498575467913	0.0200630022294396	0.402227880217744	0.0122712003244618	516.418990400666
LDLR	0.00773094776512835	0.0108077125603534	0.00845930736728436	0.0344268774400739	0.0125856314953694	0.0104921960745741	0.0422854441209435	0.0175649651905149	0.136718631830655	607.709344765484	0.0142997016509332	1.15234112296114	0.026282095798519	3.71496108593147
CNN1	0.00458187327699476	0.00418271336508701	0.00876752824222631	0.00939495641991958	0.0317444333421111	0.00549534503579321	0.0178055335275571	0.744552693789785	0.144245576193141	55.5056264904988	0.015325563964063	318.928681187542	0.00657497426781521	21.526087306547
JUNB	0.00862450088664862	0.00535503515901721	0.0115447947694875	0.00907228503503532	0.0182279739411492	0.0080462775920472	0.0250609859221635	0.0225092810328504	0.204745124996815	425.946364847903	0.245673584723257	5.58616748566707	0.0197044431876664	185.955675570654
CALR	0.00746604970054928	0.00684236175818775	0.0152869520862214	0.0311744470509051	0.0284379237670226	0.00927475142349372	0.0253400590489052	0.0640187497438785	0.024464176618719	13.70705791862	0.0229908003005867	7.24061873191337	0.0268437101742615	745.910554571596
SLC5A5	0.00580195526573368	0.00443495787111114	0.00824613352713744	0.0106479434498139	0.00966621128899887	0.00729907690724411	0.0126239586163515	0.0191104278886564	0.0227104447066438	1.11569813941777	0.0226607464755039	398.55541100354	0.00963210312428244	1.10940509161974
CCNE1	0.0041288703668497	0.00393677283296799	0.0102935538198537	0.0522264158793579	0.0119782623589639	0.00553762654097469	0.0171672704480022	0.0595114250518285	0.0114992576022718	46.0685226396074	0.0442639539873212	118.90043311149	0.0277172336928057	249.468270482383
USF2	0.00785133530532299	0.00558119885659765	0.00868995622892039	0.0149776630914898	0.0147963064132573	0.00778604951760951	0.0119240663987787	0.0248146756944199	0.0594283083951687	1.30867035840108	0.0616409718538699	6.63812669745057	0.0104512534405193	554.862027764028
HAMP	0.00574319438432536	0.00608372249357943	0.0080388449309692	0.0155733933735541	0.0128879933254363	0.0128210939877196	0.0134208519804609	0.0271624634436115	0.0289646170725687	0.444468493510977	0.0525208786036375	503.032785143908	0.012030982737583	2.93503682499139
CAPNS1	0.00774311045793071	0.0074245072216161	0.0133395932259735	0.0146213855427345	0.0108321917395686	0.0134243167677546	0.010566969584237	0.0247854591773076	2.14437743280776	11.1649779234554	0.0312937635353652	7.1313012894357	0.0171062026556526	630.055622777684
MRPS12	0.00646697679091837	0.00616316406395855	0.0179377097911616	0.0129254041785735	0.030261192605524	0.00627592051629732	0.0192995462618681	0.0364636111253017	0.0106105036170562	86.9154098696545	0.01819518536799	17.0577404919492	0.00893405289534009	336.163285371705
CIC	0.0077989336904559	0.00477426341948661	0.0134516502853014	0.0132558489360116	0.00914952394998778	0.0060269234422163	0.0130957053338544	0.013747690981784	0.032079404580376	37.1878650176342	0.0738281364686138	205.836986045578	0.0146782109865963	236.662750481141
BCL3	0.00514321185082616	0.00512511846401611	0.0114256222114804	0.0173764184393101	0.0200391651090792	0.0140157302351147	0.0136181930294123	0.0232312037064918	0.0327978602381454	3.30598826642691	0.153686436545959	168.384914089471	0.0159950266562872	385.162767011608
RELB	0.00518048419907201	0.00913769951589571	0.0119479858807265	0.0133925202453219	0.0108825358295966	0.0722214970357725	0.0115937073334667	0.0155058737603126	0.0158528335737493	3.02069846259095	0.202288256371679	126.820760005976	0.0140591680872202	331.313583487799
FOSB	0.0150472965953671	0.00473135082290931	0.00549623137983013	0.0210458125660556	0.0121726649090945	0.00318858783007531	0.00802676428139206	0.0187632720838574	24.0565089321347	504.60243930093	0.0280760210413968	5.58602534641803	0.0197840855593154	5.06745231436449
FOXA3	0.00850693426827331	0.00615716825855191	0.006680122261659	0.0119218878495688	0.0205385278672366	0.0072145789387407	0.0104176168543603	0.023761878512314	0.01551929780327	3.60453873221386	0.0279789887480641	333.329209045785	0.013711896428675	17.1469738364876
HIF3A	0.0060442829645942	0.00453490077277535	0.0088437736539449	0.00972826508375032	0.0191777946446097	0.00720982121971993	0.0291485829612632	0.0270709135806392	0.0377708756434775	2.34687660278832	0.0277960834041828	392.68587741597	0.00655621131313397	3.18567362245673
FCGRT	0.0130761672662272	0.00567120406687479	0.00907235182681173	0.010265175687332	0.0262604184737469	0.0175600780415194	0.00729558408788085	0.0182403455227703	0.0886751032616075	0.748616794884026	0.0757054548894654	139.85597394587	0.00734651169869898	343.841096587857
ATF5	0.00565906628293365	0.0140464420778992	0.0110860973676382	0.0234129851335439	0.0568952887045151	0.46769288245629	0.0117061450375833	0.0517836287005053	0.00946329021202475	9.52748494860591	0.0562949701089722	323.454073763538	0.0104266848066014	102.036341049094
NR1H2	0.00544089933053243	0.0102753051123044	0.0105228716463375	0.0154375630592436	0.00976858614820113	0.0154922070233287	0.015012771625959	0.0274720070425755	0.024918735257854	11.4502890799831	0.130413020132022	0.42273284032067	0.0206458597170179	467.682113691867
TBXA2R	0.00739320414021434	0.0047063536123894	0.0115398590804234	0.0184759872419458	0.0148621381770137	0.00556465800399144	0.0149351509938709	0.0470235544016267	0.0173116194402253	0.872478500595435	0.0533669176362326	414.47662384912	0.0110173350927799	6.62934848844322
SEMA6B	0.00946153498951923	0.00530218620005523	0.022803010756848	0.0076853230191479	0.0224742485462886	0.00601651886725831	0.017232800704084	0.0468563228592267	0.0344324752369324	103.48474384896	0.0487655211664707	303.133624055889	0.0197540714454553	47.1168015520722
TICAM1	0.00589945562706942	0.003912298093856	0.00748652398080082	0.0180614143083916	0.0125861171643822	0.00938770797957028	0.027164923935188	0.0156034787096694	0.088992473425135	16.1849565238206	0.0536248535855115	255.561574077314	0.0146472599509291	233.840699926483
INSR	0.00679942735556067	0.00731506443767358	0.0865940897023143	0.0182757681717063	0.263407048797628	0.00914461443095673	0.0512074915299191	0.109826246812859	0.0159237848244808	33.5548104458869	0.0166416964660585	1.27420084624237	0.0117134449202442	418.321034377736
FCER2	0.0039185029649486	0.00319140333650159	0.00719028657907273	0.006766939561235	0.00773857806763581	0.00356043746769749	0.0116494829703307	0.0100080582517009	0.0462264508357449	1.15930632768527	33.9704748639211	387.318595405781	0.012137078610745	1.09075300756237
DNMT1	0.00620919832426154	0.0133777220116351	0.0141343307209071	0.0826441261032504	0.0116229308093665	0.0122459546460596	0.0190841737771765	0.0216473733866865	0.0122285658695475	0.418118330292398	0.293864189472425	0.186357393546241	0.00901631327470854	545.999609201683
DNASE2	0.00535011578647411	0.00728414605948598	0.0161962282997373	0.0333802338194942	0.0244894722406362	0.0268710821369928	0.0143271718797714	0.0498887713027174	0.0125780318367438	7.37400707076451	0.0334642817496691	0.784661917611438	0.0148831603829177	511.174930025384
KLF1	0.00448777895909259	0.00425614378573021	0.00743648669902692	0.015484739675878	0.0197130695337766	0.00907450410209251	0.0140940000151121	0.0256916747159458	0.0254782832102192	9.66181699659256	0.0353268248384399	415.051609857878	0.0145746073793078	18.8765330114028
DNAJB1	0.00594942147539459	0.011178519486635	0.0189336159502795	0.0476180808395662	0.0129651080976226	0.0452772524172607	0.0351292414265172	0.0208603551786978	3.88286132165991	300.775995439347	0.0841117584017687	0.426385937303009	0.0154440952359114	295.457561349674
INSL3	0.00405779837848907	0.00444574881093005	0.00620021271915765	0.0113426647276377	0.00613991193327544	0.00869010749077434	0.00677174207373464	0.013349346630823	0.024112157018326	0.15222131683666	0.0815126815932636	424.287217781989	0.010301449735993	1.10742742995218
JAK3	0.00727031690001202	0.00672630213879166	0.0217640649821489	0.0184398344241622	0.0322896797831714	0.0124787122613977	0.0103838289824839	0.039570704439565	0.0257276101971079	58.5226054786542	34.4784962700043	240.067973014219	0.0100829387083986	137.443527061016
JUND	0.00991824198071597	0.00534871447019653	0.0104162409258323	0.0101734412423033	0.0188863164956501	0.00515075038723597	0.0159331876620041	0.0173527158768432	0.105492299081339	34.0945162462864	0.0408653960457064	3.4858005750553	0.018813287613257	496.839765190821
COMP	0.0087873748149105	0.00509927711377165	0.019841126363948	0.0104442720721067	0.0249101121169734	0.00704516475596906	0.0127916109777331	0.0513916778663804	0.0258374752693815	68.8419184493774	0.0244394915573902	260.856634112473	0.0146992590478756	98.7652100943796
CEBPA	0.00857208688988799	0.00350364397122107	0.0116423374692614	0.00919855387746705	0.0175113891541705	0.00495646644784781	0.0175050242752351	0.0130380850742036	0.0714066496741414	12.6425341453156	0.0155996133792603	4.96930489405048	0.0222640571017193	407.080957909463
AKT2	0.00561726954752729	0.00540538321480998	0.0137215371891936	0.0147780913719696	0.0142029967678084	0.0102011134103619	0.021002848256931	0.0252070496315164	0.0318460894564519	10.1287199277308	0.0271914671834451	1.50899832811983	0.0153717946067481	553.822154479116
TGFB1	0.00562672912629091	0.0073485771155865	0.0188477164373807	0.00862400928885891	0.0144972681426335	0.00564459161043546	0.0482278071439708	0.322960042287974	0.00914551362880293	32.5394058683789	0.161560305449708	1.31122953245019	0.637819366113716	464.594142497994
SIX5	0.0045702947115677	0.00474591020071637	0.0114274904871749	0.0162206035198365	0.0170316789149964	0.00617118082763174	0.0199770733317698	0.0382127923086087	0.0248064039678706	38.3817039311504	0.0304371364482664	333.811010719696	0.0140418293544887	84.3297639103175
BBC3	0.00801951330630276	0.00695783055713566	0.0121800511967557	0.014753905984385	0.0144217287363696	0.00577280362589802	0.0168947636719198	0.0223395755248253	0.0355329103106208	37.0157390043526	0.0380161995465336	338.706203630336	0.012610899175899	114.72141913831
RRAS	0.00243737623077652	0.00983365739985213	0.0161650467902486	0.00730616518828746	0.0100420029705592	0.0106424301010604	0.0195921121068913	0.100347947035942	0.0188160520052576	67.4192727759286	1.71148103970173	6.16345148955105	0.184781252496019	512.29737967723
TNNI3	0.0044480763167836	0.00758835890126084	0.0218996888319721	0.00970580000982215	0.0170907469145748	0.00623200688418927	0.0140704478876894	0.0249316477267317	0.0217923800543998	3.63249324621691	0.0328626017396761	346.740793198258	0.014780205002077	9.91781511030561
IL11	0.00668101886982332	0.00802111467614039	0.014147538941439	0.0180609792275546	0.0100586669956819	0.00563306133963894	0.0350001103021809	0.0566477897152645	0.014868272469584	53.7284236245371	0.0295524693007018	410.166873703299	0.125241592905653	17.7051757324247
PEG3	0.00294714149517936	0.00443642523193066	0.00404897652914464	0.00632892003689884	0.0113193903014346	0.00287976489665779	0.00664083957195144	0.0128068851057675	7.67962599073683	0.101943142969307	12.4259159848945	360.972111936586	0.00732534800936402	0.559020106488445
OXT	0.0052963840031437	0.00746244157150151	0.011212921306783	0.0157826976060248	0.0148695488780556	0.00496219432774071	0.0115378410172701	0.0237976752213422	0.0396372068191514	24.9661832295705	0.0291411875445944	372.252946010462	0.0127694785284413	58.1195765747263
PRNP	0.00482428341587659	0.0106395987214852	0.0223988345666053	0.0138601844923537	0.0253477186568	0.00991059588750475	0.0366470305279494	0.0784676938207639	0.0206892097260748	664.514231078779	0.0578624432269125	1.85038409590535	0.0388530983499591	7.50816664307073
PLCB1	0.0450582882716903	0.0154605706729288	0.0149582224337512	0.00441444569743769	3.25038854921521	0.00595036552754538	0.00627370329218925	0.545069000886579	0.0706821301319186	335.197659563866	0.0503426240464896	58.7946606424889	0.0143822740910639	34.3544858565821
PCSK2	0.00373877908357519	0.00232027280543241	0.00621193593168001	0.0103142145643277	0.0121334966991184	0.00561112842746142	0.00892913060284827	0.0127805816359382	0.0154886557592644	0.420239948427897	0.0119790289247286	362.03976440359	0.00627580130079792	0.558307013982892
HCK	0.00685290301635613	0.0555273064813182	0.0127691546307647	0.0186583361496842	0.0270061743858503	0.352052642156085	0.00568026785118229	0.0463210160040762	0.013400865566623	1.31510203584851	19.0380087865642	224.641922940972	0.00953394256114929	243.383339335129
DNMT3B	0.00444189823819777	0.00454903713777461	0.00969602025133123	0.0147970563980285	0.0109987501432766	0.011605456779241	0.0364405563359802	0.0938071305298688	0.0101498593921426	91.7767109479395	0.0159770866796164	277.787261784515	0.0470808302221388	24.4955139887136
PLCG1	0.00803563080901003	0.00779232308387182	0.0102599268240387	0.0134575423189491	0.0173385066244404	0.00459381628003925	0.0228098062019378	0.0355665457436144	0.0260064038604811	4.46947545383239	0.0509827379977156	1.26995020369797	0.0265162114368303	520.250561832025
MYBL2	0.00321634501565301	0.00801261614754914	0.00615395740001856	0.0159458162824106	0.00994761414498487	0.00504860668715001	0.0110749299784147	0.0256262977916353	0.0127038689782548	1.76015945243595	0.607402549801282	2.90077736619827	0.019121055796943	520.017492905121
MMP9	0.0129485049929465	0.0678408048281813	1.44336473646762	0.0234745474972958	0.0198678841201693	0.0442758392352516	0.0107481679109443	4.46945666782455	0.00902364181925097	156.827368742367	41.8685032683247	276.639099859997	7.7837279812127	56.70608707587
CD40	0.00258766782559171	0.0107465563495553	0.016042604838242	0.0192092446790499	0.0102499474978442	0.0331372110128868	0.00870953596571945	0.0185825745348729	0.0152001144709184	0.842518950213447	18.6394787596224	129.482761520919	0.00795260457828917	239.372410445583
CEBPB	0.00964165713747101	0.010193856107141	0.0167565375149806	0.0172644495019531	0.017202522600838	0.00916140850763235	0.0208033797772062	0.268292613747014	0.0148286069970391	536.72962118827	0.0725946569007961	0.745409168843199	0.0768884356707576	5.00742505369028
PTPN1	0.0048837833540376	0.00938298429178597	0.0124364612807293	0.00839265867666648	0.00960191418463787	0.0117393408537807	0.0322730835490792	0.0272868448325922	0.0144080469496397	5.4926911931603	0.249986720590122	0.664479627176216	0.0645018314858164	510.681871454001
TFAP2C	0.00777073472340549	0.0132792513534805	0.024719337303564	0.0435221909744898	0.0823129492108979	0.00312893554177426	0.060533486592365	0.0157319861506425	0.201396172983374	445.605537895693	0.00917760393190302	0.202609989082979	0.0347221503438894	0.556554456111108
GNAS	0.00788174323033705	0.00683344371511163	0.0137779816149955	0.0125807458753002	0.0235440897857433	0.00834360844274808	0.0186720264823904	0.0276664494636658	0.0618713240080916	24.2197444920191	0.101147031950539	9.9706144458243	0.0121014927381919	595.69249485548
ADRA1D	0.00773429216294012	0.00580633606967861	0.00798857781724394	0.00669012189751304	0.0112403880372407	0.00781454431540396	0.0170735314045506	0.0237408972041451	0.0319818529634952	36.6987098488106	0.0227876222365631	336.845357355266	0.0190667242214187	14.0759689379831
PCNA	0.0100831506425361	0.0116852870570106	0.0170459283140054	0.119994056322923	0.0249469707669696	0.0436604480347895	0.0211062070327624	0.0320408828741102	0.0113676419677211	3.97290723541423	0.0344861414401372	0.242267198074579	0.0205307318642543	516.009725010149
PAK7	0.00620613071696812	0.00489146886451581	0.00923503310837267	0.0096646835741383	0.438741546477247	0.00669336805637291	0.0165789291332538	0.0570693936783435	0.0161807486015414	0.63282724208313	0.00963484689436708	346.626081930876	0.00611910589496002	0.893553213457699
JAG1	0.0192470905792988	0.00948044272440119	0.0163745905466345	0.0134370662622362	0.0149184961005302	0.00982977532196537	0.0180034030883482	0.171945252841478	0.0339879862614007	616.81353073641	0.0225310564318702	2.20630817003939	0.0210851060270222	4.70231687822646
OVOL2	0.01291753843337	0.00840625427240731	0.0773090035024752	0.0108490091325938	0.0437482159414427	0.00514609083552865	0.0148376267060748	0.0187236502707034	0.057334312341902	117.987090300368	0.0327255722534902	169.236503124521	0.00900767703244223	147.022205081324
THBD	0.00546829672726187	0.00647964659911624	0.0153456756650681	0.0149697178211025	0.00700897042599178	0.00362477101991497	0.0103043928307229	0.063938928017836	0.070632744017041	498.868305308213	0.0653001495789198	35.4817509366516	0.0209015986204249	12.0437720352449
E2F1	0.00655802250811857	0.00905334326189432	0.0101790630850351	0.0423421145176949	0.018213713893136	0.0154324479936162	0.011854948739441	0.0386929839842326	0.0177172119402036	1.46712356497995	0.0311066960768154	169.042499261352	0.0115821745674035	309.868985648201
RBL1	0.00409779283478423	0.00863869965612825	0.00904084287455162	1.35747203543109	0.0187692676182557	0.00937045204102178	0.0102671315381112	0.0283523475508424	0.0176755654344391	0.795841604817622	0.0733044101624222	0.135090561670942	0.0120819471885095	408.042388887682
MAFB	0.00436665443675158	0.00447120518618892	0.00809812161578332	0.0101385945007972	0.00747415253926137	0.00411403737066813	0.0382362788056023	0.0256705721586668	0.115554478858526	314.249179312563	0.388267851330605	32.0904626555049	0.0284265335078983	136.281906932577
ADA	0.00417345599804214	0.00499431557726059	0.00978875656092163	0.0256757629515746	0.0120663555519195	0.00764640249231867	0.0101971512009893	0.0211536347284089	0.0216300281197151	0.425763202150676	0.299787970257253	29.9918541224256	0.0165788764972971	495.51591943636
SDC4	0.00635086251284412	0.0217502196658536	0.017065214810917	0.0410675712401676	0.00775753697149236	0.125363092691921	0.0185415859616368	0.0142037840203463	0.0246286673145185	590.468236717533	0.0312221826086894	0.874536068306874	0.0582444994651992	3.9993914015062
B4GALT5	0.0144870716954398	0.00681461657734732	0.0230156670746355	0.0645916815085503	0.0987011157723707	0.00448871803449547	0.0170864108546318	0.0429293423495704	0.719141246917876	93.7034749010467	0.0368910457077823	0.828026935541228	0.0142496901327079	496.036261760703
CYP24A1	4.81041262832839	3.93565595308334	0.272169497218769	1.71213381435777	0.00440656631531879	0.0072352065837305	0.00454496634624191	0.232257585693434	0.00803472183096509	77.3490199351172	19.0040688212379	186.65879588377	0.0101201875590978	79.5784910219928
BMP7	0.169014710986336	0.0487090289281771	0.00563694700379643	8.13179074278533	1.71890445241504	0.00649482370168844	0.0134392506402697	0.0216802757792537	0.743031431513955	361.107392372838	0.0157040579275229	80.906029520912	0.00501544703290872	8.59744488569537
GABPA	0.00832164929503556	0.0038170305067558	0.00502802637819361	0.0205933296265015	0.0108673191648835	0.0113485715599542	0.0178056756676193	0.0172056433893484	0.111114281114521	0.662485211238752	0.890878274816151	0.355380764232434	0.00999266545625887	520.924204085202
IFNGR2	0.00538981680970976	0.00509807082665626	0.0184125985575243	0.0269182626808938	0.00805915008502238	0.0198829426468358	0.0179268139060127	0.0303252826691462	0.0134692172554179	11.3693937687867	0.0333607411528564	0.724335836942556	0.0295626349481086	564.65011066852
SIM2	0.00463777126201951	0.00763702020521094	0.00487514209082152	2.01909715542749	0.0077981778412957	0.012081226927358	0.0108769161727302	0.00929475987508917	14.1134407868508	17.1780457196563	0.0903757680609988	179.745593967455	0.00876402134744409	247.555487535738
ETS2	0.017315900846766	0.00842986058399194	0.0292898947502267	0.170864279708192	0.0172304885023616	0.00564480787637988	0.0522190167913834	0.20355365829911	0.0130139362619498	581.688112513075	0.0150502167357766	0.345191768155401	0.0273953207473293	3.04472857386592
FAM3B	0.237450538844575	0.221385096038458	0.24596379593442	24.7409786920541	0.950180586713599	3.22191948135915	0.00778701310425756	0.0131700061232271	43.307066987609	3.99494888549596	20.9619694173589	297.721917019803	0.004975942853074	25.7939355631708
CRYAA	0.00742886349215878	0.0045910208476178	0.0165697690130716	0.0197626239745054	0.0235157993114668	0.00556182274404387	0.0188161494194593	0.0570855760746561	0.0214994783147879	4.45368426491548	0.0360057160051599	444.488936949771	0.0108650296882802	19.1228064076299
APP	0.00485946069064428	0.00976155754267702	0.032081483445896	0.0378402832084572	0.0302784477162723	0.0155712067687303	0.0206944933809939	0.250703034576282	0.0176749919270423	656.515762334491	0.0380769706678456	0.568828916879101	0.0193533105646115	14.2342914407643
ADAMTS1	0.481951561128631	0.00271343266246128	0.00793032891054794	0.0105360358178036	1.26220445200829	0.00510752174369325	0.0184585148161191	0.60545445785708	12.2892831133381	391.547311670433	0.0203714400565051	31.2917902811677	0.00575690901266838	6.05412425408461
CCT8	0.00552477560966599	0.00531478988201323	0.00809599781063978	0.0162189447557096	0.00899772449070907	0.00717302631982371	0.0130345738186861	0.0180230565496121	0.02485498847172	3.9618303002964	0.0291921434076419	13.9193810200796	0.0124394510790122	397.89281697648
HMGN1	0.00837618489365594	0.00737984425478095	0.0136492577099557	0.0192856207469173	0.0205250148863596	0.00548564384369933	0.0133134184573724	0.0220702294353017	0.0378575498723644	8.7952663233355	0.0877770051051905	461.300580262645	0.0149579218008009	20.0857670032401
TFF3	0.00590133048059647	0.00391914523080064	2.9637294166738	0.00450316053069333	0.0620859284247089	0.00783689325913236	0.0141183476109732	0.0197559093655243	0.601610024258094	1.50958545016445	0.0531722654333352	377.819388359707	0.00569806175491226	2.58479660527754
TFF2	0.0052936280006184	0.00753934973029732	0.0112097729576495	0.0187420834162292	0.0128505657335315	0.00492423417069265	0.00798210917853322	0.0239114246338691	0.0146641146216058	1.91997831996946	0.027189818325553	339.782845326295	0.0139172599262303	12.6752206807662
CBS	0.00938843381706403	0.0344937153665547	0.0107170938765709	0.531425521425114	0.207833075673367	0.115970753811313	0.00516565540245187	0.029644922005511	0.0110522701469021	3.84305010339062	0.0149650653684281	120.527437939954	0.00929479340794205	311.421931830313
SLC19A1	0.0072873927764687	0.00769474307558421	0.014267112173954	0.0113351417515157	0.0236427712769194	0.00752402427293439	0.021059947128185	0.0206797329348243	0.0139034250541609	40.4364795624811	0.0533077087140768	267.947776117239	0.0266033384622188	177.710691371918
USP18	0.00518657710042583	0.0866211047548649	0.0225152248147076	0.628511904974739	0.0105480889989738	1.09430513120094	0.00855484920016019	0.0352793321362909	0.00809597322532411	21.0853933727337	0.0225702397659219	196.792572671753	0.0162476627055143	291.299196918704
MIF	0.0119735895761149	0.0150103652116632	0.0114255172154506	0.017149271737474	0.0203538721596511	0.00888761601337186	0.021476323970383	0.0471821941192279	0.0267777903468834	187.283224679228	0.0432078046992919	15.1228674573143	0.0442571162903586	434.258852935107
DRG1	0.0102736767628209	0.00991864204474016	0.0171345727972613	0.0242118269081812	0.0872504163938745	0.0127224836159911	0.0673248011692857	0.0480935740304311	0.0119527901557282	3.60496362403046	0.0407418803942512	0.152685079143633	0.0525335221856119	478.966852675789
TIMP3	0.00847591446275731	0.0461242911204948	0.0190866084085037	0.00812006148890969	0.0138918279776116	0.00668720784203258	0.0367830919642766	22.6178091753101	12.9023675665999	221.904868947219	0.137729885464228	234.715159609232	2.22221996575147	89.1088598726629
HMOX1	0.00658534500380528	0.00588719775930129	0.00926680278291454	0.00927872976034301	0.0133967604729254	0.0112748935163754	0.00747143939848619	0.0279851162779731	0.328535891457711	7.76226268682857	0.730178472527358	151.315893856752	0.0147718692520047	325.325731388488
APOBEC3G	0.00250217823935955	0.00951441330629149	0.0133894151813763	0.954408467372395	0.00789667801954852	0.0407550020008504	0.00516719143669303	0.0748042587906492	0.0131925320414098	1.81694468640766	24.9901528557961	53.3623777605149	0.00805981440699713	396.539430898127
ADSL	0.00679850108082543	0.0119447611517243	0.0160322981793352	0.00910346723673456	0.0269589698279952	0.00738725698190659	0.0185800585840121	0.0317960606751171	0.0183447519722081	5.22555314849348	0.0574188338121639	1.36606992267299	0.0197654804219712	491.713251516657
SREBF2	0.00860711205854316	0.00657254999220584	0.0118970718137032	0.0143387276260728	0.012419081682883	0.0091717120441884	0.0205955943901854	0.0129821605826638	0.0404242856500244	5.06374909262438	0.033717179783543	2.97182377344601	0.0341450444010201	540.542918903847
BIK	0.00477828942868019	0.0111659333691944	0.0498044511781519	0.0146637768662381	0.0453916329559591	0.00817538857011206	0.0205937110278635	0.025742739471132	0.0130615046693587	73.1654180372275	0.0367463262582916	216.398079275115	0.0233678524764352	111.547746200446
PPARA	0.00279758423130085	0.0120749414179846	0.0122074289853093	0.0152816226469592	0.0104988290347824	0.0114922932542986	0.0080854405958353	0.0161588758418239	0.0172726223640118	16.5004614236763	0.0293925758576024	32.9047087084408	0.0269385832018434	410.220506617569
MOV10L1	0.00356187307052361	0.00948411752734569	0.0138068569894164	0.00763905946253833	0.00795961353089212	0.00600935599239151	0.00916484817157616	0.0250316272266553	0.00690531116936021	0.217417998923134	0.0163938037435391	304.364687271706	0.00877473883589058	1.17611342319857
SLC25A1	0.00701288450648254	0.0117117437668935	0.0204915536343355	0.0114750020613595	0.0194387539110761	0.00602605778608444	0.0255301289119175	0.0174428043247503	0.0410992558382523	113.841951433108	0.0523862448447261	4.0733002742471	0.0336329955127209	400.2636854036
OSM	0.00848908581743958	0.00607681110051753	0.00715591217614829	0.0118153384762507	0.0218309908131357	0.00757086541616473	0.0275236635478882	0.0797745134115046	0.00819698898500382	74.2521907396327	0.0226737985951263	288.715213019387	0.0495501457587917	8.46404164039179
PDGFB	0.00566288568863523	0.00539797285847265	0.0141863397656223	0.00856787235949707	0.0877242017785507	0.00614224661403684	0.0197684350571761	0.0524611053104619	0.0188924311697303	257.45663242519	0.0273449550699887	120.431414942768	0.0139185318739936	11.1425028053994
CERK	0.00593083280705351	0.00515330425738541	0.0094681486124468	0.00983262582961431	0.0281535776029247	0.0109367340016223	0.0175887582055328	0.0219873189084727	0.0347417409904159	2.13312893787701	0.585522876739088	9.29762253454766	0.0129313188209877	520.737570286119
MLC1	0.00627124672877904	0.00584901212469323	0.0123829687093602	0.0186374017805582	0.0149188738939491	0.00548424017724071	0.00891047213549106	0.0232772038379247	0.0194857915475286	2.48944051171397	0.0272484028614038	435.794583256454	0.0120122532031531	7.94889931034903
GK	0.00454467656177474	0.00652186966488662	0.0109506169049774	0.0212129928848078	0.00717808576440252	0.0114099034788067	0.00822292102602671	0.0303218568361645	0.0346329245286323	1.3778792948109	0.0897111077949936	3.94278136102055	0.0178653043089314	474.752496119245
MAOA	0.00415297206697792	0.00551803929267391	0.0382195563284967	12.0440763926132	0.0175449307448276	0.00359281631877162	0.00915152826813084	0.153466720913007	10.0110227423007	358.239329718546	0.0280205785578844	77.8266205621096	0.0370782549332698	2.50633709656629
AR	0.0115774624675002	0.00372853485327386	0.00590967810571421	0.0111425377014667	0.0113876593384767	0.00528347787543153	0.00853613251597598	0.018134265027594	0.116286006229538	1.2498261388267	0.0938424389230095	365.676342399537	0.00727951253448994	13.9043190340647
EDA	0.00564843260071361	0.00512828895754426	0.0092271281690608	0.0138991342813482	0.0115724481891077	0.00607546783176812	0.00917095866996635	0.025349444192254	0.0192620226237622	1.96504348768892	0.0246658657464726	316.462895061246	0.0116913209315834	7.70783428326965
PGK1	0.00888814327733986	0.00932406011317908	0.00976484415957873	0.0191377049185383	0.0209597193953475	0.0111136345416017	0.0269785511658705	0.0653403858575615	0.0408132865052521	27.9072460760523	0.0896416613217674	81.6702039073114	0.0142958273457025	686.48566899568
RPL10	0.00590304273850143	0.00580170550094238	0.00418658949843646	0.00878068372447466	0.00309095769929749	0.0152932628357916	0.00321373970020458	0.00590191676830142	0.0265113543244011	0.0733938086974936	0.0512117599192923	416.66243323718	0.0107966593717479	0.229705574348861
NR0B1	0.00316150968964927	0.00328387352509176	0.0064776700096928	0.0130922646641963	0.0101789187199898	0.00746552378386554	0.00680546072822862	0.0206628195502121	0.0117395303505787	0.479366561373748	0.0113891098263597	321.350582801731	0.00690545634244594	0.583356205309047
DMD	0.00282573503805656	0.0037167069560185	0.0339917405992895	0.00722148669863634	0.0160535290420087	0.0168638538574919	0.016945513452961	0.0253750783651093	0.0613808245416747	5.36839315446985	0.0466175113653262	210.703903133563	0.00582112898413807	91.1066625505864
ELK1	0.0075241474626586	0.0077080566588698	0.0205741096860756	0.0176213721283626	0.0134392549639069	0.0110096349228865	0.0227281285275215	0.0378744567773691	0.0142361645429724	5.58572788504009	0.027607488868471	130.615198453801	0.0226349518581117	371.931188815855
RPSA	0.0106014569963969	0.00541050580436506	0.0102509932255412	0.0167322168746889	0.00343427289171609	0.0183181788273559	0.00884094686208582	0.00623374016711983	1.32747930594216	0.07448829254122	0.0462805737594866	401.776957590691	0.00370289423549897	0.165541230621145
ESX1	0.00426067301913549	0.00436189579845769	0.0102057328448969	0.00944724199523174	0.0120811406888192	0.00517533586302458	0.0115401374539497	0.0344661937906082	0.0133801217000981	0.899772801693801	0.0145965422030532	325.605477573647	0.00812292268989871	1.5289616599963
TSC22D3	0.00484696832076092	0.0074591458511838	0.0536209104878754	0.0133808993835192	0.00856680874857756	0.00885751280012474	0.0131450914272339	0.0223499071187731	0.491351433654425	0.700593554129787	0.24379017858272	2.19380015214736	0.015357743413109	550.834908863694
ELF4	0.00655997129758552	0.00697897520864066	0.0204801987264797	0.0311908470961235	0.039817128859204	0.00823329889775455	0.0952066729249352	0.0728444178695989	0.0118360526985552	57.8693739374583	0.0944771541177541	0.197784457860827	0.107126435951323	421.156634160495
GPC3	0.0106170669775816	0.0202390766076636	0.0147645098067705	0.00507858791421958	17.8876978477469	0.00444918201767901	0.00882450831485222	0.0241805100482483	23.3467360674022	11.4958901531543	7.18255191073669	283.679199356855	0.0489160032915847	88.6778625168507
SOX3	0.0070336953120324	0.00377909194962229	0.0154314772807065	0.0156071583299746	0.0196406513545889	0.00845773730284836	0.0118037385161671	0.0311672144070615	0.0498525993629349	54.7038240108951	0.0617681486891157	288.678064753945	0.00993504028479638	117.695172673928
L1CAM	0.00372075354509535	0.0557712755733575	0.014086437547781	0.00879581896256516	0.0121746305206096	0.00728042278365967	0.0206182334098158	0.0203931984722332	0.0260700422791917	23.4719269113852	0.0385112120906237	345.479954020542	0.178482928855194	35.8046941145544
IRAK1	0.00483280352911659	0.00849791494108685	0.0149610278621835	0.0100865963207593	0.0209429942070617	0.00609778429171938	0.0244177530227477	0.0196518700674113	0.0298477326534699	81.4383290414423	0.0502287387039658	72.1573654257298	0.0292255220187265	357.402068591416
G6PD	0.00754790423070051	0.00568022049668448	0.00958425024775792	0.0128912897075665	0.0524711440561713	0.00602551970686785	0.0214741881382705	0.0122226268238129	0.117484097252733	61.7126875188594	0.021113430209699	4.16543759190898	0.0201793390003801	489.752742417567
ADRB3	0.00651188468190232	0.00390585867112586	0.00574451817707188	0.0133538804862565	0.00629700399538822	0.0136855906790786	0.00529870459151061	0.00824363607858913	0.0234717357700188	0.0784804779957386	0.0196721770429951	414.306098731326	0.00653160456930177	0.0968751776285789
WNT7B	0.0055639729642233	0.00790724191964715	0.0191401339835161	0.0308756607366303	0.172129500766218	0.00252978384265829	0.430816502324629	0.0546050165164147	0.0143620213147549	372.781753125412	0.00638902386520031	1.51196897688288	0.0747691901051825	0.48557362395351
