# Supplementary material for: Preferential Activation of the Hedgehog Pathway by Epigenetic Modulations in HPV Negative HNSCC Identified with Meta-Pathway Analysis
Source: PLoS One. 2013 Nov 4;8(11):e78127. doi: 10.1371/journal.pone.0078127 (PMC3817178; doi:10.1371/journal.pone.0078127)
Supplement: Methods S1 — R code. ZIP archive containing R code used to for the analysis in this manuscript. The README file in the archive describes each of the files contained therein. To fully reproduce the results, the scripts should be run in the following order (1) Preprocessing.R, (2) RunMEGAPSReplicateThreshold.R, and (3) Postprocessing.R. Note that the CoGAPS analysis and associated gene set statistics are stochastic algorithms, so results may differ slightly from values reported here though qualitative results will remain unchanged. (ZIP) [file pone.0078127.s009.zip › CodeArchive_S1/GAPS/ExprsTRUE.MethFALSE/NormalTRUE.HPVPosTRUE.HPVNegTRUE/nP14.nIter50000000.SigE0.10/AResults0.7367256994.Diagnostics.txt]

Diagnostics for A created at Fri Jun 15 23:51:43 2012


number of genes: 892
number of samples: 69
number of patterns: 14
number of burn in steps: 1e+08

Initial chi^2: 6.1548e+06

Iter	Burn In	T	chi^2	number of atoms
0	1	2e-08	6.1548e+06	1
1000000	1	0.02	94102.4	1077
2000000	1	0.04	70196	1063
3000000	1	0.06	58337.7	1108
4000000	1	0.08	52724.7	1119
5000000	1	0.1	47643	1148
6000000	1	0.12	45575.3	1159
7000000	1	0.14	42591.8	1191
8000000	1	0.16	41255.8	1167
9000000	1	0.18	40931.9	1176
10000000	1	0.2	40179.9	1201
11000000	1	0.22	39180.8	1175
12000000	1	0.24	38947.2	1211
13000000	1	0.26	38264.7	1213
14000000	1	0.28	37842.7	1218
15000000	1	0.3	37138.4	1261
16000000	1	0.32	36351.5	1233
17000000	1	0.34	35691	1256
18000000	1	0.36	34925.5	1265
19000000	1	0.38	34634	1265
20000000	1	0.4	34045.4	1271
21000000	1	0.42	33478.4	1283
22000000	1	0.44	31160.9	1354
23000000	1	0.46	30165.6	1355
24000000	1	0.48	30009.2	1393
25000000	1	0.5	30111.8	1387
26000000	1	0.52	29566.9	1403
27000000	1	0.54	29176.2	1391
28000000	1	0.56	29293.3	1418
29000000	1	0.58	28860.8	1436
30000000	1	0.6	28619.7	1445
31000000	1	0.62	28433.8	1447
32000000	1	0.64	28061.2	1485
33000000	1	0.66	27818.7	1483
34000000	1	0.68	27725.4	1507
35000000	1	0.7	27800.6	1505
36000000	1	0.72	27109.7	1536
37000000	1	0.74	26874.2	1579
38000000	1	0.76	26301.3	1592
39000000	1	0.78	26036.9	1636
40000000	1	0.8	25808.4	1659
41000000	1	0.82	25612.5	1644
42000000	1	0.84	25464	1691
43000000	1	0.86	25361.1	1687
44000000	1	0.88	24996.5	1728
45000000	1	0.9	24908.6	1733
46000000	1	0.92	24974.8	1696
47000000	1	0.94	24717.2	1734
48000000	1	0.96	24330.3	1808
49000000	1	0.98	24017.9	1813
50000000	1	1	23864.1	1833
51000000	1	1	23796.6	1834
52000000	1	1	23835.7	1803
53000000	1	1	23833.7	1793
54000000	1	1	23811.3	1812
55000000	1	1	23795.1	1754
56000000	1	1	23716.1	1812
57000000	1	1	23767.1	1810
58000000	1	1	23638.1	1800
59000000	1	1	23942.3	1800
60000000	1	1	23590.1	1844
61000000	1	1	23778	1803
62000000	1	1	23906.5	1809
63000000	1	1	23869.9	1795
64000000	1	1	23631.2	1843
65000000	1	1	23655.2	1776
66000000	1	1	23680.3	1804
67000000	1	1	23663	1834
68000000	1	1	23613.3	1848
69000000	1	1	23841	1784
70000000	1	1	23688.8	1793
71000000	1	1	23700	1853
72000000	1	1	23736.9	1824
73000000	1	1	23633.4	1782
74000000	1	1	23778	1811
75000000	1	1	23628.6	1816
76000000	1	1	23617.7	1774
77000000	1	1	23623.8	1813
78000000	1	1	23693	1792
79000000	1	1	23591.3	1839
80000000	1	1	23724	1837
81000000	1	1	23648.5	1820
82000000	1	1	23724.5	1824
83000000	1	1	23636.3	1776
84000000	1	1	23650.2	1811
85000000	1	1	23693.2	1815
86000000	1	1	23863.8	1810
87000000	1	1	23550.2	1831
88000000	1	1	23661.7	1807
89000000	1	1	23818.8	1850
90000000	1	1	23825.2	1810
91000000	1	1	23991.8	1787
92000000	1	1	23808.3	1834
93000000	1	1	23831.2	1763
94000000	1	1	23866.2	1828
95000000	1	1	23786.3	1779
96000000	1	1	23707	1805
97000000	1	1	23738.3	1831
98000000	1	1	23674.2	1777
99000000	1	1	23950.4	1796
100000000	0	1	23798.3	1804
101000000	0	1	23595.7	1802
102000000	0	1	23853	1798
103000000	0	1	23851.7	1843
104000000	0	1	23700.3	1829
105000000	0	1	23885.3	1816
106000000	0	1	23742.3	1837
107000000	0	1	23861.8	1806
108000000	0	1	23821.4	1819
109000000	0	1	23823.5	1818
110000000	0	1	23752.5	1849
111000000	0	1	23653.4	1852
112000000	0	1	23725.9	1837
113000000	0	1	23696.5	1838
114000000	0	1	23792.2	1793
115000000	0	1	23825	1832
116000000	0	1	23702	1795
117000000	0	1	23734.2	1810
118000000	0	1	23837.5	1779
119000000	0	1	23638.5	1771
120000000	0	1	23727.8	1806
121000000	0	1	23724.5	1826
122000000	0	1	23695.6	1788
123000000	0	1	23757.5	1818
124000000	0	1	23635.3	1809
125000000	0	1	23777.1	1813
126000000	0	1	23784.7	1782
127000000	0	1	23677.7	1817
128000000	0	1	23692.9	1831
129000000	0	1	23743.6	1793
130000000	0	1	23741.4	1826
131000000	0	1	23763.7	1864
132000000	0	1	23761.5	1824
133000000	0	1	23718.3	1836
134000000	0	1	23807.1	1798
135000000	0	1	23831.1	1812
136000000	0	1	23670.3	1853
137000000	0	1	23800.9	1796
138000000	0	1	23799.7	1800
139000000	0	1	23808.2	1779
140000000	0	1	23789	1793
141000000	0	1	23932.3	1799
142000000	0	1	23954.2	1797
143000000	0	1	23887	1793
144000000	0	1	23672.2	1793
145000000	0	1	23869	1772
146000000	0	1	24045.1	1794
147000000	0	1	23651.2	1803
148000000	0	1	23862.4	1811
149000000	0	1	23740.1	1804


Summary
<number of atoms> 1811.16 <chi^2>: 23772.248 ; chi^2 of mean: NaN
