# Supplementary material for: Preferential Activation of the Hedgehog Pathway by Epigenetic Modulations in HPV Negative HNSCC Identified with Meta-Pathway Analysis
Source: PLoS One. 2013 Nov 4;8(11):e78127. doi: 10.1371/journal.pone.0078127 (PMC3817178; doi:10.1371/journal.pone.0078127)
Supplement: Methods S1 — R code. ZIP archive containing R code used to for the analysis in this manuscript. The README file in the archive describes each of the files contained therein. To fully reproduce the results, the scripts should be run in the following order (1) Preprocessing.R, (2) RunMEGAPSReplicateThreshold.R, and (3) Postprocessing.R. Note that the CoGAPS analysis and associated gene set statistics are stochastic algorithms, so results may differ slightly from values reported here though qualitative results will remain unchanged. (ZIP) [file pone.0078127.s009.zip › CodeArchive_S1/GAPS/ExprsTRUE.MethFALSE/NormalTRUE.HPVPosTRUE.HPVNegTRUE/nP14.nIter50000000.SigE0.10/Asd.0.7367256994.txt]

V1	V2	V3	V4	V5	V6	V7	V8	V9	V10	V11	V12	V13	V14
TP73	0.0753624109554332	0.0926306256038639	0.123598935316861	0.296694699744727	0.150237177310279	0.141015565497914	0.180803672322946	0.236646172824575	0.339810164159053	59.9992481942684	0.375931520840714	50.0022422470057	0.133564512915496	77.6795064657327
DFFB	0.0663370318121596	0.0942864967037725	0.135653184993777	0.164128194580951	0.202958221158151	0.0928020360060167	0.190892593278408	0.408412571547615	0.227934347761536	22.3781705567887	1.34493649940838	71.4853725241864	0.14078171721701	75.6922737672149
AGTRAP	0.0741564568753469	0.102984185803733	0.154951735736818	0.267648088044372	0.103763701255863	0.116944178648395	0.188178814723758	0.461742423599296	0.246401596743828	148.181056806132	0.808427952641358	62.4579696315995	0.20494465778517	157.315186396426
MFN2	0.093729505664682	0.139242232221506	0.174582374923757	0.684928414113639	0.14207933798568	0.122383137521485	0.165037636092063	0.30097524206914	0.471867714534049	132.004896800639	0.9662611395122	16.678493852121	0.150114851170892	132.573869933801
TNFRSF1B	0.0638876873637835	0.129883807537013	0.158099397789691	0.260151467142526	0.169086482434419	0.261047196955376	0.125364734580768	0.483553505506644	0.335550119733244	29.6844044507758	8.38043859444493	58.1916396497417	0.125076832694753	74.0688818556133
PDPN	0.0408044085355091	0.13771852361608	0.207526326319452	0.179920658250742	0.329116451081079	0.437033917452063	0.333660527884149	2.20695518113176	0.10791226656396	58.4513586877376	0.312131745499071	54.7782067625652	0.314140889686547	23.8607702405061
PADI3	0.0634960080361405	0.0991103275259212	0.368290137874862	2.97627956324222	0.57849395674901	0.112338248995898	0.15508751338509	0.31471967852728	3.0843523770354	36.3264340793661	0.225594967706008	44.0473194798412	0.113482812070236	29.1639288929602
EPHA8	0.0776305381654979	0.0884950749780472	0.150771490418694	0.208333426149843	0.156679764309299	0.0988890099956508	0.248982976664715	0.402480050543764	0.314703217158522	18.4169693548625	0.321305571909596	35.5721295841765	0.208427347868464	30.9779536432949
LIN28	0.0377241545500962	0.0400785238754292	0.0528651472910498	0.133503453168817	0.0528265637730633	0.0507967045958615	0.109472447783664	0.19272924653939	0.269330916718366	0.753382335426089	0.231999564507301	5.12400788259644	0.0742629306364336	1.07809652918241
SFN	0.0836425935713539	0.135389234427161	0.236713123850856	0.395771834167904	0.10601974989305	0.102196735458708	0.384655465687979	0.290536837472113	1.32043033069444	37.6051922337063	0.325843575794811	30.9568976667448	0.332007743006197	20.412151658783
OPRD1	0.0705452993061891	0.0922967629852482	0.118748169864759	0.245435695359945	0.216975872941901	0.119857911628216	0.156710073218546	0.298773737959113	0.352172097520088	33.983632531403	0.510183833098946	59.1757402882131	0.196165381867144	54.1726490624043
LCK	0.0592568070570366	0.113713109638238	0.16008617934411	0.348232047921716	0.151369968568184	0.12491575222058	0.152557622486083	0.381078287800201	0.351892479936562	18.2548872748872	5.0898656225058	38.9614264108378	0.117699030570044	35.5876203445066
EIF2C1	0.0926226867077459	0.132067153297392	0.257596551611491	0.291861489967677	0.341997017311244	0.163524035159528	0.212378546266794	0.63929838145493	0.241671421937537	17.3386456880412	0.356169593113066	4.56250465608892	0.169660837194696	19.0532361484593
RLF	0.0937323754620184	0.0773608395196737	0.156218569761293	0.359449168771671	0.327708582576592	0.109905500233776	0.371209830601148	0.760077934431619	0.208033742425159	38.1299547684139	0.675820669706946	2.62829482627216	0.283778077051908	38.8535669137316
KCNQ4	0.124914395585127	0.0833233761054897	0.182111074828241	0.19554958980163	0.181940149015311	0.0941379712424382	0.193780116270452	0.359243777564295	0.523432610090574	39.9582196272452	0.355526032377525	65.3749813131795	0.168273587243457	63.7912884649058
CDKN2C	0.0508435786039995	0.149529275734843	0.0537323448218704	3.480053274875	0.0725316416073721	0.817243889115261	0.0940932757238454	0.24783970064896	0.284165192853414	14.0882897543964	0.86948159824289	58.6227187326672	0.0787229105012306	62.6392626002306
SCP2	0.124064621729158	0.0969295186043999	0.146993998357105	0.204588253428666	0.147981093554893	0.0961997882117953	0.354980010439261	0.176625230213862	0.986123027238739	53.4479750207713	0.443491685726988	8.83035543409078	0.206834777314279	54.3843316349678
PCSK9	0.090961746743482	0.0971828733936679	0.159179276706274	0.280257412180437	0.193717412978251	0.11861422410586	0.301944822669265	0.488726243492898	0.263482262681033	24.3102299744165	0.316102441352852	35.0211044388445	0.225593600704755	26.5445930634042
ROR1	0.0479182853058249	0.513129194095718	0.110423245476305	0.0991113655035988	0.0935381086296994	0.421267649190253	0.101098496841922	0.393625863431053	1.99277632188859	36.7615040424402	2.13220332828177	63.9983983386143	0.391306226636485	73.8882244111556
IL12RB2	0.04267145736284	0.238708439252878	0.178502849592617	2.45460243475597	0.0688615372274053	0.792309422932093	0.276826755476365	6.29183418643574	0.152049319632531	51.9232615030421	0.721646826630576	53.9271425560403	0.222346881440849	48.1216374427007
GADD45A	0.0526069822016208	0.147643376403974	0.128966174470205	0.242174099985774	0.0815735219749062	1.24347727256011	0.210387149289028	0.18396138295386	0.599216804017161	126.744082220859	0.953573716517958	32.485156833368	0.182105235331141	129.549388088534
CTH	0.0564292338050735	0.0495161522063806	0.0551833256191125	0.118050882879078	0.162524557020995	0.145585456255848	0.237888152955857	0.586251668982244	0.130408424328503	56.1638578428284	0.299197259655781	35.7862963713387	0.175937411000617	57.6085309943518
ACADM	0.0806619196539525	0.102718719891788	0.153831458417146	0.340123671125913	0.161771297969118	0.132532986634617	0.132582023691811	0.178186333111102	2.98556982218149	10.2338968087831	8.77349616709459	6.71826669483796	0.136734743069445	16.4749022140068
CYR61	0.235417018234244	0.0622459338061631	0.086189110873818	0.154534083717324	0.205307413463789	0.0690165441803393	0.202177598677901	2.05892577118598	1.22744836833908	43.8930867692844	0.483571204415347	31.9828410479018	0.167515249775942	31.2560767219086
PTBP2	0.0917003700610154	0.131426234081742	0.14609011441749	0.41429975325193	0.191367008108501	0.21564810328482	0.145917574707903	0.632400971455856	0.264681421657548	8.39728948105857	0.608064083285712	2.0140904811197	0.220182385640351	10.4646912560038
CSF1	0.0858083473669313	0.0947986507769999	0.14843039762511	0.248851044337596	0.112127775212749	0.231890472395374	0.139418459669353	0.359614047175836	0.370061781192886	2.97943004900186	1.47509672806422	60.7614396075104	0.130190555561366	60.7688163195032
ATP1A1	0.0862937419619281	0.188339327951636	0.285411072042789	0.79336619494143	0.284698017003297	0.251003218095419	0.413045739387726	0.600764063462605	0.290676873623062	246.838008809034	0.886931889573475	8.55606771152259	0.392885967497519	246.874717723571
IVL	0.354911135345448	0.0428870505326529	0.305349718902379	0.466027320054323	0.0796646651981404	0.0415595815679984	7.00131362876124	0.148107408898686	4.21009561686418	76.9110555917058	0.177651953210274	74.5109872807081	4.80437699954346	3.28355759550016
S100A9	0.186953411471041	0.429362583452795	0.450703409053966	3.65795216966279	0.0727047237146238	0.0315941586311833	7.07037971994188	0.232639652969123	6.84294487807003	10.0121721505095	2.55246778367818	18.2550300355595	4.9886843423764	8.14602775707796
NPR1	0.074980934378471	0.0571238192832611	0.13289753704592	0.168216617659042	0.185477012449076	0.130641847159793	0.186608055682288	0.380524922076345	0.312198671129816	13.5556639757115	0.33973045764805	25.7953846666961	0.0890332117333141	21.821258346702
IL6R	0.0465117251428258	0.104207350359792	0.115751953982069	0.111360494266365	0.0813894437337255	0.131238851161206	0.222910727263555	0.239726959492567	0.319697819807732	17.2331673412678	3.86409786899177	80.5345990273824	0.518760872635801	83.6786439590184
FDPS	0.0934516139929747	0.11748325612845	0.125358365136422	0.309736418003504	0.182939905127794	0.107434652780483	0.201935360378583	0.287870282559337	0.338778458642255	71.7346665011318	0.331681016269486	57.1988097674101	0.159901799115263	83.4036619736724
LMNA	0.0861453572080471	0.120181411108505	0.161583438047211	0.204315150585971	0.19202450038804	0.184582764406006	0.243219040741898	0.280204756545395	1.04007748199108	46.9885471924719	0.458707781749312	17.2492557069648	0.198938603726533	43.2120232811856
FCER1G	0.0961925038864362	0.126729265905432	0.121254967335168	1.05586284109284	0.0897119243782011	1.58290490945244	0.0709512113030273	5.02002210900001	0.335644010743582	1.84545287989959	5.04608053282496	19.7780408788556	0.0724889122123831	23.1210705617145
ATP1B1	0.0542889409059987	0.236705120654731	0.309461627948853	5.0703071106597	0.146095301838198	0.242234882329538	0.208456771136495	0.34026884126409	8.47724184614815	197.695470628593	0.838824835794388	36.1294896532383	0.328874315997246	205.274061776905
IKBKE	0.075403243452925	0.131515245909965	0.100972617113883	0.494808497674841	0.125065168433733	0.338118694563213	0.0825405294358516	0.226982939657676	0.42004966183819	6.46313212431751	4.04427087213359	79.0067951524398	0.100463945186171	79.5296951334984
G0S2	0.0851170443003645	0.100676149987079	0.109646514222873	0.0933029748065453	0.288535302160995	0.0769215572020216	0.118182558845743	4.66733682112627	0.346325016631195	111.436833156611	9.29081350292501	55.3801124850327	0.160047367555879	124.238586788046
ATF3	0.353021459133122	0.0656398029076181	0.0620807246979822	0.892928050377451	0.183608321862539	0.10423162335341	0.0694896293875035	0.317792829144793	0.581610096502904	71.9109244766973	0.181401918678336	70.7678705930732	0.115850466388377	14.0742386915098
MIXL1	0.0822964015692176	0.0856995981844348	0.102397980287004	0.155155455790207	0.16616900413862	0.0891560221312335	0.240983283360894	0.40745731511718	0.318327132144452	11.4967113085242	1.84606000336323	28.9822962381535	0.156270294144953	26.1549591094754
EXO1	0.110018062618637	0.159811736107493	0.105298449210069	1.97302681011865	0.216967633825457	0.29103769588351	0.124563635572884	0.810642203909633	0.10036058582553	23.9897101796614	0.152225552961285	66.2433752502366	0.105857368675924	70.5625974308083
ENO1	0.0925763083849783	0.114796626403609	0.216758249885829	0.250179861095902	0.21915012566699	0.149717071857171	0.340842724142548	0.643680994258724	0.388313065726704	140.344696962436	0.373919408358405	50.9153198957565	0.333637899516805	147.430281421442
MTHFR	0.0667460408505068	0.0660779724127541	0.108819489058624	0.200322429415946	0.0849566222750439	0.0980171508997144	0.234714015959129	0.203520176433904	0.450142670913464	15.0371257480743	1.31295776600217	13.4538637594689	0.15236236632206	21.4904255050443
NPPB	0.0917802795178828	0.0646516770833947	0.123839323820301	0.156623505447676	0.131857781005046	0.0880010544921196	0.183661804540271	0.39647694103902	0.2728425344012	15.0155192057046	0.269659013075653	19.4250413297226	0.234463299663056	11.4165342478574
CASP9	0.0629972203322952	0.089806586237078	0.0846970856427724	0.237914989630574	0.0988019518013742	0.162498731745071	0.127906590980076	0.275894710716219	0.445037815608932	15.3553281990465	0.493920260540349	48.0983102377569	0.119895953177958	50.5284527119701
ECE1	0.0600022441450055	0.157743730214975	0.423861972444858	0.976633314943468	0.6532406765441	0.878194305845769	0.362132131919657	1.21420077757851	0.161122807677195	14.6336185668144	0.53228228869962	3.17035122345622	0.265073723672045	16.622872693142
WNT4	0.0609615129757292	0.219559782759968	0.949866715557568	0.325082672145697	0.0923241970621534	0.0871586831284468	0.270287336881029	0.227010364352875	0.713685491182902	105.424785572023	0.336856572745528	53.9842405638389	0.189176816556444	87.4161675624195
E2F2	0.0805590367799548	0.0841714489711021	0.129376156439078	0.633057667161892	0.121770207800175	0.114661312330783	0.105004664434002	0.286836934511689	0.313756957566888	15.9919252664875	0.596013988220141	71.4590120511596	0.118408927081243	72.0758782971013
ID3	0.148253389883164	0.143401277755438	0.128373764112527	0.0813243864646973	0.232670505368199	0.0497251311190827	0.240614755611125	0.744541135761804	0.360531500400975	38.9241709954913	0.241109443939682	39.8807405434162	0.114020139656055	52.7890298685426
STMN1	0.128375054155766	0.0842822659875067	0.112822335482948	0.434109039646417	0.197176230056995	0.113944709453459	0.185196415121034	0.40443456978539	0.142161538805855	22.936201835364	0.235750319364252	10.9478802789318	0.0973714436163402	25.681975627481
NR0B2	0.0590830056032089	0.0562298415064462	0.088791551642291	0.174560371368757	0.0703625684304764	0.0850946395320856	0.0917004935596793	0.299811387735373	0.185912626973496	2.692711449426	0.316839009604238	8.94145054859375	0.0875824080800058	7.10135749612124
COL9A2	0.0861515475936589	0.115508229696433	0.157647148490156	0.374100121958905	0.154324842249271	0.221896274580009	0.160248846450627	0.407088862633991	0.219881689439747	42.3951773625241	0.384097014140671	69.6317942942448	0.15547442558801	74.7895746050245
CLDN19	0.102562820674342	0.0805407343576351	0.128003226625816	0.185195867494283	0.165465522208843	0.110367422636557	0.193533837119373	0.366113368310802	0.420922771846386	10.4998781501836	0.34522194726023	25.920414509027	0.136689842277837	23.4064536693156
PRDX1	0.0818655206356632	0.113614149910965	0.128381880743485	0.168735002403627	0.175366111467101	0.102885819247594	0.208603739890637	0.36346479626066	0.943134275376572	104.130944876174	0.889455280828999	35.1840127863682	0.192829396195927	119.67859046173
ORC1L	0.0646010837832316	0.169193250322026	0.0952455794522903	0.541566964601256	0.167593247079138	0.202910889927954	0.141012221327993	0.354169652388978	0.151842877184374	61.5305794389531	0.366434730467915	48.512519818638	0.126267793030637	82.8659128543228
JUN	0.120776438069973	0.0754990686908062	0.133846032459764	0.393896545470716	0.155664119552296	0.0939454698281575	0.186190809411824	0.365909553370269	6.09178802812278	83.5040905232027	0.871387914626851	8.48064455860366	0.174901094487264	83.4091178828758
DIRAS3	0.0414132061121654	0.16360001524829	0.271663184227574	0.155549426546033	0.166234709105002	0.0612007801214988	0.24834859342447	0.868411181175489	0.2228801786308	55.614301274347	0.210280312544703	55.6233534344513	0.378526991183328	40.2039888239174
TGFBR3	0.0653980282037835	0.0798790154834935	0.082422572620331	0.283373115708185	3.24882750239505	0.12579336389814	0.10984252714179	0.449874301426613	4.54896078703328	19.8788065180605	0.735670101554127	56.4421984717322	0.108606355445257	61.3390503004477
GFI1	0.0682313614030271	0.0746533463779391	0.151015550765741	0.197561648582782	0.0789249506106308	0.0675607614024421	0.177022587958965	0.302777442354903	0.316434818696064	21.7084899560442	1.25632728807783	65.4266985240207	0.116107844714004	66.6075035783335
PSRC1	0.0770444827262178	0.0773829739256629	0.166417885417358	0.194750875321611	0.157790461230336	0.0950241720931255	0.172958687952111	0.345210049852369	0.283307414716607	13.5662524011939	0.232420568061079	22.2214447719923	0.114483313314368	17.3906820074993
WARS2	0.0637510663935853	0.106131227260963	0.152907249469292	0.294329129232301	0.1295139880427	0.106586066843742	0.174436908346264	0.321601683566833	0.245907892157649	54.8817240040325	0.192030703048315	3.54472409817716	0.14630921957031	55.2055127765356
NOTCH2	0.110474036418674	0.110570348273551	0.162420535642896	0.30389980842634	0.130542171700851	0.13648472339641	0.233683398745216	0.466545714769099	0.927385192798799	46.4620428201694	0.5922762631111	10.0816289125508	0.23298131683082	47.9259208029002
MCL1	0.106142593395682	0.152420370101199	0.133674569931752	0.270018272691118	0.158683641543874	0.0845361171022355	0.311664292997446	0.443524047844053	1.16004500921204	27.5718219736291	0.971487949804269	5.4077937459067	0.474178996621213	28.9841586308039
CTSK	0.149561119869706	0.0795101991135325	0.144339592280866	0.147183691653519	0.169953671088774	0.061387384472274	0.146959956211975	5.65720571813799	2.53805984672714	6.67606206365518	3.795859305853	13.9160803423869	0.100027948449306	18.90288834428
S100A6	0.0431671641180329	0.0884016332757173	0.0469957061351405	0.0780158539022262	0.0818681098301054	0.111662134178249	0.114191712922297	0.238778112694492	0.249286994724962	0.868300056772272	0.282127343744523	5.82290665176672	0.0948307779011602	1.12430148304813
ADAR	0.0801196507624913	0.113691495988239	0.272342500914604	0.874406955107574	0.219049199206655	0.182333857014732	0.325227991627567	0.582686552739835	0.180046704516467	29.3707005364855	0.619562899033945	2.75999581562336	0.264944481557587	30.3966909928087
PYGO2	0.0571533619538036	0.0664472218875392	0.115082880513202	0.214692473676359	0.120821780464357	0.109268250211068	0.216500849777233	0.238110320711569	0.22970286195885	9.33672382789005	0.315453075878966	59.9173127066517	0.112931022332195	60.4741793752686
MUC1	0.0736586180716833	0.400246553789868	1.24548144416231	4.19402406645454	0.211872726271388	0.052883090449433	0.209002927276457	1.37681865917061	4.92092714643389	117.51069485937	0.405596714614135	63.9138247807528	0.23134790290179	124.354521344045
NES	0.0721935468252835	0.107463254500477	0.152588377327741	0.188299349041209	0.256212405041898	0.0891277737316638	0.220108650261506	1.03749600138432	0.178053911522958	28.7755790952124	0.412741743249514	50.8698578650884	0.149715107119626	44.7938040222203
CRABP2	0.0799886632502004	0.18962105160292	0.117403531016132	0.879815779920001	0.04246555932407	0.0475624785961457	4.9299648803396	0.238459447154567	4.10693938177849	55.0179128409436	0.19562617562855	51.9064664904939	1.51099130790243	6.52079405437312
ETV3	0.116441485342723	0.0975927241758797	0.177325450586664	0.857343088738854	0.177416716198465	0.155161459521974	0.50763747584203	0.278883228474939	0.322659498643081	108.970331709224	0.445398463208159	2.50208078787455	0.340334698080379	108.894012256054
PTGS2	0.0446433752376614	0.142680803073434	0.137782911564536	0.103647076607597	0.171068381616685	0.577151125730704	6.38668827218906	0.531479457341483	0.30559380453892	21.7191457422713	0.179337490119591	18.4816606362657	0.283694190787964	6.38652713237535
MYOG	0.0563407734748473	0.052331361166977	0.0965899883777718	0.11312647505781	0.118642670545193	0.0861283041560951	0.124728613724449	0.315651432549068	0.265455050350865	1.49635135275974	0.256421243424953	6.02600745158472	0.0971564441051114	2.50182179515733
SLC30A1	0.11034546959245	0.0945084476453402	0.181016606319171	0.215594399434973	0.218502910164392	0.0687947049226145	0.271424227225457	0.731936655642339	0.189026197100822	100.613271724684	0.425095912379303	67.1424415417684	0.233628458487365	123.735075309489
PARP1	0.0989493057227615	0.118838127517825	0.168035304300043	0.826873860632335	0.309061241194056	0.660241685046568	0.211632831101412	0.451313152141254	0.141031285353571	3.02392453515786	7.76398315983111	2.76873532030846	0.204133777814042	10.1228873574069
ACTA1	0.0530552083385027	0.0624747142096989	0.143930805590029	0.165281854960828	0.155411449542125	0.0807649258138108	0.489135191130138	0.86921751968662	4.67125392791449	119.761947025903	0.784700607738474	54.6221119958287	0.118134941263157	127.862417735663
TOMM20	0.0971248556158303	0.0826165550126049	0.0993222538580255	0.132054142782228	0.142204284645649	0.128921516466455	0.142903672458023	0.503587196533918	0.225991903924274	82.4904176896117	0.360271550373739	6.77149034443112	0.203394382844689	83.448380361115
FH	0.0911683641100236	0.105425114901133	0.144621065708755	0.269340192117314	0.109293339734996	0.0983108756617172	0.176996894016906	0.29317309197476	0.372103052822841	38.3989368753972	0.277805020858995	10.8751890704715	0.140410244531337	40.3728400156732
ID2	0.112578905967002	0.139197401734445	0.262212247725121	0.759147651283725	0.248077973713011	0.308251928937345	0.180178780609396	0.44561162556743	0.467147233541753	9.06957383014162	8.8931911961978	5.66321302160296	0.146169582039167	16.1633033380012
KCNF1	0.0964158995547153	0.067147815793387	0.117495464479231	0.160319716229162	0.15852918559073	0.0805682803976114	0.178924320234982	0.342687951640464	0.46328905808683	13.4331347664573	0.477829517968422	28.4102085025218	0.15174371894355	24.9921676729829
LPIN1	0.0496179002616502	0.110429292727181	0.191392855354693	0.139628355876453	0.11341550094932	0.119907374354995	0.150601539398476	0.246052834538623	5.22009625876176	25.3060079025041	7.77834612521503	34.2915828190063	0.190122675259651	46.5616852719171
MYCN	0.0660514736257943	0.0917375484401227	0.104843827451651	0.220809619983422	0.134140028907038	0.120774158739682	0.113701909480268	0.28611601539083	0.610456105614756	6.24054529971225	0.569529315748389	62.564573999548	0.1630646719055	62.6531353865528
VSNL1	0.0525708965629054	0.0779245797826061	0.0953010748414729	0.734300377409559	0.143793787835194	0.145565388203883	0.128943861754345	0.308125195804232	3.675703682956	74.2110980124396	0.25913264372343	74.0398587768365	0.142349004736104	14.1015853481231
FOSL2	0.137351498161144	0.0952660341280237	0.168199902599419	0.709956991824757	0.362778105573269	0.193195638182958	0.184747145935121	0.428843782961686	1.37480519964068	88.2294422105723	0.471251697389776	15.1718908548953	0.153243792981111	86.8968261321984
C2orf34	0.0840277630015811	0.146617379142921	0.153255391261354	0.124353335448058	0.095410609779467	0.150804623318872	0.121261280595986	0.266928041300941	0.357626287201529	19.5967213484383	0.273843851166697	36.5901124782001	0.191675048709501	40.9099746288762
EPAS1	0.0744443199345702	0.260540504864874	0.267604658178502	0.170624873634206	0.163688943013098	0.102778581767292	0.345705524985917	0.638373140119457	0.310577602731899	231.307591634879	5.72782866665259	14.619569354805	0.993958671176074	234.004393242402
REL	0.109796492486345	0.186830970531999	0.422534762296024	2.22613142084876	0.413020458575706	0.277457691268441	0.675171133445679	2.35639500193927	0.139257281320348	228.114438498115	11.7314701049464	1.33615580731527	0.843077357758649	237.434077997146
CCT7	0.099782165709073	0.119669247945522	0.232747014722012	0.228507912013327	0.292317474268776	0.146246230296728	0.319189574826235	0.507381190774837	0.262727362720775	33.2929479832386	0.343357519502541	5.42582106103724	0.465328943469206	34.3758930217935
TCF7L1	0.0972577744443867	0.155654111155601	0.248105852668056	0.174487763070017	0.275034418236863	0.168020076996254	0.193003929907239	0.676534445476939	0.272128785990697	121.740539860879	0.477164102530782	52.702209460022	0.227190342359455	124.928499408507
RPIA	0.105033757152551	0.0728482017720356	0.136432590727039	0.115305813183718	0.362653273191286	0.111057048636452	0.152606111918646	0.235879872212422	0.407721093686423	12.5877010358284	0.412254051280687	60.0108207208715	0.105268426212449	60.1198058240469
MAL	0.0864295990103706	0.142854221915311	0.256948330670523	0.897875176545272	0.0724417494467708	0.0690883938208628	0.431828000954763	0.176695302545625	6.69924636799969	15.6649234324312	7.31089697087174	21.2711653786181	0.887550349079261	10.2762084556009
SLC9A2	0.802058263631875	1.40495509666094	0.175053944875087	0.208757556980488	3.53187854146141	1.04248457882037	0.0862013887328813	0.179824549352294	0.152262107175032	15.6418086453967	4.55993289747914	65.5068725127025	0.117101580217515	71.9774445134573
MERTK	0.0559582974401176	0.258372564242816	0.322699845589906	0.567212741194944	0.262683881522919	2.69390499603166	0.0573940369148309	2.8201967163076	0.327020533487203	5.99742822696902	2.99967540956349	15.6334140918375	0.0844092664010874	19.5879814046526
SLC20A1	0.112434452483756	0.299103311894246	0.132682983637155	0.183239261936479	0.206193430574816	0.32649193813413	0.350826029792801	0.648922373505758	0.218687651911644	66.970503184454	0.505847798295035	3.01133770516426	1.51521634934552	67.1442062420322
DDX18	0.115670003585895	0.0903342543722472	0.0958379939470009	0.126415786419407	0.172119613766661	0.0975342685042193	0.254622221495918	0.404896598777993	0.200726783260679	15.1895239761872	0.543264021908067	7.79489679007089	0.305299507949109	17.9719992535558
INHBB	0.105984017853635	0.100295894754187	0.159388017165075	0.136641995134405	0.250522441680185	0.0874774801617192	0.243447234492682	0.509793890334242	0.350259538641393	97.4717957786038	0.467455013977598	54.3582333032209	0.236797928146108	100.988530597968
GYPC	0.119476352419228	0.0998162808903393	0.15145287824893	0.187281906943195	0.323298618547658	0.10364243695274	0.13323132684896	1.24106852761294	0.834756125052646	24.0892673727693	5.29599166257793	78.377982002472	0.105685646091664	80.9556285893627
CCNT2	0.111540955052246	0.136722748003044	0.211364314255784	0.54694777692478	0.375761526633328	0.195447670992149	0.245683459407643	0.332743929387945	0.275586612280859	12.2965190052618	1.19031871668418	1.70177800403208	0.275279365037514	13.9329256428764
GAD1	0.0488588941787851	0.175776939898846	0.141740094779013	0.914114777268554	0.0869049104526899	0.340224715036465	0.224680265209006	0.290075105847398	0.142405751423836	14.4893481739906	0.188142575681885	26.5130845826266	0.107977430445681	22.4773001601489
ITGA6	0.0604232818926705	0.216078212843394	0.617357655036471	2.02109854169744	0.225895402993451	0.145887586909058	1.32047172270291	7.07889127864322	0.128767679280302	13.3541004482016	0.221796080626875	2.37371903558388	1.93214258246912	8.18819440349775
HOXD9	0.0896883743023779	0.0599282783126898	0.129872265599025	0.189043939191924	0.245684081472897	0.0729118882408424	0.274773735168252	0.476089077543161	0.364298397483287	71.4817206163957	0.334679943421418	55.8615390793978	0.15476448472447	86.1561177832417
HOXD4	0.0734212015442769	0.0829261742492633	0.123632019108743	0.286478308198108	0.186406264938664	0.0956910237916769	0.201193317021988	0.62239327087243	0.236027769939282	34.475638248478	0.325683430616931	45.2887571273689	0.111105783793605	32.2284036930259
ITGAV	0.106769521707878	0.401732372325773	0.21627105913866	0.3249423564745	0.216205738806219	2.09582989792231	1.02793005556374	10.5552483537202	0.118610425640189	232.736755615006	1.51742035330658	3.42375742659946	1.36224337186266	226.709141484839
CASP8	0.0928503463875868	0.0797542570100437	0.079151269948929	0.214879445806486	0.0777763330427784	0.119347457967234	0.123253957551605	0.178105397264294	0.657624379569844	6.43020553802555	4.79241451883169	8.90503034957693	0.174181724991493	13.5357401284022
FN1	0.264330913500981	0.148154731030711	0.0925218554607593	0.0779332728626538	0.141499839180563	0.669398691868862	0.2270189909262	6.66062908827208	0.359496733344312	121.688829837697	0.748890522451402	90.5543044027093	0.224599774219379	88.6949944256192
IGFBP2	0.256767467017407	0.159583592700092	0.395526393060325	0.185568806847684	4.43581092709794	0.130809835281426	0.46778044519136	0.347501758265954	1.77859684696823	71.3220363633778	0.237618161513376	67.3852328086652	0.148266709959284	25.7073720333542
IL8RB	0.0574641827084738	0.041592377053036	0.0647037668688647	0.218814794151475	0.0699520736411543	0.0608936569714222	0.152777860232521	0.19991737685037	5.16695511235657	23.0320952120412	0.492013076141465	27.8891922049629	0.263429192513262	13.8796856917537
CTDSP1	0.103180623698841	0.0992687048875471	0.143001876573528	0.210746626427712	0.177965263582211	0.0704644046920931	0.233977086667089	0.312393003791462	0.574738391769941	33.7739241216286	0.639101690773322	17.4348762233739	0.245985077464448	39.3759303206882
DES	0.0599189905469644	0.114033236607543	0.1688365307203	0.124391154100898	0.173152661841393	0.07316940332323	0.661912435152165	1.25196301798528	6.61800052229985	59.2362820788808	0.41001938834606	70.2748524234543	0.133982489804785	61.9670379376639
INHA	0.0677636101872263	0.0376227219760035	0.0866312715344672	0.11168356550859	0.121451408415095	0.0770853840990902	0.0856766252041057	0.310998135528979	0.163129609937386	1.97062795889784	0.204781664409087	5.29552220954698	0.0595032712423134	2.25016831793086
PTMA	0.105344298195191	0.0801484241764419	0.173818904502906	0.149327085172041	0.175397957464157	0.0940587191029679	0.199936552025162	0.281944678252568	0.410162727228139	88.0213897111911	0.455346692449458	47.0188921300147	0.139471964615398	96.8621786742967
ADAM17	0.12933383962585	0.122815404313154	0.165038925433521	0.43854680252952	0.264635672267894	0.0873282342679908	0.339474879850963	0.721700434992737	0.217995914384573	127.343476464439	1.66410592248942	2.28212578776551	0.519794550954723	127.163103883306
ODC1	0.230916928232134	0.517382734773016	0.177692017557703	0.138149737100344	3.7217328626976	0.879560956960816	0.646297777946237	0.459154652379671	0.11426953933029	14.4626496865269	6.51538791332026	6.76674333724888	3.6802748514582	5.86523404289996
APOB	0.0342362657536857	0.050337933176773	0.0463236716918176	0.0889550812915518	0.0480499191020812	0.0786096956706131	0.044140646655675	0.186544657697256	0.129695719587532	0.480881229270593	0.121028336126352	3.75489255374464	0.0605022999345538	0.623791467278287
ADCY3	0.0891619650074816	0.104206318912867	0.16238474684909	0.251105511580955	0.373867596418481	0.116792176505178	0.299487726100145	0.308727955078953	0.273017174677355	158.027158271247	0.880363160631754	21.9232636688591	0.196748624875115	159.355374953713
POMC	0.110528515617417	0.0891025557632291	0.129409054255433	0.247379975358702	0.211261092112407	0.0941730481326677	0.190160634929973	0.447785112884901	0.315232761399951	38.4297329881301	0.54734454272114	75.0646686878649	0.177482770203962	74.9954619525811
DNMT3A	0.0971555366733434	0.111342660634415	0.104488771437994	0.187370652742116	0.190816925180345	0.2157143805407	0.126386736645096	0.325583426725038	0.304812381732463	12.228564185713	0.404783142686674	71.6392301112986	0.108557757385446	72.1218886489375
CEBPZ	0.159799692438462	0.11592894715018	0.158704137023323	0.183808216091355	0.175113688371429	0.105207460090419	0.188320506772516	0.335036572093759	0.260088689305493	70.6922523480151	0.257464936707937	54.7582925363572	0.205467414063307	91.6848289937285
CYP1B1	0.0598394448069277	0.0844614265154871	0.197549641285722	0.536145040109273	0.146840524774358	1.86264436975826	0.127737901262443	4.20602556898864	0.584394045723458	27.575285484192	0.515158732350292	59.7862026380171	0.111500860994453	66.4923237688653
SIX2	0.0889967733605738	0.0907663796275311	0.239154603496477	0.271496065061669	0.254933890274277	0.104506458619517	0.211875111488798	0.362221614019305	0.388113844058714	36.475210304941	0.314255224674342	58.180309405685	0.149515808171385	68.5152680372462
MTIF2	0.0842941450710643	0.163360530835535	0.118478388054958	0.124936407734494	0.138580310632713	0.115769367787821	0.23202044557728	0.258860943449507	0.232383374778802	27.4103648737295	0.243355259886547	11.450636612863	0.171759146736024	31.2347517510415
CCT4	0.125313934648113	0.153547924271301	0.175492742391265	0.213060181164739	0.218123900459281	0.115566919568867	0.335934903730837	0.557844891776658	0.217250169794771	61.5757391720908	0.283404944620261	4.70208803937255	0.391820081920572	61.8992448476002
GFPT1	0.0818988416444084	0.108994482372059	0.191132647514074	0.174776041859055	0.300788904149616	0.120158239605881	0.381304031624185	0.640887332739442	0.390270065796279	68.0434918737623	0.408579917256316	3.85658371961551	0.461955884642209	68.2434333470939
TGFA	0.0647845665311609	0.196656570660241	0.110773829687141	0.10169206929807	0.0888276549085979	0.228898765660871	0.277276175773918	0.223834594940876	0.452891020270885	63.5969883341916	0.396044883468758	52.670771555552	2.21062696433904	32.7032592816766
TACR1	0.0377378476906534	0.0495126169528107	0.0744685366714708	0.0797986034887093	0.0526717991804394	0.0655650596777771	0.0871987983901958	0.122116765089569	5.01588423345553	1.42080211484667	1.43484109178075	6.79243375979891	0.0703613105957644	2.49304979787656
CD8A	0.0374330786038309	0.157713293923507	0.371683962550926	1.42345579028559	0.14722496221173	0.243692753437357	0.119835985605467	0.496103569294144	0.216000304359826	39.5328754996085	5.84752846318562	61.9508901746671	0.1260741567004	78.7668088236248
FABP1	0.0359586820916575	0.0460190900635912	0.0279708211478284	0.0590907759778612	0.0474125671596879	0.0695740722347178	0.0697624771616879	0.148970068008257	0.127808374237904	0.715228682262321	0.127655104398702	3.5766712163013	0.0529169419782465	0.828612212661936
ADRA2B	0.0825676349692877	0.0786341258265349	0.113675665600677	0.150042796361376	0.23593278145679	0.116612299879617	0.145492658676595	0.276916130128914	0.299035889020123	9.03588071422519	0.343153063856256	18.1840123603403	0.119262246291992	14.94381450654
SCTR	0.0669739405265178	0.0543666465736232	0.0943230189539993	0.172418110253299	0.10991069646051	0.1116234378433	0.129058299331529	0.268783380883436	0.245500220078609	4.16295925447028	0.243598163558281	8.33373600961701	0.108737062060288	5.17494524832638
NR4A2	0.134497248294659	0.0637557217167803	0.085290118575012	3.31526377431991	1.62911029546245	0.118105811793017	0.152791577406525	0.397047194187528	1.30844757991478	113.427241102536	0.471742303226669	21.0644062004366	0.0995252263781551	114.911982784622
LRP2	0.0520521337824506	0.046953148568236	0.0394290179557397	0.0814089463696567	0.0616468130633743	0.128796492399718	0.0586848885344969	0.206011691813429	0.135793449508863	0.560004815076864	0.16132013845335	4.06042839697635	0.0750130099186844	1.12707202678081
SP3	0.0920425705563541	0.120358906392632	0.138873939548747	0.270129078905967	0.255040760275594	0.137645624777052	0.20265004827833	0.413492499763213	0.302623953431123	14.2597791917674	0.660584701833706	5.55861054863505	0.201961307191682	16.6299003690184
ATF2	0.108697628479552	0.114287319240538	0.178101876339462	0.337420307169949	0.239434126590919	0.170469367350604	0.217336175555027	0.452891854328168	0.299384401140684	17.5966919709163	1.2318584914839	3.01437122783599	0.267795484670312	19.4263751398603
NFE2L2	0.147750685138401	0.0597199297677883	0.196784677367326	1.69024222226726	1.02893173693495	0.0904103122045048	0.329836198885289	0.339255660564418	1.68619077600487	40.4035327242683	0.324290800783522	8.80921501920561	0.109216579479608	41.7789191354547
PRKRA	0.113829465611563	0.0778776019050738	0.115587847332893	0.19058151871457	0.204833759576847	0.114279764040309	0.214585798577638	0.354420531897098	0.270279623528178	87.0012652320159	0.358747732460226	9.84294717389685	0.201147561705588	87.4394604593802
NEUROD1	0.0335202623558392	0.0379716229314107	0.019995203746143	0.0711904694148718	0.0978383576021806	0.0388779396577036	0.0728731840641098	0.185789924777224	0.0899921648479735	0.630121524303883	0.101859018436712	3.49592652936617	0.0450590858619521	0.471232180559749
STAT1	0.0753164601632897	0.234870235004335	0.316947449044386	3.2706672460566	0.132894666200439	0.391126585564412	0.309935814287886	4.21432321571225	0.0943391994105304	29.9075691479233	0.916310208303284	3.66828504849026	0.189444568694117	31.4700986849058
HSPD1	0.10868838014256	0.111240297017457	0.151852840796542	0.200273610865771	0.195506451671044	0.134538442394875	0.184922016552624	0.429040909631747	0.404239231814221	78.655419155806	0.585151183290241	57.084499032037	0.130959204515662	97.2933877094372
IDH1	0.139317569874946	0.109607723517655	0.127078358111586	0.355218908306334	0.238067110290005	0.301983565433813	0.228228220338907	0.393070482895878	0.987369120434299	19.7175996746069	0.255781859605703	12.5930637906538	0.111710206733339	24.2942331887646
IGFBP5	0.132139512625242	0.0923613955500854	0.407119839131489	0.119082182191222	1.00124363126498	0.0888402199920485	0.336107002102901	10.1865888754843	5.98050228415682	25.1295828583272	0.477392004762141	28.227364493721	0.107363202075567	39.6686685201121
EPHA4	0.295039517163588	0.155586081349932	2.81224500465821	0.234857696889813	1.56266441802572	0.0975032864784982	0.146906512952001	0.327839395595811	0.658547690286858	134.096198867489	0.688990883734944	53.7484109716193	0.51174058077216	126.580630340839
PAX3	0.0469937771372716	0.0579644046355964	0.0881554008906563	0.0978545659418972	0.200833344975677	0.0818780194793536	0.155422991149551	0.305541862760194	0.139099404957762	3.33878141054142	0.125096964343704	6.53213050308492	0.0587804467551111	3.66879146326937
SCG2	0.0955809621975492	0.0807431771162179	0.0918759551501207	0.185341770066866	0.198797069069724	0.0578580438501804	0.106142547657296	1.10735710794488	0.0895179626687655	6.33876211435837	0.178195986188732	9.97382466277646	0.167707576494186	6.5017051394254
IRS1	0.0504259173019714	0.100461014059418	0.221386309935328	0.154238178840007	0.198923957908688	0.0580810188553961	0.354543370496834	0.969439593135732	0.155320558063938	65.2191358468958	0.362480908102229	63.650215597186	0.478813552284149	15.3424298982398
ECEL1	0.0791513639598853	0.0688825175460309	0.119103653698143	0.122368710536949	0.17310959993196	0.0693965868210915	0.179469665066866	0.265987478416068	0.354291160892499	42.4549436776539	0.318878192145327	52.3110273944937	0.141756433837802	54.8496796398379
GBX2	0.0974060757333548	0.114824345871522	0.151576385493063	0.172164944028894	0.145104698218614	0.108307442781563	0.232603842798698	0.204287810696134	0.402846346893825	53.610883896755	0.315271299519803	65.1811874439776	0.1395995559009	68.6868055324714
HES6	0.0817725172654967	0.0756881699168055	0.222473792150851	0.176805234038706	0.179832055237289	0.0666954344742435	0.24437247438742	0.320370099343997	0.379823071018063	63.8805823625701	0.3303416616412	60.4809155667716	0.165560319733022	56.2054614716163
PER2	0.101044055141522	0.0759244138134669	0.130328515351554	0.245852352855918	0.198620245475679	0.0748504568021989	0.212776788726047	0.288528953669634	0.850754332547388	93.0702232245458	0.665944836609103	23.6392072285272	0.190445500909326	98.1621604242112
HDAC4	0.118846779723618	0.0690382109547091	0.101332042482095	0.171541860743827	0.153863546506469	0.150356131665151	0.181134228034268	0.241912348608204	0.439523238883553	96.2330608648647	0.519381278002896	52.0977650166129	0.18735315124251	108.792951708837
VHL	0.168869527920819	0.0810041587600108	0.137599419790229	0.26592173158611	0.224001893700889	0.152736768007602	0.153457122575396	0.245094955111635	0.374180264989073	5.76828352871222	5.37179181972088	1.41218758772691	0.189416513941484	9.59180554356213
PPARG	1.61830340000432	0.0911343513740538	0.142838298975793	0.322967681127736	0.391581049259289	0.0568245042968284	0.103209442018721	0.5915414893868	4.3825599912807	6.19182036211676	0.508289744419758	52.8384710624198	0.135016234940057	52.5916994580417
NR2C2	0.106164730469036	0.08820492439375	0.162038987082308	0.24343219520794	0.203445246372855	0.131355425653924	0.185225756987957	0.379715786642644	0.717588838568957	9.49181963329428	0.864980524304122	8.44652321232112	0.17087176171292	14.3934647986665
RARB	0.964374194884147	0.0748851623830309	0.244687896576566	1.35306963700931	0.65000288118713	0.50133105196815	0.0745100239578699	3.65292489664053	1.62086268602439	24.8342484392722	7.14771885170979	59.8837520494704	0.0348230677940115	73.5489083275185
TGFBR2	0.0586525118645557	0.159962534515281	0.539619583185433	0.0993069863446581	0.147786806621526	0.0650680109370596	0.256864217798899	3.78312888469188	2.43058463917342	185.324658564998	9.99000586190533	64.9610633372041	0.245251082011813	210.21174386481
MLH1	0.0846373293440203	0.108597155271287	0.112425614388636	0.262096662316706	0.126563339943972	0.145666124894605	0.149958858012097	0.301594647803948	0.357515403306124	4.75959973900252	4.68044127135992	3.8697553554406	0.14027514533772	9.09979996056361
MYD88	0.103791558438595	0.114466141174717	0.234472029597559	0.146904455410096	0.14017635646399	0.128878104471092	0.239222881750812	0.281958499784108	0.76098003846852	16.8204847814596	2.02273930507349	19.9999850570067	0.19131831834939	27.2567010953259
CTNNB1	0.177769783547946	0.101062689108233	0.204383246006191	0.171271133277074	0.389406764412471	0.111961507916602	0.30869365857321	1.17095980179583	0.515464143438168	48.7459562016559	0.671938142681046	6.5097475109237	0.292839891781668	49.8153320960285
VIPR1	0.099644663590235	0.0673387636683666	0.155120295663232	0.14831624470548	0.186553930027348	0.0736643517891632	0.230807643823653	0.307425965632909	0.692256837722751	18.3896927834858	0.429365869076487	61.6780325153036	0.147562803362926	60.666330907461
TDGF1	0.0484582862368956	0.0418522969445573	0.0465575522142981	0.0814731722345779	0.0362585035146469	0.0367072669542401	0.0565007548567876	0.28434927978925	0.086664810904386	13.619842674381	0.329535811526118	27.5200638222137	0.0850117284775361	27.1011451507582
DAG1	0.091319866687362	0.0694142659797121	0.184025595392968	0.268713933196759	0.250693211726716	0.156473958810107	0.253286368908461	0.363945337161292	0.361817012953001	55.5143727582546	0.197301898984029	17.989902444114	0.160450849695412	59.1553246307375
GNAI2	0.116539057500647	0.0987221014691534	0.162300082679665	0.174769689878104	0.17871821968957	0.124942615622754	0.189425958269698	0.853391595427608	0.422630969577929	5.28269128885734	9.60014485055702	11.2396552450672	0.232686070910249	17.2337936928339
ALAS1	0.150575116291308	0.0752540589799646	0.119520533933759	0.175258161666142	0.134483620684537	0.089634692639133	0.170200481676168	0.248102950256499	0.65898907836529	47.2130157026782	0.307558998854291	19.8409121954871	0.13491310115505	50.6196159076873
ADPRH	0.0856509677474962	0.169918228836454	0.0784632579205237	0.157942883042241	0.13271858968693	0.291290735174978	0.135407993957469	1.08202111092929	0.208536727568838	28.2208340477186	5.55203610106487	54.5962359855621	0.149444427199516	52.7071903424438
TRH	0.0582158423867164	0.0588584551930855	0.085223355815315	0.174022064979923	0.144175828389847	0.0938945964023611	0.125986229365717	0.304606298578379	0.266911816455342	3.0202245206298	0.282035749016468	9.52720531436998	0.0998425069922125	7.4927570749121
TF	0.182193599049151	0.151439563679492	1.37288573090644	0.52528876856754	0.066774188279125	0.0758355713943771	0.174743197575941	0.222924364815958	4.92973447435517	4.59428126117765	0.592631317683713	11.4647219637919	0.0955852593439659	8.09479389280651
CLDN18	0.0597884156858564	0.0578450093007385	0.0941855795453559	0.171508558776829	0.109731273509907	0.0714929961146356	0.114079296347924	0.31977400609847	0.252832837448629	1.93715539474203	0.481578253192001	6.3828774111884	0.0866670649536606	3.32122919551509
TRPC1	0.0362706567181427	0.0733985431289603	0.0657597430968849	0.100510322477824	0.14671223592477	0.078192833775385	0.108497273168223	0.538085633824195	0.26099741933498	67.3321042698615	0.251599960678815	38.1341812256273	0.214361673728775	72.6971047129614
AGTR1	0.0528282548075253	0.0746743169351422	0.0748538608480971	0.147110364242228	0.13651733752444	0.107297282801152	0.139827137538326	0.283520931450696	0.218779024812433	5.63262370045222	0.217160332503834	10.3216419838595	0.0928797982165534	7.42731649542014
MME	0.0519049947509489	0.0929841551831271	0.104510589286577	0.45350100350576	0.127285516310528	0.0304988193940811	0.147844857560803	4.73745469561158	0.28314708201974	43.603003636066	5.5059370712516	52.8851543237332	0.39140714810904	43.5026702576374
IL12A	0.05916883508682	0.0572166548808173	0.101899056880455	0.178920613801313	0.0961563243917012	0.130681512822942	0.0968217672253327	0.275240904412152	0.234089377153985	1.97066972189928	0.183487024771201	5.38782651458837	0.0765860737880906	2.12135411388847
SKIL	0.0575177786284654	0.138996542647995	0.31843854088932	0.244185928102121	0.210945279249478	0.148260331013869	0.565431076936695	7.885782940392	0.146228993462525	20.1976899902984	1.30632405034538	1.70701568266459	0.450891020896413	21.3879625055651
HES1	0.17837109912175	0.105897158967123	0.156461343639342	1.38293913416834	0.120618938744043	0.0698617210419717	0.140932707344534	0.541492606034852	2.54278389911132	184.912152948237	0.650033606230673	16.700335319892	0.161778507272269	187.065359123896
RAF1	0.105720902764763	0.110864852852415	0.13684880079381	0.27575669514596	0.179021567169537	0.145864788337602	0.182037000596458	0.293775893806954	1.28392444732601	7.46227023283326	1.01737060298099	3.70043638262286	0.19694150554204	10.798209391206
THRB	1.82494113863434	0.268236067539696	0.295951571878663	0.157716223149938	0.203119120505056	0.078421797702643	0.0995248932838135	1.08349363338476	0.457286360327724	57.7156445401455	0.427871779652968	47.8644600585969	0.190265272078906	77.0954208018873
TOP2B	0.648512766744643	0.111032964348368	0.227702209832273	0.258587548205892	0.655085948666646	0.156245186223928	0.269489042238868	0.255141746148617	0.608886665409206	3.8337413925846	5.7776140013329	1.46733893280254	0.201650476713767	8.57442078665724
ACAA1	0.180677998227896	0.0872445989081767	0.104109869422039	0.128429009971011	0.192012821438635	0.0735450528424918	0.192966692382866	0.25058861025835	1.56962241288854	10.4348418104941	0.50778449634523	52.5347806192335	0.17537321619244	52.7665616020091
CCK	0.0758356876458765	0.068040932864467	0.113805851564876	0.176473827254866	0.164359925051352	0.0792812778091237	0.170154863469794	0.387113893123219	0.244408318191224	8.93760232169953	0.330760895000003	16.6838047718234	0.141844297818327	13.0402411987677
LTF	0.0583410122586084	0.15908699672466	2.3403935129712	0.0786944715140901	0.179727336596431	0.0455866516800845	0.293835942461666	0.191632090172539	1.05374481732788	13.9646023981799	4.93221656633483	18.6744525909107	0.115258979968287	11.0513083150214
SMARCC1	0.221095583270755	0.0947437453109135	0.144333958304969	0.247807099410455	0.34348917391558	0.167187052822722	0.134508122244751	0.343806597818674	0.318178150290271	8.21328981596469	1.5476071241354	2.78886272012507	0.131165901854592	11.070194212657
CDC25A	0.113837896193897	0.0860528320925723	0.0902505335537586	0.242018842501252	0.153111138660911	0.157486376049832	0.143701842114145	0.230211467808474	0.17129659825851	43.9440646356395	0.395466439677312	45.4913213254923	0.103303185258231	68.5545484173046
COL7A1	0.0878759998894	0.0856677522366209	0.189118366917172	0.314917541386611	0.274273733318021	0.11642279665057	0.291336917390609	0.665837637101967	0.199162408075787	56.9393750035476	0.273478189690391	55.4720647297113	0.222302443667504	16.3119469310719
GPX1	0.0848430487549748	0.158448232534701	0.133125779213263	0.292927413095216	0.124974429070414	0.283052516982157	0.102371006445564	0.21079348688157	1.53815997534028	12.0691071159306	2.30055070045335	43.695679070299	0.106134616984783	41.867824783735
RHOA	0.133335375691403	0.0837386868790801	0.191052220167037	0.183074563965909	0.16599346398179	0.106615626094795	0.192650843564897	0.395025982203775	1.96575607226091	31.5103216016266	0.949234739008781	48.6343082365426	0.194211153788229	58.4911736049829
RASSF1	0.0693375380593015	0.104174393755059	0.148995136505033	0.144363794996857	0.116381209405388	0.131003975144923	0.157667736291092	0.298967341329315	0.360638985293561	10.7090728390327	1.05689752264514	51.2488064835263	0.157329874722385	52.2806642863837
CISH	0.0739177223425584	0.0742445183215144	0.105662271991618	0.247966070320731	0.127565892175237	0.10170207544711	0.170302268147541	0.299018433975912	0.454291488344769	18.617013501764	1.11078607083713	44.9089635152578	0.141017856693742	42.0783940941064
FOXP1	0.0857753607415333	0.0962634974725796	0.137325242997634	0.225931526935855	0.109369028844658	0.122426369804	0.167944466516313	0.542245402553582	1.47490890625068	43.4809298626138	6.02843880817703	9.84846650789763	0.263276249447775	46.6545879865379
TOMM70A	0.122858107601769	0.132989380774295	0.160722275698972	0.758233636690799	0.229210109349587	0.0906398421879226	0.395563718799642	0.522454637597536	0.191100094399041	67.4466417725467	0.28480274760297	1.39447827326391	0.2222995143667	67.6400290181736
CD47	0.0712098125841832	0.116136028307966	0.122149887792759	0.298963842004501	0.0836603355001676	0.230819292188981	0.586056344463656	0.590791150832834	0.278529827363344	159.371657941059	12.7848855947421	8.13078874337483	0.417283483529402	168.811730258179
ITGB5	0.110735834950971	0.0889776290530023	0.21685803204815	0.197346639141768	0.225379902369272	0.134072813892866	0.359030047589249	1.63444792068657	0.507332972310819	21.0216798517059	0.192063188661635	9.19379721865649	0.185822359716413	17.4937245524585
RBP1	0.0631945609546078	0.0934565595923098	0.933974982850926	0.445062336233529	0.21159450043279	0.0833884403406893	0.118385225269785	2.83951081261459	0.15167997065778	68.2846743671936	0.135272786333504	66.5794797247546	0.294424127905545	4.40492671412098
PLOD2	0.0684863693950749	0.334343045458638	0.132022094984824	2.60737627614052	0.261978247134647	0.272812951626777	0.352906909972834	4.89953581127289	0.26410908731545	21.7247314129977	0.285209996591388	2.69953646335408	0.648585853778695	19.9950934480078
SST	0.0428203191253939	0.0463979593938052	0.169659321403847	0.189999686552468	0.112857799258824	0.0771818757107019	0.178359037601451	0.285586514660334	0.127956530269187	1.84888104273068	0.390875571567664	7.04908670377835	0.0872526871375416	5.03319684713922
BCL6	0.105620821264011	0.0762958316277273	0.23664436548718	0.80263458458965	0.469654739179708	0.0921981844885694	0.196323171886123	0.409493080181532	0.241999100227086	6.14877751848319	1.29659426790427	2.92264900706035	0.130218550219965	9.27303502961694
CLDN1	0.259626079541358	0.155629402422825	0.378218400354397	5.55833677040225	0.279487103353116	0.276112946554393	0.0794318844418044	2.66241080890981	0.433770648815216	157.145736704361	0.801106111394344	81.8279186852339	0.646103090247172	178.200571042194
TFRC	0.11200243230091	0.36736314905181	0.264739858941245	4.98470598412792	2.60928897113901	0.403502243868813	0.779901687776451	4.68414721320573	0.100848844148459	70.6348820976247	0.327218550163685	2.4249677286932	0.470644766690445	70.3254670348993
FGFR3	0.132378858037684	0.0686568268212096	0.135648964570996	2.36223095753942	0.172694714611726	0.063316774625426	0.146558177943021	0.237306574934004	6.57716907123254	105.854668459766	0.46546209511043	61.9464960478429	0.103718764276407	104.305828540566
ADD1	0.100723674324109	0.115706757804019	0.128645284257346	0.0968421718057897	0.147515483879883	0.0828295243300392	0.215126805763983	0.305816320021989	0.964065155247881	33.1517195598491	0.487314814726091	25.0527493054505	0.200918339395975	42.742133996273
MSX1	0.0738479693634588	0.0835296776798187	0.221526746792239	0.117814923796269	0.198229978801186	0.0636513367553727	0.237060345636956	0.279419824235303	0.507787043877243	87.1913234175135	0.491204613037794	55.2427918668329	0.193788532845358	95.0219198040699
CPEB2	0.0841333275379132	0.0990214952755166	0.108411085729711	0.115898963218945	0.0882650737302105	0.157416733828697	0.678917374241975	0.21876178068057	6.46404260396616	109.055298425481	2.34060850880679	18.9515596328708	0.695572423134192	109.928749356279
SLC34A2	0.0606936956678189	0.0936714337380514	2.38889042502924	0.211028330612928	0.342041950217835	0.083843837269965	0.194241079965889	0.504137701218444	0.215610180398029	7.63138123964927	6.52895903106917	18.4682657558113	0.0905213202344434	16.132238525096
KLF3	0.186112310988209	0.0975352620163967	0.161221695421256	0.662202718572592	0.26246749801644	0.097214762142286	0.317014246058462	0.355941291379501	2.95572835391819	170.131956284348	0.712364389356925	5.28176669152435	0.254669373803207	170.268866498426
PDGFRA	0.092537029899696	0.0697643690192645	0.165155673231552	0.139130105290532	0.18719896991324	0.0802682158451684	0.129738136422395	0.728074031018632	1.56932469596027	25.8060146113191	0.687006043045156	44.2096271413941	0.137270722913436	50.6692016069626
KIT	0.0487476600707065	0.0463452849709203	0.276421847591998	0.530285532865752	0.335591678194892	0.0775406737269274	0.0647382573289732	0.995150055129608	1.31433330468866	48.6889121841041	5.06720407085547	56.2720232423423	0.0757452539276396	67.9715959916534
CCNG2	0.154530618940389	0.0825066825019791	0.095719167712123	0.197788978802987	0.124254433249437	0.116161911023171	0.206073611642284	0.235539486166795	3.83336990365337	105.788172094687	9.17936280080116	80.6662641408581	0.262908271348169	157.383204380076
ATOH1	0.0732272364490268	0.12989044885737	0.119606473951096	0.236796974163277	0.0965788947541675	0.0327647694282339	0.363977281264656	0.305172129382141	0.307102917229232	27.7955266407917	0.586413602659611	39.2786956220272	0.248975463550641	31.7237754312926
COX7A2	0.0897100148319244	0.0964441249422866	0.114695933996639	0.227973239968614	0.131451221758278	0.0849745957824609	0.215043558105845	0.262737794030765	0.629825114389574	46.2475423463018	0.334511055690409	3.20917305745414	0.18028794153695	46.5664154534075
NFKB1	0.098510439278892	0.121576023449336	0.195805889966159	0.304894680642785	0.12305182769915	0.164730403856907	0.47178807208471	0.470057762622428	0.209681582606892	15.5949471706484	1.58342773478358	2.37912378031428	0.64932830706774	17.3162799417375
FGF2	0.060579740415518	0.467824172372767	0.247458701485393	0.0808290555474393	0.202067590136035	0.156216703260503	0.087624573225703	0.375050000766688	0.390755539849583	7.70859439773946	0.466262612275401	52.4891004571488	0.23494899771026	52.7413308024932
CCRN4L	0.0651229743985146	0.0941553035615571	0.14302276368927	0.110364039892503	0.122580046682214	0.168867563689945	0.212670516959212	0.439391829077592	0.251333742192214	65.657811627638	1.47499388583727	20.4644646058415	0.244452982523302	63.528833781449
TLR2	0.0327979514207879	0.089248274451799	0.113364233452925	0.494663490720004	0.0718787159774876	0.0817134103880156	0.0652189319945079	4.31662971846305	0.171005573192683	7.03189539279795	2.20575990694903	13.2603325572746	0.878969356747387	16.8534971438182
ING2	0.0745595508739782	0.0492289848071036	0.0609876424026856	0.334621459762396	0.116140794785519	0.0597344960297283	0.170138206317125	0.476907350454023	0.157592183465967	123.5762356747	0.245264808532208	54.0140630052835	0.173137120377185	147.886844271561
CRMP1	0.143518819024116	0.164928008320104	0.218618726728162	0.159693668388599	0.807469221190693	0.0797877360123349	0.442216637635064	0.495097681701834	0.276031294769893	92.3143421726048	0.222522467175523	48.5961051663564	0.205556287202956	94.5348593608703
TLR10	0.0275487975344348	0.0812047041279023	0.114435490630973	0.196235248072841	0.046736167717585	0.0800144461360881	0.0973232948649748	0.110253795691973	0.302609634262336	3.74665783416471	4.1947184840753	7.45941121481209	0.174669639060614	4.45101464661889
RFC1	0.0688740898700723	0.139729267788861	0.122104419717466	0.481319556819089	0.175636926606171	0.138238285664112	0.163418692156716	0.441470021957023	0.226343821794759	3.77325799209559	2.9247982855863	1.92661414880458	0.209945181024757	7.75132475104475
UGDH	0.162498273833654	0.165712137510841	0.256248820731096	0.291309061917019	3.14082386247884	0.05862592826213	0.109805540395417	1.38331436078607	0.315574376147522	45.6095386072249	0.455711823091228	3.89669462494548	0.22441826059263	45.232044326968
PPAT	0.145618912304378	0.130727840529995	0.079111947017816	0.139125407471259	0.199013582382964	0.0957612437267589	0.395208865161009	0.200325196656406	0.170741972295972	39.9390875338294	0.127565994926242	7.00185042681167	0.223299930314053	40.7302681617869
PF4	0.0463928260125634	0.100969459892936	0.138377031453428	0.0572302155916377	0.0683062711082953	0.0252314111659448	0.107889568915266	0.251055767841606	0.0955799027670589	33.2965949951505	0.122559356913253	31.6473254451864	0.0808676193487087	16.3206246447279
CXCL5	0.0814462128695712	0.113536671970494	0.128882698003146	0.198017191934357	0.158562920273644	0.0789717077559539	0.221195416734603	0.445148656018941	0.286322075931534	10.0651036849183	0.223002647865045	16.3327304296771	0.326425710164983	11.8399560015106
CXCL3	0.0796510195167005	0.079494611399899	0.14429911154542	0.180095942431403	0.160460200979706	0.122248184462913	0.266344206323338	0.668723043230986	0.123899833243437	22.0413734619068	0.205733671495856	26.637321245307	0.22847426996623	14.7997767259976
CXCL2	0.0499424396327387	0.32831055306721	0.0589304928534855	0.133423110969341	0.125241927379717	0.189775672503864	0.164573558153757	0.372758013230413	0.1432978422021	47.440061880999	0.227523320097974	46.5864662505842	1.40012291286393	34.2668022192587
HPSE	0.0826898463754951	0.0564426806355263	0.10195916556338	0.141111359999366	0.178784105361776	0.0700707359306859	0.271849982742223	0.277253820506927	0.491820533008322	119.922051111842	0.289863220049279	52.3645312333636	0.220647978701004	128.948996129885
NKX6-1	0.0692667600372143	0.0776958125926039	0.158760196777222	0.225345681485226	0.134557927914337	0.0830089124671594	0.208319316973806	0.364318290500044	0.27064231521833	23.4296119057706	0.231453077591277	35.5138792676722	0.174600138380232	27.793659758999
ABCG2	0.0362645851304409	0.0460800841439993	0.0528213850823789	0.122319155982823	0.0603683100597503	0.110143191394832	0.0673831212306579	0.180847439274438	0.264969236785589	1.05972308014199	0.523455002079179	4.92911038350611	0.0515902503714072	2.66888907383945
SNCA	0.0821834921608789	0.185222539585516	0.182268419620119	0.0592318888807694	1.37050594936	0.141211586748844	0.347201515354957	1.55304089981484	1.0271538208691	35.705323058013	0.539853232748525	61.6635691660489	0.243064490715403	60.3404236950841
EIF4E	0.696914202918855	0.0907455082031812	0.0398332164944878	0.127360290784403	0.0596297742739893	0.0431116573182423	0.341966275572675	0.34070886093229	0.120019893783289	78.0712855015715	0.328700889471516	38.0959689068734	0.268201393547507	86.9858176610649
ADH5	0.13085250974547	0.0672041116357185	0.140625044087184	0.612933698822311	0.165865064993957	0.12536323974225	0.202222482566133	0.566262996891188	0.192764762320713	32.5584746639217	0.214209437862861	84.9317530495772	0.114144534237897	88.7248821398197
LEF1	0.250169160322007	0.57479700926658	0.134210876599743	0.103191092305998	2.71878945416739	0.130011656281545	0.248377106978907	1.38027445775879	0.388196893676364	9.98961549820467	5.7566999225052	79.0537528594347	0.0692771972733819	83.4153430313422
CASP6	0.150022275346039	0.0754028332095748	0.114561476994508	0.0961371099762802	0.202180417139915	0.0897467242443186	0.200861756335306	0.797440677974671	0.180581824598732	29.6529712931982	0.145629963180221	9.25277689844505	0.127079779631895	31.2229337114465
PITX2	0.0558463598411005	0.0686144026310765	0.0872068719836782	0.192670472756732	0.282451501186018	0.0871645737965809	0.243769648544324	0.547003929608698	0.397972246212773	63.3121276399058	0.279284179576396	61.6203513464955	0.188118796443423	33.0538550396794
NEUROG2	0.0526448206074783	0.0605354831981763	0.104808438047981	0.1754514273949	0.108510465780761	0.0845565237085309	0.152554866631291	0.243963576675077	0.232174581806985	10.7472408273478	0.2680357197054	17.3554589491042	0.115787934244875	12.7314855148646
CCNA2	0.11341062003612	0.1490110352775	0.104663429627701	0.385349591376885	0.169591991658439	0.111693281169632	0.166526537402236	0.535109146218301	0.215960169737397	19.6248002170098	0.470805301736561	4.09212257338944	0.288266337845642	21.3023722984454
CLGN	0.0357758147470449	0.0478952270787598	0.101105252852963	0.916077554588679	0.0846770498032715	0.0404481869487049	0.0549358654773171	0.136312971202908	0.221167600635553	22.9881892563491	0.141965840301959	26.4448289956146	0.0599418312637967	36.7787257908398
UCP1	0.032022030984062	0.0452014988862618	0.0499079650547529	0.119173116715667	0.0575141095103985	0.113169594483987	0.0796634664169364	0.250231966195782	0.176757040345514	1.00238194185584	0.191368860965354	4.19280589814423	0.0657479146349398	1.3797173335943
PDGFC	0.206815974159544	1.6138977522324	0.232665603474665	0.0940070151655486	0.167615786327347	0.127976003602853	0.139343027357699	5.1136583194947	0.255348520777228	77.0782830009912	0.267008465717971	70.9541682862583	4.14104392080397	30.5570117316016
HAND2	0.10759956020004	0.0906970727396068	0.145253759368264	0.162697682792968	0.156003205658307	0.0725227698482547	0.190488459828367	0.232669419878406	0.588776224743369	68.0153702276728	0.893416364666116	55.6052642711336	0.136125273761713	90.4948786273199
ACSL1	0.128907268314943	0.060412755855907	0.138006565317409	0.292218027733111	0.271473545833845	0.057818343187101	0.868980147716324	0.443240617880749	1.65541096340713	52.1164927193678	0.27083964040366	3.64077422005706	0.281782483411388	52.5334106308874
CCT5	0.137942931592597	0.199696103952894	0.261707524390097	0.255058975820923	0.442749653086411	0.185741516347086	0.691812530935347	0.630982745779483	0.197843927281244	154.344232715003	1.53351715114684	3.2099621025787	0.559552233024986	153.872416308002
SUB1	0.107129250408592	0.0632555961220512	0.0768820982521485	0.155260762129465	0.0971690469985234	0.0607281090916796	0.788557848709803	0.257743049969514	0.152243192080841	21.4649724092795	0.736561263928812	3.52687058017048	0.636123838798259	22.1808038930832
SKP2	0.0982419882170037	0.11929739313774	0.177760940156394	0.255191958434202	0.236880687438433	0.210089575538199	0.503907173429299	0.527315741427998	0.212114905015704	94.8398089467998	0.365899962258582	4.79952948933261	0.226612993732793	94.981068285563
GHR	0.0337996165413629	0.173805218622923	0.0531758138493579	0.297561970681754	2.68031799806414	0.058513414089849	0.130476329351204	1.05304217733563	0.394106276017018	52.5208184943822	0.15270332312454	49.6351567333998	0.130844299450745	60.1710099352483
CCNB1	0.144298359556688	0.314908260480717	0.213457433471929	1.12652596382409	0.148123454777054	0.168761018779662	0.204985108400523	0.501863624278069	0.155731059066055	28.249773358634	0.239355454174276	4.77922850602903	0.291282479889906	29.0308777964481
HMGCR	0.250979549914934	0.169453730282625	0.139812931539723	0.162911219385663	0.142644717233597	0.215402381609138	0.441135382616936	0.216639409787739	3.20838661635963	194.420848720725	1.49452732289868	2.76699051719112	0.709800558681802	195.00918828563
F2R	0.262607767298723	0.0714441861835681	0.106963836384881	0.100766823570927	0.345878593622277	0.110736277980989	0.175110832493284	5.63939364074105	0.229811850594355	124.114512155103	0.396406241787841	37.8211272368993	0.156507797425592	129.570529445637
AGGF1	0.0799876649452532	0.0854909574135589	0.0916894464511514	0.135994696527021	0.122717660486195	0.115655092343821	0.137272410289639	0.187631688279012	0.509797274806063	6.05706882551424	0.571745950689482	16.6878347116092	0.144523514093169	18.4655483452523
RASA1	0.14887521057701	0.180058651249763	0.112446340538111	0.21412011519984	0.094085037304514	0.122141448171382	0.143614565918645	0.334799155357517	0.811866386163985	6.77847120600365	3.44986804736412	2.18014784101086	0.290315986578446	9.76198654812609
APC	0.140556823892251	0.103973421156087	0.0863113216170197	0.137554325639602	0.178006766490981	0.127909688487695	0.113799273736811	0.193088026095138	0.741130145078879	6.76169560716253	0.427538778394382	3.02613419086403	0.105893689319487	8.9891400695321
TCF7	0.0704811500323428	0.145492519973486	0.206346322784797	0.140218940244313	0.117986223517065	0.0870467992683531	0.227538342850072	0.300278965961551	0.512481384231727	51.0030209412938	5.21599664946628	68.6882067608595	0.232721935537671	66.6378911095763
EGR1	0.186744585930311	0.0952886069714812	0.111351030311173	0.302631850460776	0.236239305959503	0.113488360573974	0.219469986795751	0.366037334023707	6.67832786462128	109.396065137366	0.844201298248895	10.2438320131159	0.27152510322531	111.269014020843
ADRB2	0.0521095476382566	0.18607586748789	0.146477118355785	0.253027871876905	0.0866788903228646	0.226538304615883	0.236444542353425	0.272378540208142	1.16452577837735	60.8189530768869	0.728556239433814	70.4280087082875	0.674180765049834	59.488485313611
ADRA1B	0.0834680744155591	0.564204620921896	0.15692252681033	0.176189375391804	0.173212262027015	1.17124557776159	0.148810732411847	0.374949250017841	0.245526170337877	25.9878114883691	0.597415769972586	65.9728836528314	0.314450261492747	64.8708839183023
PTTG1	0.139464414461161	0.14695579484835	0.154112996977478	0.420637412226774	0.162785403291005	0.184233489579389	0.192964464606535	0.448421438011902	0.310698624660967	27.8449909332859	0.293786509687978	33.9254515392312	0.162902885704331	43.739977314957
GABRG2	0.0410237168797371	0.100019400949974	0.0248380733652774	0.0852043844247608	0.0701436508510445	0.0825903389683891	0.073198675216876	0.204880931696333	0.0929791555894568	0.730415556157035	0.110963548546596	3.60955076375507	0.081494495445091	0.714246506764183
CCNG1	0.247965311448663	0.101455106798552	0.117837743756468	0.298300617725626	0.142191798994364	0.23609818503342	0.123071566561413	0.405925986761185	1.27875151703939	9.4361405390306	8.39519999594889	6.43947189391809	0.178670537060241	15.6005415202711
NPM1	0.0673933504398898	0.11791732375252	0.0550139396411748	0.0621331619628711	0.116928775412061	1.38482200820216	0.169250242374695	0.371783266274303	0.10331156984396	20.6492006291311	0.206064066608918	23.1701798479126	0.400679279869222	12.1362954842485
FGFR4	0.0811398793803937	0.102549219169642	0.120673121344439	0.118564308736596	0.15635432816089	0.107781228986336	0.142643243502359	0.329152596741551	0.290886581602878	16.4832197648975	0.332145314297085	23.7479928812336	0.181165744249075	17.2592063397082
SLC9A3	0.0697439202003694	0.0836134021580757	0.167892789118105	0.131245178720846	0.237535888484497	0.0675312765831302	0.181742163545449	0.360137270214861	0.506313650143859	45.9635049044291	0.327776059133478	53.4872477334483	0.170870942679634	41.4277199439137
TERT	0.0764744932704237	0.0834864241348829	0.142637800343684	0.21742800898194	0.147300725691636	0.0892532843729918	0.185128213848448	0.34516373804919	0.265955778071214	25.9977102667622	0.444793141194016	42.3461168564863	0.126183351365338	35.8559218940173
SLC6A3	0.058313241394721	0.0688070857273633	0.110906596970152	0.125959431251585	0.112364006937397	0.081820697453251	0.158319041715187	0.320449426625065	0.258903226387915	3.61003037317912	0.289800710336659	8.68329067555897	0.142079421951344	5.92169341297352
DAP	0.0628199918516836	0.0798346207180503	0.195307829739574	0.206779978301704	0.215554533414665	0.121785941460728	0.391761728696478	0.800843189586622	0.258761623820365	63.1744704681961	0.643321229857569	12.3301704445978	0.373922510064102	64.5112618677331
HMGCS1	0.142702305925286	0.127212668533945	0.088752451046605	0.311221792120207	0.18293588474561	0.337646500768118	1.11294775642676	0.195820288549945	6.94832185089431	42.7261584650552	0.554800489361542	4.99730796414643	0.750298644864136	41.8755535148556
IL6ST	0.109443827511158	0.0953956880645916	0.221783675323258	0.324275584156479	0.141653351848642	0.182513735504982	0.16485901650801	0.876078900766979	1.18512436014013	1.84703385880074	5.55345298409298	4.20742742018654	0.478903001243103	9.54720698544228
FOXD1	0.0689064039895345	0.0735166700378781	0.152802169954776	0.259145899368917	0.144508851411697	0.0519619983210651	0.19425979689716	0.209389419696173	0.427713147472653	86.1635227764943	0.569267419662735	45.8516979933541	0.263396986755718	85.2941828063129
MEF2C	0.0581920445547285	0.0849454749724862	0.160551529749593	0.150606501096699	0.539173831850957	0.0835044210705154	0.351607434971683	1.31601517617632	3.095914084375	8.31400500382018	6.09718161304888	63.54933635946	0.0748941004345922	65.4207769130172
PCSK1	0.042709559290088	0.0658230888856408	0.0924486574637131	0.120563292628121	0.125776682557841	0.0741721472983891	0.158679513681096	0.896049044266514	0.103005854023654	3.74393221358954	0.174987925578762	6.78658419814095	0.199359374761682	4.20536298250584
LOX	0.539230498454258	0.312828586629822	0.116145940566859	0.49691523212936	0.109029817539752	0.0717400354742441	0.225709941405993	5.21985073023394	0.216327982404977	32.6192234117185	0.179389214590758	29.5393505333738	0.257896128273006	10.0136856567109
IRF1	0.0670917381175728	0.168968193319132	0.216396104542793	0.690003252465263	0.130305653756379	0.926099408650738	0.136282763510131	0.315558971126476	0.223127366976612	4.46219344426855	2.22060559695911	5.47090956539547	0.11786401548656	9.2791532297261
PPP2CA	0.12849820416962	0.130545569389828	0.160384743852943	0.171464311073075	0.163450339509179	0.116674264466344	0.29060978962647	0.400533985898425	0.693416142038017	35.2765381067049	1.18040042310026	6.08303712384537	0.358580441627333	37.0674619619874
HBEGF	0.148009216424136	0.0674453858232595	0.0619865187323443	0.112882701241179	0.220480364319054	0.129673931465441	0.256852879099663	0.234592556797479	1.87593487528497	76.501990339138	0.303222372099411	75.7735310667235	0.813513788727428	18.3457019236058
TAF7	0.172828344352097	0.079693401637922	0.0768533736482665	0.152353617408825	0.121493312689575	0.0713685707246492	0.129513712574624	0.284527188041412	0.219944145870329	7.85119368743	1.3874452629237	2.88214548620944	0.246552554465248	9.85015164585715
HTR4	0.0402213457032836	0.05831192978876	0.03863903258747	0.106665390740479	0.0653460916072271	0.227260964885813	0.0608168117196338	0.168423785052809	0.193985613314549	0.664260481017963	0.201867078387133	4.44543528034118	0.0526110333003166	1.09467956463037
CSNK1A1	0.174411337860673	0.220062188796741	0.169988367420039	0.380841399716141	0.124883697499626	0.156110140225446	0.485338759602868	0.554391264453912	0.651777941725752	212.275263762491	2.34448690784097	2.93459642153132	0.827282781015446	212.292968971851
PDGFRB	0.10829311022441	0.0583775367982207	0.195445192473119	0.0674825770456862	0.531423329614144	0.0693217214085979	0.205936009194008	8.72984796944101	0.674156269347846	78.4438969908029	0.989813960789896	58.0705970897033	0.15327528703623	97.3306121890844
CD74	0.0931589018347461	0.192315982726318	0.380282411742731	0.92502451369697	0.230390309621097	0.35047147585855	0.107865182085327	2.09572987794141	0.569831999605654	4.60677208202232	7.4768777677507	48.8303788835358	0.136884961844024	51.3197401006531
SPARC	0.204632064821573	0.094057986744313	0.165359457924319	0.244933652479496	0.428763605433828	0.133328340469224	0.334504991939435	7.19511909047361	0.518549507788082	87.0545739705497	0.428618660802575	39.1857081825351	0.139449976053791	94.1978057662973
HAND1	0.0599176872016597	0.0555591014607041	0.101247038851784	0.225648687648796	0.0699753023514853	0.0714539380364904	0.154190484294355	0.315703742353655	0.26285966616281	3.31695204820459	0.161324228032629	6.93028268166142	0.160215330534679	3.61731682156729
DUSP1	0.136916291484662	0.182356640842876	0.199855348910366	0.13561669782759	0.230801168776458	0.202237497739143	0.289353336375381	0.518610880824024	9.96265927713594	277.88799889917	8.10356649219909	9.87143182396459	0.407014052438362	286.513421162792
NKX2-5	0.0990270896760907	0.181994752186172	0.138649985267306	0.126645279611677	0.302251138886431	0.19253307393353	0.167050198494728	0.355349349785261	0.299320346150995	32.8769946156239	0.3316434218832	55.9988425669353	0.220529048569806	50.8952616837819
DRD1	0.054688421296487	0.0572820538264147	0.0727484325279155	0.104015524936793	0.0525356787588292	0.0647411391158639	0.129159051591854	0.218815631520178	0.210470939388613	2.77540040256876	0.202737964686093	5.82130869255336	0.111031218785213	2.61775773837959
GRM6	0.0636567263708944	0.0435926154210664	0.109747550726175	0.112251312019499	0.108890817848889	0.0779282415986272	0.120328881699872	0.243465603958269	0.335371985721284	4.80793767496324	0.275161647156875	8.47885047664009	0.137267151826194	5.10129844483088
IRF4	0.140995185233711	0.128154276877776	0.280325122516929	0.267673891751049	1.40900830524118	0.0820246198533212	0.165947273248175	0.560378712982672	0.284693840896689	36.5359061961663	5.72563781289051	70.4776362281107	0.135090034062984	84.9053228593441
FOXC1	0.066617731278699	0.0917629979234008	0.246029351536396	0.161783333190824	0.206778340611534	0.119456131460485	0.226727011306774	0.438174448405942	0.644165232914464	106.18156527381	0.465905514509648	62.7154746810893	0.261284230505803	125.782686190337
NQO2	0.12045004424612	0.0746280512829361	0.117293732256604	0.218063558322929	0.180521619548571	0.0933380416711434	0.315304895462431	0.498284294665824	0.882329029892104	134.070135785438	0.722805573386047	7.69522631245676	0.212486850222403	135.033252263178
EDN1	0.101823946844731	0.0799899356476777	0.108424689064989	0.110574464543555	0.153801986926629	0.174232568060264	0.262859934651625	0.43167017979039	1.07075057969659	49.3171616745506	0.277693517295551	47.6853758196446	0.123340531538253	19.8456326857014
ID4	0.281249491572611	0.085684387286174	0.0931806595605741	0.215854525322074	0.211421931157768	0.108397023589416	0.162588190037679	0.364506239104693	5.83763974669017	73.466430181916	0.270838905911698	57.083319119234	0.184573677002178	90.90305772003
E2F3	0.162753522696069	0.0974378922335961	0.0989990557796695	0.190088582346389	0.205085041624188	0.143584188724985	0.216802482866744	0.874455066950182	0.10178939133094	19.1138804173295	0.209264945377998	52.1519943419781	0.120820639976806	54.5348804717383
MOG	0.0320052212183578	0.0482833519403651	0.046895572719258	0.0979318943248599	0.0491004579647539	0.0652998960663193	0.0876400276799298	0.155324857037633	0.161867837689724	0.92155462410503	0.210571248336793	4.40859506471823	0.0766763396246533	0.86219730861639
C6orf134	0.0991258407906163	0.100424448743487	0.124108141921609	0.206977929591323	0.210769733816062	0.116149403356211	0.159702988085421	0.39280237077464	0.272993620598179	71.2055092588939	0.374858217212487	50.4118886747042	0.146823150536227	90.2214959035053
LTA	0.0586805911180629	0.0639807336770193	0.0820451184105566	0.0932849630680172	0.106153540399589	0.128641743458598	0.105062725697362	0.197046794646617	0.243034119826252	2.34216416252836	4.3103662857473	7.82345979891232	0.101630467190409	3.49586105640191
TNF	0.045653710785508	0.091767826350746	0.0757305628893183	0.171553016457458	0.0879563975821015	0.0933922825066534	0.19452095033411	0.220909133984397	0.269654743683731	21.8592917551686	7.06309874727514	35.0514531561965	0.27816419633443	28.8528194318745
HSPA1A	0.0845635054367715	0.181217774387097	0.206605820583087	0.379429911103569	0.342091113673587	0.701689767231551	0.277519740289568	0.399106792962008	1.76870643953566	51.5668505519211	0.30253051431813	12.351138905286	0.189648168078491	53.5165776085188
CYP21A2	0.0635841447146405	0.0633350482538089	0.0675685761212069	0.127155204716253	0.0836445536405704	0.0889917848577474	0.0990318125457492	0.261231689212917	0.218510342779454	2.40148682848129	0.240252109114278	7.58048455876377	0.0986786181736481	5.27626674236453
PSMB9	0.0673537416310708	0.152434204871111	0.284159618490702	3.41495847348603	0.122762626083337	0.456805979220476	0.21854955727509	0.732465270280765	0.132346229149782	40.8211271484242	9.84676751177193	14.2601234116256	0.13648230774803	47.2684308171524
HSD17B8	0.0405550787551366	0.0765396466524957	0.140220645141903	0.230355471204484	0.165011691394144	0.0880437977488203	0.193275680075583	0.298658489557846	0.744877928950613	103.947030010831	0.513390526783965	50.2300203993081	0.149307812412621	115.506263276856
CDKN1A	0.0705684927184388	0.287707820249677	0.103023755154473	0.26234495348606	0.192626717425843	0.449325572371798	0.145420161659368	0.431111690470802	0.366517689572355	61.4919382191832	0.398099962245376	36.972892128201	0.134404721699053	50.8583135048261
PIM1	0.0654513392915369	0.136766217029573	0.0901339768557237	0.251660980360619	0.101111413131867	0.0646473492245223	0.212886397770768	0.632363746937263	8.24662499316461	178.374095999166	2.00645303952906	85.9960703860152	0.455698637162839	189.802995118153
SRF	0.109114869711384	0.0880055051287457	0.191292079519031	0.16878359410223	0.295674680288076	0.107378976159625	0.241909886026939	0.425036877945036	0.349228085671989	37.5684126649411	0.435904631789536	20.9249356846036	0.191223231471487	43.7421506433338
PNRC1	0.0885780877025811	0.111628254104266	0.150135684841675	0.154984728403824	0.193545418855142	0.476746915082932	0.258965223331401	0.26873501824908	0.627393151771099	4.73426053980991	3.35123790879032	72.5828448049442	0.13621515117155	73.9191263448736
POU3F2	0.0824621813393558	0.0573373794509566	0.121413232594972	0.155321243047157	0.125394358969813	0.0773248454513886	0.256088970015657	0.384819890738989	0.439415688846918	46.9427768506986	0.32237898388367	65.0979026298991	0.16738358829438	65.9551474290357
PRDM1	0.0881004305022445	0.0742081958399908	0.118481914063097	0.234699524968638	0.0753910137322665	0.0787006753927203	0.376702010447575	0.477188723363965	6.27244852042531	98.5289035326783	0.481618802438305	56.468130165208	0.645299971210497	112.504319278306
MARCKS	0.114912460078178	0.0963558396929858	0.148498086293923	0.189747760365635	0.203942426142389	0.216740593479439	0.220904746861804	0.620248713914888	0.395020247877392	84.4735740802645	0.344929496217814	30.7256736474916	0.226541644660008	89.7670620769633
HSF2	0.0592314538779873	0.0602044060162225	0.0851406680100756	0.0859336173255894	0.151935516003937	0.099278004157996	0.134828147727633	0.278412211665165	0.241576345966561	15.5696025816398	0.233261557029833	41.8927943465671	0.108350410694433	44.7453593287222
HEY2	0.062709274163405	0.0670211889708742	0.126964061423839	0.294594641517958	0.759328632001332	0.0652241768225038	0.352871980135664	0.593577194287929	0.263461775659943	32.6429257487061	0.26959894621782	53.0118523828709	0.0763326747896083	50.5796112195071
MYB	0.0371631096397234	0.703929103950781	0.394031289827562	1.16989442638321	2.14824965057524	1.92587626576193	0.0563834619467031	0.194362645031358	1.87763217303806	3.99830182243197	7.11297987828904	22.3773417802868	0.0440229588462404	26.3593090505897
TNFAIP3	0.0561191276258342	0.191784774409127	0.118085499201351	0.412015895355886	0.185481160793882	3.19094446607683	0.358868536840232	2.1536352863589	0.188970004884039	11.3461330671947	5.51059874536609	4.45762969962828	0.440057315097816	5.85309049317462
ULBP1	0.0684925934347521	1.48354639757358	1.03960818657294	0.112732504375014	3.07022487972524	2.25651951697837	1.30717870308033	1.95267004570215	0.0447009562665427	1.69288705641389	0.0860255712121893	6.13230049665839	0.275350575248211	2.30083149500894
ESR1	0.0536341340149296	0.108371930697554	0.121277067197967	0.23875661203151	0.0945803382561179	0.137490732151309	0.126486752514547	0.453152965907373	0.275787839397554	7.82847376978502	0.887925547039703	42.7726652147404	0.144320129062359	42.062499568716
ACAT2	0.138959844102016	0.113243865609384	0.0715701478608528	0.233879771308606	0.06869629228859	0.150466326933107	0.317791770950993	0.169982663842953	0.401140125767582	62.9889894173839	0.320371123736497	54.0099091449042	0.368239933377916	81.3935593434453
IGF2R	0.119865390973779	0.126103550220459	0.138616350318158	0.196582912867143	0.219375625383207	0.235746398929921	0.199364506969836	0.626107754988878	0.260608874681318	117.817371506249	0.853263867691714	8.1800811421995	0.137815817283251	117.363027073568
TBP	0.0757916545168203	0.11052546355287	0.152175291218135	0.18910251822553	0.138967899888581	0.10636961403752	0.170966989222446	0.432886282209973	0.336006203555598	46.0389525542951	0.528390801853079	12.5188239675824	0.203560335167105	48.2448107420178
SERPINB9	0.0759607079901288	0.107740873415504	0.115398673045161	0.214769703676024	0.0721996119422825	0.0999088937334602	0.1104619474411	0.857414590020901	0.496763603867817	50.7632511876667	5.60478586690117	39.3699213214815	0.138046378251547	69.2076524190643
TFAP2A	0.0689148611140874	0.187060277380703	0.176899042047644	0.258726691406758	0.218172458472396	0.841735519315171	0.388829848302056	0.5870361003502	0.350941521893201	19.7423725698462	0.307572626398373	6.51035644048447	0.232880931504547	17.2829231799496
ATXN1	0.0602325977983148	0.0972288137491397	0.15889546772266	0.147808818568405	0.169035901032385	0.206586011262335	0.304115335487254	2.39033643058061	0.33939304250955	47.6562888184488	0.496979887755546	17.1875621052468	0.158951212043093	50.5221222999921
DEK	0.110466853477418	0.116027971627442	0.124284112365233	2.37548217009264	0.37849954933862	0.183499118596518	0.29310655080708	0.734802999788622	0.179752048874711	10.2828344169726	0.654499036523332	1.48540107480653	0.17027225267713	12.3869358509131
HIST1H1T	0.0493263589929024	0.487150912189515	0.137567681916605	0.132650978756256	0.546675074349525	0.0789909147661092	0.23801862844302	0.495485589618933	0.0998205419047542	15.7624621296623	0.157912520907846	18.5568116085271	0.301771494986032	9.20653234153059
HIST1H2AM	0.0383875915121024	0.0838541025754512	0.1355788416207	0.51199774624	0.0777251265901546	0.0802826947655888	0.0527593287769169	0.398949380636571	0.075809654176308	7.78407235851735	0.256434853629524	40.3462204984318	0.0693773204537893	41.1542085084624
GABBR1	0.0909538987330835	0.0965031898419445	0.151970048844117	0.114631533245706	0.246516761380508	0.131645633832432	0.205761331218696	0.44688420010017	0.487440540524509	61.7788201263554	0.352352743784659	20.4108628156882	0.177011467355832	64.297464539956
FLOT1	0.103350203872781	0.0813375278788005	0.17905420729111	0.288188081989325	0.212420701165578	0.101356224672308	0.199118245918337	0.639124242588931	0.282155599362073	41.8075192807407	0.302901470203014	8.77280063555456	0.166841609036681	43.2339450358703
HLA-B	0.0819315496784861	0.121740007120588	0.264651956880408	0.439120424999517	0.191210964828402	0.182893285611624	0.307358284108423	0.604012735177678	0.340327234521872	20.9707537432793	1.22504478228868	25.396874099543	0.20326562892487	34.5084727450582
BAT1	0.0849249034831598	0.103343325389218	0.144778822668511	0.270083305015124	0.123093629271366	0.093121647007626	0.164345173557869	0.282243129194584	0.332407120391837	22.9713575059545	0.45334669386863	66.7927032254362	0.154437375303477	69.4902997933212
COL11A2	0.0707444047568219	0.0846048612625659	0.118553215536889	0.185692015903678	0.118453088198014	0.0867184652359446	0.140200828262717	0.369754914053654	0.283930378740185	3.06415309655759	0.300628404003004	9.78115623180156	0.116853195866401	7.61706365780997
TAPBP	0.0812234013076203	0.168818776946188	0.218851986217954	0.34471691444934	0.152922392016333	0.414496655314008	0.224761198436071	0.597744109681884	0.305743834468162	10.9834544190654	1.60328982046029	6.38021813754508	0.208098360644529	15.1894993702248
KCNK5	0.0970704559028246	0.0817071729417086	0.133050149205273	0.231136308606476	0.12285399429982	0.127066084268496	0.104719843655373	0.215244604225571	0.339959711703054	5.81836120230954	0.67708070853038	25.2066275117605	0.100829102528894	24.1930171523871
PLA2G7	0.144112713585938	0.414404752202515	0.294867428329263	1.79731984694567	0.269800158891326	2.20754473968566	0.341845747361811	5.44764491105367	0.0639415606593039	27.0576333031906	5.50792277509475	82.9604452991208	0.221388420460775	94.8822417819817
PKHD1	0.046553114518058	0.054883006799393	0.0524213055137306	0.0941579343477735	0.0770782769485672	0.158786819744939	0.0824058760790787	0.201506655701825	0.133224007538695	0.696644017913012	0.292382472900508	4.2300528322507	0.0518504063175045	1.20273209202912
ELOVL5	0.0780181586973126	0.152298645953126	0.190390564479727	0.204853845362554	0.301995907733166	0.227744713489238	0.286707037225816	0.6603706209553	0.216307432976186	10.6054795492794	3.80940924337755	5.35633812566611	0.264846417892785	14.7406360969873
EPHA7	1.62312662230923	0.0606673491244631	0.073933985823804	0.258320937379161	3.10252040389545	0.0913133146550024	0.118557045416935	0.523467037196504	0.127845711579395	2.38054268402703	0.141809759463864	5.722100934014	0.0430140457313813	3.07283161863414
OSTM1	0.0524398589757226	0.0824235635650342	0.108154522018013	0.122161814810881	0.110264998962476	0.103858297526553	0.358659853037867	0.465411533099143	0.262095050823699	64.7135496659634	0.402893079835861	9.29771104196545	0.320483230500894	65.1867594379019
SESN1	0.114398507719677	0.0530327494423523	0.0799015714344797	0.119889616517515	0.0622797802820025	0.16957734027885	0.0812223478816968	0.188780153173558	2.40434583989639	2.80791396256885	0.993744304371875	20.5584452087573	0.0726132703782082	21.3690663782478
CTGF	0.235286019768528	0.115108168604757	0.239845136069042	0.176438586664546	0.293027894913505	0.158260565041916	0.146700902921655	7.25005462800002	7.91252116692946	89.6055275806616	0.809894358799799	13.9700456771007	0.136061401093716	89.260319871981
MAP3K5	0.0484443072686402	0.167517414122645	0.42248253420221	0.320602029252541	0.321303034129433	0.0881486534690438	0.173719274527642	0.416210510358067	0.306837569039175	20.7405192532862	0.701074091175773	3.02094940057926	0.190062335207325	21.889013669721
IFNGR1	0.0663862462024524	0.155072580977809	0.16421116572729	0.336865349322308	0.144529923723129	0.695548721410626	0.276140590759298	0.783303732150727	0.109464189250779	20.4795643472488	2.36277026150488	1.72050003495843	0.321194264226037	21.6490012726537
PERP	0.153454147671723	0.100789347489227	0.144103779994584	0.305198256204264	0.248905936627122	0.211896105991759	0.325161512476082	0.320285082536709	2.50426551843295	65.2201609811557	0.477425015856095	31.0619516328904	0.202156121761914	57.5080095196619
PLAGL1	0.0476914760282261	0.0677512444367199	0.066590015129831	0.147768204905111	0.114567162050267	0.0926011222137487	0.205080869594321	0.524102203259983	5.28195521878747	18.608384273606	0.642762666003905	47.7626554023506	0.144868110422725	51.0290856785203
SOD2	0.0855778811519889	0.159108283988201	0.152141860320968	0.553152368541502	0.167821120254676	0.064299690314073	0.215585299817979	4.39219893637625	0.13847467712861	212.373452502312	4.25176164597626	6.51123357624839	0.219924949465044	212.180547106022
TCP1	0.149487802268471	0.135132716888055	0.153028977302761	0.207567421976416	0.240718752899763	0.16481194146806	0.274266753460277	0.417611720633119	0.287373646265385	68.0396531727089	0.503312106855807	11.9218848800609	0.269980133596768	69.6625526875488
T	0.0800981595808903	0.071805655754612	0.151047333581046	0.199247257176298	0.152270936649011	0.0900116056611227	0.154264200094109	0.365741432231593	0.374238977783823	11.8722092951486	0.430689732982577	29.7980671600822	0.154030661196417	27.0548413687837
SP4	0.0788626295217782	0.128145533042627	0.129480440326073	0.209383298663358	0.211016811959331	0.210420069659463	0.189169856708209	0.326624580193044	0.223193966996289	19.6256825004237	6.12000763302976	15.3296560095237	0.114025376437563	26.9941533441578
NPY	0.0952513800450284	0.0812541278591826	0.103707542268319	0.249269401365826	0.21532702165507	0.119365650779109	0.141344794946744	0.711457099986294	0.209711863671425	17.3330057627815	0.318176412951302	34.1935746157801	0.178729462828436	30.0666740142099
ADCYAP1R1	0.0557170728146961	0.0478159781294347	0.0809115444825518	0.119662088855353	0.0929213192027936	0.0843910345133253	0.13082102873025	0.209824858471171	0.703934372593663	2.69145663807493	0.547735683357697	6.88549959876482	0.0661081605573278	3.33334755959536
EGFR	0.0782735432389439	0.352430115377047	0.212326937365116	0.262575457458427	0.198591026088898	0.792601633063223	0.239367287885275	0.421760971827809	0.317964411247273	15.6241024146165	0.279656948765892	4.12039540080532	0.617460923593514	13.3258321631819
ELN	0.116012555642748	0.0911787458046805	0.125180954679117	0.278620429476485	0.206130967407548	0.0949054038573774	0.183954896609141	0.443547919295374	0.608128921798943	50.2791076526	0.438214242093424	68.881086166281	0.174395640394741	81.9525966282807
HSPB1	0.0862315140677633	0.155751197779031	0.215365245322934	0.348956428589993	0.184738525013211	0.17029631303883	0.404767151337653	0.41708876311203	1.48363792704893	293.955846922494	1.01319942115683	80.9986335575884	0.285914410961149	312.859339558327
ZP3	0.052538463790513	0.174371850304041	0.195863098021366	0.397157759677814	0.237375946210743	0.174996698103547	0.199517313872233	0.608249150361893	0.191997000732852	36.1610994934317	0.230721050159838	44.9094990360642	0.307021321821239	30.2317291137345
TAC1	0.0370630989908777	0.0481564064198742	0.0540299383067762	0.113956545486136	0.0784676352523924	0.0443030058058108	0.0890600090983401	0.196460332999415	0.132293252035239	1.28948140193188	0.149468212717115	4.09204935404111	0.0591404950752741	2.06073053917863
EPO	0.0688517199178626	0.0858452018745174	0.145780925586103	0.172919802321384	0.20866650693909	0.0956947335568903	0.200995736119354	0.382336157744939	0.230898696570435	16.225125277164	0.387311331038054	31.5873748016913	0.161387871315613	27.493346948791
SERPINE1	0.0708079143279653	0.181205544291565	0.579324772206989	0.265417025387188	0.172116619360301	0.0703266799892539	2.22676166486797	6.27103428321682	0.134869603571392	62.4859333261436	0.135971666667173	58.7123955789734	4.49181502790836	1.44463848838983
PRKAR2B	0.10916761840773	0.199243259725057	0.144273134205721	0.192656553126416	0.889493722478239	1.83075743089858	0.0634756367251701	0.566395989046516	0.327888471031376	13.6401647001718	4.19875585771231	46.5383211339276	0.0535098178797218	51.4004737022444
CAV1	0.0451895644991031	0.168964937695909	0.484297130275411	0.0794738168261609	0.154845536047204	0.32691256165028	3.44385392341286	3.50474888413424	0.396854073007605	30.8602151012252	0.306245927203904	21.4105192420436	1.08141687894183	15.3428480516593
PTPRZ1	0.673920815590334	0.310731052014152	0.262016827860891	3.91918377490649	4.70221140905689	0.200113585984437	3.45981368406502	1.32292390079174	0.11693144573806	14.3939047700172	0.0572716724699932	11.160102273742	1.68733772524197	2.88574342374812
SND1	0.128440314305601	0.136374473802948	0.180406305509907	0.182621751890785	0.248094532064487	0.117803169558011	0.367932160019077	0.440076811931666	0.407357242285928	59.9097932218916	0.562654387698244	10.2246022438012	0.330984577487985	61.4252373302418
LEP	0.0632921166937045	0.0597542239910714	0.10152857569294	0.211722591421664	0.133822419031916	0.0556501492151323	0.173363808364387	0.278409105507032	0.184012944330325	7.35591770058385	0.167151567971745	11.7769677580614	0.101418635917895	8.24153191006661
CASP2	0.0836818284119984	0.100152905786607	0.113457084057893	0.25793089728178	0.197568415038617	0.228294158735146	0.15599710002064	0.309819147348128	0.327753032839858	13.2702854211724	1.0294751308881	10.9923833107723	0.100160201074659	18.8662276712391
NOS3	0.110035881254541	0.092437821015019	0.188372428853599	0.182298650779899	0.261745280035872	0.0918432079178805	0.237720285854597	0.464175837813837	0.397849244316215	60.6308134820372	0.496931665241215	68.8788287503876	0.172331591471308	73.5740408505875
INSIG1	0.0928879894260483	0.0905578629410633	0.0627414909640602	0.146988527682585	0.132647656953272	0.151441342697243	0.515632430881995	0.257493247419103	0.198207947433898	25.3598683480782	0.464672805051778	19.8731915453022	0.218242057224946	32.0767748705404
EN2	0.0519805554643891	0.199896998806083	0.180120302551932	0.171733759587742	0.227812470615631	0.245779879862195	0.315503053101095	0.341949646728105	0.309427806877519	54.4955033687999	0.385765445455058	63.5889908743168	0.158766562343816	74.7056205374053
ACTB	0.180878265513347	0.184392137952979	0.470797895545813	0.933557675705094	0.645472966645262	0.175789323846056	0.139567089884043	1.06521573781213	0.8192052987501	36.0528743964008	0.56238461991552	121.585532090577	0.151005286456106	128.756713126789
EIF2AK1	0.109454218326903	0.126270568372488	0.157130433307896	0.243622008379745	0.276133705486664	0.172493979871582	0.310173274202798	0.634357587902214	0.267253641733064	25.9279902323976	0.532285256514022	4.97913980040248	0.323197377293651	27.2841760600002
TWIST1	0.0523447912447162	0.0849785738176256	0.156171732457127	0.127445514317597	0.205584502786789	0.0886046887477935	0.248470211343951	0.689446278427891	0.591237973094036	87.7824975678362	0.355250454322593	49.4259280971665	0.252777686342177	74.3014876140797
CYCS	0.0893798327175418	0.1030833091157	0.0738800258226927	0.171896932451065	0.141885625221138	0.112107349407632	0.157538172131293	0.302473469573392	0.457869305944268	80.9106923135396	0.47698164213527	52.5660241183645	0.168517794696958	96.7597006936733
HOXA1	0.0383586919793202	0.0775810129836104	0.115418818221375	0.194775572174835	0.148539386890477	0.0522380527453885	0.301285477835028	0.467679989081625	0.226232350190267	74.9339106751989	0.18907914975489	41.5391574089121	0.148634557990484	75.4483211205626
HOXA5	0.0596908052448735	0.0569066523285953	0.148038940327971	0.352532988749323	0.129713512917033	0.0695278186721557	0.235237834677363	0.634984183208184	0.22257558674941	66.033626365189	0.280022093974527	51.781762064904	0.13836191915643	49.6909832452144
HOXA11	0.0433355539018617	0.0667243927917362	0.0683614718646254	0.0972215054506097	0.064859760644931	0.0864019334584285	0.11695065141207	0.147906700822959	0.154065145295527	1.00842699579826	0.162640036223055	4.60884416140486	0.0530289412293349	2.3966669215118
SFRP4	1.03200408693522	0.190555362114828	0.0804119742363061	0.36372505220284	2.7636666870956	0.951232669883347	1.8199028259849	4.84129526452796	0.219768433496666	10.7513481143225	0.485423852299142	54.5595091222518	0.0766649781374901	55.6919791401031
GLI3	0.0265190271246784	0.255346070985869	0.135838867921759	0.171651401518548	0.102319423283378	0.40680253953724	0.289980989820998	1.0920937516901	0.173554609454526	19.9635028754384	0.265336204880488	5.57229967147113	0.217363422115921	18.3299309123195
PGAM2	0.0827874695921827	0.0689876277867553	0.128134419220138	0.140902488897139	0.146164624477001	0.0696203145235904	0.195994755426956	0.346700839639434	0.612094820892374	18.0233712605765	0.314369935925636	36.0972580891219	0.157205171452746	32.2362300157922
CAMK2B	0.0645215714007733	0.0642169483490364	0.0954657768361917	0.134633178903402	0.0998524508967677	0.0971391819559168	0.13423539739303	0.224659714288865	0.591147027126212	8.21854216778862	0.457142888529094	13.0658880142149	0.125415156661267	9.13044327399701
IGFBP3	0.211895108236308	0.103499512724592	0.209527071943386	0.278843442897014	0.248568856562188	0.140681914009332	0.21848905386904	0.530171145532758	0.224928002137727	67.5244806390242	0.82432869568022	18.8029660522893	0.23251823464402	65.471656995159
GRB10	0.264121366603189	0.263444704657532	0.169167118408366	0.220848368447333	0.375767580184221	0.488239851011421	0.108409126023426	0.67290797814255	0.27571404137899	161.268976174092	0.301889060575671	78.8293476249497	0.177559046884405	169.044845698956
CYP51A1	0.168392006797067	0.0651272341471737	0.0407446518215545	0.114055605905321	0.0832747096106604	0.0919936264330294	0.386313668029759	0.192328517877745	1.40708208617318	88.137618070539	0.614243133083822	63.0785963434461	0.739509650943835	77.7691486630067
CDK6	0.0786915651893969	0.153339907145227	0.191788661683523	0.060580522109055	0.2063308537549	0.0818677402098838	0.727874909499108	0.636776198434353	0.245539702592361	66.8709192346144	2.25153676537341	10.9176084420064	1.80231946520975	65.066795847388
CALCR	0.0504409577546321	0.0498426898723774	0.0480285026145377	0.122949657360904	0.0626747993268683	0.0620717453506873	0.0725062476397011	0.161227811131521	0.143634927495512	1.30474430366349	0.134034903636351	4.50319071451549	0.0725796841015089	2.07841294575169
TFPI2	0.0619604922807836	0.102646667084089	0.0400601228842764	0.147330229199601	0.127494385480666	0.0638500977926044	0.0998211496104048	1.29009558742587	0.116000466340559	2.44321829514663	0.224546828003148	5.20432619823736	1.94142912519227	2.34345170233413
DLX5	0.0559835649411093	0.551247016464556	0.171415575443141	0.0718503326409798	1.40189969317404	2.10509653284585	0.843711748334891	0.418422451061224	0.145873744755984	43.8294033536508	0.182513267810587	42.9253401331877	0.183319413050215	9.26136544089949
ACHE	0.0582065186064962	0.0660429420301691	0.128461969956133	0.135034176856127	0.106417302237059	0.182835576766438	0.110937152573729	0.248063547793784	0.40092824894591	19.7048745009961	1.75798311696883	52.5541630350158	0.132852538565639	52.3652108196906
AKR1B1	0.0936273847104531	0.0917629176868163	0.176013056899997	0.0924842107978995	0.367134892565586	0.100495563389745	0.284130853841971	0.768550207667161	0.171450717691507	23.681676619906	0.701514404428513	13.4185835313256	0.148518154482186	27.5678440778299
EZH2	0.160642552040122	0.0894553320611997	0.117006565614394	0.890835770152452	0.771452498805557	0.173000568780131	0.222905301383856	0.347901977893819	0.315408901153211	3.18581363402579	1.77439110105995	1.53673512755857	0.094930746800639	7.25340696792251
CDK5	0.0693563513809327	0.0815500144143869	0.163482278935532	0.173431039193861	0.549459884346994	0.104845840645438	0.521498993295429	0.322775028706458	0.169593364361296	58.9312985140413	0.225540419062945	6.38703500822772	0.225596734698069	59.9893552726132
MYOM2	0.0671625645396291	0.0442090809553263	0.0904918222315972	0.12483396862039	0.104632227064428	0.0664671651505229	0.16122501527534	0.210071795721758	0.593083607162025	3.64132910438565	0.270606557623853	8.17507852728038	0.0995585851102153	5.65238374538929
MSRA	0.0729316308186589	0.0948582581708206	0.145510131305802	0.140882388548203	0.0935333603476702	0.121863193046584	0.141220170150672	0.279099424820343	1.04296587010048	18.0326171055606	0.85649711481049	48.9255648447042	0.145336711175595	51.4935680706505
GATA4	0.076301268967586	0.0760991513874304	0.123817180060093	0.148961853409836	0.152534282556221	0.0809219212085978	0.222483940171881	0.413954209205338	0.285003432363786	21.1004790319468	0.308695591885168	29.1082372190931	0.130199569464916	20.4955671562745
FDFT1	0.110684200455786	0.132183590539447	0.0997439956360223	0.318409510842676	0.251707066906383	0.574648945375901	0.237986648759724	0.262136850791354	0.622973608945225	13.5711177961711	0.58992038073755	11.3275883457279	0.233129022592217	19.2915261577667
LPL	0.0725047582081602	0.0670829283178986	0.0830138097162271	0.121920241498055	0.377436408195827	0.164745978903428	0.205177251004723	1.87959358401041	0.145790066320049	22.4609340490026	0.44458192986334	45.4771493909835	0.178873748005403	42.3600115436833
TNFRSF10C	0.0352888622730833	0.873657911116291	0.0689707051763545	0.114930288390934	0.0910263717723211	1.26028635876842	0.121985791018783	0.959041352968175	0.188169466654664	5.6820775127842	0.495270805044192	10.5650695569727	0.123332101796329	7.70433350192636
WRN	0.118893734156796	0.274679738910675	0.281556812148024	0.200312313950996	0.818378220531004	0.800543293889456	0.395087559374447	0.426201449330302	0.266644855771228	10.875973941969	0.348368467450652	1.17693267546073	0.182595751578839	12.1467600830084
IKBKB	0.101909818617572	0.0911953716732165	0.115334686092958	0.199503379748453	0.150946700778453	0.259297824368078	0.118905017739533	0.203588014713152	0.657503095556522	5.22964352054204	1.11864524759396	15.0534736323723	0.107421876907944	17.216434392596
LYN	0.0693668093414701	0.10697445605851	0.129302697299891	3.24477457822577	0.261207987379268	0.133516821336445	0.0887597004375884	0.532960010419723	0.144529654072913	2.49784469376978	5.94089307546602	17.1458312283572	0.376441990730599	20.3992290279278
E2F5	0.21641957080366	0.175346670627985	0.15310988279477	0.103955619588749	0.38915412022661	1.39793594668507	0.167898778127973	0.299224087859019	0.190312798469615	15.4647462999804	4.50262751712151	61.0489567630376	0.07162937373935	66.100553639192
NOV	0.0552709176982456	0.644507086705213	0.170160770452962	0.155270440640388	0.130555020185847	2.12156646932535	0.117960317339708	0.232441514437852	0.309757496164868	79.3172056675959	0.368735239671317	52.4692985319797	0.366974306478851	94.9722652997189
LY6E	0.0757669510834119	0.241420089826178	0.382738983989365	1.6376734574524	0.131359147192139	0.387157244247156	0.136321217770352	0.456475665403369	0.161283183879399	67.9342994211984	0.445709732928758	24.7465434701798	0.198526975429781	64.2075230319955
CYC1	0.11500127669767	0.162282833336383	0.206705415916506	0.186573740773138	0.312934306727589	0.212787030635183	0.32086695187987	0.355266456128642	0.41106002212383	76.7973042194762	0.177908502627264	10.4808041369768	0.307012417405005	77.6762525902063
TNFRSF10B	0.134056495866147	0.353940556372179	0.142191064449578	0.34803899488869	0.230528882546349	2.45739577940804	0.373294880855821	0.751741603157149	0.108588713398945	156.881280024476	1.00169080194022	5.60444339150127	0.553337915569508	157.570940607889
PBK	0.101138143316562	0.942068264825995	0.0759837870291503	0.613590468740489	1.71264593997975	0.369747553964883	0.192569077452123	0.287167971062768	0.117710694797437	8.94164238662571	0.126075042725647	4.22300907329155	0.122358737768078	10.882025362861
DUSP4	0.0663835589855289	0.32522162291933	0.124857205840946	0.141594915230694	0.13582699973843	0.524417454029769	0.179745293467075	0.3621838657098	0.22748794462684	104.510933781864	0.853501501583391	46.3442607262425	0.35252613549184	113.537331475296
PLAT	0.0446425701557729	0.119527457656937	0.298475938227077	3.28033814806424	0.710201521659072	0.0559015402502921	0.206317257337642	1.75186384961892	0.222579813240649	29.1239822803039	0.231997867780831	25.4835680023114	0.311008040346163	11.9471680047697
CEBPD	0.119069919483419	0.116729470559593	0.222490627756975	0.54602342993551	0.267436883206056	0.246840693026319	0.193444728942547	0.636475063286982	0.314364953650528	202.542721424547	0.807791329021409	13.5507654160242	0.180168210276612	203.012948714622
SNAI2	0.144504344149445	0.185034459888757	0.231173063432806	0.142400124019384	0.421918236228234	0.130032492446055	0.610216828060492	11.1724328703365	0.23018949799136	21.2554790735999	0.212215930288573	5.01516765218397	0.354923635765221	14.9669484422
OPRK1	0.0525802861828658	0.0975291538916769	0.118945045368752	0.155909861607031	0.10552575302669	0.0574376831286743	0.114185076801337	0.318270980786959	0.15390961289814	6.38864887353916	0.179680200105767	9.59257310776851	0.127379790573922	5.64553997820226
MOS	0.0559574833636982	0.0741016855609368	0.0964415643930715	0.131216618242425	0.0872829090826292	0.0817928050317381	0.136272184735222	0.1955831503831	0.346103675838839	16.6193444263804	0.317138018766833	30.0038490831148	0.138638456704915	26.5976241935933
PENK	0.059874492810926	0.0743856379229849	0.125368510968673	0.196614697810968	0.101726064229541	0.0926097189473415	0.168103379253208	0.207608410763269	0.202894045426098	5.70695134704905	0.376829960786936	10.4863352220888	0.127094894637846	7.45809875767454
ASPH	0.338029288759053	0.0949407811775024	0.205904949044971	0.347071168184522	0.238079529078091	0.0982355724780968	0.163728958359398	0.623275031387904	0.471371321072917	87.1205426508141	0.770924013842254	6.83415798434699	0.15489058189064	86.8258118018001
GGH	0.0680372535163595	0.196863345213503	0.681940038991769	0.339065827260836	0.288004872222301	0.220402832743085	0.251723682637763	0.784712462693516	0.118853797134268	24.1139071802437	0.164544482429119	3.78239363726206	0.196228094570931	23.389775366153
CYP7B1	0.0487915971150875	0.100750308360278	0.121345064717631	0.582111957803182	0.102976989424748	0.189145650949981	0.0902773599376406	0.586227638964297	5.36997544532014	7.80222997248726	0.799089779202118	11.2246272066896	0.0643070804495229	15.4974549737997
CRH	0.0503105710913115	0.0787153350069876	0.0387583181792943	0.0951503440614347	0.0541266755455243	0.0929596436556652	0.0864697427086729	0.127432946239495	0.135613480249129	2.60501938970274	0.125667016163491	4.81203260881089	0.14202909568553	1.84886978858784
COPS5	0.0875222713966816	0.0774296319458901	0.124043867008557	0.133322718057148	0.166793327912301	0.127925671124521	0.414369689126134	0.259893461179356	0.234056196518143	68.0838570925473	0.164202148418871	4.18214022031326	0.231702487782361	68.1570728865677
IL7	0.0241375590575694	0.100125875922035	0.0905948113292693	0.895027674197227	0.130965894328812	0.564557669228674	0.121396462123476	0.409308009633532	0.206632310160246	45.6625991914734	4.75756246268581	43.7008263534528	0.0793176085966256	69.7809951191132
CALB1	0.0427023293923323	1.58634811972	0.177949593421321	0.0519395042953596	8.87694558291836	0.145874431772929	7.6460387274485	0.76523428758278	0.0935097077947398	4.03083713503033	1.15460448195541	7.60524421924497	4.89057074152054	3.32998473562894
TP53INP1	0.106904097052784	0.122129562733102	0.451699676849571	0.217371443568885	0.637995009931811	0.119494105646339	0.337028284524867	1.21196972266272	0.257183796825371	36.5141154585608	8.57831388423003	7.07808020120926	0.199429423904866	40.3838553307126
STK3	0.087660485392958	0.371266945361884	0.413525549990701	0.291036653968541	2.41439614632416	0.670608989517598	1.18941811146148	7.96080053166904	0.105514956606153	18.3237531340844	0.232975999911913	1.37567675617125	0.882451153969887	15.1864185035781
COX6C	0.427159987697308	0.185869080819606	0.385144759656913	0.302813127520301	0.841845167021354	0.225860812927695	1.15005838274811	0.356715945140686	0.52552674377518	136.335997389752	0.36247331363933	2.29259288770367	0.52114286962951	136.117018513293
ABRA	0.047789067849558	0.037051410208958	0.0712449279067679	0.162368336622234	0.100805169995564	0.0718196388224643	0.0753647491090149	0.248294787912192	0.312226611048781	0.864506605864406	0.279477870526266	5.4779565655838	0.0649147827999504	3.29467723143639
ANGPT1	0.0655285430339713	0.0369989867572651	0.0799206274312507	0.162097098682332	0.187633726852786	0.0652355756002135	0.224227931503571	0.494329931756537	0.15863473946466	17.9691744021633	0.191980031597501	27.6234573068437	0.0661923379748426	22.4341448706643
TRPS1	0.0848224979395557	0.27942002784516	0.225174905870112	0.143651373771841	0.457689743067889	0.131701642015378	0.218937351486287	2.01582958359363	5.63003298175813	182.429179065252	0.369682054871496	7.25953678244089	0.164498371352078	184.20778245967
TNFRSF11B	0.0711777708059225	0.890736546329465	0.294310218437451	0.0522060372509527	0.593958200517514	1.5995256417646	0.165429876620529	0.540263912431421	0.174496926724492	59.4649312304883	0.793664626609608	45.7822763516382	0.139478259682353	71.9228395981592
ZHX1	0.105038363860643	0.102701068101944	0.127471592424733	0.124398379046907	0.132451049916865	0.0987429086738351	0.174864072843533	0.306142612969356	0.56159871785341	27.652141341035	0.412175751265737	21.9691799845322	0.1455188108841	37.1299342660966
FBXO32	0.0520262185371434	0.0921439209536627	0.770740727497457	1.69913199900709	0.152969057751769	0.0933500780849287	0.16274452969158	7.62972988901664	1.96424067397937	32.6076489155177	0.196710131177095	7.60475976436099	0.279518286560364	33.4997395621762
NDRG1	0.081087178257364	0.198728751429699	0.180441483443988	0.28546193599369	0.261701313240461	0.158656222046562	0.451527845609006	1.47518537118301	0.336373662207281	24.4128628336169	0.424689113381885	11.5086620464784	0.348909994447107	19.399244879488
PTK2	0.0919074563727998	0.28975709860627	0.313799909973504	0.826393996460399	0.709515623755318	0.598270669975519	0.45102752729786	1.13198409893401	0.163724592127144	141.985632346402	1.14544306550909	1.32487179937234	0.73822356685377	141.617540026126
DMRT1	0.0537552100890048	0.0661214927793475	0.0866936204511713	0.164954482118245	0.0977855900690877	0.0991810307457471	0.103822165562671	0.235312319885343	0.185030129878422	1.28092576049378	0.224198898968612	6.42623629871382	0.0881870196365083	4.61126632058065
MTAP	0.2127078519504	0.221741066230572	0.120091230770239	0.252497682128372	0.0789034646290008	0.181158349262371	0.159083312034088	0.365256121083567	0.622727481869745	10.134457254676	0.71245727284367	67.0923101539965	0.184619411914846	67.7837343272128
GALT	0.0571136835615443	0.0866352896080961	0.101704932277169	0.118995769488289	0.115874034089473	0.103639035809792	0.101963108985951	0.194577090093025	0.570730324855407	9.8267934610975	1.86665505631463	33.4809794917794	0.100550841936681	35.6337445050819
NTRK2	0.0395757007855607	0.334661133079101	0.177890490652171	3.50448843204569	3.59379432659904	2.7839229496081	0.265927354954995	0.647836324394428	0.361222466024084	24.2324640614469	0.436169113725565	78.3323642804254	0.135061258309799	85.4784968296149
GSN	0.114296732882865	0.170891258153058	0.23921539317712	0.130102983552782	1.03064295931733	0.133795846574719	0.220836388013475	0.42607957740347	5.54731600892418	39.2621294608042	0.352010519614272	10.1550891092998	0.174692210184035	41.4168182628444
FPGS	0.0806715263978616	0.100145701282028	0.186356474093233	0.140994782872005	0.172276148360044	0.0843991075288531	0.24916267273059	0.327188885429209	0.311485385269719	56.88245988046	0.718940855806883	26.137867337463	0.258231701312677	67.7146867963729
DNM1	0.102621335542328	0.0965185673066625	0.145050483255406	0.270740668842262	0.34933272828884	0.0808552313208098	0.134722974272232	0.544231472036316	0.4458807541858	121.829706095364	0.224176977048168	57.4786888813038	0.151366535755117	142.979241239347
ABL1	0.0911453804338676	0.0920023878489056	0.160161588463292	0.173494457639783	0.264002669277121	0.0737299220768084	0.309839604264816	0.914233596371427	0.288364802953482	85.3435337890752	0.399294978592068	7.3275592802001	0.235139423129291	85.8472675964192
GFI1B	0.0569015442917084	0.0706733139402088	0.146742548730962	0.1565857362908	0.161187877468589	0.101444757469928	0.165506400970706	0.25768198020911	0.278752453064049	5.67693792633171	0.318345101738863	9.86445069527407	0.144386621275752	5.88805330465402
DBH	0.0624114965000378	0.0526473775445857	0.0946571344153217	0.12263097390247	0.123466401469228	0.0955180618256876	0.196103706001401	0.336756348853439	0.200762282259018	6.43183109026487	0.248670308528878	12.6191100313994	0.172976922753715	9.60764850495471
GRIN1	0.0763106817579021	0.0689060336428506	0.142862441600813	0.0979155170690065	0.214474872220669	0.0458217202504644	0.256446734556656	0.19242765297192	0.372832198875692	53.8788654994674	0.263289664291074	39.432827276974	0.122505911046305	40.4803477301006
IFNB1	0.0292207833341825	0.0809393151606819	0.0390260174571106	0.0613205740272169	0.0491074581531474	0.0867602602157341	0.0352042727339932	0.0952212300662756	0.125776856795942	1.0845474737878	0.171588924173975	3.21362876915699	0.0546289785694132	1.03204848896504
CDKN2A	0.0917886287572984	0.280491931862746	0.0678691136260054	3.73149790567748	0.118301770263677	2.65141816180491	0.131833190914157	1.61900404453277	0.222581983484598	65.267154890073	0.668008353161247	76.7960672795713	0.133448763751356	108.897993497736
CDKN2B	0.0843707405092609	0.0513137421804768	0.112812802892572	0.305670723511445	0.103512095761065	0.131186365856009	0.246990228571397	0.446622893856858	4.9859313975466	95.7703630271859	0.939639413542748	47.1240485555435	0.167569428019799	111.918246051706
B4GALT1	0.0494088444748272	0.0570493619526588	0.0619962692966275	0.183339839553231	0.0593998052509473	0.0977718275375842	0.141928421871218	0.201952239446353	0.0903011488522572	36.8143923699198	0.202385787145059	44.066584032934	0.138953015849669	39.1990850572681
CNTFR	0.0675070532719624	0.0689010635332899	0.136099872204526	0.164122564431282	0.164237562722357	0.0604658553335634	0.133561726118207	0.327892397243696	0.983897535925968	15.9837621666486	0.356107550470477	31.9088685111241	0.181054207034442	27.8425830521848
YBX1	0.0282864597480181	0.0684365920668381	0.0555022200923243	0.0467434114234307	0.0872206605838372	0.194291766478199	0.332440170841786	0.167545767448341	0.147097951530086	38.2402310184658	0.251513099153793	29.122927425683	0.091300501574954	26.9920534286354
ALDH1A1	0.148056995370537	0.294461075169209	3.48508565701355	1.52083283580841	3.38242418195692	1.38907222183011	0.100629783339111	0.420350389720568	4.41016685837315	6.51195938530558	8.05046938349964	57.6076480890472	0.11858489239979	61.2802384419385
NFIL3	0.0462475195920877	0.0720176732418865	0.117666112372514	0.182725046121209	0.317081277589144	0.0930508256332731	0.306202418206528	2.63823714966198	0.159677319470821	15.0348912866633	0.234805133239811	4.59837036713857	0.165461047418009	13.2226551722497
ROR2	0.0498999789277521	0.147304052958007	0.216703250989656	0.0929155580521198	1.30741243024569	0.257774335475339	0.14508693757222	1.0643473484811	0.281796858605182	96.8529729605853	0.393402018703412	47.4485649583982	0.344724854219146	98.024100320151
FANCC	0.0856941441311578	0.0956811020481125	0.0746536732025093	0.312147060516282	0.15246537754398	0.348857885538602	0.112062062134903	0.410914169740424	0.126186503683573	84.6559041139645	0.270614299506113	22.554983932953	0.13450149300311	91.4389237784104
ABCA1	0.0865764423602738	0.0924773009648359	0.131870970217122	0.830827184229683	0.147150484968254	0.103681291493199	0.154646506475711	7.99336953205551	0.162581986486889	118.375024596313	0.74292020050773	4.79231535148416	0.324395669600277	116.70006788877
KLF4	0.307000142698732	0.10417661980421	0.100720549493294	1.85210917744744	0.18600384769453	0.097698595277701	0.248717714471493	0.166334607076024	4.37360857251033	16.9947847604137	0.345486591900498	4.35211196226687	0.132926874689142	14.8448434521386
AMBP	0.0646976430682526	0.0546506349587607	0.0512862541809341	0.111114911139766	0.0774439035725775	0.0916539339887168	0.0970594485593862	0.212575072510664	0.2119516692095	1.99813442236214	0.212238580743676	5.51749851317692	0.113284105763382	1.63509940584629
TNC	0.048934203589203	0.431256420635052	0.331586996137162	0.04062420671299	0.45922549107508	0.24908851740971	2.14926424117706	6.32460862071706	0.168485441272368	30.9271869575554	0.853674874383738	19.4488505845958	0.60125099669961	20.5540976435973
NR5A1	0.0657038194281694	0.0662270052305713	0.176980514553318	0.144510320232758	0.230590374485102	0.0843489040718759	0.170934276225952	0.252537815502835	0.264450756917303	11.901453244328	0.204292236224146	21.0209197448976	0.134165307809191	16.7375380476876
HSPA5	0.0986463827937504	0.137367916086309	0.272560610580303	0.205461893653875	0.307324915890811	0.141771215268502	0.484634521742271	0.949138340452727	0.277215029040737	134.011649176689	0.909008544865908	9.78468605876176	0.47560225238113	134.32989934299
PTGES	0.062501232078764	0.275145192572407	0.214619367926002	0.137228264270818	0.107733501067841	0.368002530477143	0.562261847327585	0.175915436861542	0.375463855897148	70.6433106081599	2.19928250966151	62.726650568636	1.01258913072523	91.1703974820675
TTF1	0.0509836846230911	0.0664382551282059	0.0788133505208563	0.192224057354895	0.128863347982757	0.0689170505628118	0.144750665380674	0.238906416733552	0.190146423299828	16.6562061084926	0.171861640541193	8.47822473109103	0.0936833719706653	19.033694478794
LHX3	0.0684139071426857	0.0697422886664144	0.147164270840473	0.107189242010726	0.174508009202463	0.0861450219019395	0.183733444696656	0.288972461074576	0.459521758717518	56.6229256944862	0.501295836707629	63.6501368886751	0.160271621306742	78.0199680650721
EDF1	0.0978456273862706	0.0877812897198311	0.162981047661116	0.200220578763307	0.14191588114727	0.123188846849415	0.170229422869718	0.317609718278099	0.549521598791053	38.2630630027282	0.59438904452881	14.0206980986925	0.263580508117471	41.8448991195651
ABCA2	0.0578577380003671	0.0867745529730441	0.117134988223687	0.300661604502985	0.144375236865807	0.132597472049112	0.0999191209923674	0.272659168926492	0.364492313200027	19.3273955852063	0.531221724647999	62.6694925356783	0.101925568480262	65.3366136452452
PFKFB3	0.0725863527091425	0.152351868380486	0.182025323770288	0.2839335692987	0.347267371854256	0.270808506641337	0.60476400294755	1.0636857629862	0.13849735139348	55.9126836649349	0.714647150033292	4.4988696385496	0.348580911112676	56.4475830207111
GATA3	0.0789284652725429	0.107594807521496	0.157694406078225	0.172441558704542	0.157308566783303	0.0938779258314843	0.160386668413285	0.352522078513334	0.276806430780076	33.3730169352573	7.36141053838742	61.3057640488845	0.106920124872219	63.0761800571029
VIM	0.127123916461393	0.0939671842466554	0.180384104257692	0.14677863428434	0.167161850143861	0.120459284325914	0.155339192958786	2.92894266049654	2.04542514122066	4.4977147739269	6.06502368527807	13.1267789727252	0.2213302654548	17.6530649515802
PTF1A	0.0689344617514673	0.0746259094345836	0.162721355262192	0.206433376173962	0.184490187733627	0.101672389223582	0.215732753784248	0.322776424191823	0.313361172778191	64.366839064068	0.417086826331989	58.8046875201542	0.152819240956676	83.9940515737525
CREM	0.0581265967516485	0.108737409964698	0.112085235197108	0.118153624885506	0.214795383482584	0.101730939772229	0.130763116314977	0.866014248605662	0.113639715752255	22.7509936098825	0.208493759086008	51.2119640984916	0.0860295417700196	56.3505668597422
RET	0.0557655913954228	0.132418626578259	0.115668070473191	0.133619061452699	0.160338725348538	0.200489422268308	0.153308919731602	0.284822929205447	0.291421279930461	22.5073184909237	0.455641128401817	42.1269981910177	0.19278562913653	38.4820826777135
ALOX5	0.0501941665248219	0.117700910826994	0.263380143867406	0.280147370131878	0.185335634215821	0.209218934789986	0.091380635353292	1.23389631104508	0.474912536003297	13.8289962571819	5.48137144390964	29.561044744923	0.133674253069482	34.2195767264568
NCOA4	0.104107585412397	0.0740494589228634	0.15297748738229	0.259283629563326	0.138771737925886	0.0847888145007343	0.194549694393646	0.315497317991483	1.14927020217205	14.3617275157787	2.20920823516474	4.89588295009658	0.171825062110658	16.8948347028863
DKK1	0.0367019122746013	2.50916588133629	3.85179320928633	3.25769597474413	3.42251202264876	0.616917158290461	0.105948717803876	0.839830066193766	0.125193547834096	40.3634050541509	0.370592387660061	38.4944687943499	3.2333249377398	10.6000089534136
TFAM	0.0965612993900126	0.0838341210343073	0.13645074662627	0.186530282500796	0.621395183602215	0.0911301538841353	0.237409324378654	0.415165282289109	0.204366728461621	6.9285016619875	0.539785616908631	5.82878822660955	0.0980514454782703	10.7056300961164
SIRT1	0.0987040911990873	0.0760473840295811	0.090965381378781	0.0963864751638955	0.394893620213664	0.25957307793961	0.165387032629761	0.260460002270122	0.254205266853795	3.96242676465896	1.41987333575745	3.24991233495341	0.0887018442226574	7.43676566378933
PLAU	0.0753698643345553	0.123651116851088	0.1274628608196	0.506915921424038	0.224387426396139	0.154173596855804	1.42198182441913	9.7504701085609	0.110912844563698	86.1306381413333	0.143819513136364	80.1979380542583	0.662439506023188	10.1766767587824
SNCG	0.212576134673152	0.0740584314780618	0.100681195147327	0.224500536565017	0.146111539478724	0.108052491268137	0.0954585332347112	0.169506222663721	2.38588484754894	32.3416356628257	0.348144199437944	59.582942651791	0.104425125972716	67.6095630942913
PAPSS2	0.0783639978524393	0.113689309135004	0.0757895077666139	0.310033100714749	0.143442171834392	1.58851198153019	0.08221189297887	0.555099586073138	0.38028222510417	54.7938263078947	8.91333789091432	57.1364824596102	0.0978786363358552	101.889036645428
PTEN	0.0857641051338582	0.10488136780285	0.181757545417638	0.114952689185315	0.208449274933225	0.138562040367574	0.196126077321047	0.331248362208054	0.689248545848002	11.25221732277	2.83985294023596	64.0648296769692	0.170466122181629	67.0690237734738
FAS	0.0581293671638677	0.29867873977005	0.136023972832183	0.679779594598469	0.0537477804250408	2.24665362131918	0.116532740678592	0.297638028514114	0.833140717517519	12.9713337963303	7.17784553578279	4.81457933519707	0.168271395310095	17.6278704989513
HHEX	0.0652924763423185	0.0700986354917208	0.131991590243007	0.14424586015899	0.217627590485411	0.0586374100764849	0.122511727480461	0.252979320256772	0.369141983235944	34.8996180364691	4.0583289003867	52.1758472526761	0.0984063300892093	56.8729256571001
SCD	0.164985337581292	0.193176756978503	0.103255747765798	0.200346737059315	0.133109934113339	0.0833286395116739	0.36711465102223	0.543576235472809	2.30223872882112	42.3123357018443	0.480921977206442	11.1653253413271	0.206937721455518	40.3821613073462
PAX2	0.0776225828002857	0.0490035855104102	0.105425309078574	0.182245128129409	0.139493152295661	0.105374022287667	0.135080908849381	0.260966863193309	0.261829281128528	3.40229663954376	0.351451757252094	10.9672314465195	0.131074290632675	8.76240442503848
NFKB2	0.0582020412822691	0.128932024230935	0.113882847397399	0.154543288174032	0.105859527100573	0.439895941575734	0.185619773408085	0.24363044162786	0.252826872901344	8.71047344671817	3.73442181950458	17.326138339203	0.202556399529918	20.7654119491814
MXI1	0.0721904556930136	0.0760499476850299	0.111842178794145	0.165575977517478	0.27547296016084	0.0876702852698959	0.172822553447818	0.399885693927262	0.591434743624625	51.3526149379041	0.23822894828453	68.2886538013713	0.142961958824938	86.35332136191
PDCD4	0.281944305948398	0.122455957573456	0.256053297784049	0.232366659427004	0.384279729727096	0.0813675437637634	0.281374516167989	0.343638985576649	4.30618339752349	7.0036206935815	7.2758727542603	2.80395393426397	0.133177036890605	12.1494912916179
CASP7	0.069829343297267	0.0788934742330197	0.142554241147832	0.253828952264802	0.10770721389543	0.136582590127451	0.202772113891631	0.521504473538812	0.242891345036596	27.4083355640506	0.322024457480391	22.8199834743749	0.116185623782439	37.1151484378496
ADRB1	0.0859074598881016	0.0766904207444817	0.21173604478644	0.170435220649538	0.177414465308981	0.0750801266496223	0.208659005268347	0.373465609382286	0.465002340330948	38.1267253677491	0.471536036837595	58.1424018919074	0.148527424132249	52.3978567552865
SLC18A2	0.0666635934116586	0.0579487624352868	0.0989394295091261	0.089220229738964	0.32766543919261	0.10214939909652	0.14308015675233	0.32540083212839	0.348956866995268	53.2102352606283	1.00595270243677	49.9399130652639	0.13811090573849	63.2297353177011
EMX2	0.0543884464843922	0.0734200955945524	0.125262780103123	0.17104138918027	0.147987666449271	0.0651319331917621	0.113235593853069	0.263956392723737	0.274408629984693	39.6643254991295	0.305372539201212	50.8497733256791	0.146519508588558	45.7271103127576
UTF1	0.0942094971327567	0.0718653840405285	0.129445008534195	0.19550516006075	0.201203480274208	0.0960315654523607	0.188633593460376	0.330719627010772	0.438771628561999	44.0365233937561	0.411824301847194	56.3535956552576	0.170975059049668	73.6521210934816
CYP2E1	0.0522889178675902	0.124850710809154	0.123907050201133	3.76430795983233	0.103310618885872	0.140130187197152	0.155525984260997	0.162213380497517	4.03664969159417	28.1102703911701	5.31671937880755	63.7544390085499	0.236982317942074	67.1003768606463
ITGB1	0.13407149618631	0.152508517237133	0.1986641626958	0.200823112680038	0.329161549469498	0.109383664401333	0.310573000041452	4.07252489119018	0.194468055417268	102.328605928308	1.6804020947887	3.48860547488658	0.197227379944716	101.42450514026
NRP1	0.0807602788972196	0.107459673762824	0.179401601019508	0.123908483852619	0.428168453238198	0.0653507153635624	0.10974091645669	5.58165933485699	3.60163748460533	72.7016637970507	0.456179181520873	24.1320060360635	0.178100550106982	79.0031334510804
CXCL12	0.0548704451335644	0.189665948856384	0.176452489311144	0.123199568015255	0.571818974130299	0.235494801878207	0.235264588018284	9.06408166203412	7.01987477090657	11.3710919762588	5.2963213280031	70.5196007624907	0.12882865370719	78.4050325483909
EGR2	0.11359935021195	0.0673584562441394	0.0889952362487436	0.0918544030795992	0.241935908551987	0.0930590693716317	0.156041352528715	0.347603120940061	0.647090597826342	11.824560088559	1.0623263723831	69.4056136869858	0.166747616868187	69.5664174182418
NEUROG3	0.0777359490755208	0.0670978516614265	0.0819259215975506	0.15368338468817	0.20511724912648	0.0851792486038359	0.161605012438033	0.257125187683073	0.25420497362112	13.3971245750514	0.340471944727396	21.9019867916352	0.169433094916083	16.7790191340174
PSAP	0.103520137542597	0.178488021398901	0.187274496032792	0.199064627107344	0.271503345262165	0.292858940688826	0.23676833188633	0.723500604941133	0.289633664456954	30.8644909761254	0.801713629715933	11.8879429113298	0.216951075584655	34.3615485153384
NDST2	0.0987611496689193	0.0623939893723425	0.115533885065054	0.126691302629565	0.155166300168494	0.0822168381692128	0.12264646388235	0.192823745386472	0.945248331262607	9.72308611901133	3.20338167287202	22.0545032291949	0.122971221518841	25.4294250229564
PPP1R3C	0.0275891106920361	1.38977806073509	0.541417098086478	0.153815646153695	0.0996338580986852	0.050407561923365	0.462894056824033	0.310639684428526	4.37741780944671	35.6470360347809	0.707729143366115	38.9038613210449	1.7735956260818	16.2346230452407
RBP4	0.943879967719288	1.03248807683153	0.125951877269805	0.0960759403814461	3.47082828453507	0.105911418460873	0.171854736613937	0.437953690805769	0.277323380819956	29.4201721221316	0.313830576272202	50.9708891796978	0.133663365580812	49.5807443716192
GOT1	0.0962715324858913	0.12155118246741	0.128675284149211	0.575461203514492	0.155750268144352	0.0692936859772338	0.176224339593666	0.275418984222806	2.0936099487324	19.3779834879281	0.294850934827603	6.95484127128664	0.135858557280058	21.9895470148514
CYP17A1	0.0633798982475964	0.0721591970635163	0.107146882055159	0.144431593189689	0.13706621603592	0.0892306228612702	0.117300259696666	0.211469428794872	0.181458298182892	4.45845632665281	0.269298039439591	9.17578743498994	0.1138198868051	6.56771059281379
GPAM	0.079926498712241	0.105005513256949	0.109374512963335	0.115049485813946	0.230947371434001	0.0834109271723081	0.137623814813987	0.349679348149288	0.228936989674112	9.51244773943033	0.329172899157978	52.1485499866579	0.0575244971286658	52.670492577296
PRDX3	0.122306890647579	0.0797605180214861	0.21531274899178	0.222283733353901	0.507238151079278	0.0713617776920566	0.338793754151311	0.337776993348103	0.262549635623508	15.770698572114	0.586158209652518	1.02727030871886	0.179937432520326	16.5730553717452
TALDO1	0.137292165700302	0.112270602962846	0.179979539560393	0.207005469057095	0.260340835748783	0.107137838134764	0.19622815331908	0.270043932282909	3.18917998520067	58.3253431033214	0.636707919413109	13.6227458468378	0.221900019398011	60.4369825024648
ILK	0.0848470577859635	0.109125625929786	0.201605059289354	0.101804679943961	0.18375699932533	0.137742257717719	0.311628814705208	0.465527357017472	0.296244032330368	15.6989301479864	0.876602817273361	5.27927909993171	0.431860812917605	17.6780443333361
WEE1	0.11580802278329	0.0956649394006644	0.124713482466072	0.298171120835997	0.184048292384245	0.122621872109717	0.135924248480379	0.39439305639985	3.1293824325678	18.9414713140917	0.60073873749272	3.66575827261948	0.146881080794084	20.9706845388013
ARNTL	0.0630793160192064	0.0988362620442121	0.155689887845673	0.495523894374948	0.161839503588747	0.0855190243784973	1.71725978710017	1.21982786627073	0.128755848117004	23.5415765980367	0.799158661232979	1.0326627491926	0.545995092312321	24.2433626982284
MYOD1	0.07283433215229	0.06789425725262	0.0970689091937736	0.127786696798035	0.196273136745264	0.0737194342851847	0.155937479359298	0.207473608095982	0.52096127880618	69.725098246814	0.550061133320339	41.2176276774767	0.120942550739165	71.5071002488162
LDHA	0.0961052343820079	0.176728412562878	0.212196538419819	0.216019235977062	0.240283359580364	0.135214895220257	0.466759816806507	0.855809602626867	0.493580487421542	247.767836595274	2.44941098106442	68.479776833066	0.352693448745137	267.658706527923
SLC6A5	0.0344858854741569	0.0476723841430158	0.0507966841527104	0.109208388423521	0.0855587597158532	0.0739855589839319	0.0716497881115229	0.144308439361363	0.156646035631012	0.969096045553478	0.219084068876802	4.475680729176	0.076361199301448	0.927143249966411
HIPK3	0.0908040092521176	0.102823733745635	0.142935572555389	0.125773486508618	0.342378276429915	0.106140348348406	0.62532271145424	0.446163926818722	0.462469397018348	176.7777279828	7.54793332469394	3.47005625991968	0.550681776173999	183.651595248139
CAT	0.0926514294956703	0.103250365540985	0.182496888744213	0.185224054576282	0.232548825960365	0.113434874353534	0.110662732049246	0.417148644985246	0.771043049907016	9.49138456397679	1.85023903064202	8.50459324133089	0.0927525576600348	14.4846107942394
CD44	0.0935702547397599	0.129729111756169	0.210344251846238	0.275278190922818	0.207762953487212	0.14248341955613	0.239979361044288	0.525046515766147	0.451464441685695	91.6697709347261	1.04998947067053	21.2694985026121	0.197078725492043	90.0530557390254
MAPK8IP1	0.0814019017101643	0.0693582281008234	0.176217384924957	0.153003598162331	0.184591733128793	0.0972079017551901	0.219857958998529	0.403735266081494	0.262511971905643	74.5190395116224	0.382787636776048	47.7745975847405	0.16816452480598	81.3519182767756
DDB2	0.0915188899919592	0.105878238984458	0.10550208822882	0.3623944626295	0.198909650953797	0.164425596918378	0.180724284712205	0.331432849321436	0.401172410498525	30.8486469538643	0.284184735422569	10.8988613133276	0.141237970790534	33.3602108889601
FADS2	0.0725213385329693	0.363915813584647	0.234750889883938	0.998599029983	4.71914996979882	2.97053751407463	0.143476875628797	2.23476130451719	0.137623366836656	34.7109272642019	3.94697093327903	9.97311438837051	0.10937053852653	43.7833397002753
SCGB2A1	0.04105513212538	0.0393962537186995	0.0813842289378031	0.11279510480895	0.104236316889571	0.0843129951111568	0.134828372168739	0.432633971946414	0.176233277955275	1.58679134906857	0.246699547199541	5.02953026011912	0.0813047782213516	1.63727832488353
COX8A	0.143469958862578	0.121416338044258	0.240006224529029	0.196713137135707	0.257118343193574	0.0969142448540674	0.291249172846316	0.29813057697867	2.09010717497131	89.0076722462659	0.463554636056179	43.8845451559474	0.21650959495834	98.0915099822732
TM7SF2	0.0887172251833473	0.0706875812276419	0.137444438180759	0.178378360413337	0.414421424139812	0.0666581354707139	0.264611364702153	0.260475459761788	7.00068426258957	89.9303813762329	0.591269190191181	54.5885161161875	0.183643309725722	100.420952882584
POLA2	0.0681980490637749	0.100952547682883	0.158391350543929	0.829819330834254	0.423427645488122	0.154514407634059	0.152231942509257	0.192867278683806	0.176271107400945	11.0936571787612	0.281769833706257	3.11829156048074	0.101196068182502	12.6724261204214
AIP	0.061221265089558	0.0651398760964715	0.119625753504735	0.12448409136916	0.157170174646903	0.081795118060069	0.101456555159374	0.223294570726495	0.432137993838531	6.15854085588469	2.26496686536072	32.5847329874695	0.0927962484158905	34.3146143620895
GSTP1	0.108043849150427	0.0927658884336059	0.304988053904806	0.37527030171427	0.305364387745462	0.133102382998961	0.310847621190866	0.534155503929171	0.701395509251217	298.996716724631	1.14089095759022	31.8598585146986	0.279951625689088	302.100811038724
TCIRG1	0.0714725756880169	0.0933533983503104	0.127292482127944	0.221094213904691	0.13528982215653	0.129720545188963	0.161972979728795	0.445434595620426	0.478348510604338	5.17011158040175	4.88177289931337	26.7657656978068	0.176155974774479	29.3734666702618
LRP5	0.079344289229051	0.0955945750073402	0.215847506750977	0.123323208106425	0.577512839711317	0.106530135459221	0.32343096897242	0.359374836016161	0.394124106902342	165.830725174136	0.447469623451548	32.9891395587885	0.13718450445542	168.284964643741
CCND1	0.132657172495851	0.0908502425715202	0.188122910582805	0.0649045548124725	0.349819846629919	0.168726602494198	0.231551976792229	0.327039596136364	0.910740147160761	68.3689489579672	0.599233534892463	59.2623831345831	0.265357926698254	39.0041482056457
INPPL1	0.0748807662231149	0.0703692283059566	0.145428859089291	0.11099011458623	0.205145234266143	0.10846599616079	0.231099089671634	0.273887912498673	0.436040582846927	29.1111207461374	0.461926800798858	42.8191532156288	0.184041856450927	53.9697936232066
ACAT1	0.0880093518562093	0.0838044826386642	0.111427582169111	0.0745677888243792	0.174143816528143	0.0452452905941644	0.239007784636027	0.193770819277074	1.93764789281504	10.6020297754419	0.367847701261439	6.47052641228688	0.0958580930159564	13.3248396160168
FDX1	0.0763642181809718	0.0587691689113339	0.0854599550405415	0.136597635577815	0.151700931705379	0.06690312533545	0.180318370563036	0.230920370328669	0.388419996480269	24.4324926989965	0.309002857138721	61.9360685126181	0.151823339984096	65.1017677787163
NCAM1	0.0377224625980269	0.260308851978007	0.23712166427464	0.0851208285995101	0.382271028732316	0.0664615428964942	0.614361364717536	0.597675715106077	0.559220562149888	6.26692999301909	0.443763680356543	22.0458190355583	0.110970691044667	20.3261437601577
ZBTB16	0.0573568649477	0.0641132209126013	0.380809502378671	0.136882146323702	0.130479833938508	0.07800536232453	0.16680662418479	0.508391877107928	3.89752201002053	8.69906324153749	1.25740823028444	38.7067334691086	0.144650360996686	36.9619160562122
HMBS	0.0856303402367838	0.0939510641637388	0.11677638895606	0.0464831067106378	0.23645730343238	0.093712531787039	0.458531108516623	0.275849904599362	0.780666463416383	47.6656599702111	1.10130732576167	36.3031434537882	0.217372565488828	66.1307882324678
NRGN	0.0804277741992464	0.0585835835155855	0.116964980571761	0.242424788899918	0.199794759457159	0.0830347874854288	0.257496064090441	0.432927882345115	0.317260098222151	32.7210002499585	0.410563521684548	65.0457375216911	0.173012449136878	63.4858075981677
FLI1	0.0694006785658492	0.0731514521419897	0.138297391403182	0.170983212481336	0.272853403374796	0.0598273303624344	0.129478791483429	0.727007844352908	0.999041451755945	28.5751784907618	5.14534709381482	52.3486720532597	0.114018191720954	62.4921647996355
BARX2	0.0570989689124839	0.254078903796027	0.133963473112768	0.118840717443114	0.134426292128027	0.0656166848526584	0.526803665812503	0.184419979500125	4.58592785605261	57.9610723101573	0.450837512904914	57.5390526469589	1.31739259564699	15.6409781186461
ST14	0.0903974852414805	0.0960285877952696	0.318900354885798	0.40497642795393	0.282846214309898	0.125108957832278	0.266291534885978	0.201287148429233	1.82931637365108	162.267188579015	1.34368713684817	5.78445148334302	0.13272080946794	162.154613432722
HRAS	0.0829610352951068	0.0915762253710078	0.138314916306954	0.171908786943556	0.166888616988402	0.115678651263985	0.229991236191523	0.279886818879086	0.660850929328898	161.623725814232	0.641665818296669	73.8371110860622	0.251762250807326	165.479258876281
IRF7	0.0697024666160979	0.111309092344132	0.14616515883134	0.244316730734623	0.105182890498572	0.0957594390713943	0.273525156652666	0.259874639890158	0.396034711709756	65.7986785137107	1.9171127043709	57.4617870655561	0.209499030797001	93.7357705370324
LRDD	0.0718630731543287	0.0947950043544214	0.133580854566977	0.18058523173614	0.165164087075449	0.10723200516277	0.147177414223925	0.211941556767959	0.349154711378002	54.9076578360971	0.930141281439138	54.6098408097749	0.128488942019192	83.2528102687665
CTSD	0.0986148785021378	0.159353548327397	0.273861854053745	0.372417865052907	0.187086448289091	0.125467272699299	0.259561977246711	0.559388117808716	0.482048916466007	52.6056008495289	0.649158172793792	24.5513637601005	0.242609731504859	58.628068596061
IGF2	1.70861794232181	0.0389197078720092	0.112444088947913	0.106114480736092	0.270875889169556	0.0553558830531081	0.188801160386406	0.477637111028088	5.79763163765516	79.6564691890938	0.615333821615702	77.199111303219	0.0898984831924807	50.7383406536104
TH	0.0905585451961314	0.0840017211778368	0.165566374379795	0.184596017202333	0.18355408253713	0.0969451288195225	0.26994379538813	0.320014511790073	0.318799503927814	34.5484857882171	0.416534096091908	43.9296859557496	0.221948181706973	31.5543340243338
CDKN1C	0.109862585089247	0.041910021689116	0.127258981897565	0.158912443182338	0.179932451507095	0.068582580783469	0.201057055373235	0.258873396629916	0.526414868112335	70.5418602833132	0.455085549262115	49.5406080037416	0.223560980906242	84.6014917531504
APBB1	0.10071621931261	0.0638865512867459	0.106793689302278	0.113184375577247	0.191113238494999	0.0827403610286585	0.137307213919512	0.270036066278627	0.520756318116436	21.1883747467409	1.72594575965128	54.4765992025061	0.135742598241001	52.9967768017386
RRAS2	0.0970179196401462	0.0805643928632295	0.2228348941218	0.170219760518637	0.231482353152293	0.0861797101771473	0.248394698978299	0.343821775967859	0.443715694811095	98.4663911019251	0.92378464335347	62.0152341464055	0.289556267332722	119.064951683056
CALCA	0.0435398444602306	0.0624941614436958	0.0802313822796375	0.162282754751898	0.0718229782779492	0.0740443860315385	0.0746173192170011	0.174365807225614	0.232710230165654	1.32963659280336	0.300155420517255	5.9499444013988	0.109939161235725	1.34981146038155
KCNJ11	0.112053705513873	0.0512931862636205	0.0834167614396009	0.149965957296979	0.191210855888936	0.0807283656383108	0.104837787050465	0.222900611648411	0.239967559839855	2.63537606072508	0.293890307758685	7.0774868123723	0.0655165729223226	4.89683013284874
BDNF	0.121851041721505	0.0667136216045482	0.0771583350609382	0.123274255689074	0.56891931296686	0.0932653733695761	0.194669067026046	0.255445750510252	0.196328733161581	7.23998847299597	0.129322191884126	12.0210719446006	0.107585209108654	8.97631388531319
WT1	0.0700486731816521	0.0752934153853558	0.117470554002275	0.201743640592046	0.152810873216355	0.0917024456511003	0.193660165374916	0.285280567576993	0.288447285908659	21.0554582972154	0.405375428199901	27.5535849704292	0.164106577321469	18.0531338534672
TRAF6	0.100283467123082	0.0785824714791603	0.0993492925405785	0.190438674000463	0.195855264926237	0.15308621884638	0.170904548489286	0.215210446520578	0.92451172534022	12.2972879489044	0.56001661180018	12.5140523525816	0.116653558656723	19.0245032846342
CUGBP1	0.117615199307007	0.118679039811039	0.203851655823594	0.244731781039111	0.281779400414624	0.114349926570411	0.443922602813083	0.306589832565295	0.259572371685749	37.6350856589788	0.887889896798636	2.37294479800833	0.313523274103451	38.4718815158606
SSRP1	0.107150659214219	0.117305082845781	0.339854576997874	0.252131334973273	0.585118347104817	0.11853855428462	0.468760597298196	0.285753122959169	0.233918324999541	39.2503827189894	0.366966254440544	3.07796499386211	0.310609444946178	39.8312224924525
PRG2	0.0817201239958702	0.0833215570455576	0.150037902193098	0.125576548426696	0.157940062392212	0.0866911348342675	0.215694941300108	0.310636311124665	0.31361970509854	33.9010762529415	0.372863578049046	49.3510323160178	0.137952450895583	42.4455999906143
RCOR2	0.0885369886918615	0.0651289414307213	0.145455397168158	0.167671050483085	0.381740983981856	0.0902494848958028	0.334850781562768	0.435973917602416	0.23874390859666	35.863136604459	0.237433273442274	54.0913556950942	0.152036589792056	47.7568071237733
SF1	0.121042063117129	0.0661015120658057	0.154588548546606	0.168699160515905	0.205757927212962	0.111034623774574	0.243456185222461	0.327084030234136	0.629108832824079	22.512588941604	0.873671476832937	13.4023144067124	0.186984341277379	26.9820803793296
SYVN1	0.0540676338604498	0.101058697384727	0.187245806088963	0.158375631930552	0.175787222386438	0.0935780383253351	0.215840587089589	0.289220837932946	0.653952709686646	18.810734636777	9.5910912591687	18.9211217577084	0.282845329484341	30.3782026559134
RELA	0.0669893404984571	0.0923976902341871	0.178541140666491	0.144431278620122	0.252438731961457	0.08868119435234	0.358405962351596	0.431602799849681	0.329415840269138	54.0937275711294	0.597187607113856	15.2064575699052	0.290327436466445	56.2645661586146
FOSL1	0.0655554765839134	0.0969110372221527	0.179781335856954	0.130360389256543	0.109576998632844	0.0601354059807152	0.961471225465149	0.146608154870069	0.523400986963494	61.6421324050703	0.20853090353705	61.3772261123016	1.42319991517882	4.46343350744618
CPT1A	0.0613938214286148	0.123219778000703	0.440541184819616	0.120644407760413	2.60160278899718	0.104208314109027	0.411693221138508	0.369284839133772	0.398906291339464	73.7865381837884	0.479832481218054	9.22795363365415	0.373280997629063	74.3787008448393
FGF19	0.0870747723334999	0.0875951925627256	0.106457509417744	0.170635868682624	0.327835232728073	0.0964974410712208	0.211611777132798	0.53505423437605	0.25572929751888	56.6841957410859	0.39824822370194	64.0435503441804	0.112765819230368	65.3190408605427
FGF4	0.0757632230065962	0.114209043060238	0.161113402093833	0.163099907184822	0.134228014642294	0.0752368382340266	0.224742086936356	0.220278368071938	0.467790520996094	61.9050445134022	0.724844588886726	59.2175202452032	0.167625093213389	78.8176631234571
FGF3	0.0645104500263368	0.0681682997316361	0.103734299768629	0.161677394352602	0.14181596880967	0.056497463879076	0.178745659038319	0.209481437162189	0.367383053483761	15.8908063731456	0.42812078469824	24.7159582354358	0.159425235939579	18.970888888496
PHOX2A	0.0741030943882812	0.0576350905128064	0.13393927620464	0.146232292323258	0.175913452723742	0.0838130285414523	0.147114278476223	0.212894840189219	0.415516580408229	35.8416508242129	0.499277452306028	45.5219006274623	0.103665625048006	59.6239103305747
UCP2	0.115152082263821	0.177968136584759	0.56057450523064	0.37385739011705	1.23321882981983	0.314930461987074	0.134003832917792	0.696405898708507	0.316272523748331	7.4407155071749	6.68536316312953	99.9917673551099	0.0685362781498497	103.657897843864
PAK1	0.2305168299707	0.105102306568084	0.185299398840605	0.256553370417716	1.01566273314293	0.105155740009454	0.646613302227739	0.569260882442593	0.154498803992237	67.9998846343148	0.269240721468124	4.06670318520887	0.182591012781384	68.2397193611355
PDGFD	0.0584916325137217	0.0441947002480469	0.0846671757710132	0.109896337145477	2.32855225691076	0.0362877202264867	0.21336000292914	0.483158244643039	0.96904492328255	48.1166060472736	4.19882208001749	53.9634122755454	0.0685731067059229	62.0953849216195
BACE1	0.0678307712539183	0.0738523467515716	0.279144200504593	0.123327515337483	0.265098949362843	0.0700757413756971	0.984421553223826	0.677250640414587	0.768753877479804	133.746401921914	0.483919533509929	76.5601219822835	0.146955291899624	126.979864523527
H2AFX	0.135055539445265	0.0787957716862458	0.148382827474234	0.189310332574334	0.220580522701673	0.0597076280549279	0.171992242809116	0.22020525448745	0.429045519367734	23.7968946151615	0.433459930069945	19.9047226335266	0.156132872236619	31.1922389638058
THY1	0.0780267424291759	0.0468237067460932	0.0953607513689282	0.116267117326998	0.525918382824277	0.111653150049705	0.211165675149866	5.16304863607081	0.179324170948408	18.3185007012278	2.92838390751379	43.7868568398751	0.104466402087645	49.9548634984419
HSPA8	0.124464336797322	0.093424642620895	0.191242821059735	0.177975718978444	0.280937515750069	0.147709438687511	0.308422190806843	0.461785847277911	0.718914763051775	42.926008626165	1.10735977550147	45.1921775473038	0.271783304950348	64.4802669425833
SCN3B	0.0473642732267912	0.0778231182748183	0.132225705494357	0.0961358714500781	0.179571851558812	0.0556946804512386	0.258592504461267	0.3032802311307	0.635369318775611	26.4670014678829	0.24375044968809	39.1963301040246	0.196782636572307	32.4827653671405
ZNF202	0.0670199470460507	0.0645057321128533	0.116472629176892	0.0836557904349437	0.219947496956113	0.077928184102665	0.260200109236048	0.213180782031634	0.294451061285753	39.6210163145833	0.604573946653213	42.7590375751584	0.171135978960941	60.9453743030848
ETS1	0.097061189343223	0.110598551175665	0.219574158280655	0.204864907388033	0.161597447579161	0.0897753590375529	0.206909176651031	4.0947627389469	0.247817873373896	88.7143981644357	6.4117299037856	13.628845408585	0.266449590412972	90.7491603663805
B3GAT1	0.0620210182313559	0.10158092064976	0.0918281391092916	0.123714736456644	0.136633947885601	0.111899108431801	0.13838057013525	0.263968359228806	0.325092330274677	8.06560937463446	0.432133328256372	16.2320036009082	0.14134402306508	13.2002688796508
CCND2	0.31693422681632	0.894870102889536	0.625785350126768	0.0768199546459472	4.89801416325895	1.17308468594125	0.415308766341664	1.5125298916946	0.240723623559915	155.741082920491	10.1949325390743	32.4573405315751	0.0785522352374749	175.375058722617
PTPN6	0.0834831116927727	0.0821414546160704	0.113551324744529	0.287752421318964	0.205931829811758	0.0802003897300257	0.14801297918324	0.390529533350351	0.446872172763635	13.0303416954109	6.13136929778768	46.9491149377681	0.112392123987907	50.6822769517486
CDKN1B	0.133864501419359	0.0793545854227691	0.190312119424096	0.593127896154471	0.98041113983404	0.193189391175004	0.16530240210095	0.486758986235507	0.373380743255502	9.43713769897016	5.05332035937015	3.33001102015818	0.108484610470856	12.830992156961
PTPRO	0.0291010510642132	0.0525910335012754	0.055974835430266	0.105818329708384	0.0624871648018617	0.133512293894487	0.0764159873754505	0.214110833279917	0.10832673364733	0.839262811103937	0.885765319782398	6.35595783607911	0.0723149362591079	5.085679211423
AQP5	0.375607588884124	0.105805619317241	2.95400418421449	0.196240160170088	0.168865613057969	0.0834626912376376	0.241021903892915	0.234066440105037	0.726224405266157	44.8791202093094	0.393379172550864	58.0179804480363	0.151023306491292	47.7968514432752
SMARCD1	0.0988080554521366	0.0853632828220124	0.15667372744366	0.152186993537656	0.208437963052301	0.136528298293162	0.284349367264323	0.419719701723246	0.29548849622096	27.5841978113412	0.391130120938174	9.39169005025974	0.196392367186933	29.6739056962951
KRT18	0.137152007292064	0.132781346641927	0.470096957612744	0.483571488410137	0.587992702044877	0.236803035450279	0.091258068717384	0.37258521857668	0.506725416039572	184.419073452132	0.375379181073913	42.0440766391258	0.138792743408412	188.102880087593
IGFBP6	0.224808115885456	0.301544607627946	0.296752910335436	0.0877043049547025	0.116992716940109	0.0605043012460688	0.669530094474751	0.259056648716237	5.32758108097147	59.013077839883	0.291179664766493	59.5835405144838	0.647343475927167	7.65011640838144
SP1	0.10234736645446	0.116783291888774	0.134324312196858	0.426699008968691	0.238616072099617	0.155041990502757	0.211810268683539	0.304844465519994	0.782775854784412	7.1960844613945	1.09816618382445	3.3442408112368	0.119484521649912	10.508933222621
TARBP2	0.0736671156289917	0.0828589370512355	0.156803158579523	0.17128852958106	0.346873296634739	0.0978398802073879	0.19672633003574	0.369572373057716	0.248825074592852	84.7464206188618	0.321061455771774	50.037853611571	0.159052028221557	99.5224748623083
HOXC8	0.298126918639719	0.0930772421149945	0.12891634733996	0.110871092300377	0.194727479896706	0.122793721532169	0.176973680694477	0.218764236200689	0.227867100731361	71.3874769642578	0.357625088619562	46.1277594114281	0.176613291801352	62.1194072890725
CDK2	0.0602195878247728	0.126282921889253	0.103846057633625	0.837947075107674	0.189489580919208	0.159631028413501	0.291479918284193	0.877130451828769	0.127578997643181	28.6663179710493	0.399135776122659	3.78536914892792	0.21611239221661	29.6718034339755
ERBB3	0.398944101403083	0.183501433572629	0.31230586868541	4.59004416540906	4.4792539927518	0.0888850867261863	0.453489692026984	0.267819511322124	4.63788899942119	67.4070838540953	0.470477068966815	12.5011469090486	0.129818746561463	66.8801991889306
NAB2	0.0975500521903308	0.0762924164572252	0.153605353799073	0.139316516037936	0.301342574068094	0.1151649746161	0.255559556443724	0.401496753741255	0.246351999512378	84.7104640390345	0.481937935496742	66.4731104413701	0.194085163932541	108.54949545549
CAND1	0.136384532069831	0.0972006552760846	0.241244867489994	0.323715886093416	0.431201366718083	0.111776181366879	0.480320605425844	0.838227184626042	0.251136144982046	32.2574458424105	0.369509196242683	3.07842062434606	0.188728467508369	32.9653582467293
MDM2	0.0994618209704813	0.221174962848348	0.1572033259341	0.715754840197741	0.207798190806572	0.434638719402937	0.210622254322211	0.407242165812464	0.355480925551137	15.6554350052946	0.731036755822161	2.90331441693984	0.148322144956737	17.3544020596051
CCT2	0.189403815571477	0.232325462321979	0.259702222706877	0.146448927802441	0.477421301450784	0.118933676765345	0.770807465248952	0.864732861805998	0.191862343264406	79.2157215348131	0.372138728238805	2.23225969273987	0.466114257235366	79.2466638969632
MYF6	0.0430760717481946	0.0519377425800713	0.0812665209387788	0.094035972550723	0.126481667560268	0.0807104322400253	0.180044214071668	0.221594639785088	0.381986515637956	3.06076691511263	0.165880965035719	6.58442012587088	0.0821753276523242	3.27636932713536
APAF1	0.0817392669911439	0.0615124198893518	0.0940904361268858	0.152277967465806	0.121761014851112	0.111738174833041	0.104571830229091	0.361257082126738	0.334452213783054	3.48482515769805	1.10522636855821	30.2690446587294	0.0700628012041339	30.8946858197842
NR1H4	0.0267336778744313	0.0303444315984244	0.033919434401971	0.0566813631350718	0.0475037035186574	0.0596315161485528	0.0577705504162183	0.0822074080229417	0.0898335082830475	0.523726665398816	0.150775754478552	2.98401546921479	0.0589717028827161	0.697250408209473
ATP2A2	0.109697462132217	0.106279076213129	0.162940877768881	0.411796460821355	0.399842204590173	0.0970384734172559	0.295017846357664	0.597042753735305	0.660372745071217	240.377214652168	1.18859313201309	9.51417078791516	0.266116003073276	240.389126235739
CABP1	0.0703036945583014	0.0635852636498558	0.102268701452688	0.126686559822002	0.153567959500087	0.0743237369951082	0.19024795674571	0.281062425191057	0.264458734240563	24.8357364665102	0.288726002029896	40.7308659648665	0.143038703563333	35.5700879184911
M6PR	0.0799945888065875	0.117195791444019	0.183013729298787	0.291085918085317	0.24397110805793	0.173164215216643	0.207561009714344	0.809178123048041	0.225231453920668	16.084289829234	1.27949947273297	8.49561999933421	0.155482762123319	19.9115575223917
GRIN2B	0.0461072341858504	0.0658479689338943	0.0780353597393757	0.101464672649467	0.0813930145349392	0.0719814595086334	0.102125872040346	0.19723177939007	0.216450111612649	1.42154302543562	0.593534007146163	5.42543550286791	0.0855183726749727	3.0455076522295
SOX5	1.78397015415185	0.312472182138445	0.258529659777421	0.110264508754996	3.54983128857111	0.0660541428166058	0.245030028651331	0.294280723902574	0.91122065733248	8.88703201302731	6.12233499380391	31.2120108971954	0.075182934855234	32.0977801214965
KRAS	0.10706598277226	0.0982528723874026	0.0918100978111567	0.215190803350692	0.253790653850371	0.123077196570173	0.198014900312157	0.366311189074004	0.374357667038881	10.4043353995475	0.363823912124171	3.95044891564589	0.157614329577789	12.3262563988844
VDR	0.0411830729793185	0.106909663920462	0.195421118102455	0.205577782007134	0.0561703638773331	0.0858191587727846	0.255028314357558	0.660134502383451	0.270597609092701	43.6070814558723	0.549157133549134	37.2395579613364	0.292496947062003	25.3282918008431
RARG	0.113905914124743	0.0866445271726355	0.229640917422058	0.289978715252612	0.15024720467124	0.126182174651785	0.291548472916027	0.197788448077706	7.17058757679151	165.787582323347	0.603860048603829	15.5232183606113	0.127636753607902	168.216147476785
ITGA5	0.0525367563422872	0.349582644677177	0.193444092401597	0.0981949082104562	0.151210707810909	0.16113148135508	0.207979331263721	6.70001953840795	0.242337506774442	46.324609664475	1.37977409162611	23.0557595190354	1.13119324955845	38.766195137695
DDIT3	0.0773043826665576	0.0769173451948511	0.248952170837057	0.32815859526599	2.86363208176507	0.0836471181049655	0.428012416166796	0.638103811193141	0.162784828571917	104.552357014238	0.439159089054112	60.6546017309441	0.135350502980726	124.551975076199
CDK4	0.12091377579843	0.115680189435358	0.183132712401486	0.178221174766882	1.03562538719562	0.141898390924862	0.377855765640729	1.11922351624492	0.183448228417768	26.9905835995303	0.327538456148932	9.79267001262023	0.172808704139164	29.7185237671462
KITLG	0.0429874725021213	0.413919169698867	0.226104211054364	0.462968469792071	1.89056859279325	2.15330861850307	0.894855542206523	0.771517431353647	0.194329840462586	14.6968832019878	0.227395382079795	2.15320636008296	0.106018230321156	15.8708805350835
NR2C1	0.088734701259373	0.17114650472327	0.289019572760714	0.173053435948365	0.405916016039124	0.0889740526716466	0.600199364844659	0.406728278039264	0.253376124621512	12.4034884906263	0.573542295199352	1.00832075378247	0.197540479812093	13.274412324028
CRY1	0.0897889413724574	0.0754876416299112	0.0879035241773447	0.106325231321819	0.203407673086992	0.107058171746405	0.273375394900116	0.334163798059665	0.235507918676527	76.9868372105215	0.612319731367613	13.1267787214858	0.175984641529087	76.8581561975696
CMKLR1	0.0641230573616231	0.0632667535233873	0.137292625941621	0.364798041264669	0.240943875364754	0.131047363600071	0.134441085240086	1.64550876398581	0.244531122258177	34.1319064486988	4.4510200407119	64.92837362218	0.0889989082927567	71.542171273318
HRK	0.091942305554043	0.0970427594707116	0.164731256415142	0.247156544293579	0.206156787672071	0.099975309627223	0.184003205124445	0.351268715044042	1.66804993299045	33.8901468303696	0.736334616390054	66.8672055620099	0.127433353210892	81.8167945156312
NOS1	0.0695580042969897	1.87739001386475	1.1887976351845	0.113591074419005	1.4342669740846	0.0541459013828048	0.16612990707199	0.344329046356402	0.189835891360312	42.5270065793027	0.145123223950375	42.6230912217269	1.71999158795631	11.5154210038672
DIABLO	0.102423003056866	0.120671676673925	0.237249745680745	0.238960319823581	0.575129233321824	0.100631696708879	0.558890130709191	0.644294001168589	0.213446415320915	73.296274218094	0.387798194870156	2.8080240829175	0.387676621040306	73.4073163930059
SCARB1	0.0565871990193645	0.149765320446266	0.13064042456268	0.0880600082322635	0.154007857158348	0.118892692254178	0.162077607798498	0.212840109442292	0.396047851161553	5.78563413564651	1.79215459475742	55.3154123231742	0.305387800673992	55.7233752747298
BRCA2	0.0463893731544632	0.115238081687534	0.0556085519723841	0.362170991785986	0.159856840664207	0.0928392957770061	0.08558999389725	0.354365389177496	0.126771425908836	5.88977339332927	0.358880163670864	5.07048155202276	0.0837532773726984	8.63139721554495
CCNA1	0.0498609297555958	3.43356356326471	0.280069376118501	0.0563618696533759	0.332485754107324	0.0566931415726883	0.217474194919358	0.557170343248315	0.132034442759158	5.59660538633129	0.186451518709928	8.10350460002944	3.11950761161715	4.30385450225728
RB1	0.0991171166690638	0.154775786217739	0.172554346127702	0.407295614555476	0.234213793069094	0.23582279120626	0.324884607495945	0.302415919928002	0.24837807306544	9.05189668607144	3.23976105655164	1.3929346675981	0.271746447831535	12.2520935255439
KLF5	0.103254544644157	0.0951309463587999	0.170197661747231	0.423484635208091	0.391830545040907	0.132227645937681	0.19351315767683	0.281091764317104	5.15033473476052	155.118904844026	0.819691403804869	49.5833343975842	0.141582794439911	155.505960445434
GAS6	0.0598491153366719	0.106596713735115	0.173760045739492	0.101294267244299	0.186566863192636	0.0971934086276007	0.806129947891483	0.516456083621909	0.501532659920526	177.701099430965	1.73644086761127	25.9390877212654	0.292583301243832	178.912141609103
LATS2	0.0737591764951677	0.0716539635930665	0.166703270729675	0.114223620865111	0.112635689236028	0.0820355962352681	0.285566215986443	0.422468410695062	0.824171439530363	126.516375939497	0.625759142254065	74.713692510465	0.22201299204799	144.46368963063
CDX2	0.0817360306059313	0.0921129330328787	0.167139199138714	0.198316628718227	0.241386880624432	0.0922140617790311	0.203280555780824	0.419028476193765	0.255337118228558	27.0098782896994	0.445942973474613	49.0176580751977	0.20317308719119	43.9569390507611
FLT1	0.082241907711877	0.0994528086588062	0.119627498852314	0.139828488076408	0.79873470702767	0.0643506665442931	0.271895020201144	1.66177598631274	0.378752451026372	34.5810500679548	0.24083021413351	14.0144117071671	0.088049216819445	37.4485427778823
SLC7A1	0.0701182995564892	0.129586108267061	0.199287253413969	0.283814483174371	0.170209275348565	0.0742548249353569	0.237578887966858	0.198761986543979	4.4211569038346	94.7633233288617	0.735218649386387	17.0212184609632	0.174504463892645	94.1420343545074
TPT1	0.213238952763641	0.0960794574845522	0.201293728479346	0.118274502544199	0.191036091323303	0.0780599205710055	0.287108160915851	0.269347526683926	1.68727069703823	26.9404324104312	1.05649915174597	3.81023848264017	0.322961853192858	28.4146779302329
ATP7B	0.0586180553218884	0.0649966657062435	0.202520843479143	0.129692279887213	0.144692740731738	0.0815734378411465	0.157556444957524	0.365292184172566	0.174948011389259	5.35397033536396	0.223625676147208	10.3440666330695	0.0976920933840265	7.35873738477046
EDNRB	0.066492224265297	0.0509802523684863	0.106826779257617	0.0842770568974434	0.23117551268958	0.0660926793297426	0.216324946258218	1.82477257231746	2.47306044835432	3.73309750836427	7.27250386060021	55.5133052495368	0.100153460900787	58.8381093841906
POU4F1	0.0535214194237988	0.988147316661338	0.113486151372287	0.201912165488147	0.270067218737421	0.956918353035813	0.173365107834188	0.220567753365683	0.235257579131684	28.8399740981102	0.609439971893026	62.47457643564	0.0967712617025094	69.0466009300996
IRS2	0.0588684595728031	0.191369193093949	0.303295939540789	0.0828565727529347	0.257582413616559	0.17283646427144	0.117381310103228	0.330251749110105	0.43611221494627	87.3140853126201	0.938031530031587	62.7716470057588	0.337333506576769	113.256424796932
MMP14	0.102865131588117	0.107140047392051	0.283418547401894	0.83344576799551	0.258838397297094	0.176275854007475	0.371172400234744	7.95979929242762	0.123344332891017	44.5269134957801	0.374232504673375	5.55983294806986	0.307653953442207	41.4481243840817
SIP1	0.0729670671519272	0.115570177417651	0.0852702195765219	0.073189030599789	0.148603336772755	0.0390746334221667	0.144822386574666	0.160055691367871	0.231954819470441	37.2447691099978	0.220471469241433	35.330551234032	0.130693005596333	53.4982755908313
MGAT2	0.0653549665329506	0.0663967265036421	0.105951795814974	0.133439777810983	0.142661840522214	0.0767615762933931	0.193427901788398	0.313764268203711	0.195136706461805	10.6136030806503	0.415703578280731	10.657318609314	0.208411343729862	15.6749558358649
HSPA2	0.0789637280936373	0.24386715223657	0.192052714789489	0.78837283624088	0.141936975069144	0.0719587315766589	0.215088050762161	0.559793744803157	0.284699369872886	19.7074399047108	0.248536281158618	5.52668270428234	0.268048705996443	17.665508469882
PSEN1	0.126518846907272	0.113967828272567	0.162080084602537	0.256077028162053	0.329701705946012	0.0798621479187355	0.316116088080254	0.547796338527467	0.445193291008013	105.265491316394	1.69615522686556	7.10719772476806	0.385992958545831	107.019615999141
FOS	0.156190094499287	0.12905569756711	0.189787713786935	0.20438775259612	0.882600038841497	0.0324624345597808	0.162300624964237	0.581761590706772	5.31846202516104	62.600741933031	1.82446642266911	5.41744465526873	0.227201438126435	62.451337367186
TSHR	0.0321323685045261	0.0393478421371493	0.0596184401066655	0.104383756498413	0.0606521361387374	0.0502246997942093	0.0578375596242144	0.207744966131411	0.114319961569003	1.38873642338103	0.727054270279852	4.16825449121501	0.0515588858987855	2.08363149219578
CHGA	0.0439744517808994	0.109873520528866	0.233738005981902	0.174234979390246	0.124564702225179	0.0603813760235674	0.142754640406229	0.237692501619536	0.263403493060052	9.23146792528889	0.23583970138061	21.0457581167641	0.144500925394507	18.6050711029444
BDKRB2	0.0703846222393306	0.103315756659995	0.147171674688194	0.508517780400566	0.118383510830089	0.0511257837213122	0.31278678530063	0.325173469690166	0.463084625978679	48.1547238916091	0.165367147496401	47.7003735823219	0.205370219836821	8.00978582959004
RCOR1	0.0740163238563131	0.115855366090674	0.170211600248562	0.214307768262824	0.445603813199517	0.0609334009211954	0.429051766405763	0.322919826272049	0.821198070574978	67.088316019142	1.64178197723679	2.20005109352458	0.426895141859269	66.7317166897632
MTA1	0.100943805381845	0.0987158737648266	0.153940793981866	0.139415413674624	0.31561842020398	0.0615083297481667	0.229668970951317	0.33924055871186	0.385728393907341	79.3033698239381	0.323873275353134	15.7243355437489	0.225153682869778	81.668597287334
TEP1	0.0576111994195949	0.0799370209179008	0.134570463381911	0.168647301559892	0.110509318445634	0.0952336775027753	0.122806966626889	0.357829643831143	0.407930377875095	12.629262569315	1.1406347890305	74.5922977473687	0.163459606722207	75.3359810970509
NRL	0.0741962000328958	0.070443253850074	0.152296484291284	0.233080473054931	0.102987041376488	0.0629627772757608	0.320867469405156	0.237463918956974	0.233605830410991	36.8483292749594	0.582404666812565	59.1772589256901	0.182296172675583	58.0659218878504
ADCY4	0.0898481567823193	0.0676335727640391	0.124565808991647	0.149357007757773	0.200597055973534	0.0925511183225262	0.130617421437012	0.350478758828026	1.30149666099112	12.4354176010251	0.617798433915189	50.6438328925402	0.153698806332725	51.4123800309109
NFKBIA	0.101805225971267	0.1225997701474	0.176517015894469	0.330835420536443	0.157681199558449	0.138980480111755	0.421403243490434	0.466340695284384	0.300025348268486	59.9079442336632	0.83687825194372	3.62694955744754	0.701020105225936	60.5943324435847
FOXA1	1.70778876917127	0.161923467367973	0.357701946617036	3.69784383487047	0.901076251753897	0.16012593427685	0.141870777438591	0.242384152242741	3.50143773637326	19.6021414088116	0.289303387238516	13.7141264060804	0.0856608238212352	25.4593530598707
BMP4	0.323858335546262	0.0539379620357059	0.151647781231502	0.0532091021332286	0.691521493069289	0.0393851935984249	0.136342695735714	1.01507488051552	3.31464574456277	45.1480985394996	0.719134132885571	44.7391658485597	0.10862356376009	60.7518143851368
GCH1	0.0625405171766001	0.0427977132835521	0.0467609441530693	1.67732473512359	0.0844179757183121	0.130869048043933	0.102853463716967	0.179272544819202	0.385404023529274	2.60126076589915	3.12673176850467	26.5647214106542	0.0547976981629367	28.646215065215
DIO2	0.0958372794902338	0.0668211947599826	0.122972922554075	0.0712690479884937	0.215192917751652	0.0355696302410737	0.160020270814273	0.394542291472433	4.01737903662053	51.324031722854	0.484857113389982	29.0737450732962	0.114492924693011	58.270816887872
FBLN5	0.0591511922916829	0.110548270602155	0.14029337378338	0.0618702173457912	0.167435098716366	0.0980575368149203	0.12786330845662	7.37856587744544	7.58761290455114	8.81895060648505	1.87878404690593	48.4655159081813	0.131242524917235	52.5576961803421
GSC	0.0840825889044949	0.0720879757515903	0.154990803294087	0.1536554720737	0.206271843139367	0.0644382890390815	0.210133477038015	0.386521629678311	0.378335647542435	71.1012805906602	0.40269759329762	48.7132004914318	0.172325408120556	82.9644476101901
TCL1A	0.0391931164256691	0.0483096019625411	0.0626658868344671	0.0530026235496893	0.0719999499461209	0.0769953881584508	0.109948472728946	0.0996928665291613	0.884946817740444	0.831316502829857	4.86918493337657	6.10113726305803	0.131357495820028	0.732262584937804
RAGE	0.0779315716248585	0.0610223557180227	0.124097962749558	0.227263509947008	0.235669068887085	0.0867674360719249	0.179568789593289	0.224226721074469	0.236151706391124	50.527057130756	0.155351480205959	38.4517725079046	0.126531198529899	32.8493595376612
CKB	0.121348553191533	0.0882756893124748	0.190627651308018	0.159570698812589	0.725350228057295	0.150383901722041	0.754950489368233	0.201881716813835	0.27797577038003	44.2214986438842	0.3150472550128	18.4688799820655	0.152375675818522	40.0497678469061
KLF13	0.0808996634446814	0.107172392933957	0.153675883116518	0.126544197367041	0.159474768239261	0.0946871214892801	0.350068243426458	0.394664080334585	0.400580387125072	54.8116917369354	0.50780477714588	22.8298763341161	0.247345546072277	59.327990478765
THBS1	0.111346069143237	0.23630839078319	0.263315612679115	0.0908023336748228	0.185452593903914	0.152172623298188	0.538857651134792	6.54168857427653	0.329084342607901	32.7166559852025	2.35920222737992	5.73584864079384	1.30206817320768	29.8752314697079
B2M	0.0911292628273388	0.13625787482955	0.425788617545663	0.364907831491585	0.188742280350685	0.159609848246209	0.221192843409913	0.741232709834928	0.302751599347425	12.7196771381913	2.08092779553126	9.51895819144929	0.157410759509315	18.1392330419764
TMOD3	0.0644625720690519	0.0792269681457056	0.153894942360127	0.23969194704514	0.136209499013199	0.0494064233475653	0.51233489308747	0.586947538002242	7.1892645748005	87.327056311361	0.649219690355947	10.7595866686601	0.441132459774993	89.7829639794575
LIPC	0.0229462044733867	0.0338296679226933	0.0736664777323922	0.14353607597376	0.104568350493112	0.0664236105770108	0.128785480135126	0.203480391044817	0.127737388995954	3.50052876553635	0.162243838750906	8.12941924805703	0.0805980543071975	6.57095413942099
TPM1	0.141964023444705	0.190423591253773	0.422712969264438	0.124329531451552	0.360374224226019	0.114692412078901	0.769802541882866	6.4760966916912	0.644611456067865	214.029384208581	0.849027955340585	6.77794598840131	0.303239512185746	210.221283802949
RAB11A	0.119998468543585	0.115063352523596	0.198904043497602	0.201152951690789	0.151829386880715	0.0536096017188561	0.244527058468469	0.331001885131233	6.8363668589323	57.7093472100063	0.454561594160501	30.9653199548586	0.16646559207684	66.420790023408
CRABP1	0.182479097177584	0.142591375486848	0.258487524919571	0.0683788192744346	1.56919207202065	0.175396981865345	0.187161259768665	0.207210787304522	0.383680765323809	62.3943200875843	0.184425750534521	47.4928952949018	0.168516342155046	75.9183514562433
ISG20	0.0548914373786494	0.104211718288536	0.170274347033058	0.178390252670103	0.0783092745216294	0.0944469302857056	0.141567735230647	0.204171934494588	0.283683246664147	9.37545872899663	5.07811058569416	48.9982214499034	0.230206924918488	50.9443501936492
IQGAP1	0.127354445803537	0.132885035936058	0.180978070096253	0.14820248844147	0.254193499055994	0.0763556760330418	0.349141144569959	0.639889619184436	0.871316259480076	61.1911511589076	0.630394777545086	9.87409509606883	0.416655560678164	62.26622788276
IGF1R	0.100605474689935	0.173205226996316	0.645109004319834	0.146639286771815	1.77344418365073	0.0852410192199351	0.30969163054244	0.954757467183342	0.21241893174201	20.5859663612467	0.251781134359646	3.06231961988795	0.272117487144441	19.2863680935245
BMF	0.0528161550155962	0.0727356105019706	0.184892912130483	0.165580207078891	0.229736080013205	0.0932268880910951	0.146202143171585	0.505677363970789	0.262901822840999	7.69822214559372	1.98294640254496	66.9028921879588	0.0789173301665888	67.22969120139
ONECUT1	0.0992846576158786	0.0909460475295763	0.156766168051281	0.243710719466812	0.196127468034484	0.110804535918545	0.184733919039626	0.358020200595621	0.339678137760551	68.2189670685016	0.379236564102299	64.0792406600379	0.173474247270616	80.2083587994213
RORA	0.0739051369343073	0.0757351881058104	0.113803217078113	0.381638693849837	0.137677295317089	0.0779243070529621	0.0989053560660561	0.452187888558712	5.62016703323937	17.7489332751746	0.65491724500373	23.447541010232	0.182525757238444	30.6623565568532
HCN4	0.0770304761593138	0.0630223611121073	0.140980255578379	0.149691155524408	0.166560436218542	0.076709142378625	0.192831364668606	0.265384476642862	0.22480524311069	39.6437476234629	0.398905981727518	55.2603133553934	0.149312750869068	50.9637047108408
CYP1A1	0.0319368476107966	0.049799846944586	0.0635317815030471	0.0712486858119699	0.0675533573755793	0.0807506199315982	0.0920120976398612	0.127171361503381	0.478585655604117	1.14190517032381	0.205218098279783	4.56403618381807	0.106094070729232	1.05900179795966
COX5A	0.120332912373323	0.098907670402016	0.205783170646066	0.236181149667711	0.215471942197906	0.109334987602404	0.266409441207544	0.372081858209579	1.77274096756344	41.1977766077514	0.581303426556681	18.5639630092865	0.231289463605168	45.9232578892221
NTRK3	0.035647714687386	0.0830999463681908	0.0997011753123937	0.0926379426643986	0.196011152753542	0.072105071381878	0.0945910065772123	0.216757175002513	4.48415386824993	9.86418189421248	6.17380046420409	17.09339412652	0.0870974247119697	12.0011880203696
ANPEP	0.0798916889822799	0.0842569677234831	0.121459606871157	0.0956023358183852	0.376890389640409	0.064998647116597	0.129426889582111	2.26351607117136	0.385745862002553	142.701047087123	1.06249779726574	73.7197184465612	0.213522980961946	170.010143781142
PCSK6	0.0707190686294819	0.124196810024067	0.179722881632915	0.129036749097499	0.246464715729296	0.0715078572074178	0.28337472829572	0.244370155805962	0.585008116833946	46.1304663423428	0.250851231883102	46.2912304159489	0.272125345502904	9.55202924540497
SULT1A1	0.0701447548199101	0.0511471664939324	0.131211885554071	0.137004475681885	0.151329395044794	0.0655875174356299	0.18791721998948	0.146327074790264	0.476615029179464	9.33404462428204	0.409430465919212	46.9618078232785	0.129288976357112	47.9978818560912
SCNN1B	0.0689014108903821	0.0674149565493145	0.269921794870288	3.77524994219159	0.186003916539773	0.114478815125982	0.3052681644712	0.210161349295716	5.08196377447402	92.9326328262612	0.581018252122283	70.0532294699522	0.296141986758066	98.9078626470508
PLK1	0.0554466228497881	0.140153646766422	0.118530656714768	0.302960859660711	0.251392924558504	0.0697307687202787	0.253283600694192	0.496778705776717	0.183093808540548	26.1868656207854	0.299132983450634	9.97923475206518	0.17172959027585	28.8199452081762
IL4R	0.0555363107175593	0.0900712443177972	0.128656828939687	0.851017570725411	0.100572230965652	0.0672012264653824	0.134840989785848	0.246885156117257	0.302563680438588	37.1092846030352	5.34682425453247	26.5142088210202	0.313147427810932	27.060237719822
LAT	0.0738083080583987	0.0985589196751033	0.186623983657504	0.336596501220324	0.200936901783198	0.140214613334078	0.188007155337628	0.293542908152537	0.417649641607816	22.9088079262424	5.15236378556945	70.3383759353726	0.14202225464278	72.0580157492554
MAZ	0.115235009503361	0.102658771568551	0.139190026479502	0.154693147472624	0.319341631775288	0.0769214947285529	0.358036754174225	0.474499050455198	0.185263931162981	35.4581245230914	0.336071284985445	13.1563572675575	0.259703803002547	37.9021132424156
ZNF267	0.0956514800798523	0.173399770288338	0.233290619637118	1.00892852475259	0.573854823723367	0.179890243143271	1.04154750109671	1.15692913787176	0.126946710171881	179.667649384551	8.02197996088612	1.42746400343488	0.540069195039135	185.911944883217
RBL2	0.0907022373263333	0.104671139937535	0.415718216810502	0.296642056407071	0.399867769614934	0.07910446502135	0.237666508612126	0.326877925054684	0.391114024658227	3.86083707866702	7.99539823283915	1.74817471874616	0.150608803869328	10.0837778826652
MMP2	0.139522764493883	0.0779462547932692	0.413646428055591	0.0577932653997683	0.251987435658373	0.0609836847147563	0.348534211436223	6.668388544187	3.05676170646558	42.9097376015242	0.661883968787769	28.6895663761287	0.275982027048011	30.7835510231607
MT1A	0.0415843419269739	0.0793552013086089	0.274668528570493	0.1969887043099	0.192747753100946	0.11275371723179	0.355111993267229	2.05926985800209	0.383713322286378	93.8843846768461	0.401296964290588	57.3020734537717	0.224123518288272	74.896191850336
CETP	0.0456531673092779	0.0555542590273515	0.0644953101781808	0.0972413558385651	0.0873267795027142	0.109217492212584	0.107425526453574	0.206248270994754	0.252248632422352	1.83671355577027	2.67590794868829	6.39942199883398	0.0841290108006643	3.7242542963999
CX3CL1	0.0662388800780847	0.198055484505039	0.310319203098662	4.21741719081544	0.152933443501201	0.235034841293414	0.181937011484932	0.29795163272598	0.392033985947804	27.2347190872618	0.625147813003387	69.3279534610531	0.136471379913912	77.6744974197841
CKLF	0.0936189084409935	0.0974618781944756	0.336340729448714	2.37101948829672	0.0881157036113207	0.116164231814464	0.142882253279939	0.875677497326374	0.143516012116356	8.31929078237777	2.99325299102439	1.25515632461458	0.101147368446196	10.6366883194709
CES2	0.0736824077504216	0.0910491259506958	0.266292085630215	0.354578180800025	0.114982789904612	0.0687655446998256	0.460868542545834	0.243291817142057	4.96580802951786	70.9041244834829	0.636647025954833	51.8936808368855	0.230575043378065	53.1319539704153
CDH1	0.10386110499241	0.104103043508105	0.314380672542751	0.683144403648895	0.316602047996493	0.174474344875904	0.260314253341911	0.195432014501536	1.45832515237471	57.8498525150221	0.47260920397829	7.78702834888129	0.146773373752732	56.9956955298979
IRF8	0.0918558678529097	0.091919979510662	0.224573835839891	0.343086730769793	0.172615166928621	0.108959988719253	0.087090595554497	0.746325337152456	0.546364486504342	23.8710631138607	6.25382789379556	78.4160732705954	0.0855793560144453	84.4001641795357
FOXF1	0.0850131522766612	0.0571823741256928	0.195240689741636	0.142517293360931	0.247874314945981	0.066918847343984	0.178654096191929	0.237676284194342	0.635678460661376	12.4620136801615	0.469081999326005	53.3734950883193	0.130609316500734	54.6479554209725
MC1R	0.141846142858329	0.0680860515468937	0.175966277667018	0.172948674466054	0.185001835778403	0.0688701869543194	0.20578092675981	0.457059724920932	0.269738703723887	77.7585932815982	0.438325825958056	62.4778275810365	0.208576270124213	59.5341740180362
CLCN7	0.0718232160599646	0.0646440672861065	0.158239600195863	0.148351745885547	0.186216233564645	0.077112599021494	0.2625262827495	0.306667384361104	0.259006493637963	32.7459233458102	0.442555576895661	62.5282615370449	0.19358999137578	70.5895676370121
IGFALS	0.0453297398853128	0.0801428042096013	0.0798778057381966	0.164177100071678	0.133481894367601	0.0893897457423196	0.17970167192536	0.231781340871329	0.319390420705846	7.7254886735605	0.535878159431594	21.8053456957836	0.153328148758196	19.4818306157499
PKD1	0.0875604308026446	0.0960958724851962	0.151933963649066	0.164305091477086	0.311673535242408	0.0796626411033663	0.2520654894413	0.310630896598366	0.344591802463828	59.2898118862591	0.370049799210363	54.4818572658086	0.158671851697039	80.0813057488634
GRIN2A	0.0373393245028384	0.173644040908937	0.0832998032219939	0.124922572143036	0.0873465490957869	0.252489721479032	0.0727894229785243	0.241510118037054	0.22479243039771	4.90185256192256	0.337975407068982	9.24339353049808	0.104682341292179	6.25738512652972
SOCS1	0.0446111954601263	0.291168502510801	0.106342062946175	0.131028112399456	0.147122450854945	1.35864584862122	0.202682596553301	0.224740715279423	0.254360429277863	7.90975311256159	1.11711497698321	80.9938737510576	0.137712602010141	81.0969166062535
MYH11	0.0456399856040959	0.0923742788027116	0.127791874907029	0.101354023761169	1.51716247933786	0.0596967158147156	0.120385200426656	0.328663600765198	4.35480716616141	45.1519859280561	2.79177315963389	51.1725047158801	0.108684067679703	76.4092654700778
PRSS8	0.0517406516516978	0.0996807299573334	0.186123586501743	0.845588975919782	0.0717830028840925	0.112440721029034	0.189458973801001	0.150565974251659	2.99815579351885	69.0949924911451	0.379981845265937	53.8031649372886	0.176508165484637	50.1102513760132
PYCARD	0.062208048788284	0.122194674089164	0.178669782518462	0.108820811202618	0.127462179737467	0.199138703038068	0.222690162526218	0.162099497412314	0.609928763358762	24.7763262661275	0.39044344500186	14.7767813524182	0.202479078801769	29.1087776957217
COX4NB	0.063677016381273	0.0943223482513089	0.150312991722588	0.167622747205903	0.151854132781943	0.0669503292824841	0.332020107643489	0.306868938972498	0.168557231430633	93.7563431760314	0.227511377559038	32.5448304934074	0.242732712107577	97.2093974312889
CYBA	0.0862411787531209	0.0663216528502418	0.159286589668139	0.15461451146858	0.214437326646343	0.0575722232374667	0.149079669126595	0.267951773367654	0.34473857827007	68.1529898881123	8.79950571144226	65.975309284029	0.198366582793208	100.06030172896
APRT	0.0744483922347729	0.0954896015398261	0.169327293669014	0.22565974392605	0.174133560629048	0.0690353500789934	0.296900057151202	0.269895443339511	0.569687969478589	36.9648718637754	0.480832931393107	56.5900005775592	0.250030156494634	66.4203486946427
ALOX12	0.1458663105247	0.0886933714636103	0.230815114366404	0.244298872320176	0.150960544281224	0.0521941758379511	0.231873192899165	0.278019225089212	0.697748816870174	39.2832990468828	0.417010188047087	53.6100975119589	0.236121589299895	43.1644658784167
SLC2A4	0.0640602131176127	0.0596775439529602	0.139184269653814	0.276408520649865	0.158190918410828	0.114936398140942	0.125313225607173	0.363543515706941	0.325206024986755	10.5623292379468	0.225563227175411	21.5142544398231	0.0803652182438346	18.3448850108874
CD68	0.063931216248918	0.107871260149904	0.189211140995498	0.212597805595017	0.135549498239301	0.114371467856483	0.141865807552629	0.665522691193201	0.551452896468744	7.89645571355338	2.4492286446572	79.3447219197477	0.213264565274256	80.1031884982758
SHBG	0.0487969782323523	0.0598060063715639	0.0968777787871513	0.157535416058283	0.127675835106529	0.0869812332152158	0.15700856400726	0.252965055192085	0.258853638445498	2.98443898249443	0.30925898858395	7.73601445885762	0.148620432139923	5.00539039287415
MAP2K4	0.107571826979856	0.0900046432414247	0.227384083299124	0.0957337842547859	0.382793568907822	0.0765285324612483	0.542181106364744	0.272371589919774	0.937640128434112	191.193200007887	4.03237013967096	5.36780029962253	0.375092028072261	192.777194272721
TRAF4	0.107549537250649	0.0899218269436622	0.162856513816514	0.204077960650259	0.19118549003451	0.161314635964147	0.232868703244876	0.274801102554238	0.259733676834601	79.6055972120478	0.644787058255225	86.1224767719908	0.193047951647795	127.831247462787
ERBB2	0.10943762998614	0.0985631964948807	0.237825892043194	0.195686325359993	0.246570602556006	0.116151061832158	0.235797449801624	0.210753892085699	4.1475340284538	45.9557004249756	0.226619097003638	22.9548557626001	0.149598208140609	51.6045181543874
IGFBP4	0.100954335380918	0.136803321763469	0.404800901994651	0.17437774246053	0.480492810995126	0.0798234721962002	0.190146281352782	2.43523460302432	0.693524225601419	70.8634567102642	0.373201670484766	66.9519397930491	0.182760439497831	93.9249626378646
MAPT	0.053755216773838	0.0576035480020684	0.084141057989094	0.136713161663196	0.142719764250813	0.0573471940685812	0.14558278619511	0.206665829607603	0.43235329107422	3.39780623474098	0.249362474429423	7.81264291143089	0.116624367027125	5.27246946569443
ITGB3	0.0940669873801964	0.23843062646282	0.335712126462762	0.0577761081633149	0.322391205391115	0.0811799844144301	0.161309893083166	2.38975874426943	0.197778223114236	81.450780927055	0.454717281142013	44.3533987326127	0.540822712441971	71.7713752421894
ABCC3	0.0512403618434196	0.208769217721732	0.522284980995507	0.125273265968572	0.190291367340766	0.0744721135821109	0.0999420063920706	0.203302052111001	1.3465102555019	55.8963555568027	2.39267396011152	54.6423507607551	0.327506091403825	83.6618522263426
HLF	0.0563494686917461	0.161889437729115	0.0815509717266073	2.50930830824592	0.330630946796764	0.384338016052913	0.124868114671205	0.269435392987085	4.62615185699757	19.0779800414878	7.91933638809964	70.4240277302442	0.124441002560449	73.9945545211253
TBX2	0.154997382118862	0.0617911459643682	0.136907536525995	0.153445882280415	0.319582895454203	0.0843826377039244	0.243575951257587	0.371514642262288	0.477474413003548	87.4179562615935	0.498924549957201	48.5997918784516	0.146595251590079	103.114944672874
ACE	0.0651591462591471	0.064497964627028	0.16759675291036	0.204287163720998	0.17917456346262	0.0697851278120957	0.150853863175125	0.46880454019081	0.249568194102656	26.1399629826995	0.393575700774786	60.6141164683282	0.116474822441876	63.1469306439292
PRKCA	0.0264936379839988	0.284053668028753	0.818773101919462	0.0424152576158939	0.381205290900013	0.167927437339054	0.786469075949728	0.821473316026604	0.196675762824573	108.252680537518	7.36253791073052	19.7362998842265	1.19345441772193	119.428079751784
KCNJ2	0.507152368614965	0.0977050904903398	0.125514086546477	3.57771826443494	1.62559616568035	0.0643816473066946	0.425026501550625	0.881444544546666	0.438196081422492	64.4484071225473	0.311696006287986	63.8902890800164	0.10020108240687	87.9737701521159
SOX9	0.105217602372645	0.23564708765546	0.172995417431233	0.10540598519995	0.162412202260909	0.343880385949993	0.155305754048498	0.311149401348996	0.402898902189664	140.34468542222	0.772138723640018	72.9971758101268	0.503224650142996	152.009006586266
SSTR2	0.057291689911073	0.110964160307937	0.095773994111097	0.210239550466178	0.128603459624559	0.405847864724996	0.144320140138834	0.258793933022479	0.198534696758461	13.2221523525279	0.491718477872656	29.73841183998	0.126033141769494	26.5308941707781
SLC9A3R1	0.0708489829424677	0.0740786281349509	0.179686082411324	0.443036244260258	0.220758288971971	0.10600446715067	0.186719816978212	0.224434515618592	2.82579717384268	21.6604848404039	0.436541633227425	62.9756025834339	0.111892785146089	68.0694979927941
AANAT	0.0458886421367548	0.0727433299039432	0.0875186820638472	0.083064886177156	0.12460915267535	0.0679543449660095	0.184982712763838	0.237613616550377	0.318376681024875	3.15690572982846	0.306120256888856	7.38493262416734	0.132499480034445	4.81928332976011
GAA	0.0920517553592319	0.106540492181678	0.244870413133287	0.214918458766924	0.371331277373013	0.106530891652792	0.207067018069062	0.613106742656301	0.281024154123613	105.47124410137	0.339184365147967	70.6182567377243	0.176630433509743	136.622125100463
ATP2A3	0.0862546399845162	0.0781259995387091	0.376337016462153	0.164769389517977	0.206779374701532	0.056488241332636	0.134059757915397	0.26932982831408	0.72453694326872	58.7583648207033	5.64886024990667	57.5674789033549	0.16646877091402	83.1155294628004
ALOX15	0.164244766036595	0.0479321163250959	1.94154727555133	0.18839172946195	1.69617341789912	0.0841969596771541	0.291886256144176	0.519001549147547	0.181516917984446	18.0043386751216	0.237964547795562	31.3216238374628	0.0875766706870527	26.8735245394659
CLDN7	0.0866896179125407	0.297544821091475	0.826052830303222	4.03115702640233	0.305711612429313	0.268512601838184	0.40215419020811	0.145313869423821	5.58081440367442	16.0465407028913	0.501910932242619	8.30490974685656	0.18566052374927	20.7925062493595
TP53	0.189471881959716	0.20965087404754	0.568018964363311	0.431043268936364	0.202553855816663	0.566991910933489	0.324183804085383	0.249786510624865	0.832287634204862	2.26320818636335	9.14231042469477	4.87390211024859	0.127320873274047	11.8946023298715
VAMP2	0.0641260727253753	0.0798995168079057	0.278420699107761	0.0842140307993158	0.195137615842248	0.0931575154509209	0.431036685091479	0.284170026677939	1.14697468216794	7.08876084284281	8.41468551177922	6.04938102401619	0.205781243730416	13.3148794806332
AURKB	0.0727837498995786	0.143534719976693	0.134213877461868	0.149591919440973	0.249324906701318	0.168551276516336	0.171422725861755	0.430045383892459	0.240445806608965	12.7079950299947	0.527202442163781	66.5699134386794	0.148006821906449	67.5413311526015
PEMT	0.104504865520718	0.129981810809786	0.188617112456112	0.0939164621790786	0.302801898472122	0.0975007660418932	0.310499822441039	0.402093648097459	0.793829087101523	147.061118152128	0.682831127378884	75.4436996449127	0.219792910370211	170.079593936839
SREBF1	0.10232819501038	0.136561907739338	0.158680145706059	0.301011586418702	0.18198052193637	0.112315987117752	0.175697344105425	0.282030910174705	0.636950713575359	125.331803766798	0.500376675068576	87.8922765106814	0.127680460282648	163.625881766361
ALDOC	0.0552019640359265	0.195904186245439	0.120226408696667	0.144236030175518	0.163332710794747	0.136520973388499	0.720439512575736	0.287201339075943	0.294546005788536	44.7113453883056	0.675909961152966	63.8193981177912	0.691564179143731	77.108228551668
SLC6A4	0.0439613402803658	0.0404766128188859	0.0830255578343006	0.124762660879048	0.658814900747876	0.0949589699592743	0.493757986503194	0.377089519258362	5.29984529476928	6.47831849980668	0.196410201409697	12.4344571735794	0.0936690388016785	7.85551563243702
NEUROD2	0.0561531865887348	0.0607001084819937	0.110055865928912	0.113487364585868	0.242722691180952	0.0900353249039145	0.210010335539694	0.224264066798721	0.196600234997795	11.1263492187191	0.307005359947573	18.2845235299831	0.202614995270889	14.1254537247669
NR1D1	0.0563428514453881	0.119901913887583	0.166369577546682	0.878843838119224	0.117547106725328	0.0865756519337132	0.150059141756577	0.285262012937747	1.13398952871378	80.6002009531345	0.412170321870589	57.9329935092698	0.336177882037644	104.078574318112
HAP1	0.0653432091311149	0.0994915194433327	0.146555190707465	1.15301062390427	1.3629154220369	0.078665177758777	0.178796243164058	1.08116119879912	0.169927777898968	63.6204544404179	0.241352148808439	59.7720817217226	0.10160134143585	74.5196313482829
JUP	0.0913301330611961	0.10903334917918	0.16476462713569	0.39846111655214	0.206556062967588	0.143959589274937	0.264768237785869	0.27694552945793	3.04151602443903	55.5100049417748	0.470853048348011	23.2923670588818	0.172575756824729	50.3466293923678
ACLY	0.125534066729951	0.125615858091004	0.181064501872758	0.147693127758572	0.39057123307931	0.0983635786877688	0.870356202539409	0.841809022967813	0.193124517175257	114.278127423416	0.913533086862265	2.69285219906301	0.460057305426025	114.422127850326
STAT3	0.0889524707407114	0.0847464678986204	0.164001320095748	0.278231216135753	0.295655831901528	0.249124219273326	0.33176849544934	0.55874342954979	0.324857371283812	66.9334943293779	0.583823398429511	9.91870323250625	0.223117699134383	67.6924797974475
BRCA1	0.0664396470878007	0.119963168535653	0.0995181889757611	1.45760149699047	0.560186329235106	0.170259813327707	0.134215098951757	0.319418915395915	0.122218627224583	12.7885762338364	0.180656860603778	4.43982268575686	0.0751431485757032	14.2782461833957
SOST	0.0675498121552238	0.0846719212070118	0.135348003983397	0.153334277230746	0.239173433964179	0.0770239732505193	0.209054616597357	0.333955771292426	0.510900478230167	43.4076425741915	0.543997493864705	64.6869407495322	0.140948180875321	60.516313887856
PYY	0.072527925257648	0.0972252506339942	0.151625529521254	0.170287214898421	0.141599010587642	0.0896716277502621	0.212208948306512	0.206487151459263	0.542417487726085	85.5802844322601	0.749670120048518	57.2465851696473	0.151155435933153	103.606324143975
GFAP	0.0672511189865207	0.0661504157698105	0.131970561714746	0.163307830218742	0.146680457734513	0.0958379862514754	0.17483155768583	0.292906504906526	0.282345883104486	6.17745126653563	0.26249016339729	13.9805138036342	0.138944779955485	11.5806951577444
HOXB1	0.0527705013269673	0.0619163532698309	0.127611934202872	0.140946699854297	0.107665953663214	0.0796715530477404	0.117134702398648	0.148671640975497	0.227859753992331	6.3424465452172	0.245270077347644	10.6665655983524	0.119890975768935	7.20218115475221
HOXB2	0.0582119932680666	0.0949272566682344	0.496006566010526	0.609539516734214	0.285439535910615	0.0853859429992991	0.148775514437334	1.03453799377681	0.177454470560785	52.3623162944695	0.406806781154304	54.9659430622422	0.0867808038940172	81.1423148086851
HOXB4	0.05138733834141	0.0732352704566316	0.230038764958945	0.178044302894736	0.233809509465558	0.080625010050465	0.187430407878728	0.359684795535738	0.30834355772098	42.9826549367542	0.359684718852309	49.2012992638198	0.161790090242746	63.9942231031332
HOXB7	0.056271759231466	0.0771917376171753	0.13379059602764	0.225426296932105	0.342513209094182	0.0715015990556793	0.126713817223875	0.452662137909993	0.156077676411851	67.530109102192	0.248301547753625	38.3681767562324	0.100126561735627	74.4126292610972
HOXB8	0.0648268889161972	0.0887357493447975	0.147712893030485	0.119606795727765	0.113341280060031	0.0685132481638752	0.285692046030723	0.243827932047592	0.235706138337579	39.760699442076	0.354384726290848	49.9425072998851	0.236482599491965	42.5254104375467
GIP	0.0447033748008068	0.05570729582085	0.0909287117194929	0.0790794723912006	0.119987625468785	0.105273679333747	0.0938719077309532	0.228185505811132	0.182077661604165	0.805573044932286	0.216644520034261	5.2909121751145	0.0880180625615802	3.10818213547018
DLX3	0.0603552160184406	0.115368801530453	0.104631615951003	0.0879457849975767	0.114824935183306	0.101523905276651	0.772154267503576	0.18122668477498	0.281207856940575	70.6757436433117	0.287416352569649	58.5175211356864	0.25766840495917	55.1838815856213
COL1A1	0.301383670388741	0.0658036037615015	0.164335501112601	0.145810237197562	0.478627785014166	0.175028110389844	0.669288045821271	7.19357649572438	0.186629323760363	42.3290390117759	0.403744092308489	18.6866222384355	0.172762193978864	35.9159832289179
TRIM25	0.0737610400886929	0.0580796173551099	0.169903922519189	0.249450962425446	0.173721416155517	0.105626026292179	0.22513960389767	0.241580945891609	0.436416393606546	54.2071056404807	0.366638796595011	25.3524870961126	0.239304399495847	59.4733600921502
CD79B	0.0580167396957812	0.0932221643005516	0.110207163499251	0.0876341843183547	0.126723838407119	0.0442367189284592	0.152257832024538	0.218901838925861	0.441473075444906	3.49253690602516	4.87350165272668	12.1029286243867	0.160842513024781	9.99581579107466
SCN4A	0.0778839657635611	0.0687378924643745	0.10695554372599	0.124083639619427	0.20609174222722	0.0623325231988838	0.185639466426257	0.267405986501507	0.292029980435719	8.05159989259652	0.20518532471666	16.3822781141375	0.120848673915495	13.7957101604586
APOH	0.0305905277231429	0.0498852538226039	0.0593929118542788	0.0801481659569819	0.0865254792782389	0.052728395357927	0.123231275262154	0.201746134453497	0.0932484311121526	3.24009685119718	0.159519984336643	5.22097386616877	0.0600431898445195	2.94455250765264
ACOX1	0.191337099602707	0.111197305278998	0.240911210473514	0.169527057982529	0.290789200920981	0.113609736179191	0.286091835132104	0.268220903966998	5.60505831590619	43.057283699147	0.357112893713038	4.5369235981494	0.207219486670672	44.7698411822901
CYGB	0.0736612766768561	0.0891272627768076	0.142638962414464	0.0852352897662435	1.19337810842575	0.0933479479755672	0.221143784378267	0.709493288168775	0.235015208442926	90.234891519624	0.755636219721631	52.159412173147	0.195459612097717	105.692863428013
SFRS2	0.103429055565362	0.102248150502444	0.180574392816799	0.276676730487345	0.246623886131003	0.120494789931212	0.218469808464591	0.389621687053408	0.372917540353879	18.1904112170749	0.68516327129373	3.83597258173384	0.26141033715325	19.9028328692672
SOCS3	0.0896063477573402	0.0729902303075061	0.122604695095877	0.0956931382287538	0.77082241991822	0.0617160731451462	0.135116062139132	0.392993360478375	0.513899170581394	62.8506770742941	0.669162596077185	52.4922496467825	0.249055934313925	42.2267179910436
NPTX1	0.199505866025623	0.143807288331185	0.139603225303058	0.166462252534405	0.182354983338768	0.0823306709600142	0.210103984260985	0.252887678460034	0.32256827217117	41.8121495432119	0.296918748351172	50.2557454448808	0.206323990490237	36.9583388550315
ACTG1	0.14597773526874	0.149494714678876	0.19623349702584	0.197593693992127	0.296094642732118	0.134595722915659	0.403485588683995	0.466349091690186	1.14958162028959	64.6642883585667	0.851948234316799	38.5270443098254	0.302316043953337	74.7451492620897
STRA13	0.100156022719468	0.0761692781507867	0.112651355018665	0.0747353367470979	0.287009145708168	0.0758963322044491	0.322561320795234	0.232696020310871	0.808260700866274	29.7030081438563	0.429339160019967	25.91942161026	0.164208543552296	39.2836202467166
FASN	0.138496377021016	0.0925828047902203	0.146826636327344	0.180332338606937	0.304560907169284	0.101384441615238	0.333842750739538	0.304338007854883	0.972143167167952	177.823664279141	0.431323420770432	80.3720812826758	0.22012037120868	184.381529718368
TYMS	0.082397513113482	0.075441352824103	0.10793369264034	0.356225529965256	0.181519221674095	0.155533265672583	0.116835367710907	0.376843625369518	0.285849002842456	32.7746479560547	0.389881525629495	27.835821647632	0.125262802710947	43.6729965467842
ADCYAP1	0.0667895739494148	0.07375247485397	0.13743572265217	0.145202289142389	0.322702854874668	0.0582829855842469	0.364935025792939	0.562736039512488	0.254329638495776	34.4223750624651	0.336049913198775	50.1910772847606	0.212630440014239	46.5684985334838
GNAL	0.0481444150514694	0.172383926593736	0.183035253847796	0.0897615157765935	0.112717100826386	0.657195353036859	0.10221347274958	0.194492510650476	0.623985080472067	7.72427854509742	0.993899090266994	60.9175423031789	0.209670500530117	61.4981150042246
PMAIP1	0.047007720757845	0.313904929295524	0.0811527118953256	3.97933029101477	0.0718006346890083	2.57444151902697	0.188885569821789	0.2026431113691	0.993488235650852	27.1081973462717	0.53666975890456	5.11488365574038	0.173441794604559	29.0325208092018
SERPINB5	0.13539138471434	0.235071705791631	0.242809981296678	0.321418535986646	0.110246859765967	0.0532520240584053	1.69730088689242	0.391483907038626	3.12970709581777	9.07729879066679	0.151468921067028	2.67112559801652	0.66482981237169	4.41312102519749
NFATC1	0.0605493838851738	0.0776801630457643	0.144392640762894	0.1065350230415	0.281345712189313	0.0984264674900906	0.207532343489455	0.308182307543467	0.409739065730116	119.265740741787	9.67106020500553	60.7343008623482	0.173850032963163	146.834189646595
LAMA1	0.0394385436392164	0.895802337348342	0.0870260093347745	0.112686992393722	0.669331244023279	2.24829514688737	0.285043866743891	6.00177642483276	0.138964108655847	40.8423361424441	0.137050795391352	39.7611981971	1.55417934506949	8.00498444748373
MC2R	0.0421884352325774	0.0554602930084317	0.0863945317767546	0.078051198486527	0.124607638767599	0.0434592175170049	0.177606609083314	0.292118265619659	0.0908304670608111	23.3354720097598	0.172363414704563	26.1570805055269	0.122872162068509	15.5823727843178
DSC3	0.0845794572234424	0.137721394472624	0.229121220822099	0.888399769059224	0.31600260657147	0.245467014696358	0.391200785064519	0.706984474486347	0.550505463398957	15.7542920534032	0.224370037752605	5.30892437946779	0.185448393731098	12.6314551601442
IER3IP1	0.141853085899773	0.0928158390233554	0.20212487367172	0.352754699834075	0.250958630051481	0.102417367810435	0.269849401072253	0.591148494170306	0.331884937802312	36.9959892088392	0.24166041837293	5.32651611495139	0.229203892503641	37.7851496814466
SMAD7	0.0665136835737618	0.0723613684814823	0.141017106308497	0.0951204895980701	0.135102100404044	0.152975785097623	0.363719532022442	0.351979204277459	0.190753021816207	26.3561779737932	0.312082802014459	51.8720831639504	0.207866025596367	56.9530449011831
TCF4	0.172148513017528	0.0588008353938196	0.154016188424071	0.175783115927872	0.363302491345916	0.114460137304069	0.124958386204181	1.02360627348943	0.728593451151764	4.77878462493266	6.41514597537405	7.97302469252468	0.0915482619515066	13.1777656598844
RAX	0.0753444135792554	0.0754430031081657	0.139957480876115	0.155987742402944	0.175222445255729	0.0761214339246598	0.158205694219748	0.296124571506838	0.511680093686487	27.1563930474639	0.458095493268678	56.5756690581952	0.167662173535102	54.518416946232
BCL2	0.047321661498511	0.122139049713634	0.090394054300337	0.459707125054429	0.230844709186201	0.360257776301535	0.0799539287318578	0.216443359869107	0.311683459431647	17.1643382424174	4.50277106224982	49.734402267581	0.0756542492690977	55.3415110839348
CD226	0.048919720465236	0.150149600283353	0.251374382152835	1.44807330814209	0.0943752664835858	0.104950633913073	0.09029717678937	0.748610602553707	0.318166416529666	25.5853335075235	3.8372357717218	51.4930155397905	0.0785375509143039	52.6665464982754
FBXO15	0.0384272766633938	0.0442112442101304	0.0917212700805025	0.191968093523809	0.139701631486405	0.1628500913462	0.0805664135649289	0.26172852478969	0.136696839330294	1.83149903088952	0.320203624530918	5.51487847899953	0.0437041642277968	3.95179365730605
MBP	0.0506831555274496	0.0866689211259464	0.134708125307356	0.152953349757671	0.0891783001179112	0.0819745152442993	0.156209252416035	0.164004434457939	1.03857327014585	4.90155974615782	1.34190645748352	53.9566102596954	0.220580246002831	54.4338043125929
BSG	0.0909895766070448	0.102494613592445	0.178947141378064	0.297856409927165	0.266036916326011	0.143738497466946	0.343430327490941	0.518210683937712	0.287780675223467	204.857923334887	0.825184779241539	54.2699109888262	0.184381698571403	213.491295111098
HCN2	0.0765081713496724	0.0818809177869693	0.134625756289312	0.157292806376004	0.130786587058394	0.0778260053901507	0.18708926784807	0.218181542613551	0.436355218338845	64.5680611952829	0.689583904422272	44.6841066116537	0.166655055892155	81.9543498961679
PTBP1	0.094972045726666	0.12119068937656	0.158686008481953	0.300795253881669	0.282479819049206	0.154792561505127	0.360181619340713	0.53433681565653	0.39131111915148	36.4620283894739	0.510498006056467	14.1736226490828	0.218315876864575	39.7260924562002
CFD	0.0789921851321857	0.0836227129455467	0.144426831144502	0.122214578498724	0.407611331670386	0.1054631530972	0.21230122851536	0.326404714471326	4.29367629825348	81.6732965674708	0.49175757133971	66.9813462276345	0.170382772026658	101.656176407791
KISS1R	0.0882980265424376	0.0708667526743882	0.168518814805937	0.219968811116103	0.185700342296936	0.0873205809477591	0.20009852694178	0.291920327967844	0.361424619319984	49.8595052678194	0.568471492607657	66.6577044627385	0.200015943598031	65.2229405192004
GPX4	0.0793113831672959	0.106284770476073	0.204397161388175	0.247261577043337	0.288021524520538	0.275678860182737	0.177438837027529	0.513675148541858	0.407700499867944	11.0433272154919	0.856353557081333	11.6756609014418	0.174133376493305	17.7421678375059
GADD45B	0.0864557964305289	0.0856094955643168	0.174518872910159	0.163472078164291	0.214833695155193	0.0810841852049462	0.198264894533133	0.363793407810032	2.81583619324973	33.1876317461874	0.436080410055652	79.7443957078901	0.182441595235771	84.5692095214759
EBI3	0.07192228397421	0.072843177379389	0.113018902087599	0.142637133622926	0.223683054346226	0.104667762478433	0.122467651939969	0.201877030462029	0.347450114958024	11.3965081077544	3.8927336251664	29.6211597001447	0.0742095228603298	28.0026416603411
ICAM1	0.0459668439012644	0.461462130701948	0.180508579088513	1.03909699067797	0.183583476639737	3.13077460947992	0.194677902624086	7.40759705593951	0.202212582370125	226.37526201356	14.3111396641128	27.4001858237543	0.166359940204493	243.905333902106
SMARCA4	0.1226802902623	0.122545113423596	0.113702381501418	0.208328343016727	0.313711353994428	0.145543242524961	0.25746615574677	0.296456351448224	0.644204494586727	20.4644423068228	0.29582056356766	4.14855844266535	0.141673660131904	21.9141769515259
LDLR	0.103196481737849	0.130978326344586	0.127740549232207	0.396241061980848	0.181956155749462	0.137784757061221	0.466832293858114	0.281312241824936	1.07809104229847	25.599902667485	0.228054362201768	9.91035545888531	0.297299468752117	22.2052990983172
CNN1	0.0643890929314257	0.0555448969881601	0.112229306990143	0.11446433970035	0.299693489278471	0.0699832306122946	0.220703380598531	2.62649739813506	0.981939590027686	59.8236318050635	0.199529129206768	58.3830406759806	0.100680887781187	44.827606129916
JUNB	0.105496405177178	0.0796055098348256	0.138379811444868	0.140837321956453	0.215670877491933	0.102515904176696	0.330515378907432	0.339199058171643	1.39135891947575	182.912619020492	1.70326923100898	23.3229519510581	0.253651835882564	184.866248910576
CALR	0.106518926579242	0.109725381247857	0.189446152160176	0.333975590265513	0.328312598186591	0.135466909347335	0.346063944518483	0.749128032113225	0.360469647880533	60.3955115676056	0.354802239244002	31.5843429079175	0.321858056329815	68.4184960811951
SLC5A5	0.0664550642529378	0.0652830613395272	0.109295689619755	0.136027419373376	0.114273695567093	0.0805825262656505	0.173303363502365	0.261266873851622	0.278014731782315	8.14477608133434	0.302208969661428	12.2721676435163	0.124118843050736	7.6957856456565
CCNE1	0.0555647564622135	0.0598339251317514	0.131805663455358	0.424041274369192	0.157179013068127	0.0755275201306613	0.225697550744194	0.596314619474305	0.165153955664457	96.5922294638965	0.52419536526705	62.6924394220499	0.273183201568465	118.326675726439
USF2	0.0943275517482474	0.0830219222381271	0.120262231123113	0.195743743892457	0.186431092093847	0.115692369053327	0.179373683350697	0.374694012423353	0.574852647773128	10.9806198920433	0.66367453798528	25.8154171236348	0.137606859568161	28.910488088743
HAMP	0.0686954487052028	0.0891394792261676	0.107000915639917	0.185489224225158	0.167395525515234	0.149193380545405	0.188133379758969	0.374096874366154	0.3761197227775	4.44168744130996	0.577166820866138	16.7355085575933	0.159258258993202	14.87164185442
CAPNS1	0.0952368042686297	0.0885806629685431	0.173513967499437	0.209845591190157	0.147238681875374	0.161723958507134	0.176772720745849	0.341743050157781	5.20661090711766	47.0974692528675	0.416517636605903	29.2628393808058	0.224230142313223	57.1232511016092
MRPS12	0.0740997866280018	0.09113910475223	0.199281685880053	0.166115353618047	0.316335351809632	0.0817605476620981	0.246832553734545	0.414911688375809	0.152715831092942	115.321029568848	0.237745270444012	39.5689193072961	0.115379718063193	123.715185889062
CIC	0.0847442365228804	0.0658169203017598	0.156914892792428	0.176999498957391	0.142356850788332	0.079528948597748	0.164634710911134	0.241212541164385	0.355670470233301	82.1225862819073	0.803404319599939	55.6718235016386	0.187131767393266	104.665414319085
BCL3	0.0691578557563504	0.0722124976652601	0.153991610691447	0.22836011825719	0.229162202630282	0.161128849534195	0.201568756075814	0.359287329335415	0.40556744465956	22.2532330182541	1.32292107869768	87.4757886976063	0.196361204350936	90.07438881052
RELB	0.067582955882717	0.11228464166027	0.143157037737037	0.15657338297064	0.150587738275426	0.446432158385798	0.166828035313677	0.241150445427356	0.224996824151716	17.3839482237592	1.32991554510808	71.5321379064734	0.182969660688567	72.4899983932997
FOSB	0.166203295742389	0.0738285585704828	0.0849348432765506	0.260207383819322	0.176766041682905	0.0533409932298115	0.125682340858431	0.279257039541783	4.72304887947952	31.8502322127807	0.371670090546303	21.9725421887778	0.242622890521498	23.1473667713337
FOXA3	0.0835734320759096	0.0752808422185718	0.0886119541894141	0.145783371764683	0.204696022909022	0.0843099429692348	0.141995440084445	0.293493747460936	0.213680347596196	15.2386373351573	0.319363316854978	36.610134119396	0.153480502700339	34.5274708125295
HIF3A	0.0693227417775538	0.0630705503752241	0.103880563427323	0.129866195419489	0.204363766727197	0.0913522184810259	0.311300937808782	0.32266545007693	0.372588078726158	12.1769397038752	0.310823605415975	19.4645385697837	0.0880662899840649	14.4427748954028
FCGRT	0.134887698186473	0.0798903437581661	0.117111860402337	0.149596427363967	0.289122867892839	0.169159660329451	0.114868055829345	0.253820322712573	0.791370379888105	7.72377199012659	0.726851652224465	81.1856458549832	0.0979627988760467	80.5673553215696
ATF5	0.0733074265352457	0.15522185001084	0.137642272844236	0.261674432834269	0.45601948025276	1.21122719221895	0.185889096652046	0.539084709568528	0.140419144486803	33.8116109703186	0.582475226012175	72.8361763042823	0.131298632541797	77.5621868248095
NR1H2	0.0711615069793025	0.128103376891743	0.133780102083243	0.193548758146069	0.149448550222764	0.163216379123334	0.210121016340252	0.335787940175521	0.288081906134593	41.0509140226101	1.19486789025857	4.38521784957031	0.2312935004669	42.130886039789
TBXA2R	0.083404645960081	0.0606624600692172	0.140303927138931	0.195622303473642	0.1849116535962	0.0717651621057422	0.195491716452365	0.490859824411626	0.232011226311043	6.90813435952438	0.509240635011045	24.5233978554737	0.136606081862337	23.123862965633
SEMA6B	0.10455790290324	0.0656552039618829	0.23167827759573	0.112850634441135	0.235714365448809	0.0806585082179109	0.21729251587348	0.532976611395046	0.37010922776205	79.4228342619689	0.51469125903939	57.0073766955146	0.224180066576374	76.3058065113051
TICAM1	0.0714244768968551	0.0638756822901925	0.103158173054196	0.213535894028582	0.166991900490543	0.110739386875722	0.305342778573941	0.232227059675876	0.755210451201493	51.8641799113609	0.581312792289135	56.2382732888773	0.183377763614723	77.2291553103686
INSR	0.0827280201431227	0.0979442347117578	0.523629303260045	0.210330918567007	1.14003527955901	0.115159598511901	0.484918588011919	0.896554101117174	0.21067834874467	79.9035188221467	0.232828016507246	8.70796178886518	0.156026692011426	80.2516494147009
FCER2	0.0520275433173438	0.046465819948758	0.0985203116619055	0.099330253029692	0.115452824085082	0.053121017368275	0.15910664333256	0.171878274732789	0.468247106118464	7.38718238374942	4.38134675084027	12.2726139153742	0.147264770555848	7.44000447014144
DNMT1	0.08092166497674	0.157435250246749	0.169768263618773	0.616925252375835	0.15801382673966	0.151579244725081	0.255126724828269	0.345849995664269	0.179057044225917	5.29874108274075	1.82459631622317	2.53929466012393	0.120144825893561	9.03295156220685
DNASE2	0.0703677248154256	0.0952749793879777	0.187900956363166	0.345509494614309	0.275312698411977	0.245588261963248	0.194082202765194	0.558434551364494	0.180310000406612	37.017225356016	0.383278205005662	7.49094436791686	0.190779880215283	38.2831810657306
KLF1	0.059366042901251	0.0625962453217708	0.0969328030705569	0.178639965607182	0.220622959713247	0.0993249123837527	0.204591094623004	0.329753801770043	0.328166951051168	29.066014210319	0.413447529116025	48.1795356601268	0.164184267011326	41.813934514278
DNAJB1	0.0796782299346708	0.144461463444175	0.204772019367468	0.471253550973345	0.174950902553667	0.372250402702299	0.423217403959635	0.317100303413631	6.86330799548226	193.012771234261	0.913424295037306	4.55105199383526	0.207800384638724	195.466348586931
INSL3	0.0562313759483897	0.0588121594940384	0.0775090134668052	0.14374923767173	0.0864788558172385	0.0958517743247798	0.107607925983029	0.219327060286454	0.319395055040847	2.07889653334765	0.700683926182044	9.13278794140801	0.13194439413823	7.14518508020358
JAK3	0.083761291042856	0.0960649730311382	0.220250288203286	0.215414121972355	0.324223822985148	0.139612562808141	0.160164475877132	0.44982327657766	0.315510088359039	82.5975673910728	5.64064117913787	53.5410646537257	0.115660165766195	103.505957491339
JUND	0.116033618514189	0.0712992785013111	0.13641076566431	0.134274756896031	0.25180057356034	0.078375721363881	0.214848885216118	0.274473245567703	0.858146017039086	89.7311039536116	0.531075846786078	17.87567114074	0.223557292974786	93.0639448367049
COMP	0.104625927542741	0.0692064822216728	0.198643216941716	0.134306595983336	0.244202153283175	0.0925547190963195	0.17293754357926	0.546951036200524	0.334938967100289	85.0537481340555	0.354072246384493	50.243576957487	0.172709050112306	87.4519893778991
CEBPA	0.0936608204852498	0.0537802969211546	0.13599411123822	0.123974615607928	0.211145175637323	0.0608588468391923	0.224641478639894	0.204582270145439	0.639448066067384	45.4699281618711	0.219147006446455	20.1414621943244	0.225175199286625	49.8045902143531
AKT2	0.0788599625576906	0.0753265898416052	0.158092798677085	0.184334506185942	0.172789539522681	0.128999991939295	0.274364873707375	0.350130788782716	0.39110943433129	42.2232425806154	0.395492623900661	11.4751241033717	0.184350012537257	44.4973674876518
TGFB1	0.0789377221135464	0.0967357453896849	0.200233536702551	0.131486666509437	0.183575471057978	0.0803306832494225	0.44655864653571	1.80301479264859	0.158923241046116	85.2676890471117	1.30207587549426	10.134132149188	1.84364742583868	86.1434655592975
SIX5	0.0604999132999604	0.069842731708006	0.138950161022282	0.189528027044982	0.19531420160884	0.0895859890691883	0.245344596757313	0.481451098260716	0.30032888688393	63.4426410904001	0.390743774461977	63.4770025068913	0.196724911290204	77.7130246548195
BBC3	0.0938609113256092	0.0912774997925379	0.141687806075442	0.191660021575663	0.205400589275663	0.0829353035647191	0.221105155842575	0.300495366134001	0.380275792705752	67.5543445123142	0.425163502908985	64.8254972223676	0.160679857681353	87.1296054511495
RRAS	0.0361116724529353	0.134058879742886	0.190900653053491	0.103349066680946	0.125829740110275	0.141200323899115	0.270516607109721	0.955846813129482	0.263059322104521	154.409146622199	5.94493899069808	27.2489671926095	0.985377909438895	163.858153572642
TNNI3	0.0575095028634246	0.0938030990380356	0.198791904456392	0.119921480752148	0.18793040956215	0.0810428288816039	0.173537575805617	0.334119943469086	0.270388639496379	16.1871800769727	0.359950997508387	30.8864945188142	0.158219650336963	27.0973310013298
IL11	0.0815055901135961	0.110244948679317	0.164656222398926	0.228979559628553	0.135228202925725	0.0714582582789318	0.381379899026581	0.597102718366896	0.210216676188086	68.1147384555183	0.354016137554714	68.5033633983634	0.710320894291314	42.5597475077838
PEG3	0.0452020837480241	0.057899623017501	0.0670533464232041	0.0956799996382558	0.142894073515353	0.0382947400087742	0.0976892746495916	0.20780544551399	5.72363212945081	1.24320762415909	5.77367850328921	8.44640203182898	0.105917536296497	4.4847469906404
OXT	0.0724147765388552	0.0936707533479535	0.139553914405296	0.199650406700537	0.171939316112382	0.0758993781444146	0.1566693686614	0.313964874031512	0.460727143112149	51.5858372635109	0.380203296927572	67.4267977284879	0.164867825774134	67.7289425849285
PRNP	0.0609664535253618	0.130475127975274	0.257007178337887	0.187205377273165	0.269496455162646	0.119992980555059	0.442124869725822	0.799644237423687	0.298037363539461	37.5514480008801	0.653787661259517	12.2178945400712	0.417534599140502	34.6848411808667
PLCB1	0.34252475984504	0.177469596516766	0.167034343151116	0.071238915403602	3.79711922985913	0.0790238222251058	0.113507395535951	2.33656526910663	0.568984778922938	80.186033088899	0.480016377694116	66.8174095465982	0.168086228276038	67.4940521867957
PCSK2	0.0507029166811084	0.0365654233566647	0.0841325994329604	0.136592234080308	0.134260640333181	0.0714674309301583	0.129687614736164	0.186423698557451	0.19870901820692	4.02366613098331	0.183140907407946	7.64152884473451	0.0926848061209592	4.48353964823736
HCK	0.0850369253779024	0.431072855091989	0.152903202444947	0.239763183303732	0.33601228302549	1.14627497522464	0.10727475794711	0.527194719356952	0.20970780540978	9.23418997255346	5.85753134170024	55.1757911750073	0.123770554493831	57.8250144494081
DNMT3B	0.0571346796522324	0.0676716953094746	0.120419661146551	0.170453381486553	0.139182640747038	0.128811794244404	0.377820749909437	0.798009085815688	0.138830877741223	70.428833850563	0.209705013860507	58.2732365824866	0.36429620872186	50.557210481639
PLCG1	0.0941078642222351	0.106180488406632	0.125100168257769	0.163542251853932	0.206853782142275	0.0683814055067753	0.289581560037651	0.401170545988492	0.320490897118247	26.0188062230426	0.564997378687882	9.61250989260108	0.265877984495275	28.3446709659509
MYBL2	0.044561163569954	0.110328027480382	0.0850283780157023	0.203911178104607	0.147376188009257	0.0672739523608402	0.164397498189079	0.306574494097881	0.182982155638607	12.3408782785304	2.63361598706099	15.8538318934772	0.228053166758321	21.7705144645686
MMP9	0.155115883144039	0.496056543227084	2.77112688015517	0.272865369409321	0.234970092004711	0.345464242923573	0.15752263378056	7.83648530719239	0.156343571341878	144.946946556722	6.32142358357704	112.261578711468	6.19795983477228	97.0726289897525
CD40	0.0350765213302671	0.132252464879285	0.1722258278671	0.219180680877629	0.138324293424595	0.256030737721021	0.143809514896821	0.240787710637676	0.204408320720446	5.78096457230227	4.11722066224174	60.3416389198838	0.0947164231607385	61.3635041270009
CEBPB	0.11851553845026	0.1378913484524	0.196832175344565	0.238778328834573	0.220701953863069	0.113702690744685	0.26585502037507	1.68059269443894	0.222070691649275	24.2090378292455	0.747088565237913	6.08641498118161	0.581730247264411	22.4861279081933
PTPN1	0.0647659435867005	0.121307048765897	0.167936628735586	0.125926336768278	0.123967091831878	0.142609969463715	0.359760840077053	0.371314866470324	0.191159827384854	28.0893147738001	1.63606566618552	6.06952951430223	0.485074422916444	29.8345183733117
TFAP2C	0.0929912190466943	0.155671787943893	0.25396033058401	0.384045824023434	0.562171450809795	0.0467656286466269	0.508910862257603	0.219146104495048	1.25417650761701	8.10234343537991	0.143336805678626	2.21036968764914	0.309832491803015	5.27678469128869
GNAS	0.106964602081704	0.0962495167210685	0.179200756156012	0.153154272815492	0.276604846783329	0.129212464576039	0.268883668855142	0.37260079114216	0.664703034440359	77.7804828499172	1.1354131379348	36.9111298981687	0.162729038930438	94.1389834060553
ADRA1D	0.0907656155559391	0.0729879530801014	0.0986623168098791	0.0894402702767857	0.146621080325508	0.0978764115471457	0.219600364932377	0.285872023514775	0.370052381381938	52.3065350526822	0.29814868071546	55.6142177960664	0.209100224445002	35.8442430715527
PCNA	0.112604446899103	0.152150465285565	0.192306152940976	0.735103385858959	0.268898385575843	0.316523408701077	0.261718353685552	0.427129390298729	0.211441021143652	21.2520478933699	0.422500077556043	2.88192555823461	0.248427139478145	22.1890360495404
PAK7	0.0694522439969028	0.0713074656306045	0.114099909973298	0.128660654618954	1.28639036747261	0.0844744315576115	0.223558346674122	0.547541894266366	0.210282314296721	5.20623630925204	0.143495416810758	9.36412154933624	0.0875142009575782	6.54908021210511
JAG1	0.188069658964972	0.118587483207688	0.210070309009631	0.191615362764158	0.20237596184839	0.116277425090891	0.250329846056877	1.39575109488852	0.462456899304257	28.9089083874774	0.305150779347633	13.5739226336264	0.259170860552692	24.5616996903032
OVOL2	0.124268418129775	0.115635202518634	0.481637613245565	0.139875980036273	0.384704248173671	0.0676815805194412	0.209970536588163	0.284309015245727	0.576492163111922	134.270986001474	0.365836358371324	56.5412672273869	0.128710898359156	127.588772321647
THBD	0.0707753859354954	0.0967194273174535	0.186908145817177	0.199874267899066	0.0986099970251619	0.0535158774110446	0.158944446320948	0.698174821584107	0.648032271008558	68.4704390042892	0.687558149196905	60.7358928901868	0.257589832960949	41.5831733140972
E2F1	0.0723400825922915	0.121214913486963	0.123209394361268	0.378090771380546	0.218217909995108	0.172143627490379	0.188983011124081	0.454617930442093	0.229889589070661	11.6277412522071	0.388087874124096	61.5767633291881	0.14180515396883	61.8248171422239
RBL1	0.0495322309653692	0.120813777405275	0.110427573422478	2.56617041353806	0.206088842402568	0.106764924729463	0.151619200101142	0.361693807195105	0.235784594887297	6.80951413775967	0.676982639684151	1.83655351482484	0.137736949305295	8.95687135662393
MAFB	0.0555580304089715	0.0616846973351254	0.106216921050635	0.144946415856705	0.103028045513328	0.0577868591030879	0.410580031293001	0.313652050973298	0.908690589568699	166.73908283555	1.97484350487314	54.3192175943566	0.285797719809842	176.754167051772
ADA	0.0572225258996551	0.0771044272775269	0.123755378300084	0.267834930490882	0.148585729049327	0.0948783064743695	0.152742933646913	0.298643136083247	0.292037281517222	4.83434152767373	1.78916793109635	57.84695263333	0.18989324682556	58.3891004415549
SDC4	0.073649449295952	0.225258819402898	0.201373638075475	0.397176045788827	0.114034081392146	0.634694001896747	0.252571886311083	0.258392192350396	0.338088734959183	23.0859817071504	0.388208923361133	6.92169604394868	0.505359440776056	20.6564602942786
B4GALT5	0.160250644342556	0.105250927888474	0.254836526108455	0.55290073718977	0.698774162538319	0.063081816827011	0.225475333216126	0.553162256244744	2.84297851563738	167.096990389868	0.483491428295075	8.07241098088532	0.190605780044304	167.586511335064
CYP24A1	1.90713943003887	4.3677406412776	0.996095214202502	2.80980534815611	0.0671769745578439	0.0890677113412331	0.0688067972239952	1.41902598213058	0.134553234025249	87.2117505680275	5.14393056403877	62.9324030314745	0.139052891225407	90.8673164744714
BMP7	0.749428696062058	0.417901245168544	0.0853834467507267	4.00017196355033	3.20500123688037	0.0821014732895467	0.222905352487391	0.299672628531555	2.65093600105657	81.8089688515263	0.214176576954044	77.777222610507	0.0840185648104123	32.3458430018034
GABPA	0.0982826731111873	0.0626684440440099	0.0713485915191401	0.234952316514486	0.158461592772585	0.144970105603153	0.23996821105261	0.247792908635254	0.875913445243611	6.86791665789395	3.23800510928121	4.22511061475544	0.151795924854766	10.825372780643
IFNGR2	0.0745135291502948	0.0826173152094022	0.215698984526612	0.306428436756499	0.130012440582427	0.208331627233959	0.264735539863385	0.413293757791623	0.191967526427664	45.5269063820724	0.425677509813789	6.59443838678918	0.318003982163474	46.5005821209348
SIM2	0.0639110059176186	0.116154164291746	0.0713804754322418	3.33376412715215	0.116430983818211	0.138162457041656	0.158651530290276	0.146997509094986	5.61923150172783	50.5015038354917	0.836415458233165	61.5211390167977	0.110103100021419	92.2774539597649
ETS2	0.169960745119421	0.115980901028593	0.308535807369806	0.953839292785081	0.206374733680665	0.082455874093498	0.530707080850345	1.44407115738149	0.213188485755337	18.9704850557381	0.271546105726617	3.58750628560244	0.322064621739924	16.7887093087105
FAM3B	0.800300725094573	1.07961699797403	1.00149695135053	2.88680103445714	2.18889735660052	2.17234288455722	0.10874394849096	0.197628929416277	4.81285766234049	16.351432313881	5.45104285589439	50.1483721504316	0.0724220909404547	50.3864953161691
CRYAA	0.0951687561977669	0.0713910784133521	0.171428308501485	0.220676357259067	0.254085236090021	0.0692073126955237	0.233834985430986	0.592314307489244	0.280298236569345	18.9487816657419	0.409083094285177	43.7325079460584	0.146716877170925	40.4835470991598
APP	0.0757265469886833	0.125688158405932	0.326506238684694	0.41087312302493	0.342560022829593	0.182550275856309	0.330161949105848	1.7377462983879	0.275370560070495	54.3941839709873	0.487838317600927	5.45788510679882	0.245090109303331	53.3010151622229
ADAMTS1	1.24966132116923	0.047928935341088	0.118648300053249	0.142163738130353	2.64446819806749	0.0691912342127892	0.240985197130484	2.59652182322696	6.0239025546067	56.0611848847294	0.239299441167397	52.7609407927101	0.0823313992208709	26.1670261398633
CCT8	0.0715823635219594	0.0703737245046302	0.0990934070320891	0.203914035836493	0.112030187962752	0.0884720835453229	0.187799975675545	0.273504563989105	0.293397914243544	24.9605960980666	0.31862714505124	34.0092426464862	0.137653752185406	41.3485489222641
HMGN1	0.0870461779506311	0.10874175385448	0.166106708901471	0.228190471524506	0.232916344482619	0.0774087277644727	0.191952374472604	0.306889154268343	0.426900324562034	31.2401145774022	0.762667789619523	51.494308746364	0.191446984183014	44.2814800957709
TFF3	0.0788053738567365	0.0620373211024893	2.63986236593371	0.0642001584164458	0.425987614753763	0.0904086893183368	0.192249040943136	0.283410983878222	2.13544989419206	9.65452945272955	0.505762062012361	16.922156979412	0.0832729967845809	12.8331114545931
TFF2	0.0641060628004633	0.0879989105185474	0.119012646768828	0.201689580866769	0.146393505610467	0.0630117764870032	0.122019224890014	0.293617889144998	0.19632848413105	10.4488384531039	0.332089391406249	30.6396085461317	0.156272672811106	28.8599667305448
CBS	0.106915532100847	0.312656493340008	0.135726165574492	1.67353294854595	1.01809520172765	0.563596753933757	0.0822076805435551	0.401259378630101	0.147471473867944	19.9311979404065	0.222122966109116	65.9097244264499	0.122326234196095	68.7111776509897
SLC19A1	0.0885114794114799	0.0965754720428162	0.165996340101358	0.142558566599135	0.261160784969771	0.097751890734664	0.261124418358823	0.307712648711797	0.203555102377276	78.6861443073196	0.601898535526263	54.5534058138102	0.273784319531781	96.4325991556756
USP18	0.0677422582570315	0.574888340016186	0.257269676669689	1.94818905272594	0.139671828405007	2.01134777933546	0.143958810316406	0.459115048343702	0.131482746651681	66.4107724850926	0.302133598044033	66.479793708881	0.182829603199361	97.3516694171375
MIF	0.136800266459318	0.169183651922218	0.158377911279061	0.224702907932406	0.277757446109462	0.128633623796997	0.294455400670271	0.600046881967839	0.347905476728176	218.433027694786	0.602035805730075	43.5194097955582	0.425125554169682	222.149812411917
DRG1	0.118661343373466	0.126377757635702	0.193766939910402	0.254082653275439	0.603347432861476	0.144533913642595	0.595828996541456	0.548546776538167	0.19855617971239	21.9438379849649	0.477632662358224	1.92001418247403	0.425792631339727	22.8153404776839
TIMP3	0.104028788866461	0.378770798705971	0.221821487449235	0.123818021204186	0.19125690594144	0.0822237064578724	0.423893936068964	11.0100787834335	9.27993069554878	170.766210620019	1.14141631765631	90.3627641608738	4.09473524193331	131.328002986668
HMOX1	0.0786562471386806	0.080261733435774	0.11837570362106	0.134887054991838	0.166693223731766	0.139508570331279	0.120522991813803	0.395905831932814	1.64955000339301	39.4365834267144	3.16197011451696	72.7433402772958	0.1824500410703	87.6557459662531
APOBEC3G	0.0391483380556989	0.126668473512258	0.165780299280545	2.36954401440609	0.114175226826575	0.321796772810668	0.0922064673683963	0.710872343562443	0.189680677864754	9.60844871609963	5.16146070126595	69.2322697637256	0.111398042218422	72.2959002133112
ADSL	0.0948072925859443	0.144078924903979	0.194508815316059	0.121111390675556	0.283177095065519	0.101309653958324	0.235098084442274	0.41416112098749	0.266418943337022	24.5572058875562	0.590389966819925	10.6424262000954	0.221338835831222	27.229818351522
SREBF2	0.0940821532706732	0.0906257734856636	0.154024313632664	0.175971934561171	0.184032166064847	0.120553041117602	0.260315364947769	0.186371502925059	0.457307782532308	27.1527806335117	0.452260956656598	16.4177758527387	0.321338245214166	31.9534772504741
BIK	0.0597077229508196	0.127685728966819	0.356459118958288	0.163253145063561	0.368535937303031	0.101089582517635	0.23729474679204	0.323955313267917	0.188416023599058	86.3414885682658	0.40625887694516	44.8523939113108	0.250570267524313	95.4545028486859
PPARA	0.0404420991534318	0.138242837062869	0.152165122880899	0.186310774861135	0.138678544639289	0.129064698798624	0.138146700177144	0.251089436776372	0.261381903784751	55.7647702937734	0.444991497112494	59.1788179578313	0.267164195164248	89.6090378636918
MOV10L1	0.0429268631372673	0.100922133902995	0.142198020798625	0.0972113511572546	0.105192679124768	0.0691317860777193	0.112613595447247	0.29197902391625	0.102722436406695	2.25930986721046	0.199851262748249	8.14885350317392	0.113014635424634	6.90006819202788
SLC25A1	0.0879470976219295	0.149567341031115	0.226041386521162	0.161362209406462	0.222304131003161	0.0913619623837819	0.329752228391704	0.259525855944499	0.50051454130191	154.155754123364	0.631626384190196	19.0711189447772	0.352676516905487	154.937773208325
OSM	0.0906480543316356	0.078523817256765	0.104383679682844	0.15117909310354	0.23057102386378	0.0971227493561605	0.301374108795591	0.725562183603672	0.126069852187834	61.5520307303145	0.272938733840957	59.0381350493279	0.375374806791214	28.1933718471657
PDGFB	0.0692462602065013	0.0733146466463612	0.155431450227526	0.109552035940949	0.544539173823808	0.0816839326465483	0.241604786004453	0.555744722458838	0.236956248156791	55.3066545328827	0.31417854446645	54.1024644284844	0.165894338097079	34.3018039914153
CERK	0.0700784716768187	0.0766952652304548	0.131456569902082	0.132310751492133	0.304137253658706	0.130937455310098	0.232698118084049	0.312804568892301	0.402546134659053	16.3849644738705	2.62535680885665	31.2685575731856	0.153543285115292	36.2720851418356
MLC1	0.0774365247402035	0.0858730443257708	0.160700203813057	0.220425812584176	0.184726107459771	0.0755082110079589	0.137592058509127	0.334404314260215	0.259212322196704	12.8284153551095	0.324975529774495	28.4470141130674	0.162960931016454	25.2158378558877
GK	0.0644072462582084	0.0872635086362233	0.136881432034502	0.247904683727976	0.114126971939211	0.131134185867739	0.135176494445608	0.419275768812153	0.391263039555638	11.330614881762	0.801643679454395	19.0320444475273	0.21032850199786	22.7096462087651
MAOA	0.0592236109480646	0.0800734729768204	0.325324670988382	2.77926756932259	0.195406753096846	0.0545509582969274	0.134082993868536	1.20948137214519	6.8488620548482	75.4920055121578	0.303245807129877	76.1701855302643	0.348574346977983	17.3374178749839
AR	0.108875764184825	0.0494250637737173	0.0845527916575423	0.141574577171722	0.156733974094959	0.0678831697360901	0.122622616639643	0.25321803051195	0.809249905084407	8.31173231021097	0.745905221502499	32.7580505263856	0.0951167638939292	31.7885815113286
EDA	0.0634491891028589	0.063875169273102	0.102371140985669	0.155585585137578	0.138094346129112	0.0726530549304751	0.128455616644653	0.314338533109916	0.235275077102973	9.89897183660855	0.282359208210388	23.4558064157114	0.1457955535275	21.429608730853
PGK1	0.115324175766475	0.130834571700037	0.137071305887199	0.251367270949877	0.284593575380849	0.143981592176491	0.357963356090439	0.769776744474785	0.528642381329704	95.6846674949809	1.00465718351108	112.999021387534	0.212101711098647	148.377234991112
RPL10	0.071915768979711	0.0863130459289402	0.058120207019448	0.117925811078449	0.043521297021686	0.160989770504869	0.0525980204680405	0.108002478250136	0.324992057292758	1.08989550833853	0.515115086831516	5.70212302022611	0.133909960511287	2.36094879881062
NR0B1	0.0421362404330351	0.0459892117182266	0.0866366271359385	0.153804502832273	0.120645008526835	0.0804880662117417	0.102362618611422	0.240284157100503	0.158277353467278	4.24894887689918	0.188006121445536	7.38200675383479	0.0934694069840612	4.51181167650135
DMD	0.0391847208019074	0.0494860361487785	0.262530203634182	0.0930390782025373	0.173049343234447	0.148255671365544	0.199411669036251	0.303194148673524	0.514369653870289	20.5783542293019	0.452692595450222	43.7428972120181	0.0705047173902306	48.5167556100825
ELK1	0.0859913604280411	0.0986294615310148	0.213906719045289	0.192639353646778	0.181557666597912	0.131923776373179	0.268719883707546	0.473821212324382	0.216218164610214	27.1123187892853	0.341557188568346	84.4075323455252	0.24098007169657	85.8067995252644
RPSA	0.111100369963362	0.0748411067070162	0.123726481784971	0.203617409871821	0.0563728599702414	0.167877869809567	0.140028473178097	0.106985022965632	3.31954155087914	0.949439458806246	0.447456939684283	6.2054428917667	0.0560439220578088	1.69788482014721
ESX1	0.0507029678390365	0.0579957209019495	0.116270218784982	0.118621162354299	0.149535821678559	0.0649432748602802	0.148216454552091	0.370239487885148	0.17214289986492	6.63440716013104	0.192167254933943	11.6856647387571	0.109090749334997	8.76045018545767
TSC22D3	0.0659591429511934	0.0986577199028377	0.40875560590323	0.173231595555703	0.110031967029019	0.118211400406511	0.183007173568793	0.317621199774859	2.18659936049469	7.65131324946453	1.5740471053032	13.7398248115887	0.194841551240781	17.2518360799873
ELF4	0.0824518630512405	0.106300803503418	0.215927731420582	0.306030064272503	0.357471048438222	0.106285233381421	0.682123041078274	0.732708159256253	0.17070784262975	100.916386629577	0.963824674971165	2.4088409072503	0.67142366489542	101.16170797106
GPC3	0.110878464932545	0.20261694120559	0.179461198555989	0.0881524640573896	3.28015122896557	0.0621107403366272	0.143738052728392	0.29830746318462	4.18931953348836	34.1496401198981	8.25263266607529	76.7907764547746	0.382808227305932	85.4170645732057
SOX3	0.088995812003569	0.0582824437040555	0.168947983738209	0.178698595568176	0.212342088633559	0.0969505996817763	0.17158181382616	0.366090811591607	0.500622285435553	77.6498067037589	0.634357551208238	57.5970319345229	0.140386931684501	96.9598550102888
L1CAM	0.0563242522775129	0.364306245181298	0.15553920761317	0.1170598535757	0.151220540117016	0.0926748265822408	0.252752524499169	0.284669156615685	0.301739520844714	45.266468533588	0.400802336942147	58.5610301612488	0.834322480814749	53.6299906291019
IRAK1	0.0640367616724543	0.109419000805624	0.175791794411866	0.137459939002555	0.228341008976141	0.0781764543783613	0.301732549659901	0.310120875138318	0.372519504369764	139.382122068568	0.623309082081551	81.0113997338203	0.297271494657251	170.945351466398
G6PD	0.0993611419317392	0.0840769170303755	0.135637676342918	0.176774741508067	0.446888220146306	0.0859266789521617	0.286042719091216	0.225914605556584	0.986192419796551	115.904508856788	0.314111108815764	18.9932343436475	0.260458875772413	117.569944819357
ADRB3	0.0756810870316436	0.0533809566590864	0.0705112433552781	0.162219735495328	0.0832763332487588	0.146233821829351	0.079724286080413	0.144614437932794	0.291174046920252	1.12717910467504	0.254456759274262	5.36515897056417	0.0800525425806502	1.43645754047799
WNT7B	0.0688353717967453	0.109739401251439	0.193098399117377	0.289183172483444	0.829180491239577	0.0331414282569093	1.5737345456199	0.542373837917148	0.194489775513151	11.4111295319425	0.0746673007167123	8.91997600737118	0.473312871822194	4.17767243307888
