# Supplementary material for: Preferential Activation of the Hedgehog Pathway by Epigenetic Modulations in HPV Negative HNSCC Identified with Meta-Pathway Analysis
Source: PLoS One. 2013 Nov 4;8(11):e78127. doi: 10.1371/journal.pone.0078127 (PMC3817178; doi:10.1371/journal.pone.0078127)
Supplement: Methods S1 — R code. ZIP archive containing R code used to for the analysis in this manuscript. The README file in the archive describes each of the files contained therein. To fully reproduce the results, the scripts should be run in the following order (1) Preprocessing.R, (2) RunMEGAPSReplicateThreshold.R, and (3) Postprocessing.R. Note that the CoGAPS analysis and associated gene set statistics are stochastic algorithms, so results may differ slightly from values reported here though qualitative results will remain unchanged. (ZIP) [file pone.0078127.s009.zip › CodeArchive_S1/GAPS/ExprsTRUE.MethFALSE/NormalTRUE.HPVPosTRUE.HPVNegTRUE/nP14.nIter50000000.SigE0.10/Pmean.0.7367256994.txt]

1	4	11	14	15	16	18	22	25	30	31	37	50	2	3	5	6	7	8	9	10	12	13	17	19	20	21	23	24	26	28	29	32	34	36	39	40	42	43	44	45	46	48	49	114	115	116	117	101	102
p1	0.000484908613407082	0.000307539993161611	0.00047599303063337	0.000161000860661084	0.00160407130610115	0.00517135150237165	9.67776465814155e-05	0.000330748972834037	0.000286370665122244	0.000570501347214336	0.000903337478210438	0.000627428609080622	0.000229922440400521	0.000184193383030973	9.06150723111184e-05	0.000309390432374402	0.23190461033332	0.00153995883314703	0.714885525971557	0.000778572153360962	0.00182657913016268	0.000361263534671254	0.000585443797848162	0.000198988608623708	0.000150043054241966	0.0017731429224931	0.000384005515748771	0.000970621585103137	0.000477009190165555	0.00039011844649044	8.15693597874393e-05	0.000361480369226983	0.00112547187264147	0.000471848464040692	0.000272270357903937	0.000286105767989602	0.000477030835272963	0.000382612090085707	0.0101035419403524	0.000211530983607901	0.0105331834607618	0.000115449977543158	0.000127326743687925	0.000273603161593021	0.000227171813417868	0.000708301965347952	0.000326148538460002	0.000174697528315159	0.000197711199973946
p2	NA	NA	NA	NA	NA	NA	NA	NA	NA	NA	NA	NA	NA	NA	NA	NA	NA	NA	NA	NA	NA	NA	NA	NA	NA	NA	NA	NA	NA	NA	NA	NA	NA	NA	NA	NA	NA	NA	NA	NA	NA	NA	NA	NA	NA	NA	NA	NA	NA
p3	0.253490128280645	0.000452570019229634	0.000174285375615446	9.24354904305061e-05	0.000150146920542284	0.000286116719975176	0.000138640392933391	0.000190506148429189	0.000164117182275793	5.95469384133621e-05	7.26779748842975e-05	0.00015925476955928	0.000161994147783431	0.000104496069838613	0.000151989547154349	0.183247884947323	0.000899705142149226	0.000436557965233789	0.000188436352806928	0.174124208988422	0.000278867564972404	0.00022499157053174	0.000191878396093358	9.76678902141036e-05	0.00010593248538062	0.000214496227936415	0.209518959222827	0.000236878854730577	0.000180101405069933	9.0661691491162e-05	0.00409500715606901	0.000225556055603681	0.000373353286476755	0.000198646911081678	0.000133993431127734	0.000146189947779382	0.000149456097809533	0.00021463325195706	0.145223468756827	0.000158308431738135	0.00032613125347427	0.000258040446259744	9.66442607323574e-05	0.000295061293872214	0.000198784607302239	0.000178633023226128	0.00014578878402478	0.000211607713006144	0.000458823272919478
p4	0.0186929764721273	0.124210210899795	0.000120098379268002	5.52141412725646e-05	0.102718873025347	0.0983359509583182	0.005759244046474	0.000441948434737787	4.54807402203506e-05	0.0807868488644185	0.000122896113897874	0.124085215025461	0.000366283866760393	3.84096596188102e-05	5.28561629697826e-05	0.109707467944159	3.68013681503449e-05	0.00244808948837571	0.000687165474189416	0.00527503313536309	0.0121352994150526	0.000287332798339857	3.26671854399129e-05	9.11918244025354e-05	5.91473907595183e-05	7.85464564388794e-05	0.000248391471921771	2.61960554967995e-05	0.172977671597974	0.000287905151007282	8.25463546818111e-05	9.26343055411698e-05	0.000224639820164109	0.000305134327315534	4.79117137372858e-05	3.51438423557554e-05	6.5918007418231e-05	2.4755944772762e-05	0.000525081120836029	5.74695431807926e-05	0.000512755402219513	6.93343822825958e-05	4.45886411373171e-05	0.000134823366001021	6.5416201686322e-05	0.000160970763679411	0.000137773826447869	7.2380592645869e-05	8.09293210767609e-05
p5	0.000133262532648704	0.00011542597372063	8.95715194796702e-05	0.000327111666705274	0.000123521567700067	0.0130445436330427	0.0929349633992143	0.00554539520993493	0.000100168914293465	3.91380628861392e-05	5.5323986565492e-05	0.000332681349776686	0.0192528791462549	0.000111293559094963	3.98360557323703e-05	0.0311858119125994	0.174383391584375	0.0721250307064009	0.000165696541913986	0.137063122508918	0.000375916372400495	0.000209766348358173	0.00216183778942687	0.000105190227907473	8.88176613798648e-05	9.84295395691337e-05	0.000622121612719243	0.0755486830656956	3.16536991051059e-05	0.000206605013114952	3.87041200320393e-05	0.000512802167920561	0.000126841013875556	0.0438120896867175	0.000108298547801363	0.000111900678564733	9.0538545806811e-05	0.000353909758535718	0.184545129418917	0.000231946223041651	0.139821345219865	0.000565685078017113	0.000185481184809608	0.000366722957245719	0.000103259078958661	5.68881061894992e-05	3.73076009389679e-05	0.000104019389105484	3.37591294292842e-05
p6	0.000301159941534901	0.000402995036847453	0.000146208673850638	0.294874121089657	0.0129940239704102	0.00572265852477901	0.000229468928276218	0.243091027685508	0.00014279489113725	0.00184484848537098	0.000283699734004618	0.000376939888046417	0.40916014747222	0.000872913071175868	4.6005164177664e-05	0.00332116151954222	0.000549932836009033	0.000992485125945396	0.000106038811653391	0.0011543410277708	0.000142526182540424	0.000134085121197957	0.00957406869916362	0.000119782645102596	0.000391000258498015	0.000163881593532424	0.000134350916935046	0.00014131152880437	0.000456726051871157	0.000347112685446766	7.3388727043923e-05	0.00015151751041919	0.00284105842351533	0.000366330994618182	0.000296891797132113	0.00011768132128045	0.000135441250633586	0.000133213809314095	0.00138826860495533	0.000138059190788808	0.00102247057033508	9.84706704402082e-05	0.000116977235298575	0.000157480842609011	0.000123559657259339	0.000199939671919328	0.000127168596359088	0.000434952564591793	0.000126061283177131
p7	0.0913195968994076	7.76257122336987e-05	7.43465532976159e-05	0.00989063575746131	0.000106721136883153	0.00023571123518062	0.000265107913209934	0.000358108236746183	6.86273469474047e-05	3.97138969233857e-05	5.46341644369192e-05	0.000104973283344634	5.94289749104146e-05	5.02908429343328e-05	0.114187832777039	7.8252286280479e-05	0.0252767855223286	0.000196719017158935	6.92808509024633e-05	0.0443919121872667	0.000129846985561303	0.0039015364270594	0.00045894511222192	0.00473307442443616	0.0961934926820269	0.000163723223726126	7.01494088751658e-05	2.3754115143848e-05	5.18289536232898e-05	0.0582340736788689	0.128948299964591	0.0953151170569419	0.00408181270650029	0.00224973172042686	0.0189769108359411	0.000266592576883164	0.00266390866075743	0.000364013727599989	0.0432999080600937	0.0121314716852612	0.0715521172447216	0.00565683523100363	0.159498698021718	0.000118036330733482	6.12941930624128e-05	0.000105522378109037	7.5845385375578e-05	6.29014948528043e-05	7.49380566477335e-05
p8	0.0235481468899933	0.0303958507170967	0.0359328425893172	0.000543774000828682	0.0497583051683116	6.8532813978853e-05	1.20338213428803e-05	0.00102679551057675	2.27744499928127e-05	0.0588361355900081	0.0684070041196798	3.11742974905857e-05	8.7840434684826e-05	0.0483628125990742	1.77280350079522e-05	0.0246793279899704	0.0599725163798892	0.00200149138694448	0.00319546747552453	0.0384198735118345	0.000118950824336369	0.0208367625537001	0.0261732969632849	0.0257775084929836	0.0403585300423006	9.64199437045973e-05	0.0270905946431273	0.0319878091108352	4.84085965837514e-06	0.00140986448370929	0.00582176408974157	0.000309980188009105	0.0497297081601938	4.03676228232429e-05	0.00519475041664869	0.0322235864212548	0.0294389637260082	0.0341689636579901	0.0220843877461472	0.0481934073884099	0.0422758092116928	0.0276995019541226	0.0140614913456881	0.044483393856504	3.96864414148604e-05	2.90987441071916e-05	1.249896362508e-05	0.000459419324400055	3.33348126917362e-05
p9	0.0159775851051125	7.42662750591062e-05	3.65584848009942e-05	7.89843943153017e-06	1.99140916993446e-05	0.00285678325730164	2.32029278088532e-05	2.47589109138946e-05	0.0574002967607013	1.50986069277458e-05	1.539386517643e-05	3.5559409521879e-05	5.6285943245159e-06	6.16759449975659e-06	8.63738684524039e-06	0.00213830907168121	7.93364127887628e-06	0.00649699475728772	0.0364901504260993	0.0177067136370174	0.0010340127044084	2.65624666089363e-05	1.96723046341031e-05	4.61286678839435e-05	0.000437804809454383	1.82464854725539e-05	3.01310763924402e-05	9.68918693457736e-06	2.20139136993536e-05	0.000838956263573406	6.88086804203672e-05	5.05021222290126e-05	4.74994533247347e-05	8.52019740313125e-05	5.03131568074588e-05	2.31428923679e-05	8.42669976372982e-05	1.63153931122668e-05	5.15389368223889e-05	1.25870272271189e-05	4.62965274129429e-05	3.48372136118386e-05	1.70137476151004e-05	0.00152981774976764	0.060898691669222	0.0359825777179237	0.0531611571700867	0.000426013560769537	0.0489406065790738
p10	0.0154045999947289	0.0145828562653609	0.0148327152282349	0.0140232580965616	0.0145219399371845	0.0157453943690675	0.0149129983708617	0.0137676392212812	0.0143911554513146	0.0148755974677479	0.0144948002690463	0.0141528324381486	0.0139906043734352	0.0142298040838824	0.0157901159759885	0.0156274425768888	0.0146782331636243	0.0144330968836164	0.0151922157999423	0.0150463380965321	0.0149872050379497	0.0145474699802823	0.0130615128891224	0.0153520929220827	0.0161038441263482	0.0149796172735758	0.0155337992646027	0.0148985157852698	0.0143440669593843	0.0163062476342776	0.0157351999763286	0.0148419001419634	0.0144460685403977	0.0141378644855521	0.0152481217948419	0.0150134074768365	0.0154050267552089	0.0154910202444505	0.0148772155078262	0.0144189353334592	0.0154760905008343	0.0163109420776756	0.0154862801259051	0.0148368947382686	0.0143106392600727	0.0134104415300616	0.0139954150308698	0.0129056279348578	0.013556434221726
p11	0.0149264808596455	0.0181897567926143	1.29900083766253e-05	0.0179318796232015	0.0198426475731358	0.00112837861876894	3.58450422448012e-06	0.0105055793230454	2.07678616961085e-05	0.00874199497627893	0.0145226624900252	2.85190951598258e-05	0.0389951567498341	2.06416930820039e-05	2.79190066326988e-06	0.000423511876111816	0.0112547494044386	0.00156028964515181	1.79041422956137e-05	6.53935669312048e-05	3.02606030283174e-05	0.000234570658617927	0.0274256125008421	0.01707977502736	0.0255156905109791	9.33602073354637e-06	0.000879169463842699	1.49919656538812e-05	0.000209181588791554	8.15984371716644e-06	8.44955555023349e-06	9.94180727368505e-06	0.0136739302529156	1.73853152307835e-05	6.50794249766321e-05	0.000310444086013866	1.06700953917934e-05	1.28540149567884e-05	0.00026019162010682	2.79924963419813e-05	0.00729249866055052	9.24629420912793e-06	7.75370465100827e-06	0.00244923211107727	1.59525655513601e-05	1.85515601411656e-05	1.51213070814306e-05	0.066926810106424	0.0570679821145042
p12	0.0132876633495518	0.0133559400882006	0.0159880743353435	0.0148166980629538	0.0137918456821913	0.0134036317338798	0.0142557420732911	0.0155632886357677	0.0160291135674016	0.0125107675693376	0.0143785788930297	0.0152368653241615	0.0124286592607458	0.0157244488782756	0.0144353133271245	0.0127987261271927	0.0128659132131154	0.0153441597042993	0.0134230978131267	0.013720279293416	0.0155916221460135	0.0154260301540853	0.015619381255576	0.0145634324980154	0.0129684002736044	0.0149777450185677	0.0131499212431823	0.0133237392817807	0.0135637273809678	0.0129829958751512	0.0135114807237651	0.0157788307505284	0.0153923853934298	0.0161461736389232	0.0159183080804775	0.015118612590233	0.0149951235940455	0.0153988786106476	0.0133997500387065	0.0164015456306859	0.0128952271784397	0.0129550077743446	0.0130854476639844	0.0154980671803691	0.0156305906248811	0.0168262288881871	0.0156942412528124	0.0132483705212088	0.0130081127646851
p13	0.00298862193754396	0.000106543501034191	0.000219154327614706	0.000117107816733046	0.000148882077665106	0.00142328096726613	0.000105093407991829	0.00030092538605615	9.09050797231114e-05	9.66975714174812e-05	0.000137670995016228	0.000200729507852106	0.000299393500879743	0.000352186456127899	0.158483025764395	0.000132654646233525	0.000442900697422281	0.000208340143129741	0.000127353330937968	0.000239168967603629	0.000626707291154516	0.00196605930937213	0.000115382039652135	0.107193661877309	0.173736765773225	0.000487343398056266	0.0816904866659526	0.000124658202607421	0.000182710734005428	0.188634650246445	0.000159970529357849	0.0021373927351706	0.000335787280514806	0.000190542329398727	0.00308318867694157	0.000653969692548904	0.00594120521831079	0.0600617202313984	0.000141362187985771	0.00848868950797106	0.000448462604223177	0.192276337860553	6.96992317386902e-05	0.00114503209469094	0.000160956833165076	0.000152390054705499	0.000117333644195652	0.000168462079484504	0.000159578893722154
p14	0.0146896404431223	0.0150379647456569	0.014031180441412	0.0144355056713106	0.0146610937867068	0.015172048029164	0.0143122503370928	0.0143732418764356	0.0139526956603274	0.0152540035606903	0.0145804921761307	0.0143986465709447	0.015243239560049	0.0140819678318882	0.0142737285301368	0.0150292005667226	0.0150560817482979	0.014187407041053	0.0148981299839493	0.0147686265556775	0.0142696156601037	0.0142079963153886	0.0139594482453268	0.0144875960966679	0.0149555902730764	0.0141840378162594	0.0149016099034136	0.0149734137883779	0.0147732922621938	0.0149125172092769	0.014649556100305	0.0138974143688142	0.014142778250416	0.0138197900499294	0.0141837336588181	0.0143878157725507	0.0143420614331861	0.0139702230862264	0.0149058661933441	0.0137537975030585	0.015058140921194	0.014844398752875	0.0146907308316729	0.0141345922899692	0.0139898781594682	0.0135747443335703	0.0139422065533634	0.0150339706637822	0.0148476199634755
[truncated: 20 more columns]
