# Supplementary material for: Preferential Activation of the Hedgehog Pathway by Epigenetic Modulations in HPV Negative HNSCC Identified with Meta-Pathway Analysis
Source: PLoS One. 2013 Nov 4;8(11):e78127. doi: 10.1371/journal.pone.0078127 (PMC3817178; doi:10.1371/journal.pone.0078127)
Supplement: Methods S1 — R code. ZIP archive containing R code used to for the analysis in this manuscript. The README file in the archive describes each of the files contained therein. To fully reproduce the results, the scripts should be run in the following order (1) Preprocessing.R, (2) RunMEGAPSReplicateThreshold.R, and (3) Postprocessing.R. Note that the CoGAPS analysis and associated gene set statistics are stochastic algorithms, so results may differ slightly from values reported here though qualitative results will remain unchanged. (ZIP) [file pone.0078127.s009.zip › CodeArchive_S1/GAPS/ExprsTRUE.MethFALSE/NormalTRUE.HPVPosTRUE.HPVNegTRUE/nP14.nIter50000000.SigE0.10/PResults0.7367256994.Diagnostics.txt]

Diagnostics for P created at Fri Jun 15 23:51:43 2012


number of genes: 892
number of samples: 69
number of patterns: 14
number of burn in steps: 1e+08

Initial chi^2: 6.1548e+06

Iter	Burn In	T	chi^2	number of atoms
0	1	2e-08	6.1548e+06	1
1000000	1	0.02	94041.4	229
2000000	1	0.04	70203.7	235
3000000	1	0.06	58343.7	244
4000000	1	0.08	52724.7	248
5000000	1	0.1	47650	242
6000000	1	0.12	45575.3	254
7000000	1	0.14	42586.6	247
8000000	1	0.16	41275.2	257
9000000	1	0.18	40937.8	255
10000000	1	0.2	40179.9	249
11000000	1	0.22	39181.4	265
12000000	1	0.24	38947.2	243
13000000	1	0.26	38264.7	254
14000000	1	0.28	37839.7	268
15000000	1	0.3	37139.2	275
16000000	1	0.32	36351.5	264
17000000	1	0.34	35691	275
18000000	1	0.36	34925.5	273
19000000	1	0.38	34634	280
20000000	1	0.4	34048.2	270
21000000	1	0.42	33477.7	277
22000000	1	0.44	31160.9	313
23000000	1	0.46	30165.4	316
24000000	1	0.48	30009.3	330
25000000	1	0.5	30095.1	319
26000000	1	0.52	29566.9	324
27000000	1	0.54	29176.2	330
28000000	1	0.56	29295	331
29000000	1	0.58	28860.2	329
30000000	1	0.6	28619.7	330
31000000	1	0.62	28433.4	336
32000000	1	0.64	28061.4	335
33000000	1	0.66	27818.6	337
34000000	1	0.68	27725.2	342
35000000	1	0.7	27797.5	324
36000000	1	0.72	27109.1	349
37000000	1	0.74	26874.2	363
38000000	1	0.76	26301.3	363
39000000	1	0.78	26037.8	373
40000000	1	0.8	25808.4	386
41000000	1	0.82	25613.6	373
42000000	1	0.84	25461.3	389
43000000	1	0.86	25358.1	371
44000000	1	0.88	24991.5	379
45000000	1	0.9	24908.9	403
46000000	1	0.92	24974.8	396
47000000	1	0.94	24717.2	396
48000000	1	0.96	24330.9	411
49000000	1	0.98	24017.8	409
50000000	1	1	23862.6	418
51000000	1	1	23796.6	418
52000000	1	1	23836.5	416
53000000	1	1	23833.5	418
54000000	1	1	23812.4	415
55000000	1	1	23792.6	426
56000000	1	1	23714.2	427
57000000	1	1	23767.1	430
58000000	1	1	23638.2	416
59000000	1	1	23945.1	422
60000000	1	1	23590.1	429
61000000	1	1	23779.4	414
62000000	1	1	23905.6	410
63000000	1	1	23871.6	417
64000000	1	1	23629.7	414
65000000	1	1	23655.8	429
66000000	1	1	23680.4	405
67000000	1	1	23663	415
68000000	1	1	23612.2	422
69000000	1	1	23841.9	430
70000000	1	1	23687.6	422
71000000	1	1	23700	423
72000000	1	1	23736.9	414
73000000	1	1	23633.4	435
74000000	1	1	23778.4	419
75000000	1	1	23627.1	420
76000000	1	1	23616.8	430
77000000	1	1	23624	423
78000000	1	1	23695.9	434
79000000	1	1	23591.2	420
80000000	1	1	23725.2	412
81000000	1	1	23648.5	442
82000000	1	1	23725	429
83000000	1	1	23636.3	424
84000000	1	1	23650.3	423
85000000	1	1	23692.8	447
86000000	1	1	23863.8	416
87000000	1	1	23549.1	425
88000000	1	1	23661.7	429
89000000	1	1	23818.8	418
90000000	1	1	23825.4	415
91000000	1	1	23998.9	420
92000000	1	1	23808.8	423
93000000	1	1	23831.2	424
94000000	1	1	23866	414
95000000	1	1	23786.3	424
96000000	1	1	23706.8	436
97000000	1	1	23738.8	427
98000000	1	1	23673.5	424
99000000	1	1	23951.8	422
100000000	0	1	23798.3	413
101000000	0	1	23595.5	412
102000000	0	1	23853	413
103000000	0	1	23851.7	418
104000000	0	1	23697.3	396
105000000	0	1	23885.3	411
106000000	0	1	23742.3	427
107000000	0	1	23861.8	426
108000000	0	1	23821.4	413
109000000	0	1	23823.5	399
110000000	0	1	23752.5	424
111000000	0	1	23653.4	431
112000000	0	1	23725.9	418
113000000	0	1	23696.5	414
114000000	0	1	23792.7	410
115000000	0	1	23827.3	417
116000000	0	1	23701.9	431
117000000	0	1	23733.1	418
118000000	0	1	23837.7	416
119000000	0	1	23638.5	421
120000000	0	1	23727.8	442
121000000	0	1	23726.5	419
122000000	0	1	23695.6	424
123000000	0	1	23748.2	430
124000000	0	1	23635.3	431
125000000	0	1	23783.9	415
126000000	0	1	23784.7	428
127000000	0	1	23682	427
128000000	0	1	23692.9	403
129000000	0	1	23740.8	415
130000000	0	1	23740.6	405
131000000	0	1	23763.7	410
132000000	0	1	23760.5	425
133000000	0	1	23713.9	401
134000000	0	1	23809.8	417
135000000	0	1	23829.8	407
136000000	0	1	23670	422
137000000	0	1	23802.9	407
138000000	0	1	23800.4	420
139000000	0	1	23809.3	429
140000000	0	1	23788.4	413
141000000	0	1	23932.3	416
142000000	0	1	23953.5	412
143000000	0	1	23887	406
144000000	0	1	23671.6	415
145000000	0	1	23869.9	425
146000000	0	1	24046.2	418
147000000	0	1	23651.2	430
148000000	0	1	23862.4	412
149000000	0	1	23739.2	413


Summary
<number of atoms> 417.3 <chi^2>: 23772.198 ; chi^2 of mean: NaN
