# Supplementary material for: Preferential Activation of the Hedgehog Pathway by Epigenetic Modulations in HPV Negative HNSCC Identified with Meta-Pathway Analysis
Source: PLoS One. 2013 Nov 4;8(11):e78127. doi: 10.1371/journal.pone.0078127 (PMC3817178; doi:10.1371/journal.pone.0078127)
Supplement: Methods S1 — R code. ZIP archive containing R code used to for the analysis in this manuscript. The README file in the archive describes each of the files contained therein. To fully reproduce the results, the scripts should be run in the following order (1) Preprocessing.R, (2) RunMEGAPSReplicateThreshold.R, and (3) Postprocessing.R. Note that the CoGAPS analysis and associated gene set statistics are stochastic algorithms, so results may differ slightly from values reported here though qualitative results will remain unchanged. (ZIP) [file pone.0078127.s009.zip › CodeArchive_S1/GAPS/ExprsTRUE.MethFALSE/NormalTRUE.HPVPosTRUE.HPVNegTRUE/nP14.nIter50000000.SigE0.10/Psd.0.7367256994.txt]

1	4	11	14	15	16	18	22	25	30	31	37	50	2	3	5	6	7	8	9	10	12	13	17	19	20	21	23	24	26	28	29	32	34	36	39	40	42	43	44	45	46	48	49	114	115	116	117	101	102
p1	0.00555775264731338	0.00415331906877409	0.00584985342185012	0.00242698768647357	0.011583522498579	0.0258223432280061	0.00153327468617014	0.00419418856099508	0.00380879682214434	0.00616144031296681	0.00809490850179353	0.00666945120801002	0.00343667753007791	0.00256507056973313	0.00146204328192384	0.00411639538930194	0.108678191123463	0.0116636266394894	0.131166116859125	0.0076626733825891	0.0136891162427696	0.00457311651146495	0.00665747347030598	0.00290427948911878	0.00251038275879397	0.0129285460248408	0.00456068358489682	0.00843292975968218	0.00555729261249186	0.00475361600864951	0.00124614372294723	0.00473414414662125	0.00968909656807585	0.00548523606092498	0.00378159337744282	0.0037775589332263	0.00581582215766735	0.00510296545192864	0.0352899453362829	0.00312010887344174	0.0402392914023173	0.00173429461616139	0.00187098539397211	0.00385069983738204	0.00328039352499833	0.00741756961055466	0.00449842463770821	0.00257988669223065	0.00271240772148558
p2	NA	NA	NA	NA	NA	NA	NA	NA	NA	NA	NA	NA	NA	NA	NA	NA	NA	NA	NA	NA	NA	NA	NA	NA	NA	NA	NA	NA	NA	NA	NA	NA	NA	NA	NA	NA	NA	NA	NA	NA	NA	NA	NA	NA	NA	NA	NA	NA	NA
p3	0.0402726002426836	0.00443754786925844	0.00234956751097118	0.00127873139023477	0.00206679604596324	0.00318766790910155	0.00193299271841862	0.00246682521353043	0.00208645718766867	0.000940999285266367	0.00121682612156302	0.00206267242713294	0.00232193425144719	0.00167147655233081	0.00195959663283997	0.0477817214838589	0.00671997674680881	0.00451060496375237	0.00239260318971826	0.0362975957854967	0.00325136751968821	0.0027181266552857	0.002468323160038	0.00158389344450049	0.00158727587598119	0.00258954969185698	0.0394926345073416	0.00282503544155057	0.00239176903667629	0.00154805112512674	0.0162424120129137	0.00272337989464932	0.00389015080883909	0.0023419002827528	0.00180339332058652	0.00194260131178444	0.00214787637415509	0.00271411338408506	0.0439002166070398	0.00222758369631132	0.00338795278107882	0.00273516113512108	0.00134898289719034	0.00331309712565499	0.00258478869484691	0.00237835101357052	0.00205215356069213	0.00269724939288438	0.00458912348388336
p4	0.0274914347033314	0.0172179336503126	0.00145417665551394	0.00083443324985905	0.0156061871566613	0.0184517399544977	0.0149693709025923	0.00347679981092638	0.000744378062034428	0.0180791156736681	0.00149880304915754	0.0172049361542237	0.00322101285083728	0.000676317987215056	0.000787580596997592	0.0180417309496858	0.000628777523689751	0.00930996300304776	0.00484691178046792	0.015556575340889	0.020341579227297	0.00252519608108459	0.000489364778768912	0.00120903090262954	0.000853511058450283	0.000995689877665656	0.00243595681766182	0.000465267511813321	0.01912077243373	0.00255194818603199	0.0011608786216186	0.00120303034173047	0.0022484478903373	0.00270207194810361	0.000700062886177591	0.000553068275563174	0.000958721916143574	0.000418911101136159	0.00387914257449818	0.000870279084080645	0.00369213724007867	0.000973952384896269	0.00059016135046381	0.00162949086826719	0.000893751292521052	0.00186512103343946	0.00170702034068574	0.00098264167775185	0.0011799020784817
p5	0.00161089184588171	0.00144702064533502	0.00120531997029229	0.00309062639939497	0.0015510173744175	0.0218536034304352	0.0202664543837772	0.0147673226559793	0.0013510466654928	0.000625569153975697	0.000769552445905608	0.00292993927897355	0.0329210113426608	0.00138070668466367	0.000606551300923392	0.0345435034687864	0.0280498667345659	0.0186814052811533	0.00183637409531816	0.0259916086775986	0.00317443878626232	0.00226278387432038	0.00890319196151377	0.00146227891617063	0.00113476049217166	0.00131193458960096	0.00438169908353672	0.0362297205283661	0.000547832667185971	0.00216086186167602	0.000662424438396729	0.00405426737431316	0.00149723264382444	0.0307477294509152	0.00133963968414859	0.00143268182426909	0.0012646861682107	0.0031015561608607	0.0261497508871288	0.0023102684850892	0.0280068326090131	0.00402766222418439	0.0019079369364808	0.00302034751259331	0.00126263769064766	0.000825501418652263	0.000625391805951053	0.00130563368969441	0.000510706687155844
p6	0.00365782729739482	0.00454574863251569	0.0022480889338283	0.0441894848293443	0.0329939059666371	0.0215192020118223	0.00295948697131782	0.0405331431369875	0.00192028636678662	0.0111127723219411	0.00351181571419207	0.00423505518881453	0.0497212801408778	0.00704961940160485	0.000841871224498118	0.0165193544432625	0.00549700681261479	0.00785722133324331	0.00160936911111156	0.00862827251935815	0.00219829930002096	0.00198748136817381	0.0279730682108625	0.00189556925191692	0.00409922618843309	0.00232191020948237	0.00229224810593676	0.00217786723671149	0.00437876097948279	0.00396706676354864	0.00108531683587318	0.00216099165393062	0.0140822065599398	0.00412542755960987	0.00334353097417376	0.00171869575584248	0.00188128486307503	0.00194162833098542	0.00997650156661683	0.00213313175142373	0.00802274513355123	0.00143191058314699	0.0016966339283828	0.00222488523490753	0.00183342622036567	0.00254416518854516	0.00202843377220648	0.00438673960114073	0.00171683751407941
p7	0.02397765073085	0.00103172845597298	0.000985436536589633	0.0203630986040064	0.00118178888278553	0.00210900272282461	0.00238977819259927	0.00294972311246237	0.000871593681282893	0.000542048100790838	0.000724136236547681	0.00113174995852375	0.000718947138586342	0.000766187100281983	0.0374988928013676	0.00100663747035941	0.0373104279185613	0.00193758622415538	0.00081003781153082	0.0449468875097264	0.00144120847805906	0.0116992921585419	0.0034078159250882	0.0129755431308477	0.0488177422470985	0.00167208226214594	0.000927743501246764	0.000358004916957699	0.000682704091165255	0.0378752528327262	0.0319210589762651	0.0218290137571043	0.0121346436882237	0.00889261940645727	0.0260265787770031	0.00244748278855245	0.00966586103806476	0.00290813165943401	0.0533955058169501	0.0210812701854412	0.0470664489190826	0.0140705405702468	0.030377052008831	0.0014593692552746	0.000848053227004202	0.00132541198893653	0.00101896590295757	0.000836441680496779	0.000898546220754885
p8	0.00712915631372494	0.00602080815128154	0.0059835465707789	0.00254642890889357	0.00706513198453415	0.000713854405265904	0.000167149535471588	0.00362775309069515	0.000304090897818447	0.00690525618909319	0.00780517959219273	0.000378442756461411	0.000840754573782802	0.00691905670824708	0.000237342714260241	0.00710337178284099	0.00679058543593472	0.00503796819235006	0.00651108550647167	0.00610893494997985	0.000995953770590242	0.00719957921942295	0.00583302983446562	0.00634315337631058	0.0062685385502271	0.000883049088910458	0.00682002140119514	0.00575052737004258	7.89354468930379e-05	0.00437717775938372	0.0083301619177894	0.00178772638963544	0.0069365256993521	0.000527711635455513	0.00797810081039056	0.00591701431585425	0.00571545974505185	0.00605893107498036	0.00770815885277885	0.00640592819160656	0.00623438250597929	0.00728195376885065	0.0103660105633367	0.00612226417833856	0.000488566551244838	0.000403626192003536	0.000181822040032818	0.00216645091669802	0.000402844332391495
p9	0.0093200428167954	0.000732252428412416	0.000425283631085448	0.000139409042363875	0.000277090242788162	0.00605245846243205	0.000334354820231306	0.000341833799768831	0.00551205624577585	0.000222608494024596	0.000232315634336525	0.000486389414789142	0.000101702908710665	0.000111116350753273	0.000147862882388311	0.00525436467904598	0.000128108011801273	0.00778702527508201	0.00524451550502205	0.00769536953778535	0.00347741117571202	0.00037370180967318	0.00029120530630745	0.000513627548802079	0.00216113086122114	0.000275907030647228	0.000403230971771741	0.000138436633382554	0.000310195110734269	0.00304412920758737	0.000689944610236048	0.000606961265394799	0.00052236108969532	0.000818948521316265	0.000581304625462035	0.000331572787849041	0.000768201114042754	0.000218485636839124	0.000552154320237688	0.000185149803481339	0.000554166146134858	0.000405655964075079	0.000244219924951174	0.00414674369872646	0.00554389422264329	0.00506669251427838	0.00546659289925894	0.00215746578566363	0.00506249989805995
p10	0.000159433658142742	0.000149222621286985	0.000151412195756135	0.000135026116401765	0.000147670106635785	0.000158341113533663	0.000149120550042499	0.000135611445024057	0.000145842865982397	0.000154961718770675	0.000144941812307959	0.000141605503902041	0.000141698388980205	0.000151665681700208	0.000174863916264578	0.000162410837608367	0.000154701145178966	0.000144926672725884	0.000152189424641913	0.00015411937520201	0.000142926753002753	0.000144059262522212	0.000134443779500535	0.000152355542601107	0.000169999235237574	0.000139931322071925	0.000160153886360623	0.000156604995713535	0.000149230455320626	0.000170123282494574	0.000173673253760819	0.000144534135555564	0.000147735186636873	0.000137004826997524	0.000155482755097314	0.000152314227606707	0.00015174017040601	0.000160432573796307	0.000156001744248177	0.000150729277118264	0.000157035794487706	0.000168624184465207	0.000186679505457103	0.000147902225830872	0.000144365239646988	0.000141908512888066	0.000141531682800484	0.000130086027907049	0.000135683276403208
p11	0.00254347238689141	0.00258282725519623	0.000179768318212051	0.0027017588998533	0.00265016377661519	0.00266281602619655	5.86853666558733e-05	0.00361212345531069	0.000259907622478274	0.0037541872641911	0.00260023857792244	0.000329814681429571	0.00308050395934553	0.0002527970111286	4.72058071562049e-05	0.00158286661378209	0.00287452056701181	0.00312380005188608	0.000221323111256663	0.000545308835812433	0.000335146865897169	0.00117005718862932	0.0028426279151371	0.00268664743553503	0.00278867964684596	0.000144487040293249	0.0023449370585902	0.00018403850196523	0.00107268247342749	0.000117653198721002	0.0001229863832517	0.000141974637538518	0.00266070601005722	0.000213424106771357	0.00054275216741366	0.00134222155354631	0.00015046665610887	0.000171548153014498	0.00119968718631817	0.000322446555974312	0.00433998327956701	0.000137909781988348	0.000122624891971953	0.00385742204749584	0.000208826088170335	0.000232877117108515	0.000201247123818771	0.00339334730806208	0.00320230693394443
p12	8.8724999777626e-05	8.71781785668295e-05	9.65293714524801e-05	9.31181392234205e-05	8.7393669815877e-05	8.84093029530229e-05	8.78323435609139e-05	9.90717815967724e-05	9.86983266619463e-05	8.67717360531309e-05	8.9982322952013e-05	9.34523431438186e-05	8.70758859894915e-05	9.4727699548056e-05	8.99484782912977e-05	8.6906411374618e-05	8.71495912747985e-05	9.91196250822712e-05	8.62983243324061e-05	8.87629482351076e-05	9.64604934248589e-05	9.50852754739835e-05	9.88379985607947e-05	9.04049373178737e-05	8.7040022475014e-05	9.13361274830736e-05	8.9269804837261e-05	8.65266184912023e-05	8.54490038949754e-05	8.6854303410951e-05	8.42578119492835e-05	9.5552802226076e-05	9.72184504467959e-05	0.00010077822501262	9.60614790891117e-05	9.13647850094497e-05	9.09702261231654e-05	9.67360108163288e-05	9.01879934706632e-05	0.000102320289244409	8.92315790539367e-05	8.4604715886615e-05	8.47609044467454e-05	9.83817344447917e-05	9.68669281220064e-05	0.000105125188030207	9.71960590367049e-05	8.52177694119442e-05	8.48914608762213e-05
p13	0.0130375809265035	0.00142765708388123	0.00250904939205173	0.00155151591576165	0.00188098935291989	0.00802394360763368	0.00128138798963164	0.00299177395448566	0.00122339465722094	0.00113458983919852	0.0016536908514977	0.00239368864906498	0.00341648177811117	0.00374051897510227	0.0337377224480489	0.00166137276180005	0.00435323252140268	0.00237415003662139	0.00163579445448385	0.00272985273195735	0.00489400495770488	0.00991781556455314	0.00143745072639126	0.0267833959001248	0.0451025652708566	0.00417983086801778	0.0666371391176315	0.00172559077510062	0.00231439850681874	0.0391497682874878	0.00180381765810654	0.010827896803625	0.00338827776350898	0.00228984760569889	0.0131543247998002	0.00477090516180585	0.0186194441604114	0.0453099731930779	0.00174045266883958	0.0225274325241596	0.00407961495783672	0.0314344202623586	0.000874444770809226	0.00702597660484519	0.00183432892839848	0.00182663323153083	0.00154370772088292	0.00180990687816628	0.00192464667280143
p14	8.17066636947692e-05	8.41052983654907e-05	7.75533332351568e-05	8.10826676295513e-05	8.2763218769123e-05	8.57578597355499e-05	8.22194248984851e-05	8.15506455786026e-05	7.63697732613575e-05	8.84336883549734e-05	8.21795707410029e-05	7.97942621538033e-05	9.04442955983193e-05	7.92309328247504e-05	7.93870457932429e-05	8.40314624334442e-05	8.54895290780848e-05	7.96821358856979e-05	8.3264282556583e-05	8.2432228286963e-05	7.85196408194279e-05	7.7836800302545e-05	7.95039479103512e-05	8.11910703640511e-05	8.5189432685412e-05	7.80012182170197e-05	8.35203937837181e-05	8.32158644896041e-05	8.34301987757679e-05	8.47474948740779e-05	8.34972628128924e-05	7.77419183154662e-05	7.82554804766862e-05	7.68241109899596e-05	7.76048689648449e-05	7.95408820754136e-05	7.9629994165031e-05	7.76823385966755e-05	8.23610233454426e-05	7.60213549721838e-05	8.75569800326727e-05	8.34284339428026e-05	8.48795396146656e-05	7.86176374728474e-05	7.76477147260218e-05	7.70029262030191e-05	7.73264564965224e-05	8.75670433851936e-05	8.44145430929906e-05
[truncated: 20 more columns]
