# Supplementary material for: Preferential Activation of the Hedgehog Pathway by Epigenetic Modulations in HPV Negative HNSCC Identified with Meta-Pathway Analysis
Source: PLoS One. 2013 Nov 4;8(11):e78127. doi: 10.1371/journal.pone.0078127 (PMC3817178; doi:10.1371/journal.pone.0078127)
Supplement: Methods S1 — R code. ZIP archive containing R code used to for the analysis in this manuscript. The README file in the archive describes each of the files contained therein. To fully reproduce the results, the scripts should be run in the following order (1) Preprocessing.R, (2) RunMEGAPSReplicateThreshold.R, and (3) Postprocessing.R. Note that the CoGAPS analysis and associated gene set statistics are stochastic algorithms, so results may differ slightly from values reported here though qualitative results will remain unchanged. (ZIP) [file pone.0078127.s009.zip › CodeArchive_S1/GAPS/ExprsTRUE.MethFALSE/NormalTRUE.HPVPosTRUE.HPVNegTRUE/nP15.nIter50000000.SigE0.10/Amean.0.8893810220.txt]

p1	p2	p3	p4	p5	p6	p7	p8	p9	p10	p11	p12	p13	p14	p15
TP73	0.0427921535885411	0.0127015995746514	0.484833121617656	0.00912853399699069	0.00955053500507728	0.0152557670645874	240.184571312697	0.00534650150560335	0.0159788793547168	0.01357930895718	201.991880879545	0.0134275877519254	0.0231302419122966	0.0192199899161621	0.0133144029837782
DFFB	0.0138877282017344	0.0203955405612044	97.6055899833054	0.00991385140186785	0.00806775629070089	0.0114504232883087	294.725743477011	0.00628410188563071	0.0128938423245497	0.0115968050554273	52.2898107727108	0.00948688293551101	0.102337383774291	0.026299937941382	0.00989478862824797
AGTRAP	0.0205680591430481	0.203779634799111	1.6126291408848	0.0105697671371747	0.0179189433025012	0.0119799682657948	7.38255096205859	0.00513944769310094	0.0151915408638452	0.0347577573058557	526.770995058943	0.010647981055785	0.0188961479656751	0.0127394528481895	0.0150836520619772
MFN2	0.145795181701642	0.0907966818435087	1.54491360151119	0.0133914699945058	0.0198731159128904	0.0191674925042104	0.596488906477345	0.00965410387343368	0.0167246104222671	0.0187318177932872	540.674917050861	0.00897268405284899	0.0195998660169641	0.021195563083404	0.0153330158189387
TNFRSF1B	0.0137148382629606	0.0337580374337447	256.702397005663	0.00876191118149348	0.00819315660107455	0.0179763083191828	201.134943496806	0.00796569035451426	0.0161112702336162	0.00764428435527676	35.8174618308872	0.0284826406775129	2.11553367029634	0.0220021484537168	0.0102096063611076
PDPN	0.0141934375817483	27.3978302025211	3.78971352249052	0.0143385863695021	0.0180735562051733	0.0495042333604093	115.317265788047	0.00332490103583905	0.095454877092123	0.0513234226604937	376.61633586549	0.12577527288039	0.0461134944146597	0.00816421310744108	0.0194229850297471
PADI3	8.11857399254981	0.0444392155054851	6.93204700041976	0.0119547678357279	0.0127091887943366	0.0111467671890394	376.651137082933	0.00432341704821065	0.0945610198616997	0.0116809853614529	48.4927214147374	0.00936411377532186	0.0112501767435789	0.883058354401017	0.0350115696787813
EPHA8	0.0179509421012205	0.0562389816960521	8.60812671375782	0.0108090605193154	0.014703040570564	0.0133085266480451	428.499532210463	0.00496059080941303	0.0164778374174258	0.0326171405864129	16.1958445837774	0.00575069936047319	0.0214682767511143	0.0220674831678424	0.0138056839943051
LIN28	0.00880745431721618	0.0166034643815019	0.0635814697943555	0.00330970927988985	0.00621965727494625	0.00537210918660052	405.693364165628	0.00314749389013046	0.00290150167224749	0.00863807476478733	0.0973897191926918	0.00408886503274198	0.0194448307106142	0.022071478342505	0.00332048417665842
SFN	0.0393132708662581	0.537289786475635	0.440137888920689	0.0108610169375134	0.114682991150221	0.0448855968144477	4.20717382609062	0.00886767284317559	0.0123680441277569	1.09606897495949	724.632508981791	0.00796634001232605	0.0161075984723076	0.0530089007637556	0.0233837027356869
OPRD1	0.0206426076071571	0.0365121517411715	16.6670913535049	0.00805909711366153	0.0173811751382287	0.0137523391074226	413.540013577463	0.00652544478974911	0.017014038479592	0.0128363579396532	46.7888538739644	0.00744445150944656	0.034260929701266	0.0278834882773335	0.00695622530026315
LCK	0.0620451850817665	0.0422851459913777	16.0002501065881	0.0148293816952419	0.0130785222815936	0.0236346590622153	411.273729539169	0.00441942866485518	0.0169502315419303	0.00934451470175825	30.2867343354914	0.0170454437525393	32.3448942132866	0.0271623485100307	0.0126625660989607
EIF2C1	0.0237970065201	0.0716431911134441	327.705665155676	0.0161160912801489	0.0148791589188106	0.01057879372594	1.25772488006888	0.0077304024517708	0.0706874473680044	0.0131228378213539	195.81936270224	0.0158977595659734	0.0372142923039102	0.0196829380324633	0.0286144678145512
RLF	0.0328540190704962	0.347315322345233	430.896660728156	0.0157169757791133	0.0428475711623791	0.0325452285195447	0.412472613384452	0.010279888416471	0.021439221566751	0.114376131774826	58.7857762001458	0.00825613011437428	0.0345862513012774	0.0111978658099218	0.0113988371215034
KCNQ4	0.0184315230113935	0.0383716422631532	33.3212439139988	0.0110684911102389	0.0142123659914827	0.0152830152140146	375.855877899347	0.0091643233653331	0.0153939098790962	0.0253984368742914	50.1710182113678	0.00722027486882536	0.0305040126102357	0.0400370257921789	0.0122468547699257
CDKN2C	3.27831536834009	0.0167726498496831	113.909749401534	0.00519750762152666	0.00540621401800324	0.00906176679146227	251.21745932286	0.00388333635862283	0.00948820466847223	0.00668047925409484	11.3315380730866	0.209208683857327	0.0470247146714294	0.0278817781789091	0.00324924334613647
SCP2	0.0206128275881676	0.0188607823012783	17.053603596074	0.00871929427929298	0.0120721405315277	0.0113650409482705	0.698085250168589	0.010632851419327	0.0199363022752173	0.0191832314480533	456.834375589723	0.01220375416441	0.0758116210104259	0.0822169262341705	0.00699785627856959
PCSK9	0.0328426262317388	0.0904331537467804	2.7280291964008	0.0128617634344608	0.0235453893320402	0.0158967307223104	463.591281782434	0.00686963081030483	0.0201138171079933	0.0370595580125554	19.0317355932365	0.00718957067899309	0.016147065927755	0.012163681969913	0.0142337383281887
ROR1	0.00692738545354892	0.0176298678817687	130.086273384533	0.0068945843103864	0.0857657643018761	0.00864280412822243	286.507207840239	0.00332131586167706	0.00983071257358862	0.00977059403798121	21.3036029038085	0.0588116322924472	0.0614340362733174	0.566657589460137	0.00808356479629299
IL12RB2	7.79045269502419	12.6098619624716	22.4981520367548	0.00413437128403872	0.0303815533610867	0.00574837512489253	298.063448232052	0.00376748495080308	0.0074635174936015	0.0431348407384133	16.1287814323827	0.364682350089272	0.28801716688295	0.0108023235432653	0.014430078830555
GADD45A	0.0188693207733053	0.0272691036871987	1.87349887690223	0.00718748835226669	0.0272132709265198	0.0281795873720002	1.42481651257786	0.00384385346162096	0.0114896599955795	0.0251435244579635	436.843327704023	0.288320603781093	0.0214125254012683	0.0196884473294511	0.0157676801013824
CTH	0.00824013174675236	0.0685603567753369	22.392157739331	0.0185516246044196	0.0121495163979988	0.0148942741095406	189.803436174933	0.00392075723169151	0.0230150010437893	0.0180156413607614	87.1481182867648	0.0159160182305676	0.0144145644880824	0.00687507047583256	0.00547940017879932
ACADM	0.0268879135622525	0.0149733784873144	468.519288200437	0.0108009414180938	0.00866219694628185	0.0101316823275624	0.547965050457871	0.00692448941936758	0.0106880620390226	0.0121121454357936	42.3721780388786	0.0136143915875638	2.73767569820231	2.01426562811571	0.00635098815884132
CYR61	0.0087953879342973	3.36074395035629	1.31561425215888	0.0149808911536511	0.0228980631829138	6.06109640457328	8.7152753463329	0.0308163889955737	0.0087242288690883	0.0235668693092121	479.144347872589	0.00477001181276789	0.0115410518396178	0.25087703310889	0.00703727408822531
PTBP2	0.0315458818826727	0.0582881303743512	458.065014957088	0.00987134507335674	0.024590257045125	0.0140149559129214	0.649623171384453	0.00743035988373662	0.0238568989482906	0.0187290327206637	17.1759448546561	0.015737993619882	0.0216906830105529	0.0188222108609573	0.0132053288294897
CSF1	0.0150913776400115	0.026959070619865	286.302689080279	0.0105705339672789	0.0126252407331224	0.0205428402846804	177.664038363041	0.00802393738645463	0.0101074905359275	0.0100514669777668	18.6969167710961	0.0225789365708811	0.0901447918083303	0.0391609257109868	0.00939587194274751
ATP1A1	0.211511970797187	0.162198902045651	12.4553334375662	0.017842268883533	0.0327113702888665	0.0180131180082209	0.420552722706945	0.00727566003813817	0.0419551432948828	0.0352676884721794	684.186415048705	0.0283489396071599	0.0184326928618383	0.0154022235644725	0.0401342342107181
IVL	0.193994732083083	0.846877957556776	3.33288108216028	0.0197841517677948	0.306387641826221	3.11272686483745	349.224094935954	0.0305524879011149	0.0173401985692385	19.2560121358604	36.5540143949781	0.00374239965821272	0.0179330063482693	32.0631680417642	0.0534621238775129
S100A9	19.8178559575964	0.317278335105641	0.233805407438528	0.0141350160295773	5.28449257462455	0.0745842540791663	598.504958181678	0.0077011816094305	0.00634283045181195	14.0443461382574	0.944798465697543	0.0021600559526081	3.51354377335101	46.3615476948619	0.0429106117526669
NPR1	0.0148922467517089	0.0293953683549791	2.42651619399969	0.00910703029000389	0.00605430047862429	0.0110054504891333	393.28174290562	0.00708485753060491	0.0210699092790983	0.0146517608932829	4.63841926311968	0.0134593744614655	0.0291039697175549	0.0272138603138076	0.0130013173201175
IL6R	0.0103942739162709	0.0328085096658307	309.074877374546	0.00583650690794252	0.128768575901767	0.0147234137549003	123.755272560237	0.0037748498741224	0.0095648385974335	0.0751642343315361	63.2396203062881	0.0101687164863073	2.0014859044763	0.0309415155918591	0.0100013912786106
FDPS	0.0331877256700086	0.0418054231225889	44.0083118155344	0.00957298460893372	0.0130506218875114	0.0142412813908563	265.702887531151	0.00503021087141527	0.0118394963888529	0.0225636728098688	136.406943034285	0.00823346372849787	0.0169326776820763	0.0145155607064445	0.00908670164468186
LMNA	0.0174539450650813	0.202258087334295	0.915399443936811	0.0130154063407336	0.0568613624915278	0.0341461790250247	0.781246237792607	0.00974650505562344	0.0215839260092232	0.089277796843774	610.939121012519	0.0162338031526424	0.0165789651722276	0.0295757070171821	0.0166408175902168
FCER1G	0.106298708312698	6.18699465656283	446.473096727211	0.0208109148004158	0.00449823754135062	0.0111877992546036	1.09348894819001	0.0124968843554649	0.0114476477049543	0.00476186375442306	1.55705112140093	0.62153932961685	16.6660354270999	0.0153853467124674	0.0205234431512988
ATP1B1	2.93059475373473	0.026521964913324	2.88839791344617	0.00822645655698054	0.0292476169868332	0.0122456108063355	1.92471296544589	0.00461254963296551	0.0170839400507194	0.014583526528928	562.443243743474	0.0118000046086708	0.0204159972303715	5.50046882111796	0.0345958795924378
IKBKE	0.0542381609590364	0.0154939352577089	321.871135345523	0.00697893035383531	0.00751281624919119	0.015785917687326	166.302382085368	0.00638610082472616	0.0150196041881095	0.0102784218071293	1.29886133797293	0.025883907298999	0.192860924358228	0.0404041233086069	0.00796541675202449
G0S2	0.00632509142388	3.23432149812064	188.751795361744	0.0300576989295856	0.0200557070645499	5.65384642369002	243.436831968198	0.00731699311950095	0.0154203427984435	0.00858057257085111	26.9512001672819	0.00522327504605919	4.24789682771398	0.0395897191563265	0.00770755421944687
ATF3	0.0733693737522106	0.0591429987206646	0.532062755838172	0.00896446323791695	0.0151612910348788	13.8765687606988	104.495272714389	0.108553156681552	0.0129795317961864	0.0102008666750236	326.790115431676	0.00803234243995638	0.00769274838827638	0.0406354050264227	0.00655888275498109
MIXL1	0.0140713402864998	0.0302219454398824	2.10690567391408	0.0102667780989217	0.0196063345853868	0.0176193559147849	467.977578811407	0.004628901275908	0.0117588820054613	0.0189950543452759	5.71669022730691	0.00686193200985938	0.298510770202014	0.0336407261284795	0.00973991090358965
EXO1	0.850766299533615	0.139086380787914	52.3549266758153	0.00519442547134084	0.00744377328931662	0.0131431634892484	50.5564785382126	0.00963191221048815	0.0215424821804083	0.00561883948677811	302.440254569229	0.068466969993845	0.0092662473300738	0.00440066729693144	0.00632688546783349
ENO1	0.0245444251711194	0.0793615743370987	27.4581430404943	0.0183198037854837	0.0221736737991588	0.0158059652814123	9.4123828222582	0.00850327241239267	0.0200605214855275	0.0378281272685494	741.722689002524	0.023446942644824	0.0606442939483041	0.0319084843744611	0.0104307574862127
MTHFR	0.0216628224695535	0.0215464892096764	280.671021478488	0.00669174540842349	0.0159002023228655	0.00971545742011888	7.17242464237856	0.00709390136005367	0.00791548181300044	0.0366023365258271	161.420457386802	0.00687083501478184	1.76456763249386	0.046206627641883	0.00770360991496945
NPPB	0.0130553042704614	0.0980037114967051	1.61470188433581	0.010945770515971	0.0178979033699922	0.0140209569193873	426.194236145916	0.00480358536633728	0.0172297012555532	0.0192794850255185	4.72130212811808	0.00742100680459456	0.0163871170181525	0.0183478446387378	0.0123131743425981
CASP9	0.0290817322442926	0.0236656571958412	255.586674767668	0.0058791208780652	0.0103079308994451	0.0179866949382343	66.3927054020153	0.00895838374268266	0.013034977193932	0.0135286514688286	143.781230171975	0.0156845283137321	0.095665577051362	0.0447125654624678	0.00621778268731257
ECE1	0.0987972139269225	0.318656764992023	566.509321088425	0.0350797781105752	0.0238793899179313	0.055244834987003	1.30716374452474	0.00319755958450856	0.330036436740938	0.0353491158989185	16.5968200077546	0.0651503623888197	0.0138468902061639	0.0155847448511937	0.0347708693608772
WNT4	0.0312291778729995	0.0346435330436713	0.736367254421309	0.00774120579083524	0.0243074730098375	0.0128865817444557	184.846106209309	0.00589768874439452	0.0134949943160703	0.0393323532317041	281.550112916877	0.00599002278988627	0.0141461419232518	0.0434565517857864	0.147514191686486
E2F2	0.105624908260328	0.0177361806518217	40.3380259659471	0.00577796714961872	0.00843608736145707	0.00809451355505351	338.447125290686	0.00464354840117081	0.0112812905996839	0.00841536379905778	57.7112655761765	0.00978781087125641	0.0435458646738636	0.0266678338972152	0.00973831115688863
ID3	0.00474946164216962	0.0463655530969318	8.72679560609744	0.010966926329328	0.00851018586865579	0.0175538679724729	8.49361105841735	0.0111110441702954	0.00933709752100913	0.0096413909437585	395.368759949416	0.00404345343650765	0.0554525607818354	0.0223291207388233	0.00990079200659706
STMN1	0.0791357327571567	0.0354058070828443	205.186371717008	0.0154260219674479	0.00816723588615107	0.0100504520224021	3.76822088465712	0.0175815451145958	0.0210761662711486	0.0081601464183213	230.843566627497	0.014435987238197	0.0186871676532389	0.0109628407116586	0.00955361046971093
NR0B2	0.0181614166342674	0.0403359818654948	0.15823721771773	0.00494935004373982	0.00624258150075603	0.0105761680222939	371.153839840743	0.00431381650919484	0.00979817639011624	0.00727665121372324	1.3087052583168	0.00493164037543547	0.0299005525222076	0.0155321138875221	0.00690337373172658
COL9A2	0.0498474799168342	0.0438996869854772	54.5797771738613	0.00863426155753225	0.0131639887402681	0.018239680333056	373.36341416196	0.00622957764247023	0.0225687171111783	0.0158423141026031	48.4195867771575	0.0213009773383826	0.0259219341984732	0.0160378301586802	0.0120614780414044
CLDN19	0.0171871221555217	0.0347708450419565	2.20414869838482	0.0116002978514385	0.0142061126521365	0.0134230420401407	476.293382120929	0.00901926670907264	0.0214341205993466	0.0194911519899254	10.1876666831725	0.0104179241067673	0.0323090622636925	0.0326869871496435	0.00934098701134192
PRDX1	0.019740030842976	0.0164447290733426	45.711675713491	0.0106667033234622	0.013876483255603	0.0179719425883333	10.6358347742255	0.00758412685217434	0.0175205166682789	0.0121087436145796	525.150295452483	0.00997122294852972	0.0517068026524462	0.0975175907081908	0.00659624000718048
ORC1L	0.0887156390992581	0.0435548984276619	115.419235922319	0.0086717894563161	0.0145684593791167	0.0100767430988996	209.912671526435	0.00505300773548442	0.0162528698779888	0.0143748149587136	80.7151361272395	0.0172062024060828	0.0147292406905001	0.0114094871496111	0.00676579136750203
JUN	0.0300433348965725	0.170397955322687	3.41347250217355	0.00957177267286863	0.0357682828234554	1.33199653029127	0.636838334633105	0.0143863962226479	0.00742338453610535	0.0384455863665686	580.843787626775	0.00957340177435387	0.0217765055751501	0.36919820204141	0.0135003725373153
DIRAS3	0.00998800109912877	0.426528910637397	9.91863009362824	0.00853741433193738	0.062158889689972	0.013266926413763	310.405765508345	0.00509861959260671	0.0133292915429813	0.0382007296614303	64.8445243191238	0.00526748429379536	0.0154395219208646	0.013795857998649	0.03700097645077
TGFBR3	0.0250287569102279	0.0276493812686034	104.264941323905	0.132867819321864	0.00743965467554241	0.0199988869435359	190.92740730261	0.00558678637298795	1.63747175930023	0.00676600618168097	148.179148049596	0.00874575775410822	0.0765949489205398	15.9062623112008	0.00885661952143793
GFI1	0.0185149052631425	0.0279139783266336	86.6233558410504	0.00655391759528527	0.00882141102801625	0.0114117774986202	327.400571694288	0.00403329530647861	0.0083067717428938	0.0158355750357127	12.5869472587471	0.00565643003066194	0.146724505217581	0.025975752655572	0.0115450037442545
PSRC1	0.0180153263945212	0.0599799758357092	0.335924008728058	0.00956920296695707	0.0141158870564204	0.0109546315269717	402.578982955145	0.00775459720576202	0.0160148649146313	0.025133411763849	3.9239150670817	0.00943421678982171	0.0172589658629971	0.0137117176668952	0.0138447762895247
WARS2	0.0490208212707661	0.0354720731494056	71.2552647125564	0.00612790511164103	0.0104834699785639	0.00988598511865173	0.304984623640106	0.00460178248900571	0.0111684081169297	0.0223256090377179	320.075484704814	0.0105593142356225	0.0438210717911069	0.017513781141452	0.0110668783088345
NOTCH2	0.0426114789515538	0.0300990325051863	90.6862186860629	0.0093200564113755	0.0172956885210534	0.0153737622761724	0.869399883036608	0.00891604381400777	0.0135374704009848	0.0158289074487869	485.474306543306	0.0135054668895007	0.0916051230914219	0.0869493487524458	0.0148097426041525
MCL1	0.0273062988531207	0.0701919895146507	343.36051296493	0.0111084160688062	0.0528634378597953	0.0697896123142391	0.954127425068522	0.0124078108195667	0.0102185448843616	0.0365737282418305	301.397316734818	0.00663485500840548	0.440728298119212	0.187953162460317	0.0147624539956295
CTSK	0.00880386449060124	17.2142662318952	509.020229011557	0.0368110582676248	0.0057796350143999	0.0476051903653014	2.33434513664883	0.0146974088184515	0.0154146920352056	0.00961467011007549	9.78771900302076	0.005226621214591	0.200072246099586	1.02200233556836	0.018556413081199
S100A6	0.00686921715670115	0.0239926633380933	0.106050951745354	0.00493513853497153	0.00691329230194828	0.00587396699661735	460.662970779534	0.00345672956195061	0.0101881380855897	0.0081145090661014	0.138171723189261	0.0127710991591727	0.0190372106132363	0.0181190270643036	0.00339462808162072
ADAR	0.122726199138833	0.262672592463343	539.805891491764	0.0111150012553607	0.036800762046575	0.0209220095678601	0.218151303610274	0.00842099287013289	0.0182572414981361	0.135426288455165	33.0289857842621	0.0101418943591975	0.0169437479786526	0.012085448149895	0.0250782055865413
PYGO2	0.0203206168057371	0.02165740585048	69.7592767451106	0.00799579221157005	0.00623771859896947	0.0109819071551967	38.7937106483689	0.00436382894859372	0.0109153862345107	0.0168128445353054	331.312955981171	0.00896763960460131	0.0894043196350884	0.0100219127289106	0.0105307778580429
MUC1	9.39645678665985	0.426011972777609	23.8183246971405	0.00969020736781835	0.0409518273141843	0.00796658011198142	224.231004309293	0.00678535596019638	0.0118139614277625	0.0211929979565486	255.684286573504	0.00327802932968643	0.0425359581864627	22.0742290143394	0.332783081037025
NES	0.022730942123006	0.151918886997914	15.343448851848	0.0214968496319846	0.0173990902243332	0.0182426505224597	434.395069203769	0.00739438639143863	0.0220569907573516	0.0169924541708644	26.423529414401	0.00776063085806803	0.0168896660113915	0.0238541882624405	0.0170078377106672
CRABP2	0.836993512459364	0.894069138513091	0.493929252768138	0.00408723990767607	0.177714203660625	0.270327119447342	107.413201799706	0.00837076225423173	0.00726489113953311	13.8579596673626	306.684073385836	0.00347285348333248	0.0104692470412198	21.5159689869678	0.0196742229380668
ETV3	0.224959150134737	0.0376647921032864	46.1594312097352	0.0119337168969021	0.0174662684322818	0.0372809522350822	0.283098693966114	0.0110072690684109	0.0188864190563385	0.0388452772308698	471.530784277982	0.0248158816641172	0.0277888177150062	0.0266456866999184	0.0145218148532903
PTGS2	0.00643715582095679	0.968044763290532	1.50609502697961	0.0089111580061323	0.00926688905631995	20.3625634742127	55.1532939329646	0.00577588043605137	0.0518709353408142	14.2531742083571	380.676961870475	0.41258592515349	0.00586609480637878	0.0493381366229928	0.00883356737829352
MYOG	0.00856804378060129	0.0329096247782319	0.0499954198949854	0.00604826222479385	0.00684777057799125	0.00773693720673636	429.835562650997	0.00575232468498267	0.0106074499662863	0.00790179813927035	0.209286749184152	0.00924659487603607	0.0135599572920178	0.0222637369506059	0.00698106574910128
SLC30A1	0.0226606881086938	0.127175218342907	3.92931451357935	0.0102957091275281	0.0104383810916559	0.00731645194338774	65.4032548626616	0.00977042672155859	0.0124029695094604	0.0139645254553175	374.885954767855	0.00642621334262427	0.0221055322095937	0.0137837452554356	0.01435214786751
PARP1	0.0466638926542787	0.0248615592610125	496.30341682466	0.0103460768810606	0.0128579499279374	0.0148675650100382	0.131123471895235	0.00690149409050371	0.0248022902688343	0.0152224693608768	0.897347337475101	0.0735279557263183	0.985136266981211	0.0135918896447645	0.0106368111229857
ACTA1	0.0163241325280992	0.135002951950372	13.2419617884677	0.014988414917402	0.0092265857542298	0.0140163411204777	180.511318620188	0.00328290597977251	0.0142772144043582	0.0380455599642141	287.070874278938	0.00591964840048839	0.0594883592815035	20.4989994146512	0.0171849582393212
TOMM20	0.0146491017247099	0.0771950621488974	29.5160783906449	0.00499791344560198	0.015744504342768	0.0185028636161231	0.627933137184271	0.00806376831104766	0.0227819887825761	0.0162220746235277	339.646342874153	0.0137336212543741	0.0169187862087267	0.013000126899331	0.00515133159943556
FH	0.0383618332413951	0.029548262332678	10.2491452422642	0.00561516171425969	0.0139667366243315	0.00980908339383335	0.870902192456093	0.00615569967551965	0.00774936295328144	0.012198895977455	433.030146397845	0.0121512454491781	0.0324380464889181	0.0309450082466248	0.00976727499161581
ID2	0.0462103134073973	0.0239616388159114	615.099806459959	0.0152109667843955	0.0112645743676324	0.022377388728494	0.557233197602475	0.00855610948603224	0.012868919537293	0.00923296464572559	3.03540680206538	0.0144630689880224	0.193113384986318	0.0459500357395999	0.0208812622074994
KCNF1	0.0147040021987956	0.0314977208615284	2.97611171800344	0.0101370465623212	0.0140266593118675	0.0126275421391942	450.021737914331	0.00551499892554522	0.0137155221825775	0.0151805897882372	6.2080598530239	0.00571142581794501	0.0286013545802425	0.0407631917142527	0.010941592417597
LPIN1	0.0105480589884672	0.0286920600958107	439.967129508674	0.00958679218487254	0.0205828558919812	0.0122747467847575	16.674054708953	0.00284380071096643	0.0124577521034462	0.0156408226326015	4.66796152314805	0.013498166858873	0.541202438687593	16.6619911323511	0.0143992375175342
MYCN	0.0228969607263025	0.0169209765839803	66.9197579364884	0.00575512458754678	0.00696660029995542	0.0170420772143092	219.530966257328	0.00396412282570118	0.0145504811758578	0.00898061168208794	178.569165086034	0.00873938055589696	0.0916539888479466	0.0661573345621871	0.00747573662403474
VSNL1	0.0723921980273448	0.100371326654573	0.431850719412122	0.00388092222867591	0.017726040866115	0.013856716717457	6.76364152959421	0.0035839169721618	0.0105418358874469	0.108383344044003	579.558416645812	0.0119153318820445	0.00652843652364725	0.203892639119126	0.00911869266562958
FOSL2	0.10027961040046	0.143250687188362	0.334504769779852	0.0259867507430757	0.0134312909673436	0.0340706610610941	0.516674748663666	0.0117396999580617	0.0596045650537577	0.0163527117940593	613.696490420291	0.0123327582861677	0.0146616863824333	0.049042362935311	0.0228153603722402
C2orf34	0.00708353957781586	0.0195699061578534	49.9654466207904	0.0026531113253481	0.0111913049280425	0.00635871400129594	7.24277421268896	0.00698252446210321	0.00946215800390845	0.0114620788641895	344.292439568038	0.0237263538065821	0.0679157876805576	0.0295533593064797	0.010526179294213
EPAS1	0.0140019894164103	0.178077013211632	92.1065987458767	0.0105416013553793	0.211741142185287	0.0366730013321458	2.40664606323323	0.00455016643414112	0.0181427938365668	0.059561683995204	501.357031528027	0.00857253688664277	0.13970768247182	0.0202255235489267	0.0321536657805326
REL	0.11371255020944	0.580665544823984	517.463237168485	0.0170310465630383	0.348889060358361	0.0389297435318873	0.10835665359316	0.0110515199529762	0.0200083401764666	0.0945469164711884	1.7578365777081	0.0147042668005259	0.983270769878002	0.00879356451197419	0.0370621567290489
CCT7	0.0169823740260837	0.0586486324726021	67.1318065387514	0.0178508476201401	0.0289731439265046	0.0151185398322818	0.517919929939402	0.0114302676671989	0.0356109590919301	0.0295080253219336	517.962587024752	0.019130878935672	0.0668724313431066	0.0136874524635856	0.0209774426146014
TCF7L1	0.0141264543973831	0.132323739797722	37.7910758851923	0.012743351169403	0.0206185565658222	0.0195032546608592	197.875411702533	0.00738437629775328	0.0444160945753897	0.0217517681961064	246.927422851617	0.0125358728196787	0.0157917775737868	0.0122837718019519	0.0247469307436464
RPIA	0.0108249139267264	0.0130121624409634	73.3470456099873	0.0336060985817509	0.00731357504369705	0.00595434701549526	101.050729693806	0.00792201500206254	0.0464818613562315	0.0078548530306577	233.087279500081	0.0113832053308445	0.0861773925848391	0.058232157957919	0.00909486941401853
MAL	0.281200387284961	0.0537818357333164	0.234903816497788	0.00420647470366034	0.112554182359343	0.0696560755004623	489.175794794353	0.0058168094060119	0.00895108985153354	0.245966854306442	2.73299342782642	0.00437137909486125	32.09762331154	64.3489164098382	0.0265976659132241
SLC9A2	0.0138707431159109	0.0223090330802402	95.9463248144731	0.0138596691507785	0.0175535574039827	0.00998017260365745	265.483040690194	0.116829121713548	9.50409138600138	0.00838263366074886	1.45504610926502	0.0414408381819698	2.13784143882531	0.0108538096062488	0.00712893786062704
MERTK	0.041942397690659	0.036531316391947	450.597446399503	0.0783164119539916	0.00641718262645887	0.024095932309039	5.05371308231816	0.00611634590330999	0.0405258326612919	0.00342739132432174	2.2736614078689	1.50420575123164	0.0370396742441345	0.0239581367273325	0.0368074859568956
SLC20A1	0.0205424890601776	0.363796466676511	262.471048630783	0.00902499320982684	0.499957535146197	0.146760843978009	0.583188184861158	0.00685658347361731	0.0160291973774635	0.0434589260212381	266.992904240571	0.0955840355853088	0.0691991284955641	0.0132444303476933	0.00927908724920019
DDX18	0.00923252326752175	0.0541775505892437	332.126694761028	0.0101730912296351	0.0289661869515238	0.0170555647587143	4.27637142196712	0.0105111668401837	0.0142868594860528	0.0373542933824643	109.075868591641	0.0074668778948311	0.12250421172996	0.0178355225826124	0.00700838066249265
INHBB	0.0155146113529308	0.086069776930421	6.71558206466132	0.0163819597425017	0.025265264151154	0.0152630595422987	258.689069938004	0.00879656383183911	0.0182224800892116	0.0140448933085127	224.524724750917	0.00653194820718645	0.0257624675697051	0.0162575144355865	0.0175956491528375
GYPC	0.0114462892539139	0.0779732200650131	111.650365408084	0.0174182009750144	0.00786913248564765	0.0219307951750532	315.91570500714	0.0111373268565541	0.0256332277467547	0.00498144486487753	40.356963234466	0.00864763906412421	21.4734640335551	0.111734905232716	0.00946702517927909
CCNT2	0.0458276115700644	0.0648548834771734	487.932909754289	0.0162475016595716	0.0356125875725835	0.0244207288767648	0.240276511996581	0.00989136867966843	0.0572012901300737	0.0444926124982868	12.6830177667619	0.0115097738330932	0.0264246049462972	0.023856525488393	0.0182034118387914
GAD1	0.252686415682731	0.0299373806114383	8.37665889306281	0.00594634062104405	0.00628229360718929	0.0178155508831077	344.357114183921	0.00290848353826269	0.0213714925916768	0.0262802013089411	9.26454738737941	0.0510048620436451	0.0100017695345134	0.00718625463687096	0.0110691308478388
ITGA6	0.443516726754636	49.1069935935569	3.73445945838215	0.00765522831281176	0.104041624671535	0.0282707458557528	0.415369149828251	0.00296126334133238	0.0152825902144331	0.229001897963213	553.383742097723	0.0258194530577448	0.0281332486123921	0.018561965893177	0.0242060039392736
HOXD9	0.0134889895436971	0.0313225788171977	10.8980306611806	0.0105998702742676	0.00971068042128949	0.0127591569977041	244.749584463541	0.00608419546245294	0.0128836444564748	0.0201291802091457	223.851324029732	0.00564373504334749	0.0165100789719652	0.0274636918588456	0.0121143745195639
HOXD4	0.0200708457290029	0.0710204770328249	5.78806704340008	0.0135985701888274	0.0113434773244232	0.0202545600298451	399.095595356264	0.00574277318645466	0.0168287120864804	0.01224661230623	31.0434048196222	0.00752188716286535	0.0143048462029213	0.0311332262003844	0.00833198414778251
ITGAV	0.0226881227684252	39.7957244568339	441.768882416661	0.00954257434898282	0.0628104757594901	0.0142340979137385	2.31186678275483	0.00810667269242741	0.0538476866010151	0.0937790871806372	74.4009923524102	0.513464949081402	0.0397371791019134	0.0149391904907902	0.0117615192784858
CASP8	0.0240141992026516	0.0181474153769848	357.970857866782	0.00434500612885514	0.0160293435209471	0.00742951794527565	4.47301972284365	0.0100703147313039	0.00792522875120851	0.0200276089898638	116.126602165106	0.00765089598447066	4.21486920033327	0.117691814471402	0.00501812649624605
FN1	0.00748006392372614	53.6275850014335	205.536551050579	0.0156220913162499	0.00972081093783306	0.0115867291396456	169.564026975545	0.0326331733474047	0.0191397388155707	0.0109047399317861	101.319446097089	0.154834939474276	0.0568994066758535	0.106880426104299	0.00803859245064601
IGFBP2	0.00868226247349875	0.197642069496263	0.268631822564512	0.315286159066743	0.0139272178277466	0.636371703650625	12.1657178999792	0.0418273453867681	1.33728817649453	0.0260461560853909	577.64861003869	0.00528333413318119	0.00756125331986677	0.078499306173989	0.0653803241552133
IL8RB	0.0389350304478879	0.0364415548486273	2.14934349216021	0.00387149716835107	0.0369320377579039	0.0254860468841648	339.266912912982	0.00368254042388782	0.00521624001003296	0.0365999451893725	4.8160117914108	0.00594485887788095	0.0351524525775266	6.07472976250017	0.00527995476161773
CTDSP1	0.0243758708235903	0.0245510209877651	132.887975278916	0.00852504168234232	0.0189096884488558	0.0107320664800639	7.50579816893244	0.00980048373233386	0.0135449475232809	0.0169472724155982	415.333285212217	0.00528448955736789	0.635044111453335	0.0439201047125578	0.0127372043871291
DES	0.0110872606622587	0.327368715853105	20.8626289777188	0.0187705620127229	0.00726809470464836	0.0134202127004214	357.045682393904	0.00528686092555688	0.013466915027905	0.0488194827127059	88.6072835665345	0.00743753686610106	0.0228257150459425	7.23324771938096	0.0153064680298552
INHA	0.00663218959057332	0.016574583794599	0.183867489457579	0.0053807807713899	0.00671037839930343	0.00504668966240254	358.98327190226	0.00516072371683936	0.0101327247449087	0.00743640701438513	0.264353648624352	0.00806620830334553	0.0111077207037356	0.0157558342177579	0.00831650002368422
PTMA	0.0121864855794604	0.0238608370305576	6.00058160618021	0.00838609273301209	0.00676263451243156	0.0189017409432367	210.136071387426	0.00610583183339332	0.0167301324454235	0.0126744714797844	216.866062469018	0.0081215581035748	0.0276949741152831	0.0245238425119438	0.0113688824545995
ADAM17	0.0615572546367103	2.12080827543101	56.2638689422431	0.0130685927100902	0.24585004728324	0.0214679463962406	0.107613763108711	0.0117548001539967	0.0210791099869144	0.259065314794862	399.976794998368	0.00807208325018699	0.0300331593228557	0.0164902960301516	0.0123716974208296
ODC1	0.00768547459862424	1.95237003557862	575.369581095318	0.132907437423826	7.71897978767961	0.0206450695512261	2.57698344100056	0.0311179226851983	14.7879278710166	3.79544825665067	1.38213058459895	0.0109510190199059	0.0557058880705223	0.0135424881991984	0.0108223411791871
APOB	0.00557386671033524	0.0117686925005427	0.0442983408948659	0.00343350718932628	0.00546972009300769	0.00474436948832571	302.586347700302	0.00240238485749723	0.00333984331226877	0.00639273966460756	0.107259760384878	0.0073865956282501	0.0103537366574981	0.0105955562353146	0.00252647186506203
ADCY3	0.0183361863769279	0.0375027688896355	5.29266131398431	0.0143560632333329	0.0110635560730992	0.0101959965552631	2.4584591339368	0.00583500934436137	0.0493045168302428	0.0183274293933051	508.541483699982	0.0119216174708468	0.0158806018385119	0.0125190795400941	0.0110003865492454
POMC	0.0141835537297696	0.0537996329744981	51.8384147760956	0.0115917521594256	0.0157919181540813	0.014925139814767	392.933835160968	0.00747751228026559	0.0173525694729653	0.0124407056967062	56.265486553114	0.00730373891805316	0.0336201127447648	0.0260097425611288	0.0140725972471133
DNMT3A	0.021652708098105	0.0253103927049864	149.912629059005	0.00971474961434405	0.0103247690194263	0.0131545441348535	101.603906857617	0.0119537574178922	0.0278399406636292	0.00874642220195519	219.983246770954	0.0439934993121244	0.0530646264152322	0.0261690277645341	0.00865591129130156
CEBPZ	0.0124431236996729	0.0532066544090473	35.3197536032759	0.00854894624515889	0.0166960321815496	0.00985071173025927	165.056689132045	0.020856534561045	0.0204966248866265	0.0138310746183951	207.907614935832	0.00795486514699119	0.0159763310246942	0.0110609937431031	0.0168862572107014
CYP1B1	0.0660324571730631	6.04688533630312	69.3329146804715	0.0604046459598852	0.0148145537252622	0.0144957690161385	215.381713307486	0.00385873269603054	0.0617900331020774	0.00688696412685747	91.6485204042313	9.47386591877631	0.0224977860343879	0.0288343408397802	0.0638396044626138
SIX2	0.0281998031607329	0.0282111726960857	23.7669742524991	0.0185048037473829	0.0132652680853526	0.0157369030236693	235.848385164213	0.00455586968595663	0.0285051413920391	0.0108575377474702	269.292774024301	0.00661168753748655	0.0331273749766723	0.0379216303099751	0.0169945840214545
MTIF2	0.0108248622376082	0.0312074855507025	32.906287872275	0.00657403160528298	0.0105158867390771	0.00721128617504987	0.491807609848455	0.00626094613098105	0.0156397984559764	0.0116624118461095	374.469265348561	0.0154699537066481	0.0422768292896801	0.0167274508536591	0.00998034166994841
CCT4	0.0164217406386992	0.31558996415157	259.33370283468	0.011834667447996	0.0473554688029131	0.0156295448960464	1.10751034408644	0.0115870644325307	0.0225966869371013	0.0612475345569412	269.350084452375	0.0112708155662901	0.0332199433894366	0.0157175277531931	0.0188400086862596
GFPT1	0.0145855578965843	0.0805837041768624	56.5893895457162	0.014596949000232	0.0351910109710972	0.0162856049812479	0.297715260654674	0.00731650232661047	0.0312677902435801	0.0362304723959731	499.208504639896	0.0134737792864666	0.0780301324860154	0.0223277011891952	0.0164839448839306
TGFA	0.0100792544552359	0.259186556367806	1.64413429235604	0.0070541569116325	4.73216503677882	0.0156321577638739	32.2356270078568	0.00703019963413511	0.00973258865855725	0.483965973278284	412.210679478511	0.0199638033586642	0.0136076810765302	0.0205727970952073	0.017659581623284
TACR1	0.00511242629936757	0.0125263286798364	0.240435943666258	0.00473770027170076	0.00662780094194878	0.00491244378309796	337.524261537093	0.00269915360855376	0.0049663450603997	0.00535566085448358	0.162195901390452	0.00496362464660658	0.351403430893366	5.69618000739088	0.00628188873005714
CD8A	0.196587664087064	0.0392059278715701	202.723844631976	0.00650016886605011	0.00856522667706833	0.013435136955489	245.022072539065	0.00284867006835596	0.0114663717803124	0.00846717407186568	18.6424366319766	0.0321022977418482	12.204083494884	0.0160418417261512	0.0323796249625367
FABP1	0.00613739791641122	0.0160296538619706	0.0308764527147411	0.00376029642199608	0.00328029971780888	0.00317705197109288	280.872845296464	0.00301616759963185	0.00254700592865077	0.00474091001221279	0.0570064436716247	0.00523486210582823	0.00837908904475877	0.0118805317638304	0.00179229611861088
ADRA2B	0.009172098558459	0.0293447677762828	1.24827730736845	0.0192670331046147	0.00951386192283054	0.0155820762955396	426.986290070148	0.0084938273104862	0.0188776387586477	0.0101842727160985	2.84117162835661	0.00842738409906986	0.0249731469292512	0.0202431532156746	0.00794109815776667
SCTR	0.0114982311536747	0.0374334440890194	0.306075566096243	0.00698091799444466	0.0084403106576465	0.0103055722978196	416.148415714547	0.00518049608694323	0.00983602589832877	0.0122922529715285	0.682874651510546	0.00926727511917099	0.0170770345364425	0.0137028328851249	0.00682748729420155
NR4A2	0.946177771193054	0.0186362767418482	6.89476664643366	0.245539950296604	0.00576044078503978	7.90398175487606	1.11381563020983	0.0120201968933606	0.0956258563526391	0.0131020976568283	436.767177328671	0.00738089118464962	0.0110835517103432	0.0453860708586437	0.00882290715253199
LRP2	0.00531775627382365	0.0131043725059901	0.0363098313608728	0.00409776500841719	0.0044122132326488	0.00553793855527013	319.048828641801	0.00327901291431888	0.00631723780123833	0.00475274180611452	0.056388743350105	0.0107833247587347	0.01008922004378	0.0106028842892223	0.00335644758882687
SP3	0.0152652986023441	0.0535257670404567	508.268292017514	0.0138237726445804	0.0193012223066348	0.0164199760076623	1.97498284829911	0.00667513878588276	0.0204866228619688	0.030642615975915	26.2712899622438	0.00830199925360601	0.0292726590527086	0.0287296559549771	0.0101741534559275
ATF2	0.026584639504711	0.0544397470311359	589.924643091864	0.015534073728563	0.0270587705101132	0.0145919680601331	0.849320789663	0.00624029622774313	0.0198242187985432	0.0345047854875933	22.2147744353847	0.0077444647456331	0.047244288244666	0.0230066452772217	0.0125429545727482
NFE2L2	0.561507691312533	0.0203977432434185	10.2832258161718	0.0287545777680009	0.00613000093714431	0.0235573330383081	1.04012993662864	0.0132250401408137	0.108843393784872	0.013523132385048	615.326559704006	0.00874652149680293	0.0252037307050001	0.250653794181793	0.0140314954089861
PRKRA	0.0234444358980841	0.0366427438229828	16.2505407696353	0.0149024603322894	0.0117520010224982	0.0194088687212891	0.63197655347115	0.00929752419497957	0.0228283543252234	0.0115300267392226	445.49320869052	0.0133250243499105	0.0251839801737116	0.0191819001456039	0.0114606598060646
NEUROD1	0.00304661164223408	0.0102828368718971	0.0145783043097375	0.00431572128800673	0.0039538429308781	0.0122132112370319	277.851108454012	0.00226359662853447	0.0061216473807497	0.00233609050393107	0.0391283842916374	0.00262641740969181	0.00684262751944949	0.00407102610871588	0.0015080441225937
STAT1	0.938352464680691	9.12051197747274	605.950325702965	0.00787286680740961	0.0176804176536006	0.0160018371405891	0.948760866954438	0.00570051435194974	0.0118272360922903	0.120525433756194	4.64568443308503	0.0265047511342046	0.0332963499790505	0.00701220865543622	0.0306184471324425
HSPD1	0.0175417037817252	0.0480793518270642	1.48330366805311	0.0133915861818304	0.0122131217464431	0.0150290276742551	279.986843964033	0.00754638278731006	0.0134350277382661	0.00968372409047088	221.575451440384	0.0114373596933433	0.0325775493995256	0.0260458888690618	0.0117077225110295
IDH1	0.0560476807957601	0.0167593424342149	93.3183723396697	0.0115103119862919	0.00992832056890136	0.0135308182220424	1.52775305623672	0.0149200236697291	0.0365019576940822	0.0137371452048139	478.478908242925	0.0742584973896589	0.038836945401149	0.0503029424903513	0.0106470049200925
IGFBP5	0.00571535544303107	9.93282383344409	442.995331336326	0.16001384689448	0.00708681276678111	0.0700271134632638	18.9287194091459	0.0133572799823618	0.104757716188547	0.00833396260689908	71.9385743996672	0.00664729308700453	0.0224000282632188	27.5809978837719	0.0750031857711845
EPHA4	0.0181933175424259	0.0372580909024053	3.52504359624503	0.414582100774867	0.0610808591975578	0.0274364488424026	110.372253590881	0.019192296491923	0.147406270456058	0.0113577588431124	358.856976245115	0.00752471520280363	0.0234525710608238	0.0364634778388021	1.47403531828757
PAX3	0.00769108471072979	0.0374509416055823	0.138330681098629	0.0113205897698147	0.00718822977084617	0.00740946395402728	350.795739862356	0.00353717627206746	0.0198904176356357	0.0100335004834326	0.35287116180781	0.00616775460384861	0.00704012730949847	0.0138755441115544	0.00753632769130966
SCG2	0.0201303128183429	0.33568244403098	0.15748327902878	0.012345580493219	0.0118896754257927	0.00864818857684222	334.200315164366	0.00801021017558435	0.0190526001193869	0.00868457043911269	1.03490998017439	0.00464216021626002	0.0109872775362923	0.00559090673411118	0.0057945106272997
IRS1	0.0187750851489844	9.80504472569359	2.96822808580368	0.00992584005409528	0.167641422682173	0.0125434938553174	181.859311105681	0.00524040345825422	0.0173859380289477	0.522559725672882	258.284574108095	0.00315241177651367	0.0317335634797572	0.0128908636848047	0.0324138247318782
ECEL1	0.0125801771288236	0.0369042099482314	13.3217570339959	0.0105041669501293	0.00954080629964928	0.011273146874668	245.585487255812	0.00468086052907933	0.0130382985532923	0.0170832297608864	90.8367349590239	0.0056645961467639	0.0178524031714444	0.0296906063503828	0.00977900967505146
GBX2	0.0143300018645052	0.0408786604251304	17.9649590544414	0.00691420896361298	0.0112050982503231	0.0107271568355328	300.13463678543	0.00912920188320672	0.0151603844929688	0.03182767514112	117.671507237498	0.00917912478674898	0.0186675844148721	0.0506176856925177	0.0074140953672328
HES6	0.0132593435448382	0.0534224877319171	19.493489222809	0.0110446272518422	0.0257660927721922	0.017829897010835	275.611267832448	0.00924717018382279	0.0123341754415676	0.0237991744902522	94.3431157595272	0.00395343600936591	0.0296621212332616	0.0377165886220908	0.0156830058432023
PER2	0.0251685398851684	0.0214455740143702	7.00305195477203	0.0132796736270587	0.0106872369017009	0.0334939894978363	2.75228571278904	0.00747362492403356	0.0169479899691659	0.0118731564621624	474.513062785406	0.00885727386277388	0.0453328173798372	0.0706699158893586	0.00926401537591751
HDAC4	0.0119847285118721	0.0217829977243393	2.25204172792142	0.00931348034905914	0.0164455649273916	0.0116913316519171	242.292718469153	0.00924169688268796	0.0209340375294479	0.00898302996834903	239.702627895751	0.00927962718826461	0.032277467164515	0.0232667745046684	0.00966201544352487
VHL	0.019410186102532	0.0214235296743257	436.677760437393	0.016543759731781	0.0149130085696033	0.0142625552736637	0.209400113175435	0.0196448684314524	0.0155258486289695	0.0154703896906919	2.40796225513123	0.00803631726853244	0.107734177949889	0.0430354416369119	0.0108844480881309
PPARG	0.0329992734298627	0.0358817695901	66.0093212780347	0.0784771472520675	0.0106114636150308	0.010069855591244	245.977628886234	4.60556690122853	0.0108605849200871	0.00674543190966997	31.2877815472771	0.00412157992092952	0.0306222409862214	10.2726819291128	0.0129448099925337
NR2C2	0.0206117968558315	0.0353218188768473	508.317608570534	0.00771518227151572	0.015679220826391	0.0121560446332806	3.76711256622028	0.00808254343284724	0.0184852442528095	0.0118194362483484	42.2705201843221	0.00756856630702705	0.0432272990527481	0.0977414509545795	0.0123140931628514
RARB	0.0485657884952759	0.0122362771960348	202.565857937959	0.0168036424919451	0.00193320136952437	0.035069137724174	173.09577865172	0.144822569977333	0.0192607100922947	0.00176480008088586	0.536945179859434	0.0633222531926985	0.180603594429374	0.277491835738604	0.0127975843660637
TGFBR2	0.0113490609390033	3.50284671829055	56.1568278359546	0.018885322099323	0.0144096121021741	0.0267315633950398	19.8093581896543	0.00503574265591515	0.00553612379674597	0.0179827030656247	457.856164134684	0.00563683971757561	31.5808183440902	0.577960059255582	0.0739753960105159
MLH1	0.0168541113568236	0.0186870121990708	426.745428880719	0.0111759829295598	0.0103911470532927	0.00925202100964002	0.21366339882797	0.00808436004308671	0.0124112873506323	0.0106288325388493	4.61621937274724	0.0106078474199804	0.156779555555038	0.0541776313381505	0.0103432680590544
MYD88	0.0105204512626974	0.0299425970859913	226.754945915431	0.00887608225547781	0.0204379467459166	0.0239928368122084	4.43542052055861	0.00903840084089949	0.0149888673475037	0.0188165709720507	387.927313635906	0.0125220322114851	6.76425979780469	0.0800213159016608	0.0102730381317201
CTNNB1	0.0167493354313382	0.258831297768173	422.949241052038	0.0216490929554593	0.0282630880157005	0.0287983709398799	2.19054362026458	0.0203820645453189	0.0416090813840648	0.0256445611497826	226.260338878709	0.0164091803301376	0.0511589205968936	0.0335569721803089	0.0209970480303233
VIPR1	0.0110879718099873	0.0242168259321026	32.2969536615614	0.0123827103911445	0.00879266864967812	0.0145990932910668	371.174268340752	0.00955160878743706	0.0155466030814744	0.0152268083645322	55.9913511465936	0.00462907366201368	0.0411949801346397	0.117326238078832	0.015037914613901
TDGF1	0.00578672778438704	0.0956478212641958	16.2340599332688	0.0035496944831815	0.00910539492677145	0.00550117875258684	157.618469108758	0.00505983077341494	0.0045587477959315	0.00429079227925236	15.7444228288165	0.00308263741638384	0.0296577108859783	0.00578213502561367	0.00292004820229255
DAG1	0.0250908725808333	0.0310319183654376	10.6035552779853	0.00760730432690487	0.00936146309796703	0.0167226850180101	0.895597154426441	0.00510021069567174	0.0420607639142872	0.0118067961613007	503.299370437293	0.0308351320662728	0.0267428130346788	0.0223490868821328	0.0178015258352431
GNAI2	0.00936392531348255	0.0611167002970793	586.973491858337	0.0087236251189988	0.0184625942225144	0.0166447776441035	4.7249443098594	0.00976605928941217	0.0154020250600449	0.0156236503334684	9.83286487366387	0.00946290704791126	0.772973770139534	0.0407713843263796	0.0103361542964317
ALAS1	0.0177275031852762	0.0273074774139931	7.54387521952576	0.00848459595609657	0.0100908784416443	0.0212545136232617	2.28347598553874	0.0124930987335886	0.012465999306041	0.0140755145726827	472.266844087613	0.0100741515688018	0.0945561092507667	0.0603468146229468	0.00877860087769149
ADPRH	0.00815651679882592	0.142548753052842	104.739173394393	0.00672012824004484	0.00977491462364229	0.00910464622248077	277.640948580585	0.00425732133814793	0.0118912447576245	0.0112202046540188	9.73225212470326	0.0457809210329623	6.75130929973799	0.0231097827670864	0.00674792749976994
TRH	0.0105697385490372	0.0262208630203773	0.308041770341859	0.00763581880789049	0.00807964573645024	0.0108848502675449	413.143124660545	0.00596994684863755	0.0137468194796176	0.00696185558206405	1.05145313589778	0.00675384030705271	0.0207714412936458	0.0152261067509376	0.00715010502632907
TF	0.118838530749862	0.0186480079083942	0.757163860828811	0.00459766139637398	0.00508183472026819	0.00602188291322696	391.415104558032	0.0133156558113815	0.00494246474616108	0.0143572640365667	0.702200273306968	0.00635131440460404	0.0596845187797035	10.6559133394679	0.766337360302559
CLDN18	0.0199392185897239	0.0326333425609682	0.692759995464768	0.00727228406492923	0.00986633116416394	0.0118309362699682	417.448998444148	0.00583603961157626	0.0118575854053903	0.00989656520250706	0.702726529623821	0.00835459497279653	0.0378840955502394	0.0208713002666224	0.00708927204634198
TRPC1	0.00839595541410084	0.0705469460816052	9.74042107233917	0.0111863757850649	0.0174120139812801	0.00925866092852496	170.449491549071	0.00272059853319087	0.0127623108094363	0.0146959071538816	152.700132569627	0.00455351274913627	0.0156271155842864	0.0217351798507555	0.0047785399105189
AGTR1	0.0146711152642992	0.0433904135087838	0.577653820443373	0.00794436273983844	0.00589212052347972	0.0124286848814168	355.571600627511	0.00548182456634637	0.0135743452489642	0.008609915847086	0.949529817133417	0.00961730374121808	0.0141271172508255	0.0135223634848125	0.00480908098490059
MME	0.138165275481602	23.8347438828383	22.979596492037	0.0129652749218898	0.0129806550800308	0.0242255352039775	327.021840592575	0.00477061779434428	0.00604445755030004	0.00933551318058643	5.45894492661183	0.0034205124919389	16.7712294825479	0.0326308053752155	0.00590062546656053
IL12A	0.0175451906380858	0.0194363009642305	0.152904259950746	0.0064815737781037	0.00650311363901811	0.00885395589695435	372.081335428866	0.00588495150525082	0.0128123849990942	0.00568983188867784	0.301811434271038	0.0136423893817167	0.0149600530128634	0.0261233048238865	0.00885566829350961
SKIL	0.0171304023180485	17.8299030319639	439.675327562238	0.0127467614791885	0.0304025583214336	0.0273489759896841	0.31362262871694	0.00455579827512152	0.0253442092735624	0.0896201489477449	1.87266694074804	0.0107455068176908	0.114747305408635	0.0143057300574899	0.0194895810517023
HES1	0.547271934574914	0.0832696067121075	4.79289397618354	0.0133059536756877	0.0168218325779345	0.0412433887393454	1.83338817312196	0.0190812212050429	0.0137277600537119	0.0122348573836292	539.094508494387	0.00811577512781895	0.0164313224578927	0.0928878433462323	0.0152916593860593
RAF1	0.0229425676008996	0.0243285599939169	535.119786209608	0.012329975447712	0.0147593211680496	0.0172999466606031	0.646627122236052	0.0111209187943918	0.018250939184016	0.016143149964242	18.9975673409869	0.00995312442812373	0.0249919824004019	0.330843670949901	0.0109782581256138
THRB	0.0127097442841807	0.0358462825878806	29.464871005042	0.022281198116538	0.0172774077239124	0.0218740201948632	210.230987320747	3.74401452012941	0.0134383045138016	0.00522936190521769	170.114472979962	0.00782091342537643	0.0238544347771564	0.0494974422387019	0.0326189962618477
TOP2B	0.0181372307645371	0.0145930799834642	449.088260595826	0.0454847404272995	0.0139696815949468	0.018489682325138	0.0936877329159898	0.0837291256060561	0.0265138803739843	0.00884872301950371	2.69822304325418	0.0133089635850293	1.15285321147355	0.212947476402765	0.0142280519701608
ACAA1	0.00844776078027627	0.0285855476828535	2.09358923658226	0.00864787517907453	0.0104321477203375	0.0127253134593775	175.98055554878	0.0151671690428689	0.00854665273231088	0.0131461485445095	285.905038245105	0.0105698425394229	0.202978091195593	0.24049411726245	0.008521153679105
CCK	0.0183932774465023	0.0421958042378562	1.13022502458181	0.0113050741943151	0.012745494365292	0.0122055964293099	443.300614704104	0.00742657131277614	0.00987114421191353	0.0133844575307969	1.85795044173681	0.00767671258946642	0.0281738399579715	0.0264870102960972	0.0101466852657182
LTF	0.0095443596468067	0.0356594445654766	2.43158702586107	0.0103950849288073	0.0112624828564466	0.0079779139772846	413.312666208722	0.00649258842694986	0.00854562023716345	0.0350682592719934	3.86590260008112	0.00405598009840342	32.8577385699746	0.0885575876844797	8.94495116555711
SMARCC1	0.0272015042486352	0.0352916057993784	536.264877956959	0.0210052493236113	0.0165523579592863	0.0166705136571218	0.705510477031352	0.024818476184012	0.0309502408795793	0.0109806631934786	3.4728747625139	0.0108682984683501	0.0297938388854938	0.0429820991562511	0.0150849181171396
CDC25A	0.0215485930681371	0.0296158166903252	133.748608303098	0.00765195057064689	0.0107810827630665	0.00805185337219575	183.820973938411	0.00685529023589223	0.013454886771782	0.00915741037808759	72.6518886513098	0.0156571452773603	0.0195490822727597	0.0129013983024158	0.00840147435592147
COL7A1	0.0372404830188743	1.4288726786021	0.814445486970114	0.0100988567556695	0.0516721213438195	0.0365364200914622	179.754329565965	0.00841532219050825	0.0230056093801849	0.0600528955258448	335.171762144941	0.0101638806138967	0.00798231735699736	0.0120871248908055	0.0187772388907022
GPX1	0.0262928097540778	0.0218864280213537	22.1010351319123	0.00488905486484763	0.00724817739967587	0.0148503789151264	465.124458243201	0.00921713495358094	0.0126721876241657	0.00658865389298455	6.90278470546967	0.0392459263420775	0.233095810291663	0.289962788638843	0.0120319523001953
RHOA	0.0136965394057644	0.0274113419960308	176.614525421324	0.0166440949111668	0.0105157489180092	0.0162732946835779	31.6494978059137	0.00780637975355224	0.0147440206796549	0.0192432004466036	466.77578264943	0.00768013902476238	1.0930789927238	0.192669758786078	0.0108427050760742
RASSF1	0.0113032511164325	0.0241850183724219	229.55144267179	0.00992614715672106	0.0181892097141654	0.0113276716354486	229.320977402621	0.00770621609478261	0.0154091708331842	0.018457260032919	8.47323151769562	0.00905655258294579	0.0942509713400231	0.0437337651875554	0.00896446579315057
CISH	0.0250152725623228	0.0235532209556671	18.8979227748152	0.0117367605948267	0.0119932589170469	0.0108032548236126	409.035712250441	0.00759802075847734	0.0164722447598459	0.0108684990918882	21.4198396912981	0.010298575336681	0.138213829539062	0.0349114493892791	0.00989294362679302
FOXP1	0.0183367540734826	0.0545632966097945	436.715789825216	0.0069592711527627	0.016737304516007	0.0137838398818894	0.504606747079507	0.0056413496889247	0.00633717556321159	0.0139557970407265	86.9420877765975	0.010083653597031	7.46609384076566	0.792325114931392	0.0109750263140116
TOMM70A	0.174086326287722	0.24657264222702	157.172989501028	0.0123965742678864	0.0232092639718646	0.0143358548865508	0.205689252045203	0.0122455932207041	0.0168410331870474	0.0577067546491197	265.126317532841	0.0097273712964818	0.0215353396187442	0.0178308965500788	0.0158385360417447
CD47	0.0289729242341882	0.0915787520674583	595.340474339721	0.00634416403351329	0.0591208283628521	0.01730800959839	1.60104242120548	0.0063144951699026	0.00584436944960804	0.214448748486131	4.57032729320865	0.0135041010136836	0.312379159652606	0.0232176229485833	0.00673554305055927
ITGB5	0.0167578231130813	18.4284140018395	0.950776495539471	0.0148564485115455	0.0201861321837009	0.0201101412914583	1.49210000234815	0.00741588806347991	0.0162396549760042	0.0622630398569922	524.449357332677	0.0110414396184199	0.0106690993393706	0.0825174872584513	0.0188540975441154
RBP1	0.115839530626954	26.6690333700044	0.531457852545093	0.00675435597763064	0.0364434326662111	0.0159513286872109	176.353768343369	0.00717238834767083	0.0658726491741244	0.0353219551432455	260.924408667274	0.0120303113948732	0.00890361558841426	0.0149577522483008	0.184027378362583
PLOD2	12.7458673788999	47.4375419622931	59.7320348232873	0.014569588006511	0.0205019068251415	0.0174574729826675	1.0403414654633	0.00437985415069644	0.266941291730257	0.0120789806112976	330.662244116246	0.0571854276922525	0.0287238959405166	0.0762847133911408	0.0118983964176781
SST	0.0205265650087027	0.0270436108747615	0.188441583069993	0.00475990752102993	0.0074537017637157	0.00617896588769024	365.97129306081	0.00331150370257878	0.00765956072618115	0.0192099093177685	0.464897870907118	0.00764078936856584	0.037454140983742	0.0115956741765379	0.0162996705784546
BCL6	0.0845080296598536	0.043119177298897	494.154564672663	0.0235162586111283	0.00782347866255563	0.013825184822737	0.835211143347495	0.0071483788976307	0.0280451237644811	0.0114350513943424	13.5539399579064	0.00430065286155727	0.0348751412155454	0.0204790299512488	0.0285216594638193
CLDN1	5.59386713954561	0.310911043663249	96.1869897137998	0.0192908639855488	0.0638811628304584	0.167999244371508	33.0910990339599	0.0258858319910441	0.0373053580875279	0.00707424604455663	583.973439607551	0.0538587524495847	0.0238345516610034	0.0240528857258274	0.0267173166118579
TFRC	3.8161893246998	15.8289844560984	523.432695196251	0.0456153108896323	0.0536799839416192	0.0405957826968797	0.50229412108867	0.00885462490369542	1.14650710813399	0.102519484759461	21.6498247209117	0.0352993613371752	0.0135156013133589	0.0111686944711166	0.0235333520573704
FGFR3	0.476601990075123	0.0246411995206947	0.845132677773132	0.00681218186396718	0.00797127801751559	0.0161168981810211	1.86235911183673	0.0132024233960546	0.0138350791924437	0.0120140454722545	546.489716818012	0.00515485668391389	0.0123820242149959	0.319393298396214	0.0100975659390125
ADD1	0.0141462437092311	0.0199849626644606	24.0614833340541	0.00950153093062159	0.0150335907848026	0.0139806412822422	2.30461450998072	0.00830116456494337	0.0135363385061672	0.0178507000963017	508.247642333864	0.0134932092257002	0.579707506768783	0.0810964072648833	0.00656161253117323
MSX1	0.012610112157534	0.041703827330626	13.7604745824286	0.0129869153327967	0.0121560573711955	0.0126114104078919	263.021968884808	0.00667410566160934	0.0181355022764281	0.0238950933473428	204.488416017243	0.00619573411961067	0.039085702291861	0.0475522243099927	0.0143712716432111
CPEB2	0.00552035454978848	0.0349095239988957	0.858855941375663	0.00453888096134102	0.188769550440286	0.015311707504073	0.995682091988315	0.00674613308785567	0.00616960033855983	0.43299021059485	459.948769207779	0.00963245838950736	0.0411449142447969	1.17522631893179	0.00921430810817636
SLC34A2	0.0225600550308802	0.0472379943064554	7.8938422956709	0.0353048876692367	0.00638243004567603	0.0106611614056707	371.723576192226	0.00522165393397731	0.0240760138780288	0.0102627096437376	4.04097578072001	0.00566434955515538	10.1980488853726	0.0107469815090723	17.028057632255
KLF3	0.125386353901289	0.0342534143046781	2.60971792009957	0.0178874862407648	0.0184551811736241	0.024571895468673	0.317206655866961	0.0147152320928113	0.0239134301293618	0.0257259608971263	582.572876860876	0.009910236473364	0.0250630507763817	0.203849161711461	0.0129126396754237
PDGFRA	0.0105032840288059	0.0355997033209693	138.292619176186	0.0245695302245753	0.00596056111777256	0.0168464838840479	43.4997573501834	0.00619068707506269	0.0144704381315117	0.00882853639500892	294.694411362267	0.00868250587393893	0.199264732095334	0.3290125801003	0.0151521065653523
KIT	0.0308975719218977	0.0211705558074683	151.192797588379	0.0310985822447935	0.00534258272347387	0.0271203574895779	222.380222760316	0.00353897152461627	0.0151973225438309	0.00384938252325078	1.62717046886971	0.0049220966497462	6.55522707274692	0.794968358218134	0.0162714735027627
CCNG2	0.0126828295231372	0.0281688884411859	111.757385894186	0.00700321196016835	0.0133665025922508	0.0141548677634232	82.0964953495316	0.0143830431597044	0.0081388424398668	0.0148312767168142	276.424837928149	0.011085022393116	16.2787564621371	1.32478054938927	0.00435006573589656
ATOH1	0.0152730036040554	0.1291505409971	15.7258014924638	0.00690892371176724	0.0323480773273893	0.0134939402455412	334.378045883375	0.00631913959137607	0.00519155707184537	0.0903421936024965	23.7896822327435	0.00161010242250632	0.0970534399657914	0.0184112093126953	0.00758060757576775
COX7A2	0.0374430709888693	0.0237243536111167	12.2252147251187	0.00781789142802529	0.0157519743469187	0.0166071584161457	0.420441110533116	0.00980981572479856	0.011310367346009	0.0145209546221905	348.355994344718	0.00751150014632864	0.0262211071254487	0.0656390224424593	0.00835999104311521
NFKB1	0.016536023802682	0.14438351251136	517.774407494842	0.00720044531103567	0.21349411008664	0.046984235979647	0.401197021852807	0.00755130902456922	0.0136525539204931	0.160146054382916	10.489976750959	0.0111860824508247	0.0459072266039079	0.012958473274736	0.0192621356952274
FGF2	0.00696437502638219	0.0332470101511726	154.885573861304	0.0113148916829239	0.0505730913249223	0.0234611206713926	146.996582974366	0.0035858877245339	0.0346493665437658	0.00634181637319432	57.5308851585035	0.017015208400131	0.0497669533157196	0.0342844645255463	0.0327538006552621
CCRN4L	0.0100673555985045	0.488350255735865	2.30602814720473	0.0091452408483666	0.0900430624400212	0.0407152424288344	2.80043090023979	0.00620350937248156	0.0123949327223487	0.0996276647694468	460.979104137295	0.0109225342869602	0.0233920477869228	0.0112562790535139	0.0102550070865753
TLR2	0.0379106032446448	0.761214525807013	409.653892631488	0.00537529670948351	0.262011156063871	0.0176242473568817	7.7446854690362	0.00214386617762452	0.00598901953576989	0.00798671667274427	9.83200417156436	0.00555997604144559	0.0582338588772324	0.0101640336618746	0.00982865958572718
ING2	0.0314292329308019	0.0527516324800953	1.73553772860256	0.00750773913249293	0.0121825688187744	0.011268967352384	6.68355370806765	0.00432891744330028	0.00725168528364495	0.0120252064191	385.571298616208	0.00575994340936326	0.0148060878408412	0.0137797223219613	0.00620746065540448
CRMP1	0.0116305625169346	0.0645529236629998	0.996904918698932	0.0952054896685614	0.0222212650495172	0.0163520501980203	225.033991046378	0.0163096622029904	0.0485004392704021	0.013198037163818	221.541106182738	0.00479292136691604	0.0151657858541497	0.0142311910257975	0.0145460619982451
TLR10	0.0304774642941435	0.0258309092712376	1.75994007490538	0.0058525047529136	0.0190631740251654	0.0152211882633786	293.490634775743	0.00153523627453882	0.00926011724952305	0.008383483496283	1.87640180485001	0.0137632175358387	60.963770892882	0.0121101095196084	0.00651147136753205
RFC1	0.0300789425519444	0.0384005862561697	485.494918872378	0.00714684798669897	0.0212477730132228	0.0101392504488791	0.3327680958884	0.00602208458508792	0.0134698289103638	0.0169415881632382	1.92686047036107	0.0109932782812558	0.0376227062184968	0.0172285135689794	0.00763393135132805
UGDH	0.0250626550537724	13.9978121090052	2.25485713015353	0.0303016984250658	0.144032510903083	0.022379073175439	0.261539438018763	0.0118393965724935	1.22318363220752	0.00824370329735189	483.086735313986	0.00524600855535325	0.0271393274832439	0.0586136437199215	0.0282829430041723
PPAT	0.0104325177510197	0.0173034651762352	28.5686802643461	0.0108507755725104	0.0122390125482916	0.0101850492740743	0.534110126418149	0.0163896385584862	0.0156096134051344	0.0192407501972321	354.726964049496	0.014000131545943	0.0379876481118521	0.0124533537625951	0.00545596502535618
PF4	0.00524144715607777	0.14234314248984	0.606232373553018	0.00424066038937061	0.00703673754060255	0.00879121419069418	131.563746454425	0.00386701508235669	0.00491161620280928	0.0209293188760915	54.8047307136686	0.00239588615275376	0.00573207965773293	0.00706383519609768	0.0186908906060927
CXCL5	0.0189723879564876	0.131109173787099	1.66867792094975	0.00714852116158185	0.0404387828191499	0.0758017508858757	436.262186446746	0.00902111303422375	0.0141865687600146	0.0454539912545638	4.22177052649701	0.00592807173988787	0.010301609011845	0.0152793541385354	0.0135855653857738
CXCL3	0.0193620254350369	0.210815144983725	1.14377591008981	0.0102254421921825	0.0313444975377195	0.0205747432697626	368.920642192891	0.00654783195913362	0.0147649292483949	0.033098466977454	8.63467194507678	0.0100871266717446	0.0103815425897261	0.0120049492377097	0.0148169621785605
CXCL2	0.00878952542252079	0.0494282238760381	3.40192562137465	0.0145583262465395	0.69294720129784	1.24533968464664	223.19276917919	0.00401147197792056	0.0156152162825586	0.00940862566088697	57.6171877511462	0.0209248984439562	0.0121027529622794	0.00937758038354563	0.00355194074721851
HPSE	0.012504499086743	0.020003828338749	2.36855935727975	0.0089639207343141	0.0117777279839277	0.010195574068741	6.40275708523574	0.00568593173453159	0.0157887830316345	0.0161342766107402	405.19149415666	0.00573698812050596	0.0177836312649507	0.0419626268767341	0.01040016948829
NKX6-1	0.018539595538289	0.0541984625281037	7.25381890560321	0.00756092490670134	0.0136341413916405	0.0107395316788713	386.724356027227	0.00466678272559004	0.0120688970502255	0.0155204526941218	17.4490872611709	0.00817792238185368	0.0177337791122981	0.0210625192210474	0.0166316375035189
ABCG2	0.0105186593296998	0.0144783569441057	0.141527510587151	0.00443958654711247	0.00326033666338593	0.00834174376214862	324.280783719985	0.00304106720580812	0.0054021189553525	0.00548744264016583	0.318624596662868	0.0120852479074967	0.0441348958642111	0.0186661805014767	0.00332763230532465
SNCA	0.005607463651958	0.0973141746439883	13.7332325486203	0.93199992772874	0.0279964774837959	0.0287686211448666	383.363782017242	0.00552037175196713	0.0673944790583341	0.014050213274632	45.9772417978426	0.0171515810383258	0.0432477134599668	0.145412164986039	0.0189840623162726
EIF4E	0.00887027896479611	0.107967137565548	6.07329521583228	0.00147907452146444	0.0192782525538296	0.0105930654943394	49.0691317635356	0.315802043294154	0.00201833786217733	0.0264788282423524	200.489054367115	0.0035906776984492	0.00939323833029348	0.00757943353736737	0.00315205000764588
ADH5	0.125710255166269	0.0698940618672328	80.2504690347331	0.00888183982758204	0.00968053010125342	0.0183908077742792	141.782563889936	0.0121437816578281	0.022674751431655	0.0136470154508797	284.410407329433	0.013497170737552	0.0214031264566309	0.0157720530715127	0.0107120395049183
LEF1	0.00955274085511569	0.0483259586909568	401.800901088306	0.5360117118084	0.00430104447414877	0.00987531708392742	63.2863182545698	0.0168290239416676	0.291912733355663	0.00599132587064006	4.84810293577174	0.0153459966409438	28.8661327200707	0.0458516162531965	0.0102567592655759
CASP6	0.00833455305373465	0.0757271722093471	40.789091172145	0.017579476496849	0.00832826253548473	0.010095356149338	2.50425328356693	0.0157284739575811	0.0206803722066012	0.00755475793516724	286.114512853621	0.0152641512714156	0.01741176430922	0.00837778038622724	0.00856867164645701
PITX2	0.0174279979191009	0.132120458316805	6.61904767408227	0.0144852586556256	0.0165082289876839	0.0198600687818931	329.226064430564	0.00395198023502105	0.0174785171269844	0.0207870970816946	90.4932924502033	0.00507035351615919	0.0104475117154206	0.0300624595914288	0.00694019145854717
NEUROG2	0.0160724332333812	0.0222326429883091	2.79050738936659	0.00786263775999875	0.00722704741884971	0.0103642287833974	353.504832488294	0.00523169184041101	0.00735891506951749	0.0125265770407215	4.09682240536707	0.00701054487602144	0.0243833035103232	0.0234987618239769	0.00893198293525424
CCNA2	0.0216039277514337	0.132608924506002	492.875692161	0.00604048593856428	0.0355674004856855	0.00873686131711601	3.26709017268679	0.0106284881667065	0.0110014780955861	0.0213318550881882	24.3563025927492	0.00673951741119534	0.0233396538208138	0.0162144474204933	0.00763152016950287
CLGN	0.309999530235012	0.012404224279511	34.9412925523332	0.00435040962058731	0.00318137058778728	0.0268498537401558	132.046467802051	0.00420208527700742	0.0101955866465763	0.00441730436960344	57.4628627797652	0.00468484785158939	0.00983244026519159	0.0176590897070621	0.00675394947456765
UCP1	0.00738570468251461	0.0160164667818278	0.0519625889145744	0.00445513196609104	0.00482577604497766	0.00547074218655711	316.12941357946	0.0031689501036218	0.00582650039822102	0.00482623566195169	0.201053197722415	0.0114508672957862	0.0117256781118671	0.0116006461109988	0.00539454954478147
PDGFC	0.00979744321266906	25.9511727657948	28.526216908194	0.0260520174268833	4.5835063826225	0.0062844105031339	291.482492744892	0.0292369111659223	0.0125974810409697	0.0133648755661053	33.3423245191367	0.0153789334593491	0.0603017994699544	0.045009325034559	0.018104776801874
HAND2	0.0107929561275214	0.0316656691907287	37.8810759050896	0.00891034479136154	0.0100220428285925	0.0102603133254345	252.812749887121	0.00746461564930776	0.0106779967308795	0.0190519681841047	163.977159358576	0.00538965255164026	0.0704715913638344	0.0603124063289108	0.0103031912677795
ACSL1	0.0345288180380302	0.0313036951919604	17.8721525934524	0.0225169871877593	0.0154032265988461	0.0122490714749194	0.177353486559313	0.011091202799617	0.0158485280722874	0.0649703218172456	485.951687567889	0.0054417931109396	0.0692209470219996	0.182858265398464	0.00997083112003636
CCT5	0.0196020562008474	7.53442743148725	103.141881005629	0.0231664681510738	0.179465700757957	0.0210180190167179	0.182091035299824	0.0122515569377056	0.0524235931554936	0.535690500510903	448.573520649455	0.0101231966768025	0.046816442846912	0.0150655193639981	0.034269829658068
SUB1	0.0111395753426244	0.230447116271607	349.231483279463	0.00495449806054693	0.126877213774456	0.0208520244596524	1.04107411662388	0.00998836066283693	0.00414947462441695	0.550705601524791	19.4793708104524	0.00376226424343875	0.102226993520629	0.0092508771741735	0.00507722883559078
SKP2	0.0339982888568726	0.154507978788798	115.191404257689	0.0164631821094628	0.0158883842580875	0.0170179313125597	1.14962519494565	0.00665871687339803	0.0335407328232893	0.0492272194028824	458.765401353349	0.0433007553494804	0.0498883598001247	0.0138299123098424	0.0164106004778558
GHR	0.0340592814071731	0.0461959197209099	0.681207810218314	2.15131978983689	0.0196259017011163	0.00926926021626193	217.179174594086	0.00226478310124168	0.026261767230033	0.00572256791004081	114.582756887074	0.00316820177629194	0.00981061509573096	0.0308302665298311	0.00434471520322803
CCNB1	0.215338435821632	0.504576169386328	355.01384667682	0.00638488501736993	0.0404684945078653	0.0151119410335308	1.52483896175154	0.0125010986791845	0.0177195212055264	0.0267613712898779	124.512268616144	0.0149644862127929	0.0114555210011132	0.00808015757294348	0.0250429206197095
HMGCR	0.0165876049803132	0.0273834887243368	25.8117568990735	0.0131950833063357	0.0915664330666022	0.0181412788196153	0.150583207632006	0.0384390263852014	0.0112373874012906	0.111880962330066	463.366010823055	0.0227011905248465	0.0274858039188196	0.223057561139174	0.0108568952328472
F2R	0.00488915199698458	22.6104814620704	160.218432068941	0.038696126215691	0.00891111966155812	0.0151918946115772	42.5648183306283	0.0374009944447267	0.0459526336797544	0.00991423490941342	218.810293397762	0.0114147049928137	0.0431546970181766	0.0222341289808365	0.00900934230055292
AGGF1	0.0100062761130025	0.0167373688259381	254.367816746223	0.00630994309079528	0.0109421833789816	0.00776898353816172	28.1036837130976	0.00666475797445605	0.00810382230102708	0.0110646849232559	155.465674257435	0.00812065717383512	0.338489422860944	0.0721091876413536	0.00826007879986946
RASA1	0.0177652458625909	0.0260072919255017	476.82034988759	0.00547140306999536	0.0458414423331518	0.00983715500953741	0.488991403717426	0.0132040456318958	0.00906823381697787	0.0241876389646952	2.59395236842446	0.00934941527771962	0.064215859148236	0.119817229062615	0.00938441381847043
APC	0.0117777804517152	0.0198770924536484	314.40061855051	0.00886186531103739	0.00783567289570062	0.00905690457070155	0.879431765895681	0.0140362368673752	0.0302100941119398	0.01069769364763	69.462722625748	0.0107134065822926	0.0591493477528035	0.153644048792615	0.00684647992261436
TCF7	0.0151519772653411	0.0679654457351338	65.0639872672863	0.00569968000426266	0.0206514483792532	0.0138620585724924	321.739478120506	0.00576778352595846	0.0106696841964975	0.0151388942633142	70.8156372471005	0.00696861711637735	20.5713234203283	0.0340776660630071	0.0135636175518085
EGR1	0.0296595178673961	0.0395282685145243	105.489641572801	0.0124729843616948	0.0104073857258287	0.301011767988482	0.989980530123169	0.0230538269752844	0.0223847083062975	0.021900244903094	521.407718207513	0.0086010598858212	0.127784314393167	18.2247084991933	0.00812864356241879
ADRB2	0.0197761438881744	0.0393346116280364	23.1088693310388	0.00447029638989248	0.0929245840484455	0.0151280882898017	379.376552120228	0.00571573141087178	0.00742731001807954	0.0365237286019733	68.545810088503	0.0205836037120831	0.0282788213956825	0.138150734435941	0.0149451223939225
ADRA1B	0.0142111166122318	0.0400741601476515	30.8616989607819	0.00884494448608977	0.0338893388723114	0.0122151566273759	385.676101947994	0.00590739121366638	0.0195195104575168	0.0165500840208323	43.3884536038965	0.54239292716714	0.0365290925766202	0.0213995990780641	0.0139875575468663
PTTG1	0.0922450392909378	0.0318997975793129	84.6898622184999	0.0103733649474321	0.01668893892017	0.0093623236696526	14.8603057521646	0.0115402734230482	0.0141061243617093	0.0113436432015895	485.923354921871	0.0446957748885528	0.0615921117368299	0.0177226487190171	0.0149876192517412
GABRG2	0.00510280221471137	0.0136286014820103	0.0362997740067778	0.00449520666625918	0.0068127785558241	0.00583831648548961	285.493577366112	0.00269520520334133	0.00637470786922957	0.00590710085205647	0.0879502659151984	0.00651477348818342	0.00671031702869897	0.007007831606264	0.00165117777808614
CCNG1	0.0226053623172859	0.0232481162042256	539.867507253535	0.00808844357173758	0.0111497671477206	0.0109282988162897	0.598763701463233	0.0283349100129678	0.00684783038258894	0.0115225960581372	4.05549069893596	0.0269525829113245	1.16746584288393	0.661553093722174	0.0052157998966219
NPM1	0.00655671982609578	0.229299159353701	0.867658273842504	0.00634753855154735	0.113193014783956	0.00674848029804649	241.005637803358	0.00690118215249502	0.0224191575845553	0.0475862232050067	8.0957066150603	2.00176227136728	0.0121550681262875	0.0063406829454462	0.00582769739050349
FGFR4	0.0180351074716112	0.0359070021979432	4.66937967166731	0.00629832083216222	0.0193870152944079	0.0119487229593159	406.505333530589	0.00671613082293976	0.0133723205059841	0.0147674975604798	8.68323559809929	0.00668198948786638	0.0205048678498872	0.018812094229191	0.00973027830755743
SLC9A3	0.0146860598432613	0.031581184663537	3.85617673016927	0.0198646830477191	0.0126823687669315	0.0119184943469667	335.412747490651	0.00527189128675769	0.015255078492187	0.0164753352733307	68.4175752077199	0.00444287207826289	0.0303162454240024	0.0473680603843416	0.0180282205943436
TERT	0.0155411373553233	0.0474144386930456	6.9968961928583	0.00924638560372516	0.013725839760083	0.0132603697205542	431.553123499701	0.00816860414487012	0.0137996266250403	0.0184995321299429	18.1631105394483	0.00976632304259697	0.0410725206256799	0.0201849267037997	0.011071431850507
SLC6A3	0.012410719621174	0.0256333157520523	0.369770018489437	0.00670661312430638	0.00987902366637779	0.0117810777636622	430.00366450187	0.00631964230400237	0.00763323413667498	0.0129554251331899	1.08043904847153	0.00714752998936768	0.0218541983505938	0.0215994528240644	0.00938948724887876
DAP	0.0272917434002057	0.198876350480307	70.859873783431	0.018022714281615	0.0240721096415396	0.0174238038871226	1.2464306346097	0.0072812729271191	0.0230684592289839	0.0367957200316474	489.9810775072	0.0094267530971523	0.088297057699218	0.0120735943290838	0.0160919194997319
HMGCS1	0.0203304719392161	0.0251309003167794	0.915814272050657	0.00710792248818389	0.379969466337461	0.122789803799976	0.343959545587491	0.0117874988571495	0.00866986048681822	2.60889903541827	511.784697270297	0.0157015332086084	0.0153488141215146	3.73566168493739	0.008668041179456
IL6ST	0.0125968528064865	0.0605565670333355	543.170564669126	0.0115864969175729	0.0369042240677883	0.0333735988091031	0.233903894291586	0.0052899112633034	0.00903307653689711	0.0268683369598923	1.39704425858288	0.0094522523541595	4.56525888725674	0.823287052061988	0.0116047795453269
FOXD1	0.0246707367311779	0.0323103572929763	2.840248472803	0.00903897171831081	0.0200017853078653	0.019239532808551	82.9393337605522	0.00616065158057563	0.0074466588840203	0.0232262205483254	325.353976635794	0.00445566755937556	0.0263235269636431	0.0312596873397908	0.0088600157044293
MEF2C	0.0257264336847326	0.0809900488181755	198.985948685515	0.592305310473124	0.00606436053826228	0.0177879008466675	193.953510188724	0.00517646310201947	0.0238003876426339	0.00839777364515207	78.393587660991	0.00616398146213255	52.1456409690035	0.722214677252198	0.0167012406968871
PCSK1	0.00868490074833303	0.175409737018919	0.180423760773358	0.00810764104902529	0.023301254353344	0.0186018425768371	302.200951821301	0.0066057985504318	0.00954813426210595	0.0180240898277853	0.661629453076254	0.00478486116850493	0.0102945651156932	0.010962506790702	0.0101634607669539
LOX	0.23056184293861	52.0740542775695	83.3137691144022	0.0125297724662479	0.0191661317548855	0.00813724166987529	69.7857749011213	0.231717386030014	0.00878078199709878	0.0109192272961396	234.423346625511	0.0069627549146396	0.00814080601832789	0.0237259425088932	0.0111043024063741
IRF1	0.0728773550467017	0.0304909334163524	468.340359587727	0.00765953325566053	0.0105093401716962	0.0154198069111758	1.35460457545753	0.00599974920995753	0.00765525719339898	0.00815569621218388	4.32848393180655	0.0843698520431443	0.0476098267377432	0.0125259521028014	0.0174527155859655
PPP2CA	0.0173564622141292	0.0659878791137148	310.593983033881	0.0108290726768237	0.0368964079263987	0.0133684219476383	1.72213063929415	0.0100965943608957	0.0110858360039184	0.0357221572096504	284.455278152589	0.00985892424109284	0.162609784582839	0.0758350844856231	0.0111749397766221
HBEGF	0.00721922621150642	0.160047218299627	0.409993888266559	0.015202183462404	0.339336450709776	1.96283149353752	49.1989635260318	0.0144416765854503	0.0129528002548774	0.0762202810420153	480.499419491351	0.00692071282724077	0.00871680352282646	0.0931438668146167	0.0072136487448658
TAF7	0.00973878408584382	0.0340462976175888	358.058142555383	0.0074780767439424	0.0208407011490491	0.0124239841613988	1.05966245044453	0.0273855430862136	0.010127025981352	0.0240941335605436	41.4111432556299	0.00365756060881494	0.484722646989662	0.0221709734823261	0.00588427179209138
HTR4	0.00880954979716487	0.0065130825993865	0.0776878693325528	0.00357307171769359	0.00473563396094408	0.00645056363867452	351.408065761543	0.0028793507960862	0.00621856151358108	0.00530733298366674	0.103000733925809	0.0329544021798765	0.0141698982155918	0.00992989710932724	0.00461785624194176
CSNK1A1	0.0536297084611353	0.189608833019769	32.8557690859124	0.0102347092981283	0.120200646153458	0.0181025973967859	0.144587132509937	0.0137188142835015	0.0126000632823407	0.129879861909676	528.665624428216	0.0135143977425251	0.0383806894619333	0.0313275797802773	0.0238059093578788
PDGFRB	0.00952194080907207	1.10246883890495	16.4808176342529	0.0792240069241662	0.00856542510020145	0.0602492977398953	6.04493884310557	0.00916540294813499	0.0266451303464788	0.00995338920004435	489.310664914822	0.0077343353987264	0.114207670592817	0.0229083127672723	0.0166975506851232
CD74	0.0839627558595173	0.065017911306568	683.126516074881	0.015518929958601	0.0064767480946862	0.0152542308182454	9.1031299487961	0.00613810131383474	0.0125595772442518	0.00627927516711679	3.72916963594801	0.0308471268348248	23.4643365999647	0.0496657358390685	0.0395500415024998
SPARC	0.0177377843077258	37.5219857271829	362.029288225893	0.0568417453326529	0.00627337717947511	0.0254298903790132	65.0095350677719	0.0187134647410828	0.0519026345929683	0.0181549956335248	236.0959005738	0.0110512801917696	0.0683164284250686	0.0601942492303492	0.0153680885114773
HAND1	0.0177878361500029	0.0325628217486274	0.110784201205096	0.0043873723214147	0.0184184451058708	0.0108982209477913	402.160240930374	0.00421766577432718	0.00503021153598059	0.0157328140161588	0.300229740395697	0.00604016955022368	0.0107391759857211	0.0161416644199512	0.00813149082174404
DUSP1	0.0113226251513582	0.123796616408595	78.6315389435098	0.0125647789012814	0.0406630950693416	0.357822539848101	0.590605028302442	0.0156768880395365	0.0185731914658424	0.0244385771072148	620.592631541117	0.0212224918092142	0.206953835002991	3.48957682988818	0.0151084078109535
NKX2-5	0.00970326724547732	0.0628371441493197	15.3417207477131	0.0149081535661569	0.018187875943893	0.0127264382661164	383.890285931987	0.00851490561015575	0.0548452048234701	0.0162088555173547	55.7798421660068	0.0148729168544667	0.0245892724116275	0.0226043449647504	0.0109317887967508
DRD1	0.0085185383707293	0.0187868060128151	0.146128221427639	0.00418274277857784	0.0128391609318697	0.00604248232271948	352.306307257472	0.00417911314784083	0.00510051790984436	0.0157131944561747	0.462155561239727	0.00532479193213355	0.0184226121933283	0.0169923186670142	0.00583305404435567
GRM6	0.0113495556259292	0.0274950762236808	0.298552345905649	0.00725133512296876	0.0122268619179978	0.00959935968106338	392.710052980454	0.0038791206880732	0.00886462294089829	0.0192751794189561	1.51132615387085	0.00503355253488999	0.0218924286515608	0.0277892680918215	0.0083045982217544
IRF4	0.0190697652095979	0.067847236456016	156.342885723892	0.18398810831186	0.00770255864772024	0.0248724684187416	237.397505359358	0.0159109659946228	0.105891319467369	0.0112692745753945	63.214410450565	0.0076170388072075	33.4366405486102	0.0204230623287323	0.0147562441803373
FOXC1	0.0163668330268996	0.0412318730646014	2.4983516291006	0.00766367310478697	0.0148967547869901	0.015131598047945	150.757452523288	0.00508222165266101	0.0162296398348983	0.0126672539323761	355.581477319342	0.00967343472065935	0.0299789421123331	0.04529905829808	0.0182296523678304
NQO2	0.0252430682231172	0.0485297505879369	12.6906030988329	0.0117783154947204	0.0176883083537431	0.0104681137362462	0.324074087473259	0.0139512360657396	0.0150839860782808	0.0198884314461685	470.80665227676	0.00868813385890912	0.0223131113435181	0.0501820004488952	0.00909914040732551
EDN1	0.0068309541880358	0.0798242912144701	0.797331828211801	0.00760313569152701	0.0099707732473881	0.500863857434226	94.6709292219314	0.00979916986907637	0.0154902383215617	0.025782286903695	355.350763649518	0.0163911305437209	0.012619336430596	0.0611217278503649	0.00779853514799852
ID4	0.010353363633738	0.0255472655031152	19.4457742428088	0.00916176836155687	0.00660140980087215	0.0154534055420587	72.2172513087531	0.0234681551968637	0.010169096571368	0.0060878060782021	327.249605007907	0.00837257386667429	0.0277089675193816	4.33045346814642	0.00600653727367047
E2F3	0.021601825698665	0.13159207716747	49.8700361527143	0.0127653547218089	0.00782356663941211	0.0200559544202238	25.9274906174222	0.0156771499349418	0.0248119000164921	0.0148705799498115	329.762109413022	0.0150202915513813	0.0200962251576077	0.00884281451080505	0.00678078366843378
MOG	0.00625476830015704	0.0126988896511693	0.074929927443082	0.00378370010598861	0.00423210873502461	0.00798877181625368	348.56968720262	0.00301536602060831	0.00505461780000328	0.00557415905562265	0.0422443372918761	0.00625886984878798	0.0151911487826444	0.010928312195131	0.00271331574448959
C6orf134	0.0185863382096622	0.0376148530945928	61.0921280680306	0.0151160717714799	0.00970959423094971	0.028127180863442	164.198818019846	0.0106789011137031	0.0238743193957677	0.0113459224297238	212.591487731378	0.0102826135958121	0.02052839783722	0.0251556392209745	0.00952004899362273
LTA	0.0116273034928989	0.0339913076951828	0.25805801027575	0.00659989492321215	0.00599729983319378	0.00825137276476071	411.869454537625	0.00663271351789466	0.00874595341835669	0.00830585719396531	0.524872253702956	0.0188821589730499	20.429527729496	0.0135448854825695	0.00446056463713331
TNF	0.0138748775993228	0.0632423522998163	9.76711432038968	0.0053934206858952	0.0386808331157903	0.0729389217320659	379.95251614563	0.0037521136579468	0.00803640956972477	0.019549369994334	13.8851258494505	0.00694666402997458	8.28250258648371	0.0241228883188734	0.00465854660010095
HSPA1A	0.0549245600992046	0.0253941287164174	35.8911980768955	0.0184347149546449	0.0129600184773783	0.141384892229975	0.347414137392512	0.00630601283024612	0.0651855275072543	0.0139516807889958	605.303027661275	0.324963712492327	0.0389987683221004	0.22869826762972	0.0098681409161369
CYP21A2	0.0113337806553733	0.030558975618238	0.269637190184082	0.00475070754818034	0.00932762197196828	0.00721788544844128	396.252531726504	0.00416796327668741	0.00860972732687045	0.013272539272234	0.315549897167429	0.00618814622416664	0.0163217437371498	0.0162013663430215	0.00732309427974636
PSMB9	0.40485380935928	0.037763284884092	585.830441114902	0.00376947794201315	0.00859504097759712	0.00727943720611056	1.73926822168253	0.00468811040909232	0.00822729993295409	0.0138607418540795	1.45102608944972	0.0237536366762081	0.534530596082824	0.0170064362527046	0.0142123765879224
HSD17B8	0.017391750891539	0.0266336637895325	3.1395648641416	0.0119652142948	0.00910874383875695	0.00985752912142246	184.717612903741	0.00537388477939864	0.0166635522297826	0.014907297447899	258.865499728881	0.00442461873447806	0.0209210881377602	0.0376158069440619	0.0103669815197774
CDKN1A	0.0271414724791088	0.677125572208768	1.18464501310467	0.0107597037206561	0.0191496005019403	0.0601451511235813	3.0140975373407	0.00566594458165864	0.0381636414618054	0.0354640785294456	534.593652077149	0.0590420490483185	0.0101376253289986	0.0118835128334477	0.0097300935519822
PIM1	0.0169839423559072	0.0416784901952453	9.78944391228497	0.00768282532534125	0.0203741241024943	0.0173585493936602	26.6882550295207	0.0071259338865234	0.00792026413670418	0.0207993445602795	549.428516516036	0.00323656625064455	0.270534906427534	7.49127518359221	0.00727432089220609
SRF	0.0181233118112327	0.0374623275367755	76.3910768237085	0.0221242518580693	0.00903245681278126	0.0337548464937209	4.49305444942916	0.00902947315605933	0.0191566917956009	0.011228258477535	496.627978589821	0.00931920768354664	0.137934614749181	0.0326064957637571	0.0129611220939845
PNRC1	0.0114393235763893	0.0321776170455074	508.749899519234	0.012160774298262	0.016777645500439	0.0188616845923135	107.906430180725	0.0054328059553489	0.019712442257088	0.0197214930061757	4.73707564609226	0.0580479372086914	0.123240080553057	0.0799014544262339	0.0109091619255204
POU3F2	0.0185092311815542	0.0342916755632732	4.26726067917012	0.0116213888065527	0.0157414816661256	0.0149604478267242	322.675883539043	0.00799135726882521	0.0141598830187907	0.0152657636416403	113.281244799257	0.00863638917637486	0.0339882076327651	0.0287305924396165	0.0131086808482256
PRDM1	0.0182613359307774	0.0390778625829964	16.236171373236	0.00770673584041004	0.0287677920733852	0.0347850042911438	8.49711110016738	0.00818429551247001	0.0056455721428622	0.0333373909387393	518.843815787205	0.00753314381305501	0.292868082251753	1.95239837437706	0.00738746824013004
MARCKS	0.0211007688013913	0.0764636250917063	88.4014940310905	0.013383369966196	0.0109377826159777	0.0189854239284895	10.6900238936697	0.00728320534509553	0.016740366648474	0.0150823953133118	470.468172335489	0.0293329066558979	0.0578543135985475	0.0292934611311194	0.0108143884749841
HSF2	0.00518335567368104	0.0456601834755695	130.535879936498	0.00916375688177946	0.00737066599937958	0.0116379154754543	49.298022942146	0.00475042474466338	0.015498113223893	0.0130387625039232	178.896634576174	0.0134335003530691	0.0411151856584288	0.0141755589791984	0.0102247791715341
HEY2	0.0329608053055068	0.0720946786018997	18.0896898642824	0.166667068569387	0.00757102354390239	0.0166062785563525	323.590722915481	0.00536136368153902	0.0412533201433691	0.00846946526651385	41.2331363350656	0.00420108472329404	0.0146853550599926	0.0125498588811249	0.0109742955234289
MYB	0.0788385791854085	0.00809767385434915	384.363219509032	0.0719323866798701	0.0027388305572365	0.0297980985869679	2.3615161823026	0.00275467404905444	0.974053302067885	0.00217978908608839	0.976181886600632	3.82409867842085	0.36506681458615	0.532538838311304	0.039009292123431
TNFAIP3	0.0178336838940082	1.26528566937887	555.326488881543	0.0104219682299913	0.721898087064084	1.11987546522173	0.978298076278805	0.00473114556564659	0.0239396006168595	0.255593345501751	6.98180950706044	1.51435957121744	0.118670647215047	0.0116398126271489	0.00850979770978686
ULBP1	0.00858982403887077	18.9643429980074	0.0819326195230926	0.33591303714567	0.00833895092770116	0.0650837500127815	350.112681727804	0.00774258725051272	18.4944379222034	0.0206681949453586	0.234372265646106	0.0891695729766543	0.00761404635522897	0.00409565943371297	0.0282332851802255
ESR1	0.0247931247094709	0.0288501102156288	24.8972507529359	0.00496483083242653	0.00959514912549008	0.00762890986271856	348.576599138619	0.00455058306469366	0.00995734717406438	0.0117226740723194	14.2140623247772	0.011468158035956	0.0868395047373175	0.0250845042417451	0.00945678163475792
ACAT2	0.0180408146065864	0.0196727149300163	2.53091564491633	0.00345204889519369	0.0229317832079917	0.00612091076709438	11.485873987624	0.0121037371279339	0.00389927371115763	0.0287260422294983	391.005230261934	0.0331630770398445	0.0365298707506429	0.0205249441007617	0.00322679857606955
IGF2R	0.0178217541947583	0.658437002448761	5.05271584258884	0.0147796062488521	0.022631530025196	0.0278021119046474	0.299061681956722	0.00749119820970901	0.0354515290546875	0.0292388439280417	543.685717715701	0.0230503139230829	0.0171296564770822	0.013645539345139	0.0169920751471956
TBP	0.0193671067003623	0.0398610218109708	153.816437545167	0.00784730630059704	0.021654233456912	0.0187640325812134	8.61320304987069	0.00511447975430905	0.0116525836326126	0.0164461798893287	365.180348019929	0.0104122669633977	0.129748718313501	0.0198175740147028	0.00995229192574618
SERPINB9	0.0147572143963377	0.246778768674093	426.273535137484	0.00858696444523767	0.00960205909436666	0.10794848913511	18.0762546294127	0.00877961144527551	0.00562071849080875	0.0131367427376034	20.9884618508744	0.0103295101373928	30.9349490072668	0.0484970121356152	0.00793039388961867
TFAP2A	0.0316726959067461	8.25447385642701	0.564722428138204	0.010661338948259	0.0535200121712002	0.0469450849988557	0.592603371968385	0.00698720021507347	0.0289522152770664	0.616236231566968	575.057393407758	0.197924806895298	0.00772606993614714	0.0453287513245334	0.0139246453752681
ATXN1	0.0148369768505262	0.459958299435942	172.927518585523	0.0197132685535224	0.0159289082002306	0.0316903347769303	8.4781089824778	0.00486799372592991	0.0145498611763993	0.0384862312840318	307.778800997555	0.0295060362436498	0.0609021027595343	0.030159890531712	0.0125421708680652
DEK	0.424009612119071	0.0984871837046758	506.811686429839	0.0196790119843535	0.0119480400034497	0.0255426121879745	0.240397257417651	0.0126301659388175	0.0386460331953299	0.0326400240383083	8.17172526575727	0.0134505524198811	0.0200817863195796	0.016608087985629	0.00899098630749367
HIST1H1T	0.00858721366020417	0.386406105522273	1.23109649960427	0.0436883992274658	0.0425693361427983	0.00654881492924078	312.446748025377	0.00389152636441512	0.0371723059274779	0.0159906676726837	4.16185620514228	0.00691154959729072	0.00641973023705848	0.00462765844717763	0.0179623465927112
HIST1H2AM	0.110829955665867	0.0473545481038313	236.56084117191	0.00618531524237412	0.00611028448101565	0.0114692682116511	73.0571912184878	0.00299707167905189	0.0106192120311575	0.00646217953781597	8.79798485541354	0.00681782714647861	0.0114293787081463	0.00602293468615047	0.0229975773702152
GABBR1	0.0109059532164658	0.034438512807751	26.0981309310226	0.0151065999017744	0.0130920144124014	0.0297258735259891	2.06647674744551	0.00551440979234068	0.0353943996982256	0.0106450714459178	499.397161376189	0.0231455729519687	0.0976627529124794	0.0264310281186702	0.0083357380100806
FLOT1	0.0276626841660001	0.0717129743371752	114.681389280113	0.0112833048463976	0.0135969816948603	0.0208707630045037	1.0560280312179	0.00843659560489391	0.0208604659714527	0.0127551668456364	398.272421473969	0.0102820526114362	0.0658971939097554	0.0164164817666939	0.0143312878812048
HLA-B	0.0313070692274022	0.0945535314469821	793.282801681486	0.0118876587001325	0.0183502058094333	0.0169404668252012	15.2791943747088	0.010410796304849	0.0253099477488837	0.0296605999017919	27.1188476154429	0.0149243917687662	0.0498479280193237	0.0354614929662029	0.0262935045517578
BAT1	0.0319753518912658	0.0299445063554151	174.776569221125	0.00972156243751665	0.01037723376774	0.00927925345975188	71.6401095150008	0.00672884925553637	0.0145992388115489	0.0124390015370225	272.377989647704	0.00657160407603512	0.131043241489235	0.0239673679660429	0.00894142043279503
COL11A2	0.0182712627432284	0.0263765254938729	0.337898875575126	0.00783849709507383	0.00951447075340086	0.0106020932527057	438.374318101857	0.00498200368450132	0.0111529426128182	0.0151487964862137	3.21801398525156	0.00602918289510869	0.0269062632825692	0.0216727110427868	0.00839194810607796
TAPBP	0.0360192467410504	0.101617999422643	650.914977733597	0.0100572328461084	0.0181886923981098	0.0186144713983951	2.252356571981	0.00653767681437005	0.0154903053275575	0.0306311666221434	13.1228189659161	0.0314691831691745	0.0339102922708489	0.0216304039688998	0.0161691404314459
KCNK5	0.0264867899727533	0.0318635970849307	4.81212323861583	0.00540036596057182	0.0106723309355731	0.0101087583292702	407.227291193406	0.0107545976843441	0.0114888332597682	0.00605048075430029	6.69090226724161	0.0158812565161044	0.0516888060439957	0.0283546085525267	0.0109022452120093
PLA2G7	4.83793281178126	45.2594725076418	112.36962205552	0.234503352965494	0.0086909381279558	0.00989819008917101	221.562195263334	0.0250114338024134	0.182098756442028	0.00593701478394399	1.26807229888023	4.80278583931846	38.6489557553522	0.00808511817707849	0.0352230345577832
PKHD1	0.007365592630527	0.0141274532500427	0.0569566772169264	0.00586863343173483	0.00475010629906705	0.0056075660413284	324.514467450272	0.00246099065488839	0.00907816925894831	0.00569087663912574	0.145530377829582	0.0171525284622818	0.0150675661675404	0.0103949935922947	0.0025771274421626
ELOVL5	0.0144844684061746	0.0904636367960572	647.310897875575	0.016300098485801	0.0240322747854225	0.0242007601026347	0.716606030275549	0.0075795777217111	0.0307325614185563	0.0202325019656484	5.11564898695949	0.0139785378447422	0.0959389322643884	0.0142402540279465	0.0155703966424879
EPHA7	0.023628837463378	0.0304742452318992	0.168187332430047	3.03646315275972	0.00413538882449569	0.0117005086583561	299.917527111897	7.03159697785006	0.285589352260053	0.00419199400604919	0.233750938444067	0.00589463565574481	0.00736768651081777	0.00853657012835893	0.00570113677325378
OSTM1	0.0140746365347961	0.136564817416892	11.7422967822058	0.00737400118427864	0.0301246296763516	0.0203112362568548	1.30835887999178	0.00460921395380952	0.0108382357770193	0.0395562571337063	456.607212788617	0.0117924367501191	0.184181909104383	0.0139881048406698	0.00615016226663196
SESN1	0.0114226389803881	0.0172632044620056	309.806595449217	0.00451411030955642	0.00548698379151923	0.00638811734583589	31.0544133422101	0.0108252882018044	0.00701027537173229	0.00708477509811976	29.4623734048232	0.00914768786786276	0.103850176575092	1.13081383348852	0.00548618488948487
CTGF	0.0187112140891864	54.7203717237419	282.443725130648	0.0370551130815826	0.00549594467958502	0.634962327848609	7.46731942310629	0.0146452478416453	0.0340528439786105	0.00730589858388299	203.110190598291	0.0173176089239961	0.0383893243092458	19.6178456454747	0.0150504236079949
MAP3K5	0.0248705316347304	0.0485404734607175	434.837115088803	0.0197056308674547	0.0203109199162786	0.0326397100061425	0.289750998463524	0.00549428027603582	0.0549864931602273	0.0125468421945381	32.14610521042	0.00620510067882866	0.0206875456037711	0.0259775128535458	0.0425144060881428
IFNGR1	0.0366413016772655	1.07554906928708	494.241045541865	0.0116992504844175	0.0429157816772771	0.0775029773216571	0.316114908095157	0.00514196405958144	0.0139576886434115	0.141611568491831	1.6238870851472	0.0674853573498472	0.0314813908131059	0.00896887054770911	0.015862692647784
PERP	0.0261569759889793	0.152588664450331	1.10354990118822	0.0139702215171237	0.0224296486658346	0.032509231705234	1.0683219958675	0.0139399949328245	0.0418843287233981	0.140055254286066	756.426273408333	0.0155864214066416	0.0186112941933532	0.0856233028380391	0.0176672393905217
PLAGL1	0.00782256255808463	0.0914776032059955	328.440916903262	0.0156721839736733	0.0157002007506176	0.014481284870106	65.5084553393737	0.00523050907890385	0.00782662799798355	0.0253492970260678	66.7398341357192	0.00625545004819599	0.129048569624842	13.4418050909823	0.00591507467143229
SOD2	0.0728960312545142	13.5806669717879	309.45369145506	0.0126005640513556	0.0383101478650077	0.111774792748851	3.91453957867174	0.00451696561874887	0.0132903151315764	0.054988116317818	220.45871622241	0.00599999681218584	0.244359003951414	0.0125424727840324	0.0114691254877934
TCP1	0.0166284067330105	0.113966490159225	165.295036987489	0.0115900303221984	0.0183561913994631	0.0210897332051011	4.06808932081688	0.0102787777476967	0.0217247643830519	0.0344212390779555	503.677895784544	0.0225038631568023	0.0953217577754211	0.0229151451035433	0.0163248122600022
T	0.0205255930125609	0.0455662857608593	5.48566709726347	0.00976949882171579	0.0126765306671602	0.0139690060851891	441.83546035589	0.00700643312160599	0.0147804091699406	0.0146236149489325	10.9372002938627	0.00962944928242192	0.0222912959606919	0.0275685794697641	0.00925714342725937
SP4	0.0109638311248817	0.0223424569542819	482.529063742184	0.0118313972702252	0.00665277222963838	0.0139603163347014	4.07588890042951	0.00674626650723997	0.0171722713747491	0.0100440257851985	4.54134075927553	0.0150926044482044	2.52444203529724	0.0328389979010196	0.00896883405924035
NPY	0.0321456995523402	0.127359326613103	5.22804592180043	0.0126919342548787	0.0133624516094202	0.0123726857229038	415.964863255675	0.00687486736295987	0.0177174632532554	0.0160174080321062	16.3493638873055	0.00706928292698615	0.0235167081438462	0.0178916143366709	0.00688238435292529
ADCYAP1R1	0.00858131834756655	0.0120016218062806	0.203691028054163	0.00673129037569622	0.00573673281702841	0.00687299775585551	428.879510066873	0.00557376555481359	0.0101283434977834	0.00680070510204572	0.444499252390079	0.00624159091773423	0.0526091735126046	0.095200365880086	0.00468017577771144
EGFR	0.023745870412663	6.54801689875534	0.634866906907419	0.0102816579772309	1.28780014781668	0.0569635805313312	0.768162515195775	0.00542376594449568	0.0432045985886487	0.158561190744676	571.308352966173	0.157740256357813	0.00868516760459611	0.0375405174033334	0.0241821764121471
ELN	0.0343340278508816	0.0361085028287591	51.392917227517	0.0131252965894812	0.00949982493067675	0.012779705321919	322.830862068131	0.00848059233890486	0.013252872271631	0.0153447095081314	127.5030948268	0.00929725270243795	0.0290757012009217	0.0434381614665473	0.0116264010179034
HSPB1	0.0349962000142977	0.0598388571816835	9.71320801832413	0.00927814082118912	0.016811309434749	0.0263161505212672	3.81435540428796	0.00802742730792994	0.0244914530413807	0.0246490342888559	811.665835505431	0.0192847395402441	0.0397245014843606	0.107694095597089	0.0167259876569148
ZP3	0.0457313665972261	0.247089162137623	2.69095549956786	0.0106363705545338	0.0416521871043451	0.0132613184016922	413.638193374643	0.00371301851440255	0.0317190772813595	0.0228299790453782	24.5028086441751	0.0127944068110571	0.0151565817698329	0.011065442972784	0.0182996226389782
TAC1	0.00886610853190285	0.0177080603255641	0.173280211115065	0.00620010055926657	0.00543872187520827	0.00585068970569477	267.305020133287	0.00298317090765515	0.00745580130870441	0.00818627129707948	0.167367519487486	0.00437021086819791	0.0108860698428937	0.00861859375572251	0.00370487448342635
EPO	0.0143726440845934	0.0457842184575223	4.36361525842343	0.0114146221764339	0.0109690620888862	0.0178587910199074	427.33952271259	0.00441056094167738	0.0191429618982699	0.0144970470014474	17.1296449658735	0.0104527923891661	0.0201868056763608	0.0194384952591177	0.0109576341926031
SERPINE1	0.0559729527730166	77.3272717833766	12.4759103036872	0.00969318913951562	2.39817571379811	0.195984433336938	197.160047957736	0.00484751247086273	0.0156483504089482	0.610273333954202	249.489320675033	0.0100919540857747	0.01244381798107	0.0266668972741824	0.0425353858108254
PRKAR2B	0.0159930447094742	0.0308784416606176	210.663585360094	0.0348468275280573	0.00452083795335124	0.0484934971207168	138.935750977629	0.00769770263147152	0.0535254681692805	0.00294418529367466	0.82313707373306	6.13697922927601	18.4380294443757	0.0402572562318782	0.00744323814211324
CAV1	0.00584552655444371	42.0890548735024	7.69371400834052	0.0145971346827516	0.100697478424424	0.0292477815885545	62.0801327514828	0.00524318255609774	0.0158592257647018	3.53188951872823	522.537627322871	0.128492252795718	0.0182582078002564	0.262603092851718	0.0284967105235164
PTPRZ1	11.1765541529067	28.7831367946061	0.95959990588907	0.0463721750861067	0.0817606266025278	0.326167134868977	271.640778161375	1.11528174382716	15.0206923008358	17.842150836769	94.5503842295971	0.00932383561655121	0.00722617782440908	0.503677185356558	0.0151195160804093
SND1	0.0142954182411774	0.0873514235345095	190.879012267828	0.016777324365048	0.0306808249981687	0.0194976300389467	2.35221448132416	0.00882597889358755	0.0248318248185928	0.0628111547839925	367.889411751029	0.0142073727840812	0.255754464302407	0.0201438279061701	0.0142441668152774
LEP	0.0139484606739249	0.0498404899417627	0.400723524345126	0.00504331885823026	0.00990218358382886	0.00977938862337286	344.154550714845	0.00617764882609248	0.0124061397185561	0.0233238566913082	1.98390177387221	0.00542993437064128	0.0101137262526955	0.0118324535032882	0.00820173155256961
CASP2	0.0146676606951046	0.0266491843776608	548.822214318537	0.00959121448967703	0.00635775002312752	0.0109741310103459	7.0616278916549	0.00771964740957213	0.0279111610489668	0.0200190784767712	13.7910991431453	0.0162862157079608	0.0292947898230265	0.0340341653221035	0.0121263802929907
NOS3	0.00974388306203526	0.0496224934123326	25.2739709243719	0.0166908597605461	0.0129819403881691	0.00917612502423939	325.197511840681	0.0117557991535839	0.0180503977524122	0.0203351209319285	102.283289201796	0.00725355971627659	0.0386801900203612	0.0324891748329736	0.0182336118363616
INSIG1	0.0169511424118471	0.0263596299626978	183.009390176072	0.0108694854673333	0.0203247172399178	0.0356231293534949	12.9282864615165	0.00757839641458574	0.012006297221289	0.06827487437659	258.098471912419	0.0190960345534933	0.305089722726855	0.02294688829064	0.00660467983669603
EN2	0.0152883108439331	0.0523994548707801	27.4424789616644	0.0172360985180081	0.00965736576784558	0.0145413904017215	320.461628188673	0.00540274586004319	0.0557705676508284	0.0250364696924607	93.2951478015659	0.0297232495374163	0.0208971507516143	0.0240020524624604	0.0116471895007238
ACTB	0.128078138355742	0.0784551272273619	354.108925396426	0.0349706142484529	0.014969579434067	0.0291249425194645	328.029858983351	0.0155038688078065	0.111823064565216	0.00873159270020288	144.248445063987	0.0092439819629824	0.0273076071050634	0.0602730644884644	0.0504264903859376
EIF2AK1	0.0123818146833194	0.104275529997492	526.292791340874	0.0161712251448083	0.0298270208238755	0.0151462246558422	0.729123209949512	0.00949624031140742	0.0277963979373292	0.0574170492268166	46.2953653421587	0.0144780861492334	0.0152134488479803	0.0159954441318543	0.0122744276401108
TWIST1	0.0137683996809446	0.169415095035498	0.843890840700847	0.015008430819104	0.0350133502798189	0.0317767362709554	228.240450062899	0.00436011489109382	0.013050054925036	0.0131176434726216	242.454889233583	0.00553563293997782	0.0207582756006635	0.0364325147594895	0.0130477386376263
CYCS	0.0173749370900243	0.0315588664080591	101.978058919275	0.010689396262144	0.0175071401808208	0.0238358489256382	273.675571625013	0.00725494028049946	0.0183842567516702	0.0132833981317698	95.8601014633713	0.00609732811142489	0.0209677754749711	0.0337020120716015	0.00593661269112953
HOXA1	0.0182266892298872	0.123086914282789	0.697990653355841	0.0128245658847176	0.0136780788146952	0.0130410859152957	218.479819067601	0.00297979676484469	0.0104248494552207	0.0344140246528068	167.29830179351	0.00665854249639723	0.0133306415851471	0.0115318919445	0.00773496581095982
HOXA5	0.0312680810643521	0.308538213915807	11.7242728261649	0.00985100691609919	0.0132469445389312	0.0118449028479457	274.938691414946	0.00453501672541167	0.0111899173713766	0.0248250442577539	115.377865617696	0.00477496328538687	0.0169749339379272	0.0135710937234897	0.0133510109843097
HOXA11	0.00838819038151745	0.0154077650868741	0.0687068289079791	0.00578168735010339	0.00821839111447296	0.00575117589481572	317.196145248075	0.00366185641761606	0.00701060753638913	0.00597969864438937	0.146547562373463	0.00659531476074948	0.0105818040654055	0.0130892091942834	0.00598809423394505
SFRP4	0.107326568050559	21.0077325188617	20.5586348222158	8.68334644614557	0.00434266637954044	0.0104774328837981	319.627653275872	0.121161851754055	0.038091680710119	0.00529386618480274	3.88900905453929	0.479175721902042	0.0672108223676527	0.0187124441666723	0.00407021950744062
GLI3	0.0137516304749107	17.7326589472993	2.95612854535414	0.00700553747952995	0.0527724659085561	0.0193005485855768	7.48082243233363	0.00348771329979668	0.0145002123083954	0.0798107077170342	401.095719476335	0.105863505318215	0.0129196780212012	0.0148578634591312	0.0128071989294896
PGAM2	0.0239501983271453	0.0425995873164746	4.33780288503494	0.0163730313558834	0.0127733659766582	0.0101148475026101	401.615821360709	0.00662969454940548	0.0113244454742637	0.0138581821013233	17.2991664953388	0.00756048387217392	0.0200528002070193	0.076272293435253	0.010083812394428
CAMK2B	0.0114236879201349	0.021116030385835	1.98491697615637	0.0065700382832748	0.00956342872905927	0.0118123237611859	393.715160557475	0.00399279249684756	0.00882488699082042	0.00986728165692751	4.56215939114333	0.00456754402290239	0.0286862926415405	0.0412454078110988	0.00861288428669718
IGFBP3	0.0343218060434775	3.18716714053684	3.23165260541096	0.0295911203439136	0.140690629789298	0.307209302809913	0.726205222266015	0.030237075446915	0.0236660135026366	0.0499868402481296	552.088450924593	0.0117048767124202	0.0130414271192394	0.0046060117745718	0.0283271317549636
GRB10	0.0149206114264675	0.0756132870556702	2.63278408385862	0.0152195595391765	0.0173241150212696	0.0469837710970396	28.1382396169614	0.0267151039245746	0.0541012952294494	0.00917989384637159	443.803552469748	0.073962228521319	0.0101455710865903	0.00760584851148074	0.00927127149048464
CYP51A1	0.00847694921344367	0.0577123343212685	1.31160366475845	0.00529135848707074	0.102794231960266	0.00535065526730116	11.3911871455457	0.0128873282319959	0.00456439002511401	0.489057588122029	401.973791465163	0.00601549289569509	0.0150337963548645	0.0521682909579297	0.00288791997179407
CDK6	0.00374819077140428	7.84912540734924	2.18801031964765	0.0128598596800959	2.72146548313898	0.0111687968450727	2.38891502288088	0.0070761055560066	0.0252828043696247	1.41612392377868	481.454189409356	0.00656825807419953	0.259112292377576	0.0204220543085785	0.0154910321515863
CALCR	0.00818507692229144	0.0111837969607883	0.0456790793101643	0.0030673605560923	0.00577611840008239	0.00673231604237971	309.352225750629	0.00370589659985557	0.00525073312153666	0.00544395261978066	0.146682395844796	0.0049436290112802	0.00814861940288939	0.00907467701198295	0.00291370115255614
TFPI2	0.0154082422140532	0.528165628685344	0.21427006544295	0.00795464734896937	10.8032532132658	0.0345442600199325	300.48719884972	0.00720522722887621	0.0097550798918817	0.00931084354169935	0.610445212477838	0.00731084915829351	0.0170227868676634	0.00534243269845217	0.00218032728369197
DLX5	0.00708567550290583	1.36714272720042	3.45671901404358	0.399308484266666	0.0345098598651541	0.0119070513298465	184.577917415043	0.00435197420519908	0.600830957780273	0.0567948990912084	199.924798244088	2.86198515727294	0.00855991177650435	0.00823272530816714	0.0213863565717278
ACHE	0.0115302380849808	0.0147137833903047	24.4840242090304	0.00913394659884014	0.00924678678054365	0.00746555500197827	329.213099856199	0.00506304115669284	0.0142008107249791	0.0104174916263288	24.0505097444721	0.0198723086820951	0.236869995360934	0.0397010210141326	0.0109565386689869
AKR1B1	0.00794800968566124	0.15682052375097	299.889529220463	0.033083838427571	0.0116564866899388	0.0205013494754129	12.2741594157229	0.00975417086319274	0.0383137362335645	0.0171105659728196	189.272139317987	0.00545779541558691	0.551634080206876	0.0132369092379435	0.0121986847957824
EZH2	0.0944615191988393	0.0210437945770482	492.297347760629	0.0441119366182997	0.00655992914528542	0.0109472785643791	0.253309069158065	0.0184524213222498	0.0995138441867962	0.0147532846591245	1.42676859470341	0.00964960603435132	0.0323188702900485	0.0178862154391966	0.00900704866792884
CDK5	0.0110971812603862	0.0342906694184307	44.5704230614752	0.0545001480071619	0.0087471017552573	0.00992263335124651	1.57501125282121	0.00513556383446338	0.067077241120417	0.0224898159761889	406.699257808379	0.00933741997807516	0.034505698807587	0.0105689130649812	0.0112153115679656
MYOM2	0.0110063024778771	0.0177216078597291	0.531009845367323	0.00822662236143774	0.00686728676729323	0.0103467635931428	371.484891034478	0.00375226008296261	0.0107652110856375	0.00991347541136274	1.18022788781245	0.00651417353627284	0.0173514945118653	0.0625191460287371	0.00734508413744957
MSRA	0.0155678947830846	0.0187690939435315	173.894672174803	0.00808292983834456	0.0142874345737955	0.00903013057894422	206.283382438124	0.00539976139521932	0.00755772354944184	0.0163236810394	63.710464213744	0.00774018113735963	0.131193987309579	0.16407101255429	0.0113733084141401
GATA4	0.0122505113696008	0.0531642294111424	2.80803985840024	0.0151438365921687	0.0135373389253067	0.0166596296806009	403.487358587869	0.0063389981244679	0.0145171766163066	0.0189218149163254	13.4578608325008	0.00664641415173632	0.0243144764262772	0.0192021988530435	0.0131960216348904
FDFT1	0.0369059867352833	0.0169439991509165	403.03651240203	0.0141965902001214	0.0227308168298454	0.00947321364101933	3.27423065499018	0.013174505413662	0.0304948191185451	0.0229916481580445	223.892507334362	0.077914349137905	0.142284759858595	0.0601786816566232	0.0117104118020001
LPL	0.00902546737985555	0.108612886301608	31.5899920478161	0.0876602713916439	0.0118877063737195	0.00836916598597423	323.480044992643	0.00467905441439268	0.0191577507020557	0.0128377949144468	18.2928615061272	0.0197700486129625	0.0297406247647406	0.0137079832161499	0.00717225475567508
TNFRSF10C	0.01006605292729	0.113609394951706	1.51266819031095	0.00907808632774707	0.0131101375204704	0.023273788311435	337.053454312325	0.00208666781418934	0.0172693763193619	0.0153938789487433	2.36049180084559	0.558584136320268	0.0315205088916321	0.0157434206361359	0.00457143440973326
WRN	0.0120385486483099	0.082641161890964	395.614835962541	0.0754190352310951	0.0329827918730179	0.0119805323712101	1.00290058520351	0.0137329481280701	0.389893314881728	0.0394646893060702	34.187155828533	0.0779434619263581	0.0131997084821723	0.0204663010562315	0.0255751185637296
IKBKB	0.0152887770277564	0.0195734461734628	475.924820356255	0.0156413481597202	0.0117994049629375	0.0104450604289066	19.2706810481845	0.00923446344570008	0.0193999562485267	0.0110580107568544	17.9103638015771	0.0141100383787065	0.0337258956823938	0.0857552473362971	0.00922317416573129
LYN	0.961520838284558	0.0865237662276964	471.559077485744	0.0106368251244834	0.0228043940467598	0.0376417465206041	2.02542262813487	0.00807132894739404	0.027075813213667	0.00849188688628531	53.3898078294449	0.0147977836115333	28.0129364211817	0.0127485258262755	0.0102889303641321
E2F5	0.0120524709134295	0.0255082300130499	287.185411539662	0.0499963010542988	0.00471273460314863	0.0111197388342046	62.971533439791	0.025911820183046	0.0896303703713837	0.00539736836118065	14.6049659316535	1.09613121526627	23.5833092288831	0.0111875053782431	0.00947099748704165
NOV	0.0128018426450326	0.0266973755648965	9.12655247731759	0.00828681296422568	0.052701482406114	0.0174666794752718	223.106235502965	0.00404537403120647	0.0157291408203415	0.0114360073393838	231.879635794728	1.46785260532399	0.0239280064694438	0.0229813684466687	0.00952383530502984
LY6E	0.537701440985142	1.41219339024023	2.37559515047912	0.00536020663818364	0.0625467259719578	0.0236677415058108	1.61277901589346	0.00495304616383542	0.0181302369891141	0.0270603702808503	579.241971568121	0.0331770831467826	0.0102124421563261	0.00870010637543269	0.0623274767517699
CYC1	0.01809961255035	0.0291603368231173	16.4529200287881	0.0138687203814053	0.012905949417871	0.0141457097661868	1.01422045964483	0.00692309649760143	0.0365430208228601	0.0178696184144972	544.805519850626	0.0302027068227286	0.0328886003414915	0.0208305450165851	0.0202614273449743
TNFRSF10B	0.0621422783227504	0.656933932864411	20.8957856769577	0.0162433249482576	0.207893369298952	0.0394247113566147	0.369445720194932	0.01399034851547	0.0619242172010765	0.0792551800530675	457.575542819704	1.7695243178611	0.0133755318277387	0.00616336078602402	0.0163368838807916
PBK	0.0555314142181851	0.0494638050618553	286.057737278351	0.0875572626154489	0.0428754776332744	0.0075533533041036	2.7884133984357	0.0101423900556521	0.902420118567885	0.00917333199854657	46.0628457671935	0.0275285426171876	0.00502325209191555	0.00557243000848134	0.0065395388289067
DUSP4	0.0126561186578136	0.0687418425940341	48.5461486186235	0.00870231177145366	0.0685585403404103	0.14894840578456	157.54049125753	0.00565813856643244	0.0190162822347002	0.0138796336755102	202.032587765584	0.0881276539964332	0.0209766172318475	0.0133633339229563	0.0122793215886106
PLAT	12.4658364410713	15.0410243436553	0.231484286409622	0.0768953506786491	0.181131115306769	0.0584235831130294	21.6353133570009	0.00335900612536702	0.0371879437427569	0.0951334655394855	480.04221638392	0.00461267640656227	0.00846745628814799	0.0204537947193245	0.0289575696854933
CEBPD	0.0947457297790924	0.19144192470569	9.62304747642895	0.0286963066665919	0.0168653082962055	0.0412738200628355	0.909207060656449	0.00729428847018409	0.0391899958614495	0.0157965438357242	594.96106114512	0.0226765558141171	0.0162901983224112	0.0170681065024169	0.020475574120667
SNAI2	0.0126489818346291	54.1503843196664	0.974006301960291	0.0115507664539003	0.0210174453502974	0.0145808200825287	1.81126052337726	0.0128636061239326	0.0340699998192538	0.060775124317788	627.859797290843	0.0168371391147242	0.0207507989322361	0.0746468845049888	0.0162454571232447
OPRK1	0.0124081480681433	0.0812854381845468	0.893232353139855	0.00733361388230649	0.0127070724753059	0.0112944386753449	356.951054982142	0.0047511524817381	0.0102356403540839	0.0130691526211272	1.31708146959631	0.00738055672569083	0.0126749349281	0.0110710618102631	0.0118225496175648
MOS	0.00928783943624851	0.0256673989548312	1.92696257560117	0.00431974323076189	0.0131540145876303	0.00711831231090858	271.460313083244	0.00424025651943161	0.0174498218737553	0.0217333687263506	26.2030172545576	0.00600862852936731	0.0173640058533277	0.0334006664565882	0.00824735849398241
PENK	0.0215691840382876	0.0355844292998631	0.845451939908938	0.00614050620029557	0.00913865358642382	0.017750964334584	396.742573809902	0.00482324391334136	0.00664257430679051	0.0217769456640863	1.71855184375098	0.0101699284855618	0.0246719385603892	0.0144342983556511	0.0105358457990845
ASPH	0.0344512894581278	1.09901955814986	1.76480743882354	0.0135637542666451	0.0368341104296851	0.0133264339599986	0.364482402864572	0.0520134230480524	0.0190179218829678	0.029790985693071	518.671321488103	0.004893205616756	0.0175802123161324	0.0191788781167158	0.0251813871942326
GGH	0.047256212767301	11.0775170840046	1.66580016286193	0.0123236107714232	0.0602451470882573	0.00964794254940567	0.510166960988848	0.00551206961643802	0.0560330854714769	0.181341153840938	364.533028257662	0.0315068396036747	0.00920375269656839	0.0140991629196092	0.175944837463798
CYP7B1	0.0690899326479392	0.0419603136752412	436.387280335971	0.0123693769423465	0.00539015065546402	0.0308084276756105	3.37462498629636	0.0035988121971438	0.00816778610983558	0.00760931027372522	5.58937051696348	0.0125272095960218	0.0221079828333345	4.89966452742376	0.0116695450903436
CRH	0.00810252190183062	0.0362833773128921	0.0647154201049299	0.00246837860945903	0.0161082104639006	0.00801750870384689	289.742217745362	0.00335235999126793	0.00480263997440644	0.0101291018724404	0.210536980823313	0.00604804763454289	0.00666201967331961	0.00581618031359545	0.00387481428487966
COPS5	0.0142261694893837	0.0442483008765715	20.3267331430426	0.0100116220132976	0.0167644440137779	0.00667527833642147	0.322033019717635	0.010750652327398	0.0233078687327037	0.0309944975903719	358.453798986683	0.0191255035713049	0.0250901026645547	0.0109351660808963	0.0125647017252713
IL7	0.0579238111753485	0.0196020040415481	187.745845546197	0.00527206921375164	0.00457609530360405	0.0135442895553508	177.833373165543	0.0015295786734564	0.0113932504638097	0.00608579688418262	1.40728300453148	0.129235167312646	4.44980753466842	0.0312188511234471	0.00623481556089156
CALB1	0.00581259680276021	0.0917543583522979	0.104733189689872	20.5529962895799	0.0334109012692984	0.00999210705907232	326.157105191386	0.00309610481899654	0.0550731893530118	33.8851657087487	0.869748781985467	0.0300475233173275	0.0855109448052294	0.00682352373416284	0.0229503882662454
TP53INP1	0.0086205347857952	0.0647971126356114	532.083500673593	0.0213959512153786	0.0173009612652545	0.012755605457301	0.38904886671481	0.00743063684496273	0.046590013023615	0.020285729263356	1.14900122280233	0.00599697286104514	2.44031987580774	0.0209246472523042	0.0445425239667572
STK3	0.0377942681866353	35.5491368930856	45.272302604957	0.0177662569167994	0.0699890470103876	0.0110792624988513	0.0630739718315502	0.00663479739089137	1.5710017153677	0.112402951837042	348.26930167215	0.287517626819772	0.0166420765670619	0.0224553437845703	0.0192977168275225
COX6C	0.0205167805740164	0.0568139567714945	22.5526774772356	0.241101514511355	0.0490708392994308	0.030819076998111	0.176616928301579	0.0820191463633977	0.154015301320544	0.0364229748269256	504.502064213927	0.0498586848617409	0.0351297692437953	0.0371344607552161	0.0622429392414786
ABRA	0.00801280815426711	0.0103556184712914	0.190528778388506	0.0069108492769795	0.00413202926144957	0.013537992208593	349.147034916689	0.00369736638690476	0.00825856208713411	0.00767092306709947	0.235784640588507	0.0066551257766193	0.0216200208842217	0.021205747656559	0.00363955642716822
ANGPT1	0.0152093824460229	0.0563788507919126	3.82856800434341	0.0165795627307976	0.0047146846869373	0.0150677532016169	247.147651256193	0.00657922102100412	0.0228605286723122	0.0169412271150453	17.6169276096661	0.00424263983857645	0.0128514983089624	0.0120931630351157	0.00532746311528232
TRPS1	0.0154200836266321	0.0863642818775831	1.30154667489709	0.0515352452220743	0.0187028793137111	0.0144269862535794	0.253135237297202	0.00692999790238483	0.0612189509651551	0.0151521228143785	523.67115628976	0.0126048858465561	0.0180217270500518	0.707130142170664	0.0338498637132588
TNFRSF11B	0.00524224431851029	0.0574174992595442	46.439484010489	0.0319366377485542	0.0167246328798958	1.11012576879316	191.017787642128	0.00581751847511281	0.456294164678333	0.00793403708224734	87.069851314952	4.54318583295739	0.054853759533473	0.00936292905437249	0.0264702983638188
ZHX1	0.010567432288247	0.0206164684373627	12.4479205471431	0.00938552587836999	0.0100660381936885	0.00695686937366333	2.2172236267581	0.00750768960850426	0.00998000726603742	0.0122685571820785	460.738379018186	0.0151242683378355	0.0625332350829326	0.0367306257014101	0.00705500140889207
FBXO32	1.15777501092248	1.4110023397238	12.4234408195425	0.0395167717101422	0.0241320492832809	0.0165838384181734	0.545942623504521	0.00289946099043174	0.0137576184953593	0.00886055405562401	439.421828285123	0.00537767063686778	0.0405044748337896	0.10642939305225	0.184653645012053
NDRG1	0.0324629665903009	25.0645157858211	2.60009621757746	0.012320179590911	0.103476664507941	0.0407962107020456	2.05704018430203	0.00596022067159851	0.0221993252804668	0.20154234281391	720.627062195481	0.0152129414142236	0.0196848866811994	0.0476634071802729	0.0100720723585902
PTK2	0.0711718443395348	19.8494530984085	364.389435922854	0.0264273953712635	0.152473556042087	0.0322162245547438	0.178630359224836	0.0138768115403623	0.103577347580632	0.0497959553515552	116.112984127131	0.0675541787015179	0.0189754501753239	0.0212108735213362	0.0207392296145306
DMRT1	0.0149090323692261	0.0225357197474642	0.254133062812232	0.00607516922679852	0.00642842356301529	0.00797468404243815	359.034437903156	0.00507344622591402	0.0102490053120556	0.00751145757471946	0.49216860696794	0.00743882305315301	0.0157977999543741	0.0162214931089802	0.00548880438250665
MTAP	0.0247148812747019	0.0235035922350679	173.898183549217	0.00510428738308519	0.0179128817239633	0.010623408075597	110.267954331858	0.0414590988691974	0.0065993879886845	0.0154628738198507	130.781212981814	0.0251497161184759	0.190193832665704	0.0751663311005997	0.0117133488258207
GALT	0.0101896393059066	0.017853263556521	235.205519975558	0.00719110398016935	0.00572917372512327	0.00892199527953428	29.998025944833	0.00552380498116707	0.0130807026347463	0.00920801225407288	168.159804244677	0.0093221485684686	2.96143772582179	0.0491929154717919	0.0077482058573525
NTRK2	0.835464934435109	0.024612979336698	89.4615253534238	0.0174570365053393	0.00809014622770115	0.0223757053877678	247.581609088755	0.00354617531604299	21.8462682394644	0.0123453533176036	107.120624074104	0.258195263912079	0.0260186838177482	0.0240149393896647	0.0104402730280607
GSN	0.0111335479970187	0.027198058778533	14.7085369364162	0.0723374733673752	0.0105284531352178	0.0144012808423581	0.839922950226606	0.00505496056062828	0.29057053902281	0.0138183635142796	564.441324771303	0.0199228058721033	0.12527295662175	2.05343204909653	0.0255888094050257
FPGS	0.0136974747935887	0.0306187090664901	20.0212315541062	0.0077359092861818	0.0123331607967876	0.0116340106475501	5.44303057279132	0.00711203066967056	0.0135562074541289	0.0227756136025087	485.138490641009	0.00653408438290074	0.178601357877783	0.0148206143892451	0.013988214243236
DNM1	0.0239469366802973	0.0352667171583068	1.63832067721547	0.0142362888399544	0.00581637805633087	0.0105013474191396	6.02012003643846	0.0062080425765194	0.0314836768106067	0.00898838754312499	445.469252404417	0.0101790336912436	0.0181105065964183	0.0218867323050536	0.0135203337889362
ABL1	0.0214936145626996	0.121354747511459	12.1206881575592	0.016461773407255	0.013081229091709	0.0153761919025239	0.721516941882379	0.00875424117988956	0.0170517779725148	0.0178639903711058	497.429919927946	0.00497782867087147	0.0592782857445271	0.0220699104163654	0.0156470066408651
GFI1B	0.0102430230339186	0.0401651879447664	0.818944077236537	0.00824561714407807	0.0117245197070632	0.013372475996678	445.30303258271	0.00324950948905971	0.0167963885278174	0.0157974264881059	2.30814415969634	0.0127019725581688	0.0298236666894809	0.0267608889780497	0.010783957499402
DBH	0.0153258062141468	0.0481972350298335	0.372581345642496	0.00893900523812161	0.0130574123525314	0.0130479777145261	410.807692538932	0.00397854786675592	0.0144110851388776	0.0232797616051224	2.21429430152134	0.00646150506867075	0.0200221328184088	0.020847848324554	0.010101819197292
GRIN1	0.00741872859938665	0.0402850435959319	2.03215296172667	0.00629892001993407	0.014840574885693	0.00976246336199043	210.529648521133	0.00699358328644227	0.0124592290925563	0.0356199540386931	141.443122317726	0.00475216112250527	0.0152036719050145	0.0203445370441462	0.0155254678747122
IFNB1	0.00517283439874349	0.00794349812810788	0.054928826859395	0.0026005888136682	0.00464178103780103	0.00884191191090545	236.019396926316	0.0020088183040999	0.00450539570239561	0.00332827937929487	0.132659516029178	0.0102453666823479	0.0104693920326294	0.00669274437732153	0.00188688836554085
CDKN2A	4.58966983992919	0.094530535623169	104.254017531029	0.00893545446652251	0.00862465959554189	0.0303941012613737	91.7996805369849	0.00726167926482668	0.0112511286097894	0.0105189010655354	246.640786326392	4.17930219640793	0.0294821552172855	0.0170433639192334	0.00718273110508437
CDKN2B	0.0292336721591032	0.0192369289437384	9.16033722136206	0.00855917414286138	0.0071010514838639	0.0179956165263743	3.45865515973147	0.00850781619132643	0.0082196433787114	0.0152255453324676	484.57807268039	0.0149021556564097	0.0822203953076409	0.575785440906162	0.00459092444704894
B4GALT1	0.0147122626625204	0.0506841823241442	9.09518881024655	0.00462195326926619	0.0126795622742086	0.0478392409860197	249.350742105554	0.00567211447431334	0.00824118821830329	0.0164312520324504	42.8787980311931	0.0113192546488939	0.018574547941869	0.00755570417750404	0.00458136213787812
CNTFR	0.012582141394788	0.0388746826280864	5.84583964032699	0.0107641918178147	0.0124970493263505	0.0114796946089862	406.905411804186	0.00632100986339064	0.00974050815961927	0.011731658806138	11.7571656311347	0.00450948979789998	0.0389828297976345	0.19381377662351	0.0110587523758147
YBX1	0.00300566522886664	0.0983142700747028	14.5194396439172	0.00917533183696725	0.0110510537217309	0.0761910442156253	165.586572367068	0.00162385404644642	0.0135067194701537	0.0854416899811272	75.3544497042366	0.0221442087006473	0.00637185292562479	0.0086421187476048	0.00510710922239313
ALDH1A1	0.476391303982632	0.0660140539762249	96.1226892270282	0.600859455500249	0.00464570758188121	0.0274116214666354	297.204574840266	0.00673989769869025	16.9125024946318	0.00553980282681869	0.410454706443237	0.0375856504848066	7.01567283812162	26.1480402922246	3.91262973383783
NFIL3	0.0221183104841382	16.9332022716394	1.90141995170635	0.0190360467799035	0.0151568391554572	0.132913215138195	0.652325124075606	0.00418216016747199	0.0205626390465224	0.0242801051390286	341.08879680788	0.00922065754391079	0.00795098578751404	0.0159509596238108	0.0125827588992861
ROR2	0.00621835628408035	0.158096165766619	8.54868186696162	0.0859677858951729	0.0479856187982146	0.0128890765587973	192.146590648795	0.00355235280524715	1.05485526885644	0.0126792986216797	228.039914464226	0.0328693758961447	0.0222714820114939	0.0179571165182622	0.0200233196166842
FANCC	0.0376399441891719	0.0422434925353293	56.2984978134891	0.00571409974022477	0.010313485292361	0.00837202050023694	17.6151778239296	0.00732151193848694	0.0212026389208516	0.0115576881447288	309.859539490921	0.106070459637816	0.0153983563053953	0.0086410649767175	0.00370489915625471
ABCA1	0.171606758824379	16.2619416865823	372.277836548946	0.00909327983222719	0.0190741569278947	0.0204981224712461	2.81326423462836	0.00662182382396327	0.0152617774551397	0.017280083660503	84.7903517451472	0.010517555521295	0.017731901332546	0.029537650676038	0.0135810142174683
KLF4	0.491403105705087	0.062093942975236	1.33028645136769	0.0115622528321038	0.020493526917039	0.857221792642976	0.302609817541336	0.0614528955082783	0.0197291469089983	0.0951970876898632	476.415850156014	0.00857344474461152	0.0113400558965067	15.7518554868317	0.00863512330241289
AMBP	0.0104844606738871	0.0228713037921487	0.0474624441405079	0.00538074408171185	0.00927603443116477	0.00769246524239518	391.722482462201	0.00429806913432238	0.0054135896771614	0.0070440933515299	0.19150694044139	0.0103862801228493	0.0170278950705321	0.0120441766985949	0.00403060919000782
TNC	0.00284979284078338	65.5736909456945	28.8132339961331	0.00978443798430115	0.0264612372731353	0.0229818305330833	44.3661672517472	0.00333272077889761	0.489346748119449	0.0856599138835281	446.425747781496	0.0330534952781713	1.06393977049416	0.0180541703806034	0.0182387855084983
NR5A1	0.00935182345183086	0.0248491168967135	1.1076741077121	0.0122799844037868	0.0103656293954002	0.0133837104878779	392.635718258711	0.00669570949779144	0.0597124049015842	0.0100382827716509	4.09679869768547	0.00544416698116497	0.0197390898632549	0.0251346940314439	0.0218765135371324
HSPA5	0.0158723520020032	0.149220311786863	69.3015624694476	0.0229244491170214	0.0305581338117707	0.0186907429781889	0.767897520486653	0.00839810185688317	0.0362442138636728	0.0459907657846978	618.751066115299	0.0174155089289877	0.0916785265226153	0.0220893730458319	0.024914527050635
PTGES	0.0106720931122681	0.0378987178518664	188.140092678899	0.00774767795277111	0.322351615476242	0.0195198147026839	201.727096965365	0.00494081431808515	0.0100895802051121	0.213130579034993	126.673938123595	0.0313457198692126	0.243408511842035	0.0253777414486549	0.0253731602847196
TTF1	0.0129602688429192	0.00886094743163119	49.1477564261682	0.00579894897156045	0.00645892070268326	0.00596077871441286	1.56438907532042	0.00405691064921597	0.0109850751502256	0.0114459124379415	246.874782797818	0.00855925360309775	0.0539029004445646	0.0100641427543907	0.00775398547095322
LHX3	0.013541405512282	0.0490171603764622	25.2089997072123	0.0101285479942072	0.0138169908427092	0.0160408557189246	296.865376340893	0.0059821379197977	0.0149048237295441	0.0176132169457562	123.541979957873	0.00756737697532369	0.0363820355866955	0.0302208687532969	0.0120514054817261
EDF1	0.0159359351217416	0.0408079246812185	97.3765449916786	0.00841340117319213	0.016746956209646	0.0127635984766414	6.89836309378982	0.00875910283358332	0.0116354862607084	0.0220066830317472	477.489537140657	0.00925188696380425	0.300238905472448	0.0463030458292463	0.014458016642421
ABCA2	0.0264190539024674	0.0209976603543931	195.221891820887	0.00832907719135605	0.00813570880147734	0.0173209577268527	73.0643972727903	0.00345050694400705	0.0213132108060941	0.0100282714772772	190.38311468798	0.0154078128572743	0.165401106090465	0.0227972255551661	0.00915767923728274
PFKFB3	0.0239275426049719	0.766568524155646	408.37342554145	0.0271357122380784	0.0378384717790439	0.197946411497402	1.96060925538768	0.00529541074612814	0.0771031764865383	0.129333836459834	118.00652330631	0.0307848272217478	0.046332863729378	0.0108329697936047	0.00994446025692634
GATA3	0.0118490239628555	0.0399747092887916	79.1817575897385	0.00891901904195729	0.00887319783422527	0.00863049253920155	318.088773009633	0.00578040052935899	0.0111245960953782	0.00897549410171479	20.0749624908518	0.0088386252866448	4.24748589262199	0.0351085638004793	0.012477407796975
VIM	0.00577160646341901	0.166409904761388	643.026342394172	0.0151991022625987	0.0271675075754842	0.0197561479584929	4.99683489121974	0.00939930341923909	0.0103820102126996	0.0136853648067326	16.4613948757395	0.00871271168775196	0.242693491986141	0.397162651174447	0.0129553764432272
PTF1A	0.0142301693760982	0.0280367851755717	76.8864551013313	0.00791620034102546	0.0153723626552268	0.0104677151663574	300.213833533193	0.00647478707321424	0.0173134671991449	0.0254442866555012	83.0136716323252	0.00762274764891173	0.0288032360573606	0.0256239421730959	0.0122976758952943
CREM	0.00813914904771011	0.181943792759232	150.524486759908	0.0160085988215089	0.00923652522908162	0.02114335076814	110.838874841886	0.00484049052641758	0.045941279520841	0.0124481562271461	32.5424219147154	0.00996284191758141	0.0100771165160148	0.00605457450715084	0.00970364281666443
RET	0.0103517184777013	0.0365423513160267	8.38096475943822	0.00981387531473602	0.0198588074106404	0.00823580666590442	341.778672447331	0.00477991147274322	0.0293502904436983	0.0137233712568955	34.8496413641635	0.0217965754685032	0.0305207518289725	0.0206935053495355	0.010108842070437
ALOX5	0.0111245093458533	0.0498434753661758	458.503949493475	0.0230878210391411	0.00986382823755634	0.0130322405274663	5.84913546204831	0.00607611654443342	0.0154374725388375	0.00375689527364446	13.8388192553077	0.0291110700458418	29.7468713188455	0.0429370421298752	0.023389167801827
NCOA4	0.0212694314161495	0.0435980088340632	529.246637215129	0.00866816289149316	0.0088868909321311	0.0124279393617895	1.79906867827388	0.00664647932241133	0.0127395757798157	0.0159763328440105	37.3863601879606	0.00403386058275497	0.11838032086632	0.290473626171421	0.0111249325874849
DKK1	7.67615359331251	4.64939987780583	6.20676806834178	0.0341386965535992	18.2103483762283	0.0165907599697043	340.721035197137	0.00370403049634714	17.2268175992041	0.0125422748156351	13.9984178263613	0.00899915484559223	0.0528591723863331	0.011886011126453	1.51441054780887
TFAM	0.00948050105395669	0.0363264464922823	435.073354231459	0.0558494771474994	0.00761706213807479	0.00831654298004147	1.65733484236227	0.0111604794763976	0.0446183152992605	0.0128203860254591	19.1515533233741	0.00632752150891502	0.0191234503436865	0.0192036571383559	0.0123535546411374
SIRT1	0.00889501309060555	0.0211447386666217	386.384706285417	0.0291833363512778	0.00939365976736144	0.0113114003736644	0.947468524121286	0.0107913501543662	0.0954394787097598	0.0109183600756972	9.28046826748794	0.0179520898692863	0.0379032438949016	0.0211722463984912	0.00720226996316285
PLAU	0.326935237619603	50.5192868255685	13.9167888364414	0.0148914602978001	0.0290860888846432	0.0289521508925972	223.524776913334	0.0066845517950182	0.0491539477973587	0.195844490007383	263.812736543102	0.0270205281144832	0.0172674650329191	0.00871596114801759	0.0125212556607018
SNCG	0.017798153196301	0.010368489667728	46.5326350410094	0.00490468357967663	0.00672107577995449	0.0105102605142631	280.493050934436	0.0293275350483262	0.0135768035005854	0.00878297699375198	105.200191263712	0.0103981031267231	0.0384300342291471	0.648478287805146	0.0108884778676528
PAPSS2	0.0166897053615791	0.0156966098382366	440.358191941294	0.00943527269117845	0.00658147095502365	0.0409980696293164	15.1397973747873	0.00519443658997425	0.0111445252101433	0.00469974325298153	1.852568088434	0.305889143770843	0.596770961075491	0.0480846760749795	0.00508978037598191
PTEN	0.00748386252418711	0.0425959907059987	419.146678597821	0.0101403058786636	0.0146386522292697	0.00822473928537656	74.380351702758	0.00610473872060257	0.0155521793579262	0.0233934207359188	129.39753512378	0.00721328538410189	1.75580606255779	0.0631712727415375	0.0112042213136977
FAS	0.0444350997728715	0.0140529056050635	460.492800070249	0.00383605643492538	0.0149428413656053	0.0116879673141402	1.45115588593771	0.00569843595444842	0.00315685160004603	0.0144888740655162	2.19196136867623	0.513047329309392	0.171733632556765	0.145651399103594	0.0116690547612136
HHEX	0.0105037780433011	0.0361228839992699	47.4249153219955	0.010779196255562	0.00685896253367239	0.00980486885586424	238.402490717223	0.00645290496719939	0.0195711552544367	0.0112783845259928	57.9499519404111	0.00596976164351584	15.4622756351601	0.0416788969962662	0.0101119161643508
SCD	0.0225393975909375	0.938650630673083	0.577796035046024	0.0110473193016322	0.115769079070111	0.00793746852834891	0.40504879982788	0.0191371580227481	0.00973195066472026	1.25446428493677	568.901853011318	0.00582144203658832	0.0127677788700579	0.156493605410697	0.0102193085671232
PAX2	0.0127862585990838	0.0239303452870607	0.633714992429905	0.00840176761446561	0.0105920965127858	0.0128998793636566	434.296965501813	0.00597141164083971	0.0132468455696266	0.0117586781450579	0.850606466143729	0.00693811111146385	0.0280508529484161	0.0230016649372123	0.0081941613870351
NFKB2	0.0105628755163029	0.0288507231176773	476.588795676983	0.00618701384656104	0.0274615564277403	0.0216636394449751	7.96914330253554	0.00407848550661281	0.0179673543727358	0.0316838828831019	23.6665215423009	0.0294620381133358	0.593437917116627	0.0198514998716294	0.00894221002641021
MXI1	0.0145224726645338	0.0197141734648014	6.35665913994192	0.0107711055024312	0.00573929307077213	0.00662940168745898	8.79865671965935	0.00701058462181445	0.0146771021282558	0.00787531105204771	451.174410656595	0.00939735705726426	0.0375227082255731	0.046311016511645	0.00501079370731963
PDCD4	0.0127290318788344	0.0200284344936101	440.775665651117	0.016318933165199	0.00843569498658069	0.00888157338235543	0.603306228082466	0.0283570016391369	0.0408596341075957	0.0221727280624569	18.8436560884151	0.00598147367326665	1.13354636508665	24.373033742576	0.026296174890181
CASP7	0.0339398622798164	0.0493604045900944	128.802350549697	0.00858816952676778	0.00693872124627066	0.00760486180401061	11.2076744040231	0.00629134443902012	0.0122532199135779	0.0132872882202712	328.079807038056	0.0113321890470664	0.0515514459010365	0.0146450455227505	0.0136692006509639
ADRB1	0.0135553245474401	0.0344553612303417	9.82328646731813	0.0090968194572387	0.0113949874254746	0.0122726881014242	384.217210142083	0.00577857225809926	0.0164947104680733	0.0245682425116036	58.2658902301812	0.0059844848070294	0.039035559335429	0.044394003605923	0.0106874631929942
SLC18A2	0.00725766279221468	0.0236836395383866	49.5353422249118	0.0257258390158234	0.0130502477341532	0.0159391248646261	235.516896664597	0.00679613368044934	0.040303223969151	0.00909530348466994	65.0636618665408	0.00911872718432953	0.0493106327272142	0.0299878010559646	0.012854662481188
EMX2	0.00906848278903611	0.03192175225797	10.0907361223199	0.00769086348371766	0.00943944564493239	0.0112972137072713	251.864628285646	0.0068456665404414	0.0140902856688426	0.011206818889825	74.8250910210199	0.00512180931986029	0.018892170439197	0.027984550805513	0.0101881918322908
UTF1	0.0143059964229907	0.0319781532906725	4.95146757743523	0.0140916974868447	0.0118273904452283	0.0100536995136947	251.66565922614	0.00476460546429063	0.0158212664275845	0.0136458960189115	246.371659961373	0.00719111745065987	0.0508960976435874	0.0417187533295967	0.0124739237467065
CYP2E1	4.18967452040799	0.0386671849308171	47.4576527148585	0.0058033338346125	0.0278211117080872	0.0390996871798152	287.897154837018	0.00459341031922473	0.0131016589121415	0.0126654706445624	51.865214113774	0.0162237733478523	17.6505360415465	19.912951815602	0.00729964164667765
ITGB1	0.0171612713501854	24.0962405557681	92.493645298717	0.0207690235178556	0.0196251004253348	0.024155435160773	0.295698224195238	0.0101127504214393	0.0326490239221245	0.0491597745126697	467.329640600562	0.0146695158081999	0.224192641319828	0.0260507781150058	0.0134308338268631
NRP1	0.00899434280948761	0.0891654435560133	6.0870006496121	0.0267909925322929	0.0119750137550289	0.017602163856453	1.75248171773127	0.00504457487996076	0.0291307540254773	0.00781906439291949	494.814832892451	0.00634800445565324	0.0422712397243001	0.250255643872461	0.0218809267073312
CXCL12	0.00833135204599447	0.341782846051181	189.990115721385	0.122594334970399	0.013702392357365	0.00423609681790218	232.395917144094	0.00363169487658776	0.025727564094124	0.0139944129252615	3.03200747642543	0.0188285861976263	23.2422305327665	12.1597359212928	0.01327201544967
EGR2	0.00801530303439175	0.0315320050561773	231.848652167901	0.0418102201976852	0.0165257944999674	0.0524654524208046	116.844957773629	0.0110220831377736	0.0345373775911634	0.0106943252333439	120.456439014525	0.00619956397624365	0.710092731542185	0.0575582279449314	0.00617770962459311
NEUROG3	0.00780167454375908	0.0437392313388131	3.04005229894206	0.0123038907804804	0.0154231248471971	0.0217647761703889	400.316612230467	0.00953485555585405	0.0215045372446551	0.0153829562171199	5.49559847523879	0.00722064960968117	0.0262381473389741	0.0152558756033976	0.00708622354632653
PSAP	0.0150206782048582	0.0937826376767354	586.900709449258	0.0165427506934705	0.0174772122679562	0.0129392689690703	12.1795076743401	0.00691480754579349	0.0375440981214658	0.023036570686827	90.2146925792686	0.0156127013459796	0.0772061751400176	0.0285792307817736	0.0113206444311209
NDST2	0.0119199663975759	0.0179734470553139	447.346259809304	0.0110269996773686	0.0116147529749466	0.00686975361222543	17.9168154326936	0.00674166342660548	0.00958883735486281	0.0140353822980272	44.8252143495674	0.0066667537067745	0.899931603605306	0.195492369520717	0.00811325166950768
PPP1R3C	0.0140567582305979	0.219039528494685	2.99307604155661	0.00490320061228713	1.96112376198961	0.116615684447489	401.874984683734	0.00203993323629852	0.00555089771623448	0.277953979194149	5.89532008315356	0.00388430026709328	0.136898872447021	35.8272380171823	0.0916413328403031
RBP4	0.00659656136302023	0.0520691086791695	15.9531295078444	0.540981417238946	0.00645676026266227	0.00648742394660104	280.561211615496	0.430178029068443	0.637645984401237	0.0110504243028918	67.8266944784646	0.00751694445781218	0.0153341821373222	0.0154151785483231	0.0105257797626111
GOT1	0.103011734650947	0.0266367261296897	42.6528805408497	0.011277285592687	0.0103894370907938	0.00837462892040412	0.944347972795867	0.00854319746447601	0.0118374615027754	0.0104272785468294	513.605911296628	0.0048993737090255	0.106256252291538	0.397978998750846	0.0114629955224117
CYP17A1	0.0130229578842945	0.028140060707615	0.605378041008827	0.00746919223872916	0.0146069009559093	0.0101619145708702	378.586720789117	0.00372582860553477	0.0150897511958162	0.014897902468305	1.19635815092325	0.00610448739931721	0.0234205427960648	0.0199542545747027	0.00738925688622718
GPAM	0.00900243821743354	0.0261972075539272	188.433725994472	0.0162683243152138	0.00735212173188122	0.00558711319220178	82.2175298200777	0.00751941019936565	0.0213905801553671	0.0101744566524133	120.11818455645	0.00556904232725541	0.0290436223175704	0.0184137029995725	0.00979675107773177
PRDX3	0.0175993771401069	0.0950628226606476	354.886916048233	0.020056318321136	0.0256082705266338	0.0140055401801449	0.236528689021271	0.0134329093060958	0.0605637257040684	0.0784870096768115	66.3473412967047	0.00634548359207498	0.0940144668682183	0.0189165184360171	0.0218736599142742
TALDO1	0.0138868773147283	0.0178630253151165	4.18081238008063	0.0126943828588001	0.0101025309094673	0.0159245215974257	1.08550645523873	0.0109926182124191	0.0365444874461792	0.0174223167039737	596.822165220744	0.0127152977738891	0.16422191237714	0.508412788566652	0.0226749520711914
ILK	0.00870458719139111	0.295141189495264	449.893556900655	0.0089113395333805	0.0752878515978996	0.0136458825032401	2.67827118958579	0.00783241728016604	0.0152385105686816	0.125635066254406	75.8551033020545	0.0074767532558063	0.168020479037993	0.0299593427766923	0.00945925764096564
WEE1	0.0206816801019646	0.0298774392961095	338.797129898238	0.0116716095554028	0.013979580889406	0.0305506708438302	1.38099019840563	0.00853948749246887	0.0131217954933741	0.0130435571464362	161.501643124305	0.0115242010037378	0.114776062713891	1.32870876723085	0.00754151669461387
ARNTL	0.0544091895680109	1.81695601028936	383.019394261943	0.0189769449249179	0.114984398872172	0.0298413207202908	0.323582626872793	0.00718757733426963	0.0163356073071088	2.31644328348192	15.2903769486349	0.00575593729753736	0.0229706028118456	0.0116259935601497	0.0138907165013153
MYOD1	0.00823263220588536	0.02124958356861	12.0624923177619	0.0102402789437483	0.00835346597361858	0.0126210970680225	203.423070470681	0.00609668623372737	0.0132276543101811	0.0153152156284582	169.900754447476	0.00508346750707435	0.0287920624917032	0.0364879902703382	0.00777530016919725
LDHA	0.0183181421682443	0.147253962064489	48.7140465278551	0.0163105737403881	0.0242524170675774	0.0276346656678101	8.04872544130839	0.00959979122314824	0.0231678983576326	0.0443983914349772	798.912941098762	0.0155535076482	0.112482339229291	0.0265112888985692	0.0178363037406496
SLC6A5	0.00675147598446562	0.013023382313693	0.0919287760544635	0.00228439510381325	0.00693075883005439	0.0051644488906163	350.20609691848	0.00348419191772522	0.00588901856462578	0.00761044011104547	0.132222208816474	0.01024101297881	0.0184326965628118	0.0110011554750724	0.00384215342933597
HIPK3	0.0113996562497969	0.131094447210264	314.734405250956	0.0208387217790614	0.118436370154877	0.0176801809903593	0.321421951710043	0.00536217148385917	0.024758343777862	0.219115206050892	210.434201591051	0.00889671304515749	0.162778727011038	0.0411618713280781	0.012341028571936
CAT	0.0134878199146967	0.0324695534282334	530.001125382297	0.0137867686662025	0.00901640429454451	0.0133716501754409	3.78987087298672	0.0066324392294205	0.0252857693520608	0.0122626623863731	12.9418201893833	0.0076778261153415	0.0363746382641206	0.0971596868182147	0.0134900833112869
CD44	0.023063040867748	0.622186824849348	0.839162172664213	0.0150124295104074	0.0517014205032492	0.0185264652688137	0.64160500546445	0.00456898026819171	0.0296780961592483	0.0947518539985772	706.107029066591	0.00886301157642932	0.0247125817687365	0.017274761885618	0.0254993006491451
MAPK8IP1	0.0143859536729027	0.0562354326644311	14.7182829179873	0.0105920287504017	0.0151563614842685	0.014864664861297	263.850557798154	0.00664505612490564	0.0130532143476473	0.0143303092090615	159.708367391863	0.00638188721580177	0.0209959199485675	0.0211890827572845	0.0229990366249355
DDB2	0.0553702680140743	0.0267009191931003	25.4946444210661	0.0138819394442035	0.0111985981442849	0.00810032922281219	0.856630138549624	0.00855725934811662	0.0169130665373612	0.0124172949814647	480.795355232392	0.0241339862227179	0.078065387906471	0.0298488342469095	0.0119353056933168
FADS2	0.0951712518169155	0.0379752617351179	502.355811832756	0.0313235072603667	0.00753577264738538	0.0129760475443308	1.53143829673097	0.0042620601098489	10.7178667626408	0.00709503398842647	1.48251404516317	0.535050363613249	0.065026442609026	0.00748785497613732	0.0186661412053631
SCGB2A1	0.00880487259021576	0.0334382889271767	0.140846161985119	0.00729066498890999	0.004249418605809	0.00985212203160534	362.647449879232	0.00332715068974193	0.00881700382091137	0.007856083592367	0.143661988854489	0.00737659959506164	0.0145470726347409	0.0118671469740563	0.00656766641519369
COX8A	0.0180903697569138	0.0282775170008958	2.20462588160073	0.0144642064593739	0.0116983308765079	0.0171250258280751	4.45681820807084	0.0118994180847052	0.0215296065517448	0.0195122798400441	642.012858572162	0.0101074006868439	0.0766767716074781	0.192893331491059	0.016379143726294
TM7SF2	0.0139351403964816	0.0231919854809833	5.57785729826441	0.0405299134928887	0.010471527918025	0.0148709369144727	218.670167449714	0.00854378834763155	0.0269012566714401	0.0147823875239366	241.150344083914	0.0050132455667671	0.0404896790132459	8.36040704609106	0.0149786062382858
POLA2	0.0911887350559962	0.0307605225857127	397.123379099251	0.0142327937319615	0.00741619370961023	0.0116747899098901	1.5278188369637	0.0051942936388194	0.0761562327875382	0.010568000072934	40.3961917945282	0.0117414710219565	0.0235608922799595	0.0188094551450774	0.0194405281292358
AIP	0.00910065589296029	0.0160120214556347	373.153180418324	0.0109113850413211	0.00488268424903896	0.0159859844353891	50.4793131977504	0.00291617247073698	0.0109427753981368	0.00801038327055913	6.39196611200861	0.00593898604124198	0.116775631252215	0.0508624192515657	0.0107770636682624
GSTP1	0.0440811921554696	0.0929854073728753	1.4762187090211	0.0193827680489958	0.018148719708509	0.016236098435784	1.26454770351667	0.0113573313715258	0.0408119564570066	0.0277885376929099	788.104813734907	0.0133331777037156	0.0282612727692943	0.0424756518375069	0.0232660764598072
TCIRG1	0.0235703550442068	0.0465320923631215	455.30122497163	0.00598940948256993	0.0164559980001663	0.0102469216207718	16.7405382439927	0.00644217265964834	0.0114964929641866	0.0210527041259883	106.851248935727	0.00952135593265053	3.47874129971257	0.0306969312005672	0.0134460153998251
LRP5	0.00944700107528673	0.0380635851254987	1.54563016093018	0.0214446638060773	0.0100081353231121	0.0145042422839341	1.90615103320431	0.00551189304804582	0.0473206643143088	0.0169319938872612	472.038866020722	0.0101540280588535	0.0224334680122744	0.0233455331763808	0.0187896126167457
CCND1	0.00493016454577514	0.102615709322756	0.430415198169074	0.0157137125027144	0.0262898887419648	0.0124447979105381	96.0168299405234	0.0123626698681773	0.0191599408087075	0.0185892028798006	403.312176439178	0.0124590227804011	0.0159301154701219	0.047761483893727	0.0138010519646835
INPPL1	0.0108750120746138	0.0231826197835892	52.7154482616189	0.0117314101393675	0.0119939195748078	0.0107954377758253	13.7875926467307	0.00796072322492061	0.0147096101717813	0.011395411829755	422.130180083312	0.00962500775035113	0.284035161109689	0.0274131517248654	0.00844102238730312
ACAT1	0.00486445714487697	0.0113298313123649	12.6034360022072	0.015248222646325	0.00581613303070882	0.0102856184431516	0.710908389035858	0.00901514240226368	0.0134659069158353	0.014633316361524	359.627074827993	0.00429699890825183	0.35577958069115	0.341953242797431	0.00900384142656715
FDX1	0.00805967006851909	0.0168018572319326	97.7908574000546	0.00905057604135366	0.0110897350391165	0.00850346099608258	88.4527402566612	0.00614976368731974	0.0163033376451212	0.0150963951202489	206.806426657246	0.00511842433913973	0.0718021759314929	0.042842242395459	0.00950823149831497
NCAM1	0.00633205907891393	0.0713063421419968	4.16671908127718	0.238902686658076	0.00726497932447294	0.00716533842895453	389.77045590432	0.00312091822903442	0.0220749733718965	0.0188778043501284	3.48654379218718	0.00447545044460196	0.0599578290082511	0.0697084866313511	0.0337458212430577
ZBTB16	0.0080962418871049	0.0402254768928195	14.4978109941678	0.0071453680545494	0.00944982640204265	0.0138101599835745	410.398210824128	0.00537542688049958	0.0107722049632262	0.011514178131128	18.6758210526091	0.00555528836312892	0.179256679334268	1.63533963004349	0.0670347921527715
HMBS	0.00447680903543089	0.0225274194891574	8.1696510245959	0.0119867873195973	0.00906658695223025	0.00965017890664288	3.73501066367694	0.00662711624231294	0.0201465367954244	0.0219072435281725	490.014128544004	0.00764188596164832	0.3882943343385	0.065279786214248	0.00804745723277822
NRGN	0.0157948600379958	0.0313697868964848	21.8986514103781	0.0150331036560678	0.0118441906007887	0.0172047716687167	359.910933629599	0.0062568865772278	0.0155429206646193	0.0226745612949729	69.7944214678294	0.00649668568471146	0.0373097855697734	0.0253908506415561	0.0113017350322206
FLI1	0.017913315711637	0.036806780280891	139.747020636534	0.0281969235743913	0.00785704777619779	0.014361794464647	131.5349175756	0.00523868204539678	0.0230399676254621	0.00815523433392189	143.781144526291	0.0069067783272139	38.2270641299076	0.145538021873485	0.00917741544286934
BARX2	0.00836470614150409	0.0669556757590893	0.312126556617786	0.00700497484799431	1.06018268593497	0.0305633482669899	273.857847841183	0.00376550120514086	0.00614227832618296	0.461433048176029	206.969345564412	0.00338920437385734	0.0230550333025919	27.2848157753535	0.0139439257849353
ST14	0.0363119276176027	0.0355622198330569	2.9153641990993	0.0142362589421997	0.0232744067015734	0.0333126658182476	0.357650943652246	0.00936347809765575	0.0297587726262209	0.0360014529571441	554.514871355936	0.0073452493420721	0.0351903330678492	0.0686386924680661	0.0303157372190553
HRAS	0.00983145722412723	0.0352558390457508	1.65127392198181	0.00765468696775689	0.0147964155384422	0.0140693549986995	9.83991674470107	0.00792885021019916	0.0099258905034915	0.0294305232159248	488.423327147637	0.00850619916165509	0.0250595073276544	0.0254846325388497	0.0113602563384755
IRF7	0.0188216406988015	0.038977074407374	177.85909247557	0.00390767509398313	0.0173133492101379	0.0180019190899744	263.140542836097	0.00479611668077751	0.00881227198280497	0.0333879686256298	60.8615218226065	0.00618611449479417	0.161490553458897	0.0248291773878437	0.00807198799860176
LRDD	0.0189354037468099	0.01873141807334	81.5242204835412	0.00806749528797631	0.0106163374373102	0.0113053974348156	262.469822266254	0.00882953883822953	0.017087002768633	0.0136172992668852	137.177833253051	0.00725298840011228	0.0686600731030223	0.0257858700630669	0.00900963681909155
CTSD	0.025292143568219	0.0859978875909403	138.15322924636	0.00641245045580714	0.0152740848134807	0.0190017599194289	11.1422894884943	0.0068902833897323	0.0181577404536097	0.0263177305392443	549.88769042844	0.00890823409804866	0.261389541539144	0.0302699754665934	0.0239145400387005
IGF2	0.00586144169673837	0.0464855221806755	0.759736519851679	0.0280300243443146	0.00784823433350607	0.0246139329628126	28.1572064735291	0.378047286267006	0.00986539330219121	0.00887906044399012	442.031055771184	0.00278146360077199	0.0205120739135572	0.684375360849471	0.0103057512716232
TH	0.0149874245092788	0.0420666059588686	4.28118227306202	0.0107096584470383	0.0161891307858801	0.0158690982127169	418.884104645021	0.00628877538719236	0.0188965079685469	0.0379408522334705	24.2744544433848	0.00642580397028127	0.024579305053432	0.0478214954454005	0.0129660543832493
CDKN1C	0.0199887475712292	0.029083881541603	14.7270547999669	0.00913700923587061	0.0140444716020683	0.0157015289393408	206.2067243595	0.00881106856585029	0.0116876489061527	0.0129402515109063	202.963378729431	0.00480534845095551	0.0351074061912816	0.0452057553978525	0.00976068197126117
APBB1	0.0111016697065943	0.0172906256092679	22.2011672439193	0.0173414114819037	0.00918056093130384	0.0140335860817712	372.767615530925	0.00933214593599043	0.0134613924443421	0.0101209914376322	28.449651976672	0.00603238259178206	0.254175947427013	0.0459475134681257	0.0130099111504871
RRAS2	0.0142396375004573	0.0344599974789541	20.1762271985038	0.00993679802672796	0.0183357510472462	0.0192443140407389	253.4677869921	0.00829399830703406	0.0185990271338718	0.0202990443894534	280.819794091115	0.00895657981971069	0.0605842346843933	0.0311658748977904	0.0136161763211705
CALCA	0.00850383436940434	0.0179853034762741	0.119895975457265	0.00453126898776837	0.00592985912073684	0.0103463647004916	456.821074382515	0.00397604437577444	0.00793988166194862	0.00742446321062839	0.139674397688727	0.00864587513520638	0.0278202862135498	0.0154205013514512	0.00580985017817608
KCNJ11	0.00939924288953056	0.0204485411341763	0.117124094791901	0.0100105311020466	0.00425195856297505	0.00739730244798306	354.692674078778	0.0101747632380104	0.0176128028551293	0.00869376782306991	0.522025355155784	0.00672028114378395	0.0237265618238139	0.0154693157164632	0.00674148161713942
BDNF	0.00717144167055024	0.0348394098510344	0.601772171228787	0.0204642018187045	0.00782833196808557	0.0105382675369173	310.339823106915	0.0162453917161145	0.16890025789729	0.00976624265804108	3.8927797832115	0.00829260443099164	0.00727316029361054	0.0129283042137534	0.00628358155975461
WT1	0.0149946603594454	0.0358716034042974	2.28153023454817	0.00893732501493741	0.0117175821301215	0.013291151012551	395.242709982628	0.00622552663827314	0.0122007405406138	0.0187176388544577	10.2964130057459	0.00874370680865323	0.0332242049686078	0.0213005596777199	0.00982346105950906
TRAF6	0.0194288625388556	0.0172722806009152	138.745287199434	0.00886663233019289	0.00786859930673234	0.0141310386761709	4.95387337717856	0.00790367359824938	0.0197564618392351	0.0114110346552373	359.785990862996	0.0152729142161436	0.421465868075533	0.107153883504479	0.0076680133213969
CUGBP1	0.0213566396038639	0.101246663871477	374.382831435249	0.012978596594503	0.0429295600752902	0.0231439143342113	0.540511933785492	0.0134612637889605	0.030679051915522	0.0893878693579577	162.446109832084	0.00729130545283772	0.0882001061359964	0.0201484122175012	0.0130828388906271
SSRP1	0.0272543922045327	0.102849210043615	183.058743169621	0.035909360602854	0.022076532992349	0.0103664178017629	0.546265753861747	0.0116519141425164	0.100168330506198	0.050899071910863	336.503507668127	0.00899867596051252	0.0363144646789285	0.0120148961384094	0.0386470456426846
PRG2	0.0106165394805439	0.0436768975912422	10.3599223140986	0.0103244888270122	0.0152016335137529	0.0162834884328105	378.608540374708	0.00440450860632963	0.0194360402666686	0.0270684009116239	30.643154362423	0.00662987044977419	0.0297198516246316	0.0198855267135883	0.0153492483196856
RCOR2	0.0168322906933175	0.0532799296485027	5.71550399300429	0.0211644870741975	0.0123025009331295	0.0137418578249109	358.328738393427	0.0094520935185685	0.0485370969517125	0.0201260712130163	60.6299858555278	0.00683457450819221	0.0165388055036636	0.0298042084614136	0.0111248577748194
SF1	0.0131218751159118	0.037532308893223	378.587145004903	0.0108284929998983	0.0128985000051644	0.0166764630227679	7.58009615936555	0.00864740369074747	0.0251432206666285	0.0166606550818755	213.888272010411	0.00942946925627646	0.42693383952538	0.0620608010254671	0.0119946793913405
SYVN1	0.0137844715502546	0.0674058365135836	7.07140963028561	0.0198207240662162	0.0197649813987942	0.0125036284938354	2.75882329267811	0.00561925433166695	0.0219121409837185	0.0166508919929876	562.55980116817	0.00839228934494507	26.0112128137085	0.0192135490410003	0.0360151311814753
RELA	0.0122554363450948	0.0638656505013171	59.9201113357252	0.0146790529875676	0.0220955078436873	0.0186427525418634	1.33845683172592	0.00443086520004139	0.0203957953686993	0.0291957493705737	494.082843384215	0.0117609510488559	0.29895682873016	0.0160486806160423	0.0130504282088455
FOSL1	0.0119050895076607	1.12792773052445	4.98350959792149	0.0129789085035839	1.45454847838621	0.415076465962631	247.841474588248	0.0049888487472071	0.0203798957017002	4.87329464023306	220.442607450776	0.00492293307640429	0.0120510419114443	0.0436108405953404	0.0160317037411186
CPT1A	0.00876432030782603	0.0259150614756416	15.1257849362786	0.100986351769589	0.022692015879432	0.0150249560047172	0.457452384412913	0.00496267614392883	0.708951962534	0.021556378431977	486.522157235359	0.00979906061229575	0.0430215550429339	0.0181317647201906	0.0477302306954633
FGF19	0.00819671604280886	0.0837016677487714	10.8891080252125	0.012541299735482	0.00893408248531589	0.00917290928777379	286.303231784949	0.0058014371456676	0.0228091758716487	0.0130768059285361	113.456503414171	0.00688343393342964	0.0207607758099871	0.018783324293855	0.00558717634857261
FGF4	0.0136350875153809	0.0259406767570516	32.5037881875078	0.00989996593395663	0.0144531388088028	0.0132712373489015	316.047755747339	0.00497895666226871	0.0151083996726715	0.00963712887862321	106.291100351604	0.00548984585287057	0.040321648148048	0.0404494566903318	0.0115131453188756
FGF3	0.0164842212097383	0.025877386200189	5.43508139495636	0.0113216658707349	0.0146070721637249	0.0135738111861542	387.46769698511	0.00495125092351931	0.00981896357165843	0.0157347840635652	6.51576582778476	0.00355985254862119	0.0300268421370564	0.0272314342973651	0.0091237010202638
PHOX2A	0.0101502274107935	0.0175536672796731	43.8536165006204	0.00885707229023451	0.0125804261155612	0.0130598460257027	224.39717751537	0.00663204559836779	0.0202736441652323	0.00995907376712011	144.714856777416	0.00671964516852629	0.0423592064946964	0.0301236046904389	0.00685190624639345
UCP2	0.0208368694329521	0.032479382069088	453.057769405136	0.104988963079852	0.00616529764966532	0.0108137686966426	88.9996497847177	0.00759538251705555	0.335971969076693	0.0062459718839758	3.82424523900209	0.0423940633991394	45.8760148626596	0.032587975760564	0.0408038882566822
PAK1	0.0450032443236506	0.0463559532416968	21.6245336665877	0.0572069607362045	0.00932422529795339	0.0192454869739361	0.262719572920453	0.0217120395809478	0.46883186768272	0.0236817889779266	484.740212069096	0.015615769358769	0.0357212423578295	0.0116004484985258	0.0151105805586481
PDGFD	0.0070018232489613	0.036977422902233	48.708736902457	1.06791910478867	0.00430978164686718	0.0238017157230214	205.393180652441	0.00495848473611607	0.0822475581425432	0.00438749049872189	65.1736869234264	0.00278913581538876	12.9788400691184	0.0936773232780841	0.00573715696091186
BACE1	0.00902409785727149	0.202553778541865	0.98450164020249	0.0257801284358138	0.018473322512262	0.0147413269770219	22.9440105438048	0.00513549142716393	0.0118029649067639	0.041511378698296	446.60889385781	0.00421555740177859	0.0147213293796094	0.0316485938942426	0.0244206013019115
H2AFX	0.0150963940925411	0.0260033293553938	68.9606578643959	0.0138768270570425	0.00770733260055058	0.0108938338303307	6.20263703332291	0.0113547801792302	0.0153112483103036	0.00822343592622388	451.88878478449	0.00625385444457816	0.233247838220994	0.0320546305787142	0.0108208043138758
THY1	0.00772703886816238	26.3327149519415	415.354850571748	0.126796460085719	0.00482706560109629	0.0181831657040392	44.3617361449464	0.00849462927938527	0.236460398265657	0.00881107982305346	4.34770661783195	0.00655518701874181	1.58268827214863	0.0138355047909226	0.00801016347802186
HSPA8	0.0136496668141446	0.0441266010362298	143.097525015504	0.0218252181816943	0.0245158540389878	0.0193409641916627	10.8222154992959	0.00986494401532194	0.0291838500994186	0.0220195380077732	680.757244433635	0.0140030067643878	1.01560874673925	0.0601510125169904	0.013472178624072
SCN3B	0.00583264800952331	0.0308012122760455	7.3506116824795	0.00951169805908209	0.0207154929589337	0.0103208249759492	330.047115354971	0.00539857451629423	0.0140440844603026	0.0432686856324814	32.2141403644432	0.00343881549452652	0.0280674436958955	0.0700024116845768	0.0141713430602891
ZNF202	0.00611657359692869	0.0164183300302285	2.84495026477349	0.0200682242887897	0.0066718621464985	0.0125936951406164	143.730943168122	0.00439337528726926	0.0222001032239346	0.0148178760622935	229.585297087743	0.00830331367827634	0.0962303245882765	0.0149302746422007	0.0073977658426402
ETS1	0.0104479167963268	15.9372766301875	434.981380264381	0.0116810563394997	0.0969442113566135	0.0309413612479032	8.04211353382068	0.0065220060125666	0.00575249869044855	0.0392005928455624	41.6637199720608	0.0079157798347528	36.3400753367738	0.0704438640624427	0.0182632825066268
B3GAT1	0.0102583229484712	0.0280672462201404	1.2988911531937	0.00771515990063248	0.0143700905765599	0.0146923567110196	396.717451180769	0.00360411959319567	0.0131501806585638	0.0165812535935786	3.71005503267725	0.0108069215854583	0.0361026850117509	0.0260224714736087	0.00763881479888279
CCND2	0.00409051994427632	0.0861844558398832	516.925280817569	0.11461307773288	0.00633008278362459	0.0239568776720088	9.95836301590016	0.0250070128073938	8.62439173935422	0.00532076267127924	3.13788128509623	0.0459949683577415	4.62018954353614	0.0384417842493555	0.0492732594260429
PTPN6	0.0262458706220412	0.0245764415760471	309.767448438546	0.0128557156014318	0.00817722121978641	0.0163202525884446	28.9976072903419	0.00689952064434575	0.0317255927409723	0.00847987583455211	187.955455161486	0.00979962284378668	37.2072898347933	0.0358710563586253	0.0131799951755683
CDKN1B	0.0334794688338194	0.0145468079105079	476.364548017085	0.032369929423125	0.00818810382818457	0.0145895244582827	0.262390469407823	0.00747079562886795	0.184467063560902	0.00827267936445516	3.18495777547572	0.0145686288192941	8.84009787315205	0.0793630864814678	0.0137470892791828
PTPRO	0.0117276537961296	0.0132189302830273	0.350176304504824	0.00369784012277463	0.00528788797850632	0.00653676165657715	284.096314789455	0.00210556577503565	0.00751224382115135	0.00473939015730063	0.443526374473025	0.0174015233536843	0.134211938539924	0.00853293160745341	0.00281066957604068
AQP5	0.0158429002886628	0.0373615225139079	6.70626556778846	0.00946193452566835	0.010377889195939	0.0091971715916525	371.018082451326	0.0576030269687544	0.0206488725738019	0.0221219274783118	66.8714362827126	0.00485556194812504	0.0239005119432342	0.0653613709869391	4.42126204925921
SMARCD1	0.0105069339298628	0.0428712187224111	186.57735898846	0.0121719961789741	0.0134597997252291	0.0156914656102959	2.8117701075655	0.00704884974662249	0.0161551372194909	0.0332056330430385	350.837321842048	0.00929298169036926	0.125067165945882	0.0150676155051749	0.0113573354659038
KRT18	0.0681369831501242	0.0469510309853031	0.664509796546347	0.0267900358983843	0.00852207494196897	0.0371075784661927	2.55046620191679	0.0176924513552588	0.160602347142102	0.00467286854111973	482.503882003986	0.0271504712946515	0.0158288249517367	0.0244099586320664	0.0845356691063936
IGFBP6	0.00639873889902308	1.17980730151573	0.161894077048106	0.0108276016869855	0.471685103959258	0.0164594732372083	320.459445750831	0.0316455701965199	0.00981267227165839	1.3359218749322	183.703293667284	0.00345681165116612	0.0151775469997125	2.40794973533561	0.0999083144057449
SP1	0.0337175726892217	0.0231785357900719	531.636791699791	0.0152144157230794	0.00915576777533742	0.0108126452055834	0.806831054855847	0.00877979999628653	0.021172937243471	0.0171160681993848	36.3038363799165	0.0120597058406232	0.0335375631407345	0.124975754845291	0.0123303340125063
TARBP2	0.015695690036293	0.0526127352564772	5.40063521634344	0.0113689435649163	0.00988639868373915	0.0107877338181561	207.198147805068	0.00783049374449385	0.0310794958170172	0.014590190706887	244.786432600105	0.0091656685331774	0.0215373801376128	0.016565299503761	0.0111898589168186
HOXC8	0.0102674769555219	0.0577838283260577	0.927010644404318	0.0129724102862946	0.0161012313397507	0.0118194321960173	230.01912815365	0.0331251239521794	0.0156582179816298	0.019667392742387	164.855265922705	0.0104691360037323	0.0147239559051868	0.0134225108537502	0.00985123634050534
CDK2	0.0846371856519099	0.50596228039418	440.39853402509	0.0097213516997045	0.0265366882482254	0.0149927391923175	0.79786872026772	0.00461038424701739	0.0173452311461323	0.0483353789911002	57.3816183122231	0.00940137235798975	0.0167334487758076	0.00916616459161574	0.00669841779758308
ERBB3	4.69101910111238	0.0741079527858794	0.762647979628392	2.35536060543839	0.0155309988268834	0.0142971857712918	0.374671290648458	0.0695902513488714	0.48747491165808	0.0310807112562011	471.793470135943	0.00460559825506318	0.013776151804282	13.9496967216965	0.0630985191745606
NAB2	0.0122515553189542	0.0363316703624747	18.7979966799768	0.0163181144349691	0.0113651081692146	0.0166943646627569	116.028907905344	0.00694499891780661	0.0223208969564132	0.0103093287457184	339.881189211469	0.0135727036379883	0.0347223505408215	0.0196180846993529	0.00965656931250743
CAND1	0.0268207431503092	0.259198802804909	308.748639623278	0.0263771967412247	0.0156193679324948	0.0229418462509104	0.504170623050206	0.0113662567373097	0.0477631065094663	0.0457861445617345	220.29804390767	0.00744867718023905	0.0402502969309217	0.014553827663841	0.023057516587215
MDM2	0.0708504493303269	0.0367988519766433	519.61915563969	0.00950048806692696	0.0107771161263332	0.0195362229439487	0.600138595643465	0.0137501495452811	0.0289746971526288	0.017332560062104	11.326047755954	0.0194558902429838	0.0244312464254961	0.035326249465059	0.0103128526489055
CCT2	0.0134873715156202	1.9288121079971	358.416897791297	0.0334751001551833	0.116150286361705	0.01315030263269	0.310800070430893	0.0230984208459995	0.0504608139799102	0.262531769627987	135.568572526855	0.00953145630752529	0.0264688073469593	0.0163686586740097	0.0352452224652722
MYF6	0.00949364182278355	0.0198478471668318	0.250455614624146	0.00740157658704636	0.00511379598286951	0.00718750652020791	383.198278131991	0.00334054312090081	0.0132879435151831	0.0118591779796163	0.437919645372562	0.00850246922693559	0.00909727419455245	0.0354719032387194	0.0073677547685803
APAF1	0.0119402055480267	0.0252522262645388	335.905123942866	0.0108431705424449	0.00757365483160679	0.0130283144814859	47.9344264392467	0.0094869817818526	0.0123478426489986	0.00786370732537996	6.6397622158955	0.00769650225831726	0.0352953826327234	0.0314549461344277	0.00754342789206488
NR1H4	0.00387027546227119	0.00953763676517791	0.045450085498683	0.00298175430327645	0.00314431038511148	0.00508122639546824	236.800272887535	0.00278108876375715	0.00386373647358201	0.00331199306043397	0.0715088375971216	0.00613641461834052	0.00900790807034359	0.00873284934449219	0.00252091735196827
ATP2A2	0.0796202360076027	0.198934530467448	2.56631500710102	0.0249082803273175	0.0223850496305379	0.0254439794471809	0.498990674223376	0.00926957173785914	0.0406724188567474	0.0356815962139073	645.649817771438	0.00821857360483304	0.0232551393476418	0.0212981571194751	0.0150747272647777
CABP1	0.0114854556554705	0.0393972718035421	10.076185126461	0.00933364022044748	0.0111833364088945	0.0116752152943727	336.96682481957	0.00950897561938889	0.0137234181805257	0.0152208275399053	28.4498356173235	0.00653941399836976	0.0169955240629306	0.0229996772589327	0.0101586856763482
M6PR	0.0195355677610188	0.138909132130651	622.239669852534	0.0191656426204955	0.0171482798254844	0.0260559187265855	3.41236177625369	0.00632444836130128	0.0260765587945558	0.0216706354093997	14.3300577061241	0.0108315264995582	0.0330063490274174	0.0215698951949795	0.0150108789581348
GRIN2B	0.00950489849120281	0.0194917081766066	0.192967329557926	0.00455840030190244	0.00684174056752547	0.00819247664620992	341.050678884703	0.0046080257447368	0.00791523370639305	0.00600293431095506	0.369899166556202	0.00691033026487509	0.0493367771653226	0.0155247875740312	0.00503021310633688
SOX5	0.00885984290491218	0.0300294971292356	30.0558880764568	1.40887436676412	0.00579767820458889	0.0177902426984704	321.512550131685	3.43054911937694	0.876182833910631	0.00526342274489129	15.5522335911933	0.00529691030025742	7.93913967814235	0.108396592994324	0.0418399035246767
KRAS	0.0243414880628155	0.0271808432241413	221.796136066777	0.0121571067265112	0.0109721322843933	0.0174832604794525	0.788511218960673	0.0084230035438104	0.0802284655069075	0.0136175638646653	213.768346408636	0.0119674437336149	0.0751875721486833	0.0232351436521432	0.00524897110146058
VDR	0.0195154722633286	4.46090447359446	1.05883008834445	0.00423868018063021	0.126641852242677	0.0108673409741934	12.7025441644304	0.00333725347691374	0.00505353890034888	0.232340655002129	453.160408874854	0.00587572519786834	0.0165242211560344	0.014303807931882	0.0188029254743433
RARG	0.0206446342578396	0.025897881740561	0.705415832450965	0.0115862925400177	0.0122034907917408	0.0066638558521426	0.76254772716086	0.0112705512496688	0.014361563536647	0.0263549019411351	514.424106667524	0.0071021810795164	0.0166722020328488	0.66824742741019	0.0190236372580468
ITGA5	0.00574121660878566	41.843212924736	55.5272606489099	0.0078434813481749	0.131039892431232	0.0323167556333455	20.5686652801232	0.00456997690747656	0.0193782882002161	0.0191312192604516	430.268327625208	0.0206341538851399	0.289653932544291	0.0322870485426455	0.0139614051743286
DDIT3	0.026823179522161	0.0511312979014168	6.75357280695644	0.623891261782176	0.00661689566958596	0.0457381940110597	60.4818436899277	0.00589696533118579	0.522653197860051	0.0114486070144666	324.81448932385	0.0086259454430584	0.0164609696632524	0.00994382155903049	0.0157751419110966
CDK4	0.0122356717668968	0.312703627542933	317.614131086691	0.0685018738863066	0.01311925584099	0.00896146717225338	2.04116464997979	0.012123096140016	0.188883168630857	0.0194533325838636	287.246668009011	0.00791014663374849	0.0359734654753679	0.0129296828526949	0.0157280267457063
KITLG	0.0520773695292844	0.0538284932103681	342.23103630921	0.488684811684947	0.00933381638316396	0.0202337690894528	1.39711819671503	0.00415924960978017	5.4319062246539	0.0395149159945494	19.8702681196443	0.300745513929895	0.00999132907010961	0.0229995703319066	0.0157242365491378
NR2C1	0.0127857694571463	0.0860171670610148	353.805767255282	0.163298339307319	0.0460713664075488	0.0115925135858851	0.204884187240215	0.0120135997328396	0.0457067682627465	0.0832334525900837	25.6458500970166	0.00504726381704892	0.0432375412398863	0.0180638390901942	0.0544914774529527
CRY1	0.00654586578847752	0.16968005853017	2.62142221857111	0.0256653237457336	0.047290580660962	0.0462701572679113	0.505099283449802	0.00794604362669354	0.0170188071190098	0.0575815625369038	361.498364665972	0.00946839358912789	0.0118811545309201	0.0128555552674644	0.00808040157242153
CMKLR1	0.0249097719947424	0.146073155051771	148.442928983862	0.0112579689711307	0.00634006247937317	0.00585773283610253	236.068069852183	0.00472773883604915	0.0154422115390932	0.00589025505424737	2.61022298039794	0.0205951552324532	15.589849660571	0.0183148477970096	0.0112140335987463
HRK	0.0203095996472669	0.0264234646962562	90.0834444664011	0.00975661970730737	0.0129603301366924	0.015732612289656	267.191397998618	0.00859520968336105	0.0199685808092959	0.0164422398884178	215.916656579878	0.00789564512702693	0.100285741513733	0.282803918460102	0.00925097155111201
NOS1	0.00621382960086825	0.249812213088197	0.567660929668824	0.0133779220324635	2.1544127890993	0.0228783529642879	357.335927222245	0.00527609516811847	0.314887841883101	0.0251810032833234	18.115370119762	0.00378825971743792	0.0085440973604641	0.0144999245808754	0.489581605506278
DIABLO	0.0213463273801582	0.366437244891362	170.294986296814	0.0554223176659962	0.0524002568793733	0.0345622283573387	0.453603179694661	0.00912572027013571	0.0628389789723279	0.0575181436440931	307.952649192883	0.00794329503488748	0.0309015006392595	0.0119245230792171	0.0307876709277147
SCARB1	0.00901172479269478	0.0371702330246375	96.399343071272	0.0101643889138677	0.0496902131344638	0.0112557688237489	204.326320299953	0.00364162562446739	0.011684660288845	0.0195809702854742	147.910986534624	0.0078873476678059	1.55878209221631	0.0185117570723846	0.0160620940973026
BRCA2	0.0382310647840175	0.0329947417324436	303.566517991512	0.00736088735950371	0.00920057690815283	0.00726508123367802	2.6601515465158	0.00466301310735738	0.0108737009503815	0.00939893775499064	9.38436226768479	0.00496409077520402	0.00970498463044208	0.00540987663675492	0.0041915918931917
CCNA1	0.00492438450841207	0.32482566045092	0.317656171579556	0.0195715131070828	5.85442547376948	0.00518818152239259	334.874184125612	0.00539518804148005	0.0150386534062465	0.0367927243481247	0.415540540750127	0.00479857590388133	0.0168191198808203	0.0103692465223389	0.0673024323720836
RB1	0.028848147211119	0.0446399179634397	536.438658115382	0.009048672669447	0.0376216842404761	0.0102769237759004	0.102962476862244	0.00661569417328138	0.0163621223553935	0.0975204249217709	3.79459212999964	0.0101393581911218	0.0614754676152255	0.0187699080745785	0.0097560771321794
KLF5	0.0340446514224494	0.0485252830979559	0.979555297370596	0.0239819293953267	0.0185148736736556	0.0197278058760714	2.17328162276254	0.0158482658147221	0.0160904846989601	0.0268225703163619	661.740528449753	0.00856356167867553	0.0200079534024257	0.213318629108812	0.0206617576907708
GAS6	0.00837455417302975	0.139306926858818	5.13956016543697	0.0178643054386477	0.0405026753787391	0.018782171245675	2.94577901098402	0.00377861203339045	0.0109076753825445	0.0938551569355561	476.858024266967	0.00588781145868617	0.0362068496087819	0.0203821815581432	0.0269373577982082
LATS2	0.0114419640700953	0.0271782328595891	1.27295103606368	0.00831320662272846	0.0178177663005256	0.0186269194876345	13.1202714629489	0.00687947864635164	0.00989070730550531	0.0109432661042126	459.959082848578	0.00730017190677327	0.0299109428547447	0.0361256218788939	0.0107987912723474
CDX2	0.0206278636720248	0.0578957101207724	6.59568815255865	0.0132551671395309	0.0179151585618784	0.0152583685373218	433.339151500297	0.00734712494814191	0.0193106578742306	0.0200501978374528	32.8039997405447	0.00709256201614899	0.0240600058556717	0.0223732234939373	0.0122802686568465
FLT1	0.0118131734453123	0.0807819929008976	90.7177382970984	0.292785935275041	0.00393110190286814	0.174772808346692	3.70535835418553	0.00475778036684813	0.0279181688816401	0.00819330958300893	347.45700858106	0.00656122257482581	0.0471779431680221	0.032384932928672	0.0116038479256026
SLC7A1	0.0189594640919498	0.10647740260437	0.781845587488485	0.00541897655069272	0.0193267157907869	0.0205744648303984	0.451802483325018	0.00626711029729627	0.0104336013988617	0.120192381115676	557.579575087194	0.0046171094397286	0.0152636781315462	0.15971657294735	0.0211844924108377
TPT1	0.0098971435856343	0.0415654411765517	386.54445239322	0.0138404879545841	0.0746869217704798	0.0241668577574549	0.839372964779072	0.0249154978145153	0.0114081271478345	0.0640478108650502	121.519451112398	0.00701230167956508	0.45340043237303	0.581977580160636	0.0169069318816309
ATP7B	0.0132850443953311	0.057400979670097	0.468206972975546	0.0110677217280291	0.00772433074432344	0.00813493782972361	389.452327514744	0.00778007523774561	0.0174423819767087	0.013624230392064	0.558052458786451	0.00684798530185833	0.0145116293064754	0.0118073972180197	0.0409794641590539
EDNRB	0.00499933151105185	0.0560326231877134	230.789744456579	0.0182873646757863	0.00561050205126814	0.0195385772894484	161.163809783004	0.00554773875946979	0.00443326388768863	0.00752193061489848	1.96568327928423	0.00393983002637224	1.06470642737697	1.55254160696039	0.00709069990838025
POU4F1	0.0215062483961925	0.0243537135917603	99.395370185463	0.0193459651076036	0.0104749387681616	0.0163588246514358	323.949176227795	0.00796445457460257	0.030591582845432	0.0128832084152737	23.5988598840584	0.311083422622075	0.0430284184237211	0.018040472742757	0.00999691162692592
IRS2	0.00629683703118872	0.0411375425667693	52.1868411391719	0.0240073588870078	0.0378265478406685	0.0164940691679616	151.912098749465	0.00530978208898516	0.0510603086624918	0.0136899188306017	250.024842449883	0.0224314669701578	0.0375276535743638	0.0351933153522195	0.0414499326428698
MMP14	0.195915313524813	34.6332355578651	6.50796961878397	0.0126414156220015	0.0141465970346175	0.0247302660432389	1.42423771335025	0.00844966237800137	0.0285024945109234	0.0296173573458225	507.161702554343	0.0250740635757463	0.0282330661338003	0.0124990738170504	0.0130086057536743
SIP1	0.00437955628395265	0.0181085608010113	16.4988321229195	0.00753500951125923	0.0080963082439834	0.00746001071918281	67.0069967227636	0.00538272244826099	0.00784895625515892	0.0117904016250182	194.942659950877	0.00434056599824118	0.0178701252118592	0.0220773643239929	0.00658277570004305
MGAT2	0.00917621841631334	0.0357345876339	121.773612316723	0.0108120547701398	0.0181563431930327	0.0147550478799254	3.09202992607422	0.00514892941036807	0.0148516647290835	0.0159743434454324	251.466920591523	0.00649725417464437	0.320657812603018	0.0149813999127037	0.00781540686500289
HSPA2	0.153004900836734	18.5322792855929	0.553753323877552	0.00527904531576485	0.11246793978629	0.0109115555317566	1.03242727711151	0.00662887901636823	0.0115885944119162	0.248340099770866	515.607448569671	0.00538742122169971	0.00935466431663388	0.0482925535141145	0.0200467932678705
PSEN1	0.0160601369301847	0.0798486384855458	35.1631990164303	0.0233534504163498	0.0203655695878822	0.0210951094184409	0.575056248439618	0.0107006048490459	0.0189927022060193	0.0281541650530849	553.701726869089	0.00611197939531948	0.15304422356789	0.0420882952207372	0.00936116796615835
FOS	0.0142636602334992	0.788688571225736	23.7386735070254	0.0238683960825637	0.0281011928995831	8.26529559412593	0.623003345907284	0.0191003608951099	0.0127297803418698	0.0319284394784322	537.842417394798	0.00173356297783421	0.0595356354765056	23.1413271610658	0.0239699604126461
TSHR	0.0113488487122935	0.0119297435507424	0.148505771573918	0.00333611719985483	0.00494080878400585	0.00684490638307028	265.593127383592	0.00186784790720914	0.00523984674421288	0.00448467531181346	0.357744998638742	0.00371520051760497	0.0925469290808512	0.00714940767304499	0.00536597097108259
CHGA	0.0131916134952367	0.0449322916274559	2.36283593596821	0.00661778944391416	0.0149207314110932	0.012493349516131	329.300318705938	0.00427501192625717	0.0128275426238749	0.0109777476707475	7.22867509113268	0.00348240171916068	0.0192988072432571	0.0103608798740364	0.030388768204562
BDKRB2	0.0827354472869927	0.757928595457195	0.306806852483239	0.0109456404367085	0.0643471632995705	0.0281536467623783	220.656771599234	0.00594702148093277	0.00829100116992874	0.195918543217818	223.219894974645	0.00269074948690795	0.0074266984444589	0.0230526191237158	0.0207702546363599
RCOR1	0.017151797477361	0.698885179039865	0.927052487948766	0.0573068302746454	0.30917298625074	0.0395179177188228	0.0997049627230134	0.00734424440486027	0.0317205843827448	0.725502802791474	508.829103705822	0.00441673422412409	0.0346617738700863	0.0558584264835087	0.028975754926326
MTA1	0.011590738610153	0.039450107785418	5.98452777314734	0.0259356320431103	0.0124477122768213	0.015716531162608	1.11310755845027	0.00968036234029088	0.0220649088407153	0.0123664551871237	506.177933894117	0.00658701967038103	0.100005605438214	0.0260468402275301	0.0143353192078375
TEP1	0.0107643298877632	0.031626564394202	303.18990569512	0.00798925035736343	0.0179876216732612	0.010550653906068	146.338162841036	0.00583007791928184	0.0119155112933571	0.0233519833823401	30.8263775372142	0.00933097448346503	0.0808264831345974	0.0284442454845486	0.0144171244749682
NRL	0.0230051833572493	0.037109722625668	33.9533203010814	0.00667230713021312	0.0128379082555795	0.0101062878258706	331.0706878707	0.00553858616487789	0.00825912012963243	0.0486399151520848	50.8899338529865	0.00632528579807174	0.0593327371502197	0.0197525863366342	0.0194615670240336
ADCY4	0.0145376595672359	0.0207843693860416	56.2667990012321	0.0146725661378894	0.00596049553977383	0.0198316350495182	260.66456496815	0.00910660458638297	0.0182552688039008	0.011462954863788	153.987766141882	0.00779916767496248	0.0720189042420024	0.210676912602688	0.0108817140147839
NFKBIA	0.0336907577357079	0.126246309163001	483.35291134087	0.013522245164352	0.192866097912484	0.0780513032054334	0.467782183863263	0.00844647745199175	0.0124418857777138	0.146375175907068	144.699598341617	0.0146754470288214	0.0894600879151367	0.029274153287666	0.0117264252142424
FOXA1	3.61578617031205	0.0147742464511772	302.442439553183	0.0870316289980031	0.00608462721581804	0.0396826198387895	19.5435477166925	1.41939904896317	0.640653173102669	0.00757042541798077	170.356245863539	0.0212401323091654	0.0597530760312274	1.73984055096984	0.0427383861891273
BMP4	0.00574568688833403	0.101929392470078	65.8201510268455	0.0411340437808803	0.00940731048212558	0.00510348056357881	122.552195353358	0.0713917445824312	0.0386873193552611	0.0077001656617196	172.425134616943	0.00367550339113905	0.160930170411785	13.1624065427066	0.0158252064451531
GCH1	0.317141644591362	0.0122493112895837	368.73225205992	0.0091061615234481	0.00538569518002383	0.0106174243433784	18.2351135946254	0.00564357635514441	0.0085035323545739	0.00958545740958022	4.06649728850183	0.006877748433586	0.0802405181626049	0.0473268603655214	0.00388107135511441
DIO2	0.00872090081285679	0.086192751384458	117.706891005209	0.0128313275109228	0.00801268483258485	0.0807471240402101	21.4416756973681	0.00627433256401788	0.0118416194805618	0.0145804954175896	254.75572790408	0.00259814736866034	0.572185349286551	30.2232354150427	0.0146154139846922
FBLN5	0.00368135641939123	2.64974528009572	351.54603493487	0.01766579889619	0.0124609588435342	0.0123449871713114	59.3523872244411	0.00539206252271575	0.0130029069752975	0.0130740012525857	65.0164045516129	0.00650531574206665	1.02007514225762	11.075103662381	0.0142704340006849
GSC	0.0119793653103609	0.0476092173274851	8.22433772716114	0.0115561413224426	0.010699480788784	0.0156363479947878	255.563758729661	0.00469415849510138	0.0137154726869355	0.0172395844157261	167.561304263475	0.00390418930983012	0.0301085932372556	0.0252686830131162	0.0212657753624911
TCL1A	0.0035847507790413	0.0160087737889197	0.114076932339748	0.00545507404710106	0.00726483267513175	0.00893916067771798	367.73922496622	0.00370294129839024	0.00778800256887134	0.0104487123818629	0.147868938885656	0.0113515868873726	57.8607660915763	0.044688268515412	0.00442988757018118
RAGE	0.017329672427363	0.0634035189754173	0.533601406236726	0.0112009726633853	0.0122503246891856	0.0149396884105479	163.76197674667	0.00774712658798476	0.0274976002335072	0.0250668223257509	215.041497556135	0.00644940734966772	0.00789017505188605	0.0114058339167044	0.0119296560022381
CKB	0.0108591747454767	0.0506955004777607	0.530974366397319	0.270180472724897	0.0251472871040934	0.0170938997896714	0.700150192514418	0.0150796421085601	0.308970889345466	0.0883765201599236	454.589508351099	0.0107109760432822	0.0103160347173417	0.0141516951338408	0.0296635043502125
KLF13	0.0117601170132749	0.0453038139886771	18.5815382599007	0.0121344357591826	0.0176747064608754	0.0152571595913906	2.05514457074778	0.00784730499234994	0.0222881006210305	0.0281867072086431	536.289590801489	0.00964392937491874	0.217508965194245	0.0156753523633201	0.0170937681222495
THBS1	0.00718966994967725	67.2024224033721	407.3090548047	0.0167557284584979	0.0495346852079824	0.0755609289542171	6.12871484654516	0.00761021120938901	0.0149176769115916	0.0372696532124945	112.126736889792	0.0130021975810633	0.147816790768859	0.503752208565975	0.018586637308522
B2M	0.0285494810469324	0.0814142927972316	656.614520960151	0.0138113196306109	0.0144691399959161	0.0110684398514649	1.91425809182355	0.00824100742622634	0.0103003916823005	0.0168885592312134	8.70792439225717	0.0101404413860416	0.0508457635855618	0.0195599519059111	0.0520584535394783
TMOD3	0.0215856858120146	0.304784446945475	68.7428781594544	0.00843008852303607	0.0268059902223161	0.0121983701217672	4.21409212746655	0.00474981492533688	0.014205004017206	0.064976115230669	471.217824220032	0.0060352219838651	0.175204363976273	9.01716796429885	0.0108413455482252
LIPC	0.0116424332574191	0.0294800789023386	0.599188234614445	0.00695902690276573	0.00543741993633202	0.0136310121855529	273.723938612861	0.0029704326025946	0.00884790609183476	0.0141788683615542	1.30503697609898	0.00519279020361417	0.0111652793182935	0.010473108337288	0.00548025217437662
TPM1	0.00637619017578643	42.5323914723165	217.145973278436	0.0467826136733047	0.00833440213537382	0.0200237664704981	2.51923558329061	0.00977230406643509	0.0597910306163815	0.0119193919350002	263.594901268444	0.0100626939133454	0.173946162131003	0.83374384604869	0.0259398435730455
RAB11A	0.0168136151261505	0.0295554814706027	4.15430392285	0.00806589393335678	0.0101238421803088	0.00790017950336066	2.91444198908749	0.00959144990353867	0.0122236676927891	0.0136877220160016	580.247213158515	0.0054299582085295	0.13846858351554	2.19382212761848	0.0143332362974224
CRABP1	0.00507603080742924	0.0229916971976457	14.1431532778344	0.160079445849984	0.0116700976615439	0.00794822254786123	208.588020359364	0.0298521654165244	0.484196085218269	0.00924327319269223	149.129868020648	0.0235133033641376	0.0112052667796046	0.0299127493317	0.0322320900885851
ISG20	0.0128269837992424	0.0356602730843394	179.944189611307	0.00584907092852787	0.02483816391546	0.0164394193954705	229.921930989551	0.00363940303233216	0.00805087568001816	0.0236023800245793	30.6244178525573	0.00592063818099062	2.67725545739338	0.0271501713286552	0.0191070595110785
IQGAP1	0.0138220262780355	0.101374337644858	81.6472286124982	0.0154144310660989	0.0244755096591356	0.0168249745934396	1.50000041587788	0.0110193922306832	0.0185038738537835	0.0277642582918726	577.545110455178	0.00736106244630273	0.353395897824763	0.0944967483305439	0.0147231142387394
IGF1R	0.00808872905701865	15.7953537770681	1.06599957676646	0.0884189629491871	0.0600719366726954	0.0252621671950936	1.06974705599972	0.00684592776391266	0.342126109240582	0.0415437374720884	462.658458582116	0.00686846192229296	0.0175168142266608	0.0289782587106978	0.146940676029331
BMF	0.0121163119837727	0.0368517977405623	70.8915317503323	0.0178904331591001	0.00940802015065565	0.0107804778155015	330.666541023148	0.00531791385243979	0.0238074404445229	0.00716967953685731	20.219888435768	0.00534190225257527	0.315881571877039	0.0188541509422871	0.0167228988947116
ONECUT1	0.024919814717296	0.0413113033525768	19.3616892583371	0.0185672718882482	0.0129017636953005	0.0168726198088367	325.936760769685	0.00732568514498308	0.021190948255955	0.015047927668516	126.01275208732	0.00974955993209839	0.0278360204528282	0.027070858333508	0.0127852768313286
RORA	0.0410679681454073	0.0816411393632353	293.515798397571	0.0112929863061358	0.0164915106572694	0.0171663347164985	18.4152400610403	0.00708039356619695	0.0126845688817019	0.0102854879399277	172.833567235773	0.00351516739006054	0.399250956001323	3.46891121977706	0.0101680591634365
HCN4	0.0164212758321744	0.0410151578570519	24.3646258561914	0.00964587110763819	0.0126013188991635	0.0106041447753362	307.051234770598	0.00617637414341516	0.0176788040663263	0.0148863439879414	61.4752011592731	0.00554639077945696	0.0358268796218379	0.028696222024892	0.0128872078463794
CYP1A1	0.00477616438374033	0.0152046974082392	0.0616179895039897	0.00348056103169018	0.0104766629099759	0.0068932516681656	346.328534483931	0.0035275965566962	0.00643548848451607	0.00654165083027817	0.111671500192336	0.00839040709455771	0.00946038676942842	0.0515049024319279	0.00509897544601208
COX5A	0.0246753286356724	0.0259423231750387	38.7812218009336	0.0127471110404654	0.0123341442731177	0.0129314738983306	2.09187458821386	0.0101242562839708	0.0229828142248307	0.0157646898557824	619.279048002674	0.00815176747655694	0.167545382119509	0.222175103661379	0.0183438228481732
NTRK3	0.00699134774495031	0.0151531925223998	0.893028495428999	0.0099669475834623	0.00775004687532319	0.00786392289144101	379.208662443132	0.00239886693262281	0.0129188686085233	0.0060034531616391	0.999920020399611	0.00602785283048581	5.00052054037962	1.74868130618589	0.00884719975492173
ANPEP	0.00580837352217487	0.189236661869465	3.69659626099182	0.0189824635192009	0.0137241772276926	0.0323133372716014	11.4957158365858	0.00468323331541741	0.022659218154242	0.0109576901133228	447.365592337823	0.00457236897807421	0.0314458981000376	0.0169433106830678	0.0107012356305523
PCSK6	0.0103750311562708	0.111375426565613	0.765127060597936	0.0196356847310652	0.0508620489914428	0.0201656219244089	221.636345219936	0.00337002982862034	0.0129464956439235	0.0959986251149453	232.499468859865	0.0046909843519876	0.0136435837008393	0.0398259172325145	0.0212299364795707
SULT1A1	0.010171483398701	0.0101543552068598	7.72007997088037	0.00856771362394909	0.00896005644552518	0.0119463992068855	175.659523288151	0.00464212507975233	0.014499960732208	0.0148976309083315	213.32869958677	0.00513963613684481	0.0734844041553223	0.0328127923151391	0.00850730804008203
SCNN1B	2.30718090647165	0.0380644038677409	20.4340791350006	0.0070883629691611	0.0267123182912777	0.0186503092457253	265.094207963454	0.00705760469132201	0.0117983371195935	0.0257663115372638	187.497311208584	0.00786754394523463	0.0324609905818074	14.3237694496207	0.0219523149756876
PLK1	0.0304127542844698	0.104834738592323	252.040905053493	0.00753574458090478	0.0181600273369207	0.00624694427886519	4.25696491564798	0.00506535646565338	0.016879862777355	0.0263293035208667	294.638319490985	0.00695672633593481	0.103959401797673	0.013091908179032	0.011236197653836
IL4R	0.130210222008599	0.156255397423862	151.198425869222	0.00582956630523176	0.0991236279927893	0.0187834097918057	3.15187847950111	0.0052220790550264	0.00828918206073299	0.149858672439759	377.455708089488	0.00646758485930374	9.93647714193172	0.0195790657942908	0.00844257211686436
LAT	0.0308930074783309	0.0329743949179263	51.0106259036895	0.00993202939219244	0.0105139593887319	0.015217474028355	329.23469500017	0.00522604808422745	0.0200786034777528	0.0108379343996147	77.2759069970224	0.0129157404862678	24.5869145887254	0.0345760402006992	0.0125288837706579
MAZ	0.011076138695045	0.0415043867835539	52.4922765669185	0.025546582839738	0.0133198500101116	0.00816716309961144	2.05796758644126	0.00726781778058828	0.0195921219997126	0.0320433792798481	458.635399334523	0.00773973593301526	0.0532859138702693	0.0129874807565608	0.0143925261929142
ZNF267	0.0354297081870979	1.61146507849684	408.474370816961	0.0391457760242718	0.139588911378028	0.117578607500766	0.103738347830459	0.00936894417594627	0.0238779347312353	0.355625082082066	1.97306414472636	0.0157798731794257	8.20109777256705	0.00986867896511939	0.0152086047800906
RBL2	0.013540543025973	0.024920457223131	437.264388668589	0.0200400816144555	0.00960620271620259	0.00835225482688841	0.14741422788687	0.00433808085393087	0.0346133585289425	0.0201776300921623	12.3009516073945	0.00586252303683297	1.09728541213548	0.0457787674450577	0.0384537484809757
MMP2	0.0053415026141647	63.3121987592123	15.739279583803	0.0179146121344945	0.0109671482061359	0.020588126854046	19.8331529798778	0.0116550942956893	0.0254454709566839	0.0147805058590704	460.787707774323	0.00450534217790597	0.224174702935679	5.989954738279	0.0281743041471478
MT1A	0.0174367617421964	0.973323414269581	6.9948292252602	0.018351157346947	0.0264026634527466	0.0243780006100267	285.039595325625	0.00315052303433382	0.0191098893379959	0.046963869521197	229.181470669407	0.00789109385820526	0.0235685286643737	0.0304868587585768	0.0450764883863227
CETP	0.00686073299842899	0.0168409428380284	1.10973917681447	0.00502922858069298	0.00801222259218286	0.00972408229766955	352.65198689311	0.00341189578587418	0.00729861301336203	0.0105522187202551	0.435429107101131	0.0079948558010474	0.838404302750021	0.0143949392956847	0.00540261848477455
CX3CL1	4.66155504729597	0.0196140008880488	112.705869071733	0.00891371116916982	0.0101515452926648	0.0107030306454288	289.876704000305	0.00404447204086737	0.0253791967267182	0.0104776048448767	63.4482091344042	0.0317409272121338	0.0314962573297822	0.033735883266712	0.0341640143820163
CKLF	0.409273193494423	0.0927858867838679	403.970140024465	0.00736002771151761	0.0122539707435826	0.0133371132903629	0.252578136633103	0.00750265660779702	0.0105980225160862	0.0112565189573226	2.05248339148392	0.00775468339535397	0.0506805862814102	0.0145378380856927	0.0474872874667318
CES2	0.0226930049485516	0.0666624137816153	0.541104401447277	0.00468478434684938	0.0301619142193451	0.0131703226498359	6.30826246992523	0.00537186608422188	0.00663084824282529	0.287622373885673	517.25878694375	0.00442039659747581	0.0229109121241935	4.96041776296556	0.0277800304818376
CDH1	0.137286215789638	0.0934285786667908	0.518679515736552	0.019916703846255	0.025306059496154	0.0578070641645918	0.193214842025172	0.00454826762660606	0.0730448125892053	0.10814868973666	599.318208837174	0.0116379688284703	0.0119780386159241	0.0545364132590008	0.0575156789918156
IRF8	0.0216874343213041	0.0331842177002082	334.64681481802	0.0259722288481305	0.00593947696849872	0.018285570708402	107.421072716261	0.00595625281623261	0.0127486668163665	0.00478756064342484	5.33703222041731	0.0285710258492872	63.4042399113719	0.060681820155904	0.0181215835056008
FOXF1	0.0101152099385425	0.0278475575004051	80.244166744915	0.0186113315805247	0.0127805185985127	0.0216258756480133	247.74421692407	0.00518345014905896	0.0253254964661911	0.0117598039701498	140.886573689675	0.00636628282670826	0.0619471995777349	0.0736481460213404	0.0157153418375719
MC1R	0.0161999103697158	0.134930726302144	18.5040982121721	0.0154590203468745	0.0345483421287933	0.0142138907967342	325.890311504581	0.00959051431962807	0.00819408404026205	0.0278889350544559	133.809114064783	0.0042177312870983	0.0271540971102021	0.0259810112898205	0.0125135213181093
CLCN7	0.0146112399188819	0.0262844078129256	22.1695675923861	0.0103028603188356	0.0111179655534182	0.0129176599686174	16.1206903004871	0.00747470997025714	0.0150033760293694	0.0119879259362521	476.148880882947	0.00779151816785162	0.151508180677994	0.0217479515126808	0.0134595893967169
IGFALS	0.00931666053604195	0.0288408334134246	2.10392284070078	0.00797937251764831	0.0144604330742355	0.0172763833888566	469.746722095092	0.00606013994376333	0.014476976372848	0.0190052118785853	2.32477604602297	0.00848417644592669	0.0602751606074205	0.0299551814877834	0.0065245501131775
PKD1	0.0150033128010521	0.0265778869685913	2.69396083004881	0.0126896282768942	0.00930756871964764	0.0138065835770229	167.998384818286	0.00558677389523198	0.018134733791126	0.0133753881610625	309.725903763826	0.00889735159210952	0.0424568491207724	0.0246963658584555	0.0117913128754724
GRIN2A	0.0134214121448724	0.0200296353756156	0.693804681808313	0.00362802588747867	0.0105967431445745	0.00893159980299171	376.938775077909	0.00335238330996116	0.0136208311683627	0.00785245332982864	0.657871641827097	0.029594329029031	0.0247803510272513	0.018272594325477	0.00621003027542319
SOCS1	0.0120246259947152	0.019258830607507	297.058735985617	0.00603529341472855	0.0100289176066272	0.0175127184378928	161.808379515528	0.00472646929168263	0.0371036334538621	0.0408766217705982	12.3226468849291	0.35012138920119	0.0726531224277462	0.0190562438949876	0.0105456290813159
MYH11	0.00563961235883732	0.0304837513505121	195.84107756357	0.0134251337098658	0.0063697266669502	0.0124008758780976	197.542923505138	0.00369100331448406	0.0845616660413676	0.00839965349232272	29.7220537640528	0.00351198621015654	0.106330224178954	17.0824758456669	0.0147403954202137
PRSS8	0.130326990566263	0.0330621110877034	0.557168122793984	0.00514965923655613	0.0287524595876054	0.026318997632231	3.8397550288465	0.00256673490978186	0.00955261459523469	0.0504275298212533	511.760673561377	0.00852881965218612	0.0128381583623408	0.0979218902079093	0.0174180215357131
PYCARD	0.00937739021462248	0.0281652442715883	123.440484472788	0.00545538419194723	0.0125810818349266	0.01209808294573	4.43234550909635	0.00354229542483372	0.0181241401771692	0.0278990796376753	384.687535239526	0.0346873395862678	0.491810642102021	0.0317110090223589	0.0166921109195781
COX4NB	0.0124253525440604	0.0423511758572664	4.90871699753697	0.00917601200718592	0.0121348759420916	0.0113211818106057	2.86213457892772	0.00505059787471016	0.0125115736285491	0.0238264840988394	428.100433393152	0.00661698228381662	0.0449031430633642	0.0125806134605061	0.0112797811847736
CYBA	0.00867238003760963	0.0239871645166946	233.55854769169	0.00796463608892894	0.0193966838528729	0.0142541803715376	203.33150750375	0.00702854142380455	0.01552337143034	0.0161805437439001	19.3684092290448	0.00425485985531101	4.51075643945585	0.0406085392416835	0.0133236856469029
APRT	0.0168853882577211	0.0228864388337546	45.2650730184951	0.0098348724704751	0.016952478345862	0.00916231080729665	137.415729760447	0.00542707840399317	0.0118232777206857	0.0282919273168445	329.550274795716	0.00588918368731321	0.05258206670764	0.0505338761806994	0.0155884438531258
ALOX12	0.0224640388195533	0.0215853225217741	8.90977134396672	0.00928178501016592	0.0176890793504484	0.0159744304979746	358.690567599316	0.0169299852274547	0.00660375323545661	0.034088531865527	67.6952125465718	0.00387591402645677	0.0314993036098931	0.0975514375826691	0.0319360492122057
SLC2A4	0.0307178509212684	0.0199680174449422	2.93014219207524	0.00993081235423284	0.00736117398381194	0.0112909858469999	379.8073033645	0.00447442852546992	0.0198726630219956	0.0117407487042723	9.93114444246137	0.0133273064084811	0.0181024577902432	0.0274391317269681	0.0110951910564192
CD68	0.0212870053392683	0.0689383850935784	471.452051848444	0.0105009951762632	0.0316262195659935	0.0156616195551829	156.155864524396	0.00426341021821364	0.00889878459134962	0.0201066994485761	13.0980947817241	0.0118517595504015	0.112410653363489	0.049658554206001	0.0151176074424176
SHBG	0.0136479922103603	0.0296958700053287	0.221506559772925	0.00670313849294012	0.0089591498143057	0.0118474020023728	424.950322516903	0.00527411164932369	0.0118652167772141	0.0144310896707243	0.528495728629406	0.00596994498164673	0.0272701619673242	0.0153436260334619	0.00763205839064757
MAP2K4	0.00740406077658004	0.0512985282358502	3.0794030617255	0.0350530442668759	0.0286342982557004	0.0151731912918267	0.201063356830115	0.00938053067212849	0.054179549299451	0.0521174380904045	463.059487886842	0.00839036659609997	0.106517536636221	0.0368770604362008	0.0185873517725146
TRAF4	0.0207990614104271	0.0250543115695401	17.9490088222223	0.0119756737715338	0.0116058570182333	0.0152815315887422	46.6316742799567	0.00718854253060379	0.039139466721708	0.0130715380025615	464.729079988247	0.0145489665562276	0.0458674649540182	0.0144906367138443	0.0167825208031971
ERBB2	0.0228899197938114	0.0163716799517783	3.47439265072021	0.0197184589300525	0.00717296389582551	0.0148310473613288	1.30274672377254	0.00914337724459766	0.0439768821266835	0.0101130732472469	547.210021294888	0.0137915105941515	0.0491569851967485	0.748420800229905	0.0213888752455879
IGFBP4	0.0113745022890321	0.142801992502467	55.975038078544	0.0385343304199306	0.0108939690304015	0.0251992018314044	21.806210528677	0.0103804473566227	0.0307284834379368	0.00993770406202019	584.340450208521	0.00926847036533629	0.0671373293878785	0.0453381053509676	0.0511256907407802
MAPT	0.00937697818524017	0.0239733747070748	0.292987373054075	0.00639667765949881	0.00761419112273412	0.0116628637516779	377.269884315896	0.00396460913707153	0.0108963129624902	0.012455080321178	0.950041049015389	0.00479256948996833	0.0196276012554636	0.0389628750627017	0.00866007511237954
ITGB3	0.00336075159566355	5.79268044582167	16.7651933222912	0.0198310848098815	0.140489718613262	0.142057086739383	193.414086968321	0.00991940013361856	0.0219043503310671	0.0121422797801318	192.631303911157	0.00762825336741183	0.0320414737548887	0.0274641720538309	0.039215203695216
ABCC3	0.00859882380180556	0.0255170054629662	3.06056883580075	0.0075115445443442	0.033840220919361	0.0109836799773074	179.08944433483	0.00409139591609836	0.0258589745509318	0.00872977668410942	309.806023944133	0.00501605225232133	0.563667888842418	0.141340849227151	0.0626708011193414
HLF	11.1654237108717	0.0279228068645675	104.669256975078	0.0166104916711118	0.0102211223746532	0.0256487746731611	305.853960529428	0.00420173616023803	0.0566547296852552	0.00537523191699092	8.0426632727765	0.0546977223796963	11.6065711332766	28.574029844199	0.00989985348236197
TBX2	0.00903605307924885	0.0326319056315033	3.50245453701546	0.0201679170225943	0.0120564172203496	0.0125049765977568	196.935318618031	0.0162428241927243	0.0175842872522991	0.00928270528743304	242.978985917776	0.0053215229404076	0.0308042646782168	0.0387773672974911	0.00995522492827593
ACE	0.0144172946763351	0.0504761598264861	18.7539893982701	0.00909237628818913	0.00765575203678364	0.014726893084676	281.460426313418	0.00528947250457394	0.0164787057023707	0.0129401730028346	83.6869318533351	0.00487950710795815	0.0259693912978524	0.0250750212994	0.0121517822053878
PRKCA	0.00282730485533849	0.409517974291131	409.686215382411	0.100042640719236	0.531675363270675	0.00807375466128646	9.6159575311459	0.00221199195089737	0.0486359029504487	0.145316249184858	13.5861367946738	0.0120672517142944	0.191969441305785	0.017810243719037	0.166946179893528
KCNJ2	8.28180010116434	0.0515109047723607	27.9254634668647	1.97598257489758	0.00449048029863722	0.0416462346192383	273.184892882335	0.0649389603771555	0.0928375018377876	0.0097479405329736	114.394356316309	0.00671075391020955	0.0254674983966318	0.0390591753189784	0.0098978098383759
SOX9	0.00820276501122452	0.0425633332889235	1.71487034976617	0.00595589003020573	0.0387855948384188	0.0232950746338561	57.4197013123773	0.00784014185079619	0.0144436071123792	0.0217219673383534	459.888487540026	0.0329730608450259	0.030544078049683	0.0244960329756438	0.00840798207176281
SSTR2	0.0111513550608784	0.0198476891260641	7.94576641468106	0.00654352534041872	0.00958393456429325	0.019489015919747	390.78868284077	0.00495737775364054	0.0162371630137678	0.0101537571583711	5.07641268581602	0.0789519243247365	0.0512267176514401	0.0124061696904748	0.00838346893805379
SLC9A3R1	0.0774316947565241	0.0125853527581951	13.0042899367351	0.011865245557143	0.00701129782368686	0.0144486256222736	8.33465424539088	0.004953333346793	0.022883380874417	0.0130255904691639	632.271268401022	0.0100048548505914	0.152815693671856	0.600234152596386	0.0128654907655411
AANAT	0.00952928139700852	0.0221171943535282	0.148593654036547	0.00597154458598496	0.00868379274530041	0.0104878106783833	385.2359724341	0.00534408345119926	0.0109485798823869	0.0190641946738702	1.51902948840498	0.0057641619254294	0.0240668102095124	0.0272179780447175	0.0079907450726555
GAA	0.0180400357132167	0.030108586924961	9.49009757602938	0.019734132846136	0.00849126719895245	0.0112505551776119	12.5572049288855	0.00821636676827091	0.0291283240536606	0.0133153671183778	469.757329749138	0.00855230362644115	0.0200867619162574	0.0138217032589497	0.0185240647438031
ATP2A3	0.0151741319891358	0.028868909276966	43.8836593826052	0.014461084136778	0.0110688634379426	0.0170673419361353	221.637139307255	0.0079263340906669	0.0204877737412299	0.0123926980317367	204.225785234859	0.00618092054528776	32.8668750909035	0.0581274008165073	0.039056234965304
ALOX15	0.0162669758805706	0.0602996142393384	3.80097971095384	0.546707264632406	0.00458197811764859	0.0201245921436939	346.725536449854	0.0195189925535406	0.248381125565488	0.0121355367334734	14.7580948145082	0.00410700981782942	0.0164733651990159	0.00980823762129814	4.80296996880646
CLDN7	11.6620466094185	0.0292747097933299	394.148236833851	0.018767809044903	0.0191796851202808	0.00915405461901083	3.50805348685844	0.00785004654792688	0.103867177501541	0.054179486919353	165.431749919075	0.0356325403564049	0.155971072190403	32.547303655529	0.170264653509774
TP53	0.0191807693001567	0.0151951017014568	519.265813495675	0.0384466191807947	0.0122082261838736	0.0170031513786483	0.374668240768563	0.0124699276533824	0.0157367397670874	0.0106529486172616	1.72982261979966	0.0521620054981445	0.512474181578827	0.178094858077847	0.0518808923796394
VAMP2	0.00624343192217611	0.0830687064788024	78.8405300434785	0.0404563354491415	0.0135268651596305	0.0165504643409623	0.441925428293846	0.00697618682324092	0.0333528598676227	0.0274065270405251	389.169111893305	0.0145692864777772	19.0378364645893	0.181970964908718	0.0401205433830753
AURKB	0.0153356720709346	0.0837048436872338	245.58217787068	0.0119877671760566	0.0164416720441771	0.0149311845467373	105.342944426927	0.0082119020176954	0.0335925653393594	0.0164686746784753	183.916690161305	0.0178703065934198	0.0997308700592104	0.0186395513076915	0.014371517002876
PEMT	0.00699926679202198	0.0350959222996662	4.18562712042492	0.0210294632118572	0.0116782996717633	0.0115062352254544	7.66260199758511	0.00736033460069916	0.0218718615376742	0.0131472761775149	523.207931315489	0.0115919488620158	0.0336016438885304	0.0467084009562115	0.00953508523538699
SREBF1	0.0260471148068516	0.0248808215394978	4.40204396904383	0.0114580565544684	0.00835270404206209	0.0118982262961432	28.2514234758945	0.00594052738804875	0.0174101962711265	0.0123751860783484	487.148983593797	0.00852060663595797	0.0191318410436803	0.0376620681737916	0.011974520967821
ALDOC	0.00932207896503891	0.0218703187820495	19.7317477344417	0.0138338801386904	0.0546509579326241	0.00664607617887313	115.523630839591	0.00338692772547583	0.0230362597531037	0.0851401874591021	369.779364281852	0.018672349324635	0.12072944918233	0.0205008230299905	0.00812916624813979
SLC6A4	0.00950522515136031	0.040328515448716	0.237628917016019	0.148177181111013	0.00635568776038962	0.00734983725577757	367.111745205009	0.005010670029407	0.0570358114689012	0.0120448117841717	1.20862552999481	0.00789298944040771	0.010040273540158	9.94585114358609	0.00651375344537592
NEUROD2	0.00771056756073696	0.039491591934846	1.98561779913632	0.0201405933136732	0.0177447039399769	0.0150436335656545	378.22127707436	0.00482926864254707	0.0261767668755895	0.0172577214165004	3.77153879616821	0.0070873802340802	0.01539847021202	0.0154394552649006	0.00921922792560586
NR1D1	0.189287656875	0.0397636934214007	70.7986898321886	0.005500477772666	0.0304267221647887	0.019037685726413	228.358989890804	0.00523390901343536	0.00689778527688738	0.0204691137898445	215.643322688762	0.00655934567735416	0.0296077503450411	0.132252102906192	0.0150041969971706
HAP1	0.197631613946563	0.0888215019229414	12.7018868163749	0.0543908628668872	0.00643090559153711	0.0129432553150425	271.340016528955	0.0071968946870839	0.140733034561548	0.0070797620160523	139.778032750582	0.00729942566005466	0.0109388670883227	0.00754602450034913	0.0113749415927975
JUP	0.032122114772819	0.0968018938614755	0.433932224745579	0.0225407534974104	0.0240572159696709	0.0183869879065555	1.64220410335435	0.00947612019950924	0.023912932670762	0.104142390752599	709.549899158056	0.0113033674544783	0.0144866432020406	0.0937147844664403	0.0240582557001141
ACLY	0.016561359865765	0.701272051071388	191.730048337528	0.0327938246397119	0.0367668371256792	0.0252259273745356	0.395970597988567	0.0114658828159363	0.0463246740956606	0.226991446545088	356.621191771436	0.00709951364015826	0.0525121819735852	0.013582627299576	0.0212102167598421
STAT3	0.0287485926070503	0.0780547556926422	362.107197456131	0.0179869980197841	0.0208704039065638	0.0379699084534489	1.69109089994795	0.00900466224879965	0.0409083171482044	0.0383512233404299	318.83940091023	0.02511473751887	0.0907581098835725	0.0131459745992607	0.012368061310806
BRCA1	0.271214492238049	0.0341963015077072	323.268661227598	0.0206631835767856	0.00513256069226415	0.00549959922191518	1.95983166150648	0.00615835936129909	0.185669831516941	0.006254345458202	23.5815691490705	0.00995627224290847	0.00921194293952896	0.00730811392685554	0.00919814469078944
SOST	0.0148963232182113	0.030745538412681	6.70969667627377	0.0199466120346565	0.013077967852088	0.0152122569180206	384.012571401714	0.0048937238651574	0.019829098195475	0.0222502164506216	66.4516983801492	0.00631581022804339	0.0361663350239808	0.0436747125819906	0.0102536485415287
PYY	0.014552083395025	0.0275720917016304	5.7741831107458	0.0103883196235768	0.0105962696766015	0.0140040585865846	242.544718689496	0.00575786417829102	0.0129749678396815	0.0167746354224537	256.143580665919	0.008564736298663	0.0430665924414442	0.0409800432642014	0.00977669373248961
GFAP	0.0148460809327647	0.0421601598833345	0.861963762248355	0.00886148988739123	0.0109224312661124	0.0116311396246276	410.658032705258	0.00594786523799107	0.0129530640369246	0.0154594261238883	2.64332789845937	0.00623272261380649	0.0190462212576129	0.0194637920131505	0.00931058413464171
HOXB1	0.0152909733197926	0.0241019960620246	0.70778494188906	0.00747370461414352	0.00879133565385667	0.0102605140602646	357.825993936747	0.00405503848788415	0.009799741517321	0.0105968998741721	2.34144731932764	0.00548449640881345	0.0269758945797135	0.016844835624212	0.00884849580689331
HOXB2	0.0783640206096935	0.0836743498093746	92.9008865197226	0.0334268514184923	0.00597385821604688	0.0519746626492547	268.573084054932	0.00432131067872794	0.0289332617656903	0.0108891305474343	104.500188062629	0.00663075066768291	0.0248164766325405	0.014417294963467	0.0993110638373707
HOXB4	0.0140661855100139	0.045947139227418	45.9204635180396	0.0126660759529761	0.0110359560815404	0.0190410297635386	169.086031942453	0.00518285736752924	0.0204048628823358	0.0162086400030566	235.053994654782	0.00620048635936125	0.0373137497300087	0.0266356131099534	0.022181543211882
HOXB7	0.0227696719511253	0.0355952573548003	6.61533512909781	0.0174865119397984	0.00724694103631753	0.0170137671500716	173.68704074827	0.00432747212944766	0.0258364836260981	0.0102724157215875	158.665342593295	0.00537244588244092	0.00813385145912653	0.0100505886322264	0.0106859143804403
HOXB8	0.0107805114574058	0.0642276051101147	16.2424912657629	0.0107822241628371	0.0240974448854009	0.0231414948205654	278.537234661021	0.00466924119056269	0.0118354309878038	0.0302295365037509	48.149502416917	0.00585669420700564	0.0175583485949187	0.0215845674416374	0.0121735733396317
GIP	0.00765644774332885	0.0151527109681294	0.124164241543699	0.0054707630695826	0.00574606337701701	0.00563851827120856	339.391660261699	0.00338579189415168	0.0125262448902842	0.00933042801340883	0.11610192281916	0.0149928368229407	0.0130287089135495	0.0160350346100227	0.00614950147032162
DLX3	0.00599685311323524	0.0230392206415659	2.15945175221129	0.00467968942719233	0.0274741234541081	0.00693410931231025	242.72308080312	0.00487554231657401	0.010525476806501	0.211783785609478	145.263503624014	0.00704947899061216	0.0175841410535945	0.0173993194871933	0.00872538244247708
COL1A1	0.0189385402812287	71.2753780095183	62.1335301003737	0.079676229093036	0.00504877028607498	0.0224981605971672	56.1533501694081	0.0353653143560448	0.128404447683656	0.0242987468445456	446.408244445979	0.0184219903805252	0.0316908628587755	0.0257995850496915	0.0123803766620669
TRIM25	0.0281657028002872	0.0199295985120133	29.8022788059828	0.00595844635786453	0.0100991360752877	0.0122596096707858	2.33983683474177	0.00626267391330422	0.0162746859099524	0.0165668913277618	511.765853249055	0.009856106778629	0.135578951153224	0.033148666190654	0.010875987116338
CD79B	0.00826606609422899	0.0427597474317936	2.63625502264054	0.0117929035041148	0.012027851178408	0.0149341765920849	393.531546924131	0.00752234228444191	0.0145487842253355	0.0152432511293831	5.93715611654542	0.00600748483665523	48.2634748868434	0.0284866003927828	0.0100958132133191
SCN4A	0.00995941509047243	0.0498001508863944	0.98585384184697	0.0149674725236678	0.00919423773394901	0.0136334139136288	356.428951578746	0.00813658975896677	0.0173105206145006	0.0114649209974362	3.8782867657069	0.00564673950301723	0.0199456751134644	0.0324971232224451	0.00796161342070097
APOH	0.00653909636833954	0.0467933232460543	0.246300803135109	0.00533024602784806	0.00568750149675499	0.0101715031549028	231.197721479671	0.00292776374591799	0.00540471064579192	0.010867757195049	0.243473525180938	0.0045786216102302	0.0100134476980637	0.00478823254632442	0.00369501171605362
ACOX1	0.01889300048953	0.0223520581118189	21.0283562735367	0.0240727366472193	0.0131920627950374	0.0130061922089968	0.539571358428299	0.0170201016524232	0.049145133121534	0.0143733571158617	472.635499551427	0.011690853595251	0.102113489169761	1.8743413726373	0.0156805544310946
CYGB	0.00822864009954984	0.0668120728873637	15.6025840973408	0.10274666594561	0.0120805246107774	0.0201317493963845	226.377484654682	0.00797684822453092	0.175045274858562	0.0102219393853723	216.65686250259	0.015549976835976	0.0358839550502971	0.0103338121866793	0.0117266404009508
SFRS2	0.0201506730007619	0.0431149346025836	480.863464142084	0.0176685779260802	0.0221061210564944	0.0143749062034872	0.842720033110005	0.00882374739854434	0.029218459322305	0.0258663692887594	103.614106248854	0.0117701727383117	0.126030749731981	0.0241073091773518	0.0137920520062774
SOCS3	0.00645911538996876	0.239157014084109	0.422744666787449	0.0738274381237559	0.0420352664583518	1.39503978711776	9.08014438487003	0.00837283266346959	0.0223977815207059	0.0218784525855919	458.013003723217	0.00498189342238433	0.0169812893560617	0.0262113495788065	0.0134473872016888
NPTX1	0.00920790512546583	0.0384128573082303	6.18468763839842	0.00591566946606528	0.0237194994790092	0.0171739747553507	380.459183519752	0.0230093132059587	0.0222748524057053	0.0258787188420294	42.4935962507225	0.00551807155938685	0.0194802001493548	0.019472948680167	0.0097327231378091
ACTG1	0.0141582795032601	0.0303433618914156	48.3911468552861	0.0189144856895493	0.0168743010181333	0.0258861565839222	10.0609979074972	0.0110722949113522	0.0267671333240765	0.0264947891824855	759.668924257368	0.0100555684551807	0.473714668021474	0.0504839317202788	0.0140621383347428
STRA13	0.00623047527727232	0.0182199856610261	5.45268424969019	0.0286604367081372	0.0107402402349735	0.00545651127108678	4.38462909837354	0.00863323678496141	0.0250736126254261	0.0151950743779252	440.630964315402	0.00777848075809517	0.322365917404188	0.0629907176709971	0.00736262020680114
FASN	0.0121851291411592	0.0292421528035655	0.755921954557057	0.0112768929347295	0.0122300315885881	0.0120944989670376	7.55439645742321	0.00902208250065605	0.0119593780698348	0.0234175039691635	502.517946096552	0.00582993972647226	0.0203062788987246	0.0372113429049911	0.0111449223874305
TYMS	0.0363028650415583	0.0381748084171551	206.12861890745	0.014717973346521	0.00805558209542031	0.0191181121132579	36.020048950644	0.0081112080025587	0.0208192158859763	0.00748853221178199	243.437559417264	0.0221910791914759	0.0438248602882413	0.01388852942304	0.0070755834646328
ADCYAP1	0.00986290074291211	0.175041165952124	13.5914029135863	0.0249736403638958	0.0191928731892187	0.0373282093569058	312.616455225854	0.00667647940131497	0.0198612189807984	0.0262901946838893	46.4700466548514	0.00471125789233651	0.0316917421842622	0.016912036228394	0.017051930540327
GNAL	0.0076440019378869	0.0282280869690346	250.004405658159	0.0101370763754372	0.0209087204986595	0.0135386285994887	92.4781565193855	0.00418856384006629	0.0127838836337303	0.00833725982086761	85.5057291278123	0.143948075277185	0.467979328196189	0.0477723721314734	0.0290476970223272
PMAIP1	1.65741379558315	0.0304050759276142	437.734954024563	0.00472110214621798	0.0151155487665845	1.08615021608609	1.22550594109351	0.00254509966042547	0.0044952732063265	0.0193831868998313	15.6303164949628	0.882703314426602	0.0132889302263672	0.118108524881862	0.00625294876863053
SERPINB5	0.205924125027918	38.6734959159628	0.41099831839805	0.00753095554393499	0.127316500731296	0.0647444950594575	2.77263492846592	0.0062950383970209	0.0138343347457538	3.61448675908449	471.889863897791	0.0119152163456847	0.0103169573611006	18.1491432554279	0.0190830158111562
NFATC1	0.00928270177085464	0.0714941757698934	184.293174877066	0.0267242786277077	0.0239967638770391	0.0218219680786993	182.644108163007	0.00542516453818415	0.0183842105316496	0.0207512854913858	108.645171778274	0.0090249267970772	7.01890394908607	0.041732297039408	0.0095744013324494
LAMA1	0.00932243734709504	15.2155916459628	0.572613113105275	0.0122299258385951	0.178090112864041	0.0112912953609658	357.752920071338	0.00375781598562315	0.177684651212954	0.0198311646411267	1.55979536333512	4.60602570391154	0.022149926200079	0.018172558005796	0.00677075670984729
MC2R	0.00594252655265478	0.0821983504869173	1.40547771680826	0.0115988151924626	0.0180624909744777	0.00833158429721127	226.437895175271	0.00290218495383625	0.0139277126989536	0.0254235423915633	11.0823094290268	0.00389587498470154	0.00785416668229373	0.00562200737954722	0.00732552526288543
DSC3	0.135927691683856	20.6940491079113	0.619664169679925	0.0163011264960445	0.0253418878416809	0.0309057871265975	0.519927574162167	0.00739204186471162	0.0515991922228314	0.0823165360323683	624.615802608905	0.0262626824163678	0.0120410270672511	0.240058797130826	0.0222871286921946
IER3IP1	0.0448623089117845	0.0758312136513647	99.3420512184311	0.0308763266569996	0.00975982558896079	0.0137076611390119	0.827266022563717	0.00899911225186407	0.0201270677833336	0.012511934697524	398.963220794956	0.0142917648930361	0.0338826116205129	0.0210440800589483	0.0212102214468509
SMAD7	0.00800924841210241	0.035363699524441	5.25610905766764	0.00752763908893808	0.0141017000643381	0.013340636063322	149.655254422811	0.00372158575655571	0.0220623282929529	0.0245652381848519	279.470689744963	0.0141939159953241	0.0478918141914501	0.014653516848021	0.00857536924495317
TCF4	0.0127091721939972	0.0340561224811344	560.391511379606	0.0258034616140028	0.00539073818334194	0.0163076508891415	3.93065526523699	0.0153510607776467	0.021683049453787	0.00705064900012213	4.88295590281441	0.00579411673400371	0.204040173731632	0.136521080491394	0.0143571721178652
RAX	0.0141348792011944	0.0294228942118976	13.4849690139511	0.00817488471475592	0.0155079998080646	0.0152886789062517	361.431049100111	0.00602094770784802	0.0145948990558123	0.0179544765680883	54.2413597268448	0.00546017251640298	0.0356355475143128	0.0480937527843263	0.0104865213266374
BCL2	0.0519265134161088	0.0196190891045988	226.355381813914	0.0154569154361467	0.00657650891919821	0.0374339891045495	181.76916161258	0.00319390613688985	0.0625184723138609	0.00512819962785298	6.08859422059013	0.0587068921929468	16.4454656329423	0.0416896600562601	0.00607627112493919
CD226	0.169639561198507	0.0324057823177694	111.917189916631	0.00931018481052079	0.00367020938436543	0.0163675526672291	200.811064760606	0.00313394933497561	0.0082102110085178	0.0049376123121435	5.77521182968867	0.020635477756403	23.5092453444603	0.035221383096794	0.0110001666444869
FBXO15	0.0248537883511402	0.0120382315876737	0.639921079203987	0.00875357987562935	0.00273492365850008	0.00725543830941468	272.792313335034	0.00296188869041949	0.0112817848823827	0.00454671149359923	0.530088521096446	0.0186416519372338	0.0254360099729319	0.00910479043946713	0.00756887844611075
MBP	0.0134783557878812	0.0200304474419228	92.166995526963	0.0106432350103833	0.0136397454131396	0.00888110821742786	141.091340489316	0.00339114986886166	0.00795975093213037	0.0186568395945954	229.152377714162	0.00835373536373172	1.33919927482495	0.0974369748834672	0.00807040238957964
BSG	0.0399023013575158	0.071002114568152	1.53175568134794	0.0139036532091083	0.0150663909579669	0.0177315991411712	3.72905027103331	0.00851917744547339	0.0217491393658618	0.0162287556172796	606.693763018886	0.0104404861749527	0.0353405536217035	0.0195742348590417	0.016675252924381
HCN2	0.00870555055382644	0.0194692434951024	12.6419863503784	0.00928717585733447	0.0130972087804298	0.0116491828495277	202.644140195139	0.00530732865073323	0.00870435534808277	0.0168633966494265	176.523870743724	0.00684430376607743	0.0566448808134908	0.0397218775038085	0.0106055008705464
PTBP1	0.0338073872279685	0.0642999941907341	59.1806722385911	0.0129537167680022	0.0158836891036302	0.0166953464339201	1.60410172596472	0.00688609546623699	0.024876077030775	0.020659412223245	627.381109053468	0.0137857350609093	0.15392773812928	0.0284018894943012	0.017126952680966
CFD	0.0114442996486897	0.0162981485391271	3.76263843676713	0.0144367112824389	0.0076094661264024	0.00745241582954551	62.0813549537018	0.00535366340910689	0.0437926463515239	0.0120425097558451	392.48476682611	0.010890531630027	0.0426811662742081	21.1105042105663	0.0123830951940006
KISS1R	0.0198157775966831	0.0324599733402395	22.5803773516059	0.0106085334445205	0.0110043608547229	0.0128633264598449	343.898463016981	0.00738372304360259	0.0109210557772787	0.0224618074581461	90.2978645111332	0.00533296063789391	0.0373669975330865	0.0238920492545642	0.0102254130698997
GPX4	0.0184222956533199	0.0345174275387795	577.117719990013	0.020661968980574	0.015161202087768	0.0151165828929353	5.00876507086875	0.00712607526012967	0.0354557367652337	0.0174275207119126	16.3474099427565	0.0166427808501322	0.0393039850840868	0.0549725908180688	0.0170155827923602
GADD45B	0.00805434819809023	0.0206216701251066	21.1564825669136	0.0123019265630732	0.00908320194725763	0.0213930482541228	38.124725304194	0.00572697278448877	0.0135969365248656	0.00856472993293909	445.660770664247	0.00587874152355374	0.152981586332644	0.597521039821663	0.00996349399213373
EBI3	0.0142936217118486	0.0301267471166643	15.3280329042012	0.015018501179733	0.00662680879688719	0.0203406695617792	329.922193091859	0.00612265009317077	0.0451066992560679	0.014348170995956	18.1112946230846	0.00841443450954457	19.4343378128417	0.0250696347884588	0.0108562268756322
ICAM1	0.0251548421310581	0.556600684642573	518.895212384131	0.00993630828218706	0.0128756847154625	0.411761980249236	1.48514929196167	0.00510220963112906	0.0223892279021655	0.0172004256268351	4.17044785021425	2.33200332922466	0.0783074091360522	0.0081998475309262	0.0116766195547637
SMARCA4	0.0221761633135305	0.0300057742127748	162.372517634969	0.0168833331174182	0.00988008306257561	0.0155274230666886	0.881102853057956	0.0130034304238718	0.0352393407231081	0.0159223772300725	356.896683968958	0.0165837086266548	0.0684870568944242	0.0517500388892193	0.0105598755427084
LDLR	0.044753485768071	1.73686000560612	0.670413715939069	0.0115162168241974	0.203445541642851	0.113196707072837	0.450886419143952	0.00771174064286675	0.0155455507099878	1.23117900560196	606.067307241211	0.0111567916483135	0.00721524500686027	0.10785921958321	0.0105406744616557
CNN1	0.00886566174835667	0.421009681442382	9.79936034259374	0.0208926791857702	0.00850607464866639	0.0148477738931258	292.323158122075	0.00561612356291954	0.0206909300359934	0.0120048809592115	93.9978276218454	0.00436889041521716	0.0106317447986377	0.201542517792424	0.00842148704487298
JUNB	0.0147105285198623	0.0582307090353015	3.58464066120235	0.0169495860616952	0.0247685611361872	0.0554960213848317	0.727772216372041	0.0118815502492253	0.0144404534672135	0.030346509173	613.112165107514	0.00904884608101496	0.0352046010697529	0.0425417922676389	0.0137849579287537
CALR	0.0216513045549509	0.0786641903857553	77.9974074136619	0.0197312662591273	0.0179117449441065	0.0261364042786482	3.98157159797273	0.00807413773989529	0.0352502654931966	0.0164552229904243	684.790557802652	0.0196970410381981	0.0658154384527246	0.0211079035628181	0.0166359779594714
SLC5A5	0.0112209615981404	0.0284471164620579	0.735513621344584	0.00694099639957	0.011084662109673	0.0124458979795735	398.746655957406	0.00501033700043211	0.0114714246197353	0.0182782430914634	1.35995299906243	0.00582410146418993	0.0167976797559712	0.0173182199960082	0.00808094506954801
CCNE1	0.0358594920459952	0.0399371778762784	18.1497774464894	0.00973156683945833	0.0146413587365251	0.0131430951597717	44.0782690892222	0.00478982371545928	0.0094462758420095	0.0101430761918528	352.070035638363	0.00627398654166769	0.0350685247672561	0.00864547767796026	0.00866631211308682
USF2	0.0219474624994246	0.0332044310494154	318.36229514218	0.0116168311169788	0.0137840498720605	0.0160544285862266	39.7003817992866	0.0063363800236263	0.0137311055779358	0.0187220312433129	203.826817472338	0.00741251034481867	0.668452403479018	0.059501098958362	0.0140843753397348
HAMP	0.0168084290623443	0.0329584459712295	3.6681537938198	0.0101288036644838	0.014840376174984	0.00883627979529737	501.055055438372	0.00757612406520339	0.0193431745582557	0.0113454173543383	1.76849363377734	0.0165639073663453	0.0446455983910574	0.0245066030042324	0.00888414275861656
CAPNS1	0.029872573208834	0.0254118488238505	54.4182362199171	0.0101573978684984	0.0124768113299155	0.017477773035454	5.33591808546533	0.0099485162101396	0.0148053126911303	0.00923971174665277	589.040079084345	0.0116225971381192	0.206511463131152	1.34327104666584	0.0161969184480316
MRPS12	0.0135228175002888	0.0575245138731375	7.74538777671073	0.0220744844218443	0.00831275364946415	0.0142648623880526	4.49269039652882	0.00827491218428491	0.0215967964277035	0.0128514484163914	427.939200430967	0.00625486924273456	0.0239403651980671	0.00907630393214845	0.0170693107950239
CIC	0.0170558347720536	0.0391739292535383	33.3526729771243	0.0074215915043021	0.011002379376899	0.00908077275291522	161.797666532817	0.00901162946827297	0.0129833667591944	0.0176846279852817	284.410222212685	0.00835570068492793	0.0697256639018444	0.0353368603521659	0.00922152182206426
BCL3	0.0188610659385452	0.0348672941503723	300.222975178216	0.018045537099576	0.0166791989446086	0.0253204685467085	201.667761380112	0.00687171925700245	0.0204085807715828	0.0167188612302198	54.9607337115087	0.0146478187691151	0.091263284779085	0.0287052927590905	0.0129839739335609
RELB	0.01048091780472	0.0308621099742835	283.305313526556	0.00908242417343152	0.0213776161119022	0.0162449992541342	171.660808425995	0.00490967747531664	0.01783019660643	0.0192923114796426	6.62914373112696	0.0422095829258741	0.0587683707894864	0.0112540374260096	0.0116291418897827
FOSB	0.0123883905378215	0.0755853479209025	0.187508151484474	0.00861494837602814	0.0242523887025716	12.4631344568905	5.47088435786389	0.0188729008481154	0.0117601540273685	0.0167514594103822	503.441264391501	0.00531443214512116	0.0207144567174981	20.0719187310801	0.00751820703780394
FOXA3	0.0140561438719517	0.0345446569636979	8.26546158455454	0.00679728514435249	0.0164984677545333	0.00981443689304303	332.300071480157	0.0108044423335033	0.0205906572577492	0.0148550008967383	13.4543783004871	0.00666511772768487	0.0209741081449833	0.0128631865760911	0.0105289533478593
HIF3A	0.00834902990939206	0.0329946538660806	2.12867558311942	0.0172365750308486	0.00796302965778686	0.015237442334366	392.66053953525	0.00630866063394103	0.0167678360315915	0.0217054513274193	3.50039157330227	0.00669250239218584	0.0224123400374452	0.0371179374354647	0.0112754334616797
FCGRT	0.0141494107848751	0.0266019191058963	290.094755297547	0.0246256421446317	0.00860542675325988	0.0167674821320403	190.836594190163	0.0130266745385436	0.0516246631832267	0.010175191904325	3.715969962861	0.013893284987243	0.0286784547867085	0.0923438985508051	0.0142098424384891
ATF5	0.0335092063336593	0.0479122033249084	71.1520962140867	0.045682307215679	0.0108218800613108	0.0214018241225916	315.848424336132	0.00598106812007496	0.0723845333618465	0.00897057139725218	48.1548061654234	0.36758326993243	0.0420471956671717	0.00789722186649464	0.0156371623319295
NR1H2	0.0170395059592201	0.0392939575741144	287.432626090877	0.00884805403240803	0.0223215451663565	0.0142696837854325	1.77366915720436	0.00437621730137866	0.0235360688143918	0.0265111096748461	190.172904825534	0.024031743567711	0.27430458041861	0.023650839503868	0.00962499825146158
TBXA2R	0.0109281406239691	0.0468971470215409	1.65548672811997	0.0154847599172954	0.00858584518496355	0.00925791718250524	409.137533711576	0.00616382476432093	0.0177302084629617	0.0144828674101208	11.2496795597291	0.00541052653745886	0.0544347265501995	0.0181869198135451	0.0104024724719537
SEMA6B	0.00961055795118486	0.101849478553665	23.5300750767387	0.0165334364702591	0.0221317246638273	0.0200993748473794	291.250847424499	0.0092945538141138	0.0140258702336202	0.0283923393069607	138.99157743135	0.00375378767198995	0.0227197842405602	0.0210145130997843	0.0231753865530269
TICAM1	0.0212137233822222	0.0291499552841678	44.9731690778721	0.00770824459570873	0.0124100872091001	0.025170041586361	240.223110902342	0.00625104966162869	0.0122942342309123	0.0280035711943535	220.487992614038	0.00933792300174215	0.054170666897648	0.064737040806894	0.00783680733341752
INSR	0.0151674210962409	0.0686524508706464	12.2722724869186	0.126960653928659	0.0100510006691555	0.0313098543503483	0.623408005779558	0.005996368992153	0.577225829488906	0.0176392818797096	440.084753163567	0.0140308002403283	0.0212168189426652	0.0086303486561679	0.0642412303752778
FCER2	0.0133976110359084	0.0250802388921974	0.902954309094199	0.00781212217132812	0.0102174710107384	0.0140280391250691	387.384842003355	0.00404437512943643	0.0142867919935421	0.0121402365534065	3.39267031833796	0.00509123760622267	32.5762265902989	0.030687744939663	0.00903215915305042
DNMT1	0.0579328174569044	0.045869133286581	540.666404434442	0.0151823367546785	0.0160659641384616	0.0172075873103528	0.752522295999821	0.0056189459754334	0.0175680216972956	0.0201583406435931	6.25523498835492	0.00891081323529567	0.0415183304997331	0.014201762046064	0.00984884611687469
DNASE2	0.0297983755538083	0.0587656449712304	286.856462086654	0.0132979706687682	0.0220018785370432	0.00988712264732691	4.53708608978817	0.00483011775181987	0.0330109075475532	0.0181031324299976	227.87438843873	0.016892015712845	0.0401260225834137	0.0108875151187793	0.0178038289170183
KLF1	0.0156140401951778	0.0449833531174795	10.7132605532183	0.013715878858698	0.0176503069375765	0.0117881013354999	394.711813781712	0.00797124622525271	0.02242624031344	0.0220635686013745	37.9041271673335	0.00842046707181772	0.0289456756131877	0.0246203800587975	0.0114084353172996
DNAJB1	0.0540486703542108	0.0421021033234984	6.81382604689365	0.014761342104169	0.015266245357669	0.0671327823264594	0.27726405403932	0.00707173312023074	0.0215025180634181	0.0251204613818524	592.479665653891	0.0328963480566146	0.0246909208741522	0.905136433072233	0.0166411442289547
INSL3	0.0122170396927189	0.0166254430215065	0.897589338835627	0.00563727140371819	0.0116860615288315	0.00743049700930552	424.207125868087	0.00548407003635257	0.00937001800989402	0.00836462970666925	0.599337034896156	0.00604627028593983	0.0892254748970137	0.0258346283161634	0.0052392962099204
JAK3	0.0171947072668298	0.0675780802969249	177.467474430271	0.0193087887457124	0.00903849658519677	0.0265823386929596	225.788050811189	0.00606502707061333	0.0415448809927615	0.0120711434669027	39.5735053337157	0.013339933044889	27.6067378807768	0.0259504058015789	0.015826691418089
JUND	0.0119640284851112	0.026565916701696	12.119592534006	0.0147343488436903	0.0192429915188772	0.037426659307724	1.47080351342385	0.0101908522238247	0.017866877220601	0.014788837110072	521.047797184473	0.00982512075115403	0.105144720934037	0.0631129257309906	0.0127960623626848
COMP	0.0083853700868728	0.0495563626591437	7.16789246579011	0.0117742971987545	0.0127912694671571	0.0112232010568559	232.766115403877	0.0107564128805858	0.02722194293833	0.012497203936809	188.739307777984	0.00691237537049959	0.0156624527064306	0.0162176406924833	0.0199127853163309
CEBPA	0.0115956055604889	0.0243981590946479	2.9141505817271	0.011564007371705	0.00643560271486648	0.00939788260361622	0.900726531635975	0.00595257747090503	0.0141129919916463	0.00954406864696119	421.246226101464	0.0067244258245186	0.0371371841751832	0.0431383619130785	0.0101995179347476
AKT2	0.0209988693766863	0.0425963512602313	46.9597558698888	0.0104351444483028	0.0164660498911641	0.0161461544400736	1.8911906222087	0.00681291290975553	0.0169374524588556	0.0181193169210024	516.338673178625	0.00948386498331444	0.199470434821663	0.0297138584295254	0.0110619313726936
TGFB1	0.0100484777783617	5.0566817519485	250.442189507233	0.0126943183641196	0.372389818999007	0.0182499259754817	7.77983857026415	0.00590111452505376	0.0130085698333706	0.267868909571578	235.20113957627	0.0090348492239225	0.802764647621243	0.00959497201293183	0.0166698618474316
SIX5	0.0151084782345424	0.0546727047694623	17.8278747048921	0.0111664607722082	0.0119980844526636	0.0201950407499643	305.918677497557	0.00596792996303954	0.0129396149665461	0.0170996019175306	132.736936521672	0.00745861846011435	0.0244177405941088	0.0196511689703094	0.0114636850277324
BBC3	0.015069627216798	0.029874331248192	17.9291111460873	0.0109657002348374	0.0152452569125159	0.013231259100916	307.136151537055	0.00521309210316054	0.023221524095595	0.0131636406823557	165.577322686329	0.00896796096861607	0.0343440271925697	0.0321953611725562	0.0134269777193945
RRAS	0.0100574510543043	0.947067233987332	102.355476118204	0.0086996728140524	0.0938950840169071	0.0244936381579746	6.21138676147228	0.00367627564641884	0.0116963262977792	0.0265150453729291	476.556928124941	0.0196762978877801	1.42193099225449	0.012581131530021	0.0141822438721162
TNNI3	0.0102839311516847	0.0337939088342024	7.76079433314444	0.0115167517962025	0.0147415658250228	0.0114841754484038	332.574887375291	0.00461648281146111	0.013560145065987	0.0184234728300093	19.8038930861818	0.00500172846686629	0.0266317618750169	0.0185933844086026	0.0225266274972915
IL11	0.0206364256252416	0.206503584896177	5.46032477789949	0.0100811264746158	0.147880034817323	0.0737512084190574	408.413322356615	0.00607258677237786	0.0107291328375744	0.114345288588612	67.5483346026045	0.00550725946592662	0.0211272595677724	0.0157736673290238	0.0142414677870688
PEG3	0.00962229552989646	0.0249434541037625	0.133406117727513	0.00937943414727546	0.00711927807814959	0.0119093058909325	361.851166700137	0.00431237619748418	0.00712517652286047	0.00808745281379848	0.828320294656058	0.00565475551251794	13.084551620987	6.15036555440336	0.00493000125964786
OXT	0.0158001845640062	0.034550753488144	16.5521521902034	0.00848702849557557	0.0182799253024646	0.0156669039420722	345.919435024718	0.00691292220867556	0.018562317044055	0.023813937347875	92.8279708639844	0.00559048798328574	0.0384138491964039	0.038002884016026	0.0104520030044508
PRNP	0.0140686121023253	11.3521840238781	1.99552243207857	0.0137719738004049	0.21611544142605	0.0390309738754509	1.11834291259578	0.00448984673603739	0.0233448330520769	0.840573196969845	657.055113987601	0.0100749384654643	0.043529298900893	0.0207978484680765	0.0268444866558577
PLCB1	0.00519470546721446	0.835474745216274	0.759587322604684	0.255532154174147	0.0202807429318816	0.0219735998420995	2.56151519247306	0.0363411189514554	0.100159895846458	0.0062847360287219	426.762062005918	0.00726618318835708	0.00708941359585049	0.0240777586504463	0.0205763474736658
PCSK2	0.0114867423390148	0.019680735529253	0.438734141436266	0.00898254238731768	0.0065776452554076	0.010863740699701	362.00321027661	0.00396451216499901	0.0128407259746805	0.0116956349135502	0.665634938961323	0.00679216421445169	0.0158081564550218	0.0180185452713088	0.00853449887276021
HCK	0.0143466074193242	0.0388058809418394	252.651908308257	0.0123300383915459	0.0104109180677531	0.0200506068699576	193.787453197998	0.00638305453199806	0.0871023157454219	0.00676112126553833	32.8359328181735	0.290754241831448	8.22136390280916	0.0264328769284749	0.011007016172305
DNMT3B	0.0109660678859164	0.709278499034945	7.9028652624441	0.0082653415540387	0.028250848226742	0.0122511884638522	258.611269987124	0.00574380328753662	0.0142141968918775	0.0760420154786991	126.776223477992	0.00841505432590341	0.0102769321061961	0.00731695532782818	0.00554444709992461
PLCG1	0.0137304206828526	0.0494453356556181	96.6655923121523	0.0125527023451575	0.0139174343373558	0.0110464179081014	1.29204774510257	0.00846798967508656	0.0164763937635849	0.0243308177616078	427.074684871786	0.00493622194234128	0.685747405065365	0.0183627868483996	0.0123538072077088
MYBL2	0.0144847789576792	0.0350232236114482	498.641165408557	0.0066034292268339	0.0203738030706775	0.00846948203240547	12.4540851829558	0.00514319375667829	0.00660311200903714	0.0233794362195437	14.3986667540204	0.00403428093823129	0.148911119037134	0.0133143117992997	0.00761898031171136
MMP9	0.0278333415669463	22.1037892186838	174.328404732114	0.0253850654241186	5.69171746284004	0.0176285708282565	264.26619211337	0.00862328175564503	0.0309637898735935	0.00782187811347442	42.7528012255947	0.0933314104566271	36.4697247268229	0.0101332828321655	0.439311191230181
CD40	0.0180239842516652	0.029673499761909	92.0958424825449	0.00743419063450271	0.0075466326296378	0.0139669964857669	117.224212123059	0.00297419334413724	0.0187886689487692	0.00532184783111381	161.003712258825	0.0901845745352246	17.6072612816036	0.0103209010775695	0.0174286198405023
CEBPB	0.0197220977231049	25.601826110529	8.73596346426212	0.00706115410970389	0.129911323542929	0.0197656835276938	0.836860068527184	0.005304158200684	0.0131905876662014	0.0451316517016066	508.142448157945	0.00697225536717711	0.0936037995644029	0.0252436908830633	0.0200237469166894
PTPN1	0.00862200233808593	0.10882827105245	431.930308742383	0.00966004267375949	0.0938101793330336	0.0171747386046363	2.09634002210132	0.00587568671722338	0.0121616800922388	0.134233748194635	82.2536163742961	0.0101622638725925	0.710996989904223	0.0129893897443131	0.0151028652222698
TFAP2C	0.102919730677378	1.98414197528271	0.141375467675616	0.0398572791015592	0.280552418126565	0.0286650651682848	0.10971608769515	0.0104357213810548	0.0664670836375028	1.56990981861978	440.50260334062	0.00321326750495347	0.00456936100165895	0.163638814435001	0.0615552593925851
GNAS	0.0123711281650766	0.0361173718485648	102.055362157827	0.0173058627875733	0.0126485371141627	0.00942970768597669	6.4560165895915	0.009695929130429	0.0207195369089327	0.0204924748166789	520.992378089083	0.00870224376600777	0.233402188173795	0.0426193773447295	0.0132859615716236
ADRA1D	0.00778249130638713	0.0772192524355308	4.73424082129053	0.00681267321689524	0.0131288122022058	0.0118760359658062	307.963793080408	0.00721127847391997	0.0131218982618347	0.0336892420805137	74.7945324360804	0.00834313145481554	0.0152063815454471	0.026920738641324	0.00813081600817669
PCNA	0.061906315400277	0.0896974808316831	489.165834623577	0.0138107799388559	0.0142203705894783	0.0106342677360881	1.20601183320162	0.00803127994533587	0.0457928481967222	0.0227454978106838	30.1980296213369	0.0164406245624475	0.0124594306289232	0.0140160648647742	0.013489978019567
PAK7	0.00842835530516913	0.0566628343791037	0.611999689884132	1.14205980775177	0.00760055969171956	0.0182911838798884	345.297642220674	0.00542276943232263	0.132576415638832	0.00794834035649532	1.72536234068315	0.00458547664426129	0.00829277844191882	0.0134516423726409	0.00501216904700869
JAG1	0.0157940089801199	22.622124661551	1.25519412330801	0.0100066231824458	0.0449361811798832	0.0158166697808285	1.60363077482756	0.0157138123308592	0.0265770930682301	0.111831854235828	597.668988565994	0.00884654254996595	0.0158773312536471	0.180460136442223	0.0115330110693703
OVOL2	0.00720506520490148	0.0281115309974855	1.16150849464613	0.0111203550897145	0.0131637749276089	0.0102207203723987	80.1431175426859	0.0096536562889962	0.0302884829970696	0.011799818304013	353.207335571664	0.00859231896494796	0.0103698031493393	0.0344590989522625	0.0376785360095649
THBD	0.0172994038060709	4.07877479543119	20.9516930169128	0.00672242740322918	0.0742528574951225	0.0152901056447256	24.3933083008988	0.00498752714659085	0.00572314683736302	0.163805762137581	495.885335171845	0.00262869993849641	0.0238216457787271	0.121264120709548	0.022715307611638
E2F1	0.0631206798373257	0.0490221436225968	104.422337916537	0.00911915462528439	0.0109562136453443	0.0129185086022201	171.507447256879	0.00510552694681373	0.0228301590246395	0.0130021077267152	204.370259592928	0.0230779231503958	0.0334478262389511	0.0144491045833731	0.00891765873703219
RBL1	0.50161006124966	0.0285536821101382	407.116776713965	0.00575625807572231	0.0171319804323432	0.00856343252406716	0.491850985077838	0.00337654930382462	0.01595480322334	0.0173722902335265	2.73109071831962	0.00748611657667659	0.0151962042739136	0.0207710202219234	0.00891306533139121
MAFB	0.0113214796683319	0.0774807493881482	2.07796774144604	0.00764342162606273	0.0239512245826768	0.0095933926351682	3.92058501268902	0.00383481102497549	0.0062817259410493	0.190870723202267	476.836983331641	0.00446220186622554	0.0402802620717098	0.0424222404896096	0.00892682411883365
ADA	0.027845572954843	0.0417199734223587	374.418020904975	0.00623074865077857	0.0163899081164516	0.0159753725128164	101.0881694262	0.00567426270307699	0.00903862789456709	0.0126285898817587	50.9182162789674	0.00725098299147587	0.221685284666888	0.0148094567572134	0.011722047311673
SDC4	0.0630695084250545	1.75645219737902	1.12467116106504	0.0090892092022269	1.34719856855143	0.144437898630397	0.715999259182244	0.00490549698726687	0.0126554351149975	0.496301396635694	587.966094789828	0.0891347537917185	0.0182708306528843	0.0167463099860423	0.0247550032809746
B4GALT5	0.0780646331370949	0.037937915155092	3.92026599755584	0.0406215967891544	0.0129202082991451	0.0111789651831127	0.393804555637688	0.0124230617054783	0.0367041213119194	0.010905981428252	587.6007901467	0.00542234664863731	0.0234184777080207	0.239859092707956	0.0259563031748114
CYP24A1	2.26347936629693	6.29456527991607	137.620093625136	0.00218552095650483	0.0988652589305218	0.0449971091976042	168.905867938922	4.98609659818587	0.0075789858553895	0.0107527912196784	38.0267574426298	0.0129950560347166	13.4006088661353	0.0235466692950505	0.161481278896827
BMP7	6.74578176013252	0.0390333565060301	0.580842622373148	0.0682579460303567	0.00754706068263672	0.108069574270995	4.91051254259615	0.149899471246919	0.0803405428248809	0.00996562621759919	447.888530244517	0.00515919921375407	0.00615841959375134	0.10255629252551	0.00693468580472615
GABPA	0.0163242342613863	0.0261034947645016	510.302932566853	0.0125825797674689	0.00834929199449599	0.0134822582772805	2.92165440706809	0.00777083007545735	0.0125028048714205	0.0225663264855597	9.82091553951578	0.00776599557723892	0.0832372740647941	0.118273993280584	0.00589433481620576
IFNGR2	0.0223469506754358	0.131352165976729	447.494965205423	0.0108665628010276	0.0403973468164075	0.0192959125997618	3.72958930207919	0.00674225742820536	0.0156604613994027	0.0395052712004653	125.60575387754	0.0178868297413488	0.0468468266457269	0.0184374473608959	0.0133522670693073
SIM2	1.87615627235838	0.0105041000498012	124.428819014746	0.00967727843281426	0.00839821183281702	0.0456411448700179	170.039226158719	0.00412357501808703	0.023787589635747	0.00794570882171331	150.937160796485	0.00968680397564904	0.0584283224209266	13.1952377349335	0.00448701629124726
ETS2	0.209283837607191	24.4617413570282	3.73360110154338	0.0289083507363762	0.0656775549163256	0.248946616082386	0.500264114067885	0.016248376818599	0.0120800239487616	0.150697560975081	555.5858609357	0.00868400581646063	0.0149172050894503	0.0518076694854117	0.022865295082811
FAM3B	25.8664254628713	0.0209976230113748	5.04004492630562	0.0244168638950843	0.00997766088332588	0.00659739400960216	313.096807173673	0.132242678426521	9.42731794337024	0.00785734388231696	2.38115280911816	1.2113076128221	23.4691647842107	41.7766008436723	0.0460895072479894
CRYAA	0.0140560433230625	0.0739986240821703	7.57511898836966	0.0143847123417202	0.0177406206894179	0.0136667662959293	437.253852677219	0.00881903962132507	0.0201617009441477	0.0136462821112736	23.1390008913576	0.00427982806010244	0.0396462145171515	0.0174782553494992	0.0168569312905769
APP	0.0393351249707383	24.3711455519829	9.47287607073511	0.0175164586122075	0.0299321294537474	0.0254902095169131	2.3998346877079	0.00830231133352518	0.0275715906130651	0.0362750603901034	635.208099248308	0.0152348635566254	0.0280684237800363	0.0234000118282334	0.0301946420692931
ADAMTS1	0.00762609724720956	0.843294083674105	1.75139195139502	0.540391115019164	0.00563747027751263	7.23577887185318	36.7299590155968	0.971224266036271	0.0355595331019335	0.0145085169653829	390.54715805434	0.00425471836004833	0.00821505806437786	5.65568700652786	0.0156634278949433
CCT8	0.0149495014223985	0.0190668914792527	39.6636593471198	0.00579559980871902	0.00764820188511701	0.0107073502152257	11.8051630876888	0.00737341971356029	0.00938271150385519	0.011209297795746	363.848322084957	0.00885121486228751	0.125965271304381	0.02300871054417	0.00706735200481522
HMGN1	0.0161025164236559	0.0332781120675892	26.9684723762626	0.0117465118096779	0.0088213485595099	0.0210110111658143	427.905151141446	0.00747632979348663	0.0155593345694704	0.0165623653571108	35.1624262058735	0.00794183065464457	0.0725017842737806	0.0292471395495972	0.0126752925371117
TFF3	0.00590728418126333	0.0263938215043377	1.9924462031109	0.0597448427769608	0.00661110781926373	0.0135375896301005	376.391168634653	0.00617553021834825	0.0285341151646407	0.00718480267926944	3.10457131537084	0.00544690360444093	0.0462574394889328	0.484351032001576	3.78216451818885
TFF2	0.0200791109681972	0.0393942976749528	7.06357315844086	0.00925957142519022	0.0118650752450359	0.0133905409144081	335.767359069919	0.00511937617836458	0.0157004554860506	0.0163863733146505	11.4558553760938	0.005429741618437	0.0214214114242381	0.0186425187982184	0.0110392796849123
CBS	0.392019552467865	0.0321807285413804	159.194328632161	0.0146307846105338	0.00995906832938026	0.0161674080248854	117.849638843548	0.0139627579578396	1.11290473766849	0.0065862819930856	158.083589881828	0.125407553510673	0.0142002515761725	0.00863371789401307	0.00684339724675463
SLC19A1	0.0105026463902753	0.0457235068046133	21.1180213317585	0.00974988863817457	0.0172661801203569	0.0142493862774596	232.481759157222	0.00470478515941382	0.023387665296684	0.0261524080623877	232.400591371011	0.00757533180933569	0.0353345628777414	0.0133739244119944	0.0125881876211097
USP18	0.945754966886417	0.0751619503252512	15.2549590235883	0.00665419769611801	0.0114488901655561	0.0201479321974082	155.656904346356	0.00529225441209244	0.0209098197453468	0.017158407651063	337.455519237475	1.49136548193417	0.0229208019477436	0.00946878430095797	0.0177726315397607
MIF	0.0197187927232572	0.0706748374440409	2.23997768439534	0.0162205678969077	0.0261861875754552	0.0123815890707681	2.84845297179674	0.0104389456496477	0.0192565262945184	0.0245016380487616	631.979122245365	0.0123348459286219	0.0250144264571423	0.0183592215338608	0.0152493701864247
DRG1	0.0187694382642517	0.394193304863509	440.142916512564	0.0261774259810491	0.0712175275278523	0.00904291933729083	0.129585073596429	0.0112714993673685	0.0830802035763989	0.178410090407582	42.4242703539008	0.00699176787804532	0.022437864891004	0.0174147601470148	0.0202334990701132
TIMP3	0.0112725646191534	48.2495822548986	155.935635721819	0.0211588573296375	0.253613475752686	0.00817237522461629	279.110095182714	0.00629849858388151	0.0108473682787505	0.023844341119521	79.0312136338869	0.00739333705285702	0.306749463587744	21.8834355225066	0.0209300043461627
HMOX1	0.00791286934650604	0.0371234893774628	270.072421750315	0.0107385678117199	0.0227922313946364	0.00956917140250826	183.346730410314	0.00639992040525055	0.012260085073453	0.015784016445312	31.3653616102107	0.00928065550355663	0.309467208779275	0.453164621228287	0.00889123253011889
APOBEC3G	0.241484980161977	0.0418624552269297	437.294818644077	0.00720351189172805	0.00819583062672293	0.00890572698942959	22.6080419954692	0.00314324400007023	0.0161229891652508	0.00648034379481009	3.93482329793986	0.0280762749632577	13.2339470207033	0.0123343071648829	0.00976154264519493
ADSL	0.00817673851675713	0.0583468293039842	132.32826448802	0.0204258183486903	0.0263010864066661	0.0119023979349295	6.82699708492511	0.00626450563409289	0.0387566080731339	0.0220489002259783	358.74640992884	0.0090911158459813	0.225569408004015	0.0143892942902061	0.0225021148000262
SREBF2	0.0214361325636474	0.0200266574295042	24.840025976456	0.00597970294831779	0.0204592982073906	0.00654848344180855	1.77003881109325	0.0064203190159379	0.0158710606264239	0.0218474343400592	521.752681607681	0.0139453688479326	0.247041792581139	0.0345609764555209	0.00882348072105654
BIK	0.00804660152597003	0.0253560565367277	19.827714606879	0.0236857235502985	0.0244071493469666	0.0211434696421292	191.196270002467	0.00535384051234128	0.0551721819360471	0.017251841252702	189.99383435816	0.0109448359347936	0.0259424181311051	0.0117716253137362	0.0483654986770986
PPARA	0.0169731242246582	0.0298913663553043	16.6832119577085	0.0067186104264941	0.0178839764078034	0.00862418787862554	13.9325581240995	0.00266113424419207	0.0178503801244376	0.00847952073323129	429.108767252634	0.0182587545384996	0.0450856336323743	0.0183622393142698	0.0107850166910437
MOV10L1	0.00892830482868302	0.043518582837563	0.396173595880214	0.00526773903684276	0.00777855409679242	0.0121418468916834	304.722797458298	0.00356538065328539	0.00825397998164358	0.00712483389745474	0.697890510939335	0.00467038683765413	0.0141710941226964	0.0122615332554073	0.017026982698108
SLC25A1	0.0142090289584136	0.0256681338184036	2.50583491485773	0.00844671646412603	0.0233414961634001	0.00980020028392838	1.73925924392121	0.0081805430210546	0.0230364807357415	0.017173357086457	514.45703076702	0.008582176898497	0.0318643965515398	0.0284713449746418	0.0132878410169851
OSM	0.0113054061131509	0.533302945693439	6.51049463201654	0.011720120499013	0.0787648748687316	1.36344737486322	295.921394233902	0.0068849974641032	0.0121373987157921	0.0515466154412425	67.4275903834074	0.00731917240057187	0.00971299478325566	0.00620194555174067	0.00507245516041103
PDGFB	0.00577103398157551	0.318665666287496	1.35587664245797	0.0388731305663082	0.023238389374364	0.0433603521264846	59.3336755903174	0.00807456685205436	0.0292098066394178	0.0251234440239995	327.549502993349	0.00673554026176921	0.0103331719442454	0.0150214745934041	0.0152126469870229
CERK	0.00950003828855935	0.0356426512196465	421.509644153855	0.0203726652078666	0.0110702175667025	0.0103902530276873	41.9597758807658	0.00794774980356683	0.0469345697295295	0.0172636424399334	68.0926363635434	0.00986308036566628	1.30573236877909	0.0283885479208241	0.0119419083653127
MLC1	0.0192165220597253	0.0458091749518925	2.15522382673654	0.0072433533335832	0.0110957109022281	0.0202027175271978	436.176463783622	0.00532332789192955	0.0153866112042553	0.0136303601385482	7.9352712166522	0.00815523830892296	0.0371076867177984	0.026774345195439	0.01375344439783
GK	0.0172759221204281	0.0378414350903946	385.05323470955	0.00773705426319979	0.0172288348306511	0.0294188573218347	25.0252426390746	0.00613242582892654	0.0120577622175701	0.011676561636027	70.0542089643742	0.00847741444970696	0.101796978463393	0.0395682456145515	0.0105692154746545
MAOA	11.4154181763994	1.75681556727572	0.326585352610074	0.010402617528663	0.0549113672533234	0.0118361357031013	50.763149515265	0.00662912063260379	0.00908518885736781	0.0105869055228506	391.84139523404	0.00228941433738267	0.0139098651040822	3.51427090295384	0.0318518750836512
AR	0.01564562546502	0.0142476690712837	11.5704236531261	0.0120445228308729	0.00820892164358455	0.0218825233273843	357.258889691893	0.012602526521186	0.00986351406126639	0.0124620324528765	11.9449621584582	0.00740492481670938	0.0690190861595416	0.15680008789135	0.00824081044031356
EDA	0.0152642344815193	0.0409896670206634	6.26068567682533	0.0056246514463082	0.0155699102753172	0.00655373264195581	306.675767612966	0.00544905080033578	0.0088232451818412	0.0165515889566772	13.0969155909949	0.00516803585970437	0.0195929770325094	0.0137077197461661	0.00847480254945152
PGK1	0.0169104494762495	0.0658841132599784	56.3109976995415	0.0157129742757169	0.0155383783705763	0.0234320550299903	46.2156631506592	0.00865950066703356	0.020588284730515	0.0405532738490774	693.440569118957	0.0168690925195498	0.162131302129194	0.0404772423647688	0.00995255488545565
RPL10	0.0098630101077773	0.00934240093812958	0.0729507308213252	0.00436319527162665	0.0092678564844116	0.00952752777280029	417.006959352123	0.00543723276614066	0.00709062299917645	0.00821418289097374	0.19553585891077	0.0137944817160944	0.0630588721444791	0.0436675415752953	0.00333210727979764
NR0B1	0.0108428271796663	0.0249187896638478	0.221932382982639	0.00708120324254574	0.00508570994414309	0.00797030315741711	321.652230903921	0.00320439657602117	0.0112867596833956	0.00921018729637157	0.679891712127033	0.00700757011036264	0.0109267425968431	0.0134784451585057	0.00504374294495745
DMD	0.00509388222926703	0.0290582161689292	33.0773118330211	0.0164957290093547	0.00553055077244123	0.00557324217865098	209.751432852597	0.00336857419940987	0.0146600635204743	0.0110069600215464	64.3721477656011	0.0189814161761257	0.0300043853209734	0.086145979409189	0.0345221576344781
ELK1	0.0174919005073566	0.0545704672483903	9.4954682714401	0.00990476105909806	0.0138179369759224	0.0127800333170079	75.3668340656187	0.00595006461120285	0.0155078300564818	0.0161663397626926	423.296219429083	0.0112298287277014	0.062130038475993	0.0220736244937465	0.0133643318187587
RPSA	0.0172416253817953	0.00894819438623457	0.115358580264724	0.0054305107917569	0.00428674900437572	0.00386659183148642	401.847756972465	0.0103410985533801	0.0123363020551812	0.0118758781615295	0.161527672754644	0.0149629452719758	0.0401860818621072	1.31298187849804	0.00954002863665693
ESX1	0.014822817687924	0.0449094486845162	0.928475066160543	0.00703010192535896	0.0096558049635339	0.0133421567520538	323.948008579039	0.00417929102436358	0.0148967028279866	0.0113816050420131	3.11870887595957	0.00502282924551454	0.0132334575830139	0.0130941978407785	0.0108600261235288
TSC22D3	0.0144421969633833	0.0413668102049312	481.953127207496	0.00741967467876828	0.0161125837605883	0.00929963113973434	12.2491611066202	0.00795639574757308	0.00702846327536019	0.015418173449552	59.4954993383415	0.00763838169179489	0.484270620169679	0.639969641848728	0.0551887591114498
ELF4	0.0302824869711895	0.567120944096169	83.6327220988988	0.0131075326105982	0.0469281748101976	0.0157765114822062	0.213495371478568	0.00655881458161645	0.0348631269903973	0.144800744026816	394.818069314802	0.00885558614185079	0.0911844565390998	0.0126755387669381	0.0175188114825691
GPC3	0.00837195048828709	0.150063469470407	116.026150030853	7.08386958477188	0.0290419409884202	0.0588322444924826	265.383697188281	0.0148954494184708	4.86711195382947	0.00780408250685047	10.3934688130598	0.00297079755424939	2.90059623910067	22.56606741439	0.0267483967276151
SOX3	0.0151708439691131	0.0288268919142216	1.94966687617905	0.0106004653023909	0.0100639524280437	0.0184058079451921	250.115373261955	0.00525862748829808	0.0176411408473939	0.0105813767425928	209.157801804368	0.00757347657853819	0.039310773385603	0.0317887159871815	0.00916863447521059
L1CAM	0.00815238655068525	0.116743797869975	11.4209614825719	0.00583927163412659	0.180676032872914	0.0111586887412039	327.945081449165	0.00498321915188956	0.0140559527548991	0.0313902225102434	65.3202484459588	0.00788523496431559	0.0354775362534219	0.0163356771905014	0.0136338721545771
IRAK1	0.0146688198647103	0.0352225431782629	2.85041874716908	0.00995237368470372	0.015495062080664	0.0088766527983622	8.65115343759136	0.00499953381689754	0.0190440516326209	0.0169593215376103	499.745042735553	0.00504782580588732	0.0449178190335855	0.0203705322452362	0.0123506051895785
G6PD	0.0129248528316283	0.0293626087784659	0.663917142984221	0.0159145596388534	0.0145297716789041	0.0124894133819434	0.762802480563061	0.00740962552878446	0.0405433609597257	0.0170558338300528	554.920556963938	0.00681460311080498	0.0466126102656013	0.0710181172554255	0.0132000829575088
ADRB3	0.0119457946403644	0.0155249737552941	0.0714502617268265	0.00468897652047831	0.00572262314253894	0.00785234716878171	414.526265667082	0.00512314001663312	0.00417998103582903	0.00811578208807035	0.177911725283222	0.0150274542125471	0.0165722773992766	0.0168669947313408	0.00388165760700826
WNT7B	0.0422330665022277	15.4966807148942	0.107307191914436	0.0171867354485454	0.056044714408462	0.0255561232811272	7.58662340819621	0.00530949344163993	0.161430274564653	2.51681049654126	349.497992889761	0.00294950916134194	0.00558399661953995	0.0268136641451463	0.0179405364654691
