# Supplementary material for: Preferential Activation of the Hedgehog Pathway by Epigenetic Modulations in HPV Negative HNSCC Identified with Meta-Pathway Analysis
Source: PLoS One. 2013 Nov 4;8(11):e78127. doi: 10.1371/journal.pone.0078127 (PMC3817178; doi:10.1371/journal.pone.0078127)
Supplement: Methods S1 — R code. ZIP archive containing R code used to for the analysis in this manuscript. The README file in the archive describes each of the files contained therein. To fully reproduce the results, the scripts should be run in the following order (1) Preprocessing.R, (2) RunMEGAPSReplicateThreshold.R, and (3) Postprocessing.R. Note that the CoGAPS analysis and associated gene set statistics are stochastic algorithms, so results may differ slightly from values reported here though qualitative results will remain unchanged. (ZIP) [file pone.0078127.s009.zip › CodeArchive_S1/GAPS/ExprsTRUE.MethFALSE/NormalTRUE.HPVPosTRUE.HPVNegTRUE/nP15.nIter50000000.SigE0.10/AResults0.8893810220.Diagnostics.txt]

Diagnostics for A created at Sat Jun 16 15:41:12 2012


number of genes: 892
number of samples: 69
number of patterns: 15
number of burn in steps: 1e+08

Initial chi^2: 6.1548e+06

Iter	Burn In	T	chi^2	number of atoms
0	1	2e-08	6.1548e+06	1
1000000	1	0.02	100809	1061
2000000	1	0.04	71750.5	1099
3000000	1	0.06	58969.6	1116
4000000	1	0.08	51092.3	1113
5000000	1	0.1	47469.2	1122
6000000	1	0.12	44363.1	1149
7000000	1	0.14	43613.3	1201
8000000	1	0.16	42480.4	1172
9000000	1	0.18	40358.9	1175
10000000	1	0.2	39310.7	1180
11000000	1	0.22	38930.1	1178
12000000	1	0.24	37515.6	1222
13000000	1	0.26	36979.6	1241
14000000	1	0.28	36975.3	1230
15000000	1	0.3	35708.1	1196
16000000	1	0.32	34750.2	1253
17000000	1	0.34	34423.4	1256
18000000	1	0.36	33993	1263
19000000	1	0.38	33768.4	1229
20000000	1	0.4	33235.6	1267
21000000	1	0.42	32878.1	1286
22000000	1	0.44	32142.4	1303
23000000	1	0.46	31854.5	1275
24000000	1	0.48	31469.4	1334
25000000	1	0.5	31118.5	1318
26000000	1	0.52	30983.3	1331
27000000	1	0.54	30660.6	1363
28000000	1	0.56	30664.5	1376
29000000	1	0.58	30273.2	1401
30000000	1	0.6	30191	1381
31000000	1	0.62	29101.4	1453
32000000	1	0.64	27956.5	1485
33000000	1	0.66	27421.2	1535
34000000	1	0.68	27023.8	1563
35000000	1	0.7	26769.4	1534
36000000	1	0.72	26819.1	1569
37000000	1	0.74	26362.8	1587
38000000	1	0.76	26303.2	1619
39000000	1	0.78	26159.1	1548
40000000	1	0.8	25525.6	1653
41000000	1	0.82	25279.9	1659
42000000	1	0.84	25054.7	1645
43000000	1	0.86	25054.6	1689
44000000	1	0.88	24894.4	1716
45000000	1	0.9	24663.5	1774
46000000	1	0.92	24712.2	1747
47000000	1	0.94	24570.8	1686
48000000	1	0.96	24146.5	1799
49000000	1	0.98	23998.9	1803
50000000	1	1	23748.1	1791
51000000	1	1	24094.7	1787
52000000	1	1	23885.3	1829
53000000	1	1	23883.3	1824
54000000	1	1	23953.7	1795
55000000	1	1	24070.6	1799
56000000	1	1	24031.1	1812
57000000	1	1	24010.4	1810
58000000	1	1	24031.4	1772
59000000	1	1	23824.4	1808
60000000	1	1	23862.4	1815
61000000	1	1	23645.3	1821
62000000	1	1	23690	1824
63000000	1	1	23795.9	1809
64000000	1	1	23663.6	1861
65000000	1	1	23748.6	1791
66000000	1	1	23418.6	1852
67000000	1	1	23851.7	1819
68000000	1	1	23748.7	1793
69000000	1	1	23908.9	1818
70000000	1	1	23785	1832
71000000	1	1	23641.1	1831
72000000	1	1	23748.4	1782
73000000	1	1	23782.7	1809
74000000	1	1	23856.8	1788
75000000	1	1	23799.5	1803
76000000	1	1	23631.1	1852
77000000	1	1	23825.6	1835
78000000	1	1	23660.8	1816
79000000	1	1	23744.2	1888
80000000	1	1	23893.9	1821
81000000	1	1	23904.2	1805
82000000	1	1	23683.4	1817
83000000	1	1	23861.6	1792
84000000	1	1	23534.5	1854
85000000	1	1	23691.5	1876
86000000	1	1	23815.8	1785
87000000	1	1	23477.3	1847
88000000	1	1	23717.3	1804
89000000	1	1	23537.3	1823
90000000	1	1	23646	1778
91000000	1	1	23466.8	1855
92000000	1	1	23528.1	1869
93000000	1	1	23640.1	1829
94000000	1	1	23429.8	1870
95000000	1	1	23489.4	1874
96000000	1	1	23541.6	1860
97000000	1	1	23694.2	1843
98000000	1	1	23322.5	1851
99000000	1	1	23600.1	1844
100000000	0	1	23647.6	1834
101000000	0	1	23546.6	1836
102000000	0	1	23540.8	1860
103000000	0	1	23472.5	1796
104000000	0	1	23467.3	1812
105000000	0	1	23598.8	1864
106000000	0	1	23495.8	1884
107000000	0	1	23508.2	1839
108000000	0	1	23460.8	1898
109000000	0	1	23598.3	1830
110000000	0	1	23532.1	1857
111000000	0	1	23593.1	1851
112000000	0	1	23653.6	1871
113000000	0	1	23596.7	1842
114000000	0	1	23677.9	1875
115000000	0	1	23532.2	1845
116000000	0	1	23413.3	1897
117000000	0	1	23599.9	1853
118000000	0	1	23579.4	1859
119000000	0	1	23335.3	1864
120000000	0	1	23610.5	1841
121000000	0	1	23539.4	1822
122000000	0	1	23633.2	1819
123000000	0	1	23646.4	1842
124000000	0	1	23506.3	1844
125000000	0	1	23819.7	1874
126000000	0	1	23634.8	1800
127000000	0	1	23286.3	1812
128000000	0	1	23675.3	1816
129000000	0	1	23405	1868
130000000	0	1	23519.2	1832
131000000	0	1	23490.7	1828
132000000	0	1	23747.6	1788
133000000	0	1	23573.2	1816
134000000	0	1	23379.6	1827
135000000	0	1	23520.4	1853
136000000	0	1	23670.1	1867
137000000	0	1	23488.8	1854
138000000	0	1	23533.5	1835
139000000	0	1	23563	1822
140000000	0	1	23698.1	1811
141000000	0	1	23636.3	1840
142000000	0	1	23483.6	1820
143000000	0	1	23583.4	1831
144000000	0	1	23752.7	1839
145000000	0	1	23595.7	1806
146000000	0	1	23505.2	1852
147000000	0	1	23294.7	1857
148000000	0	1	23436.2	1838
149000000	0	1	23557.6	1821


Summary
<number of atoms> 1840.84 <chi^2>: 23552.734 ; chi^2 of mean: 20444.6931599945
