# Supplementary material for: Preferential Activation of the Hedgehog Pathway by Epigenetic Modulations in HPV Negative HNSCC Identified with Meta-Pathway Analysis
Source: PLoS One. 2013 Nov 4;8(11):e78127. doi: 10.1371/journal.pone.0078127 (PMC3817178; doi:10.1371/journal.pone.0078127)
Supplement: Methods S1 — R code. ZIP archive containing R code used to for the analysis in this manuscript. The README file in the archive describes each of the files contained therein. To fully reproduce the results, the scripts should be run in the following order (1) Preprocessing.R, (2) RunMEGAPSReplicateThreshold.R, and (3) Postprocessing.R. Note that the CoGAPS analysis and associated gene set statistics are stochastic algorithms, so results may differ slightly from values reported here though qualitative results will remain unchanged. (ZIP) [file pone.0078127.s009.zip › CodeArchive_S1/GAPS/ExprsTRUE.MethFALSE/NormalTRUE.HPVPosTRUE.HPVNegTRUE/nP15.nIter50000000.SigE0.10/Asd.0.8893810220.txt]

V1	V2	V3	V4	V5	V6	V7	V8	V9	V10	V11	V12	V13	V14	V15
TP73	0.377011227773733	0.211501128225361	4.72072031197785	0.105275115216541	0.123113264471336	0.186676825208679	50.5192806546036	0.0616245749774959	0.202480705611457	0.180660727330149	50.6806301424166	0.145465392279493	0.297348813159562	0.254575416375118	0.142863583156204
DFFB	0.169236384865159	0.264203622133248	79.7299672689311	0.123545428936719	0.113968958883793	0.157044745169416	52.2661691354928	0.0725937617766629	0.171285502918754	0.142849141220568	78.6385936124013	0.129360617934148	0.842727897459245	0.320610573520746	0.124677910885368
AGTRAP	0.25891003370472	1.56091781219894	12.0652904828981	0.134107346865663	0.216106685048958	0.166614063222049	27.7227436157879	0.0677537242858529	0.186497792481621	0.382609527351098	30.6184825605222	0.121356445907143	0.277303941054507	0.197962221193233	0.190392465200698
MFN2	0.850818166868944	0.922842332251615	12.61677475962	0.161768034054967	0.230589049821436	0.235366719348646	5.78570549797699	0.113249331967228	0.200278355124644	0.244649638020139	15.5076735177269	0.103032484653881	0.261473785461777	0.275478840263967	0.18772105071548
TNFRSF1B	0.180299699488054	0.444421146168496	97.1188352300661	0.120944559879162	0.116797339275822	0.213765158258511	63.2915340295854	0.100455632525596	0.218112578965632	0.110862118047297	109.258040168875	0.253399210431056	5.30023990646502	0.303831846938132	0.127430885237917
PDPN	0.192717364167663	8.78218000184325	20.0641284341188	0.174659260011767	0.196981854572586	0.449003631806057	94.2574407040193	0.0478921326670062	0.680154205172592	0.499884298535431	101.727451442439	0.627079153490653	0.509405616418544	0.139273129742664	0.230291057545772
PADI3	3.36006870444088	0.533572206419497	23.4540211199576	0.129257424096197	0.137134814196869	0.147714371769573	65.6446007870626	0.0571757862999196	0.616246636749823	0.154149756269921	66.7163673882625	0.107211152523101	0.186906848256471	2.7230993407182	0.294654967489684
EPHA8	0.212288997362271	0.622842312361104	26.2192337246828	0.135300333644051	0.172852015308244	0.16334352972216	44.7407445993049	0.063203037941333	0.197543173785049	0.350535152033427	38.9379296799052	0.0711126823153773	0.275146094644872	0.288916760311818	0.154207433894454
LIN28	0.121921405030751	0.224899778259714	1.01177896897216	0.0491162483284478	0.0877545078914493	0.07256864294224	5.20202360298087	0.0412948084026999	0.0486794975043054	0.124978127292143	1.38672397425582	0.0556164890244252	0.277359044169438	0.26085448050299	0.0499924070762998
SFN	0.415511209356577	3.18632757470865	4.82466016753834	0.148535688366477	0.777105479909966	0.447906755400913	22.7589794475309	0.106343454664761	0.169957946809608	3.70700085281487	25.6950019864633	0.101965002095481	0.238389235422883	0.614603539977113	0.269190838649449
OPRD1	0.234789265363071	0.502174743553735	39.00704795177	0.105622292856765	0.212374853534812	0.178261010324662	69.0649657460499	0.0814989482650253	0.21501357958338	0.173007250444388	67.9943977506243	0.0928366490114717	0.411125476330285	0.33334498582093	0.111450776590573
LCK	0.470713748294381	0.501100777512617	42.8381208425692	0.157816157965793	0.148811835684263	0.247520074349199	63.6012344637285	0.0638130762366281	0.207463250436447	0.145162302538128	55.869169670474	0.180418023728949	4.7215189782579	0.326009680207423	0.139780320338662
EIF2C1	0.277364351392283	0.759399463495227	209.371241675549	0.189215839573418	0.185117287848654	0.144148834029567	8.78675444730229	0.0882038146833149	0.572708785876097	0.191931373388871	209.634729967957	0.17477088237421	0.46754404040699	0.259914975524065	0.27842428464633
RLF	0.316738373520764	2.03652972035842	111.544960189935	0.164327336147797	0.374463317420767	0.317146845521579	3.68575043001477	0.117045898919893	0.268505228115709	0.753005747083669	111.080752049163	0.111447893283048	0.484333954210151	0.159167217797608	0.137723234852902
KCNQ4	0.220760901263222	0.485629044973243	56.1465152078766	0.136484676935209	0.168026326736493	0.183812117571042	71.6312328852608	0.0976437620691123	0.203192360171867	0.274752663335303	71.8608353025918	0.0940019052475259	0.390169939054504	0.449712028311396	0.166268969109634
CDKN2C	3.46530466029077	0.24271236444006	64.4637511652628	0.0689007658786252	0.0796136906203043	0.113278664039417	55.1069418416839	0.0487377704912597	0.126284596540718	0.0962885807692512	37.2109693954239	0.778874584605326	0.496608028687762	0.319183065276536	0.0471374269954027
SCP2	0.236939383674346	0.271861474008917	54.6597489265449	0.116978444678867	0.143587200531822	0.159805006817378	5.23557022012951	0.114158033737829	0.228864674007406	0.237582340464146	55.1055989011879	0.14475933555649	0.715744466254162	0.730218497465469	0.100854973627626
PCSK9	0.300573892326992	0.850008368501866	15.4018275291148	0.14107900990451	0.221154587829902	0.191366884560033	45.8036637306567	0.0919889624969852	0.232606221531045	0.354173837678348	43.6521211364467	0.0884635467112948	0.228137853903564	0.190122213773372	0.16205890576659
ROR1	0.102132243047714	0.31043997300526	66.3423892287497	0.0874001805330799	0.534576398459575	0.116785886431826	49.3592036120245	0.0454080215256307	0.133371022479029	0.145320383878824	56.7113498849782	0.377762481343627	0.643402833037153	2.17682032966479	0.107531000209045
IL12RB2	2.43309667120538	7.78505303182569	41.1846150389956	0.0533920296909688	0.276283800286887	0.0875938497188792	47.4256372712585	0.0493545748877668	0.100304686813213	0.410148596960264	40.8412326239269	0.958920248684403	1.46867944834372	0.156327407871861	0.15320413345193
GADD45A	0.216050885126315	0.386079028220988	14.9283311847772	0.098882038535407	0.273620795382453	0.321453509826057	9.59776625683294	0.0567865710176849	0.158439684542832	0.282066605861847	18.4810116566701	0.935689512037713	0.258015435762132	0.282417154178694	0.183314091659126
CTH	0.108503814833372	0.623013882663854	43.0229267997806	0.171480142631625	0.142774346583765	0.17124517320984	36.3531286895332	0.0523000685879125	0.241664524211788	0.196468104620679	57.4519580333428	0.146362656619252	0.175313888597241	0.0992031346493882	0.0784773124361616
ACADM	0.309822510647536	0.225052224620613	138.935609802261	0.131743921234485	0.118650907850369	0.148639586004991	5.71477515052533	0.0871177263444715	0.147779119072534	0.178890691334715	132.976962258219	0.150750912392147	7.12560882823077	4.49409227195774	0.0958965902850283
CYR61	0.134409611870588	7.4466462133353	8.54961375889781	0.194350617053106	0.253776592061466	4.9796623767082	30.9459665722799	0.250643635810449	0.124772855785132	0.260489791584869	36.2888484976207	0.0706001339863095	0.193876814941225	1.56971996848317	0.094228633006615
PTBP2	0.318079249706992	0.654546468684886	51.4501587018159	0.124228400986763	0.255783082794863	0.177159486548581	5.07437248503079	0.0944425210155062	0.252773359079454	0.226405622319626	50.8951450213325	0.177113515170667	0.294342832842796	0.257743027265553	0.166157833270691
CSF1	0.201288534326969	0.396875293683868	71.17565214882	0.123243419852021	0.143675208369973	0.223361590750327	57.2327046736508	0.0874807092301593	0.153515399334654	0.139141796511517	80.8509158726498	0.196262900909318	0.806881227676648	0.449858932746011	0.116779597006859
ATP1A1	1.1703788043879	1.47105075566165	54.6037806146241	0.227986293791793	0.344209333578313	0.242207785239062	5.0332074656658	0.0976443972017389	0.434696116979818	0.38382789164644	55.6199752611512	0.295877991539914	0.278217651411369	0.22055113033315	0.383897280528844
IVL	1.0246751327104	3.7667310092685	17.5321920856976	0.197880237926776	1.39973052295273	3.97666606091083	61.3770687889656	0.256303625379675	0.209177619749441	5.68315884887974	62.2883677365646	0.0523812687426272	0.248918830785381	4.43722378687583	0.417314474175774
S100A9	3.73423833802765	2.72510956934334	2.66916782728571	0.173561951405635	6.05530020212881	0.69285340707031	18.2482986399793	0.114144063477223	0.102934264325029	9.90417245676478	8.10705450760752	0.0342632059236592	7.61468716853352	6.65063766820546	0.407432466599394
NPR1	0.175999314471147	0.363735354243021	12.1482131541082	0.123873190568283	0.0779557900732162	0.149647163542002	22.5102594061931	0.0856450498270886	0.231600545048993	0.178341571361577	18.7311217640167	0.144746232366958	0.33646054816334	0.328188273887951	0.154959738740119
IL6R	0.141741186083962	0.439036645492711	134.421176364315	0.0761019641438636	0.73434819731357	0.171190502002812	74.7012673765792	0.047417092555623	0.134403056001779	0.582063563137915	139.469524737873	0.12504402292562	5.28243008772017	0.331601137306139	0.126273287962571
FDPS	0.320472925204848	0.49407508926904	70.6328772479418	0.11110419217443	0.165446127581607	0.18609817040325	52.2834730453714	0.0753370574202219	0.159657373799736	0.252094875964586	95.3256958446625	0.100414686200576	0.248756561236496	0.215707833494411	0.112964410023956
LMNA	0.225694769996675	1.64377674661432	9.84263325627242	0.164585204135477	0.463843451386079	0.385226279002212	6.77709381139212	0.110522659869787	0.265488142544574	0.71268953662098	14.127063319713	0.167790611500949	0.217502368593828	0.394941806264439	0.195742332803413
FCER1G	0.683996539598238	10.0946500874664	23.4395578818325	0.218627224665877	0.0702643429699646	0.185935417394204	8.4986794081115	0.126491851625405	0.156284934176808	0.0982825100485233	10.7817534871861	1.70301305684126	8.01868006497299	0.213578677534888	0.228215828195421
ATP1B1	4.36998790703486	0.403418432416374	20.0472351512391	0.115640159214115	0.321648755176395	0.159827618398579	13.4151473981272	0.0591372933836523	0.214460768558269	0.207946638025331	26.5317038703669	0.145041797422434	0.291232356577551	7.47589748499065	0.325635364681497
IKBKE	0.455611808924944	0.234202265489276	48.70965188416	0.0924828018669675	0.0947572716421797	0.188317236760888	48.6175631691471	0.0806533835696987	0.192745241998032	0.156066355492415	9.28827668827196	0.227428442020802	1.33051676574374	0.445363554622958	0.110329477033309
G0S2	0.092767311446637	8.39790832631568	100.201329608901	0.281444861840868	0.218852856871132	4.70597262830818	65.413727578459	0.0890655896049162	0.190323711826515	0.133657144715235	69.4541719569133	0.0741750596612091	8.39673302878069	0.440963778540066	0.102384932899731
ATF3	0.555788601734159	0.668794902399744	4.64304604904403	0.117759104116058	0.188674853134716	3.61100941106226	80.7841738000401	0.487467401750204	0.170405122260069	0.140019416576242	81.5117612923925	0.106579389454716	0.114306861444748	0.450428859749045	0.0936030557284024
MIXL1	0.168180504232972	0.377388675628411	12.888696529306	0.131848072132152	0.202716490991621	0.205435797966548	26.4262077945661	0.0635745922122508	0.161892202562392	0.233500063525227	22.786543867616	0.0945507083243089	1.55428092069438	0.37171940067384	0.129370918514887
EXO1	2.07189812540174	1.14969996296998	99.1970654489106	0.0842185282864461	0.111215432219365	0.15166397721735	65.3947430871211	0.10559833854352	0.250469865527109	0.0936442566916633	140.700714648165	0.426126264948788	0.160867586537856	0.0809219050444417	0.0844219395805412
ENO1	0.292194651144573	0.934352439435465	89.8223951009036	0.2089178481903	0.273093658088086	0.234437313457667	38.2173362991557	0.109308189829154	0.252024710994291	0.418138696649018	99.1958275072559	0.264761727212828	0.70051428106002	0.405816959256735	0.153005917943238
MTHFR	0.236620718338904	0.323620778094989	178.970617082512	0.0843478461625682	0.173032835015619	0.136371078858296	24.6266943194699	0.0864036049574961	0.108166596762994	0.351383319127409	179.678693366629	0.085452506094012	4.57941904459739	0.48717898013708	0.10885768858546
NPPB	0.157127930804169	0.913659569967967	9.60226160693082	0.132250563148481	0.214720692431001	0.190247469506945	22.4019830154377	0.0618553616233555	0.210598283265112	0.242483983371922	19.7553923256359	0.095858133575137	0.236885101246802	0.2453249789371	0.147465184641012
CASP9	0.287632367500419	0.32513913650351	162.11461709693	0.0940801370311066	0.147164166930051	0.21783633371172	69.1792705840007	0.106926055465304	0.178271190847176	0.165523628233972	197.534527868977	0.177684375356179	0.866999727778364	0.461495900100287	0.0859077998793406
ECE1	0.710817551132951	2.14656612685307	53.7269813930401	0.335424313971472	0.25902564935221	0.531946014383025	9.41021208079826	0.0596976785649497	1.5268063801752	0.386117373313578	52.6231646509866	0.450906240584933	0.192057603502312	0.198493385659976	0.331796168178437
WNT4	0.302525863363458	0.50270142298706	7.15130636780552	0.101281011014871	0.250152932770953	0.171688799513114	58.5626259585133	0.0690765623546376	0.172142812526107	0.371534222556686	58.9077528159535	0.0856311136548357	0.211945751820899	0.458864743252599	0.741920591128574
E2F2	0.675962765211489	0.268070693735803	60.2361300277724	0.0846899376111234	0.106526996018223	0.116625860651213	66.2933828748353	0.0626185729756214	0.136913745988806	0.137608596315628	72.2380992285576	0.112023614751984	0.459110743183887	0.325113019309581	0.122383658123742
ID3	0.0772907570071218	0.54200601042444	33.6943265363072	0.13202665437328	0.107455243081967	0.200750667165591	26.6790121902776	0.113923563406397	0.132752778433345	0.129914851505052	43.0857464039035	0.0586984745247026	0.51687945155313	0.290198338196299	0.125656109908373
STMN1	0.53533991473733	0.426105511338472	179.710765136865	0.164098393765348	0.105954064178507	0.144627205468272	17.5430398585013	0.15925375413562	0.246504225783957	0.117308938475195	182.282306257099	0.148338082830365	0.280129903631877	0.147756214253008	0.114167085968785
NR0B2	0.200485488894605	0.461876004099878	1.9475141301317	0.0699036761613538	0.0841947992814526	0.144124825353892	9.2041240507106	0.0539285393379987	0.12186054938831	0.114827758986286	7.78167731256861	0.068457858218168	0.332372015240804	0.210936107464254	0.0946971502784112
COL9A2	0.4086787170321	0.516498645786277	67.684844194712	0.124413647727923	0.147466774126885	0.235401924028977	70.686477000736	0.0833898498294933	0.268655855330246	0.206000185434335	72.9315312986679	0.208822011585934	0.343986397426719	0.234969393083269	0.142519400500861
CLDN19	0.205892460611714	0.51714646164121	12.8876046815716	0.138403537305065	0.172006462864499	0.17170090135205	34.1222096214928	0.109285035406189	0.215659974474547	0.236572584577512	31.5437990769787	0.125452047421271	0.386906177122662	0.372934590281504	0.117283576873005
PRDX1	0.249125115044534	0.266158101816291	115.000917401991	0.149299258287959	0.179480683697035	0.214244263185012	39.8376145584172	0.105072920392223	0.232651867738891	0.161679067802627	143.450620603574	0.128189076545913	0.547934214301188	0.838915212393839	0.0884143541941105
ORC1L	0.575959109237498	0.493310704016166	93.1799273031321	0.103194889735686	0.160545903844379	0.121229270160032	44.9928636177862	0.0655312621495378	0.196971283717119	0.185200019766833	103.25502801347	0.176061367030206	0.225530500062187	0.169352906993799	0.0939103465697938
JUN	0.327936918213568	1.4690984913761	20.5960024319076	0.138735210157638	0.355612599350278	3.1986185077015	5.94165459978556	0.149870452396102	0.119458130706711	0.41094836780528	22.8084062616624	0.112675609388244	0.292920643839468	2.00423152982624	0.155270959181101
DIRAS3	0.131868574406581	2.14880596996536	28.0858922925568	0.106723080291995	0.427069396694848	0.168022779691961	63.106141386347	0.0621899402303224	0.148714884928709	0.33800074074963	65.8391768574486	0.0668785444478066	0.208729130886202	0.212061990905266	0.291962572990198
TGFBR3	0.259047157212343	0.357034726246782	115.34007781317	0.688945971491391	0.108205886593136	0.222687150467699	67.1529372656145	0.0752573931545844	3.12868469478877	0.0995043955184396	145.204166173108	0.114583441584895	0.791710445170563	4.61011642968649	0.116791931523212
GFI1	0.216340226172798	0.354081399876073	62.1118710273755	0.0927731429607532	0.116688035288408	0.151772312929598	57.2963216458905	0.0561796556285505	0.115238769567554	0.202523504513328	36.5951654306399	0.0772892708668689	0.982193722776925	0.313838472957349	0.131717846591275
PSRC1	0.192451612622901	0.584575987793168	3.30829516315161	0.114137672573614	0.163973940461687	0.136369907993927	18.0585772008354	0.0837197067624896	0.192701590773115	0.260180885878815	16.9288756519033	0.116460701013812	0.237747991404961	0.187109785209122	0.148846482550794
WARS2	0.375313410358451	0.439336603758597	106.587081234068	0.0796343596168603	0.127739150122603	0.133953729607105	3.12211740939476	0.0589004809569204	0.158669910910176	0.22891994286615	106.720828967257	0.121953775633965	0.457475960133701	0.229387438672901	0.142400716628999
NOTCH2	0.415866065377329	0.472198357488328	161.591923567288	0.122287414368889	0.211305203263792	0.210534522771907	8.03431732141412	0.104538110890942	0.218133813958775	0.210195376175477	161.89803464756	0.164829718420783	0.889151852824032	0.784775293396474	0.181033192894354
MCL1	0.334638271412523	0.786956132556953	274.503033772356	0.14576684523506	0.47477301454026	0.59805724592873	8.34801052854286	0.140805027985528	0.155190227193	0.389607839833066	274.509169434823	0.0966654773122435	2.43562192527249	1.30200836315361	0.184287839967697
CTSK	0.125028115779812	12.5129613420909	42.0358928884255	0.340440068530108	0.0839669553834818	0.465147153417283	12.4919653758013	0.151341717327661	0.200881566181341	0.169329935025524	40.7769329987447	0.0710137577880307	1.43380730205738	3.48737513500875	0.211721310222969
S100A6	0.0926912473648485	0.332595003374631	1.54472586368604	0.0774241804584587	0.097019059037984	0.0876432256823683	6.22316545767803	0.0486741786108516	0.125745074931656	0.129096067798552	1.77662424234032	0.139355397493606	0.244040927149271	0.23801839744541	0.0494941984456794
ADAR	0.767015604052715	1.73110992830733	79.1443259543365	0.140226628975649	0.354643484945512	0.269447725015642	2.60980512503439	0.105595483352397	0.23727543513528	0.932397319461868	78.9225445428795	0.135407251439659	0.247403422573734	0.1703181971973	0.252199139800403
PYGO2	0.227040412006735	0.292652995253461	121.67156039718	0.0928675991135751	0.0896594630901558	0.147400909417393	61.8244598376038	0.0625734591062824	0.152911368087762	0.200537325384024	159.395100937298	0.12347979623192	0.780301891930246	0.176115317994242	0.131883077047506
MUC1	3.84926455352141	2.68855309696782	66.5987317855359	0.118169617853892	0.387444273184029	0.112771626482747	85.5704057029439	0.0856068036899376	0.184175243719709	0.240142711021941	121.372263186025	0.0474188928559616	0.488981464970157	4.68180619360787	1.25233323028336
NES	0.240805863831313	1.21406111904434	38.0008835253421	0.214850047878041	0.195073514072554	0.209051350116211	59.0620842049615	0.0835542996675651	0.246770408165923	0.210021096024615	52.4977576411897	0.104925940310262	0.261892621720391	0.299291860137105	0.197974944384641
CRABP2	2.25548101473935	3.83654858951905	4.96261350722723	0.0622211431513324	0.996380276088681	1.21406490991606	76.1521945030104	0.0985750706807383	0.113034990553503	4.16403190258472	79.1486312354337	0.0480308030103759	0.162923173877158	4.24958630126603	0.210671208985538
ETV3	1.10504978720746	0.493307038918172	96.7644720776151	0.153507065004241	0.207454348994009	0.375780947765906	3.24599438116686	0.125967331215972	0.266267775767216	0.3981312151082	97.114511104678	0.23374985009564	0.385194626199056	0.349149384765625	0.164693810683387
PTGS2	0.106025779694744	4.10811441465378	11.1315700284051	0.119743862809745	0.147338747357182	4.75887950916468	75.3190373843948	0.0758366656393042	0.47048723214294	3.82367731258858	78.6462665613213	1.30652480214059	0.102043588334641	0.488806631810347	0.112791478979504
MYOG	0.117256729658278	0.401636538211797	1.05746571229992	0.0916289666187594	0.091829941720577	0.100598808921776	5.85739890899945	0.0676193228889205	0.141340467443703	0.123237495112312	2.45346526895697	0.112103714124129	0.201900490553648	0.263379095347526	0.0919308695213709
SLC30A1	0.238347685046213	1.07666299675981	20.0228268070253	0.12669136989572	0.134456398837238	0.107462293204138	73.5867333873845	0.101081080829232	0.162818651951929	0.181812406319817	76.1954987240575	0.0847791652553802	0.299213451335861	0.203126773707439	0.168532700210951
PARP1	0.407333679986362	0.341177041546638	11.3318238608326	0.141943467426109	0.157992983524555	0.174658641880147	1.68199384278703	0.0824486866381715	0.296672403751915	0.197298553248566	8.39574894173667	0.4524860664107	3.32884359439335	0.205543790959702	0.135409917819945
ACTA1	0.207355204142179	1.19808085432693	51.5102375209394	0.176446483315258	0.12327749708461	0.189912610961876	84.5538985434416	0.041372799239923	0.173804305546311	0.352723231969803	104.947406822741	0.0730721356691835	0.646864589204457	4.37871073195697	0.179151914596497
TOMM20	0.167798089924368	0.762147733629844	80.7233975147845	0.0775006834123525	0.176742138365514	0.21232467018264	4.91978845570754	0.0910202447443629	0.234027408830449	0.187344352794101	82.4296493066612	0.138393699459078	0.232689492332439	0.165311515516085	0.0785571485057281
FH	0.354802815115059	0.35819610448345	39.3747555468616	0.0843624202423242	0.158688820810518	0.127041006816279	7.30263332394163	0.0773838414706671	0.108210565282511	0.16581185383091	40.1918038367041	0.139148076073835	0.374258909482605	0.367313452468485	0.123080744472222
ID2	0.450122829611166	0.359442897970716	19.8978463481345	0.1909748093967	0.151842597197805	0.255847798289845	4.95248905443024	0.102616079340065	0.200286048481882	0.129837554574949	17.7336813469794	0.175128899264269	1.40099257083403	0.533596937720486	0.232945851827657
KCNF1	0.172625029664827	0.403689462210126	14.1112509104384	0.11220983445406	0.164484641824292	0.154287987246203	28.2967286938144	0.0791465326082417	0.1782380899901	0.194866917735609	24.4538692987628	0.0825905044998906	0.357955620550182	0.426967315487009	0.141524212675973
LPIN1	0.138206437164883	0.367569235775359	44.8350595155897	0.134798827296363	0.219843580500652	0.16423080593363	38.4079275772375	0.0377415920946031	0.169502392088874	0.209523753686172	24.7281674658187	0.13918927969478	2.4678023756163	4.50561920143213	0.17424912289063
MYCN	0.249307722866958	0.242293799247966	101.266120996175	0.0967554888351464	0.103587334587208	0.1802483223581	52.1117195267717	0.0572801717134703	0.194101682848188	0.12910928779682	121.294875278508	0.111932871840813	0.824915817655106	0.592665793922797	0.10549652078454
VSNL1	0.605250032235747	1.02863042828763	4.87592452493401	0.0581828945655249	0.204534570258792	0.192359213967352	28.2278303918086	0.0549318279161919	0.14783913368344	0.870570223480367	29.4517263987107	0.14438015162183	0.12550544405331	1.35816792816662	0.119147395617073
FOSL2	0.71794778537094	1.33103286261969	4.43460826574951	0.268402327671008	0.202006307357808	0.377576494452587	5.42874559814161	0.144576119258601	0.543905866832763	0.237290983577967	10.3653846738589	0.153778234418253	0.239338336612505	0.52408143286851	0.257046345303809
C2orf34	0.100704115475464	0.286933942827985	85.3787409329608	0.0369887103676423	0.142135550971311	0.0810877217342432	24.7033650026229	0.0856063158979979	0.12281274549224	0.153823692183712	93.9890085512894	0.210235946199628	0.637006534554318	0.342968757603315	0.129310745418724
EPAS1	0.198442937343336	1.46457788390659	177.737508411844	0.144069575755242	1.09143327362584	0.34560981843175	15.7375996613763	0.0577795036261601	0.231255610162128	0.60545260597306	182.092664215273	0.107323542063757	1.16005861398622	0.28253946383972	0.30602262490093
REL	0.697979536722388	3.27090030307583	14.922311511667	0.202638906116394	1.30944338324656	0.390826006837054	1.72274353275092	0.121875280477873	0.264026676356614	0.71145354975054	11.5767719002814	0.169154145908614	3.58470249886363	0.138876805224831	0.321577180099993
CCT7	0.21992498075932	0.732058894403805	130.882597322897	0.199702145790011	0.309331764099295	0.207353729998629	5.68559340549049	0.133622265098005	0.370313281010236	0.365680154186996	131.473557046518	0.212000522492775	0.706635728229212	0.205806885923856	0.240503309513544
TCF7L1	0.178075618966787	1.1151888058811	82.8539354606538	0.154224787401333	0.237665159737714	0.236596456827389	63.8752388882074	0.0831899289489878	0.39893610555977	0.263607228897127	119.037023977985	0.140232615432732	0.222796190824855	0.176757619849988	0.236305910161308
RPIA	0.141647257337847	0.196480281802511	102.011966262761	0.273632891554201	0.0956431076514225	0.0834151412179775	76.9102325278698	0.0961878259523544	0.3930849927064	0.10565774205751	144.706575179255	0.119965923228378	0.737607850212995	0.53584383135763	0.113781585615122
MAL	1.23182018383237	0.666506886954639	2.71464601363353	0.0669883134896848	0.679899164517848	0.556147500957118	19.10905862238	0.0829192667875928	0.120096221212506	1.25303301270768	16.443443515776	0.0777595320587481	5.82945267732666	6.28680060664371	0.260728936724084
SLC9A2	0.174171561612732	0.319165949982959	59.4735213143071	0.170015357313067	0.192766097395466	0.122296910114749	55.82467055566	0.492578190939849	2.66140171623549	0.117001057375237	9.7629819087696	0.299432841967682	4.45683918002059	0.153134935138603	0.0872649592979979
MERTK	0.365143420630555	0.458646116800145	24.1431889236085	0.49832074479706	0.0910188241332181	0.260940579488349	18.7714248837302	0.0797711012187811	0.409148952650851	0.0583170463072383	13.937991062458	2.23549848425914	0.430587068066419	0.306347603594056	0.327134929658206
SLC20A1	0.238882728557301	2.24199128128023	239.730416788126	0.143737104680227	1.69939671245216	0.889687398569564	5.58421830089468	0.0922474209082492	0.218589765810817	0.446855010334472	240.378098801444	0.544816588604983	0.69868718366491	0.187919149781959	0.120672887751026
DDX18	0.12005702087321	0.602544138684229	149.983187101428	0.119182139965742	0.286744791024484	0.206676749439201	18.0966826450632	0.129517405961875	0.187637653051266	0.359849524378613	151.000213068116	0.0921088376681818	1.03734073496111	0.233900451277409	0.09820262084009
INHBB	0.198298612827732	0.870509558107148	31.7997173788817	0.1703623047151	0.243553670803819	0.2024279782552	58.6367587302585	0.107869853259624	0.222784787946537	0.186453628515736	70.4896943811553	0.089983110432263	0.324649625477066	0.248052503020001	0.202531763121491
GYPC	0.146421871380616	0.859763751564371	82.4380936758582	0.20215054404736	0.105343405988929	0.250828878090501	59.933968331639	0.11735117325757	0.286428892152921	0.0865705396703266	73.4907861943687	0.11340085884534	5.70699875235589	0.886220124345849	0.114501329569953
CCNT2	0.412944975485222	0.709138882126575	42.4129083343929	0.185014545596555	0.324893512383329	0.269011080755076	2.90645659478083	0.106057986187528	0.489574136480972	0.420342238909873	41.7763006235111	0.142938241083572	0.3669698165078	0.290924839105099	0.19235219847755
GAD1	0.987600751202977	0.391045652955991	23.9180833453135	0.0779609720633758	0.0971055510051329	0.209728248335153	34.2811794243637	0.0416092557266653	0.22839849348283	0.258209883034089	26.5929220822518	0.313256470405891	0.1709902900528	0.122888215524252	0.134309896690042
ITGA6	1.73516713321757	7.95056957779285	23.483231660961	0.102025665211826	0.801049522066438	0.35452379174987	4.59681117192852	0.0436518909786746	0.220286150482108	1.51208943729198	26.3933746217734	0.249674710886732	0.370388929968941	0.247507184360262	0.263995751291238
HOXD9	0.170254269937293	0.430957172057764	41.3477332758404	0.143578836901877	0.127670976220257	0.175306423342564	61.5611363305167	0.0768073171445377	0.157130972393584	0.233192674679343	79.6468274189057	0.0722297755502292	0.253574839677444	0.320458230012893	0.13172433519126
HOXD4	0.235893007351326	0.745285190640286	24.1725487770259	0.161549164488792	0.141739662017885	0.247228042558778	55.1731398557509	0.0716101083970209	0.215824604167761	0.173922410313832	52.3372439832578	0.0910403595229514	0.197180238765812	0.352481162142828	0.107697217465054
ITGAV	0.262427690599169	7.32265870661568	147.953650454379	0.132496943540523	0.496726706177953	0.213404835093192	13.846870177952	0.0958925938085344	0.510272538752562	0.76413987461461	149.063351261927	1.45683090969717	0.512748820434309	0.198121670638961	0.152136289063518
CASP8	0.26261585377164	0.290148187807936	197.485954095761	0.0646398956332298	0.172154436785084	0.114426540358975	19.9043192905589	0.112036080466392	0.111118880789967	0.244545829811443	191.972850105129	0.0995776662097156	7.94911673535342	0.869970428480566	0.0808655551108935
FN1	0.112673016466138	7.87626658022057	118.48943377536	0.180985756062157	0.137541352232879	0.147638908322414	87.507975396616	0.26166749257402	0.233230833584344	0.167337097440266	175.268383015774	0.787772307996165	0.643931610645159	0.836099240248951	0.117769578135813
IGFBP2	0.141501221956832	1.72847113925837	3.52058330861576	1.29469524121939	0.186478457624533	2.18865950056311	44.4468406351837	0.308204175241927	3.46169374578949	0.344355363549998	47.0587626862611	0.0758885787835937	0.129433395887606	0.844057961113332	0.492256948855148
IL8RB	0.319508188680576	0.432194480064463	11.2617847299613	0.0608965305914995	0.29331548643406	0.242662186165848	22.0467654086098	0.0453734804953173	0.0790382078622695	0.320768524498334	18.2130627878048	0.0783205566981575	0.392226063027401	5.00544598448496	0.0779466224861212
CTDSP1	0.272986488893945	0.357351810654439	194.823855474687	0.134583882164038	0.214147277025337	0.132758312827179	28.1334293121721	0.121671038750261	0.196553866821964	0.222001421602379	202.641269590542	0.0839476098839557	2.66800737848641	0.502420536295761	0.149575060896637
DES	0.145260640761569	2.18333756679857	47.8784979481436	0.19745068010516	0.0944547594468408	0.170712164221072	77.9544021057106	0.0688801931751718	0.175209508208953	0.450060196336787	84.6953857312737	0.0852701184185442	0.301482923598302	6.68884072691961	0.162991838269389
INHA	0.0917543651485101	0.23516361220804	2.35885085065277	0.0721023026055398	0.0871772575501275	0.0750991460734853	5.77912231868567	0.0634041851084015	0.131159334019269	0.100295945585503	2.79149042959401	0.0985284769452888	0.149756239878277	0.22476263405254	0.0951637878854172
PTMA	0.15304181445184	0.344210938513982	26.7826995862691	0.103430876391283	0.0962121923412873	0.211330529389363	50.0720454675418	0.0867578517145107	0.202552450378851	0.171215916449489	58.5776110183042	0.101879358078992	0.356781022375836	0.315730044768838	0.142885189736977
ADAM17	0.536949265126876	5.63628619113561	112.661874195399	0.154609146560007	1.04919235089376	0.237951470466731	1.71189414660508	0.12502412284432	0.249942768075624	1.27513144942232	115.080724493967	0.0988082756032823	0.397143767425513	0.208057340074416	0.154156176306499
ODC1	0.12411389266705	6.74140771348259	19.9148567618734	0.926069940532749	5.80233422974525	0.261663703087463	14.9939616332222	0.244832520221525	4.54382575209282	6.8365584786583	9.51492525349789	0.152377564833826	0.636267519917673	0.1772481292777	0.138227651265626
APOB	0.0779826241794692	0.186278561551622	0.694394339536774	0.0428958450068693	0.0674670602679442	0.0676727340583046	3.95880290917443	0.0342102459608114	0.0532535571591547	0.0888012801693418	1.28522992278338	0.0913015735056641	0.144401221072336	0.141852601380661	0.0388231739435006
ADCY3	0.220986812301596	0.488672850257159	31.3551486353753	0.174760422655646	0.141259934043908	0.156269817047792	14.4429162907577	0.0804054113542705	0.437905991308427	0.216691537433781	34.7367206118842	0.138454648464011	0.218144704374644	0.178687094695688	0.148714042391518
POMC	0.186864718098314	0.601601599719273	69.1520548305462	0.14975772702821	0.179040434225607	0.179193528513332	75.2101045767975	0.0845232626261863	0.211388423426321	0.162845902000527	79.3565680722544	0.0949095963023282	0.414149940529589	0.329769286170277	0.164390449504273
DNMT3A	0.245945180293472	0.374790556965799	153.027886372233	0.130343580391006	0.137172772760785	0.178633300506618	80.3329715810416	0.119452080285263	0.30731533691342	0.126653015423962	201.628996209939	0.331175424071308	0.581609920672903	0.312438207485291	0.116783860175625
CEBPZ	0.157893169765816	0.615037363190896	74.4724209076906	0.106478919434128	0.189691502199072	0.138396877515159	57.9760727934042	0.174161880857145	0.228123048400458	0.19007436521912	104.580388541462	0.107308518039594	0.23884136880297	0.176354787419667	0.180636013392733
CYP1B1	0.484846230947086	8.1291855089902	77.0691944232462	0.380154340084027	0.165425889858774	0.170304318010382	56.1929488650964	0.0515132879325211	0.48797346885534	0.101803450599968	96.3283230270847	2.33732510215941	0.281785482591955	0.35645109041901	0.413470209827661
SIX2	0.307786033580848	0.366646651129248	69.4140685297994	0.20120942433018	0.157188910489616	0.208469980544932	66.4495626199263	0.062751264284989	0.30974078555957	0.148516102845132	107.07919724688	0.0945029406471124	0.401963646805002	0.427096235849182	0.201796856728127
MTIF2	0.140451414971543	0.370971476336687	82.9992755426525	0.0906195047769687	0.129929237811915	0.103630324562482	4.72485341745756	0.0768828924255102	0.18884381119281	0.191966598559675	83.4737914704268	0.152962592461082	0.457649159804542	0.205691444890471	0.112605455261314
CCT4	0.208107435774707	2.05408866869146	215.216649581801	0.159847263240903	0.415812121073973	0.20068296471008	9.16508915154662	0.129159871897492	0.28945238732807	0.576696022443728	216.012145690081	0.134309821010709	0.426710554382016	0.217095728326939	0.210380247916101
GFPT1	0.191682375275479	0.84422071930269	123.53861152905	0.165542839638982	0.356226239381941	0.224205732386649	3.55632448318643	0.0975873524676421	0.348282836009106	0.387878364805336	123.832143025492	0.155947683405443	0.793063537913004	0.294263211923344	0.19773585250404
TGFA	0.134191209312749	1.77261870686014	11.1759131410198	0.0961099965379051	3.93571833420215	0.192145863394365	54.9432397109608	0.0880165091653802	0.138181979787935	2.07551276259426	59.1854503650515	0.18048617599631	0.177327461548512	0.26512537814166	0.181789070558129
TACR1	0.0712808184546822	0.190686685453289	3.22215231790964	0.0569691134553424	0.0869412314701069	0.0646107597305824	7.26540181700589	0.0420020635543214	0.0677974362878131	0.0824855916087233	1.94719593357374	0.0678181243478038	1.5723078514424	4.99125073798598	0.0827133143959106
CD8A	1.04197913340486	0.502965584448591	82.6685666873834	0.0989474227458688	0.112772462493913	0.158384393561914	53.1013764599457	0.041475307673984	0.159562135489024	0.116759853892806	56.6471823736158	0.264280287275737	8.18099261798065	0.225697513178957	0.284060844958146
FABP1	0.0740438211813893	0.20295297366172	0.502623788658945	0.0481266549520394	0.0509997546119327	0.0530715145993181	3.5879140110186	0.0385198409122896	0.0449359544260753	0.0697836807650219	0.755552985000527	0.0655050132216998	0.136056067643263	0.15690078760661	0.0270971835730184
ADRA2B	0.115930959664299	0.385192762717468	8.95377210471932	0.185113332833733	0.13378926308035	0.170298265615393	17.6959458277311	0.100394359605772	0.216067658644451	0.144270812616054	14.3285979439486	0.100061401168173	0.301416823952297	0.262563229499837	0.0957730249691089
SCTR	0.136597451361818	0.477078945514374	3.51471936803387	0.0885857517225731	0.112079980824985	0.133323196993436	8.21403265956802	0.0670140880309335	0.140753644884868	0.171312599748849	5.39039614592368	0.12064167574792	0.244712333789533	0.196028053900681	0.0996530949674175
NR4A2	2.3446564855731	0.32580519216785	27.6815768496058	0.9907308858069	0.0798738301515449	4.33836372066914	8.04129091488876	0.133232886664429	0.671585650110468	0.191339319055258	30.4142610082859	0.0890765610529253	0.159274238496649	0.469334940128477	0.123792625153118
LRP2	0.0755645346459033	0.196656298695277	0.526627757901864	0.060872874413896	0.0635690842272229	0.0780998820259794	3.99700305376734	0.0432452220090335	0.0787085141981258	0.0755966440864643	0.814191259726248	0.124939981900109	0.142285853871026	0.131095488749799	0.0438072569118229
SP3	0.199040450635648	0.64715313989445	72.356672768119	0.160798899972451	0.222147859511402	0.204862463459335	11.6947522822198	0.0840531073570361	0.244057892865352	0.334217555291506	71.5102415213551	0.107863373261694	0.412980941251442	0.360375165405656	0.127801769337428
ATF2	0.289199746280031	0.676515857305161	66.5548975759097	0.193531265390782	0.297915792588686	0.193111065665767	6.5319075311833	0.0850736056136761	0.260631451019167	0.399505590104615	65.8666000122542	0.100034383820045	0.574352211247159	0.352800021145257	0.161189693631396
NFE2L2	1.99647726103848	0.297657027075943	44.1889909907881	0.291663908549317	0.0799050658935523	0.319495038060959	9.29680368936899	0.158050672591646	0.82503017040342	0.185416102034967	46.2469098879887	0.129165603492214	0.368017580111411	1.51844129945508	0.172582195007313
PRKRA	0.241208957531801	0.452155174332671	54.2773025881508	0.167967275061188	0.155177415406495	0.220583879387402	5.7834937486129	0.102390160988771	0.289231275007308	0.169912108131811	54.7908112304245	0.146122485738532	0.354169506477133	0.246757589451477	0.13864486877702
NEUROD1	0.0475031682226475	0.146930073716166	0.262750602735807	0.0612706033758897	0.055604372288448	0.137133185015502	3.47782166204521	0.029895175130926	0.0802459549418248	0.0484373274658311	0.589986763065873	0.037726954669006	0.103274273896194	0.0692181887340657	0.0235203594328054
STAT1	2.63164251595222	12.066582821464	29.0952957266853	0.0979685712006271	0.212368023740759	0.20621205298344	7.50905811864195	0.0762392731597495	0.166136988192437	1.02579711339908	24.8085136445321	0.253825210818072	0.440744771264596	0.133954448932866	0.3099466931281
HSPD1	0.201681187794938	0.535351189155493	11.6483819523842	0.164660291710459	0.148830227114155	0.20107794953397	60.2373338790777	0.0892885784266336	0.175795354832744	0.150191656187684	61.029412537194	0.13487601067928	0.384579371164778	0.330570448693846	0.147200619830089
IDH1	0.481560270165001	0.256404180959409	183.609025704849	0.14516301224829	0.133918754933438	0.180603954525836	10.5276848097922	0.152832211704055	0.385793389975231	0.171589013805843	184.850757546672	0.492113751004387	0.464777148722162	0.587053818993316	0.140786930194667
IGFBP5	0.0901825432110092	13.0321346207483	159.011446391374	0.864411566980808	0.111503272700595	0.590821313425794	46.5740818266973	0.155068728543814	0.798125940615392	0.144263928907547	164.160065287013	0.0917483955139486	0.376402644913643	6.47301542556425	0.547337566397457
EPHA4	0.223284388741569	0.500993297081041	17.6217231719616	1.33617408332408	0.46589759333337	0.284934770677756	85.5361883551744	0.165053809447562	0.897983017456257	0.165090885414823	89.2774293681775	0.0973106652475671	0.320864908813817	0.389743105859645	2.57561325980654
PAX3	0.104798931495809	0.421867449283411	1.61693077408758	0.120412300119878	0.0866010997723464	0.0939369110745113	5.67747503024453	0.0480917587599343	0.211657461261049	0.138821028450562	3.33329279296479	0.0797124039692903	0.120275923841024	0.188060259563311	0.0923519770113295
SCG2	0.199118040249809	1.65788279775956	1.87627057145449	0.132738814645597	0.161370041297208	0.125475839868224	8.53455990827733	0.0880715348956993	0.214987593752343	0.124920947896335	6.97860205345294	0.0607128102109031	0.151135597175834	0.0972094417114108	0.0776544336806697
IRS1	0.206023482393672	10.3708020885621	19.3725818721755	0.124509856893983	0.904952280657959	0.161965298967302	73.4145887665879	0.0635787331366569	0.217144817545236	2.08726659463441	83.7881724138247	0.0497966599895812	0.390819447829278	0.214589810383051	0.273834466613025
ECEL1	0.142437561053518	0.40563506249453	33.6592106228975	0.11886073271736	0.110718102851724	0.150217557570847	49.4650915556108	0.0661288325057786	0.160376576496363	0.203517575863083	58.6736724477803	0.0717698807087732	0.217092944742548	0.331364735716278	0.112322303575169
GBX2	0.174963082506952	0.501548723895082	41.789762334973	0.095001863884742	0.146541109870117	0.130245032100319	59.154819448337	0.0971844242095677	0.188258403657334	0.310356615559194	75.4167499950396	0.109437395254955	0.259824811128855	0.499743329771095	0.107976494544053
HES6	0.171832579579742	0.575159302313888	42.9673077641422	0.124941658849043	0.238671915574845	0.201248110868893	66.4054038586304	0.0940923063857571	0.161203832260776	0.246118973917831	77.104581322929	0.0612402064574546	0.342095998615519	0.430142592519482	0.184282917022725
PER2	0.268421147877685	0.305363866486739	34.7499139098463	0.15910391048427	0.144795187238848	0.349856895391606	14.5261042811975	0.09116900666908	0.2138015663187	0.155911568685408	38.7927385234812	0.111260037719486	0.515412533513	0.626671933570218	0.115123717653523
HDAC4	0.154518971830169	0.328510566451058	12.8953836244634	0.118779225486575	0.185896733676459	0.150864820687756	55.5643414120487	0.11001536525486	0.235909976131511	0.143723132755205	57.0644836594311	0.12407642683549	0.402440594614618	0.336256056365101	0.13152866044122
VHL	0.230002451534795	0.273710936053998	18.5479136021218	0.176487752351666	0.168674236294524	0.17968130471956	2.39625537415773	0.169234221708147	0.206880765278105	0.194673328541872	17.307455275709	0.0998195488037739	0.925234507239383	0.433345491584676	0.140182508628008
PPARG	0.297210209001861	0.431685188914765	59.0165556275762	0.454527461444673	0.126448931936979	0.128473346692399	53.1263701295131	1.29815506098219	0.153884892256746	0.106857075427673	55.2378903301468	0.056355687937005	0.346960918675714	4.16101886209265	0.140338149461007
NR2C2	0.240430571155001	0.457299534583748	102.500628417778	0.110171503828325	0.194306658113382	0.168871466397964	17.0823768328404	0.0952968163394285	0.234101170496705	0.165788553890507	102.194449552261	0.100485765277613	0.517824565758041	0.835737798092645	0.14770702776102
RARB	0.391064213859066	0.192189545086713	36.6106991737605	0.173226045548145	0.030595691019589	0.302593943384223	36.2601144503169	0.545464013820226	0.232535953127895	0.0330501903216817	5.37397407163698	0.422740904277669	1.15574785377981	1.3920371308924	0.154125312670009
TGFBR2	0.148400592944267	8.87989792634174	141.997927972788	0.209856434479845	0.178410912678326	0.31299736770396	50.8244181184641	0.0660483440127234	0.0980651219867514	0.244669997776941	148.241284485598	0.0880052721650458	8.22473390992887	2.78016612460438	0.530955976055135
MLH1	0.18932119953108	0.240494813289409	26.497461149977	0.129465113684696	0.155396710759038	0.137592573837423	2.31316316120755	0.0985965671188684	0.155709436818693	0.142407173674703	25.3235648642504	0.122789706178484	1.15552469981574	0.526974541441058	0.125709128079102
MYD88	0.136394728174962	0.460875361856152	258.175664959558	0.115944956889678	0.231149648011154	0.28570076123056	19.726723967512	0.118120850633743	0.206495260563405	0.251755774393657	255.127371741105	0.159210285045951	9.37885722540889	0.777872496317217	0.155128271629904
CTNNB1	0.200279360322512	1.9852242348685	257.870555428821	0.28163214909946	0.320164199979176	0.336467933811632	14.0804870447382	0.19191488440326	0.446016308931171	0.341071010954358	258.688314152328	0.184147590241491	0.635177107517948	0.441022620996594	0.239776761037041
VIPR1	0.13357128372678	0.343109036592855	52.802781060675	0.14106081865508	0.119952655151547	0.178022775635017	67.8287848565226	0.101813368561254	0.192967355344532	0.193681390274467	72.4321095969901	0.0638776926579004	0.459055942820324	0.844020366458041	0.166944135783758
TDGF1	0.0719600070982842	0.694442601864854	24.4346076597394	0.0472814119208995	0.0940916016286864	0.0799195467980088	28.2693280353446	0.0521078809115759	0.0575824889344309	0.066061965871881	26.2768319187612	0.0380164574932797	0.298927868035943	0.0819468762164581	0.0410461903684822
DAG1	0.28601285930007	0.472805427922408	45.1127969184826	0.107476277340546	0.122005374903131	0.207838710590274	7.86449277709106	0.0655162131938975	0.425626611392492	0.181713973362646	46.1992789452319	0.26223937526394	0.365180975368546	0.31222131587043	0.189468608194313
GNAI2	0.133431716753591	0.711321054351748	57.4650760422147	0.120343020675365	0.215102227841917	0.209608429904953	20.2619280354672	0.107769122361037	0.218024133468075	0.221964640336671	50.7669063278855	0.120100659945555	3.41150396026634	0.468956121072656	0.136162177106845
ALAS1	0.21341612058764	0.358896222511439	35.5978622026226	0.106170488568491	0.128132809473416	0.227533042041935	13.3707462973281	0.134192826996329	0.157360998206553	0.168669277628629	39.6886067180261	0.115779440731973	0.815256948793348	0.574328989081863	0.12296896690364
ADPRH	0.114996329336869	1.17543095252017	66.6180382227397	0.0807065630805797	0.119160298987593	0.131684501459579	57.6396105489199	0.0548245904476913	0.161188703983907	0.154291785417526	31.2790676632743	0.322408924072035	6.84030807557588	0.291870890589289	0.0812978806376582
TRH	0.14299143024824	0.337996953870384	3.10270437642615	0.105870563659861	0.107475602149258	0.137090400285187	9.30146683094969	0.0715705520154119	0.192969516973713	0.0990136452621554	7.16493144994366	0.0828967459662985	0.279560320687382	0.212026689376188	0.0846861387817425
TF	0.678855259247995	0.282651251114365	5.87733101992287	0.0625234940357597	0.06966913005995	0.0895503057526719	10.8098626667294	0.139233475517355	0.0688064865771968	0.184659643715455	5.81017893531865	0.0892416695701515	0.603925885362699	5.28746631218251	1.74179009459431
CLDN18	0.206962065926654	0.404965802097157	5.35982230467475	0.101643857446921	0.119300384093724	0.152691886123356	9.44952749714536	0.0713595204814521	0.147066378758439	0.132553451661585	5.72625515101593	0.0977501728158319	0.405491231649525	0.270886700894483	0.0829374689252588
TRPC1	0.107047377673089	0.664845614023665	31.2781794270752	0.121727225356617	0.176553926751544	0.119092314087952	39.7825313431157	0.0358013922834542	0.144685609375048	0.181780693726637	55.535959106204	0.0661646037134691	0.220427226458912	0.269430123597189	0.0675680907569959
AGTR1	0.177467147290876	0.442763105925036	4.75429756232577	0.0989229320160844	0.0829125643259137	0.158926420164583	9.36276268273435	0.0639502645523431	0.167438122210142	0.119272001553421	6.69418495003888	0.111919850433084	0.188069294615867	0.184169973976018	0.067676949870478
MME	0.747596992548799	10.0954946954578	51.7927528625236	0.152368592564729	0.155853033703137	0.248000353157359	42.498451298552	0.0594611095579375	0.0875502032823467	0.143092463532831	20.979294912072	0.0439793398348239	7.32070947470939	0.368714837176463	0.0722634502530243
IL12A	0.206759432196982	0.269709142824048	2.18559340392565	0.0863044783968078	0.0870174302240375	0.120505959755321	5.8901479266816	0.0654216067454331	0.169396848460176	0.100723969955763	3.00550487901305	0.138194923152152	0.198381579990252	0.299575108167598	0.113192883585429
SKIL	0.208780000850399	8.26050714908299	14.3429915103537	0.165222104040066	0.306688854413285	0.2757912557319	3.06345228284789	0.0627508583049384	0.282946485050611	0.646176451610201	10.9530593550179	0.12686461240018	0.930039072919108	0.219418642742109	0.20330063433311
HES1	1.86300061792004	0.844207880909996	26.4495615679495	0.161240829793668	0.216430886655212	0.389827271991562	13.7551394602885	0.171897764475774	0.170465223304444	0.183010605405193	30.6400561367067	0.106312503748991	0.254763600615809	0.803364629499288	0.185446296400393
RAF1	0.262957407626839	0.347885292135127	63.6196353672807	0.148280280250088	0.181371032324006	0.219690126124037	5.12192941440942	0.123400934389491	0.23713954743928	0.206559538044442	63.0414707579633	0.121522190714721	0.395057874216778	1.72299365407634	0.140221079809561
THRB	0.157003290777726	0.474331603132745	62.2059228369818	0.222360996460306	0.181849148616445	0.253666203622909	55.4335166118873	1.88907496122032	0.165924651282737	0.0738369268585186	85.6609676984955	0.100495596169238	0.310900312056984	0.500507626295947	0.27488441452913
TOP2B	0.197041704142156	0.22916825139532	20.5933435720587	0.345161744583008	0.170030325517433	0.219764307204219	1.13543123295636	0.425598467496348	0.302974969219674	0.141415708317846	18.1913874018764	0.15163582654569	3.54053906768514	1.26888338289123	0.163502291151868
ACAA1	0.118736451202035	0.411262679985974	15.3142788751473	0.111858383298955	0.136608445195212	0.155543933575778	57.5602831411991	0.146205979233402	0.124625413605225	0.185105555412601	59.2903380215466	0.127324355262123	1.29855398717494	1.30558389834665	0.123935495145456
CCK	0.212443312214415	0.514678386238367	8.13621151970561	0.131805652128651	0.152901587470009	0.171818700489204	14.9539685817162	0.089157711024992	0.135531042254547	0.175845067474641	11.3783074746419	0.0929325595695611	0.347002354990625	0.300662001671452	0.124984807159118
LTF	0.121107453685451	0.45085459738896	13.6126273958423	0.127231586769828	0.148481962241306	0.114199222945543	22.9094140074062	0.0823118103650373	0.127112936932883	0.350620441202815	17.7457501211253	0.0612059171922541	4.6434376989887	0.726343363650309	2.35332674628078
SMARCC1	0.296337506918166	0.45789485419149	21.375885302921	0.213010177870738	0.199574823310842	0.208647506983285	5.57425120379664	0.219292529511367	0.35509375878709	0.163891864051203	19.6251135600184	0.141200910419129	0.407322785788794	0.491885297508274	0.185924855333704
CDC25A	0.226634066363656	0.408581554411792	88.0011059410897	0.102047761377069	0.1330994098737	0.11331462962054	48.9728222143117	0.0787802265095784	0.171021829717778	0.13781936317382	107.722081632392	0.15696730097911	0.249057428471647	0.174903261816066	0.100750763506673
COL7A1	0.367166222815993	4.78385994026703	7.12496683634095	0.144850735205173	0.429358545618119	0.371131765770622	79.4281639490385	0.10008384487548	0.283280180070932	0.539476134238906	80.8979874902233	0.115142008598781	0.121299121079986	0.178436709639578	0.21377555667686
GPX1	0.287051005856461	0.301715983398438	46.857695261193	0.0701684832041424	0.0960988306804114	0.17314430726568	51.7241273988488	0.101745844236555	0.165121559283472	0.108859535591405	26.1737505283748	0.305676108520857	1.40944213308048	1.57717624021243	0.141245328309716
RHOA	0.175849306710009	0.448751054534607	241.597279594124	0.193918058574623	0.146172582051967	0.203406135434932	68.5016553244217	0.112363756412857	0.1957055558893	0.266749810952323	275.081031508996	0.109240753316673	4.02787284838876	1.33705969942112	0.13698508158551
RASSF1	0.144463026527846	0.345791457213572	51.415066737651	0.115241129671375	0.205038782795903	0.157623298352466	46.4000979893188	0.0959061284216624	0.192720284872202	0.221664428480766	31.9948495798721	0.116972003826009	0.813632667646779	0.468096156936527	0.12364427561018
CISH	0.250341442471125	0.348205319332812	39.9566011339874	0.125491427468379	0.141878743228917	0.139469361653216	55.3900677866884	0.0897574341519746	0.192909107533018	0.157437966941742	46.5287211099759	0.11565711976011	1.00525347943726	0.392036359761067	0.126451983624666
FOXP1	0.219534214627178	0.654709414897639	194.429596895641	0.102886017983108	0.206960007066211	0.190468682719877	4.31023681741569	0.0746474497987011	0.10094634789029	0.194273950579793	185.313954204268	0.142410160242379	11.0866784672842	2.85830480756297	0.136016186628351
TOMM70A	0.910371310132496	1.56982779139397	166.032517596738	0.146096117859057	0.231340178854007	0.187108277575897	2.26905235865136	0.125463286715392	0.226922892364055	0.496077709673281	166.043550590601	0.1183940153019	0.296939166781237	0.214016557703067	0.175234941227723
CD47	0.30369867601092	1.08648481794028	26.2925629099789	0.0971346048483368	0.482331513728147	0.217552262260302	10.1351199234521	0.0737719459494893	0.0834542276668078	1.17151457004462	22.9353428550239	0.166448548047641	1.94190523204374	0.310286796116188	0.0918117284662573
ITGB5	0.205990386471213	11.1029766080918	8.60499836535496	0.175640422885192	0.250812838656919	0.243325134488061	11.2117527347058	0.0907159023212864	0.221605274060263	0.565500800033544	18.8415169384227	0.134139869291003	0.183358807025236	0.79450516643979	0.218882073398063
RBP1	0.722542081398356	7.07110166700584	5.30118208028408	0.0970767607484423	0.368728382585196	0.194572626699981	79.9562745329849	0.0804290839748291	0.521229030739212	0.539117576976475	82.950646897699	0.137341209389006	0.153165487281569	0.224405466165097	0.865963940805396
PLOD2	2.62469521371275	6.28319891301292	125.085945223034	0.158796031449809	0.223000556884276	0.213642243971358	8.48464476439322	0.0571857040237445	1.22504585218777	0.168305318610681	129.170395773834	0.388757432593051	0.335911475424502	0.733174841545586	0.137498259790391
SST	0.221711525462895	0.3644331890944	2.03243731981874	0.0661639725651545	0.0929930139564152	0.0888523116914866	6.26103669242597	0.0473710328822969	0.106351777834324	0.210680102098364	3.92816982209942	0.0890922604351022	0.400454500050948	0.165452292068288	0.167924218040625
BCL6	0.584006931300624	0.516671682634789	51.1095496030275	0.252891266406181	0.116409000037744	0.178738377839673	6.78194166674224	0.10048545561208	0.317332239395868	0.165226058913809	50.0304733224296	0.0681403842515873	0.452430712245651	0.295054592405787	0.275538040465194
CLDN1	6.13599291749757	2.3967619338146	204.226657626606	0.235903669590451	0.60117736685027	1.06747434113747	80.7515974612698	0.261598595292807	0.418824570833695	0.127212060770285	255.32779610811	0.415906275583017	0.346962817583483	0.366000672959204	0.305218079213844
TFRC	4.59902450535865	12.0955749626133	60.6690977519245	0.392946913959532	0.455485032565121	0.403292634062816	4.55513232858201	0.110159592168598	2.91271909710998	0.794546034583949	61.5390200167913	0.305295112809212	0.228563251174676	0.170122212386678	0.24958909408664
FGFR3	1.74661157548813	0.334990057764431	7.75014687354862	0.0938096813875836	0.116380689738982	0.214060278789313	13.0094509482508	0.137085548520446	0.168307480534167	0.198963638926619	16.6407965695203	0.0737718627020356	0.176369160456888	1.70953425251146	0.13528932767113
ADD1	0.184049492670054	0.31989917503817	67.0625563028946	0.12712113196056	0.174105086267815	0.17512794908364	15.2500702577525	0.0983182634158498	0.181251799264849	0.229548647705694	70.6051443268308	0.142725538827187	2.46304030058142	0.739259143248765	0.110433927473348
MSX1	0.154091619002332	0.526942804314819	43.5000610595602	0.150957739217906	0.14401734685256	0.165898113109901	58.0366818125712	0.0817007242123791	0.216626935810009	0.256258633873074	79.3780773022328	0.0831563433435767	0.442448697578551	0.522266017956257	0.165598207496812
CPEB2	0.0832889638500171	0.464921852825659	7.60934306985675	0.0604970490555718	0.906123326143641	0.199037191510136	7.72112179091108	0.079341997838019	0.0914250245623808	1.63036908390993	12.6063878371471	0.112626207413835	0.460835425565376	3.34003791360015	0.11880954327694
SLC34A2	0.247131712176531	0.551921512447578	26.0164860372378	0.297168572411125	0.0882229149038971	0.150353884656743	29.6779333756835	0.0621720758272902	0.277152489596817	0.150848750041182	17.4216339179821	0.0744592867355363	6.25056833786806	0.159018815755713	2.62100781700641
KLF3	0.818594381980541	0.471451753022023	20.2566831552845	0.217275493888102	0.220890210610966	0.292772196873232	4.15711413890723	0.152074175749466	0.270523792348928	0.326857334492949	21.8774727199368	0.132414123054963	0.350658838128073	1.34571662200187	0.16235861466952
PDGFRA	0.150836020054581	0.474387350653437	161.831507691142	0.246903917446386	0.0817031273294982	0.204812798207684	65.3380093154083	0.0826756770210685	0.182901648377205	0.138951848814596	203.192970326566	0.101049489696889	1.27923039006218	1.63197654399003	0.181721419547472
KIT	0.319031239233728	0.333653472747769	46.716751106982	0.260661166821745	0.0768587307455078	0.273328560002748	42.278347563441	0.0445590554498042	0.178820311784766	0.0634315358209023	11.1213771538361	0.0665825750169821	6.42740414891166	2.48392147812941	0.175849698890627
CCNG2	0.167358893689318	0.399334185685618	158.30044999046	0.0942746982774178	0.170792659549663	0.162695706146255	81.0618579110338	0.1411496430433	0.117538260774827	0.208116229415336	198.008589346525	0.138464502385173	9.51076586091087	3.7828135667721	0.0643512586421821
ATOH1	0.175908442070073	1.0266673524255	32.6264070115802	0.0860495695262383	0.272416127894829	0.16736017928432	47.8576677365367	0.0744370799087938	0.0771178892413511	0.56954210486775	43.4954142435936	0.0257408984751658	0.768836513984214	0.235498844478932	0.0980489415490984
COX7A2	0.319133150332928	0.334542695671236	40.1543222335983	0.0991295409491233	0.172776987214487	0.193286435627766	4.5176827368441	0.103421233290236	0.142265990662015	0.171191909095069	41.1030843167297	0.0924450299538608	0.322185062914623	0.548026243471962	0.113010778268076
NFKB1	0.211995361029466	1.19752093931216	38.1822304940079	0.101602977809526	0.989434015649143	0.423790921444128	3.8182754755065	0.09651549927595	0.202588650454793	0.950922076598561	37.4198475366983	0.135577918701662	0.500677167485591	0.194969667960883	0.207378939897113
FGF2	0.0931113042382574	0.398848491346885	85.5980311679617	0.125964225153178	0.373241332741258	0.225333877565129	46.3559995882768	0.0458571501919964	0.321842658191725	0.0960759079235009	98.193699984221	0.179076461393705	0.50843313805469	0.368585458210409	0.277587367537157
CCRN4L	0.128269614839301	2.50435944385447	17.5374767448688	0.122694416919947	0.593212903629988	0.364721401943234	15.351756935992	0.0787006973637166	0.174622913713495	0.726245568695437	24.4477057393056	0.121932042812353	0.306921255009607	0.174415902596005	0.141231216750854
TLR2	0.351288109148549	3.10362371093407	41.2179334055425	0.0751892715243228	1.0589411861688	0.230671460210986	24.6379681490381	0.0308643379460885	0.105566295919473	0.113702545656192	34.337438171855	0.0696154996029127	0.627722948128606	0.145641309249869	0.127041919534534
ING2	0.294464325232827	0.565959729866033	14.7217429641944	0.095914913776366	0.16131986243621	0.167433855975848	22.7920727705744	0.0639335254340568	0.105481420851903	0.158320095622958	27.4503063241395	0.0735511206338273	0.203071340889594	0.187504720990198	0.0882532622546893
CRMP1	0.144760893967064	0.662976923971109	7.98014235553746	0.545145293328716	0.230491715902767	0.182693522919134	51.6059055180774	0.148062819381035	0.416142372095927	0.174215204803631	52.0538578741952	0.0619399653226416	0.21310412680886	0.207806467111105	0.168271866365591
TLR10	0.272270877315582	0.319353038738706	9.9727161225251	0.0842291854198687	0.17954913938561	0.173032186218608	14.5349277606727	0.0281362074403129	0.128848167008775	0.111767990155168	10.0506250477911	0.144762265372485	3.94182892673486	0.173247421658263	0.0874666696261995
RFC1	0.321705138887351	0.453701343272414	15.0765243021145	0.108211419741895	0.238539895388931	0.138160460561767	3.16684640584491	0.0791252417407076	0.184374351535046	0.22958403841031	13.499527516074	0.116436370820919	0.453787310360275	0.232741648172963	0.106177583766639
UGDH	0.260245214465653	11.1878554101566	15.5584769919074	0.299893239361717	0.843333876954952	0.279994193160961	2.86015930867332	0.126258897409067	2.92987458537826	0.118601912577159	19.8339046505249	0.0650636706444073	0.352360298269244	0.622224918393355	0.267978776071556
PPAT	0.138589301560665	0.282942453938585	68.0281403309652	0.131775061407877	0.158045000401888	0.133377546992842	4.64261771365824	0.148580420905004	0.198642605156767	0.228621876588541	68.4825912542828	0.146220054117865	0.439137883955867	0.161673179238314	0.0777072326579662
PF4	0.0751068716944004	0.830926190664715	4.79938112972765	0.050193499218132	0.0839468453216228	0.0935107569206777	29.8276981484859	0.0461205659793561	0.0674300292299379	0.193079563564695	30.3131283346305	0.0324724385794005	0.0830214509980651	0.0920113946034199	0.150863888391281
CXCL5	0.213489576852613	1.08395992488114	10.4217452142416	0.0859081258772214	0.332505063035015	0.511633644907001	22.122981518388	0.0982212138201349	0.168475866032007	0.431384486067754	18.9686114816895	0.0821508874080568	0.165390357645141	0.201486104660091	0.150638075031828
CXCL3	0.197812708866373	1.33440712569657	7.19455238275834	0.118349164685672	0.270916874269044	0.211894093802432	26.9716051226143	0.0819453981567709	0.185726965730182	0.310616703515231	25.6947795589472	0.110514021723601	0.15959814898788	0.163897026325356	0.165041498163372
CXCL2	0.115514334559976	0.506223835677776	14.2199148937987	0.148395403346568	1.4520651439233	2.17653508832309	49.1503874012022	0.0461317932833287	0.171739113303067	0.128375668439211	51.1745045486867	0.176381369965961	0.160281785680136	0.132009422119701	0.0501800186811412
HPSE	0.172780184892347	0.282854412037682	15.1285301920873	0.110731672542318	0.146572259433884	0.149728511385914	23.4097579556089	0.0712861087900471	0.199551321112942	0.197560644779678	28.261799780479	0.0732437788735566	0.240443155637212	0.442798565302951	0.126745691104754
NKX6-1	0.196787081977121	0.591852909925743	22.4140747869537	0.102941391465537	0.161509255370165	0.131159712498969	42.9033051587589	0.0653000425315216	0.167737681223046	0.184127909443082	39.2303164968559	0.0987158364742671	0.247950232013486	0.247756859552253	0.166582066135194
ABCG2	0.133241642516144	0.212777376524019	1.70087897936812	0.0558190303895897	0.0481699501637766	0.113511859570927	5.28779876712278	0.0381274160128762	0.0793489462096474	0.0822454648224625	2.97280148780729	0.126532006130624	0.411966923859343	0.241068454261913	0.0451699362061954
SNCA	0.0780886849144377	0.881025493508717	36.5641716127173	1.88026482726032	0.274644237697272	0.306679925099664	66.2181785789454	0.0662043070734206	0.536289704507912	0.185666314476184	65.2111104779604	0.188916057412703	0.486957734741371	0.971819482016274	0.206240316533663
EIF4E	0.103820076409584	0.810455001020537	23.0152864675641	0.0267332478421097	0.186598542895572	0.13480595782781	45.3230730671955	0.711409151036985	0.0369588464211256	0.248296620600767	53.0776936844196	0.0469533693067155	0.128406127115733	0.108586879371697	0.0443940872205582
ADH5	0.754614660510846	0.76800076392652	124.882143732238	0.127796934702536	0.124987389212037	0.21687208965318	87.7309853604168	0.122319954887653	0.256749500352345	0.182938642078574	181.546503912581	0.150113296363612	0.319573624441106	0.21842097161348	0.136570487894938
LEF1	0.11950112378515	0.563134847333937	78.0755056294905	1.61258391896999	0.0754485754289861	0.14372935590192	68.8915892350103	0.180846214707737	1.37791651019607	0.102307206979807	25.4898311333183	0.18044668387618	5.49372151003679	0.470850653693881	0.12392044210485
CASP6	0.111665518144684	0.731846172931729	77.7402114793945	0.194077405853828	0.10287618203702	0.128213480996845	13.9574092271478	0.139822588784919	0.230010811877665	0.116455605704408	83.4707944959848	0.156511947908636	0.259131443706898	0.123965541099103	0.11004496110147
PITX2	0.199345116260101	1.07917847605207	24.1386621503725	0.170005534603581	0.16925451110162	0.218772374342647	66.9955769139957	0.0507255931981702	0.224189472930976	0.247552420845417	70.6565286172864	0.0664707733946846	0.14565942581458	0.3484828802938	0.0927316270168113
NEUROG2	0.173262533127012	0.305716508615117	12.6537775194899	0.0870734342019597	0.101502699131314	0.125534659853107	20.783150188635	0.0639287791426165	0.104495756225541	0.15891613277446	16.1689378934743	0.0867159417942404	0.300646916112988	0.252919920768126	0.109802148434687
CCNA2	0.243105886847156	1.15045687096169	66.4150001370567	0.0845149979383884	0.329940368821372	0.122374044389601	15.1156515045038	0.117280232078155	0.144406747845638	0.242578140078427	65.3821679312782	0.0956177307099254	0.317827547259123	0.241231696098466	0.100277354301716
CLGN	0.924611190374699	0.17424037791209	42.8444737470058	0.0576344406605106	0.0445934359618165	0.216073841767743	25.3314071184845	0.0519737017386993	0.115643249796851	0.0651685250278275	50.4714449360731	0.0559464854852779	0.134870813075054	0.204150741622536	0.080672606394496
UCP1	0.101258357826394	0.230057936730093	0.760752216327016	0.0549564085303843	0.0636934644092469	0.0896244472594038	4.47307855416082	0.0395538840859834	0.0820654870707921	0.0712028324493988	2.13798208962728	0.118857914091062	0.182005367942545	0.164553370396694	0.0696608676815751
PDGFC	0.132889176161078	6.93637318371241	47.7365794397802	0.23863496370172	3.57851765864905	0.0883821509767689	60.9524579969318	0.199307827529987	0.162777740150453	0.178841680416761	56.9329998271318	0.161858825346747	0.55348889277783	0.43038399686967	0.193342384814049
HAND2	0.132134656178937	0.364190353641117	70.4615824957394	0.120081594248283	0.126699419228611	0.150092608026166	53.7873387117308	0.0870847495460739	0.135002241625691	0.231675547623507	97.6834662535894	0.0758657903693125	0.671750400025673	0.571846607883988	0.125418463195659
ACSL1	0.346666190633143	0.418293588390659	54.5370567420736	0.225844318450371	0.181048781111019	0.164008197343827	2.35536992508572	0.11811128926461	0.202747434901082	0.522450220393009	54.8145656351563	0.0804183128136258	0.676958985962811	1.16981542763143	0.127984237266531
CCT5	0.244499067787269	11.1612702029737	185.375851177446	0.245144391850879	0.983363043576904	0.25676502801323	2.49195979161058	0.141937916227263	0.497308912283163	2.03777721147957	191.2641222316	0.128696333377927	0.52424906254212	0.22648280560219	0.316717271634916
SUB1	0.143187310022836	1.41559395073971	55.3921172838877	0.072073185719385	0.661130102918848	0.240119591033942	6.21515569936249	0.102594599092644	0.0690241638955131	1.7382235119336	54.4623939225394	0.0541267903030309	0.971782811674574	0.12632721478764	0.0650731034377486
SKP2	0.345736277452017	1.31794477128047	189.756486333692	0.189286214237583	0.1947488521172	0.224951945173812	8.65390233249235	0.0873274822998262	0.34606075950455	0.49039455499438	190.876847309336	0.352189802676736	0.548211133131665	0.206855345200175	0.190545264719364
GHR	0.308519672210785	0.486969253854175	5.26436971084057	2.27751548740603	0.201045097631344	0.131271604666979	53.8666436790266	0.0325514803778146	0.304164002335379	0.0934548741801706	54.5017039529433	0.0532956442241987	0.137436000150377	0.330545805762651	0.056730821393839
CCNB1	1.02525398861263	2.49733676283113	177.511258177121	0.0886496215202951	0.359669521750525	0.184193133070382	9.27647301142563	0.137508459311256	0.218115326650715	0.295055147438467	178.089457783643	0.168940573233381	0.178960410662194	0.118955581046671	0.233609528068156
HMGCR	0.201835726492672	0.38116445891724	87.5343158071931	0.158543428181841	0.609859880242933	0.228583025602899	1.85798112330975	0.282751808340009	0.1586192314439	0.773138031175811	88.0904154652215	0.208008054538479	0.357996472906786	1.34303383743436	0.133345391702997
F2R	0.0843731032918608	8.78179214319625	151.535218045766	0.307826758860588	0.10545984438616	0.193818850226756	62.2760317453374	0.265606319544287	0.408488067449932	0.144710144805679	192.815914669434	0.12901723201366	0.452498676864163	0.296747455242753	0.121566642650281
AGGF1	0.138063739860992	0.256202847105432	168.063002847773	0.0878746694583366	0.127465464010411	0.0998644451143051	46.5835066428935	0.0787193104782242	0.118980211268759	0.146418500934781	178.986012612811	0.102441567189525	1.78799733895603	0.635213867836621	0.117215746605365
RASA1	0.204207932506193	0.349631257893894	18.7904815648962	0.0763917621134781	0.384202687485735	0.121063222837468	4.29102975035158	0.13660498962229	0.133128740324355	0.274861345820839	17.2560880459632	0.109835427766338	0.679081935062167	0.895556737157189	0.119447639347884
APC	0.159949859722339	0.281009020770798	114.649100732769	0.109485412816898	0.105115811851396	0.117624841946299	6.83607634877588	0.129576211945151	0.282813924295907	0.158785251239639	114.55235605302	0.122845425823372	0.661697690221461	0.957005481660114	0.0868867952860334
TCF7	0.182317542228619	0.760550563892513	73.6369015137221	0.0751093657596696	0.212681582010984	0.161018766274924	61.8839036868842	0.0793661107674398	0.13863708291669	0.19824200277924	84.687713565839	0.0954718367276843	5.2479596656307	0.412897153883721	0.155607352026469
EGR1	0.342770589429885	0.535344071983828	208.728782574323	0.147693373592736	0.150953944603402	1.48439201775802	9.29230591530736	0.214403385761929	0.275725819399552	0.277630032198118	211.23172488839	0.11156173916716	1.08265173039501	7.93890077158617	0.114289787409304
ADRB2	0.229399220900498	0.55330883739634	47.3897791730221	0.0644061840512107	0.593341934524451	0.232092010343743	76.5215838648027	0.0702631088492499	0.104995090918971	0.348295699078894	80.9443163275436	0.195241156847619	0.357989833237418	0.985728670746468	0.172753182038033
ADRA1B	0.182172730927255	0.478814287669522	52.9442380734103	0.116364389838505	0.28732658826471	0.161137631098257	67.9067587857997	0.0734479865851768	0.211475369237452	0.203554589124086	65.8254920250777	1.32712129774274	0.459907758367682	0.25001208430939	0.164848474425035
PTTG1	0.6954112110957	0.451446509118516	159.668864481579	0.130549153809093	0.205991393685765	0.135689995519142	43.9608235991649	0.134553129092767	0.206320245463231	0.174650068008853	187.006243946423	0.340609535882177	0.629330873523032	0.236686499243406	0.17121978403704
GABRG2	0.0750175833724592	0.21042997834392	0.623799917887658	0.0651882688704155	0.087413645769007	0.0826168118667802	3.66496662968108	0.0372210026140883	0.08362951363906	0.0886123274592275	0.93755452734731	0.0836346218748829	0.0987695242033547	0.099068945589643	0.0287955603603659
CCNG1	0.253616431862581	0.35785306152383	25.3830486429478	0.10355565111755	0.146929193420999	0.147650100518165	5.34372915070399	0.228974789299591	0.103633416117714	0.159319741599654	22.6247654368026	0.253892689547835	3.83272921590242	2.51812751912047	0.0778306486101343
NPM1	0.0846902628351186	1.22215526668453	6.30741497831055	0.0884818321425099	0.500954029190479	0.0882304278617747	22.6529665630672	0.0741338903277462	0.214344074936639	0.351445366080617	21.8096981331256	1.41623207992843	0.167280063868741	0.0953491874195502	0.072073560623451
FGFR4	0.188430592990192	0.438876985832926	18.9328964749797	0.0765231680362221	0.191031723117088	0.159992286900744	32.2027839600399	0.0735436781479243	0.160014240259092	0.188428486870212	26.748909126415	0.0928742101799283	0.27866363933145	0.261622270797687	0.114504712238258
SLC9A3	0.170932151919857	0.399555588944128	17.1406824776021	0.18274588968675	0.153126355044414	0.148902145619987	65.7412415260011	0.0657788876575857	0.186094674996975	0.19157514243335	67.0292287972346	0.0594742335374666	0.3674153355779	0.469722213127569	0.182506269405855
TERT	0.201142730396076	0.578541297231022	25.1228729725987	0.115755580666577	0.153377030693661	0.179968801736945	46.0067374893627	0.0931624951394719	0.170920866924187	0.211179308423646	40.9170552403472	0.113788121647011	0.458697444791367	0.258621769780609	0.137796303637629
SLC6A3	0.163476067157169	0.371805033531233	3.62241780771474	0.0975124583835235	0.129026594169755	0.155312637240049	10.1361924363555	0.0752438431733258	0.112296549885852	0.160198533004881	7.86616113636952	0.0864597614824943	0.298511243063309	0.28113671917159	0.115025966149288
DAP	0.27978593923702	1.64056163740578	144.937870685126	0.20804531430551	0.257864976390947	0.220481355412073	9.60594738196275	0.0945655307212825	0.267257268149403	0.380780090293723	146.09101611971	0.125442622080841	0.839336708162393	0.200628621240605	0.201824826615324
HMGCS1	0.258573904967218	0.366988895783028	7.96312545691545	0.11464901972778	1.48285237686077	0.837217140866926	3.64650998574082	0.132122416152665	0.120345717695658	4.40539099708695	13.1891097643787	0.16723124639308	0.239210506557553	6.12427125197682	0.125278365957925
IL6ST	0.179526077619182	0.752959188090205	14.94301941709	0.140879023311038	0.368531396726682	0.33506263907697	2.84074133475789	0.0698491084386409	0.144336747301266	0.299251182697522	10.6099847433646	0.123949881540459	7.28617622314121	2.84970391468545	0.152210466718092
FOXD1	0.251980295377494	0.410449089548196	17.6588593943986	0.111335975353408	0.210582208566428	0.223095643433054	74.8145554733881	0.0700881226208701	0.110203689538993	0.275607283072432	78.7781062210274	0.0598528922157664	0.330820897832229	0.358374388948391	0.124022961442404
MEF2C	0.277165308525854	0.887937323043298	136.082667279413	1.62524399285423	0.0791679099551959	0.229800330852567	53.9927036562083	0.0730932926954174	0.277433924633163	0.138049818668419	121.497309714239	0.0917152843866286	6.71173718021863	2.70720921299577	0.204377049438405
PCSK1	0.12583323794771	1.12365985376369	2.07952957636966	0.0975223971402057	0.209707405869201	0.199455105953295	6.6974420948745	0.0712729383981289	0.122082004497068	0.220867837372232	5.11299957773537	0.0730964312027019	0.143761810172985	0.139519842335464	0.110490899192418
LOX	1.08668951294147	6.97357574000986	107.153508050001	0.151109417140644	0.221145567906481	0.114529815442026	80.4048937214493	0.789151194597398	0.136784028159381	0.141234175838602	175.290799380757	0.0924420872822265	0.133781683607224	0.306681668406474	0.144387235195875
IRF1	0.55782633759392	0.39673420229744	25.8053101924599	0.100624411393367	0.157012144432606	0.193949279248123	8.48742867595129	0.0764720155860261	0.132217643380941	0.130274658432558	23.5942847953825	0.492978942860287	0.523425810700372	0.179206387393854	0.196889148829924
PPP2CA	0.210629905543846	0.772441825959755	240.408023590445	0.150839619008466	0.375298804136834	0.191113373213808	11.9903005652548	0.130040068120395	0.170874393283532	0.373107474574271	240.988548758516	0.121861300783295	1.31272573109979	0.722989658849406	0.133190619072779
HBEGF	0.108349205151657	1.29583730380384	4.15692799033846	0.183287788776466	1.46405620967018	3.6551673512159	74.4193058374168	0.157354091342524	0.177064047449236	0.668414650580722	75.6182480249147	0.0843758214884151	0.150602617673623	0.818400671049219	0.097032818968606
TAF7	0.130648791181647	0.426571245656371	100.83650304104	0.0936825888347654	0.21460550047816	0.16271591751609	7.13694230423542	0.20327975898981	0.126990116749959	0.256055716904319	99.2121144365314	0.058284193984964	2.36459409075736	0.266706937255128	0.0734725074745535
HTR4	0.126296736309827	0.109374547989941	1.04443561566507	0.0460547468058575	0.0663254742050689	0.0959272189137201	4.58090640194523	0.0366088758542484	0.0868418557475412	0.0806534147927182	1.27137027513842	0.247788682024767	0.180112639050643	0.141912083100173	0.0574417355288164
CSNK1A1	0.467592092471975	1.53921494615217	78.4690691213429	0.126651752426395	0.726742351603146	0.243303324993498	1.95006864668028	0.154955070497073	0.178980225953289	0.899857043658162	78.5998961169282	0.158405679064232	0.474155322199315	0.406626140718878	0.256823774169318
PDGFRB	0.138393008414991	4.14696316011494	54.9595706978314	0.511161089924114	0.106838616065422	0.506862077907147	24.7011840461834	0.100371060386816	0.308664241748219	0.142910260614092	61.3213674602148	0.111081155233419	1.07344251377562	0.276708404779179	0.203697233780928
CD74	0.677977142354038	0.87380419803712	41.6667479943948	0.194516061725013	0.103471026782259	0.20137668613494	31.4438582126915	0.0839186081718556	0.201359059155516	0.0972759836217336	21.8751182450499	0.304764064871829	10.3674806499297	0.601403947397862	0.382012928843086
SPARC	0.235778895920513	13.9355893983775	246.687873408158	0.484725230948241	0.0989545952828307	0.308892940317085	90.7297909694092	0.196715532711899	0.552822556444089	0.223913504872558	287.824853826814	0.136370828393253	0.845359238565929	0.683650196971826	0.186269372071618
HAND1	0.190284837960505	0.435631519451281	1.64103306170896	0.0606335914046774	0.191914718648264	0.143882461550697	6.19976827937469	0.0574020404179139	0.0740074171364802	0.197058718342409	3.3427716104168	0.0790843456476349	0.164413582019243	0.230716886977222	0.10331326163008
DUSP1	0.154335077169347	1.54256631513363	192.019825146924	0.158520401638673	0.462694744279493	1.70223131252268	6.09026058602279	0.17004412612166	0.250465402623088	0.315952215116588	194.642554088666	0.241232017201242	1.52323175222555	6.98688893205646	0.189846838596549
NKX2-5	0.147750883038201	0.686514173594304	37.1485371469074	0.169193673453856	0.1968137457763	0.155403636545094	66.9245241918331	0.0961351684637068	0.4585907813558	0.208180091999152	68.3686704296904	0.159547585814136	0.326228346941893	0.287164244436849	0.138299928246539
DRD1	0.110441248468738	0.256708806999646	1.74187506518926	0.0566587868994554	0.14344798302122	0.0976856846643965	5.93898813729954	0.0564437465467291	0.0768514384942359	0.179719562341725	3.70806465911224	0.0679936336104182	0.21909690095529	0.223203188722536	0.0848375675732624
GRM6	0.148197688078199	0.359373441814659	3.37997043542067	0.0852474951388991	0.143120233926036	0.116816035474636	10.4271463596274	0.0472428476307814	0.121547386103772	0.222639270799702	8.63378818974551	0.0761627315197093	0.259951765559987	0.316112694921794	0.105141752597699
IRF4	0.218006678655388	0.762679191967828	106.364540940373	0.818645853152883	0.106056232409112	0.284176895597262	49.9285121546659	0.156794499776125	0.725515938614818	0.155615459351909	99.3501022877078	0.10548666223317	5.61042069096417	0.265410623656199	0.168202672910228
FOXC1	0.212911499385011	0.504746017098921	15.0597976282642	0.106393249160446	0.1777595613913	0.19505103014273	82.4645217573848	0.0639483043297901	0.209926187309944	0.184184338986811	84.1944533277278	0.124575172205829	0.386689352635967	0.497151758143856	0.213552911640009
NQO2	0.274504594060924	0.59740397206003	43.1167336033029	0.143320806518425	0.20204079750875	0.146328318134578	3.73175221720021	0.139750827727341	0.202200527896703	0.27033277551233	44.0602887121426	0.107126609868934	0.283187610248435	0.502552584011924	0.119561387791954
EDN1	0.0919052041486991	0.765736641164607	7.42121759041281	0.109626651689818	0.131881471448132	1.78272444193708	82.5350638472925	0.108236589194164	0.197142904533361	0.286501674614794	83.2936928461899	0.163317170687694	0.17748373865287	0.606338822152592	0.0983088267648494
ID4	0.138183144504521	0.363744849589636	59.7140596286482	0.110297660123941	0.107598599942645	0.183574215526168	77.6629637096421	0.188000302289513	0.142766601972662	0.0990836450046614	114.85283800013	0.10341140385374	0.327210425304059	5.43865785488536	0.0791637505519515
E2F3	0.228808291510798	1.08644356131166	94.8939451620854	0.143154755038505	0.10109863543776	0.223697966142017	48.5579620433119	0.154488926218094	0.269910164296994	0.200303462179315	124.893673776776	0.158914683289636	0.267360435601017	0.127591472742704	0.0821431577302193
MOG	0.086295050466387	0.194757739483722	1.19443781100764	0.0453714990435565	0.0581932890734477	0.0998480305779459	4.43373993198564	0.0395436200115039	0.0733048739492112	0.0868623606389451	0.628015438087766	0.0769436615851012	0.206796191127944	0.150192306665106	0.0414900715165298
C6orf134	0.203329987770169	0.452162510487978	96.1577994271804	0.166427798232606	0.137497130771633	0.278953595727654	73.9861421033722	0.109895842994388	0.2669811123569	0.151717150576604	137.649078062822	0.122072916428269	0.274247666575881	0.303301116486123	0.111556819488552
LTA	0.139216861166985	0.412895126488116	3.05705582665889	0.0837253509161754	0.0956127341128994	0.114128463473467	8.57390586755572	0.0716672254206781	0.130499363919544	0.124306432521295	5.13026710401927	0.189437952903674	3.89887169043366	0.209811676177992	0.0668933607526565
TNF	0.163683968689759	0.705763572930434	29.7536824065579	0.075083536307482	0.323934984133906	0.515248948101118	40.8908783279021	0.0457461412231623	0.115561160457691	0.231320399748622	33.4668445299307	0.0902635369355195	6.5285965721182	0.321838833793184	0.06544104043825
HSPA1A	0.492849483183138	0.379941425507886	99.1575257430193	0.215548785260937	0.15914139762504	0.92804255225625	4.05851616363963	0.078124794866758	0.586624720256036	0.17459372006005	99.7648128210021	1.1793159922055	0.488478836062114	1.52547102658523	0.138776200184418
CYP21A2	0.145859650712887	0.375918379231947	2.93336799200913	0.0685173267626335	0.119095120658174	0.108603602703493	6.543665082906	0.0564413843156764	0.121662920257207	0.17813983053237	3.19163584143406	0.0844791765017752	0.213093560768765	0.214309611518813	0.0928513139594669
PSMB9	1.66280704023595	0.476232854020211	18.0029073091368	0.059080494571939	0.11695005082019	0.110151581155711	12.0027344358762	0.0662767705055591	0.119457440952184	0.192015216036662	10.7646864312972	0.241500923876742	2.58136216165229	0.218817486405132	0.196551417858259
HSD17B8	0.212695524840398	0.33821288238399	17.1560842718791	0.143813904138964	0.122086672388849	0.129239717601728	52.1158650247366	0.0650763441224275	0.201730133677374	0.199968245097401	54.4811367074656	0.0632769157172905	0.278797456505019	0.427054881822752	0.125712491125005
CDKN1A	0.291678468983216	3.1108782477626	12.1911828548326	0.141875375764832	0.232439623491575	0.523032161065531	17.4787063240186	0.0777497104613795	0.3932713376383	0.375621396117356	23.0522257108118	0.393515847308163	0.15145452060895	0.187703947373594	0.122560547584081
PIM1	0.245501708094095	0.540161290186677	42.0316801615542	0.104679266251192	0.22760034921943	0.222549724628219	59.7161179445121	0.0947129067866155	0.125869966523701	0.259086382165514	72.0212537187033	0.0520368659652293	1.6365727492946	8.28161249682799	0.115533900121834
SRF	0.209480958442426	0.538972946930788	143.87231730495	0.232925661276965	0.137725990840909	0.349470644916796	23.2423771709811	0.105364427166117	0.282287188932924	0.172412071640484	153.304204531008	0.126911855017681	1.1706039258747	0.42319319854056	0.158687642943188
PNRC1	0.158349940987396	0.454847414173923	93.8443114897453	0.154238636508196	0.208248237959826	0.229986653958744	91.069768459094	0.0769191136334644	0.257903787277081	0.245114806348162	24.8761646387588	0.405539130408375	1.08677683405446	0.724241773684049	0.160889124694411
POU3F2	0.210605011605215	0.415492594135677	20.0350373591688	0.129653602721722	0.182189457094713	0.186365304135063	65.7285857905615	0.0952068492959171	0.182344540893777	0.202748852879121	68.0765483413004	0.0996752273233358	0.373483042895737	0.328977613933486	0.141915531863543
PRDM1	0.246302610558063	0.5257136034005	57.5843441036413	0.110962114587391	0.301157404736974	0.36816843911567	29.6998669901724	0.0940499227793679	0.086217430807555	0.351244897031784	63.8964366106941	0.102185851192372	1.69843869038287	4.5164524246699	0.108864148247558
MARCKS	0.245889384300948	0.883570531294882	158.370530988045	0.178639313599316	0.1589426204247	0.229806696306971	34.2955525727969	0.09290262368051	0.226718187661872	0.216729647038014	175.386173525315	0.279909769212794	0.619757215024427	0.360562682775765	0.152278286085524
HSF2	0.0835950915197128	0.555493948413036	123.107850615969	0.122196054437005	0.0960664747346369	0.139569618221415	56.4425986619338	0.061430649351121	0.196078541463514	0.160803255881284	160.633736107034	0.13364258463283	0.439440476167958	0.178647666664078	0.124863404578711
HEY2	0.306705767035118	0.705201979577366	38.9364095206907	0.695868370095918	0.0923232586122755	0.201253278593541	60.1443209167145	0.0653829971712184	0.360938845240327	0.120985805498639	58.3068370619165	0.0564188664886895	0.198362051865618	0.18269005592474	0.12606210907245
MYB	0.547812669970652	0.134062336451101	15.2803076393369	0.462118738849909	0.0434345112826272	0.293213047476293	11.5307256405165	0.0426963850784439	2.49809748086628	0.0391408275572022	7.94036411959388	2.46488215892489	1.76370226224571	1.96717872827061	0.316286247056639
TNFAIP3	0.225228959515439	4.5894503035144	37.1356081693956	0.160912984942673	2.09364530136228	2.84853097478894	7.46437651386948	0.0613735876714674	0.288913292486431	1.33643307928408	35.3642741529032	2.56018084599904	1.01791299473493	0.177490268417407	0.120829532107058
ULBP1	0.107934357685908	5.985820123859	1.10771889299328	1.36358428281429	0.110331096962707	0.543956774463882	7.58485461992681	0.0879601919897611	2.97377559732461	0.239574429707237	2.6824198901439	0.507697866451181	0.116104308453801	0.0638027110737792	0.269134918146879
ESR1	0.236437861742593	0.377321125647863	44.3169348138415	0.0683374514839997	0.126066459326046	0.117186315557178	50.3771915777681	0.0555344767367557	0.134361645925744	0.13890074703532	34.4870352102568	0.125667432738913	0.714943570694778	0.278570694770981	0.110758821445741
ACAT2	0.204982178554904	0.280880672253625	15.4719856202809	0.0474655465848416	0.224779202840975	0.0872365342637912	32.4340287884684	0.127662856382608	0.0579922454735168	0.311022840340687	35.6310605551711	0.247398047551715	0.413198348994355	0.273505407881087	0.0517739895292093
IGF2R	0.206495541489053	3.08003055108367	26.6215024282321	0.180613534917221	0.262075106640822	0.297729295640665	3.4585610254726	0.0914866078438668	0.362092798581796	0.358636231027805	27.7001984343439	0.217288566421134	0.253356646674961	0.18209466168888	0.196747289032728
TBP	0.219683252550676	0.56878734368631	205.500153781026	0.105199659538166	0.245094025524976	0.226012713824298	29.5163673006133	0.0708863776147383	0.158614785267733	0.215288576245639	215.66256761836	0.11934298081548	1.03491550465058	0.26164897243976	0.117272112427415
SERPINB9	0.184698067545198	1.76632841322901	76.3716092544391	0.111978193955755	0.134766418786895	0.734656121584002	39.4430718251194	0.101995431699915	0.0947935102602461	0.162129182885005	67.0097540542768	0.126025571179137	5.38358435835688	0.504185898696816	0.109506169471083
TFAP2A	0.343755440144389	11.3083813167824	5.66222043524836	0.157004519431635	0.453759848307471	0.472251863748206	5.57990038034459	0.0829689424977059	0.320484283476377	2.54299361369496	15.0486693123589	0.866986372666306	0.131607901541872	0.534840524716282	0.179140712473854
ATXN1	0.200438214940722	2.551069573786	206.329007135786	0.223202076664503	0.199815146905197	0.338602033379919	29.7285951461368	0.0597352207545791	0.188174686990424	0.472096685276141	215.928674879066	0.26693212471137	0.631022637793745	0.366809984076639	0.153935199171764
DEK	1.60084370486547	0.932468185355062	31.8829839145042	0.21036957167937	0.154708309658493	0.28226467785201	2.7855707744365	0.127143921302447	0.385651675619347	0.334108894980186	31.0521883333466	0.160045340833137	0.257954346332754	0.218948097989515	0.115214003024724
HIST1H1T	0.110429297285662	1.7971306943861	7.02248537174289	0.310858485994575	0.305538658649317	0.095516788348151	16.9330672792903	0.048301239564528	0.331209156378807	0.175151346968069	15.1348196098329	0.0863629170293321	0.09757590351643	0.0794687324166564	0.17211393274336
HIST1H2AM	0.59707484028251	0.475357696152258	48.3642915988459	0.0763821315027311	0.0818917580624917	0.140301925367991	46.9970409120266	0.0406660852322765	0.136340991065377	0.086847195076368	30.5212755182732	0.0878652001365964	0.172011412726186	0.0919436760245507	0.208054294301502
GABBR1	0.14290572415291	0.432258558835803	72.7231394176343	0.180545252996338	0.160898262676296	0.317718286535957	12.8963095623344	0.075859861843682	0.356735703372408	0.149998779362954	75.5250016655483	0.22734491806022	0.816570808555184	0.337199772435332	0.117623594694729
FLOT1	0.285750243552014	0.771462740088873	166.543772129683	0.145263112881614	0.174026734882197	0.271645847393757	7.64987980181818	0.0969690962932424	0.246575221031218	0.170786884974515	166.927366588587	0.128033388706884	0.722717154372919	0.231116977165353	0.169819303722603
HLA-B	0.349421588960799	1.06955919728087	100.366246675141	0.163771373256908	0.247178600032797	0.254931213001258	45.6178248836224	0.120637732571467	0.35296366038479	0.422019107739102	93.0492456268028	0.16891592049301	0.626702451346683	0.449379480998787	0.297653267470534
BAT1	0.328104055027531	0.461664790708733	171.375079957229	0.116542879643665	0.133553398019993	0.138848413185672	82.9955055726485	0.084695488774168	0.18165360157927	0.17716628982116	228.814882849426	0.0909220498298517	1.03009713854003	0.304468381830182	0.118567087953105
COL11A2	0.220453159448427	0.354615871505159	3.26253185504761	0.0989505514930048	0.121263640577887	0.147496163346745	15.6866497388257	0.0643984803337632	0.140552948241553	0.187301046559221	14.3443205336505	0.0779612551548261	0.314472862171108	0.266358266392973	0.106465873260103
TAPBP	0.397765983360546	0.998431779580692	49.6155883515026	0.146309064169888	0.223453013675504	0.245460494739173	13.2852477240831	0.0909444653102396	0.22324627138243	0.384159814979726	47.0587412635436	0.295399795086143	0.47542671490247	0.303434084411187	0.207333714877696
KCNK5	0.260010732787485	0.419388175176452	17.8246849813059	0.0764652701328019	0.131322679458441	0.141255356840959	28.2117780171099	0.117402583851072	0.142491831488693	0.104226640103257	22.506135841405	0.158024843102201	0.505223302849493	0.340132405059768	0.141949715076965
PLA2G7	4.39070556829108	9.11823066824495	118.998220113598	0.935742214191251	0.114516581220378	0.126357433654828	102.048704573535	0.204490287435779	1.01119640048783	0.0960013776306469	8.74678960749299	2.43466408195989	7.76530499675601	0.125592384629575	0.324687142870127
PKHD1	0.0881905569096685	0.209493851086085	0.911318220169241	0.074546482175185	0.0662606042218289	0.0715659288765925	4.41456803818468	0.0335194333700672	0.121379085373354	0.0783613983287395	1.6441002771707	0.15979464517908	0.185848776034231	0.131702373213204	0.0405643207299345
ELOVL5	0.181749341526981	0.935701728910825	31.1246906971399	0.212254918390396	0.299460041277624	0.290736359387753	5.93059928646581	0.108424709965703	0.35904311804162	0.271415714726135	29.2589011543074	0.157318530956793	0.961395427461798	0.217028573974261	0.189872699379299
EPHA7	0.245564754658721	0.364148200101203	1.75685606983659	2.20864829636304	0.0586153213771276	0.139742588816816	4.81152778913192	1.42847076051442	1.19795413469261	0.0586910974062211	2.08406861795119	0.0752288883729133	0.116541111046103	0.111120753534166	0.0752029668923435
OSTM1	0.165574650230146	1.06250202728243	43.0088645598691	0.0937962699868198	0.284072425779955	0.24590855491598	9.10188754472978	0.0616197620802204	0.151592291390475	0.38358477027418	44.0919231542814	0.141010420898727	1.21312847269577	0.20296899022186	0.093434252796592
SESN1	0.14252956866507	0.255893854907643	82.2487304399709	0.0696733462312789	0.0855213887196012	0.0892870587232275	44.1664775668867	0.109319124165775	0.102324928020392	0.112586051590129	80.4419701717296	0.107670703314241	0.908021103646371	2.87289901045759	0.0754784058388338
CTGF	0.2157106454936	11.7509712298018	219.261660084296	0.336633835501254	0.0921644334556685	2.33162017536293	26.4611767012822	0.159786471723912	0.355469693842991	0.112075521011073	233.144537360793	0.208922866201555	0.525076400447246	7.8177383920852	0.170586783854264
MAP3K5	0.286863331896811	0.624212712416954	78.9159772080533	0.20484068153858	0.21894433530758	0.326837409729828	2.87621263776678	0.0747741187602086	0.455747592498971	0.174069334658914	78.6668750891782	0.081645459771604	0.290470655980893	0.333543015921492	0.34851349895422
IFNGR1	0.354115454880106	3.85986329701344	13.9555843412435	0.136431030462681	0.368985031487443	0.582959501379308	3.06130393501211	0.0841464184564912	0.206627586611295	0.949099559144959	11.6750573645154	0.437465288899489	0.403636952471993	0.130739643594409	0.195654932313673
PERP	0.304883413320461	1.43455061138906	9.61047007425403	0.189186573986631	0.272516373835845	0.383489948309557	9.69399602263708	0.163031466527172	0.477365441682556	1.03855636383243	16.3905501233976	0.182778587597142	0.300618709253179	0.870693939482224	0.211141817579243
PLAGL1	0.119620510773085	0.908197690830824	139.836724199117	0.162930538289405	0.189885041984773	0.184532648463258	69.3862449020589	0.0707729435429885	0.106841390926925	0.290786008409466	148.311214311724	0.0813244060636542	1.18138617736591	6.06059345710966	0.0869054723370058
SOD2	0.572181253083455	12.8821838920299	218.618441795964	0.163547162341255	0.357924224730599	0.777088266188001	18.8877897225577	0.0613157656084797	0.178012057338325	0.637633807452445	225.794844887689	0.074599998156937	1.83271646696711	0.230027556247729	0.152579146319931
TCP1	0.214518837826039	1.14384322690123	233.800436516227	0.156542070967678	0.23496047672364	0.248913677758389	21.0508393015609	0.119719360398517	0.262461217993031	0.404321285522134	238.703185872057	0.234242200744157	0.924020140726871	0.32264601852361	0.188276498198928
T	0.226289807858405	0.560761755707223	22.3581978594643	0.124015714094923	0.153501098194805	0.186609017989686	38.580066643981	0.0907691386018295	0.188987805682083	0.185883205195171	32.3900036436	0.110675789818685	0.29110470134449	0.355367695313371	0.116053202286959
SP4	0.162983022265786	0.338398724814	32.0318876678165	0.157044070539617	0.0880399132238062	0.182116884710273	17.6730376608931	0.088608340496239	0.220425605630746	0.148057880279425	23.6423654254592	0.170247865128307	5.41936105047583	0.402373011789394	0.119477849456467
NPY	0.312672266673025	1.03464459179332	19.6047952054417	0.133046861008847	0.17140988546766	0.172711288409432	41.2045805642045	0.0943809012502475	0.200057561752743	0.203945029569437	37.702558384331	0.102201021605306	0.297187073407588	0.240287749562431	0.0939153657971692
ADCYAP1R1	0.126119716822776	0.191692086817302	2.28683160635358	0.0889079504237553	0.0789757018468352	0.105569949952566	7.0566729210739	0.0680869723011228	0.133583518699622	0.112836438789517	4.11066765601288	0.079729217926396	0.557024803809013	0.750799191976268	0.0695001577268304
EGFR	0.278614177120645	10.5145090124398	6.02880751053116	0.130570654043575	2.85831761787632	0.498994155330456	6.44678098065869	0.072562644369149	0.450323567733335	1.1327246853953	14.942735586939	0.757634675713408	0.144064911990711	0.466067248033896	0.266224149337378
ELN	0.336237418921552	0.447884067200637	76.6378992410676	0.155920608441823	0.138813247441778	0.156329622635305	56.9462275805525	0.0934734912451231	0.168378018155023	0.197481401271713	99.706425268934	0.11867092901276	0.316045724548337	0.461332687052469	0.149335966438722
HSPB1	0.418729274066905	0.775280178119965	49.1391284046864	0.133400070261489	0.213742867675199	0.338267790919081	23.2217295917427	0.10230810963549	0.311436678984864	0.311630050844645	54.9418573524832	0.229764095492284	0.489272025220951	0.965071742386341	0.197074329813647
ZP3	0.387435514345288	1.60543157482271	12.6046973881542	0.135708222369427	0.340741821082576	0.166850216794512	47.6924727855274	0.0470759419732659	0.28307983827608	0.261792758738505	46.8149033720696	0.142913623985068	0.211908580271902	0.172586414460226	0.189309063140755
TAC1	0.108911853396446	0.237722397215695	2.01408707579766	0.0728702064810485	0.0702246038503613	0.0749724668685753	4.23681634803363	0.0371725967356615	0.098722410313259	0.111689156804951	1.77541422930948	0.0563298454606028	0.135314160901193	0.116420679468121	0.053686603696613
EPO	0.177615564556194	0.514215399512026	19.9098922684673	0.140359691033982	0.13108171712197	0.194252021995223	42.3096353548513	0.0590179382769745	0.22608724871027	0.191047802893966	38.5160333251236	0.117454010429731	0.287925695904038	0.263130448055612	0.140334319606146
SERPINE1	0.47246382003052	9.17479824873063	42.0660361849471	0.127417870018471	4.21780715986011	1.12874211052248	111.848906745681	0.0742686373320146	0.222966689096383	2.78521605870188	131.804077445187	0.116401977802187	0.173805300254209	0.315141516469789	0.370853388537871
PRKAR2B	0.175208145906647	0.397961404984792	42.1306600786031	0.271612505977275	0.0637525696588678	0.373517760661935	41.3709899384002	0.0888218563625938	0.45592105463362	0.0492939789034414	7.34455953183072	1.67718966650863	3.73913660456565	0.436385803763072	0.0953139276156441
CAV1	0.100335341948645	11.47485614548	31.038443173392	0.177440001116228	0.767513146596975	0.335885630704151	94.136852947705	0.0661457641876898	0.230811580140116	6.75366736190034	104.924314612328	0.67380069682864	0.293268568314655	1.74891600375978	0.308523058145466
PTPRZ1	2.86290610658074	9.87872533460977	7.18321816919465	0.422236889976664	0.599096108522987	1.48101768507119	101.923953978656	1.66603167148022	3.19006399615158	5.48413334010681	108.697404465423	0.105407234426446	0.126554830308984	2.1383491809529	0.181125519924944
SND1	0.181104336691928	0.8852890973391	195.093981115416	0.193355407354158	0.310650775118491	0.224743330838434	14.2582006666804	0.110012708798311	0.297032924229128	0.612624066514509	196.692065767044	0.159433644438517	1.66091057562182	0.292067069963443	0.17714054573355
LEP	0.157062642892149	0.544526199060238	3.97059036833112	0.0749968749391128	0.123261213300411	0.129754117897631	11.8734142762083	0.0702967231522367	0.147155862235516	0.239072738742435	10.2951231797539	0.0699713331842826	0.14404495563799	0.164394640730277	0.0952115020225676
CASP2	0.209225017089826	0.376422662308427	54.3968962023423	0.127661144694589	0.0978079688038621	0.157302963654588	26.3311689767502	0.0965035107389317	0.316552057965228	0.237470085056632	48.5266759025538	0.174211837042528	0.367927335821414	0.38907993350716	0.161329972837232
NOS3	0.130712735013356	0.591300138659597	51.1396004466364	0.175681719511622	0.16022453947987	0.143859775153747	69.5854307192635	0.123071498254949	0.223746515112489	0.234153229915522	83.8221702388961	0.0860948347704461	0.466874625405342	0.394001887778688	0.194876330288197
INSIG1	0.195391317584414	0.34152584682233	186.537642795207	0.133482710374894	0.222466438879041	0.342871588589112	35.313302184097	0.0859448197074737	0.162382072521245	0.537195002622472	195.391228095219	0.180857023350116	1.7037028550993	0.278808733375605	0.0932122605323109
EN2	0.180266970467654	0.57692598959512	55.4447141201976	0.18439042277728	0.123784178320889	0.179665934159683	74.3158605499654	0.0664371144099153	0.458853042224985	0.277028453084333	85.2279750491253	0.235536670586712	0.29689684106222	0.290429924220686	0.141590035664202
ACTB	0.964288329207391	0.917162341765935	197.674527438336	0.355074861659324	0.17987800201783	0.35399480765999	117.047311201975	0.190110895439452	0.882287203760774	0.132493944825005	247.220513016503	0.126432033667566	0.384990438646687	0.678474169726183	0.453729759623229
EIF2AK1	0.169848789750759	1.01358954441183	97.5095601919117	0.193665321603062	0.308247048478798	0.21527719289928	6.18888682678086	0.117739718345108	0.32066796682816	0.520863247385958	97.1067758651846	0.168840006169633	0.236942317142753	0.234151533039243	0.155767846635829
TWIST1	0.167615730841204	1.32082601994097	6.96101244569529	0.166590629293823	0.319897030956917	0.316962159596523	56.1639143273365	0.055462490948273	0.172222850800605	0.198760761089299	56.5123334445614	0.0775941290106917	0.267208239875101	0.387061719190585	0.16015515644161
CYCS	0.192862060845929	0.420107357491028	93.5217582916906	0.138850028199059	0.192924487344589	0.269817695425239	54.1950570425126	0.0839239443528226	0.210595477671434	0.165566841934978	111.764306943195	0.0788750071825541	0.28222480702092	0.392663765047397	0.0781325517219897
HOXA1	0.19266625439343	1.01341401953985	7.32551477018666	0.135125014713574	0.155831813182807	0.160674628794009	50.6662078388447	0.0408334138208246	0.137284663993302	0.336993336408933	51.4825268941221	0.0740311277255142	0.187324279594858	0.172411199474243	0.0985575668574967
HOXA5	0.288572246127162	1.76727142121475	34.2553322641058	0.125743558719885	0.15440113004239	0.146122365548293	53.583966596196	0.0586309241477824	0.138906372544135	0.272170430672387	64.7606515477629	0.0686004093290292	0.222758668678911	0.190295702209129	0.13760161755649
HOXA11	0.109392649235693	0.211555576992808	1.09844829917532	0.0751171386295614	0.097837488329409	0.0814975749652255	4.38317233340935	0.046612856646648	0.0932893729453888	0.0864903411906694	1.76943898369593	0.08379172894349	0.148946705653759	0.162276775338714	0.0752327260708352
SFRP4	0.603389560909215	5.05712228517125	39.4970473140796	2.06697220100384	0.0610805187179736	0.135630758129969	41.0395672043688	0.488564125820062	0.428046200716693	0.0822977166101139	17.9064266728455	1.47031432325469	0.612584638963355	0.230637833630035	0.0656573489207594
GLI3	0.178019621288269	8.34915904522624	18.0702131955408	0.103480381432382	0.444425635070269	0.231049946967323	26.5361327065874	0.0451578528487958	0.179284503085162	0.628867072750728	36.3255260683297	0.524129299621813	0.184341886062768	0.224563641527835	0.141370343882575
PGAM2	0.268876410062355	0.45094428584339	17.0490371025	0.17025011094113	0.158898489908128	0.141347723025362	41.9672960825174	0.086054556531999	0.154482964802836	0.172466062847117	39.0200626536971	0.0957738086494055	0.279550426798084	0.656224855013854	0.125948861074449
CAMK2B	0.154927962385074	0.281437270682965	10.6646266423173	0.0857503497736927	0.121255367108673	0.153904010845331	21.0725610443741	0.0527440238804438	0.123033859933372	0.132543628656862	17.7548482736628	0.061815344703503	0.365627990620654	0.40949518334173	0.0991884850429863
IGFBP3	0.368620704792782	7.34081814589264	22.6865871841553	0.30194624184653	0.861144866832113	1.38481798849507	6.53548918505568	0.240173238990212	0.296179476323609	0.492222643701577	25.2858635049458	0.148752341553545	0.206399371829334	0.0889972263842978	0.272646927994791
GRB10	0.194822082915131	0.785032978818086	17.3205926435421	0.171468781422275	0.190828897716318	0.39955338835553	53.4848507027488	0.218162666607194	0.470557246219972	0.133096589551283	56.70024783125	0.438262455269596	0.17372513605144	0.132286665265293	0.117120516862873
CYP51A1	0.103336000305641	0.63798912068462	11.6821232116704	0.0698259410355323	0.621952471903249	0.0843945018566403	32.9253037148078	0.130456709302435	0.0808089632491798	1.65457307042205	35.552368784099	0.0839152026533494	0.215249527938827	0.508267636405061	0.0451434753501319
CDK6	0.0626426844396501	10.9494673162073	12.1953037299053	0.14945866431345	3.93424042780638	0.177557520132648	14.4283388317845	0.095292542179597	0.293000383625047	3.43944132012791	23.228449839052	0.0782783595642983	1.64761776284423	0.267427455938336	0.186128949236687
CALCR	0.104673740580031	0.18143753822754	0.713986178958441	0.0459269769826862	0.0758496701945558	0.0942229604244575	4.19031836639378	0.0506234848821801	0.0735575376526651	0.0883436130413784	1.58789818386345	0.0664825716315798	0.128674663954325	0.121550914123394	0.0437853389259151
TFPI2	0.166250350723128	2.53868423268089	2.22487170369812	0.0926101415414111	2.6372794975061	0.297041806010353	6.75667678334446	0.0784979547089491	0.12281519475424	0.131958846703119	4.59192017490868	0.083608210279967	0.198019963483649	0.0836337400301275	0.0316592401227081
DLX5	0.121171062984478	4.18383655926201	19.2440058761592	1.2929429321364	0.314535458129656	0.156099419447918	49.2436505932848	0.065654475254025	1.91893684994642	0.478540838194552	57.5159018900051	2.38361826562275	0.132949056139608	0.169583151222352	0.212787179594825
ACHE	0.138540359655839	0.211964001652503	42.7432632064916	0.111189472038801	0.116831672136068	0.113371588364014	51.6436202851087	0.069226421890802	0.178216219232739	0.148564985167956	44.0761564019573	0.173543331063179	1.29568668626928	0.413623485597978	0.121923079554587
AKR1B1	0.127202113079332	1.3313108190267	197.897265711134	0.306105033776668	0.143838714280416	0.225662518670392	33.217135233326	0.105506968879284	0.378690720322912	0.234222547884091	204.11138329207	0.0781305766831009	2.56043694923814	0.184729615605272	0.149618926496097
EZH2	0.645972541632887	0.30995382297696	14.0369128210127	0.360997076873605	0.096890968871959	0.140342798372974	2.64001876833617	0.177590908811131	0.686645241791493	0.20216246466574	12.2378536210378	0.11689923686424	0.393092799901558	0.243194674087134	0.123283282540029
CDK5	0.170364613646917	0.473831415176619	108.660807128652	0.381250739552154	0.119426788575896	0.142567195454359	12.071884041022	0.0706699277770767	0.538337245173891	0.262908075031853	112.172793488041	0.115862536408634	0.438276210689634	0.153909827212305	0.139288372869809
MYOM2	0.130868841261304	0.267571681871987	4.08749416610604	0.0989248541088013	0.0897888914241816	0.137863440848966	10.2142580639816	0.0505172091876049	0.133433942588136	0.136147989902091	8.12718821665352	0.0843256825443212	0.242618137846034	0.513402793014268	0.0952895007406071
MSRA	0.167834795977613	0.281204640638704	99.7926337070944	0.0992122683437791	0.179218197544979	0.135563310430918	47.8576732049718	0.0734294184009555	0.121989031962224	0.19378468058551	110.60161216093	0.0863570792333375	1.04644662061054	1.04495923050701	0.146437869165659
GATA4	0.160634833962064	0.605035300801744	13.0467221867721	0.156692836573954	0.156395179462353	0.19788820347893	35.1434545150441	0.072066148024212	0.17801583909295	0.229980465537279	32.9523657598546	0.0847086079729981	0.292497198410584	0.273839658783354	0.153995412311375
FDFT1	0.371222559822583	0.277310610869364	255.950547760236	0.166774696411848	0.254115355594806	0.140895388982087	17.4632083623586	0.146409135889959	0.33571830374052	0.281598930047347	256.748459649786	0.541589026459711	1.32805878780476	0.65257214081894	0.14995434305578
LPL	0.122336910542775	0.932789889695778	47.5085584154018	0.474958381589456	0.144060171634118	0.115732496922184	53.1548076556609	0.0641862687926911	0.224817435548336	0.166081416040783	39.9672933335343	0.172684247707837	0.333821014177805	0.186190057949128	0.0870366869900464
TNFRSF10C	0.122387049939918	0.936261145841834	8.50487077662205	0.109880652365579	0.150029716291276	0.243947551291181	15.0004670934252	0.0303797540546779	0.190433392250256	0.170948596474532	11.6790742163929	1.22486081543994	0.339471309011776	0.206848219342858	0.060432878937788
WRN	0.159965381959419	0.767356490726767	68.9555618450626	0.479414568298071	0.297081612114014	0.178096687068502	7.29320731179501	0.141563668946602	1.50034284670494	0.368885746269621	68.7668851185909	0.457896245579577	0.208578069470396	0.252472801610809	0.250246366957821
IKBKB	0.200981079245268	0.282436989153274	68.3834317531018	0.177101363174919	0.142619518360465	0.162430375504476	41.0782688123072	0.106759290870677	0.23945694525329	0.165441682646724	59.1033866102334	0.172308156703043	0.43965702906854	0.772395837523195	0.114216789183906
LYN	2.69133533969385	0.93148967902667	150.215378507387	0.136299746867042	0.250624991637811	0.377802867498254	10.6643627299569	0.101348711434597	0.302602635600663	0.145105652647432	143.809851341132	0.159528636753502	7.0790360037649	0.180378689914091	0.127805660786757
E2F5	0.142317111116314	0.364821385021345	75.629103931802	0.347861592979119	0.0708119065234532	0.159996227104712	56.7161858359316	0.20148097647786	0.601816902396336	0.0947315201291534	59.2379541287133	1.85178162503224	4.34497135955464	0.188311120706446	0.1303502923887
NOV	0.16784602450216	0.350927432173661	38.7583547401332	0.107707787743433	0.428568652113376	0.21873024562469	53.8293041955862	0.0607749055122025	0.18499983074728	0.153014590027298	69.756480355028	2.21708022044137	0.327170522119073	0.293850526214866	0.121226741217007
LY6E	1.89065956504423	4.92518026360005	17.0306848921029	0.0749437551298077	0.49907407359139	0.278105382559683	11.5210706889262	0.062676080794287	0.230124203373274	0.311459849420308	22.8509306417721	0.292572779541361	0.161258599259136	0.139059573143662	0.47761287747899
CYC1	0.223837849089847	0.43900183934523	54.493972003643	0.17894611407061	0.186083020680648	0.192139831370143	8.39034771365968	0.0942036841938872	0.380055148789682	0.236435857116965	55.5076386232053	0.256812311366546	0.46611578613517	0.301081910457895	0.233270425973776
TNFRSF10B	0.49632167309828	3.03538947033865	75.0471861012738	0.1765724387914	0.957338064914523	0.371623120538311	4.08687644374628	0.145726042196347	0.520829161998866	0.646718108808994	76.4934408896776	2.34704161594406	0.213831174068836	0.087279418654895	0.200821467922213
PBK	0.430426282438839	0.540193984772025	82.5526782490522	0.499689476055296	0.332348851600746	0.111847445357514	12.0473509197473	0.102558871017927	2.05823246557209	0.129597093288564	82.7962356278864	0.221306429652467	0.0849595078360049	0.0903268524257576	0.0869808431251182
DUSP4	0.161343942847674	0.733455946071252	83.1505944991192	0.114337327321012	0.469079189456328	0.794847847720236	65.3771950190773	0.0667066158383408	0.219394352337846	0.18219708769561	119.819499273786	0.466436431678072	0.275124502312996	0.185528511333624	0.151958006574006
PLAT	3.28473360839782	11.7989437180181	3.14973914420991	0.552133136767239	1.0066594000361	0.532824851613282	53.112266115896	0.0476976104821421	0.385888674807629	1.02060495074834	57.0492757190042	0.0726617011283615	0.130469524565483	0.27517598873934	0.290459038951455
CEBPD	0.703697105725562	1.52698356352658	41.2522750582567	0.286351344054608	0.230308193409542	0.404876881065582	8.48429820872264	0.104538577457796	0.404723186269516	0.214037328894668	42.4609072272141	0.23127064296292	0.256847440046145	0.27079325827187	0.217856435092501
SNAI2	0.185953724841205	8.67687046242897	9.45630696927459	0.149084480747733	0.2938417745463	0.203421246505817	12.366823904061	0.148819780959438	0.369893626972293	0.676836444487568	19.5276952401329	0.18329887818776	0.278202852533878	0.748169203957607	0.182771839720041
OPRK1	0.15066178620633	0.708424195808288	6.01479951042692	0.0903568371557144	0.144580753420341	0.148411162897467	11.2307689173262	0.0613607416740898	0.134004809261349	0.162191956669235	8.33429023768875	0.0945258184105612	0.179691270502919	0.156267335894009	0.123752917564315
MOS	0.117521140838545	0.330152620879432	9.69423962989148	0.0580272404544409	0.134720918612789	0.0954037676964373	39.5729507478568	0.0494481747859032	0.184342125660893	0.213793126950859	39.2146453945076	0.0676579527426383	0.228248923713815	0.342975291860084	0.0928187335174076
PENK	0.224713045290811	0.427662183784829	5.98237510036688	0.0792328444060848	0.111406611250838	0.190914747743794	13.0321037713103	0.0579653404851728	0.103387387608695	0.22371621875733	10.5232788429515	0.115372979808487	0.291466911690864	0.18959453987643	0.118443299993557
ASPH	0.367558448301302	4.11113895349538	13.1008022183242	0.163341952637513	0.347659245318642	0.166860207449055	3.9856063106912	0.337150853120447	0.225653465620453	0.331120042189957	15.6085645984546	0.073905483480223	0.242187564105906	0.263846296734487	0.247645838001661
GGH	0.371645098541064	8.48293699505773	11.8556712234502	0.14674831705819	0.45077157399279	0.138482682641752	4.66247684659641	0.0749876888138081	0.454225013116682	0.920043819726316	16.0982866327373	0.247047774378391	0.135982337253106	0.204434416499049	0.788604442410631
CYP7B1	0.520340121906357	0.537716133853772	29.7584779180805	0.153918402323927	0.0793921301260846	0.310406989562419	15.1861599515329	0.0450195124318296	0.119074676257114	0.107856041677065	25.3738119105883	0.139432714228222	0.279034220774526	5.97511652480679	0.14672000409175
CRH	0.110474519566965	0.399379870455313	0.891954878196825	0.0411163638036447	0.146385826125222	0.107084101281447	4.32602682793389	0.0418667915353266	0.0709512184204511	0.124799682219398	2.27092220725563	0.0792614575963061	0.102150432614025	0.097016988194898	0.0522336114870928
COPS5	0.181696743419535	0.475071107039576	56.9722577957442	0.124710918526371	0.177226627434176	0.0957335631478168	3.44881377921285	0.122810989935407	0.240872893919337	0.300445407658522	57.3547203072521	0.180637894876822	0.310296256256198	0.144128111165654	0.145373732477594
IL7	0.436482584872083	0.260474990281886	41.8564140885978	0.073380598541373	0.0649473244052808	0.165327922770362	38.5985807983018	0.0223673000831808	0.149169425478968	0.093677002872765	9.37066609972485	0.613877294556968	5.77268233319932	0.342524988380175	0.0816464931080459
CALB1	0.0859651912820708	0.843435581062605	1.23195085525685	3.52542504180133	0.341000332961968	0.135455994886244	9.52173419330422	0.043833367517236	0.453264966884054	3.42414659650511	6.6895809895082	0.228712799033774	0.779195308164315	0.0998236382243733	0.237798683443384
TP53INP1	0.132370532722954	0.796995433169193	13.5551905262662	0.231293067758826	0.242648419903784	0.188079527305617	4.03141631369762	0.0900277222517253	0.453654060299606	0.248956899441934	9.4713202192442	0.090196994948841	5.49674961082267	0.304320796518434	0.365951294066343
STK3	0.375910372669638	5.91954354508426	93.9183611212949	0.197747756747297	0.534796861159486	0.157094340777338	1.0931416070991	0.0825952118003018	3.02155901574953	0.815129317876585	95.3411094637854	0.94286240041075	0.253249088763287	0.302463497352339	0.209234945296056
COX6C	0.254187934401712	0.654548701488724	70.1955719703435	1.01175624942906	0.41634367569973	0.331382186749763	2.3320464685885	0.446447652322336	0.913660660925378	0.377692721483388	70.611880051247	0.355622269544913	0.404650081768626	0.412535600379596	0.462043567010281
ABRA	0.112726344426026	0.154976477669678	2.00186876537796	0.0820066333616752	0.0599735753587954	0.153749652261172	5.18894886111081	0.0444382132836671	0.110598308065046	0.101203895050886	2.26860770787685	0.0877190970597926	0.255356248188251	0.253437265717459	0.0585862715198293
ANGPT1	0.162306954806627	0.507339959583264	13.7567847597633	0.14620016960979	0.0655648063575048	0.158090882857458	33.4180491595992	0.0614875219617983	0.224751778136448	0.184059553509411	32.2210714915822	0.0581137149106349	0.174699777611032	0.148548303934613	0.0684086167427751
TRPS1	0.184835078462987	0.833368192257456	12.4010061083908	0.397671358891144	0.226807377618637	0.189971931543585	3.23194639428338	0.0776884498089828	0.529541316421902	0.205775297386611	14.4244823587274	0.158256187659739	0.259206903114498	2.60859673214353	0.311768056824633
TNFRSF11B	0.0739066299816963	0.586310496186543	62.7051651703741	0.251526362440148	0.181046527216274	2.08700284076254	39.8060557981175	0.0691406914610415	1.48540166369134	0.112140371951781	74.2647946948115	1.73996601735237	0.512863395406893	0.13863463589612	0.239674077749099
ZHX1	0.142017911462796	0.33347181859758	49.181241823114	0.112860213472101	0.152085379083704	0.0960253891260276	12.5797934972407	0.0903033866586855	0.151406471818885	0.163908752381131	50.6710719363098	0.157851094737864	0.625485950833262	0.408318975371702	0.0976197017121159
FBXO32	2.55447626522372	4.57454238068116	48.1770185277662	0.319258508377873	0.27048796091928	0.216818952295868	4.58198317960635	0.0421142278309151	0.178328246325001	0.116443888089822	48.4630073820593	0.0744391784161442	0.511095428745538	0.99125329474967	0.852955906729759
NDRG1	0.342016103431539	15.4522453017255	18.7662906467919	0.164015106666566	0.795401786446673	0.471570574670274	14.4629803456917	0.0820428830341569	0.287176109071166	1.48395905317912	29.8462551999623	0.177633499807271	0.303750471620746	0.578102368006176	0.139775034551246
PTK2	0.552964544986093	10.5112183407064	172.611335045059	0.287131459383992	0.902311868109325	0.352973426064399	2.15989049999727	0.1427012204797	0.726193503728543	0.46555703678706	178.432759089293	0.426510480180925	0.255502034604412	0.265635871448487	0.232571718272677
DMRT1	0.180024813749309	0.32991819786988	2.66509748098376	0.0775835895700675	0.0820497092594675	0.108025477920386	7.0548220577789	0.0646635291750874	0.124829237560326	0.0963707749718006	4.79640669107406	0.0959811461889035	0.202862293988039	0.229955250636969	0.0727902093841714
MTAP	0.271697857957471	0.311305506303935	129.967616935465	0.0711877131951363	0.191257911463419	0.144101128014895	63.8632338560208	0.265002238867488	0.095293402358356	0.205330455298853	167.46870681582	0.223456648959303	1.26044775233021	0.627333663711893	0.147704166730631
GALT	0.134500474909951	0.240386569129911	185.192377256079	0.0852154877201422	0.0909790401657947	0.133295171619083	53.7668074417681	0.0676736508785111	0.17413501755145	0.126918361299996	192.778216922294	0.113113338158556	5.7569770910335	0.520208074734553	0.104021920564269
NTRK2	2.18290007615507	0.345625103624549	92.6846916099948	0.231861533849267	0.105419226016	0.260378721739492	50.1330223873227	0.0572106393279438	3.22454302540834	0.17458502207787	101.976486898785	1.13834068635848	0.344618422606617	0.303671537259909	0.142015244458318
GSN	0.159744014089531	0.431383526126117	54.5886106329467	0.520380471551419	0.136547013255082	0.17414886009715	7.34953607846548	0.0740536790194712	1.38180599020016	0.186508868906784	56.4163487583823	0.213737085924902	1.04622309179034	4.79063349494294	0.247929019572041
FPGS	0.176132495837093	0.459289290450573	63.0620173183813	0.101980690037559	0.160912740357759	0.15625930424247	22.9287016220211	0.0897792547525218	0.181944892149367	0.274150584904201	67.9659895924009	0.085321590956637	1.22607630889604	0.21289869273249	0.165091050209084
DNM1	0.26339955457402	0.468004089561709	12.2475589150427	0.157045370796718	0.0801815341186214	0.145113040226217	22.3787417088363	0.0851376718331262	0.319442120486707	0.125114404880609	26.0604772276236	0.11826399126394	0.253005931891603	0.303027654663791	0.158832473139852
ABL1	0.246070014996402	1.06901975527437	47.1916171401392	0.179418324403224	0.176277501875283	0.213703860494302	6.20253281371182	0.105700087471528	0.242103500975754	0.229129799281981	48.1188738188643	0.0694743063080917	0.593671392477857	0.273852388899759	0.178309309174225
GFI1B	0.131538296962306	0.497340488523456	6.788396964296	0.106454279945492	0.14977605139254	0.167373595518964	15.4921191748922	0.0469897046395612	0.1916326907454	0.197114182794426	12.7732508506789	0.154570803773557	0.342973950228835	0.317794985416876	0.128080958857462
DBH	0.178755830725392	0.541921498493902	3.49600753956312	0.118294260600451	0.169952823229092	0.172163519612059	13.6913580690882	0.0534993969365245	0.180473978180687	0.236259400799233	12.1963302795631	0.0771782407110375	0.273073309321825	0.265570127533463	0.122462967434551
GRIN1	0.106152283866286	0.48927397310894	13.8727216010391	0.0997278305731018	0.161060231286344	0.116827543521285	40.5012242529644	0.0783250824054661	0.164807187961282	0.313277770437372	43.1731263509333	0.0571316261665418	0.185688667316658	0.242846190463453	0.158301783534523
IFNB1	0.0663549751592637	0.12101899741811	0.937033872002091	0.03441014622233	0.0602067548174455	0.106160662303212	3.33611379817971	0.0259907661109926	0.0693536061612749	0.0469793218524385	1.37757787014654	0.109874494213526	0.134657161539413	0.10273575353467	0.0285904715233368
CDKN2A	4.34052204640491	0.908652968646913	136.358782269824	0.119598121951739	0.114091086302374	0.320023684066398	79.0753800382234	0.0860693271252547	0.16885497928713	0.146291813787793	185.794622776052	2.71037535791731	0.360867286165128	0.219407614788035	0.0951417224999454
CDKN2B	0.319938084393425	0.287022538610441	35.8051769095126	0.109571029621625	0.108970371884331	0.210556231605931	18.8139284496768	0.0973462064102359	0.115260926207116	0.194077673042166	42.1167393946394	0.16435025356398	0.781909479746169	2.31591891573935	0.0740954408037389
B4GALT1	0.164303042633612	0.524706252464706	24.4972495492248	0.0614414435694632	0.14699741308643	0.345862847441627	49.2700944840541	0.0663863611184817	0.104649575211981	0.187373802676232	50.2549726412781	0.110820478537337	0.225051395779387	0.10657737330251	0.0610995547962624
CNTFR	0.168734869562012	0.464882891632354	22.1359060553798	0.131253839267521	0.162000929737713	0.152914200622075	38.4150872771247	0.0761830745943142	0.143461475679238	0.151015605910512	32.8360152486578	0.0596767501322796	0.44402783644338	1.14123688562456	0.127286828347906
YBX1	0.0448733670445841	0.760230282432366	29.8184810386407	0.10332247122512	0.118847771840297	0.437813440942169	30.6460758841948	0.024443950759062	0.150154305995622	0.504224971043995	44.9913366709636	0.172050915231379	0.101686368093565	0.133278585904587	0.0653026669208809
ALDH1A1	1.60830348711791	0.827496634685534	87.0497777037992	1.91232677542606	0.0673128405300272	0.268342044234464	80.3431209788574	0.0888501316908583	4.01089320717394	0.0924611778217864	3.61713138838165	0.348537826437986	8.01897538736595	4.28132391268886	3.66711814579913
NFIL3	0.23437321294882	6.08445494463145	11.6459658071161	0.19165863051314	0.175004620539203	0.769974161078723	5.2723099662735	0.0558604394774856	0.229222519214432	0.279361260812475	14.9818092104319	0.111752764535795	0.121910369585818	0.213351360826472	0.131092838912639
ROR2	0.0902505209738313	1.33199892905689	36.9062072503573	0.49738494802557	0.386967013639564	0.163263219209433	57.4654414158902	0.0426501192846239	2.45351981089908	0.175627529999791	74.7275775021552	0.2497470867388	0.267362260898465	0.241371838630361	0.202262037575839
FANCC	0.334409596928025	0.519055448911704	106.499925030427	0.0822284548294438	0.136682455622735	0.120343113935577	40.3404809412025	0.0839400692435437	0.237668681516293	0.164911545402524	136.911544241504	0.520535174327186	0.193269510319263	0.135187130125915	0.0606347912563377
ABCA1	0.90144124154019	10.4011228425119	141.776809517418	0.115796529409129	0.21370345196072	0.236392837812776	14.9777138033171	0.0810300894053228	0.208245916417509	0.246078638428276	147.201881167551	0.123376427472646	0.229531725900475	0.329811012609438	0.166957421561539
KLF4	1.68147948963679	0.699647099394226	9.6093570867366	0.138685494960518	0.237261487482205	2.41679758194749	3.48667522614986	0.377951016424123	0.234977004192636	0.69574060426946	13.2077719677613	0.101394865966093	0.176221823819336	5.54805876624152	0.112141384881863
AMBP	0.130453199111899	0.303333581772037	0.765519434270534	0.0666196812523745	0.116074102031286	0.099897636369448	5.32223991751695	0.0523080333776266	0.0816650527626034	0.106366084893774	2.08297437574068	0.112809938133208	0.216877495492568	0.175960365593114	0.061785761089747
TNC	0.0456901419119479	9.36249429062211	86.3730867769587	0.146932720537368	0.299556470417625	0.28598955728217	84.1331783593831	0.0491481750835749	1.97838639162769	0.758235492319991	152.029183097513	0.289332211706847	3.86049933279485	0.257749202073908	0.207171521248948
NR5A1	0.121863857092425	0.352775320931273	7.23038939536157	0.140022147797103	0.131305841725328	0.157486301713162	19.4189055820066	0.0801687502230217	0.441236039315207	0.14288670958635	17.4809571117054	0.0755758125651739	0.270406344743234	0.295117251663625	0.190715683285246
HSPA5	0.208300951089304	1.39358638585297	159.231992332946	0.263621842108354	0.327425541191679	0.253613016163648	7.63313595269942	0.100286858346952	0.402968903643019	0.500946710502851	160.343072696858	0.19034672244162	0.940880425775355	0.30997192910173	0.271285272714155
PTGES	0.14652677264366	0.499126797545638	133.713424296179	0.100431044855099	1.28038301580146	0.241368393919946	75.5986655148308	0.0670204673472258	0.154037577203152	1.1351657862707	175.337587602269	0.269913228765132	1.57410895610822	0.330700811697152	0.252303663497057
TTF1	0.145340600706513	0.142389194391978	85.5662103733531	0.0760608598668731	0.0811057011837293	0.0760204924366645	9.14253688701056	0.0496857966949295	0.137192161283124	0.128654823499994	88.1876717567334	0.0904290433380927	0.463935852865489	0.130191330093974	0.100315524490246
LHX3	0.17035952874106	0.577996808836679	52.4360183624968	0.124584494154353	0.185814447407283	0.207280130244646	63.2847839343536	0.0713104428360933	0.188298350765844	0.199304390760566	84.1882449957792	0.0944329266813341	0.4344916975579	0.356864690012359	0.147005163682117
EDF1	0.20063192954655	0.5447867528923	175.499247515734	0.105991908762626	0.210903606669691	0.171178425494959	28.1476547103732	0.104980879370374	0.163926900331742	0.302405544300386	188.667637662721	0.111341767941597	1.84375460212262	0.548481259776216	0.180232571890817
ABCA2	0.280877881924041	0.297447942841307	161.431619862158	0.106118028485611	0.112995180477943	0.195695921301752	76.3515209553213	0.0527508321694127	0.240146852581554	0.140545714900439	198.142697880781	0.157131463207522	1.19089718346944	0.292207323701292	0.120702067406213
PFKFB3	0.266365890067012	3.32884235858037	184.547678449529	0.26507500965661	0.349292450127804	1.05180461783556	12.6400487808671	0.0736737652285301	0.609564591365848	0.828815714225013	185.175441426789	0.286336533590788	0.580855603078709	0.165370492630246	0.133720790866866
GATA3	0.161625972300414	0.50929882233307	71.3043314238272	0.103729572902912	0.118023896453806	0.115426040257805	61.5517388967063	0.0722533330593046	0.152358081986497	0.122016876455741	44.7985447076304	0.105568533293526	6.0076531880236	0.373668135742011	0.145807731223655
VIM	0.0935570966790829	1.48255197747555	61.538159080691	0.196971091670767	0.301511087972241	0.245617051515228	22.4502745315284	0.122176336389177	0.1447888812779	0.176935634819027	56.9101893589055	0.10878816101633	1.68128352617343	2.06304411278276	0.172105885985064
PTF1A	0.17221358905384	0.390648928404176	78.0491488968041	0.101584750299073	0.177256931180773	0.139717310959387	59.0589063215193	0.0779278564616063	0.210142262110508	0.278632113804849	98.440820412779	0.0980464690854729	0.383882490452504	0.326672943606824	0.148365868777177
CREM	0.119106852107183	1.14046372505287	61.4303512146805	0.146353031583512	0.108066257516171	0.206301377956768	35.4493021948036	0.0576412224209222	0.343334927732506	0.149276881551877	69.0721724398045	0.10819196411696	0.155344206151593	0.101247033566104	0.10427958496704
RET	0.132098036334497	0.436700837199958	26.5795382760526	0.113490851663176	0.20153675264995	0.110718282962409	53.5380473876749	0.0577429998701306	0.293150548188556	0.173547820200346	51.5263368291366	0.190525582083474	0.339262780266545	0.268001511464029	0.120774219570006
ALOX5	0.157719460296034	0.604016476089651	53.2618251570958	0.238706444222675	0.148727477538634	0.190739132592281	20.5238433645716	0.0717925139041493	0.210306307901341	0.0735600142116281	47.9149979776913	0.258884458381452	5.31019848431182	0.484085668447629	0.248043108891195
NCOA4	0.259629670085609	0.594251705902962	87.8481755133983	0.117180963306792	0.129625622469275	0.157823384514821	10.78564208713	0.0940162167005576	0.196427435698476	0.21122681644753	87.2199637402333	0.0702544261948919	1.1087232231932	1.64627781751702	0.146614075790541
DKK1	3.27022126577181	8.44360400881196	21.6379764615364	0.342791502086252	3.80260011485428	0.213344763708636	39.3663288239872	0.0523917513905827	3.08658921289818	0.168146329386334	36.7689183355704	0.109636126226313	0.550604212665014	0.175484703230804	2.73138264667033
TFAM	0.138987244915497	0.462287503493031	57.981018967699	0.397481407487923	0.109570492497049	0.111033155354327	9.88010828043024	0.114552183222885	0.411874668821394	0.168487079970914	57.3132172069842	0.0818861307445783	0.266327276557461	0.230623645263705	0.152246055611894
SIRT1	0.121934102245553	0.301238025689291	33.6257445988291	0.252786101965954	0.131464062904916	0.142543118663	6.48712547057805	0.11064940375172	0.630520761058899	0.152618052146187	32.655778211701	0.171502522926964	0.452253655210665	0.269645079329913	0.0933527252704881
PLAU	1.41192179237478	8.00571560811758	44.733976057368	0.179561896178538	0.32297889825775	0.316537584741675	107.08604233073	0.0862634676573776	0.468677696004327	1.28674888514461	129.063903919172	0.250614537306082	0.244393942703997	0.136604456937375	0.151830307449842
SNCG	0.192789768170265	0.169387066112804	68.3165738760197	0.0680873865941651	0.10239618345969	0.13664639897343	59.0182088671441	0.205947245630606	0.19110622121694	0.121153656662209	90.3418527886047	0.127605601429915	0.441408167530885	2.31372300828807	0.13011820238939
PAPSS2	0.202894968606574	0.237559230264423	38.266309123765	0.119592147786252	0.0984313378138509	0.369139927917498	35.8915743410706	0.0690883772077306	0.163027648835966	0.0802505546016535	11.3572330193449	1.05111959514278	2.4603922599509	0.463386096973644	0.0864756552465902
PTEN	0.123146416381778	0.538330888393672	206.465781259889	0.143187996276337	0.171417425822405	0.108585101626299	86.2249600273007	0.0840635611797456	0.213250658863003	0.314410351349731	216.504589555026	0.0930208859955961	5.50916694816797	0.677136570127137	0.155648142506116
FAS	0.391877269126365	0.229046557478311	17.799805242094	0.0543694798849335	0.191488530387139	0.154090415008581	9.56404916038237	0.0804932509487571	0.0527982905829343	0.179044204728306	13.8005425460867	1.37035787069742	1.13886289412062	0.992896526352935	0.14315666641358
HHEX	0.137172093928256	0.440612634892951	61.1840623555327	0.122323338907013	0.0870813146430777	0.138009695544166	52.90961403053	0.0750756658192403	0.211652454813712	0.139807797596943	67.0633762105995	0.0728880181561263	4.17742723850854	0.427289179497829	0.121429805423941
SCD	0.26987791819113	4.0065303149694	5.73713735681897	0.156604021578962	0.726170286278085	0.13107144537908	4.50090791932359	0.190306600518358	0.133294458476679	3.44531467192132	11.4076588704337	0.0772898484903353	0.179484138038892	1.18420520783632	0.142011252223913
PAX2	0.170711923485518	0.3282750087583	5.58087428428798	0.110323986481285	0.125187932369089	0.164517676615783	10.2247638709823	0.0721272215025998	0.181986242949351	0.1581405069797	6.68258043107955	0.0846136562808512	0.33154278279574	0.267543174095641	0.108922117217339
NFKB2	0.147005125452509	0.381526825046239	89.7451962441925	0.0806151630339802	0.287120571343779	0.253861646616037	26.046497363027	0.0582937499016436	0.230786914469268	0.365610498092892	84.8618306873556	0.265829959723276	2.97148924136657	0.273382196843891	0.111630299588096
MXI1	0.179602522198751	0.29769074830951	28.4055433231297	0.131370046933308	0.0845190133933829	0.0957210200328012	30.0854112842261	0.0801857741464005	0.184551539772232	0.115988447474439	44.1688872605239	0.118254733548898	0.440596733875269	0.471928490859839	0.0753512416125258
PDCD4	0.15410686330329	0.282511166462565	85.2469262101485	0.187929150900995	0.113435485569379	0.127534364536667	5.96793078427244	0.223544891438119	0.380524226765471	0.260740209166404	81.813606318279	0.0763536745223002	4.37027291162597	4.23773775050953	0.27013248559376
CASP7	0.353589731692139	0.611752673675376	175.654566682197	0.114711702832742	0.0984706231748595	0.10358601922253	33.0748642031003	0.0760401430423715	0.166387918410949	0.176781140225395	180.792911250283	0.134275707174756	0.544807386117563	0.222964657109738	0.163751948275845
ADRB1	0.167465126653168	0.432405406343455	30.3912146953778	0.106997666753168	0.143299091550427	0.15132521560364	68.4422467290814	0.0762581908929823	0.201859442507591	0.270789252690162	68.875344607654	0.0774580334363445	0.429419003105244	0.442707659953398	0.133848650127791
SLC18A2	0.114386752108381	0.32711794806724	59.8391414118796	0.222563141000978	0.144302762787762	0.179614906067578	50.8809455524192	0.0867425289946373	0.352045968053632	0.126777854268829	71.9547612218991	0.105025791520622	0.500297453745464	0.327905291644366	0.13795661268174
EMX2	0.130535956005136	0.42440264928853	27.1143465629918	0.098189918478504	0.113816641650053	0.132172364352298	52.9622014925088	0.0735586298316261	0.185623052458523	0.144514739470644	58.7317968840501	0.0651675394078689	0.241142690316743	0.306282223710783	0.115991638505735
UTF1	0.17205449208763	0.443973847391034	21.0960285697161	0.151056405215144	0.159790336385692	0.166033427200023	61.6236370452098	0.0606126558699751	0.187370738976905	0.183096630097171	64.7748210554298	0.0927371326644328	0.532063846788169	0.448900094635368	0.151166394736071
CYP2E1	3.83171490288228	0.477010923283621	74.3514105278256	0.0759028179031654	0.251473063691631	0.337777471910373	71.2491253989113	0.0603293010213378	0.173341432285221	0.183409676512674	69.6887091561349	0.16171320394565	6.01025802188363	3.99844957165379	0.095103453880624
ITGB1	0.222558830877343	10.9978894823964	165.468158488674	0.217005222277606	0.246512101033802	0.273531980185195	3.88009609149162	0.119728824706678	0.361472949716204	0.508577062138228	168.913626469574	0.15930567111745	1.5706458445485	0.357926165712319	0.15990581536901
NRP1	0.130252709014795	0.91779571357395	30.3387961472219	0.258759653090988	0.153806918373954	0.215399017657225	11.4355404666858	0.0717153827687637	0.302742041614962	0.11710944953574	32.7919234899199	0.0849394225191596	0.515548192496858	1.41144407006135	0.227353311329606
CXCL12	0.106958112474356	2.05501050349498	55.3218573012962	0.626127847387218	0.167745069283482	0.0626708942582279	50.0444605472012	0.0566497060655348	0.294841034900813	0.179243352305884	19.1616350513333	0.187623192356437	4.96082051895324	6.13911408183124	0.141055437152717
EGR2	0.105551514092683	0.457049075063466	141.692421422333	0.342163309386482	0.203475566444144	0.46176896549369	74.197240200792	0.118472434468592	0.34290197025727	0.147319288802442	181.620612489299	0.0818985029500372	2.79106111432219	0.552152838251945	0.0889817989883201
NEUROG3	0.111454306998452	0.506892512134642	13.3165936445549	0.135628878146995	0.184053139014379	0.238863051005101	24.5086789547265	0.0982431497071442	0.233190378123992	0.194914272724257	20.4765732401373	0.0928065792590428	0.302781037755196	0.221276616187597	0.0943070935176028
PSAP	0.197983409596195	0.979884906170578	185.280172624147	0.203782737802726	0.22398342622585	0.182461041747076	37.9726539684002	0.0907025455667356	0.397421046398529	0.288590617346879	186.19079108854	0.19113132485485	0.920008278746014	0.372438073479961	0.1576318536042
NDST2	0.150994923812467	0.270012327003456	118.11342179851	0.129237196783094	0.145888615387151	0.0980915503337038	42.95325838659	0.0846707039641055	0.147253454972867	0.176550573858165	113.618954239935	0.0822647587216819	3.85196060027666	1.25159029286852	0.112217238339807
PPP1R3C	0.165971052624023	1.5744172404469	15.3715208806005	0.0747484425184567	2.66364137085042	0.679786075114602	26.7353908239822	0.0289640327569741	0.0846606655828644	1.27282911797417	21.3483018160168	0.0529246106408585	1.05931072569342	4.35717079782698	0.537578141801242
RBP4	0.0970119947807305	0.564224072574786	34.6957088824259	1.3565583098885	0.0864736369740692	0.0929118648439918	59.1221396860644	0.992325827871292	1.8978749687919	0.186010565376023	66.3764312126082	0.0950583688819905	0.184870052925236	0.214207292326251	0.122952348018703
GOT1	0.713572136598408	0.353991926681838	112.69487808365	0.144441589442386	0.127464602695372	0.115618786961928	8.70705337474535	0.0988905184675735	0.170963046799756	0.149379626233628	113.271548071068	0.0709710804680759	0.914405351438024	1.92862371244591	0.151500168710715
CYP17A1	0.152886208149505	0.354163376401131	4.57069744842448	0.0942869518513227	0.16575852220348	0.133010514885549	10.13622865472	0.0439637714607999	0.178543850738987	0.181894706822407	7.70110628419042	0.0762639587067842	0.307811476198542	0.25760410794648	0.0950031191710015
GPAM	0.118234352763055	0.343642908457932	131.794676997821	0.175471607889418	0.100441050478445	0.0855772210215704	65.8144781820391	0.0946349436252666	0.257055965198615	0.139904452517144	162.902218036226	0.0730431168321967	0.34045048804643	0.225562010599818	0.120599991625794
PRDX3	0.222095328917514	0.816817036092254	123.208620327098	0.19442220938428	0.252347558180538	0.167091516085146	2.50515655048697	0.121922322643903	0.482915506557082	0.54541507841911	122.811948049697	0.08271811263331	0.912842843809239	0.263289620981483	0.225546129265015
TALDO1	0.189640687179328	0.273556092426797	26.1183494764504	0.15586158756797	0.146625393459368	0.203769082843149	9.60802144582287	0.127228541807819	0.389872758031428	0.240188562422501	28.8113018251312	0.15148546796766	1.21234582753688	2.31028909782281	0.248410246633652
ILK	0.120047155123775	1.9481906124603	148.713190918872	0.120529286429984	0.541846048275587	0.187118894908666	14.4035434591019	0.102573283127964	0.196293228620669	0.818574637813698	148.556343591682	0.108350140702196	1.48437129296844	0.376130205735445	0.131756309792721
WEE1	0.2364664818929	0.398854597176049	201.104141979273	0.136036378530137	0.17005089161398	0.317503104334383	8.78763915084823	0.109850451979484	0.176203459628086	0.176534380253619	201.621957490936	0.14077036720514	1.02273014451289	3.60957694124564	0.105213250530896
ARNTL	0.427063249509768	4.83029128685769	45.4711055697978	0.196257001407032	0.636174405303759	0.31749020831241	3.09170982083992	0.0853493985317362	0.21760168432476	3.32879775806226	45.7142066846612	0.0767370495428534	0.27637322600821	0.177853328374327	0.159457265610545
MYOD1	0.121171598180381	0.287042197403956	38.0601581185078	0.118401121730893	0.108212657048981	0.158582914730678	45.2112406465688	0.0754100442481365	0.186659084730507	0.19190092573354	66.057607029235	0.0688654825133846	0.373762221127942	0.366181994031678	0.10359198131274
LDHA	0.267373912314002	1.54117476459739	158.332119170424	0.193051872392842	0.298795539575762	0.316979382894505	37.6190430553008	0.116686567986417	0.300844084256123	0.506331967035639	174.101736566002	0.1863299705218	1.07949983846206	0.39601861427193	0.224157753272477
SLC6A5	0.0947386507177202	0.195427968753404	1.19776523226075	0.0377574385996027	0.0931684950071527	0.0753116200936475	4.69623324903855	0.0411412330998377	0.0881538173946998	0.102455364003767	1.47686262737498	0.11158869608086	0.22801851235987	0.145419613468364	0.0494101044981058
HIPK3	0.133572878042147	1.15526713833249	211.104660721592	0.230649146384657	0.710467527314796	0.224652699871193	3.27879023823289	0.0705395264386728	0.296431271194015	1.12776757657653	211.075846430748	0.10973419572529	1.25721070808747	0.49560293339643	0.152161680726707
CAT	0.188259535263265	0.42721141661821	54.2705055070313	0.174932675649627	0.124133984273451	0.185696049449556	16.9216160707781	0.08643309480803	0.294474064289396	0.174957234386117	51.742326607633	0.102402451556404	0.445459156895866	0.832051697459385	0.170236155325754
CD44	0.277861443430151	3.36806892900929	8.56507951349484	0.202131067196232	0.467126183267878	0.251180370749151	6.1485297923038	0.0665946351107565	0.360226775788905	0.820269728068191	14.1443479584052	0.111299683581968	0.388627197854662	0.249783972078497	0.279219195022761
MAPK8IP1	0.181668696748727	0.651190180592942	42.6680058368165	0.130553351696549	0.186175143021551	0.195487154976118	54.7579160215881	0.0800581254042503	0.167307035598426	0.176886262096438	73.7510803185587	0.0844384200362902	0.24987210314864	0.269858986208843	0.234503748939938
DDB2	0.468789739914501	0.371140612081752	84.7247125600353	0.159732116424906	0.136870182919342	0.107553931399703	7.17876327066144	0.0932950778067422	0.200587116877276	0.156571523927293	85.0696148223314	0.223474816208744	0.722068792444537	0.357687369420524	0.14532878851405
FADS2	0.666857830189886	0.529554913618548	15.2987266421948	0.351967098472513	0.116670585935344	0.189616121585623	8.8523469255662	0.0623853702239471	4.50529601905991	0.0980659207588152	9.93792642652931	1.58630905346254	0.65476771975182	0.111857365527177	0.205409886568446
SCGB2A1	0.113899709398451	0.394080259006256	1.72197348452846	0.0937849099591109	0.0612326497781617	0.133986774524657	5.09848250129892	0.042926405088426	0.117278749768023	0.117797245486339	1.83345930500455	0.0928855967114746	0.182178982392467	0.180297325569458	0.0853443588419266
COX8A	0.212052449626765	0.407288643753761	17.2627588293161	0.172326472067085	0.150459572590269	0.213600528221247	20.7622768731046	0.131844233671565	0.266661661254191	0.241044550981812	28.1528932488964	0.120723650252956	0.750725266974504	1.32690557852828	0.196520325539263
TM7SF2	0.179029188380138	0.35208811721332	23.0991032152543	0.332493597124128	0.144132568523741	0.195878576107878	56.3641033880892	0.102675859431253	0.317122422743272	0.208259346527446	59.1671303389794	0.0683208160191455	0.466219692531276	6.61509999078998	0.171997461118367
POLA2	0.622822419649362	0.412256393732263	99.083297943306	0.165148044711	0.114083153411262	0.151821296729414	8.99470079326627	0.0669565291199758	0.589438242870125	0.147791768637196	98.76537403078	0.138205985016416	0.359163144896507	0.248523012745606	0.200040642144283
AIP	0.135753185213288	0.229050527041079	62.3096622127986	0.131190223341455	0.0831137838988592	0.188645826058838	57.0747095511638	0.043653583173615	0.153591072976987	0.124375153147782	29.0733658005213	0.0785266619150505	0.93869502510969	0.497774593655878	0.137095739258566
GSTP1	0.473854170799898	1.00375121815062	12.8953944816243	0.231820445399442	0.223936958388212	0.243753133287525	10.7585733973055	0.133715893528357	0.470077350024935	0.34290356017653	19.3015754166445	0.173046958985208	0.390918801299875	0.518247098682921	0.256655314796581
TCIRG1	0.281105434330298	0.595038698243459	208.021516728558	0.0861331161304524	0.213198569890465	0.138808538905045	41.8398947732984	0.0799552584244172	0.162983033631287	0.261042519295693	203.415740515075	0.128986893360978	7.85390593067043	0.396937696069231	0.179154818559341
LRP5	0.123648958867132	0.469558888586569	12.3950269897519	0.21824202551039	0.125683546099637	0.191763455946774	11.5773703700915	0.0684806013901978	0.44027816604497	0.219973220965173	17.8993951639361	0.130004934797405	0.262057693930668	0.310301818396396	0.210169548875049
CCND1	0.0743938323013322	1.02901341721656	4.8715188769674	0.183213667955503	0.282169703473504	0.166307604924731	85.420188504198	0.130342236540151	0.236246057238024	0.229338178308656	85.3074394590012	0.13751885981514	0.220572459667988	0.476110439696142	0.182228562679435
INPPL1	0.151776207744299	0.345629285649017	118.525676727241	0.153816797812124	0.147228457216888	0.156761320488948	40.2354853768007	0.0922937298725044	0.194202253457725	0.158322307938018	145.382418762865	0.120027055066931	1.52744369688526	0.338339495678022	0.121139343805653
ACAT1	0.0707638836498812	0.188840869955306	41.4685615990781	0.160311425477765	0.0725211972448039	0.119739304631956	5.91318381035138	0.0981915466257296	0.165472814952614	0.188533757768061	42.4650089100363	0.0566041498388493	1.61759858274462	1.5387461443806	0.117373877972809
FDX1	0.126729876063899	0.264964873647376	111.333241860772	0.114851832801769	0.135780485136601	0.119117319230162	76.011914559562	0.0745095646113527	0.184110702205675	0.187338875643822	170.286340286731	0.0671822660334358	0.659895680264259	0.427677100301064	0.120108714705108
NCAM1	0.0938571446563806	0.804057590112472	16.1699054136626	0.861029399209739	0.101438059626419	0.107595237854096	22.8519935557396	0.0422670173863079	0.23593647281118	0.21170385231917	16.0017542156703	0.0565024018678299	0.580312985588681	0.586978757836851	0.282327383080326
ZBTB16	0.117932396429415	0.567167471123997	35.7364354411873	0.0880363612425445	0.118917135595676	0.180310801987627	51.4690968886378	0.0660217909552527	0.143170200031708	0.157645622006561	42.329812325123	0.0777317082552818	1.19801945091205	3.76306129182683	0.4435894831766
HMBS	0.0736397744730396	0.319603748893122	33.7472367453983	0.16410154053664	0.119741300945645	0.125360290839033	18.3517243909735	0.0843272663904183	0.254681070023882	0.289346176490276	38.6295338013739	0.100891365527705	1.92927178027234	0.612927075582971	0.101098076019596
NRGN	0.192518116263124	0.430935846822802	45.966988606316	0.166374820855442	0.140363583197704	0.192976474977335	71.7359264766932	0.0780122078681356	0.196518973686924	0.269068738934358	76.2143195256252	0.0836501889993027	0.421076488769345	0.320402051955401	0.140768119852542
FLI1	0.203645028755808	0.469685161460148	136.966492439172	0.258498193525717	0.100666189719354	0.189573673956933	64.9234007096837	0.0645419835841709	0.253594661844465	0.10985835300375	151.993747558003	0.0912606280453725	6.1339055029701	1.03727632634706	0.122704987998026
BARX2	0.129400082459453	0.81601361359808	3.64131713191374	0.102669181531867	2.39944425946126	0.300234209594469	74.349225488886	0.0536195295401384	0.10188214173228	1.83236998313272	75.1231808814188	0.0514134102051596	0.312255763395825	4.55798623215852	0.1626809765855
ST14	0.383492826705875	0.468123417219022	23.4949234493441	0.17342570423443	0.252590213219172	0.390304250928496	4.27342946693776	0.109548175248562	0.32042541229768	0.38594281382694	24.8505648346242	0.102817879381361	0.438273090148218	0.658186372208807	0.300109539562337
HRAS	0.136957692892222	0.477040739649204	13.4176379044828	0.101920623685497	0.192635795707829	0.179894085462395	32.3713454572916	0.0949663910299419	0.15684097375207	0.322761719437662	35.1196138534441	0.106782689882711	0.338527235174704	0.337525657204133	0.14211399589523
IRF7	0.221399930000574	0.507076382828896	101.050988512022	0.0633197630386694	0.205543410803174	0.221804226327002	54.3367261405782	0.0640257061626261	0.133568342359156	0.339720481347657	111.218257516577	0.0892837989614037	1.2675961152253	0.338896508255263	0.124657349792663
LRDD	0.236855847115998	0.285847283462315	99.9936681294308	0.101529036507842	0.142803569064633	0.146061754174193	57.4304559349406	0.102759513953337	0.208374839478367	0.190618263210838	119.448539399162	0.106199081944803	0.712487308473652	0.341857182026009	0.121185284207738
CTSD	0.304370856866861	0.956496976540426	241.488014102127	0.0933708916073366	0.196104808170388	0.243204159334461	39.4161822035286	0.0955531319533583	0.224605025239984	0.350567873355506	253.396074772281	0.120928279556549	1.70769624673737	0.400715378585972	0.26791418154184
IGF2	0.084440463123068	0.606202542949813	8.02516597277598	0.277191206178603	0.113285755047726	0.28901466865517	55.3015200541872	1.14753611933194	0.147057431104745	0.126337317850431	56.7980126279094	0.0457828428513199	0.261221434093003	2.45559710624156	0.133566511702672
TH	0.181586443950285	0.505774728965594	18.5148281653397	0.128245291588425	0.185636586738221	0.197502423922841	49.8600651342758	0.0775401017494942	0.207466676187972	0.377092772401996	47.772281371156	0.0927156143112982	0.343412813156693	0.453634025398139	0.158794553578201
CDKN1C	0.236899798049229	0.389398165340872	44.7155373239547	0.112212779616347	0.16164322963097	0.20423921418387	52.9387155174667	0.0930048640603851	0.144642172930906	0.173320195315017	77.6638495212717	0.0634465909854544	0.398941227685719	0.467382103420019	0.119822147345457
APBB1	0.136407912470394	0.278816189663076	43.7650534489267	0.177316670915334	0.124798060623356	0.165673691850622	57.6183683893616	0.101827310148501	0.182994364481081	0.13765430585469	50.7041166758952	0.0789395345640307	1.39975391706974	0.462394452195527	0.150614558027165
RRAS2	0.173856357656781	0.480792589192247	64.489931116533	0.124306715122595	0.219693783846422	0.22652257464552	65.6142801748375	0.0917863024860325	0.241300112893022	0.283117896109782	100.319313634915	0.109058363690703	0.652070411902511	0.383047932443161	0.183695808534226
CALCA	0.118985870385337	0.263286531855472	1.80358799288482	0.0571387858478463	0.0840115415067617	0.130891964408698	6.11450438625907	0.0481119530416233	0.0997773052165943	0.121374481322616	1.71029147340165	0.102501753234857	0.327148817974261	0.214875651056629	0.0750401179992378
KCNJ11	0.116055352026187	0.25865217478716	1.39270624884271	0.117843094494314	0.0597890682546353	0.10156903912499	6.66452165994077	0.101150954340526	0.195930230458661	0.12047063656797	4.83527317444884	0.0787539232618143	0.298663313298113	0.229633104720888	0.0869852235336943
BDNF	0.0980882256436226	0.394203933053559	4.38306973057792	0.17597668906013	0.102782863732461	0.129709260209786	17.0685897642918	0.136950168788659	0.770569611850666	0.129906304389514	16.0728159553362	0.0919410559696863	0.117090084809021	0.184651668651614	0.0865872545922285
WT1	0.186513019792258	0.432568254024581	11.9011287833505	0.10940455214793	0.141892934028383	0.172380549447052	30.2580233894108	0.0776897158003114	0.160173421737241	0.23125149511369	28.0625691633777	0.107600441560845	0.373253323695995	0.279113271939826	0.125864606061769
TRAF6	0.219088170674456	0.273259671422988	192.735785331452	0.111814001823572	0.115276335428538	0.196651343672101	23.3018718709363	0.0973249616821992	0.257083502957689	0.164727664005429	198.63111825608	0.167078755561873	2.12578426048132	0.822596262482842	0.103484714025154
CUGBP1	0.240975984472597	0.968688992204972	215.708844165052	0.153460998074154	0.385342224057641	0.276168903960576	6.02467760888586	0.145476273593653	0.327675867635597	0.671416497388562	215.647403576071	0.101654354915154	0.883537582784294	0.267610623336906	0.168716274935519
SSRP1	0.295808620682756	1.05854171986228	216.505013407167	0.338093819405867	0.246182268964749	0.154374817324115	5.52999691417515	0.129340008047955	0.70790772408683	0.49200754053817	216.999781582806	0.122954485292444	0.443774838816435	0.18846119306734	0.345216938401596
PRG2	0.148064599391533	0.497983983598002	28.9854896511369	0.127681194936821	0.16912334067212	0.199297534494556	54.7866810866819	0.0626697111721354	0.231845402640074	0.285411868971057	51.6386379373745	0.0858090138045746	0.375810283333588	0.26388475376847	0.17329736244166
RCOR2	0.201619615714675	0.574069764422132	21.2127880894252	0.206258948934651	0.150789575685565	0.167668797879914	67.8779948769064	0.101808535503385	0.414172540997359	0.237423828931281	68.5859547220764	0.0829243990126693	0.218565900207841	0.328093693567785	0.137215928499268
SF1	0.17826889044275	0.484068468971312	241.388763727853	0.138917842981655	0.167429012315054	0.221850060334445	29.4511126199242	0.100585508093322	0.307043219302335	0.231938922344611	244.52154954714	0.123742523041903	2.36794523810202	0.634852479689334	0.159375001136133
SYVN1	0.194710190112444	0.753470466959476	37.7380940916321	0.223125752962323	0.243034145742693	0.174934937311665	15.7908672215128	0.0724519221162751	0.268730842706264	0.245896949053926	40.5079213305085	0.115859104090043	5.55430229308981	0.263403256901292	0.341537396827504
RELA	0.171544835043078	0.744178229268866	137.463566418639	0.174295254323877	0.255060454383087	0.22990587070678	10.810293532064	0.0595844008877676	0.254862947860049	0.336078162063433	138.487351773804	0.14748373479562	1.75663933481933	0.252572734753941	0.180933347827823
FOSL1	0.159595742389848	4.47446899354127	23.0876817341965	0.155489544214376	2.92200358954429	1.60000937865925	81.2622265464223	0.0636952611411774	0.254364357567743	5.42113819657807	92.5210190126814	0.0654952107813937	0.191354020903572	0.466568755013018	0.182902422548264
CPT1A	0.124261271289648	0.388036512032832	52.6776916186083	0.617883410959055	0.251366105567366	0.198300261043548	4.7063979007082	0.0665075678530169	2.2003038618585	0.270247334906261	53.6198852788724	0.122576749011944	0.465774995858228	0.258364952691398	0.374412825059835
FGF19	0.119776695336762	0.834262279524728	32.704685664248	0.147376778920201	0.113386840137104	0.127826804470903	63.5706960887997	0.0705913516335704	0.252640071670191	0.172627618341308	72.3642055571478	0.0861965791941271	0.283259192338745	0.256659150086859	0.0803692780024987
FGF4	0.166844941252178	0.357493110418313	58.3926873230915	0.125232941842714	0.165334394953111	0.174316052148927	68.2994511488	0.0693505326661513	0.20170961553941	0.145480990646406	87.4199835172198	0.0781385809217541	0.425936817966322	0.438288727371576	0.140450701679676
FGF3	0.192401291290405	0.338648056442814	18.1480014394955	0.140111978525827	0.160857968704649	0.153628367726823	27.8785813724088	0.0620915974672848	0.139807351506084	0.193441684259037	21.9476096561485	0.0516901824634583	0.381799510534025	0.319181990040334	0.117874018575052
PHOX2A	0.131908979146551	0.257483775263155	71.2254853226543	0.113416564355544	0.140642960237428	0.166541509527972	50.3323094631405	0.082503383537835	0.218440200582334	0.150228277597953	94.9107204334067	0.0834436468084392	0.438513570078442	0.336190268684112	0.0997520207571529
UCP2	0.259300348498994	0.444055384170137	85.5234526502471	0.62587332921151	0.101824003447695	0.150924814247802	82.2498636563388	0.0988804991918258	1.56122592043037	0.0978579667729889	25.748716821414	0.358948733391794	6.47122707801473	0.435022853685275	0.373864059155909
PAK1	0.421635507736555	0.544777108050538	67.9759458651775	0.43124186238688	0.135172262505897	0.233187738048007	2.95818149578099	0.197862131052405	1.71110528655572	0.29470668223178	68.2676044282689	0.165641945676428	0.43344826358976	0.171520872310468	0.178105506153493
PDGFD	0.101223442837735	0.44202984093962	59.9620683369034	1.699316392352	0.0591138663776698	0.235720442258853	44.5656001965875	0.0702077468616909	0.585726616442127	0.070708950597406	67.4760318240862	0.0413999373002569	4.60625621361851	0.69024107627282	0.0829255223581707
BACE1	0.139686805771653	1.46847481019199	9.31048850881679	0.266689095150431	0.188176445822872	0.17818076526676	51.1687580100302	0.0649945489589163	0.1786172227421	0.447455594632082	52.3229012779528	0.056530629023513	0.227459110302097	0.377664791243162	0.2401430900012
H2AFX	0.191881902892195	0.365172754918942	154.47199481011	0.171164067538146	0.119390168785299	0.153486422265687	26.2650524928126	0.125377851887973	0.204488693268929	0.135255967959609	163.699471717466	0.0905560372869492	1.49239683973944	0.413711194585781	0.159428830772493
THY1	0.111851294044948	8.11919635611294	77.8684469708488	0.684743193129894	0.0717869683804682	0.211991067025134	69.2767950049784	0.105710767545721	1.29417375814303	0.125393424565319	20.7319351574157	0.0875333449116243	4.99827123212368	0.190728882968729	0.113739132902156
HSPA8	0.210283114658522	0.59665788738216	261.274413186389	0.240672126985445	0.306417973018737	0.244868564460613	45.3804667073832	0.124442250101959	0.364667738435417	0.289592731409219	275.457056024686	0.162761917783997	4.20102938476868	0.686631717352838	0.176339630344662
SCN3B	0.0835655348793221	0.388029437909705	22.6650607928589	0.110659085334195	0.203208116211043	0.12737123842389	51.8183724839431	0.0686309137258671	0.175963357033824	0.35318923075542	50.2639845628872	0.0455855015584611	0.326144497609185	0.574103740728235	0.148626494879589
ZNF202	0.092999933575617	0.261334639380011	15.4988559126729	0.183710575387587	0.0967275178673377	0.155208189616787	63.2473355817329	0.0549369905916137	0.234122858244002	0.182562405708185	64.4099453780154	0.0960017041310612	0.757584841033135	0.206596629127381	0.107633151524806
ETS1	0.160131557213953	12.6573327055488	127.838146246515	0.159852725190014	0.678846788655836	0.337287872928203	29.5862553941826	0.0752692145777062	0.0958680604431515	0.409609192724064	115.78696819934	0.109740807582624	8.50836675726032	0.696038172370177	0.202051795913138
B3GAT1	0.13161575121267	0.371891593888605	7.88037559018893	0.100193299378081	0.15938462190951	0.189586465080072	18.366820237486	0.0485085108106003	0.183323032238493	0.195375029710236	15.9409651503202	0.112165377864422	0.396767445987407	0.318753091532309	0.0995190328141336
CCND2	0.0670632441450623	0.970102925562979	45.4347134974841	0.782266294269052	0.0918066433289118	0.281107825202086	32.2848518757876	0.223667925677395	5.68101739822519	0.102341523643292	25.0282336913862	0.357251939553153	7.62004719855603	0.499336655647627	0.420847052943256
PTPN6	0.292034003710466	0.340154047209524	224.287877917336	0.163551453366626	0.118160017347005	0.199644549900523	54.0988096084858	0.0857501476260745	0.347750057107442	0.136623899557037	232.749815255465	0.119755087844442	8.14274459219221	0.45011824608439	0.159643505390502
CDKN1B	0.336112667310293	0.241084090353261	24.1342278425442	0.290981731273829	0.111466453881744	0.184938528351458	2.90555826416462	0.0929962828225465	1.00988666648783	0.126983496269377	20.7336738892393	0.175811176439835	8.17715168676804	0.686364939362864	0.154955466583759
PTPRO	0.139923357809536	0.200653896610982	3.19190165523027	0.0542779657312443	0.0699405796771151	0.0853062349309959	6.17852960779784	0.0293462309971916	0.103791408597489	0.0724512921479988	3.85576489058967	0.148969655550464	0.792890451919611	0.124948596530774	0.0442336386804634
AQP5	0.193702905099182	0.42080160789194	24.7189398703954	0.113100549327923	0.14221059743254	0.131546499069046	76.199170380369	0.337013706616328	0.246588572827736	0.249695963891874	78.6603504009146	0.0632203037998146	0.305410186195107	0.603493860134856	3.2825160652581
SMARCD1	0.147569336877391	0.59158212607943	210.055839091005	0.160956503465779	0.164152959791157	0.19431837948997	14.8133330277913	0.0892462006057395	0.250835457944987	0.33640130792382	212.398712635057	0.124205199923847	1.05479925149615	0.23146891565225	0.146733932381978
KRT18	0.516746144944379	0.604070645736068	7.21896114408983	0.259415389210139	0.125563229594127	0.362651155542369	14.49886438014	0.168176604486259	0.917273778955082	0.0780430971104777	17.6098803390784	0.243017578527539	0.211718094576879	0.307621867169261	0.524466642405487
IGFBP6	0.0962983104385825	5.32199444255693	2.38212618739062	0.133873528747179	1.65691393949846	0.235197785231657	95.7831646703262	0.247295910066215	0.141021718407518	3.0996875564412	99.5642585325127	0.0506401129890307	0.234697100649344	5.29515222754875	0.632107970082554
SP1	0.354878249705225	0.405895554981477	87.7708977421962	0.175093884830101	0.124997232880937	0.168008925898137	6.70591840352376	0.105410676834255	0.250456715690037	0.233267876554983	87.4082922017959	0.150088497835491	0.444532953853957	1.00359690797288	0.151045311856345
TARBP2	0.205879835548377	0.585826501172611	23.4662140842258	0.132977152797444	0.140145951423441	0.153129545328202	51.990514612532	0.0959104283535637	0.32108422161871	0.207285392907299	56.8745690164275	0.110118841719146	0.286401860450571	0.22865378589755	0.12470949594825
HOXC8	0.135512257634722	0.607611987914848	6.7268983885055	0.14319993911547	0.179420814516654	0.140514423586257	49.4737050715332	0.232171409783254	0.180307432538259	0.227758599489448	49.9489270942333	0.117890801224736	0.204543111211506	0.206344706054885	0.12172752750579
CDK2	0.598907397565997	2.5172186060347	130.774256533712	0.125994402009033	0.26713585558645	0.210548503081705	6.22694727198721	0.0665435578547395	0.219275152978246	0.442471623328444	130.532121286088	0.124152628299792	0.266845150396169	0.130374043216827	0.100331416104775
ERBB3	4.47911264500706	0.800948170829727	7.12400504116672	3.00763069877217	0.192626302464218	0.172766493541903	4.23336387643755	0.423433109789663	1.86864069645642	0.349600744884678	13.5069701322614	0.0725215064910082	0.206101480741781	6.3174832373056	0.479987944558768
NAB2	0.170922383575353	0.46472729985588	62.9408622300442	0.185685517537781	0.146071266113602	0.198245219414217	83.7592736421525	0.0818975988641183	0.262436854338121	0.153009245718344	119.383441267531	0.141282580587363	0.388398695585125	0.263276622869887	0.120730998246711
CAND1	0.314207324966828	1.74660219513413	230.518834344843	0.275188697955305	0.189689166895898	0.275225078762985	4.30495462762009	0.130325086302177	0.443219871832883	0.446514564795236	230.352032847902	0.106483355850488	0.518618882846227	0.219272257641621	0.246147581407115
MDM2	0.556712887763387	0.487359091931055	45.1802306249886	0.125930673420989	0.151688841903934	0.236235049489678	4.97698245499574	0.134917053510406	0.332219167414464	0.223045636417373	44.518842658221	0.20520567854895	0.343271517494137	0.423472547914218	0.13347846284516
CCT2	0.16696231681206	5.37745610343418	190.351844286868	0.315492097297286	0.701925500636171	0.169093220764758	3.08847257090504	0.204492827825923	0.454548581825534	1.25282639372306	191.322570684279	0.113189107101843	0.372283426947416	0.260506431982925	0.310416167825899
MYF6	0.132023146184717	0.279214897303828	3.0637214930931	0.101249628054326	0.069387841687194	0.102165426764446	6.93410185330279	0.0419825322720847	0.164483089517594	0.149499767614561	4.12342923242416	0.0933855820898851	0.13718868141257	0.358768143231855	0.0906637925710128
APAF1	0.135811783266954	0.339114308186732	55.3978557396828	0.127634752005413	0.0936814531350238	0.157161783942958	51.5468136822916	0.0975064205597529	0.158622806626533	0.113581716799153	28.1928335206479	0.105625885009181	0.380874010551645	0.32827692301958	0.0939330648008151
NR1H4	0.0566194899465361	0.138645929056137	0.697250695137184	0.0393968073953404	0.0459611921899534	0.0682222575002391	3.09654799251001	0.0359058096312967	0.0546695065723901	0.0528109668337299	0.843832224971743	0.0706507032372059	0.128220896033941	0.120730186729209	0.0346355098598959
ATP2A2	0.629585335056684	1.58734138436128	17.819016836505	0.265548388678764	0.23729944689364	0.298240858154477	5.42241675208264	0.109533860523343	0.398400929957592	0.423730162999746	20.2612727366433	0.109762059145089	0.323971446382673	0.296398556203862	0.201432064871565
CABP1	0.138345091918308	0.461115439651225	26.9313870566574	0.111897649505756	0.139461700253668	0.146085285014645	47.4839496348125	0.0980079118434982	0.185947439691148	0.177485872774978	45.1829731781925	0.078133068702385	0.219892333512155	0.27435147889244	0.120328804872807
M6PR	0.249349698730043	1.25783654585249	52.6260382990116	0.212963430328791	0.220589335938024	0.279308493546894	16.7413388272377	0.085814114739327	0.30019683812201	0.280132664485043	50.0887969013045	0.145300422380492	0.417062925328898	0.29643025767781	0.172477270266982
GRIN2B	0.120525249910795	0.253692100970193	2.024394857549	0.0620626161939842	0.0845075148208062	0.108152002887549	5.58748547741861	0.0559249490529913	0.109773624313585	0.088109812389319	3.1617359707223	0.0836628507679254	0.444130641941293	0.209566837961705	0.0661212100794635
SOX5	0.105394113896509	0.36216012260219	52.7258517681521	2.18689591920409	0.0771356411758237	0.205994096248468	54.722092961142	1.76041683651059	2.27037822369017	0.0778882517001734	37.9677517704496	0.0622590641264447	6.44459929479086	0.787958201761812	0.312376097068287
KRAS	0.257319028297731	0.414790063607912	178.702589242032	0.156881584886995	0.139836072153407	0.22447378927297	6.62846349378678	0.096887272699114	0.561038432333137	0.182651684203103	178.909578770193	0.139126616244359	0.717970930101819	0.314001500004397	0.0711773595427015
VDR	0.234329953989533	7.81314328717042	8.49559052981812	0.0621525841697373	0.759739212707421	0.151406646433858	36.2308724261584	0.0454177947962879	0.0821106115675408	1.29739943642833	40.6370465691277	0.0956717200152098	0.251434126285904	0.199086059403753	0.205386211856442
RARG	0.243266125434047	0.357668349628863	6.84205507789309	0.143167125354575	0.148492025090325	0.0996735132477407	7.4575466924514	0.119552857277292	0.182664450829512	0.295543042486557	12.1459906512439	0.0945592736109966	0.267269553976575	2.55476033774536	0.204734026625272
ITGA5	0.0913441912064016	7.72174049026629	120.377964332922	0.0982495741824904	0.832793789951666	0.336928231846113	51.824877507715	0.0786431303033866	0.255045417175105	0.297829147526004	160.671861129688	0.210000440129088	1.75101772360718	0.398619181608058	0.181659315586318
DDIT3	0.291087827957891	0.586131802485524	24.3693776329125	1.53121657073805	0.0888876646335418	0.359129650848181	67.5237741605941	0.0697795490065722	1.71251323773201	0.150645950211032	74.6507491628117	0.0998585795622695	0.228371722908563	0.154353830862212	0.171319889660558
CDK4	0.165747054703479	2.0952860689443	241.438007732825	0.499911863767973	0.189827935904494	0.143037679754071	12.9215986158999	0.142682893860016	1.11084334469749	0.267796173120851	242.514619461733	0.111954329626972	0.457077603992764	0.205264862996934	0.223338054321509
KITLG	0.409855325306952	0.573101406208793	54.0501471918551	1.4800045264172	0.123039275287132	0.225621505465747	7.7401424308933	0.0539906609696527	4.0145431206537	0.349551263967202	53.5510986987148	0.983196816321478	0.149487924248164	0.265985903504794	0.169194339431343
NR2C1	0.164842090845698	0.785050615787629	78.6010941502064	0.6864673133109	0.368484933440744	0.151009159930597	2.45294598604245	0.132394410189595	0.381472666133804	0.603510617943051	78.1893890369991	0.0806945663915001	0.5472375598616	0.244032077127622	0.383734151704479
CRY1	0.0953519921860661	1.21018172996091	16.4106713584661	0.223721234801163	0.343184667473008	0.378426473498308	4.17870266935628	0.0940506703988975	0.196108017200149	0.452683668319902	17.613219435075	0.105084969134686	0.189148858112344	0.16657936816625	0.106679533718047
CMKLR1	0.260058298493347	1.2950056209681	54.6295849076512	0.129414322443354	0.0808753573174351	0.0872445753265836	50.0706173951519	0.0610335920763069	0.197131880121699	0.089315302600771	16.7313091873189	0.191784277049404	5.01705456457827	0.249449711162943	0.129672640407392
HRK	0.230654165882015	0.40041614717466	122.469055062329	0.134438013223601	0.156275626781673	0.198889380483694	68.0112755550742	0.097817086637236	0.255499569894122	0.198357344339426	155.171766759648	0.1112144701926	0.871434803768057	1.58809266009276	0.12454101414132
NOS1	0.0914176578212415	1.5882557306688	5.38951230391343	0.159533407345215	2.71434750196624	0.248791601879923	38.6509931761319	0.0613265627635388	1.26314552966667	0.273572773538912	38.7322437175038	0.0522268860686959	0.139283675408826	0.217921874970157	1.31778957908079
DIABLO	0.270831781718738	2.14654797599019	193.71815922664	0.405571317480095	0.414723643873648	0.321169885787255	4.55954445983611	0.10780416167738	0.513609278398399	0.511505766395115	194.145738720682	0.0986607155065411	0.406191161252924	0.194737518499938	0.278984396837588
SCARB1	0.127931109303368	0.48345297912775	109.786301758025	0.120589205133989	0.391424606768841	0.141668036907425	58.30737364312	0.0497437659831366	0.170304471094026	0.221429520431877	125.616007888631	0.105555290958127	3.99361482282059	0.261429608729969	0.176671154405365
BRCA2	0.304128381292395	0.382779588115384	34.1224302923724	0.0935591094609404	0.123356549228881	0.0903286487069461	12.0362975933687	0.0598313591071757	0.146795965887953	0.132233555017228	32.1543997513736	0.073845533172947	0.138891146026551	0.0872639967050806	0.0608455030985984
CCNA1	0.0701180163789341	1.84233656979667	3.45753441868373	0.171594859053347	2.64069717660911	0.0776038170713256	7.201657981663	0.0656081078069739	0.18284480595144	0.357730794734922	4.36340542964054	0.0597180195229559	0.230447069245253	0.154278729335937	0.414357965753521
RB1	0.304423994201214	0.589378942082753	21.5851144787329	0.121940915531301	0.366811223233156	0.143617277190453	1.45190731350465	0.0888805022207238	0.219771473477825	0.705275999023313	20.3323433893533	0.135998888497572	0.637613750319949	0.273957188198673	0.134924308558592
KLF5	0.375800016651531	0.606100136504615	8.97458958857349	0.265018083251208	0.21672199301519	0.244765792233871	15.6863641213067	0.159349402959375	0.239135740246201	0.320920533756664	19.693350095862	0.101489936745038	0.299681968980078	1.39737568114302	0.242620119662019
GAS6	0.110377398091372	1.20836763777513	24.847512896979	0.181519758568486	0.370936190152834	0.214750522066198	16.4788180084329	0.0541457575918298	0.155244029096991	0.671222988755845	30.4652407852761	0.0755616888510578	0.446098528496508	0.249762383662443	0.26308868530637
LATS2	0.145496808851674	0.35035568553679	10.4339442528319	0.109230420205944	0.197357040588868	0.202224246719466	35.9023323186709	0.0856370276991962	0.131752637113517	0.16498734976874	37.5223744639107	0.0944185453975134	0.375051062089238	0.441546995865069	0.143918743111552
CDX2	0.231925979924651	0.658159732875484	24.8488403616999	0.151482299606095	0.199835288884168	0.206640163280051	59.6274834602447	0.0961624230157869	0.234492307275896	0.234745623084342	57.2061994867438	0.0847851887910832	0.308231526600854	0.294409457715086	0.144324892453169
FLT1	0.160379597860866	0.853913952081247	138.838087132919	1.05735959587935	0.0618419428389192	0.918673749063022	18.1727228742932	0.0677481360149744	0.291442410167003	0.111026005508061	144.334155811834	0.0954229482179635	0.500347507394332	0.389352262408793	0.149347554045565
SLC7A1	0.236143760440832	1.09840724636658	7.55290280270832	0.0821838300442691	0.233583836564582	0.253101032507826	4.99975526721438	0.076311600943861	0.156693719325526	0.810810699703001	11.3654441771135	0.0672859224571911	0.251246867443851	1.17046237050379	0.237913201797997
TPT1	0.128024063781529	0.564069965792946	176.809726752919	0.159669105982627	0.533260426785272	0.275790062366888	6.32635286391957	0.211351844282779	0.149452831782152	0.559075955465755	176.059691216229	0.103767950282257	2.41880896974992	2.41510554780389	0.18770885058194
ATP7B	0.158939694578042	0.578248402722193	4.20238778403149	0.124164077701647	0.107913461024543	0.121311417977997	8.02114031497715	0.0867787932799581	0.188988634511396	0.175248587260603	4.74469957407516	0.0915491987435305	0.202785146583473	0.172661799475107	0.306703003233499
EDNRB	0.0776338926823007	0.60368079150349	42.2790453137196	0.19124227217822	0.0792754950703352	0.239933363092812	41.0013495066495	0.0680872749529991	0.0802611931623432	0.104048826823528	11.1532583188591	0.0597954913547167	3.18823328015338	3.3943172200664	0.0959572982971887
POU4F1	0.235272230166177	0.313090870347298	70.8355362212414	0.209553789099351	0.14648876793716	0.191038033280812	61.8251755282649	0.0798290434751484	0.331425658044276	0.174246570623368	56.3472972506105	1.05653446043042	0.455960751907479	0.258235784221389	0.133075606355475
IRS2	0.0983062106081369	0.468892820748194	94.5758917422864	0.233663935962375	0.322253102350238	0.20561297597668	68.4424847369401	0.0704229314691342	0.441957933624586	0.171920773117417	133.370237821417	0.205396396741521	0.451820330866797	0.386324012192336	0.330284511213939
MMP14	1.02245979851903	7.45186376759834	33.550024141343	0.155947571419174	0.1900995057148	0.288031210848056	10.3598598244331	0.103085011540684	0.339899624478775	0.350348804568378	37.1867673993278	0.225536547689882	0.394397047461291	0.172312550518842	0.175792388795751
SIP1	0.0650257218657708	0.243938867443054	41.4989312560737	0.0960688522121549	0.097910962231913	0.102806894191359	54.0751436813298	0.0619976442490393	0.0953154392572221	0.150992701110303	78.9655977615342	0.0557695111730742	0.223140627283008	0.242508115951254	0.0804011338200102
MGAT2	0.122214040971184	0.44248735918098	151.868879475542	0.127493714549352	0.179496864602469	0.174275494894217	14.8679161971923	0.0627015537961159	0.172889448800916	0.202810080088847	154.892557322817	0.0802501084230904	1.63547000369608	0.212308978569393	0.0970352103665169
HSPA2	0.891394075843474	11.6213651462795	6.13278777742623	0.0751481167429966	0.765725833124029	0.156792547642134	8.60555784981458	0.0851002035601307	0.155091178789321	1.67336837788747	16.2891441739377	0.0753241570198425	0.152041246892574	0.498868849676372	0.23072063357188
PSEN1	0.210503009161009	0.96270785077535	91.2593552258358	0.243885268344903	0.243240442183622	0.247111076184876	5.51592159785638	0.130726903329364	0.258617470913119	0.346078046015738	92.2030310883703	0.0851958540620457	1.19596514609771	0.467650394022291	0.137899059573694
FOS	0.19772575577882	3.97555535912824	74.2744289950733	0.259511245729196	0.306042681896525	5.64127959674393	6.7214901403781	0.188048690133453	0.182446457642443	0.351461115291345	78.4296452829298	0.0326590712233399	0.633216955330378	5.46247387418426	0.233801931744332
TSHR	0.126386189216283	0.183148350850223	1.72287905158875	0.0471258325414779	0.0623103107098431	0.0907505043643184	4.91298815822351	0.0241890932593434	0.0778477437576253	0.0596047745965366	3.14474314385599	0.0500257562442255	0.629916807221686	0.107833173041793	0.0695891450756771
CHGA	0.161290072293238	0.481215597396854	11.1903267354323	0.0826372958472785	0.153884300684602	0.148820849069244	25.0807794987844	0.0554530166751207	0.16231585649523	0.136746018268227	22.6824149735863	0.0527226255671752	0.258662306211857	0.1564999065996	0.244354721771891
BDKRB2	0.579121949380534	3.0524449037102	3.45778736321824	0.141901691036952	0.454981754797012	0.279984753324276	62.2165076422706	0.0714152924628366	0.119333157566444	1.05451559554819	62.7267249089998	0.0402126265756517	0.126542378949492	0.307422024628794	0.210054808402718
RCOR1	0.220194003397745	3.16837211675122	9.24512163524627	0.408113403140817	1.28277452572494	0.37756967325154	1.27529599823755	0.0910778136214951	0.347571606528666	2.21777230092623	11.6323057128169	0.0592718514591356	0.43789091280242	0.582694038366664	0.266440941043929
MTA1	0.154765076597671	0.513624557552226	30.3524941933857	0.241914785504188	0.183510032203506	0.200613491756849	8.76331114384275	0.113256749708046	0.271843323319189	0.208835070564069	32.1860140026058	0.0819130849426463	0.847651497728791	0.347389233766296	0.164327189685421
TEP1	0.147572793311602	0.436114518047147	69.1090925578598	0.100250469510327	0.218537137240209	0.158515048307869	60.5529670605863	0.0732158259403355	0.159720294074655	0.268140757741657	79.2615060993596	0.116185164205126	0.804213342153489	0.347049620153353	0.166744056003878
NRL	0.232701284988818	0.431794060175758	52.5765916711477	0.0901989675723827	0.160052952587893	0.1331963297892	62.9263158556433	0.0637568957447717	0.113530308929643	0.413383327114708	66.809118496529	0.0751719441762823	0.555424324856972	0.240641823431874	0.194944106451631
ADCY4	0.176698451235385	0.316141318032723	84.9422102142058	0.159926089327751	0.0901655807093372	0.236806409509085	55.5263199919781	0.101955830609888	0.224382311549747	0.145593654490871	106.989500045584	0.0906688673616789	0.665930991916088	1.28425431895932	0.138878716063029
NFKBIA	0.38973145954895	1.22517872822928	219.04189939458	0.16382632868329	1.01946845311591	0.640982334999476	4.76927835103003	0.109839685547769	0.161716585942077	0.975869458736045	218.749114018229	0.172029462181629	0.981471078097214	0.415775307758604	0.17433784527749
FOXA1	4.43276170483075	0.214050065353419	186.832997219812	0.540070801906885	0.0913903424709789	0.398588592104772	47.3372081352561	2.00261024634843	2.12555563242016	0.111703571264733	191.233829347927	0.211872641073862	0.726686234644511	4.12869799030967	0.380322200078679
BMP4	0.0805675887157173	0.982618434508174	94.9429940114369	0.307593414333676	0.123904561897583	0.0794530860527413	61.9877958384961	0.357726985905916	0.345469983330042	0.10580759116946	128.075594248607	0.051828705326508	1.0455521890297	3.36315409543806	0.164618843935135
GCH1	1.19929142782305	0.180210710335352	39.6465036220908	0.105748323023769	0.0762230283191552	0.141320983828385	34.9327509951362	0.0686568346130149	0.125757717315678	0.127286237508751	19.6342879878616	0.0967928934534793	0.672717011179572	0.460658894827297	0.0504113633325817
DIO2	0.107806546953837	0.915654928049169	161.149185725423	0.146698804585302	0.103694167032595	0.55928290113821	44.2020032493866	0.078227814072527	0.175472212657873	0.193564618091499	177.661929553392	0.0390769890561773	2.31300680335374	4.04249295907924	0.156556557665108
FBLN5	0.0683481845386704	7.01980818433392	133.453054148256	0.190034695960588	0.154724829533925	0.160615374305556	67.97131475855	0.0657120469490888	0.173112382072846	0.173322613084696	137.98575013856	0.0852622481384189	3.77828766825493	7.36945227555508	0.166853537501111
GSC	0.169059140627707	0.560031041341808	32.7206531622019	0.139151206978327	0.1300871756989	0.182947779417868	65.7453760609074	0.0648271431134032	0.180662606358761	0.240689235746804	74.4465523812976	0.0570185929780364	0.341829470843529	0.315913027274765	0.200287665494589
TCL1A	0.0587707852745689	0.248454784105287	1.51137985284057	0.0739573477651752	0.0938096205340325	0.122083687632194	6.14689816628197	0.0499016854198142	0.119478817585505	0.141497478321017	1.95629920811385	0.132728253475295	4.51071024358982	0.45054336058415	0.0679697922994527
RAGE	0.210951619509981	0.66626539380904	4.34699039975013	0.124994980276066	0.143842589630738	0.177576019298143	45.2761413045616	0.0969913493401284	0.282682720741283	0.253147440592722	45.2428402646403	0.0855263747351965	0.128316236668401	0.163225893707055	0.137604347511889
CKB	0.152533289506403	0.576016247791273	5.03883370497119	1.11276285616659	0.262922128891534	0.201143147649374	5.95296528449973	0.144175459712747	1.32943188152898	0.645500764882357	9.80345732344113	0.125134810287982	0.161547151276059	0.210767801075212	0.264605778094583
KLF13	0.164033179636836	0.557770035569017	67.520808070043	0.145855829230491	0.221726444417951	0.188171976008898	13.8600587920796	0.0929346560624133	0.258947312495733	0.336279208653376	68.8690651055369	0.123920251842623	1.40984058428817	0.230012459592398	0.196827016456601
THBS1	0.108385330054568	8.30086218985021	187.946281561735	0.212817645559087	0.463163682118403	0.632335765703506	23.4620575110258	0.0958727479023153	0.206743417759078	0.441756565218859	191.636082194226	0.168283029518691	1.35765080799481	2.35395070490907	0.214260752016598
B2M	0.353923184736326	0.872313684521338	43.7016617286654	0.170592450113462	0.193273000226988	0.171207672372252	12.2655708325249	0.100417416344592	0.165801496709522	0.230804848276324	41.393771214471	0.122853291319031	0.613699009097537	0.28149700129371	0.424947823070917
TMOD3	0.230011164739578	2.28546547620833	137.458543075074	0.11650540412484	0.280328701758158	0.166563537988369	20.801017740514	0.0593492153472036	0.172735391050533	0.572964971440198	150.18479863122	0.0809610520202135	1.26877362339053	8.08712625179637	0.14966073178457
LIPC	0.132148992749318	0.342096350388553	4.06624024987383	0.0848880762861454	0.0721281957108131	0.14564031129477	8.7087594923654	0.037976371460654	0.11085216399542	0.15793933160107	6.97245788432888	0.0600376843700241	0.168590738697287	0.145776402426461	0.0718218558962673
TPM1	0.101076499236084	8.08519538632009	213.096133998596	0.391498821768933	0.121938193835817	0.252634749548956	13.9928570377139	0.117458435859614	0.536257500064526	0.159239711911201	219.196046377057	0.128647623987315	1.28727990145041	3.03900212257068	0.283063795283215
RAB11A	0.216326529636472	0.407265289852926	27.7829947452374	0.119493298705345	0.131670220855586	0.112362856387354	16.8343195264336	0.109608211012626	0.166156693130498	0.195077838018034	33.1679666836242	0.0858405735102466	1.12529023519208	4.99925868878083	0.173807296688958
CRABP1	0.0781819384862431	0.305954654637909	39.6866241855208	0.690388553216706	0.149492498417601	0.114703553049873	52.0021973173866	0.21647927072025	1.57529067758882	0.122804675026336	71.0762659075033	0.19155650384183	0.164165756843447	0.32189428286123	0.266390806343861
ISG20	0.164887985698108	0.461801089766545	85.3435240228246	0.0796174360988013	0.250654783872777	0.19736741511279	45.2217545141298	0.0499098681598932	0.11807911166992	0.262481477697774	73.1357812267269	0.086001741464823	5.39169339557021	0.320573894092906	0.184175280727331
IQGAP1	0.180130107034927	1.02058154946251	175.696269327292	0.18240845206231	0.277339267271315	0.215528410739029	10.1945136375012	0.130829890157634	0.242378674748537	0.344438211118927	178.740844741268	0.102828940820913	2.06846812715934	0.881099839821112	0.18742381668129
IGF1R	0.123381225892866	10.6533043158762	9.06862535718613	0.574330512435231	0.497059100415161	0.294275947262862	10.1024936090946	0.0860842408794979	1.48548365787425	0.401728251517983	17.9483221455857	0.083963100514826	0.24453486029087	0.341848764856397	0.735560023779837
BMF	0.159178489885504	0.514192240832126	68.6070318736948	0.185281611653007	0.125626891457291	0.13024676768615	64.8700012979164	0.0643917249221851	0.265276603415705	0.103897241398329	46.0987840667329	0.0824999875555137	1.64387706689491	0.243455782186088	0.174389075927558
ONECUT1	0.268379309043396	0.508914257873608	49.5994673090792	0.197099061571651	0.170493808365856	0.20512478892583	75.9197157558178	0.0891149032268234	0.24489473101853	0.196683840403931	89.0411065557507	0.12087395254689	0.356791950356776	0.329835761959336	0.150031689783179
RORA	0.38528544247171	0.973835695731334	190.998189105741	0.149230763811085	0.190583959608321	0.201050140132605	40.4360482957356	0.0857873392968864	0.179255004249856	0.164314070718341	200.730996231398	0.0537161130697202	2.12198594038238	5.65397088382734	0.133669712624097
HCN4	0.185940614475085	0.462947567745502	44.7223768730409	0.115851704398376	0.14227396857021	0.155232479005951	59.6820467242605	0.0687891223029762	0.200089021492615	0.176272823718656	66.0930460475221	0.067670842063106	0.390751711195171	0.333381376511205	0.147821394460195
CYP1A1	0.0704474684204733	0.228155603675838	0.897803809612906	0.0500971468445774	0.120307610908924	0.0916941243019288	4.5832776263409	0.0477847283778061	0.0975391991484556	0.093705134129913	1.38384848099009	0.102098052394639	0.173128197339159	0.467556397574436	0.0622718799138673
COX5A	0.285153469643048	0.363998039816492	113.230140516506	0.173044408935198	0.175035629167853	0.177464861105508	13.4817673363315	0.128513177510163	0.268175003174208	0.220103486815542	115.853562162725	0.112072628050934	1.29088823512602	1.43603846800392	0.21531321784678
NTRK3	0.107196874058676	0.217765401344166	6.1634784575582	0.116921174791821	0.0977923912516821	0.107262718463973	11.2147054261796	0.0326350535691674	0.166229478680625	0.0968992350899101	6.56772736489676	0.0808049268022039	5.82757402849227	3.73321573044856	0.105717899736501
ANPEP	0.0832348785772038	1.4684985243797	19.581385535189	0.212045948736803	0.169500488220712	0.323550513616313	33.9288992804947	0.0652521015215354	0.270596641708095	0.161327645857637	40.0145434951479	0.0621534046448752	0.374322562395421	0.220205450724999	0.144861232016451
PCSK6	0.152002430259706	1.01719667482361	6.79557215702322	0.1987892087049	0.389624597807506	0.218793098979916	54.7653520897668	0.0523983884343573	0.184417768957651	0.637017479891631	55.2732680788378	0.06112679471808	0.196618170130252	0.433409334787449	0.220642553949355
SULT1A1	0.133401345096594	0.177448153982059	27.3058578429586	0.111065654904087	0.110607247831731	0.147317475771686	45.6341349314695	0.054877633492149	0.182023117663487	0.177613588939884	54.7112634684887	0.0703850978580255	0.655334989800802	0.377851201115172	0.113031543148678
SCNN1B	3.55315233090251	0.51021666586229	57.3953696295161	0.108141169500282	0.28975263590719	0.235181054941159	65.0082864799627	0.0834129623922669	0.172786284194337	0.281009940046424	90.5028379588285	0.0974947149894525	0.41651702621097	5.79672042768033	0.223925845022909
PLK1	0.320176217811598	0.980443427453536	241.477725290857	0.111923038214806	0.205475874382103	0.09400348933146	19.5294913280608	0.067834132145855	0.213548603376444	0.31732448733004	244.782149609352	0.105801636677002	0.961659495913503	0.189647548354232	0.155096525491525
IL4R	0.813674789107356	1.35326575262211	231.122871011016	0.0831828032982661	0.648918852798495	0.245783987836909	14.9941924504611	0.0725392071048538	0.119097565746522	1.23953648886993	228.470251458796	0.0933023159501433	9.43791792935538	0.283871708534035	0.118219971493854
LAT	0.307334982217299	0.455533372861554	68.4757592814268	0.112125654596129	0.145678718896673	0.196433705767324	66.114013243965	0.0693502788286464	0.239519772866553	0.144569737316638	85.0450427101539	0.153400009988564	4.81311934615537	0.430660037215909	0.150382359040111
MAZ	0.156702253980441	0.526583887877091	130.660469347967	0.241877637029405	0.178834197563525	0.115912382495002	12.9315342679147	0.0914526009005036	0.267203807587531	0.34016346358256	133.06529998813	0.0947661795531056	0.589616083674667	0.192867767676463	0.171368051227429
ZNF267	0.324985727451215	4.90375682982549	17.8444347661559	0.343839613537532	0.750706720186704	0.730174922719875	1.35218727376768	0.103137634418066	0.271263024251791	1.40542776252645	12.8839469803605	0.16994838651932	7.79694460629877	0.144484407328394	0.171961319725733
RBL2	0.183489430244962	0.325265836922949	69.91762855724	0.207397483344897	0.123468491196635	0.125988946264713	1.92927121126671	0.0604210823307363	0.356700919595261	0.242639356349386	66.5492800367994	0.0832840180998431	3.93530493196952	0.498092056648394	0.330513161536754
MMP2	0.100053172026872	10.7077963978273	59.1152227471857	0.206344307817472	0.146945976466503	0.245775390542248	54.9598784887531	0.137984928732446	0.309014909693137	0.209246554675579	99.1534712393799	0.0657935796763002	1.54420930660546	7.86200987725541	0.286695734742379
MT1A	0.214456575333559	3.95468904856326	29.5488626230503	0.198268753262176	0.291675109440648	0.277071854917585	73.1695206057645	0.0458795485427849	0.239314366222556	0.478366669161356	83.667759356278	0.0934969780696335	0.288317617268804	0.389529914578686	0.37712780822514
CETP	0.0917041573163458	0.22935292972452	6.87404699539842	0.071549372721795	0.102039710840505	0.120110144768206	9.12091072963294	0.048838404051932	0.112460822437021	0.127623156431058	3.60788693328969	0.095179140034425	2.50573826648765	0.204628674078414	0.069064625646904
CX3CL1	4.23311825614578	0.273105162521127	85.9286955124878	0.113385739181635	0.135200242383291	0.158716999924899	53.727682799148	0.0577640229495951	0.270531625687318	0.153314855428988	90.550445745681	0.252874725822028	0.398803827505258	0.415386152884329	0.312921211490543
CKLF	1.41113630926569	0.859469232500489	13.5822912066453	0.0866224714891149	0.159301196710396	0.163240829319822	2.44443594810413	0.0857800497095781	0.135132734489944	0.158819777495497	12.2632677857038	0.0922408822289589	0.518509177263106	0.185128933815083	0.355484364207016
CES2	0.25686509192014	0.848636019857413	5.92998093194477	0.0795973322214168	0.304917900812415	0.153178684922603	23.8911381216597	0.0643476355214704	0.0952243203053519	1.53857885209774	27.1224880975048	0.0606715852883816	0.29457078751071	6.8080929805563	0.277112959400499
CDH1	0.859818815823485	0.988474314861422	4.75688182921999	0.224608660964085	0.280791065382908	0.539067053667127	2.49467314161471	0.0662157881941788	0.605990496969262	0.884857998711443	9.23572634560258	0.13709238088712	0.181998701918771	0.579989311605749	0.46114323378329
IRF8	0.268465110221352	0.536025334564537	71.2125789889763	0.243977801893465	0.0829303339631131	0.214756385693048	67.9563178942637	0.0867901200949682	0.181815576557241	0.0825811866791722	28.7079782047418	0.301689072226124	6.02856981765002	0.568830604175782	0.193109868484256
FOXF1	0.145802230108976	0.398697514965622	97.2685233279483	0.1916828797343	0.166752982750629	0.231892842300304	56.5150620486811	0.0686812354019191	0.28256022697791	0.158185377968544	122.347814549407	0.0748957367173524	0.619673057100641	0.651450144063949	0.187147290939452
MC1R	0.185807351055481	1.11244562344162	45.6346827308505	0.166823355233129	0.320729061757076	0.177420682119215	72.3279763142627	0.102161491340511	0.129084039626167	0.302646866100371	88.0876318138376	0.065045750853718	0.338698125090624	0.298280379471397	0.153956199441526
CLCN7	0.168329600685816	0.383227506505972	61.5661163373737	0.126415533477054	0.156084535193147	0.16901531124161	41.5712738607994	0.0860202646886695	0.183782304957882	0.171430060951186	77.0282308614741	0.111205468253311	1.1171704655032	0.268494742981603	0.162839173796446
IGFALS	0.138544411018919	0.405805973455321	11.5507002674226	0.101787795736894	0.169903760815073	0.201299869480874	19.1293511305429	0.0770807431671898	0.171008373417935	0.216036590775701	13.2217837315719	0.117394418353616	0.577805319070959	0.344556782110631	0.0879433193186534
PKD1	0.180202551447021	0.385815622757508	16.9709212009383	0.158140500915003	0.123558043710156	0.17081237340422	76.4696959824989	0.0785784482967884	0.228353593592111	0.183476773286718	78.2899707148933	0.110085733362053	0.465614681090118	0.321497344774149	0.145215363895808
GRIN2A	0.157263320749465	0.298847396855782	5.82532506394881	0.052191434297221	0.130194105285774	0.117955456611028	9.19990873964004	0.0449297330326578	0.159991396406136	0.106739467790333	5.33945398379181	0.237283176619466	0.30333539243887	0.232980479651707	0.0770203197221048
SOCS1	0.143635473648724	0.280052531103799	60.717656080915	0.0859455985958177	0.128622748002618	0.206971180057357	56.78555169545	0.057573268388001	0.364125150467551	0.388634195160201	47.4940071474821	1.08570369684646	0.736822895158986	0.254093046316102	0.122399103119734
MYH11	0.0934663260406231	0.432369695350072	78.6344028428174	0.159149349354816	0.0812997259203541	0.159912274646229	44.7777538805018	0.0546846077413023	0.621874896193723	0.118173100267082	74.2805247470671	0.05248586630179	0.942884241631221	3.88746260131612	0.168933867740298
PRSS8	0.815544190610875	0.454251774543918	5.96795405418679	0.0754534325447912	0.286703921307055	0.295711841454019	19.5910581079357	0.0388485135196993	0.126971186075082	0.469341846462746	21.4994447432664	0.11386023754572	0.169314981325517	0.825457423081115	0.204837242221886
PYCARD	0.116204004022866	0.380018983605937	178.179363914395	0.0691100849777078	0.169923336146154	0.159201629691653	20.5644576711105	0.0444718522914869	0.231038847762243	0.299469763053974	183.549045693208	0.274101962444966	2.26179707758365	0.404269447906136	0.19089584254258
COX4NB	0.155978680445779	0.53015876782057	25.474471354117	0.117811121503408	0.159875030766052	0.146894377830176	14.8569289833267	0.0680654019061075	0.159753774209155	0.287623546942539	29.9012863964487	0.0855071567620091	0.455857690622952	0.180384372734347	0.140359209093925
CYBA	0.122053587282992	0.346322220167629	77.9437674785868	0.0994975966880651	0.206545654180267	0.169578995619452	46.0830671657847	0.0830621348673739	0.183400535700062	0.208322204801048	64.3929879640193	0.0547946902201525	6.87521302984387	0.450378985985597	0.154104311919144
APRT	0.202805633112484	0.331599509362002	99.9454284713337	0.133173869326344	0.199110569295342	0.125888373762676	100.088193266519	0.0741057765988212	0.169706349271028	0.329877362226012	170.339063261612	0.0746854954009433	0.560033925511331	0.516120392836419	0.182893681668151
ALOX12	0.226164440619082	0.28862669130879	29.1134819410979	0.114077812549438	0.196081762789896	0.191727421859494	69.3717625719987	0.150791844088123	0.0986744998508838	0.333906093080541	71.248472726871	0.0534273174493745	0.384340943540104	0.762021025852813	0.260481605205446
SLC2A4	0.284544701737352	0.27257549625179	13.245521390761	0.122231222439561	0.0966936682307747	0.142703327392002	30.6862962638066	0.0573191999961681	0.217377595271119	0.149273012205477	27.9974211992066	0.14311552347738	0.21255615531465	0.320659013893222	0.130334375857532
CD68	0.255379776849411	0.737096635472343	84.4470761770333	0.146625563333107	0.317474238716133	0.205762678002501	81.8827418822385	0.0573083280078854	0.128165785752631	0.257865172558183	49.8808579087206	0.145688183040721	0.994418912334978	0.511212161268051	0.193782935723021
SHBG	0.164674011411224	0.407849200241384	2.65607578798176	0.0843963785814937	0.12675111608651	0.149033140527226	8.03799556191667	0.0641930119751821	0.147768394608391	0.179376631515391	5.45853672089793	0.0789541804410598	0.326995829595305	0.219713312352928	0.0982709740580948
MAP2K4	0.10508880055307	0.620495273840928	21.0696285235194	0.30361563295301	0.286588372219469	0.199004488402445	2.74026521939747	0.106006368275918	0.438995264553465	0.446349589470017	21.9409561356557	0.10075577665736	0.856090575538028	0.439432677132278	0.207397368835095
TRAF4	0.244344985107569	0.363474539096661	64.9723262563444	0.151896320217015	0.151039861843864	0.213713236462297	69.985172563425	0.0924578017665034	0.407267490919458	0.165090592447432	105.504661916547	0.16615556439534	0.508695777524381	0.211175632995351	0.193574600439237
ERBB2	0.269396583538042	0.248235496592305	22.2955945971207	0.22331065947956	0.104153037107743	0.18855495368825	10.5924892839714	0.105346697606819	0.433079677035996	0.137766517497152	26.452554742086	0.1527358359694	0.555708839610839	2.80291914346772	0.234798552487968
IGFBP4	0.164662659690636	1.38581296558467	128.910426560211	0.364467622212882	0.139563733227454	0.303641709644121	59.2721463026861	0.113733121582479	0.351986891487635	0.159031470098355	168.848295770346	0.118246374155823	0.711869306295459	0.506727474789787	0.438974255865273
MAPT	0.119388968863972	0.318350771968967	3.10522033795292	0.0919962151952521	0.104287447576142	0.133614242063435	8.90379876193711	0.0467107341456112	0.145611986037716	0.154722121592033	7.05787949674731	0.067420380267838	0.251324123026315	0.417522736545958	0.0986710027584143
ITGB3	0.0539311070945604	8.18563496748047	48.5642163046432	0.210088541501064	0.724230271323992	0.780091937352958	53.6544647042685	0.102684134745817	0.256751004448265	0.164954605828933	83.4291464865123	0.090856162274989	0.367184318552487	0.343848254657799	0.323531739451499
ABCC3	0.11919993094604	0.334320756064899	16.8017880123346	0.101106785911951	0.315806293561012	0.149584503572549	64.0658066377328	0.0507723606747902	0.292673160919216	0.123230538873906	65.9189455610637	0.0788507301228841	2.41919228631577	1.0430224590072	0.441195208382486
HLF	3.42148642496918	0.405562873643326	93.6782856658649	0.194413605089554	0.144520954809756	0.264454351863876	84.1482061380147	0.056611316060841	0.506657293211138	0.0945813670144486	30.1446517553404	0.348686912729781	8.72199973629528	4.59488562140609	0.113023770402433
TBX2	0.120969206948107	0.395455518757551	17.7182579578686	0.205592936837842	0.135301436839531	0.151634296819486	52.1175003291262	0.142091109660826	0.223282397555616	0.147695817380199	55.4767425140882	0.0718168268035163	0.377893891843791	0.422414659721929	0.137249386385579
ACE	0.18367013582628	0.586774732797298	42.847089551668	0.114640549284879	0.111014665233484	0.178510230791839	58.7150508593852	0.0608972852292186	0.198628837784445	0.165889619490785	67.3572335311968	0.0701514032863262	0.329860735123624	0.297627413678513	0.138927062271682
PRKCA	0.0476816184783869	2.14988783446185	54.8323339731824	0.583067181510801	1.58991113118874	0.116305655180614	28.770345992432	0.0409166763312772	0.423768051796445	0.86571741222847	47.6423563852244	0.150972294373615	1.30542107177892	0.269717113138694	0.817421312214009
KCNJ2	3.27317531820965	0.572341991436856	56.3424115249869	2.55995148490162	0.0691250814168721	0.375732311661926	68.875905993557	0.367975817031221	0.669320040254552	0.131051433800391	89.1473861132083	0.0846647365019357	0.344703135068888	0.413385265797862	0.122890295741447
SOX9	0.112437635117396	0.575999109977161	13.2849059046922	0.0819151430061632	0.38054380091962	0.281123406010322	76.2609354043077	0.0942229960929712	0.179182171315837	0.307068204381821	78.0939682944241	0.266392689015599	0.387701869570668	0.289282071407749	0.1253838836024
SSTR2	0.150939418768343	0.268957261223421	24.8722166869598	0.0866636016650858	0.126659378201395	0.211458820062546	31.9155877623382	0.0602291011204823	0.212132075292282	0.150518254502119	20.7182729701724	0.422255044578478	0.50634313697552	0.178907340771247	0.111769816474759
SLC9A3R1	0.593167938807213	0.19987103786982	52.8893364704587	0.139771952631929	0.111325138600472	0.19635075513023	33.2969491235494	0.0626733438089051	0.278904666753867	0.173950544663479	65.5056134466038	0.125679514905469	1.1598159899826	2.57447069897596	0.154101535498162
AANAT	0.120665803458676	0.310037025032312	1.81840033335859	0.081765015909022	0.117344296991615	0.13726128722375	10.4039964917613	0.0629459625599222	0.146062958846349	0.213672081327181	8.98255005279125	0.0735539506930441	0.294182030335275	0.322671819498171	0.101973632284162
GAA	0.211114427625623	0.415297452680423	36.0305288408971	0.208144023060475	0.119168027353748	0.141032871214152	36.6362456740323	0.0994346926052042	0.312964463714419	0.171621347047986	57.3082913624729	0.0964873715273057	0.302740457074696	0.197871092899108	0.189251745564986
ATP2A3	0.200616851042252	0.385011412264668	86.6664351873583	0.161584408226825	0.140301405579141	0.207743886580057	57.028682411125	0.0871788419957051	0.252679617381447	0.154685059036767	110.53360149965	0.0885088622869987	5.37918466363808	0.57216174338176	0.328714399471142
ALOX15	0.192812324445202	0.611960559217761	17.2086265798235	1.3769739340989	0.0685675584962743	0.210792122968946	38.4817289780076	0.163547873152951	1.15244327072341	0.155808407069975	36.2995827474716	0.0594134511891704	0.246414679269939	0.175683226690377	2.55070059260982
CLDN7	4.36887243819542	0.394111263019394	220.688186631011	0.211337544469037	0.236998195961039	0.16846618220022	20.7969779728211	0.0997734676697371	0.786233636576157	0.538615881560612	220.857212672469	0.319821367755082	1.35224191551953	5.39889577729165	0.893382792282809
TP53	0.216177977659861	0.268955723692675	14.0395688469232	0.336659172216916	0.157471944717666	0.220062560492449	3.64359293792914	0.148799422186057	0.211847532061547	0.173181112348615	11.7252269713457	0.387299350327325	2.38076989633962	1.15770437018383	0.407706703087149
VAMP2	0.103228395815589	0.903310602407484	169.594187542502	0.323586834713784	0.175892914371203	0.200197678859048	4.5008993165516	0.0797343979275597	0.35364939338067	0.323475166836981	162.837544164488	0.159613611868147	8.78174379619339	1.21760794039785	0.336961951204708
AURKB	0.191008592374543	0.868637083859625	175.712146417163	0.163880201669811	0.208294960497357	0.18687709940073	82.9219340140161	0.091242900377213	0.346945208171551	0.206330514413317	234.637885371319	0.190315189446526	0.908736301725934	0.260107624375795	0.156433233512484
PEMT	0.104905868727707	0.514300268870931	24.4892764107977	0.213819157159326	0.150836622542213	0.156435190153572	28.364661792093	0.0940676135117272	0.271192655428547	0.175973445271167	38.639769385186	0.128945944408439	0.387394827208492	0.507625634373177	0.130319892887198
SREBF1	0.285629695384314	0.399073825429052	24.3184321036996	0.146494896658656	0.106857725242454	0.147773183942481	58.4696406592602	0.0767511553019428	0.201811973085874	0.166408891744168	66.1133737630728	0.118186949186963	0.281554355036932	0.43204227458328	0.137136874645339
ALDOC	0.126587683028456	0.349293484255616	59.9758692457863	0.168189979147964	0.444652010827102	0.110962927858005	92.0298433968253	0.0461853906072224	0.273884016818495	0.638879563426273	123.138075784654	0.190999826909972	0.917555090774524	0.276822615916345	0.0996635785361604
SLC6A4	0.126148601326911	0.472823871230764	2.92264948323189	0.672824266787541	0.0808683946196383	0.112685429206379	10.3743853081912	0.0616299248374198	0.450777707565311	0.163401633523105	7.88335719654412	0.0890262499669772	0.154999635047505	4.77500437691628	0.0881426386972826
NEUROD2	0.103565958523716	0.455986746935898	10.3567470052625	0.193717958442954	0.179184815115127	0.176375870263227	20.5033777424204	0.063079510903956	0.257571069640018	0.201910531101689	16.9377328070303	0.0922376550715163	0.210752891226496	0.194322457693365	0.10818014232615
NR1D1	0.973277308102483	0.523680480031043	107.496014779342	0.0778773004576468	0.306740018672202	0.23590509251263	65.5019935319717	0.0625541381698657	0.105773388862022	0.261569210052057	145.635513895717	0.0885645898718471	0.374935798720544	1.00482941532551	0.164685780216552
HAP1	0.942080189853055	0.918112001461338	38.4898657900887	0.377817399251201	0.0909473253726283	0.151833630779239	55.85941257849	0.0928992223690289	0.827856591910891	0.0975233549918438	70.2187552901124	0.0960264078386777	0.16650763147434	0.11877749087248	0.131394371754822
JUP	0.360230856042264	1.06056215487134	6.21739161596145	0.263988301432067	0.295405005845015	0.241694255373626	12.346967968485	0.112539231275953	0.302203557850405	0.833271134755853	16.3120202372657	0.135613239835681	0.211542141499522	0.834219571214962	0.28260703249619
ACLY	0.205852876500216	3.48549785428273	218.260015419826	0.328426272128697	0.350243977107945	0.302553716621184	4.26711832379758	0.124761272676604	0.459998794710299	1.22648206029884	219.068342468362	0.0971828528287121	0.613105411913573	0.208627082971509	0.241163558891106
STAT3	0.32446410262446	0.879922577366744	295.875742871002	0.226639022974744	0.256278784797632	0.410164760864753	12.4205726227112	0.108184785517948	0.44850283609048	0.443283001836863	296.564438630409	0.248961480618795	0.967086520395473	0.21266850118992	0.1678866539677
BRCA1	1.06655293264718	0.404379895598094	54.6880555135239	0.193131605254902	0.0693122168695075	0.0898638942720821	9.80465442522301	0.0715557097516132	0.872233920034275	0.0923683859121834	54.2532787921827	0.115259000969442	0.132686661900685	0.110564934768928	0.107977363983941
SOST	0.176310275506981	0.426903459124705	26.4182415213525	0.199421919003293	0.151775125187823	0.179874578217306	74.3225135234085	0.0660592000349738	0.245638550561693	0.251903767055415	75.0420158519305	0.0842086316036141	0.406162846223591	0.456189066872962	0.131117747351706
PYY	0.19319667752318	0.404366101857016	26.8503731598049	0.12073702228481	0.132874666967851	0.182645529380522	56.7961607463305	0.0766207671573581	0.162790995129003	0.214512725914395	63.0102073823283	0.107341890438652	0.473292069580721	0.43653978601703	0.143317205851746
GFAP	0.183034900443426	0.474437866153313	6.36709192962097	0.108594844843844	0.139023982368775	0.144057051929261	15.8067167688707	0.0710584067915662	0.182871278567798	0.185825025284558	13.4608198380814	0.0871949092595827	0.262963282846505	0.255331819671079	0.114284735475673
HOXB1	0.174316022789667	0.316405983743341	5.84877978136699	0.0903575389461946	0.105884112331058	0.126896514752139	14.0454564956401	0.0517626263048586	0.129048007421951	0.144944725998909	12.0538836578932	0.0710303280517224	0.299605774016268	0.209402402694237	0.10603595029486
HOXB2	0.554944223687765	0.812113983683792	95.8810075069552	0.283852528130943	0.0891416152118671	0.431978781765617	50.9165961656951	0.0559082496828616	0.301732814805725	0.155119930573471	108.118401716381	0.0789615822094802	0.370016510866561	0.197316117775924	0.564022151073185
HOXB4	0.181340251548275	0.557954177227414	90.4215351557323	0.161341284431624	0.144790976544152	0.230617917849707	62.4247336128069	0.0662277366436588	0.216971647726746	0.200128270075729	122.124648831631	0.081803611615755	0.424212328050345	0.325647100996492	0.21900566305081
HOXB7	0.218138888802688	0.407144999483353	26.8878272673243	0.172527584658334	0.0939317518854146	0.189003305015519	41.3931352937989	0.0606805426757317	0.261780869749433	0.130514572380019	52.043243588731	0.0736628508962015	0.11766427139598	0.152843798145908	0.127889055978828
HOXB8	0.138944979132424	0.619798138976307	33.4606527424061	0.13125345710083	0.226906663290182	0.235974164447414	52.9877907328391	0.0575234736948877	0.149975024337186	0.278493284714628	56.3199997072198	0.0734958656068845	0.247002344454952	0.256501378029839	0.133871530395035
GIP	0.0952513237254906	0.210910006224673	1.48840494483847	0.0722604887795112	0.083637987925622	0.0747227239756763	4.62630025090129	0.0430853782137917	0.147328900911276	0.125929936280607	1.6782447363839	0.13742259963915	0.180276715862498	0.200269490771419	0.0796362565045608
DLX3	0.0907175911331383	0.311947159385889	13.6108486564976	0.0646729072480403	0.260700229248076	0.112783623469623	52.8275415918284	0.0628518047974081	0.139144216337895	0.974735160702757	55.4034506192426	0.0844782214361151	0.241381273007806	0.231752291761335	0.11036777985516
COL1A1	0.240147206408122	9.39290866450497	124.281013924994	0.581480951341649	0.0840072975157458	0.300158451782452	90.0677360527763	0.289044169785647	0.914363490617619	0.302897917687737	196.246689180216	0.217889885883217	0.407982178189353	0.330611326148808	0.177968865523166
TRIM25	0.313095718870558	0.34590331643177	78.7218474120072	0.0836632777632044	0.153997300748709	0.168201508855156	14.8270619235304	0.0811934073868286	0.204626686221039	0.205709718025461	82.2309459821648	0.117829867503199	1.00739997867869	0.453665649924106	0.14199481025656
CD79B	0.113103994957241	0.534840898524089	13.2543754291058	0.134360718315572	0.149725232790415	0.175627338325279	26.1373191280329	0.0920135387764417	0.179989361231011	0.178260691498204	22.4613487867777	0.0828087261616554	4.50942242115763	0.350020176764554	0.123442189284523
SCN4A	0.123332463397451	0.514428834775556	7.0634892774619	0.152407260941523	0.118399973559883	0.161163464510577	18.0338014858076	0.0841176545368139	0.193401398000309	0.151156655669337	15.9003044800392	0.0759979882705596	0.239891280701111	0.338724925908025	0.102273634573922
APOH	0.083855932691706	0.423149667125814	2.25410055839832	0.0703597639846856	0.072809125746046	0.121903499951511	4.29492079271729	0.0354191907476613	0.0759956938732521	0.126443015880655	2.36231681905521	0.0548839981623813	0.138453350271715	0.0797777861252083	0.0499955275503568
ACOX1	0.227453642369495	0.337566313530081	63.0745837548551	0.24129781616137	0.158546649750238	0.175298504579833	5.29762658332105	0.159097155433018	0.42935438014971	0.185976217835132	63.8335031300881	0.136943044111818	0.842822946140691	4.2610424742183	0.182227456945486
CYGB	0.118216494549281	0.710831518333204	49.5187006700956	0.582901273794561	0.152871587847773	0.21966298755463	57.4244212821237	0.0886784498528992	0.93181170846059	0.15622485716784	79.258556398288	0.170768761324345	0.446056929591106	0.177032853572562	0.141465766158073
SFRS2	0.23908764641973	0.518511352014037	180.619944155694	0.226328064416969	0.24955049483415	0.19257350723302	8.20028254867914	0.119891627193791	0.332262933659871	0.319039642880517	180.162144383129	0.140234958824974	1.2093386816765	0.338541094381324	0.170195519088252
SOCS3	0.093305891068074	1.66158522929274	4.48450939801244	0.492621027858777	0.374507996995	2.94958967545319	31.827763035079	0.101440005152088	0.247882954844801	0.25624484603944	33.7394973650687	0.0721283441604945	0.252727646641903	0.30325202771397	0.152211296911012
NPTX1	0.123430665232539	0.49571882470004	21.6952500227992	0.0836723503967861	0.233387841067492	0.204389586065917	60.6480086642723	0.184921193956844	0.248952912955608	0.27494291071987	60.0476744278207	0.080123237671313	0.260676144770162	0.278004488489456	0.132718793521408
ACTG1	0.191570200470677	0.455630930725268	138.588479826536	0.225126461326208	0.238042479547973	0.307113618342923	41.1521373128045	0.125298505273052	0.331400705339273	0.328571726063072	164.570988892148	0.134310709172282	2.61243171392747	0.631944717951297	0.208964883202942
STRA13	0.092700433054404	0.328542305618073	27.9315784300297	0.269521987069007	0.137575769674956	0.0692986476436693	19.098809918697	0.104685231880948	0.284286116269962	0.194513936946157	34.9872963958749	0.101109266191868	1.64514954286912	0.579196818277266	0.103690003179348
FASN	0.157259489405974	0.391477653276131	6.53327375371805	0.134125270992803	0.167509163046328	0.159617865502485	27.9117898118435	0.107674365575699	0.170110811563573	0.279025125723876	29.6212385582587	0.070386947074116	0.283553444285789	0.444734295452364	0.138852857540736
TYMS	0.363338668885648	0.454247954674444	191.074724890775	0.178751689129973	0.114725323255526	0.234301363810862	57.7631746569079	0.0959550522702803	0.246041716663183	0.115143678103623	219.61429303356	0.209405676774966	0.519023652638269	0.198515664297595	0.0939408076176395
ADCYAP1	0.122065109939347	1.25107875473563	31.836164155133	0.21289464612868	0.200144873928791	0.349596279316182	58.4118251716293	0.0750280839425857	0.232296525830552	0.275730627283611	59.7280967370343	0.061741305416786	0.359811924681761	0.206199632670152	0.167779396439242
GNAL	0.106924656804776	0.364136221120002	124.636472432108	0.1268447306641	0.217318794197399	0.162267509744595	67.4281654283379	0.0554195980581818	0.194668813353684	0.127833330896368	151.778351731413	0.646958840974897	2.23435269437293	0.49042068036972	0.261602642733233
PMAIP1	3.06164201132965	0.372825739756199	46.237336443385	0.0739893770142542	0.179111482015127	2.68055475572739	7.22492276972837	0.0349346749361781	0.068345003490389	0.265321454913408	45.2416163268042	1.80421347994276	0.21830890840306	0.892547622968428	0.0922984415741219
SERPINB5	1.09861135096727	12.4703238824666	4.84616465649665	0.104780145314153	0.79911073799241	0.574595010333613	16.7256360337632	0.0813597797154151	0.194316985749871	6.20387711258713	24.4649090734761	0.146741409204057	0.191061948309231	6.54153527961166	0.191095204547556
NFATC1	0.125835799179386	0.876886606861822	146.230686841128	0.255784193096369	0.23814402875574	0.262190784150836	52.2405570879731	0.0739959608433607	0.227558557044824	0.258539948763158	139.434601246145	0.112176514323856	8.59520444360712	0.443870907228526	0.123083406816861
LAMA1	0.124104280330364	7.20250540732757	4.71697369197457	0.135275726823288	0.860509799667122	0.164951006152579	12.6699622133692	0.0483774368189851	0.947567017179151	0.275932452431898	9.49923637297281	2.07013750775649	0.28260996543672	0.236837269612962	0.0828269602767126
MC2R	0.0862906147574046	0.650390376238223	7.34333808406277	0.115359655753892	0.167457861266821	0.105053235860161	25.2689412084543	0.0367764269260235	0.141315440301736	0.221310740440827	24.232688341693	0.0532590289812658	0.132717857270178	0.0806591067320118	0.0866505948962829
DSC3	0.89846174067627	13.1427804233848	8.50191271421474	0.21406687860159	0.285830120152412	0.358288430401692	5.62772942686057	0.0943814196545467	0.516689397737668	0.703551076463746	18.32385722431	0.259577544410131	0.188433602768933	1.69529630250033	0.250068369295009
IER3IP1	0.400859017481839	0.823891433020706	130.938418339599	0.279075951399872	0.150660979870651	0.178549070267788	7.36837499595478	0.110137340304423	0.249513352747458	0.179394867284549	130.900518230616	0.156820672897952	0.436982213801085	0.292600531911044	0.219531388181259
SMAD7	0.118455691097669	0.469287671134573	23.9238062435622	0.0971894876657914	0.165059632461697	0.178769173692532	61.6718142916498	0.0514091276474945	0.249804046348247	0.281216687592996	65.6364047807053	0.14705733000406	0.489271034828414	0.201969566164041	0.109190205165666
TCF4	0.176239122606248	0.449763764669971	29.180405365038	0.264298164987102	0.0707142768090491	0.20516775257468	16.5234819960696	0.156056446445989	0.267995441121845	0.115951290524826	23.0534198908803	0.0808755575807029	1.46010208822918	1.00093835024067	0.171425438182475
RAX	0.177170990347741	0.371364667886366	34.4863080666914	0.104189129591581	0.182724888901016	0.196878292321304	64.9828189895057	0.0772892802724525	0.181611768976555	0.208101447572131	66.1579774861844	0.072943252446036	0.385816895656988	0.489798881115124	0.135338821945932
BCL2	0.424128437744387	0.271972755271662	55.1471600149603	0.167895892921353	0.0797004039517165	0.355602663645137	44.9490193392948	0.0464699516510783	0.516773020661908	0.0751366458654035	30.7105040719576	0.380510261768894	5.38914672443381	0.429712706432315	0.0821521141234447
CD226	0.790646402036648	0.376935404870303	45.6089439449458	0.107877168225008	0.0524547735014491	0.181837478982049	38.437741122043	0.041639979701083	0.123148677475461	0.0718155759366853	22.6471570332282	0.192292883074322	3.51144999879127	0.361094907556738	0.128953311945744
FBXO15	0.221240267513725	0.18723867680276	4.5952266291645	0.0971158167698859	0.0390325889656634	0.0965880332600623	6.98338904329701	0.0372899239298825	0.130791605496406	0.0623201451734259	4.01377783068566	0.169643900760336	0.284777416248286	0.130848690739021	0.0937061925969506
MBP	0.166801689775876	0.285548593801404	130.087089423772	0.125128389172933	0.162819758117069	0.117512915761635	81.116054193024	0.0466795176335867	0.115207350783282	0.240695985593934	172.809717415022	0.113145326420942	3.72716822320774	0.834246284153735	0.118579247079602
BSG	0.393087659785571	0.740902287242852	11.6680145090695	0.178048017334997	0.197873691858317	0.241090440466972	20.4367765782957	0.0966704732556594	0.272561401405268	0.231728867581344	24.4699489152862	0.136013723655175	0.466527624186903	0.261140191228533	0.191236271247639
HCN2	0.114170509953243	0.258368573800811	39.6268631468873	0.115521672924502	0.157105369229339	0.153181529974131	46.7975650188335	0.0635006288872257	0.120410230198245	0.199843176779887	67.2509567741494	0.0837627731565034	0.52497413175627	0.407390149025535	0.122012374568201
PTBP1	0.362022678348282	0.755290808735925	136.281124644883	0.170551120250896	0.205600447762793	0.216793563072035	12.9341883613267	0.0927488855731117	0.286217980038197	0.276345915062444	139.194972323608	0.160686953582332	1.2121425272044	0.35732555716872	0.210066632062128
CFD	0.15102944505952	0.269169727026945	20.0724343872275	0.158214017671675	0.101780663038522	0.101639759404618	78.0837501977918	0.0713395265899725	0.392824899206899	0.157117288616752	80.2070622733488	0.13620067306415	0.491525809086643	3.99621981213548	0.138197235704171
KISS1R	0.234883892542396	0.420640137307426	48.6654274668458	0.139614777690728	0.13969861494103	0.18556096436785	70.6250292560205	0.0826684529635126	0.153213180199713	0.242838138757688	80.3646385608672	0.0779329988827978	0.413447429472875	0.294706947636557	0.124494114982273
GPX4	0.220257378271591	0.478683009497878	58.9333829718055	0.251773633577297	0.215719331971257	0.201689609449906	20.8147865834246	0.0879982087545652	0.396348890881996	0.223992975026682	55.3100016595116	0.189952599126389	0.504717078013993	0.594649351917932	0.189215403937117
GADD45B	0.110446371881992	0.292305085559648	73.4172063476042	0.155937028375026	0.131449812449076	0.254470759390098	67.5322085296842	0.0719035414849864	0.173534263912966	0.119561236071433	120.755473996349	0.0788159254284004	1.13229355640576	2.35605641492914	0.129917406665781
EBI3	0.16135424720648	0.390561849418699	34.4388445323626	0.16034025261408	0.0869589129592753	0.224732955768231	47.521591308994	0.0721587396294577	0.375003003837434	0.164586524091698	39.7436862450201	0.105946563888756	3.86165380098422	0.314528845241446	0.126555241688976
ICAM1	0.294719872218033	2.74950792540733	25.6215733945705	0.129566695012619	0.177362149586777	1.61629471312557	10.5779286080382	0.0649479516301974	0.269763940133664	0.222215484595894	21.9412860702615	3.00043622494463	0.789866614380907	0.134423056193311	0.152414020925598
SMARCA4	0.234188977018087	0.40873484413381	199.365237597299	0.198844245715108	0.132230657336527	0.195339807959508	7.25169776997151	0.137513840995902	0.392192581963375	0.220395014972462	200.318372306057	0.179212485656662	0.704999612433512	0.543350528784842	0.14378721282874
LDLR	0.442753011439529	5.7689131191972	7.50792917556427	0.137558878122599	1.07108985038566	0.843341741641523	4.64320697504143	0.105425204857773	0.212741144701734	3.54364973075515	13.1631586772748	0.147266186954733	0.115363176810133	0.978576420455521	0.135419208558429
CNN1	0.118730174167513	2.28301786000149	29.938035007658	0.213598914830024	0.118060674712386	0.186861348500284	63.735183277797	0.0674473519574718	0.233544179943988	0.156144388794016	70.322394942263	0.0598983934852946	0.174025800600742	1.21960965670639	0.107868875532631
JUNB	0.199331846383044	0.738047238032993	25.3875777976322	0.210846506385251	0.271114702107464	0.528303682933123	7.16179001140902	0.12901644609083	0.211469861840451	0.350198200450042	27.4184251580158	0.106032408480532	0.451785214506197	0.512222346756762	0.165085554721152
CALR	0.309750039822407	0.890593481985277	146.281907364836	0.217060532962679	0.236740790526232	0.317903111242115	22.8712279100263	0.101558255638451	0.407067715139419	0.273495523306249	149.711637028641	0.22307859371326	0.74148846015447	0.28638488497716	0.205431701167716
SLC5A5	0.141968067783375	0.405280115513061	5.91092707438762	0.0864117635932484	0.146305385850106	0.158431989950947	11.9833371963889	0.0589083737647904	0.155684922025684	0.218096579072495	8.77566860011729	0.0774212694314973	0.222465333266428	0.232837608839938	0.103069768828625
CCNE1	0.349906047472058	0.491607002943599	57.1300185562595	0.121021473525049	0.165303852364162	0.166044828116299	62.1055924360107	0.0582750716907548	0.128075782956571	0.156973231756217	96.6797980671184	0.0844566989580347	0.447219371134564	0.134194405794882	0.124990773077208
USF2	0.25790327982439	0.397430629330164	211.677280857301	0.145915357739581	0.179976782352507	0.188959793818554	62.9713385211171	0.0815495131968665	0.173246295165458	0.234373490837296	234.381948222262	0.0902951983562656	2.9485664435205	0.601344634968568	0.16635030966405
HAMP	0.203938590470038	0.432436138246059	17.4531953370894	0.121120326780942	0.182724496980299	0.141853110676374	22.0451610671761	0.088631447643025	0.211547686854943	0.169123635146269	11.662436400507	0.177629704949769	0.499139536920312	0.287119328548574	0.110810577960951
CAPNS1	0.330515024446342	0.404001167299612	126.99768748223	0.134592683784116	0.177481812642965	0.229457590604828	28.101287304737	0.109352875661393	0.209311210576247	0.149571913811519	141.448971753683	0.142411536633256	1.5306003336168	4.04034347829591	0.195201466944714
MRPS12	0.170358928013574	0.643456857936942	33.1990136683243	0.228151494753662	0.125116296555515	0.190791292328742	19.204892573146	0.0935869699829042	0.243729313925338	0.173185265466035	38.2205448426367	0.0852811748578603	0.318436080677206	0.132298870878485	0.184792248338321
CIC	0.202788966713444	0.47540388780777	80.38455278386	0.105213921891722	0.142376977767035	0.115451414832117	77.6063938730494	0.110667548344954	0.173148418042871	0.222940852248434	125.333702597916	0.110024500364832	0.630299872166854	0.383122792645937	0.135569786222819
BCL3	0.216182727512141	0.489856384387023	102.792132363008	0.205473929244572	0.207281467142455	0.289456055474081	83.0957885284027	0.0818467185097474	0.258421176382717	0.218515319789707	151.082951341807	0.160600965307468	0.893417321924049	0.40128660510072	0.158028950065092
RELB	0.140520014242983	0.379332498569623	52.3650921008477	0.122648257951418	0.230681338749311	0.202477503000006	46.4385190400988	0.0686505704931466	0.228634552141602	0.251637179078694	28.0112411873516	0.319885746712157	0.606650323756862	0.184017655669259	0.145365264410668
FOSB	0.174487563855585	0.832593256014277	2.18447860552577	0.118982301962396	0.276889107496413	4.70439604014536	23.9426037546092	0.187103716298907	0.14778068260423	0.203625146405961	25.7410946236289	0.0665943927228494	0.288819820707099	4.78463783904472	0.100409267691808
FOXA3	0.165813128224926	0.432866615191777	23.5507925087075	0.087239277307575	0.171959334605275	0.130922493585678	38.9081254695955	0.102999966566501	0.229235136972014	0.186503872512375	33.6544763749888	0.0820563727432621	0.257685853920433	0.189873574016674	0.120552119356813
HIF3A	0.109914024470605	0.391779149520839	10.9627615531502	0.189267297616697	0.107893873439327	0.166613166855423	19.9185501872764	0.0738295567290835	0.195111539802453	0.242226405013828	16.1598489789062	0.0842118525560462	0.304729440172252	0.391089613004757	0.121989887870262
FCGRT	0.196817633270758	0.393349944503353	47.9739668109133	0.239609903124405	0.117859730972282	0.223013663537388	45.8101128204392	0.136574007637926	0.468314981488484	0.152795595563863	22.2586758149886	0.159946995496115	0.381051992834743	0.743390264221902	0.16832438339814
ATF5	0.318366914213046	0.615617816366341	76.3592081828371	0.355665700864395	0.129727373821427	0.232957035407614	67.1219350178432	0.0709964688525183	0.564707928563522	0.134629728583118	71.3845760228168	1.09234081711985	0.47298794065766	0.126949042650251	0.178258710159181
NR1H2	0.217126942665364	0.461434226489356	192.592361396288	0.126432313823488	0.23742099606082	0.176696658410779	10.6108619847061	0.0567092430759465	0.287752375930427	0.272629171232221	192.757239422893	0.224580457969803	1.65304031813139	0.340936043461604	0.124310628738749
TBXA2R	0.154528729482333	0.552491085289791	10.5064897439657	0.171459490225576	0.107068609000975	0.122550185176654	31.6376142204373	0.0699463294640244	0.20731755043876	0.19084488099118	29.8507258579103	0.0691890022109325	0.537458870426273	0.237169848400888	0.122793352331692
SEMA6B	0.127134472879672	0.955524886648191	51.8289399425059	0.17422544302215	0.242939158497731	0.224242640289853	64.5359376353628	0.10391670276581	0.186059235927641	0.298660549808309	87.0975865273374	0.0546106973700475	0.29769932082934	0.290518094046046	0.222697802192755
TICAM1	0.251661342711176	0.377139060920179	85.077256584558	0.116731725786067	0.160752468966755	0.276183595565453	60.4057258866442	0.0824800312648567	0.182685548486978	0.301816449465779	115.47939412755	0.12174872801037	0.603167791870189	0.628534653124206	0.109237963108959
INSR	0.192668056219521	0.732325337887198	41.6407622958242	0.660340279781326	0.12546536727395	0.318199362090109	5.66813839987326	0.0731771718476606	1.82112225020254	0.239598589619595	42.8529934448663	0.156354897045832	0.269794014822415	0.151758380909331	0.444931913013301
FCER2	0.16915006707929	0.347521222353909	6.11315096463519	0.0998924567705006	0.135921919232521	0.179644456586453	17.4171131739097	0.0554622287759341	0.179330058196656	0.167465246340039	15.3684538924318	0.0692424839418267	4.12200552120921	0.350500726546622	0.106045356829901
DNMT1	0.502966828509111	0.557642782707954	31.5517332556593	0.187243223109714	0.203583359311061	0.209987815172732	7.36182071339769	0.0679039469084984	0.214951893077664	0.264792888685961	29.9065394000536	0.123640018211715	0.505236037142678	0.242068107641677	0.12718458572745
DNASE2	0.326879438513408	0.674347389741366	210.188612634597	0.15770205786554	0.233845705303628	0.133295637970208	19.2524702661218	0.0615979356230884	0.358760299394279	0.236264212950605	212.975849744161	0.189366761529952	0.498177795440568	0.161015278667077	0.205014360696529
KLF1	0.191156053677594	0.493384867149026	32.6641534158382	0.157935027673382	0.195787462714882	0.152331792565761	63.0020341436941	0.0868875258689831	0.257189895555522	0.252195921320482	59.6742931825473	0.104761924585888	0.35733644073805	0.294405752172458	0.129680756466497
DNAJB1	0.474752293521347	0.533854438993671	35.7723198627138	0.20030853205474	0.198020513115443	0.589038715950592	3.35935068079066	0.0872162089883486	0.275525905422433	0.296475485490439	36.8592539032548	0.27716768492366	0.340432132321507	3.10816033668719	0.195909211363783
INSL3	0.149542764474182	0.253108839841786	6.8715550811984	0.071888765358712	0.139210054663464	0.10553908359443	10.1789332772325	0.0651495710458717	0.118945063627742	0.1139515181662	4.9764253488291	0.0734965358145555	0.695545670690126	0.292275820536184	0.0703950721790762
JAK3	0.210792123787271	0.713114475060021	90.978625268693	0.196601394901627	0.122090564394959	0.272120766049836	52.1254759563138	0.0766027573962512	0.40117250213925	0.158431708232524	83.3477214082282	0.142084356457688	5.1342356876746	0.342552936843813	0.176491903606441
JUND	0.156511711158797	0.38271893013763	47.7303580894575	0.16765644124291	0.22222254392835	0.385321467922535	10.2725209665633	0.114399517439248	0.218076218659718	0.198851170893807	49.8460336519562	0.114916590410524	0.861162451686345	0.600210184215332	0.160932487463289
COMP	0.115083367470242	0.557461540683931	32.8307649063256	0.154494784568653	0.149897478136759	0.154496901178217	49.7306954178572	0.120160251227289	0.285695525858068	0.1733509912468	61.9143498040394	0.090863488016041	0.235602472385414	0.230737760246519	0.200376567601337
CEBPA	0.143421533135441	0.340764138190784	18.7803424977381	0.135841679549762	0.0985882748275625	0.133787793114878	6.79715849891288	0.0722378575116993	0.180146523930494	0.138292832214182	21.3553126941457	0.0863714844754608	0.419796768126059	0.436775795554832	0.124549328158074
AKT2	0.247075310591597	0.561201400050352	114.232580923174	0.126106855945697	0.188134423712496	0.202184935377423	12.2273144712577	0.0899388619557826	0.203854105232963	0.251317528213878	115.094064908429	0.131051719645072	1.44302554460684	0.415542826121171	0.153200833566711
TGFB1	0.143607235842388	8.99602178981344	214.885141723145	0.159921638115257	1.43690141155633	0.212352385393306	27.3712810896251	0.0749653225376478	0.168929014614569	1.63205487321711	221.415080144036	0.110795863726609	3.35832937185888	0.14738784532345	0.212281109099858
SIX5	0.176928551521548	0.661003946075611	44.1417641149446	0.128992839509338	0.148766037747661	0.212884322894565	62.0686322292878	0.0697083463700631	0.196323949585148	0.214266794575087	78.9861053194561	0.0950180036685209	0.32322825542886	0.268939087906734	0.146704148630799
BBC3	0.188149202916823	0.404847828285451	47.9552809917155	0.128197927143427	0.16879021938502	0.164391328182166	60.8603911625786	0.071033437815126	0.252379607910535	0.174285764308484	83.2281968943672	0.109755298895896	0.403668203691236	0.36471250130723	0.164993145811613
RRAS	0.151132157500797	4.16752880214239	172.762894806138	0.119853295416614	0.672641835128065	0.279649769744033	26.6507060112298	0.0486461235914798	0.175432770137135	0.36944920724604	178.718920554094	0.201866364426801	4.50345370165874	0.209493354144021	0.186786502724126
TNNI3	0.12796861337013	0.421363950514332	22.7409640432352	0.129505886547564	0.152119706782745	0.1434858091301	43.7968836113398	0.0516545430981766	0.177234594857401	0.208051819381069	40.5745951217437	0.0705616238339536	0.309343177403216	0.238032515310456	0.206031196681727
IL11	0.226480225775278	1.53687652562919	21.1759425283923	0.126533134494409	0.785666339982397	0.525476407484681	75.9754139750316	0.0788085312158022	0.154070689068739	0.75616873770893	77.1492800507079	0.0710796874833245	0.266195487115622	0.231150148273133	0.164655567695045
PEG3	0.118514589533313	0.380363649069372	1.71948210034112	0.115679304097719	0.0910175757043482	0.154232303930738	9.51250246920386	0.0499802079299656	0.102128009444579	0.109751604315312	6.25119161241824	0.0723572146241334	4.96028971626909	5.5330265648421	0.07009389818814
OXT	0.18069184698048	0.429542254752729	43.061042215167	0.109038168408979	0.216291494029021	0.182857970956162	77.2183319571962	0.0946896188106419	0.221354562318314	0.292772469946584	83.7408706723406	0.0743390746017595	0.442297734990476	0.407585442295484	0.138555275139976
PRNP	0.19562035944489	13.9346748928488	16.4692197942357	0.167533653031177	1.14240998410172	0.406986233845668	10.6368619123266	0.0618661249678593	0.296578218803956	3.33974102101199	25.1406273484201	0.123251048281009	0.595814455560662	0.273185231482516	0.283749361207954
PLCB1	0.0720568149677823	3.23500414498112	7.0150086767182	0.985853426749308	0.210771621783335	0.251355281864116	14.3246270279771	0.264683686669664	0.70004085171869	0.0997761348942615	17.1861371748494	0.0933963082031538	0.130688177619061	0.288607886436089	0.220783673786276
PCSK2	0.144769663852705	0.264023311419785	4.25882993787009	0.11629928163892	0.0967959718558292	0.136805965231784	8.20129648298449	0.050325733448227	0.167356471333604	0.143661999458065	5.39438878515811	0.0811207881831462	0.215034416589909	0.238555267007514	0.106371444801383
HCK	0.18045994323738	0.506536890178467	104.680407273998	0.149652351488617	0.129232244113536	0.243851114772008	52.2893310426814	0.0808222845434386	0.654544367159877	0.108612020463226	88.2014783133703	1.03846526578622	8.72874098404906	0.327718117749323	0.132503039758891
DNMT3B	0.14317179037327	2.89576999907653	26.2276402764417	0.103920503257745	0.260251339578163	0.147023145246178	54.0737437370768	0.0750894590005979	0.179284202146604	0.544705726041217	64.2002105759505	0.10140168478749	0.158648035548677	0.1274079536633	0.0807110271087489
PLCG1	0.175068787119429	0.633338702560268	160.698495719548	0.149863439783627	0.170417145632032	0.147857286819645	9.87347445602727	0.108221928491846	0.211869960105432	0.287330517481638	162.220547451568	0.0739672022375743	2.7414869013693	0.240836808660733	0.156405554680752
MYBL2	0.16728955962623	0.471359321597526	60.6625970722997	0.0997380165378166	0.221420217560056	0.112154803774007	33.0341086689037	0.074343056301642	0.108912047371197	0.294280268066596	52.9268352777417	0.0543928607619766	1.22865700185637	0.197601713618529	0.106377433268988
MMP9	0.31151784740134	16.6797734461044	117.375066144539	0.260029935884169	5.53583956680693	0.243065831235856	89.0039515597565	0.0969237053065876	0.336644629424261	0.124139463016823	99.1712932529206	0.558192456463568	8.98039269525519	0.155813111576417	1.50885362198769
CD40	0.214565289610398	0.372501475680186	112.077303888533	0.0926009982934995	0.0977235805121416	0.159699338763307	64.5853095886038	0.0341933589110257	0.220941516736155	0.0931002973511971	140.973889862243	0.480945844554099	5.57614066186217	0.163614434149872	0.196540124935944
CEBPB	0.215995198711044	8.47126397133674	38.3083192338164	0.101457483084346	0.840282052964118	0.23221295787421	7.31492226762608	0.0698607274108087	0.180087683360521	0.505603729424573	41.1646031011252	0.0969706253125089	0.873882987104855	0.303675775065248	0.232535167035758
PTPN1	0.125036655737382	1.04604139637461	168.651054945492	0.127000806120798	0.61043668397449	0.224158228839077	11.6237468244072	0.0754132852470937	0.16219310049097	0.83302653466033	166.976683351619	0.119574062766322	3.20988376219772	0.197521272569822	0.183116415777428
TFAP2C	0.654194758926793	5.37949916779342	1.93237148806402	0.328359796715492	1.17547758002359	0.308443067743325	1.56984624795462	0.118316102229088	0.553764029382418	3.27177057372078	8.39006290415961	0.0508439995788647	0.0757904200805001	1.19202457909214	0.43438103873881
GNAS	0.174739048860766	0.471615588211092	204.087196006139	0.202300642295515	0.168105753254721	0.156840736124713	26.8541676286638	0.124817438032986	0.273091605952011	0.242330999551453	210.471473096902	0.116127054890345	1.55775125640336	0.480070387274708	0.17855519333465
ADRA1D	0.113577877387255	0.732535175208322	19.0291254687234	0.0881597777268777	0.153412555602521	0.161649806135908	62.3449042798235	0.0797778105747115	0.165071829933969	0.309927852063775	64.1154865081039	0.0926688869367245	0.208152259792971	0.308141418775814	0.102694850257994
PCNA	0.495826335674717	0.876344543320603	73.4994554996345	0.162574020789959	0.188263006176446	0.14741593575095	8.26222450418409	0.0883978835179631	0.437279532397703	0.257410386064853	73.0420454274689	0.165384246902468	0.171457416514515	0.206204010339106	0.164076346568791
PAK7	0.123728647562097	0.601995981069843	4.83424306208306	1.81117508931426	0.101060350664006	0.205420094269478	11.6642295559881	0.0692769854356753	0.728882733639572	0.114484507880068	9.65787318085251	0.0672707008075993	0.143646545690027	0.192548472225118	0.070973635798053
JAG1	0.216166654567747	12.8087867479675	12.6279349167211	0.12881398837074	0.449687326291423	0.215719935924561	12.5491377819687	0.169326346794383	0.310122069635353	1.21996475322881	23.334792104722	0.116726784727639	0.23895517895507	1.24696421514598	0.163477559368939
OVOL2	0.106906296674193	0.399461935870331	8.28118053465009	0.144764839334715	0.160472832987113	0.151003155117729	73.4914481145758	0.106937579291003	0.307249422733809	0.156450790389243	74.2316384215859	0.0952158691160462	0.156139866684555	0.404923452643042	0.327510984364156
THBD	0.21213092487558	9.07593885014394	73.6311009940319	0.0983636784433796	0.567336111833753	0.188983643138784	62.8488714728134	0.0633663764425831	0.0922316827131705	1.29446482157994	134.699920946848	0.0477430569681236	0.334557493938525	1.09845337476243	0.239435317309597
E2F1	0.492414893968752	0.574659678486589	128.125747347479	0.130172867711946	0.1332994546008	0.168978052381346	68.1215018430567	0.0663122856904513	0.258021257832002	0.189779298403229	162.321334416145	0.223444467610315	0.418088570946476	0.192296868373279	0.122043845581654
RBL1	1.60564859546459	0.358040055735467	17.9052780790478	0.0825784249543809	0.183252918617652	0.118105220206758	4.67634042486776	0.043830060351247	0.18942711025225	0.222224565681602	16.5450479101298	0.0949489684505836	0.222992201057502	0.248000298342324	0.118540790072886
MAFB	0.150995379417987	0.799046036264949	16.6594773624195	0.100402320248921	0.265614658083244	0.13207877043928	18.6050125812442	0.0484125037844922	0.0897070201064506	1.10102527114903	26.7129029585532	0.0621863028912281	0.466113273776029	0.462454719831354	0.127858992158954
ADA	0.309629386730381	0.49072304420031	113.509974219822	0.0909490410497652	0.199630028848523	0.204083840008766	74.8856302198027	0.0672844182862464	0.135592893466584	0.18413809016624	126.469763096067	0.0873956877429972	1.59405943327796	0.212922873010803	0.150640865601891
SDC4	0.529358442980354	5.57133638277907	9.03228647718066	0.120185846632677	2.99528849394184	0.913597046330387	6.51657423532237	0.0592371446374108	0.1875895041758	2.30908007521774	14.7401412455048	0.548788082524952	0.263618646291953	0.225025025897244	0.265213150230534
B4GALT5	0.612273282442276	0.495039751795415	26.5873574010073	0.354459751398749	0.150418644320184	0.183055780949574	4.55676331623382	0.14318318644348	0.391942063345218	0.174901943022304	28.026369828608	0.0778069011851744	0.313807363759109	1.4660192283918	0.272059348902939
CYP24A1	3.38400149829767	9.78920168429272	127.788575264402	0.0335355193495328	0.622422728843174	0.397473538489083	89.7273194433247	1.59872106955536	0.12419232912825	0.15303395439309	65.7071350737949	0.140055476798574	10.2331971887711	0.347644568996739	0.759491191786502
BMP7	4.02812386705387	0.461060919772729	5.632221461625	0.465991461992362	0.0974243254402438	0.723437291088673	21.8619568437724	0.610191013137242	0.623396759582918	0.147942323515499	23.7917757283372	0.0650923741187711	0.10012592137326	0.777843735154388	0.0881697477889802
GABPA	0.185553231165147	0.370455726173563	40.3195003872026	0.143331218705325	0.114895287683216	0.16947436275939	14.2110658285644	0.108072445927183	0.170702443094199	0.259600471372324	37.5377308234832	0.093833155280657	0.819969016846124	0.879622630634814	0.0852985261718544
IFNGR2	0.265659232418093	1.13653225134123	169.182206775566	0.141948049731982	0.363557475485134	0.226192487912021	16.8007400294622	0.0905632995839622	0.215071208217822	0.422968402310271	170.417120169108	0.17836571552357	0.589894147206797	0.253410680357899	0.168630558907603
SIM2	3.16950674832568	0.151306743356075	121.428904557975	0.115621740733621	0.114029357431229	0.428380219092418	71.2742641258287	0.0502667078475478	0.26146903586935	0.126264091738887	152.848836896652	0.115968198915303	0.630898921069723	5.82248384867356	0.0723268024197747
ETS2	1.13085667495945	11.1219265182352	25.5637988785273	0.29821588386475	0.583374667436446	1.31911964822088	5.88481076731116	0.155861723661435	0.185382393847648	1.06259303109571	30.0395852465304	0.113567738792366	0.236697336224822	0.570535889884599	0.252293827901048
FAM3B	2.824234449034	0.289405505280199	20.9313984408583	0.252812657316832	0.120714630326519	0.101046955149999	23.5092765228576	0.608360425768545	3.69149236673835	0.115503919983991	12.9772013708479	1.97772365601827	4.29525517688081	4.21887813621579	0.369731365933569
CRYAA	0.177696325645264	0.738437281607681	26.6719471447136	0.155381540101907	0.201156171971565	0.174322462024226	51.1272923162161	0.0953888106784913	0.236677243038886	0.177603689928523	46.8872101414877	0.0622948394906669	0.42914048474859	0.249991989311785	0.186382970193825
APP	0.433043810145017	13.542257889953	40.9877401704383	0.19892788075177	0.358941429317151	0.300884731434578	15.629311274652	0.104314660707289	0.330237267858303	0.437940715455654	46.5418675308918	0.180131336613532	0.401656071274633	0.305530312725853	0.318814366100853
ADAMTS1	0.108661729588666	3.80932913948374	12.0788743262813	1.4787688677201	0.0897968771437498	4.52967139929181	62.0312160605907	1.6377624687779	0.37381306151833	0.19641176595597	67.0208763300725	0.061617654965927	0.146659027261167	6.39642053431829	0.173489525396961
CCT8	0.198194530529871	0.306942039022336	96.7206561332456	0.0852860286061237	0.0985490079192069	0.127483947048293	34.5039163756884	0.0876673123421683	0.129653690557564	0.162466643056847	116.376159464612	0.110879016781772	0.939263397322424	0.275971596937578	0.0901868258390791
HMGN1	0.204861299049516	0.412778869489578	50.4945287114333	0.146464341977238	0.119688525518247	0.255530978223285	66.4216898571728	0.0891078147009672	0.192199442067992	0.21617783286701	60.2301702816319	0.103444864214265	0.687834396177425	0.353951565813418	0.147996081727954
TFF3	0.0838306345341236	0.356411960596947	10.8944961207148	0.392692668529196	0.0933727690855055	0.164660003176728	19.3656059699404	0.0801996588216358	0.290734666171317	0.117187182472563	15.8648520440719	0.0740363257173675	0.469747481960758	1.88274275689662	2.68378269043747
TFF2	0.21266877652468	0.463745125234016	22.7106594340957	0.0995368849485132	0.142716199506988	0.15573116170077	35.9625238252216	0.0624658346448803	0.171381235143402	0.186222917255078	30.0942697953589	0.0665091673972161	0.261323408920767	0.242715992409608	0.133637893261645
CBS	1.43431605635356	0.486052395991242	134.374946860142	0.164820825882569	0.131167610632325	0.19584167558778	81.1929855069357	0.138476308901401	2.64634175789146	0.101399217697034	190.076412412085	0.613145698541174	0.20193989498832	0.141008100508564	0.0963243337977091
SLC19A1	0.145057358097272	0.510540110411086	60.6983115263152	0.122428180608376	0.204193446170698	0.165949739467646	65.2051727989388	0.0647890077487688	0.256323195716922	0.293841954665984	95.9814898712496	0.0935062628105677	0.431028208749661	0.232479045817804	0.153463707003771
USP18	2.42165172335527	0.786001336313912	58.3403683139943	0.100965859510996	0.149956616503837	0.241368156956188	87.6292236932568	0.0703055505199656	0.254249045919263	0.210448746080487	111.402584595416	2.30435907737509	0.29579325959963	0.140539093604279	0.197215296020721
MIF	0.236006882694982	0.809559213580108	15.2842206007038	0.191871127167046	0.299938935574219	0.182775259669905	16.7048252381046	0.118131246859959	0.258846646094476	0.298548406588767	23.72165437368	0.149733564486116	0.349179406982615	0.243257003614793	0.207607374899961
DRG1	0.219753809295445	2.16203323406784	99.2308297706485	0.244581589109191	0.513459659614462	0.127259541761259	1.97513806884611	0.126633234535107	0.628309363608736	0.971370146500931	98.8229987453204	0.0918374644788632	0.325239986478747	0.229568709948712	0.219049804259752
TIMP3	0.161107177046716	9.79455484435826	109.261221276331	0.236779630373713	1.25234368330319	0.125910363677876	76.7762164687214	0.0782264116080262	0.173928934331517	0.300438082713819	133.666031521079	0.101874418976609	1.95559519555571	6.3154832340454	0.227089290116977
HMOX1	0.116116725234274	0.468062549368698	87.3944739556943	0.128732540604605	0.243631179055859	0.140136610399994	57.8876543938141	0.0736798920533703	0.171764134026057	0.213320058386721	96.6287168560273	0.111403588553099	1.82352678809254	1.92812337245216	0.117562773292186
APOBEC3G	1.17867949146329	0.523832744962461	53.4762428754078	0.0989247802246714	0.115006003546015	0.12476919690398	47.5471693935802	0.0481384844436488	0.209402360281693	0.0939081300607751	20.3341861216324	0.261480870728935	7.62573060008082	0.178008488185002	0.125614534831184
ADSL	0.115824795982784	0.695713391228247	179.843966172955	0.211595701002637	0.273169020342111	0.152773554583779	25.0751969534657	0.0756408614067408	0.392090303871104	0.259249034706303	189.206562154144	0.116809320413051	1.42949477450361	0.206894764019266	0.240112878038547
SREBF2	0.252996978289049	0.302242050894186	79.4334904119702	0.0878119575168398	0.270331574011856	0.0939572723306215	12.9669101804501	0.0820698358862862	0.20174250002478	0.258446845659315	80.59173377794	0.15655513725029	1.49085977232479	0.393068158926908	0.120168194522099
BIK	0.124814702977367	0.368184458325752	53.3389680441396	0.213830754192641	0.239387503387585	0.239939738249181	50.7435561550941	0.0691237748012922	0.442254226929885	0.202536175756751	82.3100648775008	0.115331392120579	0.310767981249625	0.181439275405502	0.340487912428903
PPARA	0.202541889355228	0.386472475825802	57.2115054019969	0.0966925904860684	0.203134660699219	0.11588725777107	37.6170914329217	0.0425165066617854	0.224438070914189	0.131699522533987	73.3912194793473	0.174384092833236	0.481138581137191	0.251051623010372	0.131274679407768
MOV10L1	0.116023424419708	0.458052980206969	3.70749219656628	0.0706897662870929	0.101672243608495	0.15114591107397	7.14928904226134	0.0463092251706111	0.109385258093003	0.0998835915110351	4.93610867403414	0.0569829692355488	0.197325153393515	0.170365211915065	0.160477386750929
SLC25A1	0.169453272660196	0.384727550898986	17.8853698681438	0.122150517647729	0.250627988995137	0.147697725991708	11.425000810797	0.093838794756556	0.260163719735915	0.216699726455939	21.9664613318812	0.109014615299367	0.406362901087491	0.370937648504289	0.162745130625204
OSM	0.139330284303238	2.43772353367127	22.3501652111822	0.135609316298911	0.48401437036683	2.44887128943556	58.5450582312726	0.0773349566511833	0.151696812839957	0.413037734096587	61.4848707444849	0.0919083460700621	0.156209222353146	0.113872600746177	0.0826619250281654
PDGFB	0.088366950693309	1.74002393028553	9.60708315299373	0.292681082033827	0.237934041233466	0.375933739547187	62.4473674934048	0.0981384469018914	0.315191974048013	0.278124978664159	64.4710796080698	0.0871834709751968	0.144726731711104	0.188841953827496	0.158814860126856
CERK	0.13695485188935	0.444672645517011	157.918184541506	0.221989030348699	0.151154993863645	0.153641886017096	61.9067441765665	0.0865355703481392	0.43090176618128	0.217760565779357	159.510226717543	0.113067671576459	4.61010416329659	0.36913917061776	0.154652932731339
MLC1	0.218125639248551	0.510528401406913	12.6124731803572	0.0991078510430311	0.152431313552656	0.215368985073659	29.0637965273017	0.0727697510370122	0.189799372134772	0.170170464208983	26.0400947009534	0.10115942278375	0.412360643998563	0.317958434143188	0.151379844483505
GK	0.212067729693271	0.476987615431878	139.175146653824	0.112809328586581	0.196840485776973	0.303996797154647	46.242724209678	0.0827091998593363	0.158865625426308	0.18504510178939	142.079302313134	0.107845146836274	0.998498555504925	0.459733564016199	0.130847225521954
MAOA	2.88929766455347	5.91617662257217	4.53644338775827	0.123993877255778	0.455564659493555	0.150328724071275	70.5170265815191	0.0782825694075476	0.133984560961051	0.154967123417287	76.0202877737833	0.037194153260029	0.204531864725557	5.96510162147561	0.294740162929311
AR	0.170559667786461	0.22338948521297	28.4265130888312	0.126830395571069	0.0909232244284923	0.22936647237008	39.3539502450444	0.113889759619133	0.146252158978031	0.158015077728861	30.3827225748556	0.090647634108021	0.610657108696951	0.927203652525906	0.103829362284559
EDA	0.170475964453682	0.456414548334513	18.3242284381713	0.085788975955216	0.159494474846902	0.0980261787062435	34.7244895441668	0.0665182010104203	0.112323647598644	0.182522805290237	31.7642750577611	0.0631342062878909	0.239642445392284	0.174873956174677	0.106078751124257
PGK1	0.220938251162619	0.942573814111775	141.496701931629	0.183201889703656	0.208804549777715	0.304454653798241	93.2683364227052	0.121416865345614	0.250704057493758	0.464929141785594	205.900564588544	0.191179211142223	1.35054121980102	0.482925189334684	0.137802389829446
RPL10	0.132699513911566	0.146020862861527	1.05112205765726	0.0637891429669109	0.117293281899024	0.136364922690432	5.63748571187672	0.0633933644812444	0.0964865966167505	0.1150692165448	2.28337564891134	0.14584075137099	0.579305540017957	0.457069138443802	0.048173386743173
NR0B1	0.134936233746432	0.336514814563387	2.30319371384949	0.0870102662246125	0.0699847919709746	0.112165192983931	6.90203463188453	0.0428817494033382	0.137200918133193	0.13028456480424	5.19157613767925	0.0854732468933561	0.150246518478546	0.175412615942171	0.0714621643055343
DMD	0.0700545540227412	0.347480057658574	48.6626860045794	0.164437064899397	0.0737788460720867	0.0827882777898214	43.2671239146357	0.0420087935373783	0.178093883907863	0.134974359405339	59.5707802322057	0.161828688452432	0.322331618406549	0.619646871731428	0.275513107475702
ELK1	0.201067989324879	0.6736216698912	34.491829751774	0.126117275734058	0.162655070856561	0.175502164003979	80.0383447218615	0.0765894790581908	0.212741360436783	0.209575123487165	90.8334039909583	0.138252451049729	0.610709822125779	0.281728507069913	0.160039865638459
RPSA	0.200932226963254	0.139824870172903	1.387780418775	0.0776908269275042	0.0570562987307817	0.0623106535333136	6.17952220435956	0.102732539262352	0.15998387167662	0.157143202954291	1.87829661433497	0.154216151145411	0.4222430192174	3.21002909642054	0.116657895156605
ESX1	0.164428356863354	0.492902846129078	6.92913788531933	0.0824814659768817	0.114260616955963	0.154068991607564	15.7632825409113	0.0510954604186807	0.175859099725681	0.146094451614951	13.522815547214	0.0619712632947067	0.182034172619151	0.18187683366017	0.12155998123371
TSC22D3	0.207771507837488	0.536428948020751	133.167629625739	0.103365175413116	0.198601773121525	0.142482867439583	35.1652661102292	0.0907455102565307	0.116199216412072	0.208427236312405	131.358144069688	0.0957428332928195	2.66217407950407	2.5631120286139	0.433422242153398
ELF4	0.300012044277529	2.80268920714478	134.773850359283	0.15824110165882	0.400934423241448	0.207722288193704	2.50814732123076	0.079146418241386	0.34954722118598	0.897177339338604	135.657952618605	0.119423260608222	0.768585552456169	0.184957803846685	0.214413882569077
GPC3	0.103858014898306	1.387472283994	70.9663303085175	4.55598155542385	0.285738010037189	0.456224541716268	62.8802154345411	0.153989243827373	7.36205080059115	0.128138473253047	40.112958579186	0.0493602641685854	5.73264548429649	3.94102483907067	0.282383531658596
SOX3	0.186042176793754	0.384398106391614	12.1695383518708	0.12075422486831	0.136779258018286	0.203506547911156	56.7482113754134	0.0659428083669283	0.224536235788897	0.151794106559825	57.5175884234391	0.0963086291315653	0.452273463955605	0.364392174575524	0.116041724106564
L1CAM	0.105714544621255	1.0242784106339	32.4412747970129	0.0808672219137336	0.82403559821038	0.148172684638991	66.2204843492163	0.0606282716041295	0.172810675429279	0.35120183214782	68.5100217082688	0.0902312205381149	0.381527759802231	0.214563433432363	0.151813859774155
IRAK1	0.179429574728105	0.461364244960463	18.0950561129068	0.121301208493717	0.190653083085231	0.126074938590607	29.9466633231164	0.0668835392394039	0.222837842991607	0.221368213836847	35.2163453394737	0.0737022693517274	0.518902596460921	0.26807670081134	0.171005410149742
G6PD	0.163395559954327	0.4280877729711	7.41065285554812	0.187790009996774	0.169421921889424	0.161650994273724	6.84916760453495	0.0955574050454792	0.411186547739111	0.206836761973431	11.9417117448281	0.0896856213325751	0.556992281712655	0.655166770389293	0.152775522984185
ADRB3	0.163485056255545	0.234803026353445	1.09485169928595	0.0567043390479687	0.0754527629222409	0.117129040478277	5.50850104587597	0.0708541103755547	0.0659052856194621	0.113747198684915	1.94164026866502	0.151690849709012	0.21430166971188	0.215027958305529	0.0507447150167449
WNT7B	0.386580951035926	8.94668105477327	1.48918610567722	0.180516718880486	0.423474571289331	0.277816615167358	27.16148617579	0.0670946449148248	0.942338765824149	3.95479430502932	29.4287801617468	0.0372044474449424	0.0908884885086771	0.333561344502516	0.209884134472695
