# Supplementary material for: Preferential Activation of the Hedgehog Pathway by Epigenetic Modulations in HPV Negative HNSCC Identified with Meta-Pathway Analysis
Source: PLoS One. 2013 Nov 4;8(11):e78127. doi: 10.1371/journal.pone.0078127 (PMC3817178; doi:10.1371/journal.pone.0078127)
Supplement: Methods S1 — R code. ZIP archive containing R code used to for the analysis in this manuscript. The README file in the archive describes each of the files contained therein. To fully reproduce the results, the scripts should be run in the following order (1) Preprocessing.R, (2) RunMEGAPSReplicateThreshold.R, and (3) Postprocessing.R. Note that the CoGAPS analysis and associated gene set statistics are stochastic algorithms, so results may differ slightly from values reported here though qualitative results will remain unchanged. (ZIP) [file pone.0078127.s009.zip › CodeArchive_S1/GAPS/ExprsTRUE.MethFALSE/NormalTRUE.HPVPosTRUE.HPVNegTRUE/nP15.nIter50000000.SigE0.10/Pmean.0.8893810220.txt]

1	4	11	14	15	16	18	22	25	30	31	37	50	2	3	5	6	7	8	9	10	12	13	17	19	20	21	23	24	26	28	29	32	34	36	39	40	42	43	44	45	46	48	49	114	115	116	117	101	102
p1	0.0372591032834752	0.123893877435091	9.42702742808119e-05	7.1386683290972e-05	0.102749590085118	0.102167083920537	0.0021015449087317	0.000373379196061861	4.99194919241618e-05	0.0788513475216802	0.00013828662023952	0.125458832316368	0.000101809312438536	4.39844205543222e-05	6.7073721453047e-05	0.0973698253693347	4.04543031514272e-05	0.000438482406241932	0.00230567442779709	0.00133939910503791	0.013437535608334	0.000502704253473281	4.40332037989938e-05	8.78950066293355e-05	6.6312451934449e-05	0.000108685558984031	0.000609572621297599	2.76575796205247e-05	0.172465597718547	0.000599449482080494	6.63146534299754e-05	9.58101101290726e-05	0.000312109317720675	0.000221794197076018	3.72769474724128e-05	4.97494734266625e-05	8.75612231918427e-05	3.88833167113031e-05	0.000165785865548659	9.49058843245517e-05	0.000156809386234927	6.94040128680471e-05	2.78936627285256e-05	0.000222946226354145	7.42574795925155e-05	0.000286688910099301	0.000501360234977135	6.04037127671615e-05	8.8781467042936e-05
p2	0.027542198614594	0.0161641217406457	0.0314454250243727	0.0046552232064971	0.0284089801314184	0.0156349654163315	0.00248092347765034	0.000571422040864358	4.55553351068347e-05	0.0323007972042985	0.0381735675707554	0.00010336864106118	0.00116814509954245	0.0342832352394422	0.0218334771956928	0.0303151667087285	0.0338355510578241	0.0143278672286535	0.0136410897322716	0.0274552195118324	0.0149344439187523	0.0216481062884866	0.00465695922081145	0.032240708852434	0.0389512189302499	0.017686607163832	0.0361711500522425	0.0266804102226532	7.14164977390172e-06	0.0285952298107089	0.0283178244523471	0.0174826674815271	0.0302621393037479	0.0014251408262956	0.0218495902343052	0.0323286450509626	0.0309875778593971	0.0397159354031943	0.0201451031396205	0.0356895568450467	0.0314826698446766	0.0403221411304764	0.0262726370128918	0.0345971310061408	0.000186774400408664	1.05369634266985e-05	1.40889828593244e-05	1.84165335622339e-05	1.00977062491074e-05
p3	0.0146753327046157	0.0153440493646807	0.0137642031219929	0.014853173380791	0.0150755076907924	0.0153534683347105	0.0137617977238736	0.0146317056519697	0.0135620783582938	0.0156545458367101	0.0147949946661267	0.0142739650489983	0.0159783196380512	0.0139502672153933	0.0136793516668477	0.0150987981956268	0.015304075366006	0.0140175469734197	0.0146822161906688	0.0145885896831451	0.0140673677391798	0.0140818945833279	0.0143324321433253	0.0144810232582657	0.0151146626198959	0.0139141873171604	0.0149137141158893	0.0148233883327081	0.0147624342348131	0.0146447061697976	0.0143569253875987	0.0135117255714579	0.0142712755576989	0.0134388399294963	0.0138582030249644	0.0142559900005552	0.0140074137405667	0.0136385196009696	0.0148185084997063	0.0134963657733323	0.0151449434669587	0.0145910644202649	0.0145081391196411	0.0139998195896631	0.0135719880698212	0.0130664543254722	0.0134433369149715	0.0158309636121127	0.0154076043019588
p4	0.000214561911147998	0.000399194837045979	0.000138464787614352	0.0263320445458527	0.000378526022687883	0.00021976970434667	0.000678076087709101	0.00131674228518359	0.000103324852595725	0.000102424599504298	0.000165379914270397	0.000271715025166566	8.75470779923643e-05	8.41514824263896e-05	0.000186447714482631	9.94406766796461e-05	0.192687528189405	0.00262818842227055	0.000124451937740498	0.206997724110295	0.000107731722761524	0.000287857210989428	0.00173098872258674	8.27892084196099e-05	0.000706239918789216	9.84597208370795e-05	0.000112128057875649	0.000495402791912725	6.73474985711623e-05	9.90700497574129e-05	0.000153554930764712	0.00129039958924547	0.00149840997979164	0.00155042569256217	0.000127429653292247	0.000113271702407828	0.00023925752904805	0.000144716593976612	0.242047273145325	0.0125523669125206	0.272934981941174	0.000112520081437822	0.0153508405009096	0.000111455526080223	9.6716313517259e-05	0.000112119128036524	9.10411959101425e-05	0.000195778551571923	0.000132796613381667
p5	0.00184868517357725	0.000100427999536113	0.000204195944459467	9.73529613727569e-05	0.00014500747005276	0.000255048113197462	9.65980544597697e-05	0.0001470459554016	0.000103320790917105	6.92099956830013e-05	0.000124002383256632	0.000178322595845152	0.000270406406704553	0.000569447976932387	0.127904258668966	0.000151111901779208	0.00318775002008418	0.000142121515453288	0.0001055417042812	0.00039220456907478	0.000855722975359964	0.00194950277423354	0.000147932045944156	0.0998851514848932	0.1759559149928	0.000481520246429592	0.133510159367619	0.0018533800848898	0.000194737065509415	0.20433135706727	0.000116432349503182	0.00118337994532722	0.000169208740786571	7.13672714813593e-05	0.000469505763315604	0.000370552575184153	0.00088506920012348	0.0560447579218188	0.000186847772598714	0.00560063648355554	0.000306315903514879	0.173684371351045	5.09191696818176e-05	0.00173701763363516	0.000199733806992546	0.000116849201533678	0.000106719635828812	0.000111916996541034	0.000231657975785427
p6	9.06488785108344e-05	9.8362415067523e-05	0.00020298928218817	0.0315047318318172	0.00134011906210076	0.172362953961346	0.0180467649927694	0.000195567868666787	0.0625298661714204	0.0206269349591866	6.80750762290184e-05	0.000131399238263085	5.32386911599883e-05	0.000440366526489898	0.000130734678105132	0.144383494248486	0.00423155012540861	0.000855606805588493	0.00341341399752785	0.000121470138283296	0.00135733807780784	0.00024783030509716	0.0109816245146318	0.0101438664573878	0.129123369481173	0.00244756639823593	8.06427908053768e-05	0.000155156852954869	8.02606022377406e-05	0.000193338969394328	0.000104838024487235	9.72992225279005e-05	0.00541004853210293	0.000152201800624747	0.136371048324708	0.000656957194404157	0.0001500504691854	0.0991874638447262	0.0001513063652465	0.00018119225560598	0.101419102673244	9.73870174665887e-05	0.0105302244446569	0.000263143904914244	0.00539310743255826	0.000109967131035219	0.0001131613681637	7.47316661041546e-05	0.0001066412344516
p7	0.0132526214955423	0.0133249928535781	0.0160432898030078	0.0148852935837103	0.0138066481828199	0.0133440706498904	0.0142480415991123	0.0156395190762814	0.0160500574216406	0.012501444620377	0.0143896705488309	0.0152532333743009	0.0123940843591266	0.0157536567549032	0.0144132440311633	0.0127384336406326	0.0128562928861739	0.0153794762784587	0.0133606223610949	0.0136584369553321	0.0156116543541004	0.0154567835907772	0.015693960751851	0.0145736547493497	0.0129247629657412	0.0150067116409657	0.013109355858573	0.0132777925078942	0.0135237250847978	0.012919223508054	0.0134575131454749	0.0158017781238294	0.0154665704554536	0.0161966320880827	0.0159305296117271	0.0151506821069345	0.0149998645847386	0.0154463504436505	0.0133232261956447	0.0164726590694807	0.012855748991742	0.0128846352095146	0.0130198364434307	0.0155480563999535	0.015653310742989	0.016881636844651	0.0157227377917019	0.0132380080908607	0.0129639022296277
p8	0.000384977838672538	0.000335089922988239	0.00049434097374753	0.000153976962580681	0.000959009637994308	0.0031285314222054	0.00012949328644829	0.000318184742748383	0.00033115190889548	0.000503533469886043	0.000795080526365784	0.00050187621866217	0.000243368950714654	0.000166186096762429	0.000104846693369244	0.000412936097099821	0.270130270508386	0.00259908905070304	0.687373801635498	0.000483742564146314	0.00290300198222004	0.000263821419076669	0.000757015260741334	0.000197061860594441	0.000163632849939917	0.00218684613000473	0.000547910837811752	0.000662798449895315	0.000606597331763635	0.000560523178923567	0.000113909412937701	0.000372844729682039	0.000915630429304119	0.00062015395983083	0.000194233180820703	0.000365178766302379	0.000444987628818291	0.000271211116199798	0.00645587440298279	0.000255586679625114	0.00275995255403253	0.00013718478286837	7.65824121804515e-05	0.000283453816161345	0.000297232957233372	0.000916637567911932	0.000385165853124921	0.000196580544848938	0.000309044016424979
p9	0.000752250014882717	0.000125052371041838	8.84964717997639e-05	0.0019712036453692	9.90674604194e-05	0.00695774284537699	0.110025632219737	0.0457693033478924	0.000102252202065196	3.9295013745124e-05	4.27304615880624e-05	0.00021372032149116	0.133904529739525	0.000142519045131434	2.70204541152981e-05	0.0715401170529461	0.0992809115513574	0.061614019948756	0.000286824834667487	0.119306474023831	0.000882523159849114	0.000171298713511832	0.000557173584532373	7.76490069333595e-05	5.61625684117803e-05	0.0001419771287037	0.000227193974297569	0.0319489838330155	7.64230039569453e-05	0.000222694698846522	5.08372134191444e-05	0.000545365798757119	8.09603288044147e-05	0.0672743766146863	7.2580985837673e-05	8.59357380074615e-05	7.65969198702601e-05	0.000317227160327769	0.13894572241627	8.20348690179235e-05	0.102241591114077	0.000143953600694321	0.00010607232850053	0.000461420925934759	0.000149566437640873	7.73107983222814e-05	6.86612316273137e-05	7.99303843904464e-05	4.49391290340542e-05
p10	0.104269350169318	8.04843342577831e-05	0.000326626075887906	0.000225480282452004	0.000130752408848961	0.00151724350043427	0.000263811458753941	9.55814752165933e-05	5.09611647418114e-05	3.94996361148796e-05	6.04393061818956e-05	9.85520684333927e-05	4.15849782403941e-05	4.35679770054547e-05	0.123696267536691	0.000152468317065377	6.05810752904999e-05	0.000412639436095749	0.000203677315619875	0.000953174114552436	0.000841994530898797	0.0110749066661737	0.000113561287659046	0.0337870073918886	0.123165933980858	0.00231310019942598	0.00044658221458562	2.15987205622985e-05	8.29044846481328e-05	0.105826446425488	0.150671339435612	0.0857898721703561	0.00646657073162652	0.003474198161399	0.0236591259645504	0.00202053396694165	0.0199926857330736	0.0024698011568206	0.000151069952264871	0.00177526297737174	0.00371663472028328	0.0465302093514167	0.139159190828645	0.00128567545367525	9.00037490247203e-05	6.81824611049999e-05	8.71718169981887e-05	6.42043625773559e-05	7.35595416442721e-05
p11	0.0148788278375802	0.0147396745243678	0.0143994491568451	0.0141063544564052	0.0143843996059327	0.0151132657222724	0.0149053410022765	0.0141099437499413	0.0144589543348333	0.0148389778550677	0.0144028776448835	0.0144121314196281	0.0144236102964636	0.0141359069127152	0.0150453497329788	0.0149765648278776	0.0147401751130755	0.0143055611145907	0.0150706699222599	0.0149009862959731	0.0145738574942354	0.0143257250031809	0.0135636367138004	0.0146769800380844	0.0150780128228648	0.0145075991314818	0.0149473229461759	0.0149659440988413	0.0146410748663299	0.0153093381417864	0.0149838267086923	0.0143854792343613	0.0141545652680009	0.0142140702555192	0.0146104673531165	0.0145654039707225	0.0148265176187549	0.0145102905630194	0.0148706916291564	0.0140844510591012	0.0150494690442608	0.0152930145914779	0.0148945483484984	0.014377505185722	0.0144775944133149	0.0139398054732693	0.0143825190448518	0.013866843157617	0.0142261660302787
p12	0.000369449586115539	0.00167904720468983	0.000255508524921566	0.309268931399209	0.0182423994909224	0.000273175981653309	0.000186779040714139	0.231082123878807	0.000174964457753323	0.00552766543733073	0.00221994865110131	0.000334914819953048	0.387121786797502	0.000527361869192404	7.32930744588851e-05	0.00026480915308272	0.0143124773052693	0.000656723290327188	0.000151381908579339	0.00131391781334764	0.000156018061022214	0.000150090267220106	0.00799462462369378	0.000292800459920809	0.000829156892443036	0.000156751884457556	0.00025821385366531	0.000146021587441931	0.000237623172227497	0.000291958048826558	8.1361196441734e-05	0.000174006116595686	0.00559201019091483	0.000482441414133583	0.000401488229850291	0.000219452974242598	0.000139351398393796	0.000222375964658228	0.000819911295537781	0.000261003315168215	0.000826356201356593	0.000125029586795237	8.74338240776609e-05	0.000242513816824483	0.000221620469510043	0.00032017466091854	0.000271029302333079	0.000438618358632596	0.000140526967395081
p13	0.0142654018453141	0.0160361212347004	1.3809499869241e-05	0.0119489596375625	0.0162185082178398	1.60883353151034e-05	4.30358850852168e-06	0.000587809622580404	3.61435890758041e-05	0.000208969058179828	0.0123863015697898	1.84173586914129e-05	0.0346280013467823	1.89503185340639e-05	4.07890218544226e-06	1.90502409336487e-05	0.00225930647093128	0.000289841003980154	1.20237277930143e-05	3.60768703822107e-05	2.06147589935272e-05	7.72247986883334e-05	0.026489552084541	0.0178908213245042	0.0258009831934108	6.75461664806271e-06	8.50967195218926e-05	1.09993878424107e-05	2.94832867897674e-05	5.78313964256148e-06	6.06538093966001e-06	1.11828931560796e-05	0.0116418968510403	3.17877844367541e-05	5.95192881426357e-05	8.4408145875716e-05	1.02565782580955e-05	1.29029422503546e-05	4.55990467867333e-05	3.63944487399567e-05	0.000535423589562145	7.22854921399638e-06	6.41191228014747e-06	0.00113447757145026	2.86646704291845e-05	5.08919111302445e-05	2.87836033730871e-05	0.0703450948498023	0.0608467582843903
p14	0.0102923416582062	8.20879371992164e-05	5.41525338959642e-05	7.9779389164588e-06	2.67998470546197e-05	0.00103097884891062	2.70427146980374e-05	2.44067559535548e-05	0.059395235421241	1.35576727171694e-05	2.09877158072663e-05	3.29269333987162e-05	5.14517594757243e-06	9.28703708232135e-06	1.02702090821e-05	0.00178720619213641	7.66728837308783e-06	0.0100627437195887	0.0378134432428737	0.0201271353411912	0.00147865383694807	4.61020306106289e-05	1.65377444889485e-05	5.15405629782199e-05	0.000219344380586626	2.20430117356715e-05	5.40584880774015e-05	7.83757620068209e-06	1.82310946113912e-05	0.000879273704121008	4.44249713900833e-05	5.62001326048191e-05	5.06816597030666e-05	6.59587844220298e-05	4.04570844181673e-05	2.73860304764431e-05	0.000112134421263067	1.73930204577123e-05	8.24596590244709e-05	1.76524907901556e-05	6.30025997323879e-05	5.32314041380305e-05	1.40812745426156e-05	0.00510305405500332	0.0638161046701263	0.0363490290857775	0.0538933295473958	9.70411197769871e-05	0.0493091541881094
p15	0.26294688766514	0.000487888999947497	0.000194043905907758	0.000110276136799177	0.000220669224631102	0.000315966575378139	0.000152880767075804	0.000261237679620456	0.000157276751000181	8.9717511855424e-05	0.000130676124198304	0.000184921274173181	0.000108617425312655	0.000112152843633871	0.000187913551156053	0.157378197248416	0.00204667653390978	0.000523086786131484	0.00020536634093784	0.171933328257593	0.000212121651286091	0.000180697344280317	0.000210279701076026	0.000145698166822395	6.7216271498935e-05	0.000177579929620971	0.209335926923766	0.000232748762519623	0.000139160498912508	0.000121562418226959	0.0074774356413148	0.000207611415215083	0.000446066585765256	0.000173511352057477	0.000132004299134642	0.000145166975950231	0.00014872762432684	0.00024153554393745	0.148140040316483	0.000185464121569691	0.000376954062031543	0.000163706723379661	9.68546446476024e-05	0.000269272203526421	0.000233173762951486	0.000231845297925419	0.000197801515344912	0.000246355120867713	0.000519908868956839
[truncated: 20 more columns]
