# Supplementary material for: Preferential Activation of the Hedgehog Pathway by Epigenetic Modulations in HPV Negative HNSCC Identified with Meta-Pathway Analysis
Source: PLoS One. 2013 Nov 4;8(11):e78127. doi: 10.1371/journal.pone.0078127 (PMC3817178; doi:10.1371/journal.pone.0078127)
Supplement: Methods S1 — R code. ZIP archive containing R code used to for the analysis in this manuscript. The README file in the archive describes each of the files contained therein. To fully reproduce the results, the scripts should be run in the following order (1) Preprocessing.R, (2) RunMEGAPSReplicateThreshold.R, and (3) Postprocessing.R. Note that the CoGAPS analysis and associated gene set statistics are stochastic algorithms, so results may differ slightly from values reported here though qualitative results will remain unchanged. (ZIP) [file pone.0078127.s009.zip › CodeArchive_S1/GAPS/ExprsTRUE.MethFALSE/NormalTRUE.HPVPosTRUE.HPVNegTRUE/nP15.nIter50000000.SigE0.10/PResults0.8893810220.Diagnostics.txt]

Diagnostics for P created at Sat Jun 16 15:41:12 2012


number of genes: 892
number of samples: 69
number of patterns: 15
number of burn in steps: 1e+08

Initial chi^2: 6.1548e+06

Iter	Burn In	T	chi^2	number of atoms
0	1	2e-08	6.1548e+06	1
1000000	1	0.02	100809	239
2000000	1	0.04	71745.9	245
3000000	1	0.06	58969.6	244
4000000	1	0.08	51106.2	257
5000000	1	0.1	47469.2	247
6000000	1	0.12	44385.3	254
7000000	1	0.14	43621.6	235
8000000	1	0.16	42499.2	262
9000000	1	0.18	40359.3	252
10000000	1	0.2	39310.7	249
11000000	1	0.22	38933.3	250
12000000	1	0.24	37492.6	263
13000000	1	0.26	36970.4	252
14000000	1	0.28	36978.6	257
15000000	1	0.3	35706.1	263
16000000	1	0.32	34750.2	270
17000000	1	0.34	34427.3	261
18000000	1	0.36	33993	269
19000000	1	0.38	33768.4	277
20000000	1	0.4	33222.9	270
21000000	1	0.42	32886	285
22000000	1	0.44	32142.5	296
23000000	1	0.46	31854.5	279
24000000	1	0.48	31474.8	293
25000000	1	0.5	31118.4	300
26000000	1	0.52	30982	294
27000000	1	0.54	30660.6	281
28000000	1	0.56	30664.3	316
29000000	1	0.58	30273.2	301
30000000	1	0.6	30191.1	296
31000000	1	0.62	29101.4	317
32000000	1	0.64	27956.3	352
33000000	1	0.66	27421	353
34000000	1	0.68	27022.6	372
35000000	1	0.7	26764.8	380
36000000	1	0.72	26816.4	376
37000000	1	0.74	26358.4	385
38000000	1	0.76	26303.1	374
39000000	1	0.78	26158.6	389
40000000	1	0.8	25525.6	400
41000000	1	0.82	25274.7	394
42000000	1	0.84	25054.5	395
43000000	1	0.86	25054.6	407
44000000	1	0.88	24894.4	400
45000000	1	0.9	24663.7	400
46000000	1	0.92	24713.3	408
47000000	1	0.94	24570.8	390
48000000	1	0.96	24146.5	407
49000000	1	0.98	23998.6	416
50000000	1	1	23748.3	432
51000000	1	1	24096.7	436
52000000	1	1	23885.2	422
53000000	1	1	23885.9	417
54000000	1	1	23953.8	417
55000000	1	1	24067.9	436
56000000	1	1	24031.7	408
57000000	1	1	24013	418
58000000	1	1	24031.4	413
59000000	1	1	23824.4	428
60000000	1	1	23862.2	406
61000000	1	1	23645.3	429
62000000	1	1	23690	426
63000000	1	1	23795.9	436
64000000	1	1	23663.6	407
65000000	1	1	23750	419
66000000	1	1	23418.4	440
67000000	1	1	23851.9	409
68000000	1	1	23748.7	431
69000000	1	1	23910.6	409
70000000	1	1	23785.4	427
71000000	1	1	23641.1	433
72000000	1	1	23748.4	414
73000000	1	1	23784.8	423
74000000	1	1	23855.5	437
75000000	1	1	23796.1	430
76000000	1	1	23631.2	418
77000000	1	1	23822.8	420
78000000	1	1	23660.9	439
79000000	1	1	23745.1	438
80000000	1	1	23892.8	432
81000000	1	1	23904.8	444
82000000	1	1	23683.7	440
83000000	1	1	23861.6	417
84000000	1	1	23536.1	430
85000000	1	1	23691.5	448
86000000	1	1	23815.8	435
87000000	1	1	23477.1	433
88000000	1	1	23715.9	440
89000000	1	1	23537.1	437
90000000	1	1	23646.2	423
91000000	1	1	23465.4	429
92000000	1	1	23527.9	424
93000000	1	1	23639.3	445
94000000	1	1	23429.1	426
95000000	1	1	23488.5	434
96000000	1	1	23540.9	439
97000000	1	1	23694.2	445
98000000	1	1	23322.5	446
99000000	1	1	23601.9	422
100000000	0	1	23647.6	426
101000000	0	1	23545.5	436
102000000	0	1	23540.8	432
103000000	0	1	23472.5	450
104000000	0	1	23472.9	438
105000000	0	1	23598.8	444
106000000	0	1	23496.4	432
107000000	0	1	23508.5	448
108000000	0	1	23460.8	446
109000000	0	1	23600.1	422
110000000	0	1	23532	441
111000000	0	1	23592.5	455
112000000	0	1	23653.2	432
113000000	0	1	23596.9	433
114000000	0	1	23677.9	422
115000000	0	1	23532.5	445
116000000	0	1	23413.8	436
117000000	0	1	23602	435
118000000	0	1	23576.3	427
119000000	0	1	23335.7	433
120000000	0	1	23608.4	420
121000000	0	1	23540	445
122000000	0	1	23633	450
123000000	0	1	23646.4	438
124000000	0	1	23496.7	426
125000000	0	1	23819.9	436
126000000	0	1	23635.1	446
127000000	0	1	23286.3	457
128000000	0	1	23675.6	432
129000000	0	1	23404.7	439
130000000	0	1	23519.2	420
131000000	0	1	23490.7	445
132000000	0	1	23747.9	426
133000000	0	1	23573.3	439
134000000	0	1	23379.3	443
135000000	0	1	23514.6	450
136000000	0	1	23669.3	433
137000000	0	1	23488.5	435
138000000	0	1	23532	417
139000000	0	1	23560.4	428
140000000	0	1	23698.9	443
141000000	0	1	23629.2	414
142000000	0	1	23487	453
143000000	0	1	23584.5	433
144000000	0	1	23755.8	430
145000000	0	1	23594.3	437
146000000	0	1	23505.2	409
147000000	0	1	23294.7	434
148000000	0	1	23437.2	443
149000000	0	1	23559.9	431


Summary
<number of atoms> 435.7 <chi^2>: 23552.494 ; chi^2 of mean: 20444.6931599945
