# Supplementary material for: Preferential Activation of the Hedgehog Pathway by Epigenetic Modulations in HPV Negative HNSCC Identified with Meta-Pathway Analysis
Source: PLoS One. 2013 Nov 4;8(11):e78127. doi: 10.1371/journal.pone.0078127 (PMC3817178; doi:10.1371/journal.pone.0078127)
Supplement: Methods S1 — R code. ZIP archive containing R code used to for the analysis in this manuscript. The README file in the archive describes each of the files contained therein. To fully reproduce the results, the scripts should be run in the following order (1) Preprocessing.R, (2) RunMEGAPSReplicateThreshold.R, and (3) Postprocessing.R. Note that the CoGAPS analysis and associated gene set statistics are stochastic algorithms, so results may differ slightly from values reported here though qualitative results will remain unchanged. (ZIP) [file pone.0078127.s009.zip › CodeArchive_S1/GAPS/ExprsTRUE.MethFALSE/NormalTRUE.HPVPosTRUE.HPVNegTRUE/nP15.nIter50000000.SigE0.10/Psd.0.8893810220.txt]

1	4	11	14	15	16	18	22	25	30	31	37	50	2	3	5	6	7	8	9	10	12	13	17	19	20	21	23	24	26	28	29	32	34	36	39	40	42	43	44	45	46	48	49	114	115	116	117	101	102
p1	0.0308169540185945	0.0170961116507743	0.00123316040463116	0.00105010832946544	0.0150948016450684	0.0175544055607604	0.00874212685619521	0.00309980651463844	0.000772710152436725	0.0166744595637337	0.00167742762480956	0.0172927665261593	0.00136029527453653	0.000605973594137104	0.00087658919491341	0.0184838999800744	0.000661992472596815	0.00349067757876823	0.00978515695009831	0.00734279234106524	0.021370922141508	0.00353197661231544	0.000693183502134444	0.00108089860270761	0.000867825570037695	0.00129068767603563	0.00403945610657935	0.000446522680014337	0.0184640488845359	0.00388907631676805	0.000933576227293518	0.00114925342532198	0.00262126654793183	0.00222873249187938	0.000607339414249764	0.000769820623374634	0.00117660229317625	0.000612261701047723	0.00184123703587604	0.00119188734521334	0.00178355860531725	0.000983404895140838	0.000465121924493745	0.00222626556477788	0.00108626011205312	0.00264311813392683	0.00368713019370123	0.000770581078640932	0.00126711523813766
p2	0.00319795152028835	0.00325984362007843	0.00329497339364925	0.00507924096735243	0.0033477846412542	0.00331635457920335	0.00412388850333822	0.00201560183341837	0.000445062303332478	0.00395288567685147	0.00391631762599335	0.000758247198066154	0.00294236369264324	0.00365680374689293	0.00426255997841176	0.00336825062267749	0.00367929918316561	0.00295933759212548	0.00360749512873238	0.00316305654820387	0.00312581151468132	0.00296638596671809	0.00517947220277105	0.00334874000339579	0.00345063603627294	0.00292480206223989	0.00351751995599414	0.00326278779832374	0.000104315869862737	0.0035586102650938	0.00327424649945007	0.00295952210650155	0.00341359830887106	0.00310422038625683	0.0030275368892688	0.0032327745489627	0.0032225845741729	0.00351410435623283	0.00313905431778003	0.00352340789369668	0.00335303543730928	0.00367769800718549	0.00329340660526003	0.00326928633288832	0.00105806751842247	0.000164426646195758	0.000202270984702684	0.00023391143390697	0.000149890278621119
p3	0.000120146464645718	0.000122319105186411	0.000113464363090318	0.00012851503003852	0.000125182047533121	0.000122643990420941	0.000123080236664856	0.000121722635666239	0.000111299693714396	0.000127874623417122	0.000120103196994871	0.000116410160879386	0.000138506667914944	0.000115670050768263	0.000120148598947381	0.000124927835256361	0.000129153112270796	0.00011275823135219	0.000122386001090746	0.000118459835335561	0.00011312547685586	0.000111227089166985	0.000119673425303015	0.000114986853345496	0.00012684786133335	0.000111463981736789	0.000123913619795475	0.000127041564995787	0.000122729589745904	0.000121713241183756	0.000119438951879729	0.000111272711421574	0.000116977029188262	0.000114295012059476	0.000110049822230107	0.000115739963359236	0.000113867806459608	0.000110998539219876	0.000119417521427311	0.000110991807715239	0.000123493834716074	0.00011804386266024	0.000127581362980249	0.000112867926018493	0.000108795966609258	0.000113446000846801	0.000110931142187823	0.00013208539212251	0.000129054160815334
p4	0.00283328547895506	0.00370749763354016	0.00176752697403917	0.0432435646955877	0.00350523308602138	0.00254501570241192	0.00541658275049847	0.00806872631120976	0.00139688693504396	0.00147649711463791	0.00216416220130447	0.00301305422704149	0.0011692368831299	0.00122366633378036	0.00265959786372504	0.00137709170474546	0.0431832830090407	0.0121791968948753	0.00164676713225689	0.0383988299892445	0.00152078688594667	0.00310386175623147	0.0095546443167933	0.00133766376779002	0.00613834083884564	0.00133431550844398	0.0016814525566665	0.00425530078184893	0.000927228539496055	0.00159232852469521	0.00219345364407661	0.00919893514394659	0.0087829599129648	0.00887587090364842	0.00201887183618799	0.00160943947566349	0.00287033685538878	0.00201017921838523	0.0387548243672728	0.0296039151528605	0.0454360628972092	0.00147972398845373	0.0430275188309909	0.00144442458590705	0.00133862927888111	0.00150248467054617	0.00132579723066586	0.00226913648253396	0.00174789865919319
p5	0.00947701856233772	0.00139944620670398	0.00242096866291182	0.00137958518076802	0.00192587671485918	0.00280117189961161	0.00150884179250497	0.00190974712686834	0.00148368365884142	0.00102485702065999	0.00146135502845125	0.00215576084005086	0.00310401281649542	0.00495132846489816	0.0453713275663278	0.00213009379810672	0.0144964580145383	0.00180436861376516	0.001582541458992	0.00394393373153906	0.00607360852869295	0.00947590383520728	0.00193216890221612	0.0378104966015493	0.0350165946494375	0.00414203495763305	0.0592567963232105	0.0123166446026068	0.00242472195649617	0.0477479984000931	0.0015034523739918	0.00806182611385016	0.0021697791791848	0.00123188566935001	0.00412790125067209	0.00355380517801175	0.0061674709651512	0.04759015203926	0.00251685828017972	0.0176659269987377	0.00341736406144117	0.038063358490176	0.000817737648965018	0.00899795564462956	0.00230863038189313	0.00163556995783993	0.00152475099113825	0.00138948956654084	0.00244113500731616
p6	0.00127297118228838	0.00124749567700106	0.00224966107609772	0.0445113179964385	0.00783565311113354	0.0500602518431774	0.03358170214495	0.00262605777756673	0.0425993332408444	0.0347558713791358	0.000904388310423039	0.00163747894672139	0.000905364430963489	0.00416408144498469	0.00185559029355308	0.0410043431929434	0.0149855772257505	0.0062627287506938	0.0135511440357003	0.00154408580255425	0.00748678632218474	0.00309758594291087	0.0251511946157471	0.0254273153868554	0.0536505993011341	0.0122631001736381	0.00111849921300112	0.00204579722448078	0.00105554123966055	0.00236707573798344	0.00143831881884649	0.00147793885364535	0.0163142628361537	0.00191076147865939	0.0402890645705569	0.00560441436084532	0.00209299951010669	0.0409076538108018	0.00194841745628082	0.00224510283644846	0.03910712549757	0.00147513131732336	0.026625413085777	0.00287766697224124	0.0165294250854145	0.00159492262811779	0.00149352817378568	0.00106368588621248	0.00137612322460255
p7	9.10178712974456e-05	8.92470775540316e-05	0.000101104381644234	9.95229892058076e-05	8.95818832500031e-05	8.84185626886159e-05	9.08631053160832e-05	0.000101881944894572	0.000101885578838821	8.54285658709332e-05	9.41912681637754e-05	9.661461267995e-05	8.77270631588129e-05	9.92141673147216e-05	9.27784182987558e-05	8.73042380044074e-05	8.99155333616058e-05	0.000100986344110152	9.03572811203108e-05	9.27493542608562e-05	9.92365787781978e-05	9.68961459417296e-05	0.000102012652256758	9.61098428585846e-05	8.98048409324357e-05	9.43361819117224e-05	8.94083636303839e-05	8.82839841448396e-05	8.75844959211437e-05	8.87197943358098e-05	8.75638780803053e-05	9.96812042534256e-05	0.000100694061683037	0.000102695018713376	9.92934672430506e-05	9.5027757379898e-05	9.49380164047883e-05	9.88985789874433e-05	8.93981499688386e-05	0.000106400017667773	8.85550399077024e-05	8.76168330772131e-05	8.70367594475406e-05	0.000100805927699657	9.82362351036284e-05	0.000106611194955526	9.92416326205143e-05	8.76848312449844e-05	8.76652002820224e-05
p8	0.00489479482748782	0.00430904700834846	0.00550824527452093	0.00229807290007265	0.00841712082384028	0.0172185659415305	0.00182586782072192	0.00424499532095259	0.00410673349887273	0.00526452293739519	0.00746003110956193	0.0056511841889879	0.00322581195849382	0.00240596509084951	0.00156635495563002	0.00504508751608409	0.0869218555941816	0.0155470801494177	0.0983976000233616	0.00536001015753343	0.0175477468127455	0.00363290069779053	0.00726017664866295	0.00285767733498521	0.00258232558354165	0.0147914958901733	0.00583887375928681	0.00681115467041318	0.00648851917360945	0.00625623564712015	0.00160377454294581	0.00450907635628094	0.00836847617381111	0.00651518774965601	0.00298200693273083	0.00471190799571352	0.00498307119224784	0.0036238691412823	0.0277923355625548	0.00343895228477386	0.0192733399902213	0.00220139645619532	0.00134653464811346	0.00374670443149235	0.00364141610724915	0.00837777159376186	0.00485187962989583	0.00255904900930867	0.00376677529122978
p9	0.00487763286936158	0.00142329907242043	0.00110427215007242	0.00817284790425084	0.00126615674898299	0.0158633723457708	0.01908864018561	0.0288776564300743	0.00122287434132621	0.000561176824389356	0.0006112893379508	0.00220230272871657	0.0304628261653096	0.00158699434543714	0.000410602670727403	0.0223858906085628	0.0216912301332336	0.0198887569476592	0.00248546777916191	0.0178663539062811	0.00515342097820456	0.00181352891208636	0.00378909113808149	0.00108027713313891	0.000775544472153389	0.0015894927722817	0.00228345767560252	0.0296430135648917	0.00100632381194742	0.00221576467974273	0.000658411062980286	0.00393156931082977	0.00106100239536163	0.0187414323422181	0.000953810879157311	0.0010707109546065	0.00100745883125632	0.00271438625534626	0.0176681907732104	0.0010928278164578	0.0166258135601365	0.00170009778767284	0.00128488401315252	0.00340769759843405	0.00175725797461154	0.00111357251285384	0.000956765828726341	0.00100569146471886	0.00062087914956533
p10	0.0197352251391304	0.000950277303838176	0.00256109853897882	0.00255918687767972	0.00139523622775493	0.00639822766001488	0.00241077691444559	0.00119784517708327	0.000634694775365537	0.000501319948715358	0.000764733427615932	0.00116823801238647	0.000573240839190993	0.000617707267155588	0.0248893574885128	0.00152046582547659	0.000885621821098656	0.00300473515137909	0.00190573036305656	0.00570449968751948	0.00462131301579404	0.0181107811830278	0.00149972654560452	0.0243014272147251	0.0201084676203328	0.00812194236450688	0.00296029494990966	0.000298207661137203	0.000932201677662317	0.0167501801790971	0.0229767200737627	0.0206861477887024	0.0139356591767183	0.0105029377526978	0.024666458419083	0.00762247629864448	0.0230443512846419	0.00877777519946613	0.00178203963536561	0.00762250429370958	0.0123473465521949	0.0230311964882822	0.0375068983843182	0.00622256948525531	0.00103848725528058	0.000829899253093466	0.00104053527315439	0.000807461109002175	0.000958014093415425
p11	9.59662984850247e-05	8.90460576968702e-05	8.85586573410394e-05	9.6621794844649e-05	8.81578384882177e-05	9.55429279233604e-05	9.51930295422889e-05	9.0517436626487e-05	9.17107042018154e-05	9.42216510257932e-05	8.80586396805265e-05	8.84166436552272e-05	9.60074762753206e-05	8.74887927636169e-05	0.000100864327389823	0.000100638572324314	9.29136928986711e-05	8.73153948975434e-05	9.34591107928981e-05	9.16017472067515e-05	8.9111203916033e-05	8.62745319992652e-05	9.33047905754475e-05	9.06559181428612e-05	0.000104983591417821	8.89605762771224e-05	9.6467988836199e-05	9.49464779050051e-05	9.21920943125856e-05	0.000107451594089712	0.00010064931859317	8.84998706254035e-05	8.83894121796134e-05	8.69843178688129e-05	9.22493743388592e-05	8.90479819154532e-05	9.44337864130129e-05	9.68653845620191e-05	9.15028684739359e-05	8.70452264561661e-05	9.89983193003565e-05	0.000100757436187335	0.000103606230552095	8.89018400929436e-05	9.10610459615841e-05	9.18892848561108e-05	8.75096079125561e-05	8.98260384497731e-05	8.71395949635492e-05
p12	0.00391789484538659	0.0118051937140873	0.00324237688535379	0.0510169487870699	0.0433522258001942	0.00335354489469782	0.00277472024504937	0.0445758998568462	0.00228827404457962	0.0215930556629389	0.0146480361590253	0.00380965537783574	0.0659121509807541	0.00527190942173671	0.00110735341096094	0.00318327848380435	0.0358492721699634	0.00613248783096086	0.0020476606698705	0.00937658902876968	0.00213197855858178	0.00227751762467165	0.0272479829488282	0.00358755954863529	0.00755380983952938	0.00225241848222565	0.00317044470179733	0.00214854309310594	0.00283496346628764	0.00355569951576903	0.00117331718480435	0.0025128381630537	0.0216361419709471	0.00478635994748252	0.00445798363199854	0.00273411451599277	0.00210097898010092	0.0030738263428444	0.00731890740642731	0.00333545522963267	0.00688139880546599	0.0019938751353605	0.00149628404059202	0.00332058816038582	0.00279231532277227	0.0038974651493461	0.0034010208503857	0.00460932428022138	0.00196571145765997
p13	0.0032610891148294	0.00311429357729569	0.000196150361805695	0.00491571883936801	0.00312667339743083	0.000230528649415959	6.72477819646393e-05	0.00210380737418109	0.000394065128952321	0.00116330338676981	0.00430752611235565	0.000248461730125908	0.0036832557520549	0.000245615210321965	6.5050792026936e-05	0.000281457302515007	0.00402037257473171	0.0014756099547289	0.000195680464397827	0.000386113977028652	0.000291361198047969	0.000652909261236932	0.00342107167124695	0.00318135897358895	0.00329558374938726	0.000106895144831899	0.000670817223727066	0.000160249627874791	0.000351348135901373	8.96859538767413e-05	9.57587242236512e-05	0.000169429247802162	0.00461781303764302	0.000366906740030716	0.000554944047878517	0.000696457378931771	0.000165919276328606	0.000183685755942003	0.000460764406860734	0.000393616327018404	0.0019910452411537	0.000122538425466974	9.62401554669457e-05	0.0029914249142462	0.000347201485943441	0.000491249998047838	0.000337457403765461	0.00410999562788716	0.00387441338759519
p14	0.0105100676884676	0.000809392774440935	0.000590809074515995	0.000142694350328017	0.000370101155971879	0.00372374010558184	0.000335081934548858	0.000327438904704254	0.00590367534221617	0.000204936855147859	0.000272342473587324	0.000418642108117158	8.34898916085082e-05	0.000140103974730413	0.000164132484163359	0.00500186654721496	0.000148361605328529	0.00872282664108555	0.00572539215586523	0.0064313994283958	0.00420316791369843	0.00052811334130539	0.0002452502082161	0.000581474722325248	0.00150329660301308	0.000301388003866227	0.000570576771227388	0.000127120685089963	0.00026766014126549	0.00321500199959333	0.000518391279538021	0.0006129600674354	0.000600605459946166	0.000682084084747125	0.000479457033384155	0.000351970433609179	0.000944366569950881	0.000264307511180331	0.000797838104218985	0.000290291118796451	0.00068348680125387	0.000579196264920798	0.000202617616652155	0.00729140517627777	0.00586727468097032	0.00546369434454651	0.00566515237689313	0.000860005746228163	0.00549691919583022
p15	0.0430522297313463	0.00460274449837661	0.00241473052658224	0.00152087025188888	0.00252489483404292	0.00344990973921318	0.00202879022507494	0.00313068887433224	0.00212376656253508	0.00134685365741175	0.00183168461454067	0.00236289407192455	0.00165347890852119	0.0015643681509084	0.00237400901261685	0.0506783317178661	0.0112123844190824	0.00502382470815892	0.00253136992851917	0.0370631007355783	0.00276683447360972	0.00230637620994476	0.00258944452279852	0.00186704827939389	0.00110499835213365	0.00234517243526078	0.040856551643442	0.00267482550902356	0.00195347584127726	0.00175134686675383	0.0231611599116	0.00263628857408871	0.00455599672310915	0.00220037939904826	0.00192106706060734	0.00208519486767225	0.00202860309519648	0.00279724292677223	0.0454126664675292	0.00248289157251284	0.00387476415071544	0.00198549037020296	0.00138042563202776	0.00331512766462677	0.00287512571255716	0.00299166408833184	0.00259882869486342	0.00304366430654099	0.00499863408073773
[truncated: 20 more columns]
