# Supplementary material for: Preferential Activation of the Hedgehog Pathway by Epigenetic Modulations in HPV Negative HNSCC Identified with Meta-Pathway Analysis
Source: PLoS One. 2013 Nov 4;8(11):e78127. doi: 10.1371/journal.pone.0078127 (PMC3817178; doi:10.1371/journal.pone.0078127)
Supplement: Methods S1 — R code. ZIP archive containing R code used to for the analysis in this manuscript. The README file in the archive describes each of the files contained therein. To fully reproduce the results, the scripts should be run in the following order (1) Preprocessing.R, (2) RunMEGAPSReplicateThreshold.R, and (3) Postprocessing.R. Note that the CoGAPS analysis and associated gene set statistics are stochastic algorithms, so results may differ slightly from values reported here though qualitative results will remain unchanged. (ZIP) [file pone.0078127.s009.zip › CodeArchive_S1/GAPS/ExprsTRUE.MethFALSE/NormalTRUE.HPVPosTRUE.HPVNegTRUE/nP2.nIter50000000.SigE0.10/Amean.0.9662953622.txt]

p1	p2
TP73	273.737311211513	169.028076411819
DFFB	312.55761803873	132.191409327312
AGTRAP	39.9559929635259	495.744169557773
MFN2	3.60856470927111	539.176826088699
TNFRSF1B	235.127002029939	260.047804226678
PDPN	44.4329791119837	475.495197686052
PADI3	372.082217589847	67.184543316389
EPHA8	441.490534281434	12.173369962376
LIN28	405.441686826236	0.0702210425694956
SFN	38.5795476617978	690.305194871201
OPRD1	444.491142485087	32.7470852377157
LCK	424.391763911209	59.1573118532409
EIF2C1	0.991897458413842	523.922340694317
RLF	0.455857759760883	490.299790940513
KCNQ4	410.120046837344	49.5944569572343
CDKN2C	252.006663853855	127.178296187554
SCP2	2.31406672137672	472.482369508405
PCSK9	472.982397726851	12.5086261417573
ROR1	301.324219168281	137.378334478286
IL12RB2	205.189781531516	149.534403506181
GADD45A	14.1429741384903	426.2696114993
CTH	200.906885527637	98.5444529772332
ACADM	1.32506084811473	512.779814341966
CYR61	10.5336395872296	486.181868211786
PTBP2	0.505423256059056	474.879759030521
CSF1	187.150856960968	295.367826408796
ATP1A1	1.59665541274417	696.111522359627
IVL	388.848745674821	40.9160844842506
S100A9	662.992109858703	9.06996124630908
NPR1	393.124064996351	7.23622245938421
IL6R	136.525420211839	361.552228028634
FDPS	290.357089907367	155.758271308252
LMNA	9.0565559103651	602.767416027715
FCER1G	0.536271477383624	465.68009460308
ATP1B1	12.3534713737801	561.459021796351
IKBKE	186.560391405201	302.517269792487
G0S2	213.938065022852	256.361966796912
ATF3	149.147922305524	291.078045079191
MIXL1	466.371110500268	9.89309950930672
EXO1	58.874796460902	347.45884214229
ENO1	27.8690678359633	750.918061560518
MTHFR	5.67610374623818	445.216112051368
NPPB	428.768588164853	3.74330121185274
CASP9	53.0724965747735	412.735979961743
ECE1	0.413426926239757	584.169052777043
WNT4	236.780166609961	230.124312536839
E2F2	380.585788190414	56.2798097888612
ID3	37.180547536613	375.517717089856
STMN1	3.72920791901055	436.349370161519
NR0B2	371.781305109319	0.892518396671307
COL9A2	409.792936327666	66.7560346945016
CLDN19	482.716992047197	6.19665336703901
PRDX1	17.4056978740715	564.399064448505
ORC1L	211.843347680979	194.349874154251
JUN	1.67804423956312	584.492690113672
DIRAS3	343.080610015222	42.7245786521448
TGFBR3	231.559459016613	227.063524465503
GFI1	371.292611584405	55.7202610163861
PSRC1	403.556405194803	3.25472867433564
WARS2	0.582954548430826	391.520047996976
NOTCH2	1.76408210862625	575.920382043262
MCL1	0.681101027923849	646.126892462972
CTSK	0.840413396572166	536.788615423581
S100A6	460.245682309878	0.181222899200611
ADAR	0.445898691502317	572.669649046646
PYGO2	87.5223568461043	352.644948768453
MUC1	260.177605803464	270.567662609084
NES	448.244696576554	28.1777607714523
CRABP2	166.519118247046	276.842340951909
ETV3	0.549847095072359	518.061679562049
PTGS2	7.29121143334965	450.438299026025
MYOG	429.600285958739	0.238781857292585
SLC30A1	154.622631095683	289.875148054213
PARP1	0.290221376994823	495.581750348468
ACTA1	270.737151091992	227.120837203844
TOMM20	1.58753505278934	368.523727246475
FH	4.18341156419781	440.171215163937
ID2	0.996806135197506	615.50981746294
KCNF1	453.643751476644	5.7845869182196
LPIN1	37.2935407368148	437.499076745817
MYCN	243.605260875194	221.816044563343
VSNL1	89.0705915923905	496.671989818578
FOSL2	2.89724865347305	611.277376284786
C2orf34	27.7748173657244	374.065631620273
EPAS1	3.07286979882102	593.607563919631
REL	0.093196645056323	519.202027438843
CCT7	1.62328733138714	584.643283963337
TCF7L1	226.135669482768	256.76085387239
RPIA	157.535230457547	250.524228116449
MAL	552.392862508583	0.760753502839992
SLC9A2	238.346275985677	133.728620087438
MERTK	5.01219574290712	452.290193942932
SLC20A1	0.476727536015619	531.154019072081
DDX18	1.95754543451055	443.672113902885
INHBB	300.063302689289	190.283742150463
GYPC	330.874611000384	155.391758643334
CCNT2	0.139428712565727	500.167004651691
GAD1	354.075337103775	8.18470783047071
ITGA6	0.406968770004657	597.565664953541
HOXD9	291.074546215899	188.422021452828
HOXD4	418.213655325036	17.9892037428482
ITGAV	0.272701659667941	553.895951999712
CASP8	4.59854318115994	477.269350798251
FN1	6.62387396094669	514.681789635809
IGFBP2	67.7662947526877	522.71791613275
IL8RB	349.59700543373	2.26797025157739
CTDSP1	11.1269221077233	545.397767491338
DES	416.192947857812	57.2772133942627
INHA	358.870153855808	0.218442142664035
PTMA	242.043105360522	191.059578899677
ADAM17	0.158660540414216	459.323883451204
ODC1	0.235702976095951	600.896321299236
APOB	302.156556126583	0.0903244006500694
ADCY3	7.8015308327375	508.48601119055
POMC	448.288858849338	53.3296827749926
DNMT3A	100.320059696128	371.349665438629
CEBPZ	189.309292370153	219.163139367512
CYP1B1	184.958607590704	201.489112044942
SIX2	271.827331582752	257.202819112246
MTIF2	4.66728880351886	403.438002336173
CCT4	0.741398254365949	529.896345993141
GFPT1	0.741974970208348	556.021916904639
TGFA	45.242093644422	404.387126304122
TACR1	343.125781089496	0.137580569954498
CD8A	264.450870144623	212.178764054185
FABP1	280.56652041708	0.0936729767994148
ADRA2B	428.871099763047	2.23890023704668
SCTR	416.604376902666	0.436940963975188
NR4A2	2.45416795674177	448.785279022792
LRP2	318.700878821811	0.0890258179010898
SP3	0.753605335108329	535.58742141181
ATF2	0.606295430604285	611.52258945489
NFE2L2	1.69792251936315	625.643886214785
PRKRA	3.30320425979285	459.249779859041
NEUROD1	277.31398746226	0.0411428817930323
STAT1	0.401523079811225	619.418391428488
HSPD1	324.140314670104	179.117912375897
IDH1	3.62181263752642	570.130760819337
IGFBP5	20.0996667324574	546.933486460129
EPHA4	165.575101341283	308.8390909125
PAX3	350.763257083405	0.343542606035514
SCG2	334.586586265416	0.927127962350676
IRS1	196.115836943802	256.289659933476
ECEL1	288.050860708305	61.9026735407066
GBX2	361.950491492201	73.9495636542246
HES6	302.264181286897	87.3300459379356
PER2	10.4186061951726	473.99189942023
HDAC4	276.348417190296	207.940491285332
VHL	0.21959265484228	438.10086322699
PPARG	248.092958176965	106.211183163201
NR2C2	2.05171304970438	552.065264787726
RARB	218.682104877133	157.642768896546
TGFBR2	14.3892789289456	550.823189162691
MLH1	0.51906475656121	430.102582509382
MYD88	9.98237520137373	615.624622210916
CTNNB1	0.846255393566123	651.692267957452
VIPR1	430.170150191509	29.9215094855514
TDGF1	169.240754741677	20.4640583643417
DAG1	4.56536819909335	510.438878088429
GNAI2	3.07864810498168	597.81858857839
ALAS1	10.3271346994653	471.9604097108
ADPRH	306.156274306163	92.1812193093849
TRH	413.779270360528	0.612076187706952
TF	402.165587989938	0.716309477299856
CLDN18	418.055975885944	0.684137563314441
TRPC1	185.222155558231	147.72919109583
AGTR1	355.515383730993	1.40141773421492
MME	244.859963516738	148.699247274099
IL12A	372.087338477655	0.376146612028461
SKIL	0.195190735820069	457.766556619889
HES1	2.37731717962839	544.016061782077
RAF1	1.18016079605206	553.448643363052
THRB	214.431021544547	197.628776140132
TOP2B	0.111300001010621	451.181864612059
ACAA1	210.957220544731	253.567092382662
CCK	444.447127233915	1.89662624078484
LTF	377.028902952736	75.273367179931
SMARCC1	0.679637801744804	538.977837392816
CDC25A	185.624010717155	204.692642723666
COL7A1	241.689626964454	275.048237245846
GPX1	488.845813146671	6.22474885462051
RHOA	41.8091927137909	634.944062502692
RASSF1	230.005852205974	237.319799462098
CISH	426.057588517045	23.5474926036828
FOXP1	1.3140365479944	528.71538730383
TOMM70A	0.264038430468671	423.254996914908
CD47	1.3476164873697	599.224321182949
ITGB5	4.52437623691743	538.395456427529
RBP1	164.273048352299	296.429955734671
PLOD2	0.140820616716533	437.315068055587
SST	365.701665189728	0.876039871095385
BCL6	0.512908412880945	507.47042412511
CLDN1	19.6767280277317	699.007578140281
TFRC	0.158386165339604	564.095605694976
FGFR3	32.2015519556645	516.801530110856
ADD1	10.2683384096301	525.054453495615
MSX1	306.740677604004	174.814739164544
CPEB2	11.1041808442944	451.792343236647
SLC34A2	315.929236676937	84.7884237757833
KLF3	1.22168415691584	584.612237231704
PDGFRA	35.2640899084199	442.234122500733
KIT	250.046847352698	131.581716800775
CCNG2	150.339502482204	335.617617637982
ATOH1	362.407683287183	12.1854082619203
COX7A2	0.331135392689799	361.034704226837
NFKB1	0.263292404735851	528.320831286758
FGF2	149.654214804201	210.101210549504
CCRN4L	5.43507612551597	461.196283269893
TLR2	4.03695487850891	423.65785023772
ING2	33.5663960015205	360.376125700621
CRMP1	257.748442538262	189.853551495791
TLR10	324.915735290951	5.56002600193788
RFC1	0.275062917814246	486.073939116542
UGDH	0.263206621523893	499.176015286376
PPAT	1.64997747499762	382.505879769305
PF4	159.257696087879	27.8485686354634
CXCL5	437.518946697881	4.76375819103071
CXCL3	371.124550250675	7.70794069968675
CXCL2	228.544419441912	57.191793091968
HPSE	37.2205815588167	376.669953976477
NKX6-1	400.236379670124	11.4510280596353
ABCG2	324.429306100192	0.341857851778636
SNCA	392.997927419068	51.3346080368455
EIF4E	81.9418323678055	174.088990416503
ADH5	173.773366560863	333.090194528304
LEF1	27.4989739308432	463.083585835055
CASP6	2.01130278041313	327.702794143813
PITX2	383.550951257812	43.1912728181325
NEUROG2	358.481099946966	2.01059142539876
CCNA2	1.13073809582402	519.196038457646
CLGN	135.391077068941	89.4706106310688
UCP1	316.00225772251	0.145164877832133
PDGFC	176.423278795689	202.34035206152
HAND2	278.323680876952	176.581060545225
ACSL1	0.666748910682067	503.836754220453
CCT5	0.217995832706083	560.009270759061
SUB1	0.385084483661425	370.049719838333
SKP2	0.661991981815022	575.168425398431
GHR	227.279342959781	106.706787650742
CCNB1	0.821773230068187	481.294619857624
HMGCR	0.305552538728241	489.558308805598
F2R	2.10195610692669	440.256044316591
AGGF1	22.3749181891488	415.924513543818
RASA1	0.543673911027455	478.421094652659
APC	0.352859635368891	384.613886655393
TCF7	339.794520257509	135.770630072903
EGR1	3.12638249021854	640.776040897504
ADRB2	405.234384603395	66.2184696392792
ADRA1B	409.521768167518	51.1240920233696
PTTG1	11.3157260600396	574.542770611228
GABRG2	285.191452600129	0.0669417415293245
CCNG1	0.762096028391997	543.213980805291
NPM1	243.644949098579	7.884851198581
FGFR4	413.704038027911	6.17297171201114
SLC9A3	371.416021807549	36.53707199609
TERT	442.748994084343	14.2168835303224
SLC6A3	430.857830766507	0.61075314423164
DAP	3.19084576194586	559.716511828236
HMGCS1	1.22693359438476	517.050793562496
IL6ST	0.41065806449374	547.118558168347
FOXD1	175.784416702895	235.55483500364
MEF2C	161.721045985837	345.277337475967
PCSK1	302.386548521648	0.682076216148682
LOX	1.36419269914927	426.872567659803
IRF1	1.17857963537121	471.697801655916
PPP2CA	1.26343811688494	596.132596783539
HBEGF	149.399238242561	381.9091634596
TAF7	0.646542642448623	400.006396625865
HTR4	351.119118168874	0.130060262762677
CSNK1A1	0.296803707059261	562.490004657352
PDGFRB	15.2813262327759	498.369569155156
CD74	9.12917308939708	702.115346880491
SPARC	2.86471124103629	694.925552204696
HAND1	401.721052734122	0.469197342419998
DUSP1	1.85413392464006	702.033601929519
NKX2-5	426.067144508363	29.1873465640126
DRD1	352.314895331973	0.420040156437664
GRM6	393.372744572826	1.03427144980992
IRF4	236.390142439659	246.162156820529
FOXC1	225.672341609323	283.538181586534
NQO2	0.952211131304898	482.78550895908
EDN1	188.120672999568	263.168994583718
ID4	173.592205138617	249.350179708991
E2F3	47.9141850636578	358.083090350894
MOG	348.174118839339	0.0854596680885712
C6orf134	195.45339907411	242.732623477187
LTA	429.510633926698	0.518197322029055
TNF	398.411394508638	13.0894122253923
HSPA1A	1.86881508498988	640.513210010619
CYP21A2	396.269038493862	0.28115078612203
PSMB9	1.89711667875925	585.010446973056
HSD17B8	226.913499456854	219.953083674872
CDKN1A	8.04015392780483	531.050885691597
PIM1	163.481756373167	429.566372173514
SRF	6.20779877172429	571.781155491697
PNRC1	94.6315262160481	526.229152813003
POU3F2	367.562688081646	72.894027598334
PRDM1	35.2400755106807	510.696378687234
MARCKS	15.3935179833773	554.693003967073
HSF2	48.2557360142546	310.725913084697
HEY2	344.197669958001	39.0869700094064
MYB	4.673776027676	384.816238736952
TNFAIP3	0.398698649462245	565.779775953056
ULBP1	377.024987630997	0.563566046357103
ESR1	373.863446459998	14.2533293085098
ACAT2	43.0732552708078	361.910987787245
IGF2R	1.36437041464337	548.210151685316
TBP	5.40093908433421	522.716943748611
SERPINB9	4.62341798109338	482.190367429088
TFAP2A	1.00192237484386	582.573046774886
ATXN1	5.57093627882383	484.774156913961
DEK	0.215997770169968	514.550848973151
HIST1H1T	316.032373603188	2.14248531289881
HIST1H2AM	42.1003054108788	276.117306815869
GABBR1	8.13579450429394	519.898768130098
FLOT1	1.82475740210444	512.799248327679
HLA-B	5.80025361456243	829.491718817159
BAT1	68.0882365687721	451.019181348301
COL11A2	440.909946696584	0.96981309609529
TAPBP	1.56604992449741	663.970439363518
KCNK5	412.900670579237	6.04279910405592
PLA2G7	4.16030954702258	412.597243141226
PKHD1	324.284295796373	0.0795955728974502
ELOVL5	0.982318984921031	650.764016065707
EPHA7	303.072926739451	1.22584300252822
OSTM1	2.74771793741433	467.632955936419
SESN1	25.9647840140119	345.098538072566
CTGF	0.59600174384135	560.205305505228
MAP3K5	0.318024844790404	466.995202010873
IFNGR1	0.185731653428957	496.261613899957
PERP	9.28860240886985	748.324366477514
PLAGL1	83.5693177875266	389.038164522478
SOD2	0.496177024613004	546.828645075702
TCP1	3.44013462940939	670.447334409376
T	449.070415255922	9.24147101356736
SP4	2.17911693920588	489.299976440765
NPY	428.883935404217	8.87594504209088
ADCYAP1R1	429.197434622965	0.268769780341033
EGFR	0.946130545106844	578.146295990744
ELN	376.673921959771	125.482792268942
HSPB1	34.4338654641239	790.331442073618
ZP3	425.330947760907	15.7724244871473
TAC1	267.098473411849	0.384345686921612
EPO	442.42502348064	6.62861756892515
SERPINE1	15.6030727632148	500.484612094604
PRKAR2B	132.692767406178	234.588127776239
CAV1	12.2083469714196	618.055844950926
PTPRZ1	1.06156579169362	422.370375519234
SND1	1.90234754870977	560.027631455356
LEP	344.877792169855	1.57054387907968
CASP2	5.82992756672825	562.996843721714
NOS3	364.070777273537	88.9862190212302
INSIG1	9.08254234217724	445.514542957534
EN2	341.890383406935	99.6074764186626
ACTB	307.189853110151	519.364350910266
EIF2AK1	0.492036687249092	572.903065477766
TWIST1	267.797933186016	203.929941331965
CYCS	287.5036307505	184.181733461227
HOXA1	243.948243879489	142.49555456774
HOXA5	313.21070692721	89.1048622297482
HOXA11	316.953553508872	0.250265550996302
SFRP4	196.043047759363	171.406431104429
GLI3	2.63160476626488	424.384696402349
PGAM2	414.334791395975	9.08814327542906
CAMK2B	397.517820603086	2.87950237680885
IGFBP3	3.06902845602362	556.352584941721
GRB10	85.4128612612252	389.355192545159
CYP51A1	78.3628496092655	336.487003485862
CDK6	2.40786231319292	493.813778404658
CALCR	309.142392735395	0.140147122898377
TFPI2	304.041007433955	3.30929956976497
DLX5	203.252153032932	188.504876613137
ACHE	349.656405588311	28.5346191150231
AKR1B1	5.70998036793172	496.551498981893
EZH2	0.350797344766868	492.392331368282
CDK5	2.30098120353299	450.807070458957
MYOM2	372.336113338417	0.925559110817175
MSRA	211.030257685441	233.312887769278
GATA4	414.97292047036	4.91777287950193
FDFT1	2.97616456824244	627.391415847048
LPL	346.149337342293	27.5504398170206
TNFRSF10C	338.676000976957	2.78078041987651
WRN	0.178497808131757	430.968029485723
IKBKB	9.71277333446055	502.836743478691
LYN	1.00277152177569	546.769210449181
E2F5	43.5471479550653	338.314001198336
NOV	252.190158852877	213.078520976726
LY6E	5.10080232918974	579.622237485722
CYC1	1.95956236883793	560.245382300069
TNFRSF10B	0.576467364986312	481.096470015416
PBK	0.574244418238229	335.16847297563
DUSP4	179.134056666892	229.55622077106
PLAT	4.41700376567191	519.464994936358
CEBPD	2.34057366895021	603.648342112153
SNAI2	1.42481078633807	673.110035775707
OPRK1	357.485881951596	1.63881039198442
MOS	287.660420604302	12.1050421418388
PENK	398.287495446951	1.11527881064122
ASPH	0.646963924620955	521.212507167774
GGH	0.506172401017668	376.364459766702
CYP7B1	6.694459320157	442.348675621062
CRH	289.651229338808	0.127551593415151
COPS5	0.781633648565936	378.756130399541
IL7	209.314900832156	161.30583394248
CALB1	265.296561547247	81.1986833071509
TP53INP1	0.604954474230721	533.466837778788
STK3	0.0602526529499607	424.75237237867
COX6C	0.158594336368687	528.1305084332
ABRA	349.206517337657	0.32003031840233
ANGPT1	257.612059403287	11.0865658892541
TRPS1	0.519654409805682	525.545130411773
TNFRSF11B	190.021659593096	138.582849012917
ZHX1	11.1977160095138	464.422560775262
FBXO32	0.550114262139211	455.042490454985
NDRG1	2.29542882508908	744.807452202839
PTK2	0.146825502484358	499.560255556146
DMRT1	359.297628689368	0.406944186087142
MTAP	122.089511601338	293.218297597885
GALT	43.5122230076472	392.387261448018
NTRK2	153.299890916778	305.059162599795
GSN	3.6422200712121	578.570705769543
FPGS	17.1753351450222	493.831581127259
DNM1	43.5432331769215	409.120643991798
ABL1	2.33465370017073	508.28652673714
GFI1B	447.28065168121	1.15330493302884
DBH	411.162139597897	2.23156206858587
GRIN1	253.828488240773	100.119143122799
IFNB1	235.90132178415	0.0669215962432065
CDKN2A	41.9405022485384	407.471127714326
CDKN2B	34.75515718195	463.18442161756
B4GALT1	269.304323305012	32.1072165387053
CNTFR	418.520520910822	6.39641369786081
YBX1	186.469751333443	69.3722065728742
ALDH1A1	268.790694403051	166.292740971936
NFIL3	0.824962394944126	357.740827397923
ROR2	217.390085711024	212.466329375969
FANCC	8.95929632193548	375.045169287881
ABCA1	0.583999734238722	474.789587731803
KLF4	2.4085101241944	489.488277207569
AMBP	391.379512551672	0.171954373031434
TNC	1.29460409367216	571.222649216522
NR5A1	395.795271210431	2.15545982835701
HSPA5	1.0884742140923	688.549372245127
PTGES	206.434467376197	311.152279326509
TTF1	2.23374244656603	295.509735057358
LHX3	334.996926396275	110.893395635078
EDF1	4.89776905258355	577.304877055081
ABCA2	85.7719976353981	373.253394161151
PFKFB3	0.695521571718191	529.253470736888
GATA3	377.270351340952	44.2948023899907
VIM	6.36251032779981	657.915630302442
PTF1A	324.355629247256	135.935334903243
CREM	100.01149471746	194.196267248213
RET	365.889520685688	19.4680257165488
ALOX5	2.68808938336321	495.229774649418
NCOA4	1.45469731241977	566.797959190651
DKK1	100.751651567568	293.472205308984
TFAM	1.31079305469307	454.399867299125
SIRT1	0.589357713944265	395.594051730207
PLAU	52.0989720038541	490.520349672422
SNCG	326.176314023639	106.73679392449
PAPSS2	24.964255243151	431.242493564054
PTEN	51.1732103851247	573.189686972192
FAS	1.52935422304403	461.639561486152
HHEX	255.045225402769	102.262487390401
SCD	2.1958064303217	568.996929564474
PAX2	434.457465995179	1.25130839436329
NFKB2	5.05019261433141	503.110359736047
MXI1	60.401900787873	405.827339189887
PDCD4	0.688281195855811	478.674888134927
CASP7	13.7283475232474	454.649329795151
ADRB1	426.55359175303	26.1849030050834
SLC18A2	258.586214301384	91.9143318269275
EMX2	306.564098555282	30.4399115206266
UTF1	290.036516373004	213.067785709059
CYP2E1	321.072380314	100.434479643878
ITGB1	0.32477516366103	582.302684669999
NRP1	9.86391938664305	493.409486043364
CXCL12	274.128225835022	179.692434192598
EGR2	93.8353891091337	376.076200605533
NEUROG3	405.377934562708	3.53426478095066
PSAP	6.90993514508002	682.212725138051
NDST2	12.1084279930301	498.395129690008
PPP1R3C	435.227722340651	2.98597630400353
RBP4	294.860108285917	70.6859183984508
GOT1	2.09652505690347	555.898861148964
CYP17A1	379.205373937509	1.066649342724
GPAM	68.0084265692624	322.795315351798
PRDX3	0.150200597750375	421.641148652829
TALDO1	3.71254216481926	598.65912805555
ILK	0.776010183285885	528.362816179448
WEE1	1.11636116303488	501.944083280653
ARNTL	0.113015855428211	402.108436683812
MYOD1	236.339703460726	149.112246460498
LDHA	33.9992558985237	822.189206495071
SLC6A5	349.985388318892	0.0986986339875483
HIPK3	0.315662158689828	526.119044364439
CAT	2.1574075429855	544.111156033884
CD44	5.07709328743924	702.558524169123
MAPK8IP1	291.779604540914	146.555395919508
DDB2	2.84457786658546	504.736068431351
FADS2	1.02061194617501	510.808358832317
SCGB2A1	362.434270435588	0.164144356525844
COX8A	27.7577540701181	620.848413837492
TM7SF2	285.674608181765	187.216379617507
POLA2	1.12998174441806	437.817965393955
AIP	47.494099686021	382.003335973568
GSTP1	9.23755270155748	781.36592382437
TCIRG1	15.1419279539119	566.407791171525
LRP5	16.3310832085562	458.947008682473
CCND1	201.929931133426	297.8605496579
INPPL1	33.0376328667528	455.976601934504
ACAT1	4.98421868968395	368.804696274468
FDX1	119.45338006892	273.835023959364
NCAM1	391.924133382383	5.74868854696332
ZBTB16	436.840274668773	8.75738608477074
HMBS	36.2681232896963	466.049896906132
NRGN	398.699155155529	53.2247151521532
FLI1	122.422232907778	320.218287412518
BARX2	398.116762249747	105.4485177754
ST14	1.1198896607871	556.757569730158
HRAS	67.2327968284977	432.293109620414
IRF7	266.729908983982	235.438227240359
LRDD	276.425851692808	205.079132131894
CTSD	9.64122189934389	690.52622858005
IGF2	152.46033633671	319.229238282075
TH	434.210920138821	13.4429926437753
CDKN1C	241.280702136917	182.69388603937
APBB1	400.045649585558	23.9607914424998
RRAS2	300.377634208388	254.326273066966
CALCA	456.487051593609	0.106208772863458
KCNJ11	354.950215011707	0.417674425045986
BDNF	312.643743116085	2.32958916257798
WT1	401.559081296951	6.45849928351061
TRAF6	4.39453435317815	499.822024825534
CUGBP1	0.242195393553462	537.717172903569
SSRP1	0.586039991086894	520.173974855109
PRG2	400.644510019902	19.2462519568846
RCOR2	394.388153652597	30.5324866527701
SF1	3.45617979991396	597.224367827134
SYVN1	6.47627962102694	589.237138242364
RELA	5.73298713371987	550.304498613102
FOSL1	260.863065927647	218.266540406003
CPT1A	0.918851274893067	502.172569639801
FGF19	332.978190141371	78.0188476659409
FGF4	351.149420881765	103.798538311351
FGF3	395.647464330433	3.79973359282196
PHOX2A	248.79331429984	164.445365998207
UCP2	47.454270142635	528.46744327947
PAK1	0.556974548204278	506.966901419657
PDGFD	201.418409168446	130.350180766332
BACE1	123.87268573339	346.63885647581
H2AFX	11.1181992841244	516.291137594964
THY1	5.42069879968378	483.751459622813
HSPA8	24.7202447550084	811.330503665626
SCN3B	356.110393037688	13.954136148238
ZNF202	187.061964185586	189.28916286691
ETS1	0.504758233498916	526.167051006173
B3GAT1	399.057767982302	2.61558456887027
CCND2	1.17247238351745	538.005173021331
PTPN6	6.31627039076073	547.713395438407
CDKN1B	0.263488859284536	484.866611061198
PTPRO	284.744561868201	0.302004317426544
AQP5	367.906106095221	80.2171994442205
SMARCD1	3.01966647503074	537.837035322418
KRT18	13.1053266485645	472.688717263099
IGFBP6	394.912274425426	114.224141636687
SP1	0.879594383913595	567.182741331224
TARBP2	244.000810026717	213.576277297981
HOXC8	262.019619289671	133.728298688711
CDK2	0.685592731436203	498.470362323796
ERBB3	0.801880315314252	489.943083627728
NAB2	178.971568913968	295.947505569485
CAND1	0.400708802075262	529.824998233885
MDM2	0.407116281902234	530.582438928371
CCT2	0.225777984024009	496.882622229334
MYF6	383.227788910681	0.474786869845952
APAF1	29.9702862166213	360.001911209833
NR1H4	236.528593809994	0.0533982638863242
ATP2A2	1.45867634172365	647.528479951433
CABP1	359.489700173203	16.1766745505675
M6PR	1.38552279995963	637.872055197094
GRIN2B	341.373794766364	0.381883398733638
SOX5	306.707997598502	71.6765321707313
KRAS	1.00568383831712	435.758114042916
VDR	30.9915780858745	439.962809912982
RARG	4.80537312417998	511.108554049696
ITGA5	1.54767589389643	540.76325600515
DDIT3	113.370189936748	279.735573098703
CDK4	1.09923883461837	606.788531580789
KITLG	0.338132762584401	367.851318988836
NR2C1	0.152002750878657	379.764837503916
CRY1	1.89457693264684	363.013617406882
CMKLR1	247.285233217957	152.653669258225
HRK	292.947724667446	280.899912932103
NOS1	369.06545425841	9.46801859628048
DIABLO	0.295628434803171	479.636820066901
SCARB1	218.064640867366	232.399659349936
BRCA2	1.06641186552658	314.169464177969
CCNA1	338.617947454233	1.15642257708077
RB1	0.155721707182783	539.067847849804
KLF5	16.2104141246983	648.282278314988
GAS6	8.30958454178192	476.871436473701
LATS2	84.784829078977	389.495253460108
CDX2	456.328396017526	16.6916048167939
FLT1	2.82487868909873	440.036909113361
SLC7A1	2.93942438037858	555.508605261273
TPT1	0.589308893811881	509.567709590379
ATP7B	389.59590375885	0.891266089375626
EDNRB	181.154254961285	214.908676094546
POU4F1	360.060112882026	87.2372309825379
IRS2	182.115082299865	272.347393898428
MMP14	0.625744479798221	544.487287835721
SIP1	110.739153329565	167.752630474605
MGAT2	3.06285220910042	374.071501102138
HSPA2	2.64279751548873	530.292402800129
PSEN1	1.0882609153904	589.048521450243
FOS	1.57719851176637	586.627751430181
TSHR	265.745673105998	0.259429153514784
CHGA	333.391144657752	5.61964255270701
BDKRB2	276.196125003838	168.649091774127
RCOR1	0.240133718126	511.045142797232
MTA1	7.36663847290347	506.164941715238
TEP1	125.943365457908	354.405615403297
NRL	366.48733046872	49.8084635390674
ADCY4	277.819481863889	193.633570535332
NFKBIA	0.399052954959846	628.821511327163
FOXA1	3.56969852794306	494.772245755968
BMP4	183.469195329538	188.979143304812
GCH1	13.4344825090958	377.005863696559
DIO2	101.528337069343	314.689213697575
FBLN5	64.3747054741577	424.69659401097
GSC	296.275963792134	135.116264235536
TCL1A	403.507338990067	0.199465370023161
RAGE	202.901672730505	176.313652789328
CKB	5.55617136520557	449.82792538192
KLF13	7.88172393821746	549.382311789545
THBS1	0.172015083042696	580.502832634299
B2M	2.40031640001169	663.663026754077
TMOD3	3.15156513608495	549.391427909648
LIPC	274.369762129091	1.16046602093295
TPM1	0.295838346558471	520.651082280914
RAB11A	18.3349938540377	571.07133686959
CRABP1	229.209241074242	143.288371361222
ISG20	244.695890256808	198.30236047052
IQGAP1	2.17736029311459	659.480096942506
IGF1R	0.658314240445021	478.39983556415
BMF	372.101873600413	50.3834509642871
ONECUT1	358.103027262226	113.425164485856
RORA	10.1101083958743	478.612249203076
HCN4	351.817776580242	41.5939768465658
CYP1A1	346.112196666236	0.134061457603714
COX5A	8.38300621873642	652.446249129885
NTRK3	385.44657101666	1.82842860284636
ANPEP	66.2074522759858	396.600898492542
PCSK6	274.246914140147	180.641350713385
SULT1A1	206.866579750432	190.053971242555
SCNN1B	311.620407765987	175.983162015061
PLK1	2.48798450636598	548.727348671033
IL4R	5.11808590952698	536.644726915859
LAT	333.450080331358	144.817069022651
MAZ	3.58017544063469	510.012955256297
ZNF267	0.0756907064948264	417.602929750131
RBL2	0.233224537095597	449.140069741014
MMP2	1.78548245837537	551.052472793099
MT1A	310.758246731683	211.457550315978
CETP	354.484350920271	0.573861429260331
CX3CL1	281.737866072389	188.201858019824
CKLF	0.247348995986961	405.353264658895
CES2	86.6425055270249	441.209311217121
CDH1	1.40076423175689	598.540943613707
IRF8	46.5336132013286	435.813833348315
FOXF1	265.164197966256	203.933043465821
MC1R	381.1865900103	97.1791438497427
CLCN7	59.4904916368202	455.450525133113
IGFALS	471.216742707643	3.10338818165601
PKD1	218.947586601566	261.525955385666
GRIN2A	377.282291240752	1.03490825678944
SOCS1	149.513498473203	321.767263045101
MYH11	237.072327479583	200.418563276668
PRSS8	47.7367739047231	467.556799913812
PYCARD	5.62909266211971	507.633014076731
COX4NB	23.3499904874752	412.499739873032
CYBA	214.574594508903	245.551571429349
APRT	216.182396460494	296.365372284906
ALOX12	397.733520733905	38.0036962273364
SLC2A4	388.066838071263	4.80702425924787
CD68	104.756562734567	535.486727857029
SHBG	424.627720355822	0.770554157734654
MAP2K4	0.98335670165334	465.635968170702
TRAF4	117.127900427338	412.469224524652
ERBB2	14.8679450304354	537.378253466372
IGFBP4	42.0013867533544	620.848035442181
MAPT	377.529260949241	0.998924951497593
ITGB3	202.074942041974	206.452024945443
ABCC3	227.17437136682	265.724395496992
HLF	335.738848538471	123.058740693397
TBX2	230.172199009745	213.310456955648
ACE	318.981225459071	65.1676743674279
PRKCA	2.5249780208434	431.362049446404
KCNJ2	218.38689159193	205.3207002599
SOX9	175.090849269976	344.223565628206
SSTR2	397.135416671359	6.84627031183047
SLC9A3R1	44.8337361279485	609.435629373941
AANAT	386.060595910119	0.844541340533154
GAA	63.9838071163	427.891398309701
ATP2A3	241.663002519286	254.655407169223
ALOX15	320.389709958392	48.9825629931087
CLDN7	1.9658059934106	596.272420636837
TP53	0.390426515477123	519.638374199118
VAMP2	0.980208681090778	484.843647552578
AURKB	66.4903935476288	468.368016009351
PEMT	53.5660295762779	481.125863505081
SREBF1	136.920238376725	382.914635840089
ALDOC	199.449036836172	306.084453877776
SLC6A4	375.594222395088	1.78093149307279
NEUROD2	380.417046269074	3.61168151949472
NR1D1	251.816653836791	263.444107451486
HAP1	312.985400112843	111.131496628421
JUP	9.58015699110381	700.478023483687
ACLY	0.522427157919703	549.738621868911
STAT3	2.41372758572632	680.932758669423
BRCA1	1.20836299516642	347.813946987211
SOST	409.223451222065	48.1697410774475
PYY	279.781803785508	224.829498880101
GFAP	411.017731552482	2.95934877247221
HOXB1	359.401055505605	1.49011903604607
HOXB2	276.277474091992	190.268878282326
HOXB4	197.906681804014	252.549297810321
HOXB7	198.110620191181	140.905724626978
HOXB8	307.24344637991	35.9557716622103
GIP	339.073996894461	0.350866097255247
DLX3	293.85257833287	96.466240646451
COL1A1	0.951442581799637	619.405988092674
TRIM25	11.0155481786733	533.11347435012
CD79B	422.169588707106	13.0938370338471
SCN4A	359.205055785719	2.1859004997245
APOH	231.153043062136	0.425462464747378
ACOX1	1.19253385958544	495.075033057306
CYGB	245.342388485149	213.694239823558
SFRS2	0.61743962738857	584.770512492142
SOCS3	33.4133474100712	434.948571817969
NPTX1	413.613335176388	15.690349186885
ACTG1	22.9469413353076	795.876994944428
STRA13	20.1581877867876	430.697930119937
FASN	91.6444920132441	418.669829491817
TYMS	20.5465411472345	465.33019707845
ADCYAP1	336.786009056384	36.2104406095873
GNAL	94.1438735512154	334.235280754608
PMAIP1	0.669037046548593	456.277246611302
SERPINB5	0.888276960603978	526.464768034784
NFATC1	191.452630412908	290.538128036274
LAMA1	366.24737152219	10.7212519550728
MC2R	232.786691366786	6.28530288514303
DSC3	1.57110169351511	642.068971891635
IER3IP1	0.9241359992007	498.698439753365
SMAD7	184.864684906393	249.778563008957
TCF4	2.68896765469187	565.640203419031
RAX	406.974607327999	22.7262577611994
BCL2	193.770813865519	233.485867223385
CD226	239.178120677969	96.9795721309673
FBXO15	273.408539873234	0.508467994182327
MBP	202.218113885833	262.023721927766
BSG	33.8708927217505	578.029559522085
HCN2	236.009728630332	156.130806283379
PTBP1	4.93403198604654	683.935015833709
CFD	213.044240871488	262.663196737189
KISS1R	388.817794472917	68.2076860673762
GPX4	2.17295754084632	595.652874970102
GADD45B	160.162923032513	345.876282999483
EBI3	358.588865611286	21.3659823430765
ICAM1	1.73400076959245	523.603013312316
SMARCA4	0.90338273083659	519.734366544842
LDLR	1.99759020428662	606.98397208703
CNN1	326.998710763459	69.7259819027847
JUNB	3.80649819325361	613.854972163694
CALR	14.2309093168858	753.220180781113
SLC5A5	399.699563830717	1.12506197838114
CCNE1	118.760550274247	295.864535746114
USF2	23.6712511611492	539.1102117564
HAMP	504.019163270321	2.46692435852071
CAPNS1	17.7624248511167	632.716727477296
MRPS12	16.4828587464984	423.733403361197
CIC	210.904736012068	269.126917765157
BCL3	203.834864601056	353.220823850962
RELB	157.580476776349	303.929247476837
FOSB	26.9769383469895	506.936911396381
FOXA3	339.545444604638	14.6363214471934
HIF3A	395.052359364594	3.35297818036821
FCGRT	183.732367126271	300.940725335839
ATF5	314.086689592011	121.378690997411
NR1H2	1.20716567540491	478.524262617934
TBXA2R	417.157294139054	4.88685630234153
SEMA6B	318.089228941657	135.799819174852
TICAM1	263.934343938453	241.991070178422
INSR	3.01553127033686	450.838569924068
FCER2	412.336441841465	4.56264773710478
DNMT1	0.711070657464975	545.898228635667
DNASE2	2.18252164821639	517.299441199516
KLF1	421.667747348546	22.1259043803168
DNAJB1	0.689361989464543	599.702029126249
INSL3	424.772473749793	0.867997670013555
JAK3	216.755701661877	247.566693711678
JUND	6.03865025240982	528.732216771442
COMP	260.78917902934	167.892241752378
CEBPA	8.20266264667089	416.678337849869
AKT2	4.75688805297106	560.724216405947
TGFB1	1.48618254839496	498.267152829904
SIX5	355.703685024319	100.92470994344
BBC3	353.339767894937	137.474653407663
RRAS	6.85682507407288	581.153073315802
TNNI3	347.575866490101	12.7317338996486
IL11	443.470645070159	38.4421483419414
PEG3	378.629225706203	0.817077439600457
OXT	385.398291051774	70.1547902153758
PRNP	2.13099626376223	668.640730693393
PLCB1	13.0207803298473	417.891927302719
PCSK2	362.306985933465	0.584993315804463
HCK	222.906422352	263.217515896632
DNMT3B	299.784998810759	94.2118784936203
PLCG1	3.05377686103971	523.064167931098
MYBL2	5.7843941371853	519.022116743637
MMP9	102.927534912741	433.974747761167
CD40	131.593976544904	253.790359861697
CEBPB	0.84244078104716	539.873202261225
PTPN1	0.989928535655229	516.185832954634
TFAP2C	0.463097276880845	442.580292535182
GNAS	16.7140428078043	613.311820467615
ADRA1D	358.049495382315	29.7382761133061
PCNA	0.367185996852621	519.939324361083
PAK7	346.859776105559	1.64196355387926
JAG1	3.33100090068309	616.560709765949
OVOL2	166.804176168119	267.479183340364
THBD	51.1402302478589	493.700683121249
E2F1	185.717104066397	294.77359062979
RBL1	0.177486458351892	409.810416159198
MAFB	20.9369495855064	461.924909826804
ADA	80.8081055635313	445.289760899117
SDC4	1.59776251718398	590.721634512928
B4GALT5	1.60487477406162	590.332910419589
CYP24A1	91.5326740745829	275.500019015421
BMP7	12.8744890106408	445.09826479386
GABPA	2.92348179324454	519.584535048114
IFNGR2	1.4865350194175	575.619602259411
SIM2	210.463769587669	248.029054883754
ETS2	0.413502396968906	581.57212166857
FAM3B	233.101730029162	156.30644181015
CRYAA	454.072600212493	14.2162799576442
APP	1.43836490383928	667.41011692162
ADAMTS1	66.2636061680009	374.232885044381
CCT8	24.5135766091457	391.097269866538
HMGN1	467.73342833185	22.8265881635678
TFF3	379.247369150534	5.75547746658301
TFF2	347.141030603507	7.29399552836304
CBS	114.415206043894	321.962051598091
SLC19A1	265.722384449881	220.379181361909
USP18	186.288802915938	324.135974268585
MIF	19.5765221020244	617.349231299502
DRG1	0.189248616555863	483.071349226439
TIMP3	171.152584247069	407.779369526124
HMOX1	183.822732508059	301.724233707706
APOBEC3G	24.7752765447178	448.040833842739
ADSL	4.13873990820384	494.331970202857
SREBF2	5.60175153576594	543.078217471966
BIK	215.105484676653	186.13378966013
PPARA	60.1632648236233	399.78111523757
MOV10L1	304.923989664622	0.875300620836658
SLC25A1	3.79399538803408	514.745585795157
OSM	317.41215575432	54.0808974304311
PDGFB	134.817567969876	253.683000133158
CERK	19.0889854517697	513.433841179941
MLC1	441.718225172256	4.71621826302737
GK	13.3524661894287	466.954018357861
MAOA	60.9574323553629	394.544391585802
AR	371.860538503899	9.2912223815436
EDA	314.676034338815	11.4095499119892
PGK1	115.86415921307	680.645181378138
RPL10	416.862446016229	0.156418320240591
NR0B1	321.743111116824	0.611385348089468
DMD	219.497016209141	87.9856105630383
ELK1	147.693716582935	360.849502240501
RPSA	403.331412880731	0.166310066186757
ESX1	326.595711731924	1.45852051402563
TSC22D3	6.47945117264564	547.794103401693
ELF4	0.435589499694824	479.42878410569
GPC3	251.130159424191	168.854753089301
SOX3	286.734658009578	174.754969591461
L1CAM	363.044175915125	42.093609359051
IRAK1	84.9105678693392	426.239628516373
G6PD	6.56590193279643	549.43917169315
ADRB3	414.261068065456	0.174564943212449
WNT7B	13.426964129092	357.883650148754
