# Supplementary material for: Preferential Activation of the Hedgehog Pathway by Epigenetic Modulations in HPV Negative HNSCC Identified with Meta-Pathway Analysis
Source: PLoS One. 2013 Nov 4;8(11):e78127. doi: 10.1371/journal.pone.0078127 (PMC3817178; doi:10.1371/journal.pone.0078127)
Supplement: Methods S1 — R code. ZIP archive containing R code used to for the analysis in this manuscript. The README file in the archive describes each of the files contained therein. To fully reproduce the results, the scripts should be run in the following order (1) Preprocessing.R, (2) RunMEGAPSReplicateThreshold.R, and (3) Postprocessing.R. Note that the CoGAPS analysis and associated gene set statistics are stochastic algorithms, so results may differ slightly from values reported here though qualitative results will remain unchanged. (ZIP) [file pone.0078127.s009.zip › CodeArchive_S1/GAPS/ExprsTRUE.MethFALSE/NormalTRUE.HPVPosTRUE.HPVNegTRUE/nP2.nIter50000000.SigE0.10/AResults0.9662953622.Diagnostics.txt]

Diagnostics for A created at Mon Jun 11 12:47:03 2012


number of genes: 892
number of samples: 69
number of patterns: 2
number of burn in steps: 1e+08

Initial chi^2: 6.1548e+06

Iter	Burn In	T	chi^2	number of atoms
0	1	2e-08	1.24792e+08	1
1000000	1	0.02	97479.6	956
2000000	1	0.04	68707.5	968
3000000	1	0.06	59139	1001
4000000	1	0.08	57557.8	994
5000000	1	0.1	53711.5	995
6000000	1	0.12	51914.5	998
7000000	1	0.14	51096.3	1018
8000000	1	0.16	50409.3	997
9000000	1	0.18	49379	1023
10000000	1	0.2	49393.9	1031
11000000	1	0.22	48193	1020
12000000	1	0.24	48000	1033
13000000	1	0.26	47953.6	1028
14000000	1	0.28	47569.6	1031
15000000	1	0.3	47249.3	1034
16000000	1	0.32	47200.5	1034
17000000	1	0.34	47029.2	1041
18000000	1	0.36	46977.6	1029
19000000	1	0.38	46592	1036
20000000	1	0.4	46451.2	1046
21000000	1	0.42	46617.3	1037
22000000	1	0.44	46273.4	1047
23000000	1	0.46	43703.6	1117
24000000	1	0.48	43327.5	1136
25000000	1	0.5	42855.5	1142
26000000	1	0.52	42799.8	1162
27000000	1	0.54	42332	1193
28000000	1	0.56	42466.9	1151
29000000	1	0.58	42237.9	1167
30000000	1	0.6	42350.2	1214
31000000	1	0.62	42155.8	1187
32000000	1	0.64	41969.2	1202
33000000	1	0.66	41527.6	1226
34000000	1	0.68	41708.3	1227
35000000	1	0.7	40987.1	1261
36000000	1	0.72	37448	1438
37000000	1	0.74	34635	1587
38000000	1	0.76	34042	1638
39000000	1	0.78	33882.8	1638
40000000	1	0.8	33576.6	1339
41000000	1	0.82	33603.9	1368
42000000	1	0.84	33487	1342
43000000	1	0.86	33640.5	1353
44000000	1	0.88	33442.1	1343
45000000	1	0.9	33280.4	1358
46000000	1	0.92	33311.3	1322
47000000	1	0.94	33161.5	1373
48000000	1	0.96	33367.5	1356
49000000	1	0.98	33081.3	1394
50000000	1	1	32898.2	1396
51000000	1	1	33008.9	1368
52000000	1	1	32979.2	1393
53000000	1	1	32949.2	1432
54000000	1	1	32936.8	1408
55000000	1	1	33031.3	1386
56000000	1	1	32872.1	1422
57000000	1	1	33059.1	1374
58000000	1	1	33125	1398
59000000	1	1	32977.7	1434
60000000	1	1	32944	1407
61000000	1	1	33181.5	1375
62000000	1	1	32962.3	1426
63000000	1	1	33034.9	1428
64000000	1	1	33063.9	1408
65000000	1	1	33086.5	1392
66000000	1	1	32916.2	1422
67000000	1	1	32998.5	1404
68000000	1	1	32922	1421
69000000	1	1	32978.2	1405
70000000	1	1	32859.9	1422
71000000	1	1	33003.6	1395
72000000	1	1	33002.2	1403
73000000	1	1	33054	1414
74000000	1	1	32958.4	1385
75000000	1	1	32945.6	1455
76000000	1	1	33186.3	1402
77000000	1	1	33111.1	1424
78000000	1	1	32918.3	1410
79000000	1	1	32938.9	1420
80000000	1	1	32869.4	1414
81000000	1	1	33083.4	1391
82000000	1	1	33000	1418
83000000	1	1	32968.7	1425
84000000	1	1	32942.3	1405
85000000	1	1	32935.6	1412
86000000	1	1	33064.1	1424
87000000	1	1	32940.6	1405
88000000	1	1	33128.9	1437
89000000	1	1	33031	1404
90000000	1	1	32994.6	1387
91000000	1	1	33132.5	1396
92000000	1	1	33051.7	1375
93000000	1	1	33033.4	1404
94000000	1	1	33036.3	1421
95000000	1	1	32963.9	1432
96000000	1	1	32952.3	1385
97000000	1	1	32988.4	1404
98000000	1	1	33134.3	1420
99000000	1	1	33006.1	1440
100000000	0	1	32910.3	1463
101000000	0	1	33067.3	1457
102000000	0	1	33060.6	1422
103000000	0	1	32757.7	1446
104000000	0	1	33035.8	1447
105000000	0	1	33056.7	1433
106000000	0	1	32965.5	1459
107000000	0	1	33015.6	1396
108000000	0	1	32997.3	1428
109000000	0	1	33009.3	1420
110000000	0	1	32963.3	1409
111000000	0	1	33087	1408
112000000	0	1	33082	1407
113000000	0	1	32966.5	1420
114000000	0	1	32933.7	1391
115000000	0	1	32921.9	1444
116000000	0	1	33029.3	1391
117000000	0	1	33035.5	1379
118000000	0	1	32952.3	1359
119000000	0	1	32848	1402
120000000	0	1	33020.8	1376
121000000	0	1	33118.6	1367
122000000	0	1	32981.5	1414
123000000	0	1	33054.7	1385
124000000	0	1	32904.1	1410
125000000	0	1	32973.4	1415
126000000	0	1	33000.8	1419
127000000	0	1	33021	1426
128000000	0	1	33157.6	1444
129000000	0	1	32998.9	1454
130000000	0	1	33045.4	1415
131000000	0	1	33016.3	1408
132000000	0	1	33002.4	1422
133000000	0	1	33013	1407
134000000	0	1	32989.3	1448
135000000	0	1	32961.8	1420
136000000	0	1	32912.1	1429
137000000	0	1	32997	1413
138000000	0	1	32926.1	1391
139000000	0	1	33003.2	1414
140000000	0	1	33098.1	1422
141000000	0	1	33097	1420
142000000	0	1	33031.3	1405
143000000	0	1	33057.8	1415
144000000	0	1	32989.7	1429
145000000	0	1	33210.2	1400
146000000	0	1	33181.6	1395
147000000	0	1	32942	1411
148000000	0	1	32901.4	1434
149000000	0	1	32981.8	1440


Summary
<number of atoms> 1416.58 <chi^2>: 33005.69 ; chi^2 of mean: 31416.2884894712
