# Supplementary material for: Preferential Activation of the Hedgehog Pathway by Epigenetic Modulations in HPV Negative HNSCC Identified with Meta-Pathway Analysis
Source: PLoS One. 2013 Nov 4;8(11):e78127. doi: 10.1371/journal.pone.0078127 (PMC3817178; doi:10.1371/journal.pone.0078127)
Supplement: Methods S1 — R code. ZIP archive containing R code used to for the analysis in this manuscript. The README file in the archive describes each of the files contained therein. To fully reproduce the results, the scripts should be run in the following order (1) Preprocessing.R, (2) RunMEGAPSReplicateThreshold.R, and (3) Postprocessing.R. Note that the CoGAPS analysis and associated gene set statistics are stochastic algorithms, so results may differ slightly from values reported here though qualitative results will remain unchanged. (ZIP) [file pone.0078127.s009.zip › CodeArchive_S1/GAPS/ExprsTRUE.MethFALSE/NormalTRUE.HPVPosTRUE.HPVNegTRUE/nP2.nIter50000000.SigE0.10/Asd.0.9662953622.txt]

V1	V2
TP73	56.3779196904238	56.1897757531326
DFFB	62.0338443278243	61.6894490757178
AGTRAP	62.171620422408	62.4711277908959
MFN2	17.3595131891452	18.5904869157916
TNFRSF1B	55.6179747616378	55.5079214751237
PDPN	65.4252553998114	65.5617684467619
PADI3	66.5627110098286	66.177958501164
EPHA8	31.8606074239779	31.2720936187573
LIN28	4.98376020920261	0.963690710107298
SFN	74.1652313725094	74.7948432399084
OPRD1	53.8540548274878	53.3703740290326
LCK	68.4090186020053	67.9367633862219
EIF2C1	7.52449963796162	9.90848462832302
RLF	4.87690789034397	7.67565003661522
KCNQ4	61.9861065947149	61.490825516771
CDKN2C	52.4373711816313	52.2846417816747
SCP2	11.8655631930984	13.2912646742928
PCSK9	34.5950778394034	33.9636813901462
ROR1	55.2135815157006	55.0001322736415
IL12RB2	40.0898373479213	39.9688744912178
GADD45A	33.5561739728249	33.9669085612899
CTH	40.2553500989688	40.0927854497743
ACADM	9.09482980619546	10.946098379214
CYR61	32.4835558982925	33.1050437609157
PTBP2	4.3193429925274	7.14840753019937
CSF1	63.400958887329	63.2882637083213
ATP1A1	11.3222690926656	14.2671150396335
IVL	57.6320658553578	57.2864494453091
S100A9	33.681803993195	32.3196024707996
NPR1	22.7347260249525	22.0466317736521
IL6R	70.8786994879247	70.8986549496645
FDPS	58.1411398131626	57.8762547594879
LMNA	31.0778530274561	31.9418678696686
FCER1G	4.59749859386277	7.34028802732739
ATP1B1	36.7323310471606	37.3141307388311
IKBKE	56.2914694307069	56.1629834686427
G0S2	52.0990681016214	51.9687733911498
ATF3	62.8666733055543	62.8668387432535
MIXL1	29.7190783510615	28.9567603539198
EXO1	63.1607801904809	63.2355920915374
ENO1	68.533349343939	69.3213201205529
MTHFR	21.7003674705479	22.3404272267955
NPPB	16.3138036026848	15.3907321250001
CASP9	66.4658986302396	66.5794225765596
ECE1	4.42745647714103	8.38960037357723
WNT4	55.6247007335017	55.5501215258257
E2F2	63.7347459561759	63.3238045436704
ID3	53.7570531691064	53.8781667516116
STMN1	17.1232329804634	17.9588545126981
NR0B2	7.5883532574187	6.02896238090314
COL9A2	68.2510320082181	67.8358955635593
CLDN19	22.2210812237049	21.2509953672515
PRDX1	44.9778833655586	45.5272902352258
ORC1L	47.0564886230311	46.9102518610408
JUN	11.0128676128958	13.1526929354046
DIRAS3	53.2414929990606	52.8815118524237
TGFBR3	50.1845144208266	50.1301800727494
GFI1	61.6386028560872	61.1744055172376
PSRC1	14.5954020684463	13.619491187791
WARS2	4.97634861695248	6.82097914077085
NOTCH2	11.7693133561802	13.7907537909836
MCL1	6.18357997415049	9.94735273768281
CTSK	6.95552553441634	9.46814354924473
S100A6	5.95310105058995	1.98301354666728
ADAR	4.30694736675109	8.18434329910314
PYGO2	67.7132258233471	67.7171065964052
MUC1	57.7559386621433	57.6686445398329
NES	53.0451533836024	52.4113110696499
CRABP2	56.7010920648894	56.6451682305393
ETV3	4.6898042241179	7.8744785299225
PTGS2	25.3777137502746	26.0090531934863
MYOG	5.72860068069718	2.43199877942377
SLC30A1	55.2908194881314	55.3248794833137
PARP1	2.93051754396982	6.58788090336515
ACTA1	56.9603942648939	56.678108084838
TOMM20	8.84945016109514	9.91113863255544
FH	17.6402424309164	18.4706137514829
ID2	7.75259280084263	10.6851120387211
KCNF1	21.8065888054092	20.9949406818738
LPIN1	59.7058829063475	59.8439970095681
MYCN	56.8304402484179	56.656660054629
VSNL1	92.4125150444418	92.4154088151015
FOSL2	16.155820123875	17.7903891907189
C2orf34	46.9154977455787	47.1635185580733
EPAS1	15.4405625999423	17.1279551734266
REL	1.2353546836186	6.33947926263044
CCT7	10.7071565850425	12.8326469796226
TCF7L1	54.552381765005	54.412407628043
RPIA	45.0255717471552	45.0647763726743
MAL	8.84710291959708	5.61091287728786
SLC9A2	50.4982312240076	50.3283147881873
MERTK	19.7205636645863	20.4256914099574
SLC20A1	4.69983959351108	7.97504189349054
DDX18	10.7438193302008	11.9939545063721
INHBB	52.6142180617099	52.4240647930705
GYPC	66.1050943341398	65.8871503154532
CCNT2	1.81275328851299	6.40255657545792
GAD1	24.5416371871473	24.0493847160392
ITGA6	4.18211670450731	8.45129848588117
HOXD9	59.8050691188023	59.5665169848453
HOXD4	39.8098169334544	39.3317459202124
ITGAV	3.20933708559605	7.43047770456531
CASP8	19.3959093224341	20.2736653452896
FN1	23.8374621285959	24.7497676773965
IGFBP2	80.8956262000682	81.030897786415
IL8RB	11.8919411146234	11.0661753803872
CTDSP1	33.8100750558413	34.6135332925811
DES	64.1103410403564	63.6310606169714
INHA	4.80550616808993	2.08394579157419
PTMA	48.9176270559957	48.6275375049333
ADAM17	1.91793365209129	5.85487265699501
ODC1	2.86110060079617	7.80147066268198
APOB	3.84626793164639	1.12816805211017
ADCY3	27.9056018004842	28.587340112683
POMC	68.4704281793113	67.9723486501791
DNMT3A	77.8886452683837	77.6854531031053
CEBPZ	46.787135912992	46.6532629601217
CYP1B1	44.3617888491789	44.3216630851825
SIX2	59.4306693550465	59.1616350421387
MTIF2	18.5157118086582	19.1422299264401
CCT4	6.45972892418198	9.09374827841132
GFPT1	6.07007871345048	9.00520165239549
TGFA	62.1597408423561	62.2278898106726
TACR1	4.44132829592214	1.55028681438955
CD8A	53.2191139112088	53.0848660229284
FABP1	3.58583364923488	1.12567662718396
ADRA2B	12.2369781433512	10.8836377165182
SCTR	6.39236535242757	4.03725647348651
NR4A2	13.1810259581015	14.3197826053497
LRP2	4.03374474619498	1.16454351732743
SP3	6.00607703822803	8.82237538903507
ATF2	5.59016458798184	9.31634731005436
NFE2L2	12.0756042929223	14.3017694389389
PRKRA	15.5047580130597	16.5652442690525
NEUROD1	3.42592247043636	0.651389581145874
STAT1	4.33104184894745	8.82900086239338
HSPD1	73.731917870043	73.5812858910503
IDH1	18.5202679801189	19.7514814423412
IGFBP5	48.1314453739237	48.6176300941733
EPHA4	65.1063384102611	65.0237350665223
PAX3	5.20541095787259	3.00384112990654
SCG2	7.12707974000064	5.72960620323603
IRS1	49.1355040188761	49.0467513021229
ECEL1	54.7644881412136	54.4830762580502
GBX2	69.1475620373196	68.7650583603075
HES6	61.2919744564152	61.0105587547985
PER2	30.9469686463531	31.3906007199796
HDAC4	53.1223215196684	52.8439563431363
VHL	2.53572186052525	5.88419840503231
PPARG	50.9165336601313	50.7328715841526
NR2C2	11.6633326021565	13.5466856127812
RARB	42.2814443434041	42.1667865607916
TGFBR2	40.4262835113643	41.0063698736998
MLH1	4.62135463837519	6.93392995967587
MYD88	33.2104608670812	34.0418116623921
CTNNB1	8.13758101926866	11.4283523251339
VIPR1	51.2044577121623	50.7439591031718
TDGF1	25.8309948118066	25.6669034665712
DAG1	18.7100190038984	19.7783267908636
GNAI2	16.6607814908291	18.2499735209776
ALAS1	31.2807135326941	31.8214575177898
ADPRH	59.6813749014997	59.4565575869828
TRH	6.9187739898811	4.79660882275134
TF	7.16773289690079	5.22405167218385
CLDN18	7.28327607179197	5.13380997679107
TRPC1	36.5457590262332	36.4083467101635
AGTR1	9.1248731739768	7.92326035315395
MME	52.1422416504999	51.9945076480774
IL12A	5.6429339872955	3.39905953057027
SKIL	2.13310499060972	5.9651377968666
HES1	14.3946339838769	15.8291173094291
RAF1	8.6537721806181	10.8797951093731
THRB	45.8284507145757	45.7138886904624
TOP2B	1.47567320083029	5.64367630027001
ACAA1	50.266144840404	50.1301795929622
CCK	11.7447177135905	10.3578948680817
LTF	68.8680470839166	68.586448362282
SMARCC1	6.05422808807098	8.85166948271802
CDC25A	43.9047158763312	43.8750602128844
COL7A1	57.4968441475433	57.3733398622016
GPX1	24.0265833197739	23.2112519898635
RHOA	76.0902833227771	76.3411960514777
RASSF1	52.9509362777573	52.7828800473992
CISH	43.739154766139	43.3023855612738
FOXP1	8.82742921285994	10.9780973225906
TOMM70A	3.25747756107066	6.07577315071619
CD47	9.5754259160693	12.059744829559
ITGB5	20.5065676506191	21.5878005910489
RBP1	55.2548071363398	55.3178695048978
PLOD2	1.81956354882309	5.70616374265054
SST	7.17409312199925	5.57273353310125
BCL6	4.54943945705048	7.61938839393137
CLDN1	51.3559657225974	52.15583478295
TFRC	2.05327805902016	7.16595926436677
FGFR3	59.0563494412785	59.4118153071597
ADD1	31.7360706611264	32.365796752328
MSX1	63.1772504989608	62.8544054976553
CPEB2	31.5005412103979	31.9259607836917
SLC34A2	61.9864656581619	61.7213700208308
KLF3	9.62821252237277	12.0484533868977
PDGFRA	57.2485472873134	57.4505857659425
KIT	47.9912650111583	47.7866371634078
CCNG2	65.9833103664887	65.959071549432
ATOH1	31.0334489438283	30.5721653114005
COX7A2	3.11066197707763	5.27802686141171
NFKB1	3.09996456575516	7.08462493389285
FGF2	41.0720216867293	41.0124578918619
CCRN4L	22.0079741272958	22.768385998094
TLR2	17.170318106378	17.9003852995113
ING2	51.6401090857559	51.7081805066608
CRMP1	50.5551714400964	50.3875375044197
TLR10	18.1586792541085	17.6749119982651
RFC1	3.00306899600324	6.63255654438966
UGDH	3.16523514679231	6.8312676595702
PPAT	9.28573328082062	10.4590114412493
PF4	29.4475048792263	29.2603922930201
CXCL5	19.1132256525321	18.1401050885697
CXCL3	23.309841280103	22.7773896064871
CXCL2	46.7771725402407	46.5250744422227
HPSE	53.0966009005426	53.1443950371642
NKX6-1	30.7350759853402	30.2038714837081
ABCG2	4.98712313462577	3.12317394683584
SNCA	60.8548897491449	60.3974276985159
EIF4E	36.1707965460058	36.1786834066198
ADH5	68.5719705501441	68.4477483875664
LEF1	50.3095631333132	50.6308853953043
CASP6	10.5549333277256	11.3547423959574
PITX2	54.6503891588483	54.2232572120808
NEUROG2	10.8220912852214	9.82793519528336
CCNA2	8.24027181448299	10.36030551723
CLGN	26.1993222331476	26.0346729636497
UCP1	4.24992335641233	1.82862574396099
PDGFC	42.0007284619612	41.9837873352457
HAND2	52.8860278628105	52.65571165217
ACSL1	6.14320423002613	8.68776362447744
CCT5	2.53660273059613	7.1797783688964
SUB1	3.60528135348031	5.80048074295478
SKP2	6.11583528946624	9.33531814511695
GHR	49.9109825789226	49.7856414282262
CCNB1	6.98982580047251	9.03172955583618
HMGCR	3.34279359140772	6.77968360073061
F2R	11.5362631533393	12.7378775029881
AGGF1	43.4758788752956	43.7317305276776
RASA1	5.18246025645994	7.75742256313466
APC	3.61409080927254	5.8668754449165
TCF7	69.8383197440604	69.5136473811083
EGR1	16.7808617237576	18.4660393674511
ADRB2	69.1868081228576	68.775417371007
ADRA1B	63.0891039117181	62.5541866113109
PTTG1	35.5209296104014	36.0533789755406
GABRG2	3.56249989069624	0.848859511939902
CCNG1	6.50683083666623	9.15320533214613
NPM1	19.7777068968324	19.4541247740446
FGFR4	21.2767738701813	20.5154247667068
SLC9A3	51.3734139958508	50.9703735168161
TERT	33.8956204887779	33.4067582872969
SLC6A3	7.18427449461362	4.89427209820936
DAP	16.1925914848452	17.5736577629215
HMGCS1	8.68660504945432	10.7658399914134
IL6ST	4.84535253834484	8.20273873130508
FOXD1	48.8304846489602	48.7156267081471
MEF2C	71.8528671833584	71.7228302234194
PCSK1	6.04573412564736	4.71725353845861
LOX	9.13073533910003	10.5765314444887
IRF1	8.07820295912136	9.91428977230329
PPP2CA	9.71437510133239	12.1770626919226
HBEGF	88.5581077428245	88.4756594714752
TAF7	5.09244667238923	7.01892002920952
HTR4	4.58842335199814	1.51781404238149
CSNK1A1	3.56430122442296	7.64524680241259
PDGFRB	39.631937211867	40.1618656963159
CD74	35.5084777734138	36.5174908737367
SPARC	16.6227311450285	18.7156535275308
HAND1	6.46900431570102	4.22267938412684
DUSP1	13.3485117258234	15.793526491252
NKX2-5	51.4253750675712	50.9157393528069
DRD1	5.51311436873623	3.37186119659024
GRM6	8.57778400005589	7.03347707984723
IRF4	55.4480341552615	55.3157005310597
FOXC1	56.8365198952281	56.8110170556368
NQO2	7.32632828331257	9.35811175925218
EDN1	48.9753603035886	48.9931682227918
ID4	53.7947149626592	53.7038104967355
E2F3	57.5618903861767	57.7290215657002
MOG	4.35760880660895	1.11483211907258
C6orf134	49.3834701834565	49.3334451922482
LTA	6.94435727060422	4.5476860618023
TNF	30.4080681134147	29.9546033806623
HSPA1A	12.6588492079348	14.9565490334357
CYP21A2	5.66964478908937	2.93666687672003
PSMB9	11.7586257130145	13.7691179153192
HSD17B8	50.0423529797729	49.8571211367482
CDKN1A	28.5712431676421	29.3373265300709
PIM1	83.5879124820725	83.6516196981899
SRF	25.1961237629743	26.208222525952
PNRC1	94.5385350743884	94.5989446875207
POU3F2	66.7366733242519	66.3691970185399
PRDM1	61.099975107274	61.3709628750595
MARCKS	41.7810276281568	42.3778707457598
HSF2	54.2958454437264	54.3375405627331
HEY2	51.6227612059777	51.2031153099616
MYB	17.8528798580646	18.5547887638143
TNFAIP3	3.99885578748513	7.93788114942253
ULBP1	6.53396865663548	4.50769474429002
ESR1	33.0806695511529	32.525329938929
ACAT2	56.7915367874959	56.9207030399131
IGF2R	9.00031601921626	11.1616518960596
TBP	21.9359219072719	22.7984835975813
SERPINB9	18.5399479782817	19.4916859097592
TFAP2A	8.13380820638352	10.7728415327976
ATXN1	21.642086704932	22.4665561905093
DEK	2.42234450158105	6.69778137066832
HIST1H1T	10.9129036288917	10.1432375714642
HIST1H2AM	48.3761235328395	48.4482418030093
GABBR1	27.5909130916782	28.3250705406231
FLOT1	11.0874644081091	12.7421921699604
HLA-B	27.9327778955936	29.8477485734363
BAT1	78.2070568152547	78.2814377496314
COL11A2	8.77218012847552	6.90079575953301
TAPBP	11.2817378538782	13.9297372296031
KCNK5	21.0477288617605	20.2514738935996
PLA2G7	17.6451264324829	18.4937932618556
PKHD1	4.09873603120643	1.01813115141538
ELOVL5	7.71333132577884	11.0495094092859
EPHA7	8.07723252460768	7.18259151849566
OSTM1	13.4265831745636	14.5295778114923
SESN1	43.3361161324302	43.4374724695007
CTGF	5.62166853406581	8.85012750975259
MAP3K5	3.35193586141622	6.52356534342386
IFNGR1	2.09834321926641	6.29730096042648
PERP	35.1191696813058	36.260987777003
PLAGL1	76.1350675437616	76.1706679112144
SOD2	4.55271728272927	8.12607827530626
TCP1	18.3738451988327	20.0829354081584
T	27.8067949716769	27.1136228708322
SP4	12.8663694684765	14.2041230571905
NPY	27.8439291730581	27.2048174189527
ADCYAP1R1	5.84325572258159	2.7508032036214
EGFR	7.89276302240432	10.5640416429461
ELN	79.9808395743594	79.6504785726466
HSPB1	76.8256227287217	77.3311960271771
ZP3	36.5336887585816	36.0080398030094
TAC1	4.4748647986809	3.09990255930795
EPO	23.6468546272192	22.917050645659
SERPINE1	40.4130013496061	40.9662207745116
PRKAR2B	45.0649351038582	45.1385250945258
CAV1	37.5258473049286	38.3888748670677
PTPRZ1	7.37027646154916	9.08796910350688
SND1	11.5704095407424	13.4931466571264
LEP	9.75129925584127	8.72210193947916
CASP2	23.5606947236372	24.6116761877116
NOS3	70.7928440292183	70.376931883566
INSIG1	28.1623768674244	28.7056797516979
EN2	69.9832250892184	69.6171246547052
ACTB	104.230205997306	104.027198150802
EIF2AK1	4.39990743278125	8.1994836223447
TWIST1	55.0332063898264	54.8927758584974
CYCS	59.0850079028521	58.8227123753968
HOXA1	45.9736244578717	45.8254334381416
HOXA5	59.2923556905269	59.057102201178
HOXA11	4.57383869201918	2.49981574752101
SFRP4	44.6867460840084	44.4986582301181
GLI3	12.3960678546941	13.537103363017
PGAM2	26.900532701425	26.3093756782186
CAMK2B	13.6910427194418	12.6458691190468
IGFBP3	15.7361140187114	17.2572808747183
GRB10	75.702942161026	75.7322055085714
CYP51A1	66.0528988621885	66.0054417267844
CDK6	12.046647011429	13.4902219443144
CALCR	4.04496519429057	1.54892604775217
TFPI2	13.2139139829276	12.6040168840542
DLX5	47.9748032351534	47.8562866943887
ACHE	44.2333923659575	43.8877065566075
AKR1B1	21.3890807349849	22.2460846511634
EZH2	3.97567504391896	7.2398878431184
CDK5	12.2975541060681	13.4812219206951
MYOM2	7.46850581347255	5.94849137061845
MSRA	56.2339419442186	56.054460200298
GATA4	19.568991055946	18.7996002742569
FDFT1	16.6875389173729	18.4418688227519
LPL	45.0701463953545	44.6532090859944
TNFRSF10C	12.8396539084478	12.0546752102724
WRN	2.19851795141323	5.61362131188207
IKBKB	30.5150533813781	31.1260033364293
LYN	7.9967417099424	10.5289575702701
E2F5	54.3048489315238	54.4662041108427
NOV	51.6456187715326	51.5434406371897
LY6E	23.2158089295559	24.422653201042
CYC1	11.8925762362459	13.6964080975866
TNFRSF10B	5.15079810799525	7.8754226911528
PBK	4.47799840824503	6.04608870338594
DUSP4	48.4480994458918	48.4096374120246
PLAT	19.492509051462	20.464451741564
CEBPD	14.0222583525744	15.7645616170839
SNAI2	9.74121527481396	12.8230825020201
OPRK1	9.87268842548581	8.79101427033602
MOS	26.3835904918357	25.9417309508181
PENK	8.70435115955955	7.18008283481674
ASPH	5.97285770978819	8.60946018159755
GGH	4.32923026399293	6.26017256133547
CYP7B1	23.9949627979278	24.6833817382614
CRH	3.78771953549745	1.47526982706004
COPS5	5.43693823335766	7.09485108509053
IL7	40.4840230718794	40.3649542237034
CALB1	57.2736708588365	57.1796928886648
TP53INP1	5.04760914129758	8.20166821961379
STK3	0.878552411696073	5.27141953568849
COX6C	1.99520632659967	6.63613983455878
ABRA	5.06551492736442	2.70568297973294
ANGPT1	24.7081201854795	24.3974495610519
TRPS1	4.96109377177119	8.00777276719803
TNFRSF11B	41.5448387166676	41.4556750708054
ZHX1	31.3578931431168	31.8755550312745
FBXO32	4.73994471961987	7.27222449959997
NDRG1	14.3158064636603	16.9289042723091
PTK2	1.94693860254448	6.27114036845716
DMRT1	5.65836013634631	3.59607290852992
MTAP	59.2778473376799	59.2994082844814
GALT	59.0468007526041	59.09638376275
NTRK2	62.9797436271536	62.924931273622
GSN	18.2587950697443	19.527436966377
FPGS	42.1385467305327	42.609678142077
DNM1	59.8981780873518	60.0526820588803
ABL1	12.9631950417671	14.3013887289772
GFI1B	9.61295106571192	7.86982992283492
DBH	12.6347585492289	11.4506521925082
GRIN1	51.9574603453129	51.7450760324457
IFNB1	2.97739673664492	0.792021386408929
CDKN2A	58.0550133003876	58.2643148613865
CDKN2B	58.6189333008812	58.8767694949892
B4GALT1	41.5503028193803	41.2218857709468
CNTFR	23.0616525091469	22.3230747305416
YBX1	36.7790231426461	36.5926309177999
ALDH1A1	51.8289119338235	51.6585551318224
NFIL3	6.39125462573492	7.736916653268
ROR2	49.2528545902171	49.1144621690426
FANCC	26.6328287195231	27.0941862509311
ABCA1	4.88208065243497	7.48185398168232
KLF4	12.3140813326168	13.643307812334
AMBP	5.1961665849331	2.14196997323006
TNC	9.90726139383664	12.1550520986814
NR5A1	12.6098045927687	11.5414987781609
HSPA5	8.58997212234111	11.9973073984328
PTGES	61.3863541402091	61.3428298612533
TTF1	9.93832605210121	10.5894113430521
LHX3	66.4325156224708	66.1039664890502
EDF1	21.8058609166243	22.9489824159761
ABCA2	74.2797043774237	74.1746118081841
PFKFB3	5.94753958703939	8.63553674509541
GATA3	57.5521557221064	57.2247138532458
VIM	25.7355229303261	26.9982383312951
PTF1A	69.9047886685756	69.596444004662
CREM	40.0172130796024	39.9996545828518
RET	38.8046265641565	38.407338043633
ALOX5	14.603043394951	15.9044858893037
NCOA4	9.33976488644017	11.5664271970155
DKK1	66.0526524613361	66.0763910651344
TFAM	9.60206479838498	11.1425028931369
SIRT1	5.04190484667731	6.8685673497318
PLAU	72.3674491456907	72.4975481038074
SNCG	72.2091331267816	71.8212653857416
PAPSS2	48.7941041599461	48.9977966002049
PTEN	78.7588404028069	78.9749994598971
FAS	9.11248391640564	10.7921317405684
HHEX	56.0120257905972	55.8704484308438
SCD	13.1179980431034	14.9064158388189
PAX2	10.014440862147	8.37164095627485
NFKB2	21.9533184211546	22.8730755640297
MXI1	72.2302575783278	72.3572099231371
PDCD4	5.98208196478572	8.3890003691097
CASP7	35.6407557093342	36.079968660409
ADRB1	47.3880585784432	46.9695162992263
SLC18A2	54.7638199965087	54.5147712851123
EMX2	45.4119219372638	45.1481769438219
UTF1	62.4837659243959	62.2582937952037
CYP2E1	64.4859756748131	64.2353097691733
ITGB1	3.43601753073888	7.79365379973293
NRP1	30.851366600717	31.4712301088635
CXCL12	56.4680341606157	56.2608130502929
EGR2	77.2714247257223	77.1849246579989
NEUROG3	15.9063030049763	14.9716209124988
PSAP	28.4834358997441	29.8518650449562
NDST2	34.0363308101199	34.5671928122064
PPP1R3C	15.0975976493399	14.0698249496186
RBP4	59.4268136098488	59.2114171914208
GOT1	12.7905633903693	14.5523274998394
CYP17A1	7.91773956480384	6.50301106499462
GPAM	60.9746214280826	60.9622304382106
PRDX3	1.78914839931563	5.36497399913171
TALDO1	18.1440336091877	19.6192558864378
ILK	6.16241087051577	8.89736034593602
WEE1	7.60121447497339	9.75314547682572
ARNTL	1.44688461001296	5.01495753090566
MYOD1	44.7743034341071	44.6015734759967
LDHA	74.0133383534315	74.7193408812515
SLC6A5	4.39003303638605	1.20885717776231
HIPK3	3.25516023532234	7.09684990575985
CAT	13.0694180172485	14.6762326173
CD44	22.1349450634999	23.8042670700849
MAPK8IP1	56.688427184154	56.4409472412584
DDB2	15.5713620898198	16.8513694539941
FADS2	7.84688344200992	10.0457231379428
SCGB2A1	4.76423030849252	1.90376087385886
COX8A	57.8836365153079	58.4205069704471
TM7SF2	60.4216181981751	60.2189417762411
POLA2	7.44970089041639	9.18616422062892
AIP	60.0272429678448	60.0989689598159
GSTP1	34.6109998055995	36.0113796962447
TCIRG1	41.4319818487908	42.0185540099322
LRP5	39.4129681330691	39.8966096277692
CCND1	58.2474694290516	58.1701733817797
INPPL1	56.9662726671974	57.1272289559278
ACAT1	17.5475678142869	18.1459832380562
FDX1	59.5394916714174	59.3625016441
NCAM1	20.5048783881643	19.7667244674687
ZBTB16	27.6342540122013	26.9866289105279
HMBS	59.3531932051887	59.6058189108312
NRGN	63.1948280122087	62.7378491596973
FLI1	67.3013114027021	67.2570772313726
BARX2	79.4221014127532	78.9537476201019
ST14	8.01126851975935	10.498944076074
HRAS	72.682761513436	72.6729044646945
IRF7	54.607460522265	54.3982949449329
LRDD	52.7054440827244	52.4488237241914
CTSD	33.8669894703591	35.0941959783994
IGF2	65.8696997649839	65.8356969809503
TH	33.3525840003123	32.6332170548371
CDKN1C	46.5936202791681	46.3734038141558
APBB1	44.7192641046511	44.3199977724783
RRAS2	68.3898536481439	68.3051079263632
CALCA	5.72707263960141	1.3570885416092
KCNJ11	5.5040045634402	3.47633024179998
BDNF	11.2591996015042	10.5128699672951
WT1	21.9193869538704	21.1183864209725
TRAF6	19.1380560466491	20.0740989417984
CUGBP1	2.75710623526399	7.04100819555331
SSRP1	5.27856563915504	8.3588784817014
PRG2	39.4886709266629	39.0369167844777
RCOR2	48.7626765581115	48.2874627243479
SF1	17.6500508385206	19.1720741844317
SYVN1	25.9053140625619	26.9027475587263
RELA	24.0015046582417	24.9416569735417
FOSL1	54.1925304020347	53.9773849174374
CPT1A	7.09981514195774	9.3777959107495
FGF19	63.8280773985469	63.5412276776301
FGF4	70.1942903066672	69.8331552071229
FGF3	17.2134206542729	16.3636352087189
PHOX2A	46.3743014161778	46.1496329106826
UCP2	71.456405565453	71.8077498605235
PAK1	5.47807402422651	8.2327857461078
PDGFD	37.4589033704037	37.2664259365257
BACE1	73.5423803137669	73.4087235605974
H2AFX	32.4413384385796	33.0315696453073
THY1	21.9689437426533	22.8146341124674
HSPA8	63.0699979204028	63.7986929766218
SCN3B	31.2284967896758	30.7776398367735
ZNF202	42.3668696654192	42.3884086582447
ETS1	5.12644945048004	8.25807821511095
B3GAT1	13.4820668090461	12.5183929170183
CCND2	8.7635551054693	10.9714997585863
PTPN6	24.2188780578704	25.1870501352389
CDKN1B	2.99174078987546	6.52312247146327
PTPRO	4.37813179662046	2.64762329319935
AQP5	68.5669560468508	68.2091631137327
SMARCD1	15.5154956442545	16.7972165053513
KRT18	35.9093751928871	36.4645694424445
IGFBP6	85.0273630646327	84.6021908681919
SP1	7.15035861656784	9.95359288006851
TARBP2	57.7618309984911	57.6354083122861
HOXC8	54.0590971373346	53.8851390552774
CDK2	5.83870685619684	8.34130020713517
ERBB3	6.22219132362235	8.54649884074651
NAB2	64.8201730471965	64.6238580923459
CAND1	4.28478733800797	7.63444611012628
MDM2	4.27786614304996	7.70719197463641
CCT2	2.42583438258867	6.47933296903446
MYF6	6.19432156746727	4.08369316024372
APAF1	48.1891922988314	48.374669243018
NR1H4	2.94638997084269	0.778397076027721
ATP2A2	10.4063432065013	13.023229703144
CABP1	33.790401282495	33.3649699308823
M6PR	10.0903860225498	12.7045079820939
GRIN2B	5.27181418832512	3.19437105787442
SOX5	57.5010326649303	57.3031003822128
KRAS	7.11671745802154	8.88289254750826
VDR	53.2618134880148	53.5186070481499
RARG	20.0349454604675	20.9177710010905
ITGA5	9.64427966593126	11.6456297033107
DDIT3	59.1000515585553	59.030378317445
CDK4	8.78151902677441	11.5151889842789
KITLG	3.27137834327812	5.50018198638227
NR2C1	1.92242789251199	4.9576528302062
CRY1	10.3751660136465	11.1981067908707
CMKLR1	48.7143335013545	48.5627105712463
HRK	63.5473980462175	63.4913333892922
NOS1	26.2069895530494	25.6491784426204
DIABLO	3.11324158521926	6.63072878733015
SCARB1	49.4173197709366	49.3819337135952
BRCA2	6.79695515379169	7.83740219368077
CCNA1	8.19481947995201	7.07417974671495
RB1	1.8831804691105	6.82159454543291
KLF5	45.3870753769392	46.0428608801165
GAS6	27.3658956876797	27.9688645593779
LATS2	73.4043705944827	73.4516188414997
CDX2	40.1107073241927	39.3828813681605
FLT1	14.8309081465618	15.8575137880266
SLC7A1	15.7326062915186	17.0960034018052
TPT1	5.13711872925841	8.05680818967566
ATP7B	7.9169267386113	6.29284675335284
EDNRB	43.7369727543957	43.6074462658683
POU4F1	69.1903201930636	68.6979596407664
IRS2	58.9165241518691	58.9031734364597
MMP14	5.52301104133695	8.60448928695242
SIP1	32.0972401353218	31.9965489522845
MGAT2	13.8287474943462	14.5763972997317
HSPA2	13.3193036121604	14.8801450785791
PSEN1	8.87476263722495	11.4940212672257
FOS	11.3177630739401	13.2854662385301
TSHR	4.05184839665968	2.39769981191238
CHGA	18.2986455544941	17.7380748647377
BDKRB2	49.7001284977032	49.3688660919887
RCOR1	2.74252487442072	6.75829282816028
MTA1	26.4316933628912	27.1315934502429
TEP1	73.8706307029516	73.7254476217606
NRL	58.7730530670244	58.3470623458892
ADCY4	51.2195327020806	51.0062315626029
NFKBIA	4.43617751157468	8.79361668496697
FOXA1	16.7200624094995	17.8229979343025
BMP4	41.1151109415614	41.0266546687209
GCH1	32.9109266353628	33.3037496646143
DIO2	70.3254412351573	70.2957727088026
FBLN5	73.0270131480514	73.1516813622898
GSC	69.0206591730515	68.8400893026347
TCL1A	5.3475848047671	2.12159403990751
RAGE	42.2266398846635	42.091483069588
CKB	21.0097575361435	21.7714533289326
KLF13	28.1030387987444	28.8804838407931
THBS1	2.08156165271915	7.36523350520281
B2M	14.3250242625015	16.4734883096941
TMOD3	16.5373676901466	17.8471948732428
LIPC	7.20119309695568	6.37116337458798
TPM1	3.40753847850321	7.29448293663167
RAB11A	46.5805499896196	47.0932400097653
CRABP1	43.9980151439255	43.8521304664132
ISG20	49.8315502351741	49.5722021247078
IQGAP1	13.2656293044912	15.5848624709113
IGF1R	5.8620721665242	8.24772402435112
BMF	60.5214924829032	60.0821928216609
ONECUT1	72.0852457444482	71.765005271626
RORA	30.6037190853674	31.2689229986356
HCN4	54.1129640595745	53.7162801156687
CYP1A1	4.59146210350485	1.79630779189616
COX5A	31.6583248760423	32.6891000127224
NTRK3	10.9141753499759	9.69604909009307
ANPEP	70.0558731184364	69.9938905392541
PCSK6	51.5343269640919	51.3790898689508
SULT1A1	44.8455480629261	44.6812816223072
SCNN1B	59.9858087444494	59.670482497703
PLK1	13.4969591155712	15.1168782165857
IL4R	21.3123241196236	22.3318830163233
LAT	61.5892894983483	61.1756281992193
MAZ	16.7345338904673	17.860641996903
ZNF267	1.09607693958789	5.18174285305177
RBL2	2.68735668384374	6.0700037289588
MMP2	11.9789685916446	13.8273516593766
MT1A	58.0778248097092	57.7423600538651
CETP	6.44733424161784	4.8270397506456
CX3CL1	54.7510899275588	54.5436872274099
CKLF	2.52558946927307	5.45878403781159
CES2	83.236824471251	83.1914402382714
CDH1	10.3652941923912	12.6324249117795
IRF8	64.4918676935935	64.5947331284659
FOXF1	54.9126316730583	54.7027220779314
MC1R	78.5525994938301	78.2865674423622
CLCN7	72.3607389461815	72.3798716122264
IGFALS	16.2027046495455	15.0113545741915
PKD1	62.9061050648048	62.6656538169015
GRIN2A	8.17229863601782	6.64923335601256
SOCS1	73.3269172790209	73.1787549991187
MYH11	49.0781255335242	48.9657866622762
PRSS8	66.8880125909164	67.0482443159434
PYCARD	21.864719854406	22.8001431299845
COX4NB	43.5622514399853	43.984527942517
CYBA	51.847203560556	51.6849466132692
APRT	57.4466014031353	57.3850406750857
ALOX12	53.7322198130696	53.349804581383
SLC2A4	18.0624510142195	17.3645035324639
CD68	97.9546549705387	98.0587057465174
SHBG	7.61104771024946	5.56394058905353
MAP2K4	7.28750584131828	9.40340806228001
TRAF4	82.9228337956829	82.9314082562117
ERBB2	40.9724728003402	41.592938698053
IGFBP4	74.3459658730833	74.8705151507602
MAPT	8.32495406689952	6.8522378315902
ITGB3	45.9211061253555	45.8221587841154
ABCC3	54.890705442565	54.742090578048
HLF	74.6933497826449	74.3953845577887
TBX2	48.7661406168447	48.6534337175904
ACE	60.461236018731	60.2130271163758
PRKCA	12.5349900032884	13.6832084494935
KCNJ2	47.3800443027459	47.3946094115088
SOX9	64.4439005285292	64.5306113737627
SSTR2	23.7044135067625	22.975504319298
SLC9A3R1	75.1592512646309	75.5974340367898
AANAT	7.63519254931268	5.9153471279506
GAA	75.3186650520831	75.3643925813166
ATP2A3	55.8138660627665	55.7565422811305
ALOX15	53.1969084360753	52.8289835624356
CLDN7	11.8053942264823	13.8476901261643
TP53	4.43971571892057	7.60347801955244
VAMP2	7.14369067817135	9.21815927948975
AURKB	80.0505418558088	80.2113225176231
PEMT	73.9150407775621	74.0485075445308
SREBF1	77.9034688946809	77.8544265560677
ALDOC	56.4979161426924	56.6520623896666
SLC6A4	10.0556636801747	8.90108382000816
NEUROD2	15.590891813616	14.7881642179445
NR1D1	57.1456058899064	57.088487577272
HAP1	66.189091272972	65.8996096130955
JUP	35.1924243731723	36.2621825308645
ACLY	4.95476220820776	8.33481712803224
STAT3	14.8991964026056	17.0610526053729
BRCA1	7.33009389410421	8.46072021181264
SOST	61.5582498840904	61.0599649866709
PYY	56.3122127302753	56.1128246154362
GFAP	14.163261024377	13.122464249327
HOXB1	9.34528219192281	8.24563040360598
HOXB2	58.0658855259953	57.9727766282021
HOXB4	51.2828730516721	51.2791377029629
HOXB7	39.3862966419309	39.2022977941561
HOXB8	45.6990581310236	45.3692734599263
GIP	5.24994218223108	3.16245959963646
DLX3	58.4023148160645	58.1011472724068
COL1A1	7.76020179137154	10.8682936707208
TRIM25	35.118194982345	35.7199294086048
CD79B	33.4584378341655	32.9078459234193
SCN4A	11.5993052369441	10.658491280922
APOH	4.35450615727218	3.3455691518525
ACOX1	8.2384391929471	10.1926680818879
CYGB	50.201469423662	50.0619864535497
SFRS2	5.50678368732703	9.01848785318797
SOCS3	55.8544750351104	55.9916734005495
NPTX1	36.0491212501906	35.5614935021663
ACTG1	59.5603143793511	60.3069528053135
STRA13	41.50055682126	41.7773963462505
FASN	78.3804404601701	78.4162092806337
TYMS	42.6480175828633	43.0661602195358
ADCYAP1	48.7089111553872	48.3658761158741
GNAL	66.9265137597397	66.9477881832815
PMAIP1	5.65406214881481	7.97839404826165
SERPINB5	6.9199784785868	9.52272161393344
NFATC1	55.5692954511781	55.4689206301902
LAMA1	28.4093968553504	27.8780030809134
MC2R	17.3338932332734	16.9786723074455
DSC3	10.8476126529479	13.5104282820521
IER3IP1	6.85424125494084	9.23043146017379
SMAD7	48.3963222988171	48.3934811456297
TCF4	14.9770216586256	16.4611079098292
RAX	44.1961211140435	43.6622698553382
BCL2	49.7599172375382	49.6617836124995
CD226	54.4938717316671	54.3680437546603
FBXO15	4.95552309083681	3.65181457524355
MBP	52.7086635674763	52.5097083970847
BSG	61.7179812039691	62.0876956184179
HCN2	50.865410289959	50.6912471134171
PTBP1	22.8153359566977	24.3603278526474
CFD	54.8745721652344	54.8717721595824
KISS1R	70.0362041885881	69.6188680097066
GPX4	12.8584597451135	14.7996392411106
GADD45B	63.7851705510423	63.8397992788552
EBI3	40.3551337573466	39.9943090673951
ICAM1	10.2553127616519	12.1572170030895
SMARCA4	7.22241374047567	9.65644539410738
LDLR	12.1797512416444	14.3664332212748
CNN1	61.7460511473666	61.4229314389542
JUNB	18.8086746067127	20.2522469427088
CALR	44.0825550869237	45.1550112577832
SLC5A5	9.47987566399546	8.0540325983377
CCNE1	58.8494550848157	58.9234617575828
USF2	50.8312301820808	51.1622868804508
HAMP	14.1956557866737	12.6421506347836
CAPNS1	46.8857053241602	47.5584558190545
MRPS12	39.2380145757585	39.600314387577
CIC	53.5218138213445	53.4221534130286
BCL3	64.9950158942497	64.9834046888616
RELB	66.1312875328434	66.0432138149717
FOSB	54.5885911395939	54.9408002242785
FOXA3	32.1144979171182	31.6874669284869
HIF3A	15.2231239932687	14.3171540384773
FCGRT	65.1663493196834	65.0970998480587
ATF5	62.324987830285	61.9986762931975
NR1H2	8.19322082578281	9.9557920983474
TBXA2R	18.8661642932269	18.1123694130839
SEMA6B	66.1190930590286	65.8984471877556
TICAM1	57.2169528479702	57.0219840864817
INSR	14.3324946276351	15.4324687676748
FCER2	18.4128397266851	17.5978055099011
DNMT1	5.77517847052937	8.80109559482314
DNASE2	13.1241468728656	14.6442023110427
KLF1	43.6937840043103	43.1216429124084
DNAJB1	6.65762904215305	9.97425157806521
INSL3	7.93365662643509	5.99169480850764
JAK3	52.124111321231	51.9708597872491
JUND	23.6781174048788	24.7078037963554
COMP	50.5916304935986	50.2905729594771
CEBPA	25.6987180377108	26.2182635995941
AKT2	20.4788297483065	21.5492494734906
TGFB1	9.27337674164908	11.0891190609051
SIX5	73.7651091843423	73.4106114146331
BBC3	68.1915603147248	67.9435825461308
RRAS	26.2972846998395	27.1347009699691
TNNI3	29.9834657563198	29.5478848213724
IL11	58.833750223842	58.3012571347533
PEG3	7.48146097600223	5.90010575903173
OXT	65.4692618513495	65.065545431242
PRNP	13.5674893245447	15.7213051289448
PLCB1	35.1994571344321	35.6323474896438
PCSK2	6.25262885200127	4.31109559032713
HCK	54.3505509625978	54.2360231364633
DNMT3B	62.5325060433126	62.2675664228765
PLCG1	15.766530505474	17.2333425411485
MYBL2	23.042690782452	23.9637697687062
MMP9	84.1765232134258	84.2626641280807
CD40	52.6421928294457	52.5356845389169
CEBPB	6.65683849977727	9.27355559721946
PTPN1	7.72232728366277	9.98624272061927
TFAP2C	4.31410782627079	6.84332329061369
GNAS	44.732709281024	45.4405158168142
ADRA1D	46.5692051341077	46.1832135172127
PCNA	3.55471563463092	7.2362573986448
PAK7	9.86087910647279	8.87664975607638
JAG1	17.5660484330382	19.1412802691182
OVOL2	57.48892514491	57.4215629140943
THBD	73.3164849889572	73.4233330542051
E2F1	54.1714458604131	54.2336270265159
RBL1	1.98499409767244	5.32956172724384
MAFB	45.3202777870587	45.6871918392893
ADA	79.0564052782925	79.1547621016837
SDC4	10.7813261313663	13.0477840627256
B4GALT5	10.7965857479851	12.9895928301616
CYP24A1	58.7793695389954	58.8340747770341
BMP7	34.127256934966	34.6159712702278
GABPA	13.9590620745246	15.3803678221919
IFNGR2	11.1320824387224	13.069305176229
SIM2	54.2065252451839	54.068245693893
ETS2	4.27839075614971	8.30045329087911
FAM3B	47.8611671640612	47.8213960262767
CRYAA	36.4459264196656	35.8034684108574
APP	10.5697039615076	13.2728787164241
ADAMTS1	68.3507379649367	68.521051071912
CCT8	45.4950801716017	45.6993650558133
HMGN1	45.8869066682338	45.4043385392828
TFF3	20.6747438261526	20.0592046718048
TFF2	23.1307063275464	22.5665453742
CBS	70.1488250638874	70.1425800720643
SLC19A1	62.795655845803	62.5126132274918
USP18	66.6037199069317	66.5445599664815
MIF	48.184699116173	48.8902237001962
DRG1	2.5547503705376	6.38587220482468
TIMP3	83.9073146873557	83.7499765669649
HMOX1	59.2073240360106	59.1543334626801
APOBEC3G	49.4569210830789	49.7327373765654
ADSL	17.6005764373187	18.5922688511685
SREBF2	22.7016060485338	23.6547262995229
BIK	45.6849669855146	45.5327786982285
PPARA	67.1543279385866	67.2833800925153
MOV10L1	6.83574559001437	5.65569271300983
SLC25A1	17.83491209507	19.0343849457601
OSM	58.2364157853702	57.9100214958458
PDGFB	54.3189424565701	54.3317151507729
CERK	45.1915135548517	45.5645503303882
MLC1	19.5288328622261	18.6539484704872
GK	35.243375214855	35.6810686357746
MAOA	69.0008514363786	69.0534102348285
AR	25.0297856216432	24.4731371281941
EDA	26.0073941896502	25.5103769223676
PGK1	122.930773819729	122.784105587405
RPL10	5.43342616118383	1.92373948925646
NR0B1	6.07867049194628	4.58402242126813
DMD	44.1999440384577	44.0520744927954
ELK1	81.8624927644932	81.7101702128649
RPSA	5.34979499255116	1.93907282004641
ESX1	8.74901956299525	7.67078789219323
TSC22D3	23.9907756065232	25.0291758667862
ELF4	4.27896245426649	7.27459385871795
GPC3	55.3086314681683	55.2056627062127
SOX3	55.7475870947085	55.603466083687
L1CAM	53.5590548977964	53.1754510101354
IRAK1	79.0144533303471	78.9456390016677
G6PD	25.444595667714	26.3844378350805
ADRB3	5.36090182838696	2.01943582401429
WNT7B	31.2586941278053	31.5643043554194
