# Supplementary material for: Preferential Activation of the Hedgehog Pathway by Epigenetic Modulations in HPV Negative HNSCC Identified with Meta-Pathway Analysis
Source: PLoS One. 2013 Nov 4;8(11):e78127. doi: 10.1371/journal.pone.0078127 (PMC3817178; doi:10.1371/journal.pone.0078127)
Supplement: Methods S1 — R code. ZIP archive containing R code used to for the analysis in this manuscript. The README file in the archive describes each of the files contained therein. To fully reproduce the results, the scripts should be run in the following order (1) Preprocessing.R, (2) RunMEGAPSReplicateThreshold.R, and (3) Postprocessing.R. Note that the CoGAPS analysis and associated gene set statistics are stochastic algorithms, so results may differ slightly from values reported here though qualitative results will remain unchanged. (ZIP) [file pone.0078127.s009.zip › CodeArchive_S1/GAPS/ExprsTRUE.MethFALSE/NormalTRUE.HPVPosTRUE.HPVNegTRUE/nP2.nIter50000000.SigE0.10/PResults0.9662953622.Diagnostics.txt]

Diagnostics for P created at Mon Jun 11 12:47:03 2012


number of genes: 892
number of samples: 69
number of patterns: 2
number of burn in steps: 1e+08

Initial chi^2: 6.1548e+06

Iter	Burn In	T	chi^2	number of atoms
0	1	2e-08	6.1548e+06	1
1000000	1	0.02	97472.8	84
2000000	1	0.04	68694.8	90
3000000	1	0.06	59139.8	88
4000000	1	0.08	57540.7	90
5000000	1	0.1	53709	85
6000000	1	0.12	51934.6	87
7000000	1	0.14	51098.9	93
8000000	1	0.16	50408.7	92
9000000	1	0.18	49379.8	95
10000000	1	0.2	49393.9	96
11000000	1	0.22	48182.9	94
12000000	1	0.24	48000	92
13000000	1	0.26	47953.6	98
14000000	1	0.28	47565.1	96
15000000	1	0.3	47248.7	94
16000000	1	0.32	47200.5	94
17000000	1	0.34	47027.8	95
18000000	1	0.36	46980.4	103
19000000	1	0.38	46592	100
20000000	1	0.4	46456.3	98
21000000	1	0.42	46629	104
22000000	1	0.44	46273.3	101
23000000	1	0.46	43708.2	122
24000000	1	0.48	43327.5	140
25000000	1	0.5	42855.5	144
26000000	1	0.52	42783.4	139
27000000	1	0.54	42331.9	142
28000000	1	0.56	42466.2	138
29000000	1	0.58	42237	142
30000000	1	0.6	42350.2	143
31000000	1	0.62	42155.8	143
32000000	1	0.64	41970.5	141
33000000	1	0.66	41527.6	151
34000000	1	0.68	41708.3	137
35000000	1	0.7	40988.7	157
36000000	1	0.72	37447.3	169
37000000	1	0.74	34635.4	175
38000000	1	0.76	34042	192
39000000	1	0.78	33875	181
40000000	1	0.8	33581.3	193
41000000	1	0.82	33605.5	195
42000000	1	0.84	33488.1	196
43000000	1	0.86	33640.3	194
44000000	1	0.88	33442	216
45000000	1	0.9	33281.2	187
46000000	1	0.92	33311.6	210
47000000	1	0.94	33161.5	187
48000000	1	0.96	33367.5	196
49000000	1	0.98	33081.3	193
50000000	1	1	32897.3	202
51000000	1	1	33008.9	218
52000000	1	1	32979.2	205
53000000	1	1	32946.3	188
54000000	1	1	32939.3	213
55000000	1	1	33031.3	209
56000000	1	1	32873.7	207
57000000	1	1	33059.9	194
58000000	1	1	33126.2	213
59000000	1	1	32977.9	193
60000000	1	1	32944.1	195
61000000	1	1	33181.5	198
62000000	1	1	32962.3	195
63000000	1	1	33034.9	195
64000000	1	1	33063.9	203
65000000	1	1	33092	206
66000000	1	1	32917.4	214
67000000	1	1	32998.5	192
68000000	1	1	32932.3	211
69000000	1	1	32977.8	202
70000000	1	1	32859.9	205
71000000	1	1	33006.3	206
72000000	1	1	33000	198
73000000	1	1	33054	195
74000000	1	1	32957.5	214
75000000	1	1	32946.3	194
76000000	1	1	33186.3	208
77000000	1	1	33111.1	208
78000000	1	1	32918.3	198
79000000	1	1	32935.7	198
80000000	1	1	32869.4	208
81000000	1	1	33083.4	208
82000000	1	1	33002.9	215
83000000	1	1	32968.7	206
84000000	1	1	32944.2	207
85000000	1	1	32935.8	202
86000000	1	1	33064.4	195
87000000	1	1	32940.6	200
88000000	1	1	33128.9	195
89000000	1	1	33030	196
90000000	1	1	32994.6	202
91000000	1	1	33132.5	198
92000000	1	1	33050.4	208
93000000	1	1	33033.4	204
94000000	1	1	33036.3	205
95000000	1	1	32963.4	197
96000000	1	1	32950.5	209
97000000	1	1	32987.7	215
98000000	1	1	33134.4	202
99000000	1	1	33006.1	187
100000000	0	1	32909.3	206
101000000	0	1	33068.1	195
102000000	0	1	33060.3	206
103000000	0	1	32757.7	211
104000000	0	1	33031.2	198
105000000	0	1	33056.7	204
106000000	0	1	32971	205
107000000	0	1	33015.6	200
108000000	0	1	32997.3	202
109000000	0	1	33009.3	205
110000000	0	1	32963.2	209
111000000	0	1	33087.2	202
112000000	0	1	33078.6	198
113000000	0	1	32966.2	212
114000000	0	1	32933.8	188
115000000	0	1	32921.9	200
116000000	0	1	33030	196
117000000	0	1	33035.5	203
118000000	0	1	32952.3	204
119000000	0	1	32846.8	196
120000000	0	1	33020.8	194
121000000	0	1	33117.8	209
122000000	0	1	32982.1	214
123000000	0	1	33054.2	202
124000000	0	1	32904.1	201
125000000	0	1	32973.3	210
126000000	0	1	33000.8	198
127000000	0	1	33022.7	200
128000000	0	1	33157.6	217
129000000	0	1	32998.9	191
130000000	0	1	33044	192
131000000	0	1	33016.3	189
132000000	0	1	33002.1	202
133000000	0	1	33013	199
134000000	0	1	32989.6	203
135000000	0	1	32960.8	193
136000000	0	1	32912.1	200
137000000	0	1	32997.5	218
138000000	0	1	32924.5	208
139000000	0	1	33003.2	196
140000000	0	1	33101.9	188
141000000	0	1	33097.1	188
142000000	0	1	33032.4	213
143000000	0	1	33057.7	204
144000000	0	1	32989.7	203
145000000	0	1	33208	201
146000000	0	1	33181.5	197
147000000	0	1	32945.9	210
148000000	0	1	32897.8	190
149000000	0	1	32979.8	207


Summary
<number of atoms> 201.54 <chi^2>: 33005.584 ; chi^2 of mean: 31416.2884894712
