# Supplementary material for: Preferential Activation of the Hedgehog Pathway by Epigenetic Modulations in HPV Negative HNSCC Identified with Meta-Pathway Analysis
Source: PLoS One. 2013 Nov 4;8(11):e78127. doi: 10.1371/journal.pone.0078127 (PMC3817178; doi:10.1371/journal.pone.0078127)
Supplement: Methods S1 — R code. ZIP archive containing R code used to for the analysis in this manuscript. The README file in the archive describes each of the files contained therein. To fully reproduce the results, the scripts should be run in the following order (1) Preprocessing.R, (2) RunMEGAPSReplicateThreshold.R, and (3) Postprocessing.R. Note that the CoGAPS analysis and associated gene set statistics are stochastic algorithms, so results may differ slightly from values reported here though qualitative results will remain unchanged. (ZIP) [file pone.0078127.s009.zip › CodeArchive_S1/GAPS/ExprsTRUE.MethFALSE/NormalTRUE.HPVPosTRUE.HPVNegTRUE/nP3.nIter50000000.SigE0.10/Amean.0.3520901087.txt]

p1	p2	p3
TP73	0.0278612998787523	265.700132135891	176.987734829631
DFFB	0.30362136111421	338.315291210428	106.246646307194
AGTRAP	0.028169456747652	22.8245295157841	513.332236616923
MFN2	0.0229990926890209	1.03836118993599	542.222426584709
TNFRSF1B	19.074227354684	267.830338449352	209.719720319021
PDPN	0.0224301281908679	17.2408205807846	503.451417563719
PADI3	0.0163828847462814	357.169805751611	82.186286064156
EPHA8	0.0380244449228467	443.84551142682	9.85421155421677
LIN28	0.0218550881164988	405.379803126964	0.0852745796114617
SFN	0.0230958851481933	20.8119016257506	709.121184101606
OPRD1	0.0746198740356011	454.352223699528	22.9271635273252
LCK	40.9404737618528	444.999978799676	4.30620104336028
EIF2C1	0.195393907074099	0.554534255195152	524.093654530789
RLF	0.324706288712406	0.148007692833282	489.978825165803
KCNQ4	0.0454400451616089	418.259457073064	41.5229210653265
CDKN2C	0.208443002634198	261.869631679902	117.003884433562
SCP2	0.0652355574845888	1.39959346714821	473.380027531802
PCSK9	0.0261170191582223	473.346916161068	12.1656649108738
ROR1	0.882824654414803	321.015994130151	116.644636658193
IL12RB2	0.027073755274192	208.535441738041	146.183538874666
GADD45A	0.0232839274428642	5.85751982698865	434.609385133167
CTH	0.0191333745577318	195.844945121194	103.527310101876
ACADM	28.384196944771	2.46572921819869	485.905959697587
CYR61	0.0158085427617194	4.16399717686192	493.017463124252
PTBP2	1.32354001839469	0.356579283438312	473.533453297247
CSF1	3.33595136126535	202.102199094277	277.035425742775
ATP1A1	0.0368101586404623	0.692251554390703	697.492898424826
IVL	0.0189702007494296	384.350967004844	45.5776397183314
S100A9	0.319430659793802	661.654289142083	10.0297555570811
NPR1	0.0401826544285775	394.228971302986	6.09218288955576
IL6R	10.4223087597551	145.228595969248	342.607264377433
FDPS	0.0320726803814626	282.243095300566	164.000802997123
LMNA	0.0193521414061351	3.80849888340738	608.903004125537
FCER1G	39.2262447740831	0.836510187993901	432.337718248021
ATP1B1	0.0302906240562595	5.69865273588691	568.500359159075
IKBKE	17.6093002999945	214.079661840108	258.417258135055
G0S2	5.75404689813648	224.312287186099	240.296575600264
ATF3	0.00694008001962789	109.887956440697	330.892672374617
MIXL1	0.334368524244376	468.685201257296	7.06245713341149
EXO1	0.0168984477802729	41.7498714361213	364.748896746533
ENO1	0.0451775439141217	15.1699448434644	763.743913907646
MTHFR	4.18198998675804	7.6152314260993	438.997923544527
NPPB	0.0232515426322195	430.294088214141	2.33852758852102
CASP9	0.608991777440944	48.4671864950724	416.48382190399
ECE1	0.736529277096974	0.306670935612935	583.179324212483
WNT4	0.0206085918271174	228.690045606481	238.50622022324
E2F2	0.121939712912646	388.933658331212	47.7787746142367
ID3	0.0469260648045646	25.044543134403	387.651769023193
STMN1	0.0644439189757085	2.20378742692868	437.718110086566
NR0B2	0.0324957027282096	372.002456315012	0.542803363876568
COL9A2	0.0467477245758375	418.008225065335	58.4114841683717
CLDN19	0.0350030441038088	484.522414170256	4.43987712906976
PRDX1	0.0502787398421027	10.1017776752263	571.579745789608
ORC1L	0.0357269853377074	208.235879185807	197.883535714939
JUN	0.019062644375586	0.898104702708489	585.613407704053
DIRAS3	0.0213892394502401	337.119697182484	48.8384511581738
TGFBR3	0.878808483748986	230.878145206188	226.647820134091
GFI1	0.64607479417714	391.522182929089	34.7832633430671
PSRC1	0.0235761163072052	402.325054714612	4.44464915552211
WARS2	0.0420454212680231	0.384071637170624	391.6182765167
NOTCH2	0.152372301558899	0.887363775367445	576.406793166005
MCL1	0.659725137394411	0.45180131241431	645.39624369387
CTSK	3.06644298777453	0.538372765469682	533.686352424277
S100A6	0.0196788481889131	460.280622860231	0.0906261182695687
ADAR	0.889415570925906	0.168743683800684	571.849991721379
PYGO2	0.121785921555246	65.8365206106259	374.110929409983
MUC1	0.0495133575393159	259.269540277149	271.448093732257
NES	0.0435519338917228	439.304418036158	37.0412032732612
CRABP2	0.0101154182251479	140.070309749367	303.802796763191
ETV3	0.0575201532353822	0.336149413156501	518.235824329949
PTGS2	0.00719581879348904	3.0810673560373	455.777404026191
MYOG	0.0170114221109012	429.554562045444	0.212620254661172
SLC30A1	0.0273448811501822	136.257494323102	308.318879091784
PARP1	29.7694156476211	0.400664299214235	468.985471573594
ACTA1	0.112718584769306	275.781741978378	221.836163668906
TOMM20	0.0302222002767332	0.632822568560312	369.540037977734
FH	0.0353295862495998	2.51553794284423	441.85602398841
ID2	30.6932520687368	1.76949350349443	586.506351177006
KCNF1	0.0476565994107507	453.847733573803	5.55855204312892
LPIN1	26.9634904396458	115.696248538497	334.693404828239
MYCN	0.14520238781088	244.901611534324	220.317357667962
VSNL1	0.0103861020164408	56.4992200335618	530.135244571079
FOSL2	0.0161263027285572	1.57821519597221	613.233524336321
C2orf34	0.0763068382223106	17.7283285500841	383.894728167659
EPAS1	0.0973450124648829	1.57506379488788	594.903845088385
REL	31.7168786486945	0.188142764784945	490.86541996801
CCT7	0.0779699368941495	0.589606287200291	585.635287693371
TCF7L1	0.0256380505210299	217.357332598199	265.602546256144
RPIA	0.212152520511859	161.226312640057	246.522800259264
MAL	45.7603660845405	514.228617926465	0.200377000194086
SLC9A2	2.96866990649026	252.127109939278	117.056025311041
MERTK	19.1162440157506	14.2178348037998	425.240187695814
SLC20A1	0.163681684487222	0.256761836024967	531.079168505684
DDX18	0.567541813707825	1.09214594751569	443.844689368561
INHBB	0.036057412828978	298.741776698591	191.588760482705
GYPC	32.129230386887	426.51831470197	31.5505537919877
CCNT2	6.50708632955903	0.124777058750108	493.713535200429
GAD1	0.0201930759756707	355.92374449145	6.42772024027314
ITGA6	0.00943780008453481	0.199383517289921	599.107012983207
HOXD9	0.0314610656912359	282.94826975412	196.730975665907
HOXD4	0.0211189684051308	419.047943158101	17.2261061794808
ITGAV	0.0305238862436458	0.196560042223306	554.134162246714
CASP8	18.3909491063152	6.68903939409017	458.096902854486
FN1	0.0118616642517069	2.27508999862515	519.807026239726
IGFBP2	0.00921008668798264	31.6176305702	560.069630673588
IL8RB	0.0741298934611065	348.368080521143	3.36901566052335
CTDSP1	0.392570926157674	5.61284796023801	550.360953019543
DES	0.044408243427065	426.322436953206	47.3800323427757
INHA	0.017644013689891	359.030013430063	0.182453891731843
PTMA	0.0297023883738926	244.666642429403	188.424106511072
ADAM17	0.0262484759142676	0.177966083858405	459.400284846533
ODC1	0.257475972371367	0.296298926906124	600.677747211274
APOB	0.010767297330214	302.24594638824	0.0532905353161581
ADCY3	0.0331289485651151	4.0182058582794	512.480452942094
POMC	0.0771207349844257	446.091580700878	55.3432947342037
DNMT3A	0.141828531957411	101.498516855487	369.942942259318
CEBPZ	0.0276904211255523	188.353741961293	220.357156048728
CYP1B1	0.0354237640913764	173.142558155344	213.184946581195
SIX2	0.0334243150763252	267.983278265351	261.085809134375
MTIF2	0.0420945414813297	1.88268277553394	406.163227089287
CCT4	0.114739256285218	0.36729122046128	530.075117943254
GFPT1	0.0985418528204423	0.492104381260743	556.118242309666
TGFA	0.0182322779796489	29.7137683926354	420.36207030771
TACR1	0.275028048977736	342.729572361952	0.11324174458236
CD8A	28.3431997579839	341.146744779293	110.206993276925
FABP1	0.0127922411141988	280.614661714368	0.0810557659040594
ADRA2B	0.0281290765380816	428.760780299811	2.36232607686312
SCTR	0.0253884223111475	416.294703172334	0.729949282694632
NR4A2	0.0126468994139121	1.18453628608126	450.587529715154
LRP2	0.0124850709408088	318.701623890709	0.0899909705436806
SP3	1.3323693390859	0.758129755885664	533.728646554884
ATF2	4.81853145367542	0.464879664982446	606.927977582391
NFE2L2	0.0451628296972391	1.15068911846395	626.274211317354
PRKRA	0.0320295153502422	1.51714234465332	461.205976476507
NEUROD1	0.00906864923458788	277.345077065184	0.0391834781554965
STAT1	2.19906559875034	0.248371641212196	617.136774694567
HSPD1	0.0404485128039618	314.937190584067	188.431927962837
IDH1	0.0468345945955574	3.69489421007696	569.948872554244
IGFBP5	0.353391234551162	13.6988507986102	552.784413578268
EPHA4	0.0240073685101721	159.496456806449	315.032814468005
PAX3	0.0152521206275488	350.665187755808	0.511709210877389
SCG2	0.018001322172499	334.301134665635	1.19170042666147
IRS1	0.0202318018792877	186.627424697807	266.187023737387
ECEL1	0.0365732657272944	290.763765340717	59.1487251060262
GBX2	0.0306348420552018	347.831770693177	88.1252551274814
HES6	0.028305011138158	302.811416836024	86.9168246181099
PER2	0.0345706063686875	7.54534436743687	476.830018838171
HDAC4	0.0572104085558587	278.095774973848	206.312779362774
VHL	20.6041098021784	0.176868467724803	419.22791942394
PPARG	0.246375662128399	270.197379176047	83.8596335419607
NR2C2	2.71580675283811	1.19545357764423	549.755607367165
RARB	16.9988998538062	270.509148639938	89.9793007375124
TGFBR2	36.8880471391311	79.4989451542196	452.935604570705
MLH1	19.0648338802265	0.743193041628005	412.127373269833
MYD88	7.47156308514443	12.6588260035905	605.566346079616
CTNNB1	0.197537702330631	0.540848660712682	651.270337470193
VIPR1	0.0603165333376811	427.826112240879	32.134761560414
TDGF1	0.048879520816131	172.374284752407	17.3579252456216
DAG1	0.0309860008283827	3.49672099196524	511.569552396848
GNAI2	27.7213525301506	6.77205737108134	568.663243934786
ALAS1	0.0730412485458571	5.21025208830736	477.014348305569
ADPRH	18.1450162451198	361.755054522236	19.9032816561427
TRH	0.02707349132916	413.390071313022	0.958416315285196
TF	0.21968279317441	401.927939956862	0.660094458247382
CLDN18	0.0482092365969285	418.022173918038	0.618892596698744
TRPC1	0.027815211160542	184.931530076317	148.133806025476
AGTR1	0.0187609775028534	356.015037157031	1.06860306818199
MME	2.27025621729379	252.137265434193	139.031507197307
IL12A	0.0214579685399826	371.889921710488	0.448342926840429
SKIL	2.27865269814147	0.13853936526032	455.290284978703
HES1	0.024312979326442	2.12505684140851	544.61934542196
RAF1	3.70072541470804	0.738023195245814	550.032535752698
THRB	0.0273645402688962	209.599520448987	202.485079193361
TOP2B	28.7702204862799	0.152044684482106	425.619932177977
ACAA1	0.163353489564163	215.56312546318	248.674948303787
CCK	0.04661554418248	443.968329004275	2.18677476947313
LTF	35.4945381975079	418.913572239206	3.27204145512647
SMARCC1	10.8573488866825	0.507782335633786	528.509299367591
CDC25A	0.0439840964162683	180.277472280919	210.05601347905
COL7A1	0.0113534377228352	228.227365726027	289.205115253571
GPX1	0.993326651194147	488.044616412298	5.90294665876312
RHOA	0.787880865215058	28.0538394739283	647.606570286811
RASSF1	0.792195429597945	230.963316349155	235.424535581454
CISH	0.267385398242396	431.718460291586	17.5190065626181
FOXP1	32.9728157840293	3.01366425905883	497.684642292822
TOMM70A	0.0450065787769011	0.117727869232167	423.406701747148
CD47	28.0215940632838	2.6488898123578	571.97000049216
ITGB5	0.0126822871520141	1.39207211379558	542.501376502901
RBP1	0.00928720569960383	117.416751569177	344.008927917682
PLOD2	0.00685963110403539	0.0574492165790518	438.121997113777
SST	0.0298687576820775	365.998552173627	0.489894465856517
BCL6	5.8706429604472	0.486871675181567	501.720092687611
CLDN1	0.052314997299409	8.51520450355559	710.21008016332
TFRC	0.0437156561443663	0.0963124963315394	564.059363872866
FGFR3	0.0145074035169668	17.1051579175256	532.419154250713
ADD1	0.177818906631827	7.15422132547319	527.892560770448
MSX1	0.0442949817193033	296.357584124213	185.148644221364
CPEB2	0.0378695516929377	6.76477878187239	456.12416646558
SLC34A2	10.8053821799458	357.876371391461	32.5822540821399
KLF3	0.0443809629365214	0.43736670498791	585.503845259353
PDGFRA	0.192847139644787	34.6716115016295	442.415198860049
KIT	21.5843064727576	341.477244416588	20.7900092010214
CCNG2	25.2102856063361	205.174854632909	257.889157881477
ATOH1	0.0585903927992642	363.910591038624	10.6033528631884
COX7A2	0.0342947041348747	0.313820658152896	361.022456072081
NFKB1	6.72481176165403	0.21372140282801	521.587020618311
FGF2	0.253557198647481	148.140051065374	211.261263507602
CCRN4L	0.0267204037490239	2.45194711913801	464.399761230007
TLR2	7.25494893626052	4.65494673762347	415.920318486002
ING2	0.0176696370390472	23.6466516566848	370.467165079463
CRMP1	0.0184205169567352	251.79036351669	195.945713461254
TLR10	68.2575087076354	286.155653286016	0.146714093212016
RFC1	17.7974298830034	0.305510744307209	469.437016654785
UGDH	0.0171360430479567	0.22302939367756	499.806984500424
PPAT	0.0334242474964778	0.900677454096696	383.268689238227
PF4	0.00776160430709227	158.618546019277	28.6097601354679
CXCL5	0.0230907388327439	439.252574407895	3.11986745234471
CXCL3	0.021192638371404	373.096116139831	5.7645843355495
CXCL2	0.0225804089715962	231.005018598981	54.872392795677
HPSE	0.0209515111250981	16.0934310445296	397.862063664754
NKX6-1	0.0321103119304067	400.631626591671	11.0453671263165
ABCG2	0.0547978074026764	324.236124950708	0.327241949940176
SNCA	0.0816995632727478	410.549153239775	33.788136791597
EIF4E	0.0173739904669512	68.212410431666	187.90979085677
ADH5	0.0513980510750698	163.813272272608	343.277308862357
LEF1	49.8151034348177	165.515779561515	284.382079846789
CASP6	0.0266958632112844	1.42181673009613	328.327040103125
PITX2	0.0214814716294899	375.387692614723	51.5022186350401
NEUROG2	0.0287878921659547	359.069861864155	1.45768897044263
CCNA2	0.427225983322399	0.748533691774012	518.838934755812
CLGN	0.0188661406731175	137.784007869791	87.0611443112008
UCP1	0.0174472669106779	316.034577893419	0.135533241644732
PDGFC	0.00941466503833654	162.717006734079	216.397972046616
HAND2	0.0634610610202434	277.933716987435	176.93357355489
ACSL1	0.05432956347413	0.393661679360036	504.026310100491
CCT5	0.0298035393370575	0.141964888272008	560.342399336113
SUB1	1.2545563392028	0.287263215843452	368.687540787253
SKP2	0.062168383780246	0.629401015969102	575.144573950064
GHR	0.0120261496007733	219.208864285149	114.901318604188
CCNB1	0.0357098940039659	0.552643291669409	481.492043078473
HMGCR	0.0404197565722754	0.141617274832811	489.828432177766
F2R	0.019489337195538	1.1869654506288	441.404107563181
AGGF1	0.815863442486786	15.0596760584001	422.292213839291
RASA1	16.3385624175631	0.581683325902811	463.113819954977
APC	0.656474687650473	0.390997561881616	383.713383055529
TCF7	27.3723655555205	424.581243757161	26.3989109210877
EGR1	0.301438375117028	1.84241440125803	641.617568049668
ADRB2	0.0684664463472899	413.602503084441	57.9298385526694
ADRA1B	0.0679471962489401	414.404936796682	46.0426336269525
PTTG1	0.0654975690511222	8.26451036157518	577.507664752179
GABRG2	0.00980766399089271	285.209577301286	0.0741346382563191
CCNG1	31.7361137799074	1.79810719239687	513.582014763253
NPM1	0.0255420200588154	242.460635620708	9.03862901358667
FGFR4	0.030738772536014	415.941420037236	4.0057151422237
SLC9A3	0.024959015730058	379.786471635039	28.1749350332037
TERT	0.0453068871746356	444.398064096571	12.513148620614
SLC6A3	0.0360597218079696	430.696849979348	0.711515221171146
DAP	0.106037822924463	1.79170512314346	560.980457944299
HMGCS1	0.0218483229678947	0.333336809501327	518.228820591072
IL6ST	35.8019560786657	0.67628278408083	515.25914891565
FOXD1	0.0261285961530295	170.36025465804	240.997124666008
MEF2C	71.3263333419484	320.368176505719	133.576098586006
PCSK1	0.0153141470084877	302.29002319947	0.766519208510967
LOX	0.00485137552079466	0.701366333216334	428.982448147701
IRF1	16.2999529119432	1.63891184420912	455.788103410878
PPP2CA	0.687681521735413	0.9809397426357	595.537808028956
HBEGF	0.0148874134774711	124.253790459072	407.69440436145
TAF7	5.87271497904652	0.677707960881568	394.181825605683
HTR4	0.0119645336363976	351.031711322416	0.0719411271872208
CSNK1A1	0.0475270130374388	0.194685114734556	562.377991997771
PDGFRB	0.0349762160062949	10.4399043256922	503.337147350069
CD74	58.8533587220522	84.3226865230878	576.877529930552
SPARC	0.0305895076015674	2.47292025356156	695.620626636227
HAND1	0.0168826372566286	401.890367181269	0.459540749652043
DUSP1	0.232265162034203	1.12917279908154	702.418823344821
NKX2-5	0.0402273445845147	421.057650093401	34.2598988383224
DRD1	0.0139337690226694	352.366621339391	0.340483936358954
GRM6	0.0314610429189261	393.312524783141	1.15644520347146
IRF4	47.1543308305314	357.654184037027	86.3261602091124
FOXC1	0.049803676111361	213.939355354604	295.192003561777
NQO2	0.0232274002804063	0.622404326031772	483.408325858404
EDN1	0.0147644784911877	172.241557826842	279.273362053941
ID4	0.0412050334875922	171.698814794552	251.318959952297
E2F3	0.0308554554475518	24.308405147249	381.759614721425
MOG	0.0190484537992111	348.075800799465	0.0670003891419301
C6orf134	0.0335754112328707	189.842582501996	248.273036775143
LTA	22.5457288243189	409.262275255191	0.17358525349993
TNF	8.50944467776542	398.335600846395	4.96123717677738
HSPA1A	0.0591754286620551	1.17891538589465	641.346785531984
CYP21A2	0.0220978922921561	396.155486329193	0.474865338488441
PSMB9	32.999266850199	6.83333945842381	550.493481522438
HSD17B8	0.0319087562760656	220.907672757694	225.86876072845
CDKN1A	0.016620794001714	4.68192623820538	534.953547966061
PIM1	0.166730391608726	135.946845446357	456.536621813623
SRF	0.137547605039361	4.20625972629704	573.581533051626
PNRC1	14.6895968645622	134.200837211202	472.651011105078
POU3F2	0.036387349204022	371.452895961501	68.8625773132473
PRDM1	0.220661993265661	26.2148161153327	519.433303516717
MARCKS	0.0688256107490547	7.49340941813286	562.466625852506
HSF2	0.0971096799250705	32.5708247145731	326.173380506462
HEY2	0.0217155249052251	345.465740960576	37.7998321741574
MYB	24.7380170844897	17.5945251011855	349.91944240941
TNFAIP3	18.8353484921874	0.34604377203242	548.107957005065
ULBP1	0.00425862712749934	377.031349676537	0.981107192350992
ESR1	0.169842305239839	375.914895032472	11.8429140465686
ACAT2	0.0242521447043014	32.5670236611577	372.624363779913
IGF2R	0.0260998226130187	1.02293947419773	549.036409918833
TBP	0.0963963902578189	2.6424660908276	525.310441988919
SERPINB9	51.281466120529	62.4590054057303	382.819087424133
TFAP2A	0.0140609952472902	0.487803129416097	583.96112899472
ATXN1	0.116163638268491	3.37307799036142	486.669242255522
DEK	2.43485570167794	0.0919420143448949	512.010885132797
HIST1H1T	0.0154559330092404	314.413678790144	3.86214692490648
HIST1H2AM	0.149464443538294	31.8290499709839	286.075672526628
GABBR1	0.100044429587201	4.15936056961482	523.50374243766
FLOT1	0.092856048466059	1.07897772501499	513.207720134899
HLA-B	3.01786169801473	5.68384123381321	826.26141651685
BAT1	0.211121908412504	60.8732093181813	457.82807834494
COL11A2	0.032766837108031	440.718631200372	1.24843709740896
TAPBP	6.92799891800863	1.20409414509334	657.34109184267
KCNK5	0.111953409736799	414.779377808573	4.14846239324124
PLA2G7	33.6866814303081	33.2886937868032	354.827653959041
PKHD1	0.0210982864406642	324.344615968275	0.0987841734877388
ELOVL5	22.4967868181142	1.29965128687674	629.188573813548
EPHA7	0.00924869527870488	303.14615401122	1.32604889762537
OSTM1	0.0917864901926279	2.06398359969495	468.186167260389
SESN1	3.80151808042197	29.0532742598647	338.177108091297
CTGF	0.0211306553683536	0.280022983343953	561.038108204998
MAP3K5	1.7315005076303	0.228582052837072	465.029406653878
IFNGR1	13.3404498268933	0.214822993630536	483.434044685262
PERP	0.0179139186209129	5.89161167979029	752.752258360574
PLAGL1	2.16577601484235	85.0207788286128	385.185748748027
SOD2	0.0805926369336562	0.649973183536863	546.545922292361
TCP1	0.104800947651024	2.09289759710582	671.610825171328
T	0.054578853434353	449.269526806176	9.10989564103908
SP4	30.2902973674655	8.95960372286355	455.485879848992
NPY	0.0277913709852251	423.618614916045	14.130131628055
ADCYAP1R1	0.0714410202831789	429.121335976725	0.250742941608105
EGFR	0.00911268921606643	0.530408097296433	579.643684594119
ELN	0.0378872439358965	361.856080249629	140.134545342474
HSPB1	0.0391656932045591	22.5597287595899	802.693368483018
ZP3	0.0221327598173849	424.055432937534	16.9799656223081
TAC1	0.0110479244819035	267.164764327187	0.278223551172035
EPO	0.0696760364649644	441.11323503683	7.79387292604741
SERPINE1	0.0054793304126766	2.21615761595942	516.011722775097
PRKAR2B	33.9297311577192	190.981098196426	148.193629313199
CAV1	0.0126306370191141	3.57052205288923	627.89705019064
PTPRZ1	0.0113578013058182	0.403156816876697	424.832770761061
SND1	0.371216453402885	1.21344544427142	560.10383485625
LEP	0.0168506589775091	345.159295567059	1.32498684689493
CASP2	3.82838617578745	4.33911348215465	560.411119809133
NOS3	0.0553160247575507	366.555100176479	86.5550493282153
INSIG1	0.300753888954684	5.66142998935121	448.52761006612
EN2	0.0428420615041285	339.064453514474	102.420883276074
ACTB	0.10577704683915	327.148899067682	499.393158932012
EIF2AK1	0.498078485680068	0.269314771092492	572.456449555188
TWIST1	0.0284109899284389	262.143446528388	209.665100892377
CYCS	0.029416428167246	285.08395800505	186.663797874698
HOXA1	0.0198002366132785	243.145524625905	143.560113186222
HOXA5	0.0168577629173827	307.804057954458	94.6655892647741
HOXA11	0.0152104380374712	317.142627824189	0.179659801648797
SFRP4	0.0158651094092145	189.831615153995	177.8308879222
GLI3	0.0111533599024344	1.42688383962874	426.320500320729
PGAM2	0.0445800690712113	411.407375698549	11.9407665997296
CAMK2B	0.0449513943295579	397.624851209621	2.726244547702
IGFBP3	0.0228144667674431	1.71010858212058	558.057377348693
GRB10	0.0166322750321002	56.8745920948839	418.202575968187
CYP51A1	0.016550768491773	47.7616970690227	367.339279903504
CDK6	0.0258695297871851	1.01486349974804	495.603137586547
CALCR	0.0119143455365269	309.120070959761	0.150883000185339
TFPI2	0.00992562915475023	303.576896276556	3.99579388237897
DLX5	0.0110874266028146	189.648682494172	202.400481532698
ACHE	0.544294586261965	355.960319103682	21.7108466999362
AKR1B1	0.609320938453137	3.7297120214988	497.81977346653
EZH2	10.9141379157445	0.268042339840513	482.080085281309
CDK5	0.0509900614155974	1.4101104163687	451.738097249446
MYOM2	0.0288216369954629	372.541591384229	0.764003073866132
MSRA	0.625299954659585	216.06533757091	227.384640297649
GATA4	0.0329334133927151	415.052649736668	4.87153719854499
FDFT1	0.840498906303465	2.23287359413038	627.200158672948
LPL	0.0766587388899258	345.101835769646	28.4716353822451
TNFRSF10C	0.0732749495886002	339.357874217117	1.86788913702846
WRN	0.271104395978403	0.221669224863642	430.491641762555
IKBKB	5.83659085152264	8.11368699257806	498.618474331934
LYN	49.7920697371683	4.41162507299797	502.125194049219
E2F5	39.9527218475955	144.147567709111	205.374233102995
NOV	0.0299521209931305	248.721998778155	216.539473985177
LY6E	0.0245586558806932	2.0421559732043	583.437126745669
CYC1	0.042986522057472	0.961660306066288	561.488039397488
TNFRSF10B	0.0361149834133965	0.332625818811649	481.499677210584
PBK	0.0251229486980831	0.348148310259785	335.51157698097
DUSP4	0.0478534405564636	177.488901429824	231.177202346168
PLAT	0.0103089092525852	2.36551908180438	522.394020526774
CEBPD	0.0196905509055919	1.30196255655483	605.138763338649
SNAI2	0.0131117986710074	0.541461572497762	675.323652944745
OPRK1	0.0208044653342512	357.957689754569	1.19030905120144
MOS	0.0334741658838446	290.736608966177	8.96960857069543
PENK	0.0346960583923254	397.464752439953	1.77893670514558
ASPH	0.0267358235143986	0.352363579659678	521.922150021451
GGH	0.00920696201814138	0.288330789691078	377.149191731313
CYP7B1	7.17838508345403	6.86952168003575	434.982687485944
CRH	0.00969679742458424	289.708486669121	0.182410882940737
COPS5	0.0332515235781933	0.480152205434148	378.961770804437
IL7	21.5120924269711	271.409110194295	79.8168988949552
CALB1	0.0101933534060546	252.21009118463	94.6218400180178
TP53INP1	33.987581527223	0.948217279126061	503.143889256802
STK3	0.0108119682961481	0.0395269446380315	425.481422653748
COX6C	0.0397322833289999	0.124896580773856	528.200879385358
ABRA	0.0342958003953811	348.923995284646	0.508671150185159
ANGPT1	0.0184726627354559	254.709786831859	14.0680956830744
TRPS1	0.0335008172472174	0.438889917202548	525.963943569139
TNFRSF11B	0.112056031734534	190.058314024244	138.344591505024
ZHX1	0.0725622457603242	6.27242664323516	469.238296064255
FBXO32	0.0393823267016806	0.380373932507406	455.302378910295
NDRG1	0.0206211545233525	1.10736439471166	747.314435350847
PTK2	0.0328649303345624	0.0952291640735336	499.770849939477
DMRT1	0.0218653932808199	358.929636952055	0.77954083805927
MTAP	0.894194894818235	108.953751023547	305.133814292263
GALT	7.89748421943261	53.2953581093259	374.983533521125
NTRK2	0.0269947737055377	149.88405502579	308.563925686847
GSN	0.118587673448407	1.67030978240753	580.398821201417
FPGS	0.0609886541788139	8.22307545726034	502.664709583676
DNM1	0.0233488185286613	22.3412863594905	430.665745995327
ABL1	0.0335293633102956	1.06263650906139	509.715858204494
GFI1B	0.0339136356492075	447.175509108545	1.20774461597385
DBH	0.0242781574313895	411.609865340228	1.89327974849588
GRIN1	0.0227901287015594	255.731508084657	98.3653916267696
IFNB1	0.0155602879488968	235.871366262929	0.0701863741432056
CDKN2A	0.0453968629963219	34.0249386524318	415.300498071411
CDKN2B	0.077341408912227	20.7103128414891	476.96584368044
B4GALT1	0.0246873128291172	273.867368855139	27.6515829593985
CNTFR	0.0368226807261126	417.218112238795	7.78142219900067
YBX1	0.0162012956409981	180.135719152388	75.6612681429139
ALDH1A1	25.6297527859827	347.821920924787	64.1287875712379
NFIL3	0.0105908789852452	0.305365229687683	358.813458680092
ROR2	0.019478726023699	210.52193489799	219.504704940269
FANCC	0.0178271472917295	4.07084783282129	380.281543167468
ABCA1	0.0367916979192916	0.339522853234345	475.155577216098
KLF4	0.0241282443564128	1.88540239435219	490.28495032453
AMBP	0.0173165047036659	391.376233696782	0.143787888414276
TNC	0.0189915687531908	0.671615127081366	572.603615389795
NR5A1	0.0251261290411565	394.96876896471	3.01230374355714
HSPA5	0.0875522548863532	0.654398947318026	688.739198050385
PTGES	0.50809821002362	203.831451212195	312.955938685888
TTF1	0.0571981248658879	1.13757009643767	296.549313108746
LHX3	0.0759181756364871	337.746877615943	108.187563036842
EDF1	0.320551512420547	4.2731832345847	577.512257031452
ABCA2	0.379742230871898	68.9230501619928	389.376975508179
PFKFB3	0.237444129147586	0.464723533599864	528.952763608562
GATA3	14.2776525791218	395.081574894207	12.9693536849959
VIM	24.8529130625362	12.0092459558271	629.00530479561
PTF1A	0.0507024129670736	320.670651411137	139.596330380747
CREM	0.0379894765551122	86.6529346190313	207.414964257707
RET	0.0522215800868149	365.285888248913	20.1198639553308
ALOX5	52.7121948239862	40.5970056534944	415.02241238808
NCOA4	9.49049292356843	1.99344434853826	556.710649219905
DKK1	0.0118545957141758	66.4169747700365	328.417198089328
TFAM	0.584674170557707	0.90956576894756	453.99294836383
SIRT1	7.51986586341023	0.638615321546959	388.176170548536
PLAU	0.0101196193128785	18.9429232066659	525.020451798928
SNCG	0.0802521397461828	315.488498251965	117.403973242553
PAPSS2	27.177732331832	96.527968743086	335.47538732689
PTEN	7.58912591906594	64.7576482036404	551.914817913256
FAS	22.9904163705702	4.37230125466046	437.591593558879
HHEX	20.7312880888828	316.269165475874	22.4392920632549
SCD	0.0178336395746375	0.999153566482117	570.999539935068
PAX2	0.0272972085846878	434.481526638821	1.2373898597391
NFKB2	16.0443852839522	14.85235748505	478.041387199978
MXI1	0.0420780951787129	47.4436334685872	418.789045659325
PDCD4	28.4755319214365	1.81642623920577	451.857671553007
CASP7	0.095519014709269	8.88630882887125	459.409543098661
ADRB1	0.0484278481168699	421.781301098683	30.9966238739381
SLC18A2	0.0805679418694802	257.217775836354	93.1109341171377
EMX2	0.0347938209194009	297.903525745724	39.0645343878019
UTF1	0.0501375521853756	286.188580322524	217.009732180399
CYP2E1	29.6289650435161	386.203643008288	9.63066583943529
ITGB1	0.0347623113674512	0.253059477864964	582.90710103816
NRP1	0.0359497065816865	4.99756632325456	498.345633372148
CXCL12	40.282255242731	393.505200393915	26.750982121771
EGR2	1.4461347152199	100.774878745767	367.541333071658
NEUROG3	0.0322712497762986	402.92436310645	5.94980824680349
PSAP	0.859805057136088	3.73185965456485	684.313057851597
NDST2	13.0809979758523	19.0759682403085	478.812340053064
PPP1R3C	0.670293450247968	435.911992853913	1.6026000686791
RBP4	0.0216559531627018	297.011035653542	68.6919050463623
GOT1	0.0869039733898298	1.27906094330492	556.613400631841
CYP17A1	0.0263482995015251	379.705090388965	0.615105332170051
GPAM	0.078305009639342	49.7379999537188	340.81520723068
PRDX3	1.02459803023807	0.126744962853853	420.360759016776
TALDO1	0.111763075478041	2.47657295754183	599.830749581912
ILK	1.02120327777565	0.427383893740633	527.317643753792
WEE1	0.638569728763717	0.687928842002743	501.514438872473
ARNTL	0.966411654670209	0.0993835410150821	401.010738512598
MYOD1	0.0320702820359095	234.838830937887	150.670593048427
LDHA	0.0518777617856635	21.0192598504924	835.344719997034
SLC6A5	0.0129429107342016	349.966751581086	0.125826621727138
HIPK3	0.66542400111268	0.307767518421988	525.224545663117
CAT	8.86445771272971	1.21709852401004	536.356116648958
CD44	0.0234510195048375	2.16771841931816	706.094657517769
MAPK8IP1	0.0290257289347398	292.335600442135	146.169846542316
DDB2	0.130068294254888	1.42661430991024	506.04174427758
FADS2	15.2152005144332	1.23942713439039	496.093772488373
SCGB2A1	0.0150375195568158	362.52713273013	0.141905240574282
COX8A	0.0481415190843604	16.0936864383146	632.71849866294
TM7SF2	0.0579008398313322	277.519834874424	195.255456703516
POLA2	0.277582535838203	0.602703272717216	437.835253616307
AIP	11.6413124877547	75.3896167961897	343.117297082674
GSTP1	0.0446739907498534	3.97358349745259	787.047058252979
TCIRG1	19.1474743979486	34.9552329812253	528.560395297315
LRP5	0.0271316255848878	7.17991994647424	468.300152345363
CCND1	0.0229443466232636	191.433376336738	308.612614212197
INPPL1	0.149837877734386	22.1792198999046	466.481438933089
ACAT1	0.143935167812012	1.80320843606414	371.798155105181
FDX1	0.0921768604291794	119.796952013061	273.443690113406
NCAM1	0.0703637257651898	393.795965937028	3.99347061982221
ZBTB16	0.339817067158507	434.750910926759	10.5052098204863
HMBS	0.15049685523018	15.8251410385209	486.217341614043
NRGN	0.0608366392554379	400.823114668423	51.1922139034651
FLI1	51.3310222120217	233.177321844248	169.434384227542
BARX2	0.0421750287993557	412.61674052773	91.2405577376939
ST14	0.0327769878826399	0.569495535115727	557.358691799806
HRAS	0.0244159769545891	34.949611727454	464.83636465837
IRF7	0.383417421339166	269.203715317049	232.424068148928
LRDD	0.104611206705059	278.398740007573	202.773875342565
CTSD	0.274475936612594	6.50586168043864	693.045685854367
IGF2	0.0120179718740726	133.161666801695	338.864287394256
TH	0.0433498931737094	432.332428834931	15.3152155038619
CDKN1C	0.0358896715259921	238.287496001283	185.741454688262
APBB1	0.438704726584545	403.094845251924	20.4645676900436
RRAS2	0.0487057562128382	292.276798923749	262.471661100853
CALCA	0.0226911731565949	456.468019534231	0.0853001450449797
KCNJ11	0.0263889815070631	354.830382221505	0.447449262026183
BDNF	0.0168485228715886	312.653635200431	2.3671455411152
WT1	0.0469865271565993	404.285390389158	3.80080641511239
TRAF6	0.600366018212366	3.10853600306118	500.198968541522
CUGBP1	0.458623698015884	0.190589656604879	536.916906896335
SSRP1	0.0905939383951607	0.315399095698117	520.352369933974
PRG2	0.0487047170251584	401.747505266897	18.1384599460682
RCOR2	0.0293894590469609	390.764212351841	34.2558334670233
SF1	0.874200438994497	2.93952097555776	596.62519837247
SYVN1	26.7052512414913	23.963042581813	546.962828629837
RELA	0.190813211879106	2.37378657245027	553.25027685393
FOSL1	0.0107400297574256	250.145650590785	229.529304801271
CPT1A	0.0486437086522071	0.430607558617435	502.555662148619
FGF19	0.0314905246348129	329.035774191824	81.9590540821871
FGF4	0.0857420385682281	362.246538054634	92.6098211720809
FGF3	0.0418223378199758	396.123605693156	3.40598221065937
PHOX2A	0.0497267624502463	248.634801918061	164.484721783943
UCP2	74.686974465656	250.089733120747	268.82425042902
PAK1	0.0494114467699152	0.283480786930689	507.387271913413
PDGFD	17.7293543235854	267.653412421388	48.0127251733156
BACE1	0.0227991818358505	101.311060898644	369.458896760398
H2AFX	0.12894178088837	6.05236567001003	521.162875837902
THY1	0.829215174541858	2.34500018411423	485.708269418565
HSPA8	0.489797871712826	12.4329075324224	822.898691917225
SCN3B	0.0315645216845457	355.180054140904	14.7977054528835
ZNF202	0.0884470129993043	181.307944826656	194.910840934017
ETS1	50.4301721726601	2.80749929287782	482.589605770006
B3GAT1	0.041726388484278	399.62134056303	2.07517343385835
CCND2	31.883826843556	4.15625004544022	506.072870412464
PTPN6	54.392395285599	110.832750113359	398.49058923338
CDKN1B	36.1629005002461	0.520524227949825	453.240765542065
PTPRO	0.149791777771875	284.366533802527	0.40850924120275
AQP5	0.0369820656981308	367.306314109067	80.8926523331972
SMARCD1	0.19063299339441	2.02231779310867	538.463220571554
KRT18	0.0246494562446255	6.10490016101629	480.031775031381
IGFBP6	0.0135128060323477	368.150988503601	141.29481473069
SP1	3.69690701734232	0.561667937991407	563.640728097177
TARBP2	0.0380349304003635	238.210709480463	219.367181466069
HOXC8	0.0133184183375015	251.864743293392	144.105734464201
CDK2	0.147806823623534	0.317413891012658	498.654751463918
ERBB3	0.016154867863414	0.48989921281709	490.39529902452
NAB2	0.0324657663068401	180.330788168342	294.5622864706
CAND1	0.135810890878973	0.315528287048047	529.648017775435
MDM2	2.76413757142855	0.3549961231176	527.510531353852
CCT2	0.0916990372893179	0.120066463811747	496.894413816331
MYF6	0.0178869205769436	383.311024706945	0.514584778408163
APAF1	5.42472274804749	52.4174060738369	332.173574244733
NR1H4	0.0107443994119489	236.567632331751	0.0412968651159288
ATP2A2	0.042296307526774	0.585600753628797	648.771275064521
CABP1	0.0273360078358855	360.80527875643	14.9250579736984
M6PR	4.07838992384696	0.988427574914761	634.029900358063
GRIN2B	0.0481951148839029	341.3259316811	0.344078740675688
SOX5	10.3816439230089	345.265050466998	23.2967051806162
KRAS	0.268319222694527	0.497325273723072	435.844250864428
VDR	0.0198375354123713	12.7018243865031	458.688264646667
RARG	0.0193181478794502	2.36537508227064	513.857791232484
ITGA5	0.025112360279334	0.821243844909306	541.973482086725
DDIT3	0.0188881136916487	94.8046308603641	298.398226071793
CDK4	0.0729321321287193	1.24027951918079	606.35404608594
KITLG	0.129239958205138	0.183306582095638	367.673311491424
NR2C1	1.74554443335492	0.135203021822032	377.815421271677
CRY1	0.0150618237512432	1.74590270910117	363.465645067399
CMKLR1	27.0511052067847	331.670663793627	44.6986673663596
HRK	0.164559822568218	299.724828509134	274.014962841383
NOS1	0.0140425169634854	368.00182891281	10.6730731891913
DIABLO	0.0952901574616707	0.232611209265948	479.487840708753
SCARB1	1.63674141417141	221.995199353706	226.791727395442
BRCA2	0.277646520106334	0.861689040333539	313.939391762211
CCNA1	0.013825176996018	338.197248493759	1.75135278477715
RB1	20.3157606379821	0.199121362963028	520.023923626342
KLF5	0.027470726655242	7.15212172560086	657.694009109595
GAS6	0.0324204022842296	5.32262155422353	479.96928241569
LATS2	0.0337311930691619	64.8853918594121	409.499159187373
CDX2	0.0380205329202762	457.095437217452	15.8291133098647
FLT1	0.0620060924470804	2.38790317285263	440.358323754005
SLC7A1	0.0191130803348245	1.44809752325512	557.494591246662
TPT1	1.9570662093184	0.443990911628231	507.568291744133
ATP7B	0.0171795539230832	389.478690482851	1.05644434469836
EDNRB	16.5079118085863	211.114594624619	169.598841590818
POU4F1	0.146359649139938	355.121387739616	91.9869089136582
IRS2	0.0601877331623121	179.422556457183	274.982881551257
MMP14	0.0159727646506076	0.439045657932428	545.517075516892
SIP1	0.0225174307330223	106.358920823537	172.267507300711
MGAT2	0.334414365894927	1.79998054622802	374.677754774999
HSPA2	0.0138654300156582	1.15882914158218	532.875779375232
PSEN1	0.140106467354575	0.487050117923711	589.605859867576
FOS	0.0363608972519367	1.03156446242823	587.46653981984
TSHR	0.0751804055131907	265.635267688832	0.215185559888595
CHGA	0.029992586909169	334.179823536894	4.83851975503226
BDKRB2	0.00985009743804567	263.9405927144	181.349580167253
RCOR1	0.0385259344815075	0.127396107558719	511.552397911633
MTA1	0.0703891150929539	2.98557137218242	510.475812775278
TEP1	1.76288244429583	121.04034042478	357.24569394766
NRL	0.0892208350569254	381.215003756849	35.0032161571336
ADCY4	0.156354938904625	285.015340876553	186.202141799817
NFKBIA	0.788870907741934	0.345191918914339	627.752247770627
FOXA1	0.243953816179652	2.27966080064416	495.631736145679
BMP4	0.364411173900431	184.228337842087	187.75043221072
GCH1	13.3966424949059	31.440337488446	346.432337593882
DIO2	2.93501269570271	118.103280593976	295.159819214821
FBLN5	7.18048954735291	96.0306605058399	385.977631929623
GSC	0.0356264779265741	283.947431668074	147.490408332366
TCL1A	60.52816702079	359.244151152605	0.0598108706072833
RAGE	0.0115847292274326	192.338002933572	187.095652138719
CKB	0.0123711162020319	2.49243069274354	453.517297397238
KLF13	0.142021203745817	6.44700160860157	550.650054957102
THBS1	0.0238057005226667	0.183374613079349	581.13987539093
B2M	12.8702626601673	2.71071729085471	650.606078208427
TMOD3	0.180459652038477	1.89055323666844	550.587019310496
LIPC	0.0163377962505168	274.731302687494	0.828875696229531
TPM1	0.0216611169025999	0.273688993381265	521.130893918278
RAB11A	0.0946349626848216	12.0738650808775	577.026078476883
CRABP1	0.0230091208090975	228.025270772652	144.519268994128
ISG20	11.5098154214531	281.07356724777	151.163489429642
IQGAP1	0.19180094201579	1.09958070559663	660.202718620469
IGF1R	0.0106447826171128	0.342788827896824	479.47992892759
BMF	1.65248810033456	386.441329726491	34.1927952501938
ONECUT1	0.0397131572550195	343.497775662581	127.869782262287
RORA	1.00977970226707	11.6627490292859	475.613558802446
HCN4	0.0465152529154006	352.988929901685	40.2902162643471
CYP1A1	0.0174708650847704	346.310716014428	0.0915040190579937
COX5A	0.200720116133428	4.13888668490133	656.275322196775
NTRK3	5.00413697826607	381.618356808401	0.627027500744197
ANPEP	0.0360213022439938	39.7219697875571	423.144563184118
PCSK6	0.00753349897210608	271.1738266132	184.059091892775
SULT1A1	0.0685202432001632	207.751610876455	189.053313559181
SCNN1B	0.0854178662974681	312.3762895545	175.122835601256
PLK1	0.161348583148571	2.02610116137323	549.078410554676
IL4R	8.74280886558344	5.56766003066605	527.475719845685
LAT	32.7438748693023	432.91001920439	16.6500007351767
MAZ	0.0584866490389723	1.61883008913728	512.003841647409
ZNF267	31.5158528929916	0.0935011789559767	390.500339612269
RBL2	25.0228597926508	0.244068660820365	426.683706489347
MMP2	0.0126548370559537	0.968681710990396	552.660792988475
MT1A	0.0208729930444558	307.149570680216	215.166837015428
CETP	0.430430314775707	354.047174817505	0.427664196634831
CX3CL1	0.0978247757425341	283.3331435824	186.318165612288
CKLF	16.4664153313775	0.255881981793463	390.023053835456
CES2	0.0270790506929968	52.3115898429549	475.761210250453
CDH1	0.014739343360732	0.47502931744698	599.912768309806
IRF8	90.4222576225034	277.796537394822	143.548391586455
FOXF1	0.129017057041304	273.396716806551	195.454830902453
MC1R	0.0352242768464456	360.373411970186	117.998688272501
CLCN7	0.0886129328904224	50.7869727087889	463.894652909238
IGFALS	0.0553701405795502	471.430500644393	2.91801467144891
PKD1	0.0558200993052249	220.576483201422	260.208734309788
GRIN2A	0.0382995098216365	377.179775595302	0.96339319420004
SOCS1	2.30721987664366	156.771735253663	312.036598300649
MYH11	2.82621803451919	248.55464097478	186.093171277475
PRSS8	0.0157646790240474	22.5122016732662	493.240386666462
PYCARD	0.465527733899434	3.23267002128066	509.453562036018
COX4NB	0.0237142746744308	10.7751338317848	425.21898505015
CYBA	20.2033295151188	255.256088186223	186.139283483389
APRT	0.0652821283235326	212.489183106697	300.084519214226
ALOX12	0.0401172946181956	407.221033698243	28.5439375978868
SLC2A4	0.0230355317287418	388.477334843348	4.36196730801319
CD68	9.10054477099876	133.47058318205	497.801645450999
SHBG	0.0283893010548798	424.466504597556	0.97314819413058
MAP2K4	0.0618298255464635	0.508090440668989	466.220010464845
TRAF4	0.0375728112371172	90.7668212999641	438.743332065402
ERBB2	0.0504421480900812	9.26441727333703	543.060172130174
IGFBP4	0.081672065082544	25.5689533165451	637.166526894244
MAPT	0.0192608465505271	377.670284477784	0.953498405629401
ITGB3	0.0238991692825008	195.627216714286	213.112932085342
ABCC3	0.439076687924168	231.852975106722	260.552729536063
HLF	31.1891933181942	415.841681604346	15.7033476071952
TBX2	0.0348408948893608	227.71215198942	215.801505636342
ACE	0.056137938418527	313.662844988611	70.3332725845562
PRKCA	11.9076916775299	5.31778762603274	417.169001001409
KCNJ2	0.0168372617072813	214.67622436864	209.16901214141
SOX9	0.0298718198963182	156.310062953432	363.138468050849
SSTR2	0.0657761004184961	398.493469466209	5.39088948168478
SLC9A3R1	0.0896339907115742	34.9231336692329	619.145697184039
AANAT	0.0239149207393617	386.241255009694	0.775986446413998
GAA	0.0290733182298925	37.4954411765782	454.617083118433
ATP2A3	40.5539799693214	329.790880435311	132.257746906017
ALOX15	0.0150427850463671	323.723287190493	45.7055413592866
CLDN7	3.69442688599964	1.27498626949184	592.906095906983
TP53	30.6012083541972	0.875426422367708	491.783718995581
VAMP2	25.2380415992912	2.20805693387819	460.58656722241
AURKB	0.203648394295952	54.6084349003683	479.833268167955
PEMT	0.0270227428543271	38.550215987418	496.355478903346
SREBF1	0.031078732305205	111.344507009654	408.421641275406
ALDOC	0.0845039458712782	195.741537273015	309.786273253849
SLC6A4	0.0282999177834327	376.485215375249	1.00015370412598
NEUROD2	0.028476773066001	379.645553544585	4.37237106552853
NR1D1	0.0476347207103586	248.50447973958	266.718425203355
HAP1	0.0172516659335871	295.01123105639	129.173155309396
JUP	0.0199813960498993	4.62776494163799	706.602572804449
ACLY	0.0837039303750786	0.419685667041519	549.78024027697
STAT3	0.297194298546255	1.52991394184805	681.032855350091
BRCA1	0.0621441427600831	0.474624263612927	348.427234314258
SOST	0.050808364061867	413.974031982196	43.4452551242174
PYY	0.0459532831304301	279.080062923949	225.478428403063
GFAP	0.0272225349916006	411.411998986124	2.67309320009018
HOXB1	0.0351569312825403	359.316454441604	1.61318176080112
HOXB2	0.0668510627722243	278.281034295537	188.065122875911
HOXB4	0.0411930289369437	189.548259156817	260.73561999973
HOXB7	0.0180451255335058	191.380373068076	147.809531315613
HOXB8	0.0409632807446743	305.998964140066	37.1996445187672
GIP	0.0167307183165902	338.994858536551	0.331411349183186
DLX3	0.0289134880910492	292.480740747625	97.8608871112427
COL1A1	0.0132841125331111	0.53400236691217	621.177991510447
TRIM25	0.0718435800096198	7.98832293500029	536.07163201304
CD79B	54.0609671437448	393.491016049302	0.39897600350714
SCN4A	0.0322119985315036	357.9003820688	3.49086527977333
APOH	0.0124171623698965	231.044485659536	0.58736231313421
ACOX1	0.112695553163556	0.55151395922073	495.444529953884
CYGB	0.0595579618800385	244.580954124054	214.577103426301
SFRS2	0.826446134205385	0.566610412957971	583.788435172223
SOCS3	0.0155278821559924	18.9419136948965	449.84082283628
NPTX1	0.0256205231658565	406.373757310167	23.0005806784449
ACTG1	0.177754724824823	14.3484486334209	804.033271715189
STRA13	0.130069341154772	12.038370229357	438.700008479742
FASN	0.0153802868670924	41.7477825562076	468.850696069949
TYMS	0.111510726775983	8.95282905552127	476.589983105906
ADCYAP1	0.0398982299586263	341.038352258364	32.0174440771336
GNAL	3.27799550310617	95.0702748479406	330.029421225075
PMAIP1	2.04864953321052	0.466015114343807	454.000325751538
SERPINB5	0.00688378467513318	0.394495728598369	528.239055256794
NFATC1	17.5395383004821	227.660782771516	237.869713583969
LAMA1	0.0133696274055939	360.919378329832	16.2185037412977
MC2R	0.0138512669289016	231.937471567874	7.17316835995446
DSC3	0.00927222110930554	0.724825961049606	644.270551477595
IER3IP1	0.0736268124605607	0.733843076313171	498.821686953853
SMAD7	0.0580269789050309	183.189041562979	251.374996054211
TCF4	24.8709254319379	5.00057027621833	540.093128079857
RAX	0.0503507478231274	396.425153204866	33.1498722683284
BCL2	31.3845561439193	252.472197309446	147.621369830053
CD226	35.6749761045235	300.800462934099	7.05800087159184
FBXO15	0.044787461794053	273.200900491809	0.527742759231961
MBP	1.94870339563684	204.878539993246	257.15713555918
BSG	0.0330968089905111	16.0132666041407	596.193206004874
HCN2	0.060142500384184	232.414490738393	159.627121079867
PTBP1	0.141041624941421	2.93766743071412	685.838445713018
CFD	0.13698551947908	213.575313771927	261.967005456652
KISS1R	0.0529633601759425	391.858982380454	65.1999532177483
GPX4	3.84762853315948	1.88827272060094	592.089878695207
GADD45B	0.135506583248285	116.863839777077	388.671158409701
EBI3	24.4804836293237	355.278915472631	3.05276284300797
ICAM1	22.3261770031386	1.54765007966907	503.120516395496
SMARCA4	0.171094970045424	0.455515870784199	519.903916275234
LDLR	0.0156722988931058	1.25737766767098	608.587670093802
CNN1	0.0191684081811861	318.165103205321	78.7379701829255
JUNB	0.0408741451638724	2.02889716247042	615.811728342759
CALR	0.0672904865456071	7.14905264485181	760.120281293908
SLC5A5	0.0255074129972223	399.590717248013	1.2731595921505
CCNE1	0.0409552935494559	92.9335309728901	321.625189194161
USF2	0.991666856409025	15.1550112612804	546.260078248791
HAMP	0.0597401447848006	505.027601677096	1.57562060614292
CAPNS1	0.192780767000727	10.0516832399922	640.065332478925
MRPS12	0.0229080378608417	9.30353270220837	431.14370853296
CIC	0.0770138191488327	200.915931885705	278.951948013556
BCL3	0.527633788885727	194.218651299361	362.138377464773
RELB	1.43222618039525	167.869781441869	292.093206174473
FOSB	0.0194723762088372	13.1673658056634	521.132231021724
FOXA3	0.0348190658657184	340.489076789198	13.636337209484
HIF3A	0.0386554034513127	394.98269951412	3.40614570656345
FCGRT	1.35956812896225	192.526990653397	290.512781866176
ATF5	0.106256568436716	329.527669902927	105.837766924574
NR1H2	0.968944097531142	0.803671908993811	477.696215722092
TBXA2R	0.07235011780979	416.308301739429	5.54999723120115
SEMA6B	0.0211209065650208	311.805738645765	142.121698160519
TICAM1	0.102952973487299	268.913889434219	236.882499824772
INSR	0.0285736726537538	1.13416369624255	452.907630857676
FCER2	36.432412321506	385.700591987197	0.711365263982848
DNMT1	11.2348115570426	0.450410091544921	535.272483544046
DNASE2	0.20401953445833	1.53032189994928	517.583447419692
KLF1	0.0534545976497463	424.647378940284	19.0465579659536
DNAJB1	0.0266934790249712	0.494498784505661	599.951974684373
INSL3	0.09314828372371	424.736743494993	0.787083287429063
JAK3	40.6558469015733	305.320788246761	124.918510337591
JUND	0.0584293375653684	1.96462773444589	532.719914254727
COMP	0.0230357954702304	270.76754464559	157.93138532092
CEBPA	0.0421997102436498	4.34613598077365	420.71464698211
AKT2	0.141927807549165	2.58253166214411	562.803778451696
TGFB1	0.242540773031066	1.30911791805203	498.242147586072
SIX5	0.0362815344370727	355.768524841388	100.947015518868
BBC3	0.0444710080375193	355.39929497199	135.369448458068
RRAS	0.469951229741925	6.08267095639546	581.163071099487
TNNI3	0.0407848353392695	347.134704405698	13.1555512001286
IL11	0.0215076160405029	431.045733650048	50.7898762672491
PEG3	14.7844646516107	365.308638209079	0.323210183406598
OXT	0.0628080976571206	386.898414934094	68.662941691364
PRNP	0.0276231495962489	1.70893000558039	669.709385605011
PLCB1	0.0175564187557661	6.95847140314914	424.407771137181
PCSK2	0.0214182499320644	362.229982563706	0.783190038047449
HCK	27.3455266795177	274.212012744644	187.322352865899
DNMT3B	0.0212376602523488	301.681786000026	92.5125807939846
PLCG1	0.388071881039076	1.50445026216033	523.901813982438
MYBL2	8.04620699617632	7.56561160946838	509.382193521624
MMP9	39.7887522516158	207.264228159803	295.280658497767
CD40	25.9602986409252	183.786470830081	178.767170196984
CEBPB	0.0222328069254145	0.717935603213946	540.42908967142
PTPN1	3.4955715279078	1.06081787479548	512.535081800963
TFAP2C	0.00534374458662729	0.191555615264433	443.944630330548
GNAS	0.146461102821321	11.3524817631453	618.377808973393
ADRA1D	0.0240738600895254	345.638159351068	42.1568373842034
PCNA	0.234294843459876	0.203179444264607	519.854449132483
PAK7	0.0162057629322351	346.981172783948	1.56808464980207
JAG1	0.0117646904847617	1.62636221512431	619.498559017475
OVOL2	0.016801340977848	154.698426389964	279.817508429632
THBD	0.0173162147385341	28.8950196312763	516.318951175488
E2F1	0.0445179019910837	179.030588932071	301.434397208104
RBL1	3.59166913153226	0.106234791285781	406.152312685803
MAFB	0.0354900684937264	13.166767847745	469.860816421184
ADA	4.94013252695022	72.6261458022589	448.339485006692
SDC4	0.0177756539450221	1.15442889615484	591.93143063587
B4GALT5	0.0253510310502383	0.906092815879569	591.38468888646
CYP24A1	19.7586701887931	137.155526819181	211.937776200602
BMP7	0.0129115791725954	4.9082258341883	453.733076434241
GABPA	14.1261927287286	2.82735995706788	506.322212698401
IFNGR2	0.472604012585081	1.26395615102928	575.211337046501
SIM2	0.377264899780359	216.902361811697	241.033809888078
ETS2	0.0160350852066408	0.219496163053423	582.436611592328
FAM3B	40.9238035586083	336.510417545554	19.6112140273466
CRYAA	0.0429958930695502	452.183565245904	15.9564574831713
APP	0.0225035824598254	0.901265809345837	668.681293400451
ADAMTS1	0.0133157774923595	31.6515267515683	409.392298730676
CCT8	0.0985368414376799	15.1059463119462	400.434533014572
HMGN1	0.0986670787192715	467.34918991059	22.9180763734578
TFF3	0.0766858509514434	381.010247698483	3.97117651039522
TFF2	0.0360643160029865	345.653692795151	8.73435762921316
CBS	0.0256949219399512	104.583112402175	331.817448600568
SLC19A1	0.0450226890088356	266.3637103705	219.933410078063
USP18	0.0311662205778808	180.793897981445	329.788855546508
MIF	0.0308628981053021	9.11486140681973	628.089809192378
DRG1	0.720771630755608	0.126795675759041	482.250728536818
TIMP3	0.0264480944744965	139.862272165768	439.343971294493
HMOX1	4.81976687068808	193.160351211256	287.539132270772
APOBEC3G	36.243560980845	127.574916393914	313.998915948246
ADSL	0.176062237585173	1.83491085863639	496.380820077584
SREBF2	0.144756301449098	3.75275319424824	544.620986757574
BIK	0.0441012081954433	209.983951045932	191.373027417866
PPARA	0.0384343575033677	38.5227270096959	421.336442522923
MOV10L1	0.0211276540515792	304.896724595063	0.871862747552824
SLC25A1	0.036980842247539	2.50395374374588	516.044909582135
OSM	0.0210004143067107	320.440868293841	51.1135127050632
PDGFB	0.0152797615733814	111.819738239407	276.865812749331
CERK	10.4211511666534	23.1692557510763	499.04983665291
MLC1	0.0382322490219064	441.685643680759	4.68598495289443
GK	1.27602731705402	9.63271595621848	469.181202248979
MAOA	0.0152833076853343	35.9505511240904	419.88796420532
AR	0.0973006708962386	372.058355654511	8.99800699852966
EDA	0.0232104174649631	318.374746466507	7.78843048776644
PGK1	0.137591165406007	68.4532577337904	727.660144471052
RPL10	0.0377095821967219	416.772918093979	0.140960720705664
NR0B1	0.0209633390373983	321.791507930503	0.568049087136253
DMD	0.0753077062008184	223.345013610608	84.0293389288404
ELK1	0.0565618921241078	146.697457430726	361.716167148705
RPSA	0.0495179605690172	403.082383479561	0.0674448614349495
ESX1	0.014305421902281	326.298427258796	1.78356843266292
TSC22D3	9.40681740026225	9.37120023929404	535.703630968048
ELF4	0.103637043141425	0.135416852046159	479.639650027126
GPC3	12.7273077663599	298.915191281926	109.168264716161
SOX3	0.0440575678766514	284.316456373513	176.956905925556
L1CAM	0.0568509877952725	355.824355118012	49.1932433692589
IRAK1	0.0333605722631395	53.0716645622223	458.074437688911
G6PD	0.0408301147090534	3.13802503230746	553.239194388679
ADRB3	0.0191711314871829	414.297693166122	0.141262694308488
WNT7B	0.00406592562913535	3.08085066538129	369.364113966968
