# Supplementary material for: Preferential Activation of the Hedgehog Pathway by Epigenetic Modulations in HPV Negative HNSCC Identified with Meta-Pathway Analysis
Source: PLoS One. 2013 Nov 4;8(11):e78127. doi: 10.1371/journal.pone.0078127 (PMC3817178; doi:10.1371/journal.pone.0078127)
Supplement: Methods S1 — R code. ZIP archive containing R code used to for the analysis in this manuscript. The README file in the archive describes each of the files contained therein. To fully reproduce the results, the scripts should be run in the following order (1) Preprocessing.R, (2) RunMEGAPSReplicateThreshold.R, and (3) Postprocessing.R. Note that the CoGAPS analysis and associated gene set statistics are stochastic algorithms, so results may differ slightly from values reported here though qualitative results will remain unchanged. (ZIP) [file pone.0078127.s009.zip › CodeArchive_S1/GAPS/ExprsTRUE.MethFALSE/NormalTRUE.HPVPosTRUE.HPVNegTRUE/nP3.nIter50000000.SigE0.10/AResults0.3520901087.Diagnostics.txt]

Diagnostics for A created at Mon Jun 11 16:21:00 2012


number of genes: 892
number of samples: 69
number of patterns: 3
number of burn in steps: 1e+08

Initial chi^2: 6.1548e+06

Iter	Burn In	T	chi^2	number of atoms
0	1	2e-08	6.1548e+06	1
1000000	1	0.02	93434.5	989
2000000	1	0.04	72735.1	985
3000000	1	0.06	60698.5	1007
4000000	1	0.08	52710.2	1026
5000000	1	0.1	45965.3	1016
6000000	1	0.12	43655.2	1036
7000000	1	0.14	42793.5	1056
8000000	1	0.16	41015.7	1052
9000000	1	0.18	40969	1093
10000000	1	0.2	39148.6	1062
11000000	1	0.22	38924.8	1071
12000000	1	0.24	38376.7	1075
13000000	1	0.26	37754.1	1060
14000000	1	0.28	37529.7	1088
15000000	1	0.3	37213.6	1094
16000000	1	0.32	37004.6	1131
17000000	1	0.34	36778.9	1071
18000000	1	0.36	36481	1091
19000000	1	0.38	36176	1140
20000000	1	0.4	35946.4	1126
21000000	1	0.42	36061	1117
22000000	1	0.44	35540.3	1158
23000000	1	0.46	35440.5	1156
24000000	1	0.48	35615.1	1166
25000000	1	0.5	35361.1	1195
26000000	1	0.52	32609.7	1248
27000000	1	0.54	31933.4	1291
28000000	1	0.56	31747.4	1306
29000000	1	0.58	31301	1316
30000000	1	0.6	31208	1340
31000000	1	0.62	30955.2	1345
32000000	1	0.64	31092.2	1296
33000000	1	0.66	30852.9	1312
34000000	1	0.68	30603.1	1335
35000000	1	0.7	30743.8	1327
36000000	1	0.72	30573.6	1348
37000000	1	0.74	30300.6	1366
38000000	1	0.76	30400.8	1383
39000000	1	0.78	30278.8	1404
40000000	1	0.8	30156.1	1425
41000000	1	0.82	29909.8	1382
42000000	1	0.84	29930.6	1392
43000000	1	0.86	29843.3	1408
44000000	1	0.88	29551	1456
45000000	1	0.9	29685	1413
46000000	1	0.92	29423.7	1461
47000000	1	0.94	29523	1458
48000000	1	0.96	29421	1440
49000000	1	0.98	29128.9	1486
50000000	1	1	29072.8	1491
51000000	1	1	29228.6	1451
52000000	1	1	29063	1532
53000000	1	1	29260.4	1482
54000000	1	1	29260.7	1489
55000000	1	1	29190.7	1515
56000000	1	1	29141.9	1499
57000000	1	1	29253	1520
58000000	1	1	29331	1485
59000000	1	1	29216.3	1509
60000000	1	1	29318.8	1483
61000000	1	1	29113.1	1505
62000000	1	1	29080.3	1556
63000000	1	1	29122.4	1499
64000000	1	1	29095.6	1559
65000000	1	1	29178.2	1512
66000000	1	1	29254.3	1501
67000000	1	1	29161.6	1482
68000000	1	1	29118.9	1513
69000000	1	1	29038.1	1519
70000000	1	1	29195.9	1517
71000000	1	1	29199.4	1503
72000000	1	1	29212.2	1493
73000000	1	1	29156.5	1508
74000000	1	1	29234.7	1503
75000000	1	1	29151.2	1511
76000000	1	1	29119.5	1508
77000000	1	1	29006.9	1552
78000000	1	1	29207.2	1535
79000000	1	1	29141.4	1491
80000000	1	1	29390.6	1502
81000000	1	1	29238.9	1493
82000000	1	1	29339.2	1472
83000000	1	1	29068.1	1490
84000000	1	1	29192	1508
85000000	1	1	29250.7	1471
86000000	1	1	29115.3	1520
87000000	1	1	29251.7	1501
88000000	1	1	29175.8	1489
89000000	1	1	29129.9	1495
90000000	1	1	28960.9	1539
91000000	1	1	29058.4	1565
92000000	1	1	29108	1529
93000000	1	1	29131.1	1525
94000000	1	1	29131.8	1512
95000000	1	1	29083.3	1523
96000000	1	1	29121.8	1485
97000000	1	1	29456.5	1467
98000000	1	1	29281.3	1489
99000000	1	1	29348.1	1515
100000000	0	1	29235.4	1477
101000000	0	1	29066.8	1476
102000000	0	1	29164	1514
103000000	0	1	29174.9	1541
104000000	0	1	29154.4	1511
105000000	0	1	29201.2	1490
106000000	0	1	29283.5	1449
107000000	0	1	29270.7	1497
108000000	0	1	29212.3	1497
109000000	0	1	29239.3	1485
110000000	0	1	29298.6	1478
111000000	0	1	29155.6	1485
112000000	0	1	29335.3	1495
113000000	0	1	29217.3	1497
114000000	0	1	29074.5	1516
115000000	0	1	29203.4	1508
116000000	0	1	29163.9	1482
117000000	0	1	29212.8	1491
118000000	0	1	29117.5	1504
119000000	0	1	29225.1	1501
120000000	0	1	29090.8	1501
121000000	0	1	29300.9	1451
122000000	0	1	29233.1	1502
123000000	0	1	29256.9	1507
124000000	0	1	29125	1486
125000000	0	1	29200.8	1510
126000000	0	1	29157	1483
127000000	0	1	29163	1494
128000000	0	1	29170.2	1516
129000000	0	1	29157.2	1512
130000000	0	1	29080.6	1535
131000000	0	1	29207.8	1480
132000000	0	1	29086.2	1515
133000000	0	1	29177.7	1502
134000000	0	1	29234.7	1510
135000000	0	1	29192.3	1530
136000000	0	1	29263.1	1486
137000000	0	1	29229.1	1502
138000000	0	1	29244.4	1494
139000000	0	1	29256.9	1535
140000000	0	1	29024.6	1544
141000000	0	1	29139.5	1517
142000000	0	1	29231.6	1516
143000000	0	1	29171.3	1556
144000000	0	1	29332.5	1473
145000000	0	1	29212.5	1481
146000000	0	1	29163.4	1535
147000000	0	1	29180.9	1500
148000000	0	1	29158.6	1490
149000000	0	1	29265.2	1508


Summary
<number of atoms> 1501.3 <chi^2>: 29194.286 ; chi^2 of mean: 27256.5166608081
