# Supplementary material for: Preferential Activation of the Hedgehog Pathway by Epigenetic Modulations in HPV Negative HNSCC Identified with Meta-Pathway Analysis
Source: PLoS One. 2013 Nov 4;8(11):e78127. doi: 10.1371/journal.pone.0078127 (PMC3817178; doi:10.1371/journal.pone.0078127)
Supplement: Methods S1 — R code. ZIP archive containing R code used to for the analysis in this manuscript. The README file in the archive describes each of the files contained therein. To fully reproduce the results, the scripts should be run in the following order (1) Preprocessing.R, (2) RunMEGAPSReplicateThreshold.R, and (3) Postprocessing.R. Note that the CoGAPS analysis and associated gene set statistics are stochastic algorithms, so results may differ slightly from values reported here though qualitative results will remain unchanged. (ZIP) [file pone.0078127.s009.zip › CodeArchive_S1/GAPS/ExprsTRUE.MethFALSE/NormalTRUE.HPVPosTRUE.HPVNegTRUE/nP3.nIter50000000.SigE0.10/Asd.0.3520901087.txt]

V1	V2	V3
TP73	0.3515908121871	49.8912752771709	49.644904289742
DFFB	1.74221367415091	72.8804032328232	72.759324309145
AGTRAP	0.332567949686507	52.2463497367217	52.5597885587718
MFN2	0.267722442415623	8.52762229885511	10.8137258611618
TNFRSF1B	8.40013832654667	58.4561880857988	60.3334263771149
PDPN	0.250023449862782	44.4043883073534	44.8183294784818
PADI3	0.220900025115555	68.5492066630899	68.1718270400983
EPHA8	0.424320355667458	29.6883495452968	29.1676240538874
LIN28	0.273023775491128	5.00810158194973	1.16177826964888
SFN	0.313790590751656	57.6917055730759	58.1830378850827
OPRD1	0.705676349472914	47.5647902917314	47.060328923269
LCK	5.58713645985458	19.071133559342	17.9514881767024
EIF2C1	1.40421856862891	5.54601187576288	8.54660168596323
RLF	1.8208629726463	1.94498758946124	6.48049448121164
KCNQ4	0.501953157544642	60.6743222713891	60.1907660332926
CDKN2C	1.28895833894364	58.5627291649014	58.5134999081534
SCP2	0.656154398274809	9.49620310313807	11.0323594080535
PCSK9	0.31252987953363	33.1533993537232	32.4390426587764
ROR1	3.11234441398783	68.2243914138318	68.3719594924838
IL12RB2	0.317434210290911	49.2190200083436	49.1716747467438
GADD45A	0.285668187378108	22.1217892538399	22.7135943785259
CTH	0.26174812567991	38.4780969872231	38.355854139431
ACADM	5.98273465599202	14.5964481878914	16.9838745830619
CYR61	0.205689519987739	19.2519076090607	20.1930782152742
PTBP2	4.05905867982018	3.73697062329774	7.82868184600174
CSF1	6.47380343334626	58.5980739228992	59.7944306779591
ATP1A1	0.460006361527887	6.66526505189202	10.7054594988084
IVL	0.270730604805508	60.415995553266	60.0751916822242
S100A9	2.11314138562576	34.7433396437067	33.5812370347044
NPR1	0.4318631799373	21.0724798166743	20.3389117367787
IL6R	9.64412124855217	82.6542637871909	85.8648717201634
FDPS	0.379760571638701	52.3519841716556	52.1488927111184
LMNA	0.256834042354318	19.7130057434127	21.0133179779844
FCER1G	5.44192367439634	6.9932075703235	10.1122334229723
ATP1B1	0.393023423601541	24.8579917870021	25.8316996217021
IKBKE	7.7171376168604	56.1790997684193	57.9162390885483
G0S2	7.82057662078378	61.2803232759964	63.1368242420519
ATF3	0.106991631319884	74.5533278049535	74.4713006597178
MIXL1	1.82668202084954	24.9950998999771	24.0555844553401
EXO1	0.223432026552746	57.6909970542	57.833860413248
ENO1	0.571805692840229	47.7877868441109	48.8155530475082
MTHFR	6.76226207961782	26.5435048975826	28.9622769422389
NPPB	0.274368748456991	12.9464493172809	11.9298555457366
CASP9	2.54412799091253	66.8020663304844	67.0350944504034
ECE1	3.12774619252467	4.15767653656991	8.73335218311013
WNT4	0.283301424912928	53.3173294986853	53.1824328326541
E2F2	0.934982348656413	61.7881648789669	61.4650038409488
ID3	0.498716130869722	47.4604842192197	47.6754956648637
STMN1	0.681339108177009	12.455245337199	13.6234437656985
NR0B2	0.406292278457709	6.30045897073383	4.43548531627905
COL9A2	0.523358902113829	69.39140146525	68.9434172512323
CLDN19	0.409124682331159	19.9800311627807	19.0022218064148
PRDX1	0.575221898023683	34.9504877170966	35.6520069903031
ORC1L	0.390021957218339	45.8958231025895	45.8467420988273
JUN	0.275179018929057	7.70720415380015	10.5158916365001
DIRAS3	0.250688530391455	56.1860521926809	55.8326571443021
TGFBR3	3.06086786068598	52.6425653828213	52.7984702141223
GFI1	2.55200088183493	53.6030197319557	53.3646609703782
PSRC1	0.306113218689737	17.9541944055595	17.1431669885759
WARS2	0.441208415909606	3.83271806997191	6.13492941350621
NOTCH2	1.19413453342638	7.93218156764949	10.5314003336907
MCL1	3.09836478569321	5.01949578544701	9.8567845878799
CTSK	6.40950342813864	5.73741482700827	10.4883280213508
S100A6	0.23864054233732	5.7976021338801	1.35448978479289
ADAR	3.44324941654835	2.18463531395809	7.86663372784143
PYGO2	0.958342459238897	70.2682511031902	70.3290082992945
MUC1	0.533890701688882	59.5626487314087	59.3280901472001
NES	0.470708394137215	56.6236792999049	56.1341431930707
CRABP2	0.14438074138749	70.1491652399666	70.0578306939031
ETV3	0.621769692433245	3.68940212957067	7.27321942604679
PTGS2	0.108312933627402	16.5109796293143	17.5305275416093
MYOG	0.219486070379799	5.86127151634144	2.5542205155951
SLC30A1	0.341629426421146	65.7223874762752	65.5092723985501
PARP1	5.67935770815829	3.85535082984036	8.63019257605497
ACTA1	0.955911515279221	56.7080893360893	56.5054496878802
TOMM20	0.347777672524744	5.17895135434867	6.863550178668
FH	0.434565247158698	13.6557113986693	14.6941181335619
ID2	6.90475256894341	13.000789569627	16.332842845941
KCNF1	0.515330770835284	21.4215091216167	20.5115346340091
LPIN1	5.49441830331805	84.1038526651165	85.2358342222468
MYCN	1.07622878059192	54.9768420876895	54.9605220889609
VSNL1	0.167763591586127	80.8141704167141	80.8287693302923
FOSL2	0.208396321071198	11.2004644393986	13.4996456112085
C2orf34	0.688646347683262	39.0487738894338	39.3263540006516
EPAS1	1.00282459772379	12.0209947032058	14.0879600165798
REL	5.95864069554411	2.5023117062541	8.4769202400558
CCT7	0.743776563205299	5.83703418068087	9.20182268966065
TCF7L1	0.333489386216216	55.2029510857305	55.1228760652193
RPIA	1.32770001077491	46.0315940231317	46.0541632622121
MAL	6.65989405744221	9.07725914943998	2.55262159165678
SLC9A2	5.32622451708584	53.8410940463916	55.3997806733096
MERTK	6.31549801130974	38.0922398371851	39.5277070185755
SLC20A1	1.23865828171351	3.26981589429231	7.36629322496455
DDX18	2.43102881988279	8.22221220109041	10.1021847602663
INHBB	0.411956935818863	61.1163727211847	60.9092793733049
GYPC	5.70822649912007	53.8273733087292	54.1639729655966
CCNT2	8.52821247891629	1.70929005455679	10.0959258532077
GAD1	0.268450504951817	21.6912273490852	21.09610545563
ITGA6	0.141392816656161	2.45882701443832	7.65865204239477
HOXD9	0.36055200849408	57.4072027416415	57.1822883786977
HOXD4	0.255549075210631	39.1599166272906	38.6447449517131
ITGAV	0.397282524462157	2.51312228723992	7.20770282158281
CASP8	7.67490654231694	25.9546942931888	28.0930342561183
FN1	0.168079750682334	13.9825203085024	15.3719168802779
IGFBP2	0.151852883778875	63.0219186888862	63.4834997500554
IL8RB	0.644147794424332	14.2921939879413	13.5070998129417
CTDSP1	2.19210995225813	24.8585505657927	26.0312638417926
DES	0.470656287295586	63.9349026198149	63.4520697352089
INHA	0.217767962433987	4.79787420078499	1.92144155033754
PTMA	0.364734932288211	48.7407198450253	48.4700945794901
ADAM17	0.352112587119951	2.23289845277597	6.0140073706889
ODC1	1.71956833487616	3.48583142196713	8.2737993491052
APOB	0.141750084281869	3.75098601687131	0.720573495803236
ADCY3	0.376698583866818	18.5213078052333	19.4924648934295
POMC	0.71330902854131	69.6770055383964	69.3291922091345
DNMT3A	1.15995427351736	76.0855712674094	76.0888125552479
CEBPZ	0.309863646371399	46.7033824266133	46.6566166483689
CYP1B1	0.392978262658967	54.7213969509282	54.549937045087
SIX2	0.403516040209244	60.2607512743453	60.0862132030995
MTIF2	0.442129148031554	11.1096157011977	12.251784544933
CCT4	0.977123025230029	4.19918483115442	7.69393723606486
GFPT1	0.924338908688977	5.02259714503311	8.51896829466358
TGFA	0.253940399941457	51.7875954570879	52.0180247382236
TACR1	1.42901555403022	4.67673046565332	1.4370418361286
CD8A	5.4732084938887	75.2126368553962	76.1691025472221
FABP1	0.15847206756857	3.64421391720513	1.19396532521393
ADRA2B	0.348351160016714	13.2788107458799	12.1142797548209
SCTR	0.312171286683867	7.58086270108824	5.56266317963475
NR4A2	0.177926632487847	8.53512934946352	10.1821744544787
LRP2	0.170809172142175	4.05326969673928	1.04144949887134
SP3	4.32133911756808	6.32755754572524	10.0883915809885
ATF2	8.55711703754352	5.1293543927551	12.1835199731639
NFE2L2	0.555011198423891	9.75747970100357	12.2724318868349
PRKRA	0.38930409191915	10.2669530071244	11.7320322383599
NEUROD1	0.122091104006589	3.47014552866962	0.550411606321338
STAT1	5.83727042563238	2.94444027622451	9.75932154899402
HSPD1	0.476049678311641	60.1322603460537	59.8287279042679
IDH1	0.538849620833675	18.2960544847601	19.738897314243
IGFBP5	2.09037267094733	40.4994809548299	41.0895895709348
EPHA4	0.314926300662809	65.0686693117776	65.0760090190567
PAX3	0.210121615283464	5.92784553041062	4.05944667003006
SCG2	0.232214445208957	8.79112706456936	7.73885095657868
IRS1	0.240094930789357	52.5578365312318	52.5915468110168
ECEL1	0.386019632552588	56.0325094899492	55.8022581631371
GBX2	0.334510341885952	70.1077548414628	69.854487448612
HES6	0.334849626893091	63.6608579582199	63.375923247987
PER2	0.429761903415977	26.5303527406835	27.2079836946179
HDAC4	0.571503294788087	54.8963426821341	54.6866408316327
VHL	5.23053154815822	2.4162391191427	7.48013594876324
PPARG	1.36271115562462	59.7568241265356	59.7745751712776
NR2C2	6.18272382182743	10.2331498049219	13.7763170093621
RARB	4.60953996137731	61.7617996037608	62.6823529365468
TGFBR2	6.68878167078929	89.2224197074529	90.6926285005748
MLH1	5.48975358774635	6.60730464406453	9.80144018738355
MYD88	10.2891785470705	41.0112056903333	44.4184710213104
CTNNB1	1.54233575674103	5.7057029943502	9.91453877225739
VIPR1	0.608823170893461	53.1850855398102	52.6852805524927
TDGF1	0.389465884499925	24.6651066300175	24.4802462082979
DAG1	0.404623503208568	17.4605600939724	18.4882206487526
GNAI2	7.77525736919718	27.8658623879086	30.0568746240543
ALAS1	0.684732623662118	21.4968782291995	22.1714826599066
ADPRH	5.20209196350244	39.3064228637761	40.0061982342271
TRH	0.341218632730331	8.26548829165348	6.53315259706963
TF	1.28989690829851	7.19317140287868	5.0750181715399
CLDN18	0.489486791724902	7.27176529886978	5.10831148448879
TRPC1	0.299353380673123	37.6026374465539	37.5173039378336
AGTR1	0.240609227193107	8.29233276506449	7.09772144605085
MME	4.91273445265828	49.8861396856725	50.7548062268253
IL12A	0.259388677630017	5.89212052773516	3.72569451976963
SKIL	5.17834981528937	1.79036963200862	7.59360039469195
HES1	0.32937249898756	13.4189041222727	14.8953203228833
RAF1	7.12937367812755	7.00267817292864	11.7055574559381
THRB	0.34520991326085	48.0993038661482	47.907545953828
TOP2B	5.165175959724	2.23434650727473	7.41075678608833
ACAA1	1.16080748623122	51.0494350703027	51.0105085084505
CCK	0.496749108703457	12.7862966963972	11.3917712625669
LTF	5.44208201704221	16.8673148534841	15.6453122268957
SMARCC1	10.1133387705747	5.52878681113177	12.5671747801617
CDC25A	0.467158960824955	44.1859327416203	44.0765167563132
COL7A1	0.157071399355196	58.8947523475962	58.7878249261612
GPX1	3.44840513210279	23.338873636709	22.4594325881462
RHOA	3.47563381380793	65.0492995772222	65.860046306225
RASSF1	3.05728859613703	52.1913953556914	52.4430805279246
CISH	1.55534335272588	38.8561022377919	38.3306755398634
FOXP1	6.09710613883051	15.4041012408514	17.8829341506216
TOMM70A	0.494582385931279	1.9460716306481	5.50877096032451
CD47	7.05825067317127	16.2963892409118	19.0715632612636
ITGB5	0.173123646668277	10.3018103305117	12.1303489057561
RBP1	0.119885251573317	75.3530775968633	75.2447664706823
PLOD2	0.0937862340632973	1.0041324183079	5.34171227941989
SST	0.338341302339393	6.02170223988525	4.0763742273703
BCL6	8.53144616364323	4.80681070401608	11.1103922888523
CLDN1	0.588815462969679	35.536423415827	36.7901414588412
TFRC	0.605745155788904	1.77008816323773	7.13977508128787
FGFR3	0.21172024971334	44.0158163859474	44.3731553597387
ADD1	1.33515631245787	28.1798984512538	28.8488615482345
MSX1	0.49335286777636	55.8484070374672	55.6035108712738
CPEB2	0.438801620134889	25.0767427744615	25.7462635931805
SLC34A2	7.56374598258431	50.1612282859939	51.7747300266821
KLF3	0.517220208310751	5.01490409907028	8.70584649478546
PDGFRA	1.36993362064309	58.7415737610389	59.016422277236
KIT	4.30713262424876	41.0035990400459	41.270792292954
CCNG2	6.38343164318669	57.3142777284568	58.8230812403508
ATOH1	0.550670637454379	28.4578097818015	27.9666192882434
COX7A2	0.40224522253791	3.3670374689324	5.54388667803496
NFKB1	8.89606114685117	2.69740049786483	10.7975636563015
FGF2	1.40419181268709	46.9303291545853	46.9993172939207
CCRN4L	0.32215693621715	13.6972633224365	14.7794505271617
TLR2	8.01730106264971	19.1669245247967	21.7731943223497
ING2	0.219424328752201	45.1924865499596	45.3662174659043
CRMP1	0.245618549450267	51.0627354050956	50.9036245523949
TLR10	4.7101580141539	5.48491834718964	1.71749311416102
RFC1	7.53127546174159	3.47278682490098	9.58034287604591
UGDH	0.230223285159895	2.66636451733193	6.65131166960808
PPAT	0.371609036028197	7.01813203945056	8.44397553766341
PF4	0.108168140675668	30.0242802896538	29.8465494243221
CXCL5	0.30965960286719	15.6639939159692	14.6339759621708
CXCL3	0.246175706627028	20.0984731214152	19.5427047068051
CXCL2	0.257946524285904	47.3587310614758	47.1721462877064
HPSE	0.254243854226131	38.2455803519756	38.44958679063
NKX6-1	0.369833282492739	29.3723117199185	28.8470030173095
ABCG2	0.486311066597323	4.96589738453435	2.98148541768959
SNCA	0.712264347288452	55.0395286487842	54.6563721089767
EIF4E	0.213695237999336	42.2488896747201	42.1741641226586
ADH5	0.542050444241899	73.5627092563866	73.4006978526481
LEF1	6.14426535951899	73.5677350817525	74.9807669691812
CASP6	0.291338315264823	8.57072429998935	9.46650944689594
PITX2	0.265132772716224	60.1790043866589	59.8455624380419
NEUROG2	0.331038929409925	9.51701497485481	8.31439039508713
CCNA2	2.25576673983575	6.69173082576147	9.3485622182419
CLGN	0.216690979977061	29.095294087124	29.0012037005954
UCP1	0.227077578684455	4.13477581653786	1.52051469874394
PDGFC	0.126578322483947	47.3984298425218	47.3583058015004
HAND2	0.658757309147047	51.7877951261243	51.6034993474714
ACSL1	0.570986958484051	4.06845975409404	7.37498620388325
CCT5	0.377376693982668	1.90250722659428	7.13175085372596
SUB1	3.42669181172397	3.02909001224851	6.25338018007325
SKP2	0.673155535723307	6.34035045326463	9.42102402050736
GHR	0.183055410842466	49.8457694321353	49.7491072449017
CCNB1	0.437632417735351	5.71035133594756	8.16232459214209
HMGCR	0.428303353074259	2.17822215812308	6.33396023069826
F2R	0.255394952941793	8.44851595289902	10.0164748309667
AGGF1	2.98464906751989	37.5729041612456	38.2606641044692
RASA1	9.07810106195447	5.17638680046788	11.3562902914423
APC	2.47654796443481	3.88536062117656	6.54684120424567
TCF7	5.54960522978073	49.1239875966117	49.5634225386437
EGR1	1.94310412331345	13.0563385889303	15.2586936772799
ADRB2	0.677514833714885	68.5979801542019	68.1305969335358
ADRA1B	0.663369455599411	61.2869565232015	60.9222299676165
PTTG1	0.724888532778966	31.0028968474463	31.8202976912123
GABRG2	0.138613833893886	3.59653663815727	0.984377468472152
CCNG1	6.56417044734873	12.4060446403525	15.3211584221104
NPM1	0.296548688727958	21.2253717199275	20.8868423341556
FGFR4	0.340009389704964	16.7769729725562	15.8569614440903
SLC9A3	0.331606615405593	47.1814625831663	46.7217639082317
TERT	0.500130202559402	33.005148257336	32.4049174007262
SLC6A3	0.386584417757008	7.41966695655529	5.2706663638519
DAP	0.961038544784926	12.1147286145731	13.8691278447706
HMGCS1	0.289232312643243	3.85810854108987	7.45297645903492
IL6ST	6.35001429242844	6.31738485935428	10.8036233385073
FOXD1	0.328937220656457	46.9179308510012	46.8992598983272
MEF2C	6.83752604364618	79.2882958750871	81.1075212128542
PCSK1	0.185300613862477	6.36325297941057	5.17826647386521
LOX	0.0675302964167276	5.75501377112137	7.77968102003954
IRF1	7.91118541017603	10.7465428897821	14.5042568411531
PPP2CA	3.044500083264	8.38122869272985	11.453815286834
HBEGF	0.200816777835325	89.1492337150775	89.0803308189465
TAF7	7.17060377831192	5.7805727765875	10.1804242717515
HTR4	0.173754633170272	4.3836310984707	1.05314886549186
CSNK1A1	0.569110805366595	2.26112291992581	7.19600996128037
PDGFRB	0.41228839942194	33.6842524014136	34.1716226659525
CD74	8.52474879771434	110.134144316423	112.382576275784
SPARC	0.391738086889714	16.5940046526968	18.6948727412718
HAND1	0.197547114255533	6.29440285615568	4.03831981817694
DUSP1	1.73979426116364	9.52012708890816	12.797144068379
NKX2-5	0.441488267834869	54.0951574394156	53.6308315201829
DRD1	0.2130196911178	5.23099277163101	2.9847039605713
GRM6	0.344079170088416	8.59074856919926	7.09795727641548
IRF4	6.04603742398604	77.4010521203851	78.6154797441686
FOXC1	0.547128854185522	61.5197794283985	61.416386494896
NQO2	0.30072476527013	5.53781331195684	8.04344966423375
EDN1	0.194779151819046	62.5514560526668	62.3720364498988
ID4	0.426791620343581	50.1878439374116	50.1128396748567
E2F3	0.335955325467212	47.3401795150761	47.4781590766762
MOG	0.234050604766041	4.2646191418715	1.00952444955789
C6orf134	0.404948759013781	50.0038121522571	49.9406035400305
LTA	5.20906693216125	7.25803051900295	1.93755335163853
TNF	7.68928268795115	20.1959301921095	19.0562118281242
HSPA1A	0.618170854929746	10.1748006597181	12.9505354445201
CYP21A2	0.267512455861387	6.37876637453645	4.20627205386906
PSMB9	6.75345268854407	28.0504636619079	30.0275815505691
HSD17B8	0.374430774476427	50.4918171671457	50.2962892395518
CDKN1A	0.220910312265672	21.4450602564763	22.4941485040761
PIM1	1.27901173331377	97.0140369860297	96.9944184197969
SRF	1.13514023070712	20.7571820065087	21.8741798820249
PNRC1	11.9189318363286	104.753443874669	109.385578799233
POU3F2	0.433527828454355	67.0035483078149	66.6776285905151
PRDM1	1.47659814177355	55.3352923493985	55.804954078146
MARCKS	0.677027281084512	28.8275013294283	29.7527933401359
HSF2	0.762353056024143	48.9783555328199	49.0905267002038
HEY2	0.292131797178692	52.3777407803515	52.0751002691095
MYB	4.52721795251389	39.0279132600368	39.8306888076713
TNFAIP3	9.49765005923064	3.82605442535992	11.7309801429284
ULBP1	0.069224030623203	8.37659376240888	6.91272501944897
ESR1	1.12874642216591	30.9204635561772	30.4387707240671
ACAT2	0.320299350885249	52.3530684290342	52.5758210905096
IGF2R	0.332556507420162	8.71212734428961	10.9472233675074
TBP	0.858365666326507	15.1337358520555	16.4684429444731
SERPINB9	6.04846659462965	77.868643416819	79.3750801818714
TFAP2A	0.21443453887538	4.96853647534924	8.67026465488571
ATXN1	1.02699426645645	16.9805292783237	18.0479689765411
DEK	5.6817891277611	1.4598598766416	8.32150228259722
HIST1H1T	0.19119500113276	14.9909871011564	14.4620472194015
HIST1H2AM	1.00083747728083	45.4308437185684	45.4512962115887
GABBR1	0.927600424634413	20.1124169360232	21.1556709581824
FLOT1	0.859066690903129	8.994776407301	10.8646396906355
HLA-B	7.98000307507142	27.9570820309398	31.1493278909196
BAT1	1.47980278519195	76.8301845040933	76.9802341523567
COL11A2	0.366450788147255	10.1561108770698	8.50851442384617
TAPBP	10.3111727233449	9.40670311031187	15.91572510337
KCNK5	0.875563202855543	18.4040966376944	17.597831784601
PLA2G7	5.133969568771	55.5250276540392	56.7628334756065
PKHD1	0.24543889546283	4.05573867347963	1.24030087109553
ELOVL5	10.3790748738622	10.4599873004046	16.4403670866592
EPHA7	0.127550205930608	8.23489448497314	7.326850481971
OSTM1	0.81767074581154	12.3307806382599	13.6243726347543
SESN1	6.00039303995199	47.5389685191156	49.3868848089786
CTGF	0.270653779392905	3.44527468873251	7.53633460622772
MAP3K5	4.64112780128064	3.0870066509407	7.83830449678574
IFNGR1	9.46210446749719	2.59428611545825	10.9139441412458
PERP	0.244308364442473	27.6210179524456	29.3468638283063
PLAGL1	5.16685163460231	79.8220030058238	80.8777614913648
SOD2	0.7482843631886	5.91140606264037	8.95314021172961
TCP1	0.957380559118978	14.2496930349622	16.4706129042487
T	0.584010122157472	27.7865311747703	27.1038672147064
SP4	5.65718293402039	30.3038372479209	31.6447323764226
NPY	0.353964601881248	33.9694901972124	33.3561891406924
ADCYAP1R1	0.669485778807587	5.84783052868286	2.71296587885096
EGFR	0.14101858881199	5.18237587787969	8.66828779444847
ELN	0.430634108552981	72.8613709591047	72.5101316894407
HSPB1	0.512863051848115	62.0704734052465	62.7651919937181
ZP3	0.274045993155899	39.1191617379119	38.4661157109261
TAC1	0.146841799238935	4.3816940863204	2.94113909541918
EPO	0.67800007885798	26.2269604187906	25.4940896785652
SERPINE1	0.0779874273621827	13.5327845305141	15.0074627307279
PRKAR2B	4.53268491412657	47.0367555720923	47.896545407568
CAV1	0.195215000124265	18.8702508400566	20.2919976107311
PTPRZ1	0.741980987674287	4.37548353592937	6.85254256875349
SND1	2.05490467249336	9.34752757283295	11.8285570202887
LEP	0.241483155393588	9.00381523874618	7.90849307963102
CASP2	7.39393228158921	20.5181133251187	23.2061624231626
NOS3	0.608382619444586	73.8568876629075	73.4244941809217
INSIG1	1.70699376094244	22.4880535806552	23.2994866110155
EN2	0.481742590796504	69.3688413361662	69.0918309381659
ACTB	1.03633212675496	99.7025254932735	99.57948628592
EIF2AK1	2.44425037383143	3.18735595392847	7.95331848346795
TWIST1	0.32607388121948	53.7479611799416	53.6078996844444
CYCS	0.381432849915513	56.5926998798521	56.3823744247577
HOXA1	0.265437308341458	53.2064601707619	52.9462237474516
HOXA5	0.218891653451765	62.7531953366461	62.502635910018
HOXA11	0.205595030265309	4.19479261975557	1.86204733355381
SFRP4	0.191930328765876	44.5442577440533	44.430445916013
GLI3	0.147410061966056	9.19986264094952	10.5748844173237
PGAM2	0.490848393292568	30.8287845186273	30.2127944120378
CAMK2B	0.491556186151524	13.2796951517083	12.2294723905094
IGFBP3	0.31898296583961	11.8487854818228	13.7074767617333
GRB10	0.213324288171995	71.029850137853	70.9967835604448
CYP51A1	0.209659308606488	60.6456420724792	60.6975134545017
CDK6	0.32995315118572	8.06059102719494	10.0304538263999
CALCR	0.165104494882502	4.17497201048139	1.69275342419001
TFPI2	0.139585975144135	15.1455021344742	14.5718014198236
DLX5	0.156025290857373	46.732063523274	46.6535749056661
ACHE	2.22500698136448	39.6147403554984	39.3123728394159
AKR1B1	2.65376487201383	18.7343005539887	20.1131401644053
EZH2	9.85528800781127	3.14609113607565	11.3663563879609
CDK5	0.564324759659037	9.3932272261569	10.8523326366578
MYOM2	0.308645427058	7.30841637140478	5.75429908255933
MSRA	2.58342584149527	49.8994097566595	49.9915992499794
GATA4	0.361642446167938	19.1457954091192	18.2902415890604
FDFT1	3.52523807441943	14.1456731477144	16.6733091131374
LPL	0.666873427502155	45.2868840408552	44.955420177859
TNFRSF10C	0.608351009265291	10.1995322859714	9.27992051561445
WRN	1.56372558534464	2.70463730287745	6.08638022127329
IKBKB	8.28328491692924	29.2442251537442	31.7957103025918
LYN	6.52535835508231	20.6052350725761	22.5670951453215
E2F5	4.74361512635605	52.1103434584235	52.911700321151
NOV	0.344385400132289	59.9543862984036	59.8442628836399
LY6E	0.297727695559223	13.4677572057776	15.1411801307377
CYC1	0.528755554108764	8.43654861777066	10.8357957553284
TNFRSF10B	0.429196323517014	3.72071565239482	6.88243627420973
PBK	0.290613546346495	3.53414138135132	5.46423322268394
DUSP4	0.502002812884382	47.1832622698888	47.1547560907264
PLAT	0.165281648478636	13.6228360759804	15.0204981240563
CEBPD	0.259313466466138	10.5626323036307	12.8545038089682
SNAI2	0.180191123120884	5.60029362671956	9.90611591958414
OPRK1	0.240288751714143	8.48327889379951	7.1772376468247
MOS	0.35860396773807	23.4727595357728	23.150224836376
PENK	0.409082454642033	10.5049980941241	9.2384764338159
ASPH	0.333406010465935	3.87610139942229	7.3950770678133
GGH	0.122701828826242	3.19079167418492	5.57596528835169
CYP7B1	8.00982328320157	25.4995488934062	27.5458499884369
CRH	0.126311905079581	3.97398790825015	1.90118161700995
COPS5	0.375371696200645	4.27286246315671	6.28640077719337
IL7	4.32656125124032	62.7312028353003	63.5320812650257
CALB1	0.139076054449562	56.3473420835095	56.3850833138359
TP53INP1	6.04077643540043	7.52813322019075	11.2484339236576
STK3	0.162214706562039	0.626385686053907	5.26231736497566
COX6C	0.463777916242752	1.63034517117806	6.61566726261252
ABRA	0.369841865278232	5.97724541705458	4.11169174192043
ANGPT1	0.215392217439938	27.7282905831548	27.3865884817547
TRPS1	0.445815199302312	4.38631255738788	7.65892670658916
TNFRSF11B	0.814145688454258	39.4338233059188	39.3265727610502
ZHX1	0.693536794581345	24.7558559381642	25.4129205374925
FBXO32	0.452097939562298	3.96166607211874	6.82369290900779
NDRG1	0.266975431766045	10.1945949563748	13.7149688912756
PTK2	0.404061135848919	1.64751926368813	6.31631956381982
DMRT1	0.271909698361088	7.02421686290625	5.5052434613256
MTAP	3.07676816735853	69.3359905051963	69.7263590491854
GALT	8.34364419384234	68.7458115987926	72.0405860804172
NTRK2	0.35705424297419	67.3998202385451	67.4005239712871
GSN	1.03291192128337	11.5806056931542	13.6123525661177
FPGS	0.674145064056936	29.4000603947675	30.0484855268908
DNM1	0.27518833929876	47.0273521469235	47.3266845765864
ABL1	0.453663408112498	8.83264123802002	10.7864167965293
GFI1B	0.388969897267779	9.78807843058773	8.03253301198566
DBH	0.292667374150808	11.3003363239929	10.0865382632633
GRIN1	0.255459604542615	55.7437509955042	55.4760472723944
IFNB1	0.177924108102784	3.00630424339846	0.860225768195787
CDKN2A	0.499240391683309	56.3687724863589	56.5039222450737
CDKN2B	0.714571492784486	47.3378828927633	47.6026938907903
B4GALT1	0.268796025492754	40.7570247206593	40.4884155510163
CNTFR	0.40613550447429	25.2616502118163	24.6783542667636
YBX1	0.186123571103873	36.5006111608999	36.3186350075658
ALDH1A1	5.10765816267493	65.533158818617	66.3089350559583
NFIL3	0.137286645515201	2.96751153163122	5.27710782075469
ROR2	0.265641128853932	50.0509784367368	49.9473735672413
FANCC	0.225202920949066	17.6214622429205	18.2007359099784
ABCA1	0.419441960587331	3.76812060714195	6.95047013433492
KLF4	0.295067157512341	11.3996330478404	12.950665028759
AMBP	0.213369599154629	4.92829320637111	1.56381975470617
TNC	0.23809334930725	6.38008935742328	9.42016347052876
NR5A1	0.314584697034654	14.5219211075182	13.594006396414
HSPA5	0.876353527818946	6.88325946106699	10.9391396480562
PTGES	2.45409089130694	67.5511019410936	67.6761334226182
TTF1	0.513749282959201	7.36786548771688	8.24437428698021
LHX3	0.7085211445947	70.3417816473065	70.0587879833083
EDF1	1.92110243502352	20.4012192686591	21.792615020209
ABCA2	1.96752632045062	75.7568079355424	75.8094501717532
PFKFB3	1.55173895094615	4.74240830725786	8.07876567641105
GATA3	6.58257300450698	33.1762032890649	33.5611249569071
VIM	10.4302626901751	41.0030058977147	44.0527347097572
PTF1A	0.559802596109457	65.9871418738559	65.6410890501629
CREM	0.405996253098748	46.2095471885453	46.0648264751422
RET	0.529954397802771	38.5775126818418	38.0820340980991
ALOX5	6.14913861165924	65.8336332953114	67.4272616725809
NCOA4	10.3731763068173	12.7208620044903	18.0171028871544
DKK1	0.163903737710407	65.4438967561742	65.5782650572205
TFAM	2.47819006124337	7.86398426987441	9.983272187227
SIRT1	7.54338101489914	5.74589542506075	10.2306140718629
PLAU	0.151894635870004	46.3493790525452	46.7996559456393
SNCG	0.753529677849005	64.9029464130399	64.6712181842441
PAPSS2	5.26123033821633	79.4922135401433	80.509656183061
PTEN	10.4908839425547	89.5007506728759	92.1063734530744
FAS	6.38573337563635	19.5658670223669	21.4377478137536
HHEX	4.08301679440417	38.7019480163198	39.048395983683
SCD	0.218551102060924	8.70428425808446	11.028946503612
PAX2	0.351806214398632	9.31840622481894	7.64250534325222
NFKB2	9.4921645186897	40.4198025956865	42.8296406589111
MXI1	0.479471176377174	66.8566526749262	66.9572305374347
PDCD4	5.48554621572614	11.8935807104474	14.2246624985112
CASP7	0.832560844957116	29.2749146672496	29.7823938622858
ADRB1	0.534307789524319	51.6314703682564	51.1937320995466
SLC18A2	0.713320532224455	54.51889702629	54.4002795914071
EMX2	0.389018380580664	48.418822270749	48.1933416050996
UTF1	0.579080061868998	57.0464095682856	56.7841877832699
CYP2E1	4.74975787125703	27.9483612377093	27.6041378217854
ITGB1	0.428737435062167	2.99449393415369	7.59822930012899
NRP1	0.434289779540192	22.3982117634938	23.1602113976634
CXCL12	5.3842479918787	49.6861089383144	50.0949028839552
EGR2	4.17115775873561	79.4506684166012	80.2510391776715
NEUROG3	0.368968757727566	21.2611811058205	20.4965088414456
PSAP	3.74094479846517	21.3261272336265	23.1086499946676
NDST2	9.98600084652481	45.7942272805517	48.5383897355903
PPP1R3C	2.64068520342747	11.3628796999625	9.70096480796717
RBP4	0.254257948980916	59.4453543970699	59.1940621740838
GOT1	0.819253052065926	10.5729468780537	12.657104452284
CYP17A1	0.32297146979491	7.00765559526937	5.19732949487724
GPAM	0.670941625123237	61.4933113973056	61.5790359178754
PRDX3	3.32668475093979	1.72461520939638	6.29531396283967
TALDO1	1.03751800175379	15.1763183069868	16.8619783302484
ILK	3.67365354648817	5.26825678723797	8.866896891958
WEE1	2.74325929898605	6.62342082558209	9.38301868816927
ARNTL	3.18805334163817	1.19950783442474	5.82960956313801
MYOD1	0.385889910164312	47.3083957025037	47.1200894892843
LDHA	0.691918503954409	61.6292897416283	62.4849698501515
SLC6A5	0.177307441002864	4.47830069187623	1.3910712762311
HIPK3	2.88082417283499	3.36696705524294	7.65478241812775
CAT	9.90706791824177	10.2123425914446	15.6218161202548
CD44	0.332279055441985	15.0798532522019	17.3291506232574
MAPK8IP1	0.354462513126496	60.0484565496691	59.7670130466338
DDB2	0.984207027019604	10.2264933987705	12.0202247579851
FADS2	9.6576609605226	9.49361932579592	14.5514823831459
SCGB2A1	0.228287797684503	4.67486917203094	1.58029204389092
COX8A	0.597745096300871	46.2720299933206	46.9047722727327
TM7SF2	0.613957566932217	54.1453920663554	53.8662709495573
POLA2	1.59421677477497	5.15534519571681	7.60571920500934
AIP	8.21872913683827	71.5345547160821	74.5467286610292
GSTP1	0.546059983218494	22.8073705989681	24.8508816600522
TCIRG1	10.271264751334	65.5692089918604	68.4602096911966
LRP5	0.316168372128526	26.2604089974882	26.8028399642644
CCND1	0.291934400231936	68.1379860237447	68.0339086292329
INPPL1	1.17056470566681	48.0111732759605	48.3031449854547
ACAT1	0.987954538378301	10.7106029233224	11.6967514413295
FDX1	0.772038880010314	60.0418883732878	59.9490882582088
NCAM1	0.639444747259596	17.1264971183309	16.2672772456313
ZBTB16	1.78006146088629	29.7906589530082	29.1298008654154
HMBS	1.183570962477	41.5105832365115	41.9892069901401
NRGN	0.58431988089573	64.8805931685038	64.3761072300261
FLI1	5.55597916663751	57.9633362837936	59.1010190666418
BARX2	0.485571169630208	81.8022288829777	81.5050775512491
ST14	0.399113700901819	5.93342307574274	9.0034097091544
HRAS	0.314967461925987	61.2421276395341	61.4564066052999
IRF7	2.05676449611287	56.6005969502061	56.5379026156561
LRDD	0.885408003745249	54.1747481898942	53.9670253152713
CTSD	1.92826074211165	30.1638303057976	31.459856132321
IGF2	0.178847613805509	74.1512492484751	74.0761014879397
TH	0.490121042770262	36.3176757524074	35.7979537581751
CDKN1C	0.412036502347152	48.368782508291	48.142396948425
APBB1	2.05246308430715	41.772768107474	41.3587010061299
RRAS2	0.56106183002681	64.5552240418598	64.4506128019992
CALCA	0.326669130018102	5.62199962266763	1.1323283460602
KCNJ11	0.298232407694472	5.83361875624028	3.9710991373472
BDNF	0.205909567357075	11.4817350833459	10.7366360534908
WT1	0.476858816088593	17.0163133375788	16.042763452058
TRAF6	2.66793658581607	16.5860285306955	17.8266368035121
CUGBP1	2.36429053843534	2.49566725661567	7.17987532157292
SSRP1	0.847366815219001	3.9001192445932	7.55186919257247
PRG2	0.518402015843866	39.6443732425346	39.1197635832926
RCOR2	0.380149813879471	52.5002563859855	52.0782962514041
SF1	3.53701496814424	17.4641073396209	19.3459872515008
SYVN1	8.15887145493026	54.3754469604832	56.3632548598148
RELA	1.40224372860903	14.3538521194016	15.8707535365927
FOSL1	0.153338286542504	54.8194818692819	54.7168943770171
CPT1A	0.534472090421405	4.77784178600527	7.75665568230963
FGF19	0.351015665839422	65.7667723151285	65.5257697614637
FGF4	0.802301407143459	75.4731341702567	75.2033186275007
FGF3	0.457029287674248	15.5361364498768	14.7543726719754
PHOX2A	0.493295217774432	49.0712586957405	48.881304309546
UCP2	7.44197960169427	66.4617382280632	67.9068513385892
PAK1	0.514115999943938	3.38446803230104	6.97293592108813
PDGFD	4.30000380122005	51.3458962963412	52.3355902749959
BACE1	0.306004054413362	77.1692815761071	77.1731891013255
H2AFX	1.03458675128417	24.6380396729998	25.5469341829429
THY1	3.18240601617518	14.6219284754246	16.4054939065249
HSPA8	2.90581560001438	45.8547931160183	47.1143202737186
SCN3B	0.375719027552907	32.9818075652189	32.522486005174
ZNF202	0.745043597196247	43.9914836649026	43.8182570211422
ETS1	6.4408080191394	16.1532341632193	18.3083587140951
B3GAT1	0.483953327621782	12.0627353071609	10.8724273399168
CCND2	6.27311952742561	20.0956546116226	22.4677121799783
PTPN6	6.89365328494713	90.1594443225985	91.9253893566017
CDKN1B	5.59969683023029	4.79583409252505	8.96108295398542
PTPRO	0.974158970022136	4.85845266684397	3.31847889832179
AQP5	0.426230670467691	70.2713972317918	69.9132341632803
SMARCD1	1.39025180348505	13.1002451949034	14.7821754521795
KRT18	0.310251429869819	24.6724671200864	25.3395837707414
IGFBP6	0.19839870234518	77.9801542980848	77.68794911964
SP1	7.26016064612427	5.47736933524087	11.0425551484724
TARBP2	0.429399198173767	52.4228438997596	52.3012674346401
HOXC8	0.179827847516383	45.9984644299556	45.7851218128089
CDK2	1.16549634442038	3.42469031507608	7.02213098763489
ERBB3	0.227073207238407	4.76814474294049	7.76270431081815
NAB2	0.385128405431265	57.1624180543877	57.058240235669
CAND1	1.08579010003964	3.42610468025615	7.34384829658522
MDM2	6.06709744704374	4.16113338019835	9.54275058730067
CCT2	0.821211603848798	1.84820286165332	6.27867258832444
MYF6	0.22159158152538	6.29324478144426	4.2757238104126
APAF1	6.80679505209367	59.9057954210532	61.9167999551178
NR1H4	0.141889243845238	2.88719864354783	0.56299972773065
ATP2A2	0.543161291778986	5.61871782983053	9.63309885368977
CABP1	0.305010773616711	33.2073413736096	32.7371551800344
M6PR	8.13919698279275	9.1603309111432	14.4591084621525
GRIN2B	0.4783066558262	5.19134803861717	3.10677365323903
SOX5	7.21280842346435	40.6315093946509	42.5292038536569
KRAS	1.51449754787636	4.66575951102834	7.17812335586674
VDR	0.240761881689485	36.4477961753865	36.8825340074164
RARG	0.26966051507462	14.2087830204348	15.4966391760362
ITGA5	0.325420099592569	7.18733822300021	9.76491299419046
DDIT3	0.24658736560446	66.7312132256042	66.6546687906074
CDK4	0.742931780831603	10.1537803991063	12.5865982129869
KITLG	0.928606387864952	2.097961445844	5.00194023257726
NR2C1	4.13736743225648	1.63125873825854	6.1794662802193
CRY1	0.191213794175407	10.0236690128789	10.9644538820313
CMKLR1	4.55629439066123	55.1099398663881	55.8352875421637
HRK	1.24754074948885	69.2632495668236	69.1406698972739
NOS1	0.181277559970282	28.1235389403326	27.6016772233152
DIABLO	0.831174424160783	2.66077235292039	6.37879449669438
SCARB1	4.38065654097575	51.5011411813205	52.0922361827783
BRCA2	1.37389549295917	5.9866447786582	7.24725914773991
CCNA1	0.181345942319083	9.96943908419878	9.03920208817574
RB1	7.9349184123647	2.65301705655005	10.1051606666985
KLF5	0.337708843054077	30.2621585771515	31.3953426237417
GAS6	0.36102021716286	22.0253668037465	22.8422559365239
LATS2	0.402248977601388	71.0913276298683	71.1418548648548
CDX2	0.446032137186843	38.9070138826491	38.2741140429101
FLT1	0.642193872237349	12.8593224612939	13.9615860209064
SLC7A1	0.262446935340476	10.541406481647	12.5734181108292
TPT1	5.09568787719004	4.86197305307031	9.15429237237189
ATP7B	0.224305147338517	8.94462485624731	7.48946734529033
EDNRB	6.36049589430568	46.461789986195	47.8438462870037
POU4F1	1.07781199027113	69.311185194475	69.0325173404323
IRS2	0.595374871940199	58.768714499918	58.6083796437136
MMP14	0.19377838819094	4.59209179561101	8.06908533815685
SIP1	0.250631086404436	36.3241820607202	36.2436087941886
MGAT2	1.65920986144398	10.6515773684028	11.6324334879002
HSPA2	0.200243317137849	9.1610198554583	11.2717857900038
PSEN1	1.21621201460198	5.08751581390869	8.91556049704994
FOS	0.496822949000091	8.46253713457748	11.0863013867512
TSHR	0.598921912994728	3.85171837602431	1.96138623315373
CHGA	0.378245501290173	17.573591504241	16.9633675696125
BDKRB2	0.136028227583654	52.4637601984261	52.168691607644
RCOR1	0.462769664887417	1.78230704862086	6.39258668250422
MTA1	0.753320980322196	16.5777031392111	17.7514536814144
TEP1	4.72995811374096	81.851858412492	82.8497240302645
NRL	0.739845922627814	53.5475077197091	53.2054221201379
ADCY4	1.19469678894647	60.4916493527978	60.3463777354106
NFKBIA	3.45722918249319	4.11864951675479	9.32318994008619
FOXA1	1.53007726579412	12.8423087507426	14.2791806137445
BMP4	1.80427368609019	41.1537807846324	41.2738845854124
GCH1	7.24151665709549	52.4006801868457	54.5026832019776
DIO2	5.76500656717255	71.4279121039409	72.5031898185701
FBLN5	8.83470859609323	81.0075834757723	83.7840588133973
GSC	0.436434154608694	60.5574374320014	60.3230960676304
TCL1A	5.41459518059604	6.44729881125537	1.00299431127872
RAGE	0.168104720884897	43.95030957781	43.7973843589345
CKB	0.183374352543284	14.2002159987183	15.2644613743074
KLF13	1.16588283634443	25.6432336670544	26.6139900511246
THBS1	0.296554023746429	2.97009134317337	7.70004494680948
B2M	12.2811326436863	16.7695542603686	22.5675909871946
TMOD3	1.36249050301008	13.8616336925143	15.5061278831761
LIPC	0.206005768030229	6.49342596464731	5.59081367754216
TPM1	0.291222196843439	3.01439072860398	6.95709143692255
RAB11A	0.905577711306252	37.7943305297574	38.4535303868975
CRABP1	0.304578508283347	45.6175948215373	45.4237672135282
ISG20	8.39308559593842	67.0987665318165	70.0081970469878
IQGAP1	1.4881650696224	9.36772728199189	12.4706477820932
IGF1R	0.16954049953284	3.89460243733627	6.92149736984135
BMF	4.20761293844683	53.1355368900632	53.2051810878978
ONECUT1	0.465425028295113	67.5727607978118	67.2697100007906
RORA	3.50782019962551	34.2844792593198	35.273181859605
HCN4	0.507333531414427	53.8976871594404	53.5608086676873
CYP1A1	0.230000622701612	4.34015264219393	1.35450556772135
COX5A	1.51279690042779	21.4788279341749	23.1761380529042
NTRK3	6.53978083117068	9.1478456502892	5.09802376960679
ANPEP	0.428269646479257	61.7151028324055	61.8082803562228
PCSK6	0.122248165067305	60.2412881445376	60.0796610321646
SULT1A1	0.634559938872969	46.5103376741461	46.4095977315837
SCNN1B	0.77983195200643	60.5466668598298	60.2862246530466
PLK1	1.31832157347093	12.9468454797083	14.6006962159772
IL4R	9.83129772689916	23.8033675737119	27.3487743869857
LAT	5.40489211841373	39.9507134426966	39.8149904682929
MAZ	0.615108758780812	10.905242961127	12.5513205233473
ZNF267	4.88900342479768	1.52972359350842	6.69350625765351
RBL2	5.19994865564873	2.7816927918002	7.58032152552682
MMP2	0.166901018148256	8.21425314414517	10.6156857455162
MT1A	0.267931663103684	62.958047012907	62.6204227940565
CETP	1.91052925289781	5.97720116727198	3.71929304980354
CX3CL1	0.840717231929407	55.6686967155162	55.4093883056057
CKLF	5.98580972370118	2.7112124233489	7.84598577052502
CES2	0.331630432014209	73.8888126978157	73.9137088437496
CDH1	0.228682269529046	4.79658342110725	8.70858326331639
IRF8	6.95178765660099	77.0244493936608	79.0485596405402
FOXF1	1.01800888441108	66.2720979529766	66.2360866226811
MC1R	0.413100689575193	75.2883182659631	74.9056550912717
CLCN7	0.855451626517449	70.3909823147518	70.5073308570764
IGFALS	0.589328247209877	15.0530514416584	13.8503288386064
PKD1	0.58408692877116	53.3909050455788	53.3311470951899
GRIN2A	0.396479757600809	7.72419904866409	6.1627331771358
SOCS1	5.27017857417336	72.2106478355158	72.9930208496425
MYH11	5.77687957233109	49.2452617806	50.1405525721568
PRSS8	0.213126520797163	49.4585936143842	49.7526602989676
PYCARD	2.32289617226443	17.2062680047811	18.3866894476624
COX4NB	0.291820493995916	31.065061159206	31.4698623474417
CYBA	5.87497496805847	57.8668545511443	59.0193333757443
APRT	0.649783483005975	58.0669339991693	58.061770654093
ALOX12	0.4562161257205	49.5073369130454	49.0888140794688
SLC2A4	0.299923568944169	17.3480609398287	16.7002173880097
CD68	11.1876060751562	109.518586057893	112.926864657706
SHBG	0.348442066172873	8.21831153190285	6.25950015497556
MAP2K4	0.628818166738139	4.82156406411856	7.54048200309713
TRAF4	0.441657692824118	85.5458374769579	85.4196902897665
ERBB2	0.591242239540816	32.8457297344812	33.5149402498913
IGFBP4	0.775094089221607	61.0498343098261	61.5850223039081
MAPT	0.255452940220483	8.02971963235296	6.49524522501442
ITGB3	0.282366155460639	48.0762106229278	47.9715722038153
ABCC3	2.24311537110418	56.7435090748102	56.7162462959617
HLF	5.22429823873988	38.3701975496359	38.3406428319603
TBX2	0.39467497202907	49.2800803180445	49.1353640089709
ACE	0.540539719557344	60.1604698528081	59.8978250419795
PRKCA	8.22614881230637	21.1064637055849	23.6985199422861
KCNJ2	0.234246550896838	49.2788599702012	49.1153928954828
SOX9	0.38957315756989	76.7563831018443	76.7781917754121
SSTR2	0.630106794550892	20.2251892682452	19.4477969570413
SLC9A3R1	0.921847852530576	70.0409033034138	70.3224166422585
AANAT	0.296706242965595	7.30388124563773	5.44853074378026
GAA	0.375639346000101	62.0548455687759	62.1747359498962
ATP2A3	6.07604886657705	77.0900289171954	78.5577311463579
ALOX15	0.207629955568591	54.1138833549265	53.8317136818301
CLDN7	7.36659697364232	9.78919476634197	14.0891481400579
TP53	5.8738689894625	7.35788123337007	11.0755576681184
VAMP2	5.44390930471153	13.2695684911468	15.4308789388808
AURKB	1.43836819256082	76.8563649151803	77.0812964264398
PEMT	0.389699243601704	65.5094818869478	65.7349369727992
SREBF1	0.389205980134831	87.487239861157	87.4877460611
ALDOC	0.813581821424845	60.3100891648834	60.3567965864745
SLC6A4	0.319342370746127	8.08390200019925	6.6694518503669
NEUROD2	0.338401327122933	17.1745805872582	16.42464723781
NR1D1	0.530045211281089	58.6479245592459	58.5712918497464
HAP1	0.2448849226957	58.5659704100899	58.279283360208
JUP	0.278908619116577	23.7409813201129	25.287506853465
ACLY	0.775895363858758	4.83659552308545	8.27341370986915
STAT3	1.9517340121053	11.4717290123464	14.1526028465554
BRCA1	0.563622472831214	4.87307968210917	6.4784307100569
SOST	0.51640705233213	61.3349540378653	60.8712565781836
PYY	0.506947638301938	56.9622096266619	56.8374737329783
GFAP	0.313509571319932	14.1579360983925	13.0962650229783
HOXB1	0.393049534599524	10.2786517140692	9.23976198573716
HOXB2	0.663176111548778	60.5749016325908	60.4437326038645
HOXB4	0.440359316393716	53.8354056527222	53.7568248597915
HOXB7	0.239272293366736	39.1204223953144	38.9702831282722
HOXB8	0.438630072251587	47.8203538470574	47.5090208816335
GIP	0.202538845677729	5.15485853216206	3.04186854759238
DLX3	0.332115371088232	63.3828775830762	63.1520137589534
COL1A1	0.20094683822901	5.10901127843601	9.18747966476994
TRIM25	0.72752556403374	29.6336507218051	30.3104030174928
CD79B	5.44973919400586	7.75590235759043	3.90828878467236
SCN4A	0.355948325077954	14.9826547767839	14.1628649891862
APOH	0.167600121497828	4.96932425254226	3.99791106438947
ACOX1	0.97376473573223	5.50248495267138	8.2737343922392
CYGB	0.593957484266631	51.6483784627279	51.5531702565053
SFRS2	3.42015484835642	5.60943069884943	9.59555159537434
SOCS3	0.226642811785337	44.0153840187791	44.3476240347701
NPTX1	0.324562870624074	44.3903232919247	43.8353530259959
ACTG1	1.55381787551595	48.0562350356044	49.2498427265729
STRA13	0.988502649256016	34.1677525462391	34.6573221475308
FASN	0.205166900331476	67.0101093644383	67.1637352368225
TYMS	0.922103607276635	31.6712620493841	32.1586888670998
ADCYAP1	0.428400954247183	48.2223600907583	47.9261027412229
GNAL	6.01324612658715	70.709669686903	72.4009452635422
PMAIP1	4.86997269070228	4.61620806337283	8.66494126668213
SERPINB5	0.109015493733006	4.10985821744588	7.6657537100702
NFATC1	7.98803127968728	56.2753757643118	58.2907517033683
LAMA1	0.16895931806816	34.6313273787479	34.1984354817498
MC2R	0.159410478132611	18.8037604158037	18.4391499764733
DSC3	0.137665842754296	6.64417542449377	10.1897710481968
IER3IP1	0.74865064005205	6.3010312435677	8.69864011819041
SMAD7	0.555006496605687	50.508007629841	50.4825046278905
TCF4	6.97107859659832	22.3835312973007	24.5983357845532
RAX	0.521158172909792	50.2231196575032	49.8556439826067
BCL2	5.02544897249957	63.4556269903346	64.6040136684642
CD226	4.12958744040135	22.0122374290912	21.8641241171525
FBXO15	0.422850886807562	5.24236975305463	4.0291964510001
MBP	4.82817557768531	60.7024962779791	61.3968160909987
BSG	0.408918037099628	44.4421035864424	45.0384478697188
HCN2	0.608326779642227	49.3074932099874	49.1666802311101
PTBP1	1.16834945259502	17.1387714687369	19.1212185848529
CFD	1.08994246369656	59.2020757788336	59.0294975225134
KISS1R	0.535246381401165	68.9123392727288	68.4313555734439
GPX4	7.68084508846915	12.7835250493537	16.7040994062028
GADD45B	1.10477003681467	89.0034034052074	88.8967065618757
EBI3	4.27535185681892	14.2442591805149	13.1118337700539
ICAM1	7.03332599838625	10.7048699861632	14.1779582931913
SMARCA4	1.29509305685201	4.68299130617136	7.90816776052144
LDLR	0.209803863322054	9.70955682659558	12.2501789201333
CNN1	0.233137397283251	61.7752127657747	61.4735107554326
JUNB	0.47567597788125	14.0825353796032	16.0187171772752
CALR	0.804375004222204	30.902198866591	32.3440246137685
SLC5A5	0.308345958411	9.18173720223241	7.72615926276519
CCNE1	0.45440234683102	69.7993496528356	69.7688069569979
USF2	3.70907399339506	42.8899687458115	43.9059185024725
HAMP	0.579586629711139	11.8811463334645	10.1471325696007
CAPNS1	1.51694509104508	36.2275538471296	37.155067001081
MRPS12	0.286162306097355	28.8176118986911	29.3102675629044
CIC	0.737883680806097	64.0165287542801	63.9312360748204
BCL3	2.54146919861212	80.2002244587714	80.1456112131903
RELB	4.17414019656684	56.1420834702923	56.7688151005523
FOSB	0.232362397148407	39.2268223462347	39.7803617375926
FOXA3	0.404641663626664	30.321471617681	29.9271199922641
HIF3A	0.428476619247648	15.5541239291217	14.6496771306744
FCGRT	4.09232323040446	63.8206042938556	64.3481811884493
ATF5	0.910794580324126	70.563256625483	70.2224923425891
NR1H2	3.4042837777597	6.94020073256952	9.69370920313059
TBXA2R	0.651092426411322	20.7862416799647	20.1002886269293
SEMA6B	0.275820037518736	60.9144561147761	60.6729285378462
TICAM1	0.862059510634337	59.0407478457074	58.8387573058508
INSR	0.341013075209166	9.05639976328906	10.6083346015451
FCER2	4.86624756627939	8.82926948781218	6.0155976161173
DNMT1	10.3916877943345	5.09947847554158	12.7143334144723
DNASE2	1.39866438264737	10.8839951949575	12.6533812964176
KLF1	0.539544112063432	41.4577005018806	40.9361491258759
DNAJB1	0.348293593372069	5.0010154152898	8.76334423285889
INSL3	0.789267623952779	7.87696018022317	5.72417126155082
JAK3	5.57358199045421	70.9062915999567	72.1237242642385
JUND	0.662290607961135	12.7006408666225	14.3164187922647
COMP	0.277222720506103	62.8539916241782	62.7181390503396
CEBPA	0.462456258424671	18.7876682954497	19.5165688537148
AKT2	1.18077966978478	15.9543267890597	17.4601601713959
TGFB1	1.55956250101383	9.98828228853288	11.8348551368341
SIX5	0.41668954582317	73.1849841027795	72.9192084476583
BBC3	0.517011969108222	74.2085250246615	73.8975580234657
RRAS	2.50554277382072	25.8231447097071	26.8755279206784
TNNI3	0.421854945762575	30.0632664027387	29.5878232960075
IL11	0.269656875690801	64.4554363111718	63.9035232099684
PEG3	6.00028826139823	7.75264283254029	2.86910865593396
OXT	0.599058362757731	69.0627640495231	68.7006948871282
PRNP	0.355612686803764	11.5490215952179	14.0947736791211
PLCB1	0.221448801517485	25.5510663383431	26.1747021787978
PCSK2	0.269012040181108	7.08529482839706	5.53077392877648
HCK	5.457648142051	66.3249612941616	67.2499826099692
DNMT3B	0.264208339212129	68.507063816541	68.2745179717149
PLCG1	2.10770722314487	10.7414334371701	12.7918308594095
MYBL2	9.58380790780207	28.6386803264321	31.5432555383462
MMP9	6.45345661557702	78.7997804841823	80.2271428754648
CD40	4.47813069131716	46.3638971417904	47.1452682689236
CEBPB	0.276027762298769	6.9835204725347	9.66572868064414
PTPN1	6.83449068882673	8.76035487153406	12.639704804669
TFAP2C	0.0830276594299064	2.72913860768401	6.04582497513023
GNAS	1.25779780044833	37.6972627326739	38.4661920714556
ADRA1D	0.297216014345473	52.6919363660795	52.4118205281337
PCNA	1.52736892657301	2.67705792070834	7.12340537065685
PAK7	0.21835301735585	9.40796898101759	8.34291199575787
JAG1	0.153756507768294	11.8752975195247	13.9318349858101
OVOL2	0.219601203789142	59.6926252483847	59.5923360483376
THBD	0.263546568681791	58.5160400835267	58.956956276436
E2F1	0.516341218364338	61.9114180823228	61.8382290137413
RBL1	6.08085071101963	1.47684493937722	7.60276394219242
MAFB	0.428617440771093	36.7568174140425	37.0948954443904
ADA	8.1122995376219	83.301325439228	85.6764901851022
SDC4	0.241640081917475	9.3417358162588	11.8881918675578
B4GALT5	0.339472078206815	7.49906430375003	10.3517585915345
CYP24A1	4.27630935979941	51.3712430334406	52.0484310656743
BMP7	0.164891873100371	20.5454082144851	21.2006118519899
GABPA	9.65855135531955	15.7457542482484	19.4157417237171
IFNGR2	2.44405092525276	9.85865903374776	12.4148421665812
SIM2	1.99398306715182	61.3895071344819	61.7920831332603
ETS2	0.201418428127501	2.92605973175466	7.66198121785823
FAM3B	4.89260409467155	39.7493647113984	39.9058814295218
CRYAA	0.459398083159952	37.0575450008499	36.431049972678
APP	0.283565866325262	8.12093671759871	11.4686376057732
ADAMTS1	0.183492070844939	56.2897625320374	56.4425289669628
CCT8	0.838677518746673	37.2962811127855	37.5551675612737
HMGN1	0.849882297104524	46.8454176279444	46.2271630139413
TFF3	0.661918649853211	16.6243273380143	15.8434353161259
TFF2	0.399525414461071	24.2748205401953	23.7266567123873
CBS	0.306107720706452	72.900919315807	72.7997890426453
SLC19A1	0.532971515359237	55.0287478382772	54.8371189547773
USP18	0.38546031679118	74.2167220868319	74.243555244785
MIF	0.39666791099295	33.5980796955686	34.5195138467278
DRG1	2.84138623835511	1.71363898379172	6.70077301108923
TIMP3	0.319420246190955	98.5424930517344	98.4686322852928
HMOX1	7.5063352849267	63.9213480700687	65.4694778178141
APOBEC3G	5.62520701010634	77.6768944529458	78.9756707654983
ADSL	1.28671873937547	11.9791598666383	13.5598821600134
SREBF2	1.12623249324622	19.2088624679869	20.386619673355
BIK	0.459202179751427	44.8905704599352	44.8062099276012
PPARA	0.4446313547505	60.1330363891796	60.2991785374547
MOV10L1	0.271025410799601	6.91295957536056	5.72612736739125
SLC25A1	0.441241772217149	14.8005366691041	16.0388071694488
OSM	0.263059089054944	56.8863214830959	56.5228862249355
PDGFB	0.188922169275155	63.9391917452943	63.8361958150751
CERK	10.0772152194123	53.5270246647338	56.105232614448
MLC1	0.446105240388336	19.279457997571	18.3846948720834
GK	3.84917414298091	30.7130399417488	31.657492806628
MAOA	0.193722401726533	58.5283525031672	58.7459597941926
AR	0.835082631401359	25.6738610388063	25.0792248829831
EDA	0.280267063913657	22.3369427654431	21.9222548632294
PGK1	1.2773959067159	108.571151334664	108.655739614595
RPL10	0.427788906979563	5.31083408964044	1.65327188570883
NR0B1	0.243898799285086	5.80724661639911	4.2795710211901
DMD	0.627672568839113	46.3292817247365	46.1968792218232
ELK1	0.60246264848477	77.2413939808431	77.118866142966
RPSA	0.498679957034241	5.00156172759817	0.920963666924708
ESX1	0.192525863688937	10.0603375072345	9.24018979472523
TSC22D3	9.94098136687675	32.4795839669189	35.5910335669785
ELF4	0.88989780507312	1.69416470257647	6.1351905061342
GPC3	8.25158014486634	68.7039894100521	72.0563568177559
SOX3	0.51920841661002	56.2478062307	55.9978225370238
L1CAM	0.539185184139464	57.9450080987081	57.5494417070763
IRAK1	0.429375555195635	72.2350373355879	72.421739457157
G6PD	0.526323839607994	17.8213843647889	19.0084236681845
ADRB3	0.241973696194623	5.39387536415841	1.88599777650258
WNT7B	0.065298781605526	14.4953603172788	15.1608543583379
