# Supplementary material for: Preferential Activation of the Hedgehog Pathway by Epigenetic Modulations in HPV Negative HNSCC Identified with Meta-Pathway Analysis
Source: PLoS One. 2013 Nov 4;8(11):e78127. doi: 10.1371/journal.pone.0078127 (PMC3817178; doi:10.1371/journal.pone.0078127)
Supplement: Methods S1 — R code. ZIP archive containing R code used to for the analysis in this manuscript. The README file in the archive describes each of the files contained therein. To fully reproduce the results, the scripts should be run in the following order (1) Preprocessing.R, (2) RunMEGAPSReplicateThreshold.R, and (3) Postprocessing.R. Note that the CoGAPS analysis and associated gene set statistics are stochastic algorithms, so results may differ slightly from values reported here though qualitative results will remain unchanged. (ZIP) [file pone.0078127.s009.zip › CodeArchive_S1/GAPS/ExprsTRUE.MethFALSE/NormalTRUE.HPVPosTRUE.HPVNegTRUE/nP3.nIter50000000.SigE0.10/PResults0.3520901087.Diagnostics.txt]

Diagnostics for P created at Mon Jun 11 16:21:00 2012


number of genes: 892
number of samples: 69
number of patterns: 3
number of burn in steps: 1e+08

Initial chi^2: 6.1548e+06

Iter	Burn In	T	chi^2	number of atoms
0	1	2e-08	6.1548e+06	1
1000000	1	0.02	93277.4	158
2000000	1	0.04	72735.1	159
3000000	1	0.06	60676.2	163
4000000	1	0.08	52706.8	163
5000000	1	0.1	45965.3	166
6000000	1	0.12	43663.4	173
7000000	1	0.14	42788.6	165
8000000	1	0.16	40997.3	172
9000000	1	0.18	40978.2	179
10000000	1	0.2	39165	168
11000000	1	0.22	38924.8	168
12000000	1	0.24	38376.7	165
13000000	1	0.26	37756.8	189
14000000	1	0.28	37531.1	183
15000000	1	0.3	37211.1	185
16000000	1	0.32	37004.6	176
17000000	1	0.34	36783.6	190
18000000	1	0.36	36481.5	179
19000000	1	0.38	36175.5	183
20000000	1	0.4	35949.6	176
21000000	1	0.42	36060.5	186
22000000	1	0.44	35539.9	180
23000000	1	0.46	35437.3	171
24000000	1	0.48	35615.1	186
25000000	1	0.5	35361.1	179
26000000	1	0.52	32610	208
27000000	1	0.54	31931	217
28000000	1	0.56	31747.4	218
29000000	1	0.58	31298.7	234
30000000	1	0.6	31207.2	221
31000000	1	0.62	30956.9	222
32000000	1	0.64	31095.1	219
33000000	1	0.66	30849.1	228
34000000	1	0.68	30603.1	227
35000000	1	0.7	30740.2	232
36000000	1	0.72	30575.1	236
37000000	1	0.74	30301.5	210
38000000	1	0.76	30400.1	224
39000000	1	0.78	30280.5	245
40000000	1	0.8	30156.1	234
41000000	1	0.82	29908	244
42000000	1	0.84	29930.6	236
43000000	1	0.86	29846.6	220
44000000	1	0.88	29545	240
45000000	1	0.9	29689.2	239
46000000	1	0.92	29423.7	240
47000000	1	0.94	29522.3	234
48000000	1	0.96	29421	232
49000000	1	0.98	29128.8	235
50000000	1	1	29073.3	231
51000000	1	1	29228.6	253
52000000	1	1	29063	246
53000000	1	1	29260.4	248
54000000	1	1	29259.7	238
55000000	1	1	29191	242
56000000	1	1	29142	227
57000000	1	1	29253.3	242
58000000	1	1	29331.1	232
59000000	1	1	29213.5	241
60000000	1	1	29318.8	246
61000000	1	1	29115	246
62000000	1	1	29080.3	222
63000000	1	1	29124	244
64000000	1	1	29095.8	239
65000000	1	1	29177.9	242
66000000	1	1	29254.3	233
67000000	1	1	29159.6	236
68000000	1	1	29118.7	242
69000000	1	1	29036.8	231
70000000	1	1	29198.1	250
71000000	1	1	29199.6	241
72000000	1	1	29212.2	245
73000000	1	1	29156.5	242
74000000	1	1	29233.9	244
75000000	1	1	29147.5	242
76000000	1	1	29116.5	238
77000000	1	1	29006.9	238
78000000	1	1	29205.1	226
79000000	1	1	29141.1	241
80000000	1	1	29390.6	239
81000000	1	1	29237.5	237
82000000	1	1	29339.2	236
83000000	1	1	29067.9	239
84000000	1	1	29192	250
85000000	1	1	29250.3	243
86000000	1	1	29115.3	238
87000000	1	1	29254	241
88000000	1	1	29175.9	237
89000000	1	1	29129	241
90000000	1	1	28961.4	231
91000000	1	1	29057	245
92000000	1	1	29107.5	236
93000000	1	1	29126.4	245
94000000	1	1	29131.8	247
95000000	1	1	29083.5	239
96000000	1	1	29121.8	242
97000000	1	1	29456.7	238
98000000	1	1	29282	257
99000000	1	1	29348.2	232
100000000	0	1	29235.4	260
101000000	0	1	29066	239
102000000	0	1	29167.8	240
103000000	0	1	29176.9	235
104000000	0	1	29154.4	238
105000000	0	1	29201.7	237
106000000	0	1	29282.6	242
107000000	0	1	29271.7	242
108000000	0	1	29212.3	228
109000000	0	1	29239	242
110000000	0	1	29298.6	233
111000000	0	1	29155.3	239
112000000	0	1	29334.4	229
113000000	0	1	29217.3	222
114000000	0	1	29075.6	240
115000000	0	1	29203.5	247
116000000	0	1	29162.3	248
117000000	0	1	29212.8	224
118000000	0	1	29119.3	243
119000000	0	1	29223.7	241
120000000	0	1	29090.8	250
121000000	0	1	29299.9	245
122000000	0	1	29229.4	228
123000000	0	1	29256.9	238
124000000	0	1	29125	241
125000000	0	1	29199.8	224
126000000	0	1	29157	239
127000000	0	1	29162.5	247
128000000	0	1	29170.2	253
129000000	0	1	29156.7	245
130000000	0	1	29079.9	232
131000000	0	1	29207.5	243
132000000	0	1	29086.3	234
133000000	0	1	29178.1	240
134000000	0	1	29235.2	228
135000000	0	1	29192.2	244
136000000	0	1	29263.1	252
137000000	0	1	29229.1	243
138000000	0	1	29244.5	237
139000000	0	1	29258	231
140000000	0	1	29026.3	241
141000000	0	1	29138.8	238
142000000	0	1	29232.2	237
143000000	0	1	29169.8	235
144000000	0	1	29331.6	241
145000000	0	1	29212.5	234
146000000	0	1	29163.9	222
147000000	0	1	29175.5	227
148000000	0	1	29159.1	240
149000000	0	1	29265.2	247


Summary
<number of atoms> 238.5 <chi^2>: 29194.152 ; chi^2 of mean: 27256.5166608081
