# Supplementary material for: Preferential Activation of the Hedgehog Pathway by Epigenetic Modulations in HPV Negative HNSCC Identified with Meta-Pathway Analysis
Source: PLoS One. 2013 Nov 4;8(11):e78127. doi: 10.1371/journal.pone.0078127 (PMC3817178; doi:10.1371/journal.pone.0078127)
Supplement: Methods S1 — R code. ZIP archive containing R code used to for the analysis in this manuscript. The README file in the archive describes each of the files contained therein. To fully reproduce the results, the scripts should be run in the following order (1) Preprocessing.R, (2) RunMEGAPSReplicateThreshold.R, and (3) Postprocessing.R. Note that the CoGAPS analysis and associated gene set statistics are stochastic algorithms, so results may differ slightly from values reported here though qualitative results will remain unchanged. (ZIP) [file pone.0078127.s009.zip › CodeArchive_S1/GAPS/ExprsTRUE.MethFALSE/NormalTRUE.HPVPosTRUE.HPVNegTRUE/nP4.nIter50000000.SigE0.10/Amean.0.4065580522.txt]

p1	p2	p3	p4
TP73	0.0228280656645897	262.029229078731	180.756808411066	0.0330558574145744
DFFB	0.307201187468587	331.559330792578	112.89654064271	0.031866948719685
AGTRAP	0.0232241238748962	22.3883014007833	512.949878198582	0.488713820287546
MFN2	0.0194286250690107	0.946937852063643	541.624661350406	0.232801579996988
TNFRSF1B	18.7100305975977	273.107753654027	204.331648632864	0.28899842890145
PDPN	0.0823977785806881	234.185805542685	250.958457905661	39.2575587063232
PADI3	0.0188306126219295	356.702688042181	82.7862624979912	0.0357188552684973
EPHA8	0.0373323077790641	440.552625128376	12.9437430368168	0.0998577213169314
LIN28	0.0171857658930993	405.210477795023	0.0784793721134814	0.0199237436778289
SFN	0.0163867527735395	33.2170963137301	691.969276643998	4.47334694137778
OPRD1	0.0557090899766935	458.705771397336	18.4879849255244	0.0606882887580326
LCK	40.9011401687283	446.264354330354	3.07090786623362	0.0576864647301671
EIF2C1	0.0657502090954733	0.666483027224285	524.154705517322	0.0440332841385219
RLF	0.145125729806198	0.153733811977744	489.903001823703	0.167134092796023
KCNQ4	0.0431277190368518	426.123058534892	33.54827675642	0.0934038287120491
CDKN2C	0.130481359917719	241.416036997966	137.579834087172	0.0151396384058917
SCP2	0.0445220627405582	1.48579569149611	473.412344789554	0.0220030473311669
PCSK9	0.0187695737009406	476.474273612822	9.08378309160807	0.129457297484891
ROR1	0.769719715813211	313.368175966149	124.492053955794	0.0378575656024106
IL12RB2	0.376214635056434	246.62935359114	101.412860158684	6.61447410057847
GADD45A	0.0167384767238167	6.01036233194804	434.314902542411	0.0601191428091945
CTH	0.0322815327004911	205.246392346332	93.6704635556742	0.460834345924481
ACADM	25.2096316666393	0.984546931759746	490.818852757955	0.0225950445692753
CYR61	0.0222249970612578	18.4350152589668	468.291279894094	10.8190846245215
PTBP2	0.356107075362524	0.36889139774767	474.479415352397	0.0306808730241251
CSF1	1.64988138118553	176.620729560821	303.984218474519	0.0446814977270467
ATP1A1	0.017774251475281	0.811507629158969	696.347632589876	0.444554518271539
IVL	0.0133996579278889	379.210976153645	50.454789705899	0.205337535387052
S100A9	0.360559506806468	658.374479480182	13.1030729614262	0.0273588279863467
NPR1	0.0508632760454341	394.912938426844	5.34513678312733	0.0474118242241374
IL6R	4.36743110048161	96.9931241217632	396.499371256177	0.123324761318276
FDPS	0.0246793931625713	282.631538883426	163.64694885288	0.0567063908697879
LMNA	0.0127130250634714	5.44513757355863	605.878179709988	0.815308648904233
FCER1G	37.9998795673873	4.17710398359082	428.342209568237	1.80446905489266
ATP1B1	0.0195093921836992	6.20365923973431	568.164801457267	0.0227293159150174
IKBKE	7.92935203472027	155.422950328871	326.159761768224	0.0229481677248959
G0S2	28.9380027023316	393.797191131206	20.1470778740649	29.8487011565843
ATF3	0.00911953966359337	123.532716624602	314.986245811973	2.01794979174334
MIXL1	0.447784972476165	471.215677685905	4.58335644375861	0.0393187265384036
EXO1	0.0194333934782661	30.5869765265226	375.747018446322	0.071012993728751
ENO1	0.036966545448968	8.53672268019504	770.163686806666	0.101526703000904
MTHFR	0.818069975045471	2.6806719695782	447.338613538477	0.0164889809022962
NPPB	0.02889948946751	428.909955859611	3.54623435720895	0.103271716398218
CASP9	0.187189154930836	23.755682034132	442.00289095069	0.0138417445963633
ECE1	0.3943301593711	0.225058695157449	583.115871220725	0.352186251764316
WNT4	0.0132976723773122	226.496602863182	240.560544808861	0.100872072932347
E2F2	0.129050905505539	373.54355240585	63.3100211305019	0.0260304856760377
ID3	0.0284307619942264	21.7868358326583	390.891435024803	0.0444149136540972
STMN1	0.0363320455289498	1.09434616381689	438.976539147722	0.0329345732415582
NR0B2	0.0350539116604372	371.544203579695	0.908232190230438	0.0343513921177326
COL9A2	0.0625000048989999	417.916183997181	58.5900820532942	0.0753939731434257
CLDN19	0.0363381261027778	483.553367074638	5.2218514254351	0.0563435766673694
PRDX1	0.0332471834386759	5.95050155136889	575.85942958594	0.0343083259063834
ORC1L	0.0274548839649509	202.606456072489	203.50850625627	0.0361657936821898
JUN	0.0264994682676161	0.74329974800106	585.139894681677	0.390537407331901
DIRAS3	0.0159379248846049	349.66896723069	35.6288246437942	0.534664008893774
TGFBR3	0.437083905562758	206.595567820808	251.616776357603	0.0140239986657873
GFI1	0.519024023597943	391.139978319881	35.3310341827124	0.0438451374536241
PSRC1	0.0230138499186197	403.679812174425	3.27647350118762	0.0586954727683477
WARS2	0.039377628442195	0.574304216405684	391.500817398303	0.0490507940811357
NOTCH2	0.0804163367796406	1.52151253016249	575.970887183381	0.0288334931501829
MCL1	0.308564703677059	0.576984552438418	645.717006632592	0.0517987672255865
CTSK	2.47151480385837	1.91504503821172	530.827101049176	1.848486333925
S100A6	0.0174182166834058	460.245413552634	0.108012206511949	0.0176446705808758
ADAR	0.335822437273551	0.262366602511023	571.814687094594	0.16351766065286
PYGO2	0.0497160759840793	40.5435759347695	399.589880207041	0.0246983315568636
MUC1	0.0275879037979211	238.99600397599	291.876803208	0.0210571001246884
NES	0.0453581381841421	457.684914053353	18.5048780624301	0.16203506048056
CRABP2	0.00971623256862724	138.306886412971	304.946744482272	0.420962794374187
ETV3	0.0365033865705116	0.225127584350331	518.192661564264	0.10548374886584
PTGS2	0.0171349115262778	130.581481880548	293.349298001163	39.928392793836
MYOG	0.0193309219486462	429.559761396905	0.237491593803478	0.0288926616448079
SLC30A1	0.0304907307326435	124.088455317337	320.013115262363	0.225361750977393
PARP1	27.2326098195139	0.391209464545545	471.317299711216	0.119504935402507
ACTA1	0.101939478517313	257.524151671209	240.399990257766	0.0199695888998818
TOMM20	0.0202957125570285	0.832896091523623	369.183107163662	0.12707163815564
FH	0.0266224936629478	2.80333132715905	441.559992056229	0.0394052947448635
ID2	26.5275268636798	1.482940979528	591.015211712772	0.0363239604411271
KCNF1	0.0472049074676036	454.968323306154	4.35366229450075	0.0366818199206048
LPIN1	24.494447633011	103.721956778332	349.448060047641	0.0195822994578571
MYCN	0.116882299123031	232.504108654082	232.728934604586	0.0323660031582893
VSNL1	0.010194337913097	68.2065308735925	516.918611935924	0.989517101447607
FOSL2	0.0111601631442795	1.6892295752681	611.959139248299	0.802919011438538
C2orf34	0.0390330547460744	9.68660599173185	392.141524971185	0.0232818087994349
EPAS1	0.0449319624834859	1.79625429156322	594.291943751688	0.213355091054351
REL	37.6785497221432	0.391140447850484	462.938888109395	23.2193430906124
CCT7	0.0499204235674556	0.83682070020256	585.107064966986	0.156816305273846
TCF7L1	0.0198998138196518	207.496151475514	275.043664697493	0.320031740486964
RPIA	0.0692139918748533	132.401039016094	275.466587383779	0.0179500521224898
MAL	45.0556860505745	514.575367153659	0.260752482614568	0.00727458573988227
SLC9A2	2.15553424734016	240.340878411503	129.520112608343	0.0585708409862782
MERTK	13.2196065867025	7.50190990019746	437.433279018966	0.0557409449682953
SLC20A1	0.102320638634731	0.303419574461072	530.420315187086	0.348541665999815
DDX18	0.165806361785668	1.02364105808225	444.209582058713	0.0582967089616742
INHBB	0.0245992347308229	294.243882559473	195.823346391564	0.142232579295989
GYPC	32.363141410206	426.637714104243	31.1642207564244	0.0813060950221232
CCNT2	2.58046723415615	0.114816683516988	497.464643334241	0.154198134220454
GAD1	0.0189377255210083	353.7276219345	8.4736447147503	0.0757641325758726
ITGA6	0.0284222910623562	1.30156921019834	548.142035269596	58.8249018955677
HOXD9	0.024446107043312	280.022011146556	199.52132310414	0.0777292126785744
HOXD4	0.0309409424821777	420.574602650048	15.5250421778686	0.0861868271922782
ITGAV	0.387000834857511	0.594351310501328	517.794265223971	40.0452378951803
CASP8	9.89467654131352	2.91000536263713	469.890169709894	0.0216045634156421
FN1	0.866284337783793	194.44111172316	282.286917679081	50.7039765218485
IGFBP2	0.0126405734437958	62.2779224116135	524.854477732589	4.03187984843815
IL8RB	0.0562982893649684	349.099187398613	2.69070837814819	0.0203117316563337
CTDSP1	0.166157995234295	4.75966586241424	551.640265932533	0.0328147125099142
DES	0.0380161561041241	428.62380013481	44.9865820501563	0.0614143158233049
INHA	0.0141051903790938	358.974122598007	0.159419858444499	0.0226181565856873
PTMA	0.0281593478915624	243.388172644641	189.633946807426	0.0635231040481875
ADAM17	0.0291691522257077	0.235211799402372	452.55913655447	6.82430226191171
ODC1	9.17277831282	2.01371155214146	556.329072117661	37.0073801788742
APOB	0.0100592050955537	302.227512729119	0.0512768388685085	0.0178185943757699
ADCY3	0.0261603804193699	3.02247961867222	513.227559673541	0.072384751649504
POMC	0.0741160562078334	436.003954965599	65.3557663635339	0.0805054402898282
DNMT3A	0.0612908575639555	59.6383337587038	412.039313400645	0.0195660836553881
CEBPZ	0.0234784108294831	182.272667270135	226.305675392168	0.0712144517176906
CYP1B1	0.0376740281137991	187.177316762573	198.615608379452	0.58932572176204
SIX2	0.0290833184761705	254.480885215163	274.504710949691	0.0648567121579969
MTIF2	0.0240859240436804	1.86469799322206	406.277769068631	0.036091192706774
CCT4	0.0630007810375406	0.391913424816943	529.717784404272	0.289934154487753
GFPT1	0.0705464960414889	0.554835423949872	555.927386816922	0.14831190319658
TGFA	0.01304872117309	59.7374874145426	383.387872544916	7.1320294035812
TACR1	0.276957948783172	342.657924725359	0.117627016545183	0.00828129401955241
CD8A	27.9139798167924	347.072597954677	104.54249052203	0.156178135590797
FABP1	0.0087604642889576	280.553399711855	0.0876607040239388	0.00971889490031229
ADRA2B	0.0343759840424598	429.498497904588	1.68562873991479	0.026182691089731
SCTR	0.0216972205544107	416.127962767181	0.768974234894744	0.0346241624450068
NR4A2	0.0206001323562655	1.51491101811584	449.84948508968	0.143889327458369
LRP2	0.0104673797121275	318.689984420654	0.0734897884288818	0.0156525207417078
SP3	0.389058157231907	0.521029385781049	535.210553775713	0.0321813340138
ATF2	1.44747077669264	0.701189911209423	609.917667800394	0.0549950529771436
NFE2L2	0.0452168216084535	0.782643119087195	626.817712294396	0.0263015025973574
PRKRA	0.0264942219145759	1.56298915817618	460.999569204668	0.0700864531408255
NEUROD1	0.00510863643718412	277.317048982172	0.028426367980267	0.0101221599308826
STAT1	4.21446502917722	0.326728471280504	608.366336039833	6.66918889569792
HSPD1	0.0349720647181498	308.65612251725	194.557698716918	0.0525156167230322
IDH1	0.0513251850959395	2.01377172031004	571.974318242222	0.0370769317949527
IGFBP5	0.0923654621818685	3.60990729883662	563.23334146618	0.0330676409020624
EPHA4	0.0247194613197122	148.613438732988	325.396176083019	0.385340320830666
PAX3	0.00804868054036853	350.765838586354	0.384830072924665	0.0450675852082241
SCG2	0.012966324381003	334.416090901648	0.786473712377866	0.248540449601628
IRS1	0.105634458620055	292.09665696135	137.089612316982	25.3980096002131
ECEL1	0.0314836479149619	285.468192553329	64.4639152489915	0.0728781271090548
GBX2	0.0303501480865987	353.01681786488	82.8593926731218	0.112467004583376
HES6	0.0283162281515346	301.934342853658	87.5240184451388	0.108244094533818
PER2	0.0245122927898315	5.53760419260074	478.803758436099	0.0420426262888819
HDAC4	0.047615763127542	272.004108897851	212.379467271746	0.0527766070132262
VHL	17.0662416947525	0.233557781526885	422.454128315236	0.0675348277835969
PPARG	0.12794967850421	239.69376059527	114.525207178915	0.0107595786553294
NR2C2	0.887798537280039	0.845589187612813	552.312876251699	0.03357952982324
RARB	16.280312229148	265.253465201091	95.8667167649876	0.078023707231855
TGFBR2	34.5783282403959	70.9532469411191	462.258423517962	1.42607255966264
MLH1	13.458304009064	0.927117684292885	417.149789015842	0.037995011020773
MYD88	2.48605642705092	4.99381193185176	618.131820703962	0.0262406043695901
CTNNB1	0.140409437157393	0.52177633831185	651.323337658842	0.159430665255114
VIPR1	0.060706822961431	424.772237436398	35.1766648019209	0.0484144140336571
TDGF1	0.0433372765299048	176.771886383432	12.88341711504	0.0880058296743306
DAG1	0.0276515519678465	2.19749921961243	512.644569578145	0.0586421502651115
GNAI2	22.1668291459073	5.36616580130699	574.935330095549	0.179040676153919
ALAS1	0.0381714578338167	4.47627919016808	477.716204683638	0.0374501210844204
ADPRH	18.7159804008604	362.677470448156	18.1781636366713	0.359178454572807
TRH	0.0280679429087864	413.701275744743	0.744202022125939	0.0366748900338851
TF	0.117533567869738	401.730542061982	0.905672473028063	0.0114409334947845
CLDN18	0.0393237632475362	418.044482666858	0.590962448218045	0.035215881245779
TRPC1	0.0215135775779021	185.124711197897	147.87742969857	0.0845062547995799
AGTR1	0.0208905837058128	355.788886768387	1.25452454826914	0.0373611935244763
MME	17.4772202369664	333.51467184265	25.7800350319527	18.3553896548059
IL12A	0.0206204612823872	371.966411777129	0.426308045675408	0.0241566522321113
SKIL	16.0017450274558	1.23163110736283	419.811164366029	22.8241679100139
HES1	0.0148025029023969	2.37772374901799	544.110883856535	0.11362562843541
RAF1	0.828461863104884	0.321687096422681	553.449137880265	0.0287552180433577
THRB	0.0269611503525274	207.489177158352	204.44661053808	0.0519181083149657
TOP2B	26.3543627656315	0.17540056995497	428.065260209674	0.0705719897943959
ACAA1	0.110612420114462	203.140406396942	261.346226882126	0.0141440220831116
CCK	0.0437476723230565	444.760839362192	1.44352532744411	0.0424067708117239
LTF	35.4134297174488	418.130733480355	3.93959895223303	0.0521222581731838
SMARCC1	3.7721491690376	0.573159464147106	535.262766160962	0.0384876950841161
CDC25A	0.0283712749904221	172.071750554126	218.307854845935	0.0332514729991863
COL7A1	0.0242195091200582	278.34742388201	227.877153470275	11.5518700459647
GPX1	0.963284766200508	482.24665302783	11.6815515952321	0.0174743279062537
RHOA	0.226497849624218	19.6149181164316	657.011833204265	0.0206157479275265
RASSF1	0.387319368991453	219.872143741733	246.990017242499	0.0233043472326886
CISH	0.290404668394567	426.536280758548	22.741351246274	0.0401311875402555
FOXP1	29.8647540437098	2.38963812578937	501.241398857164	0.0657023062952378
TOMM70A	0.0311498791931125	0.105394774129408	422.99497562999	0.202069170699117
CD47	23.6216029590531	2.45701992961095	575.783022730012	0.415743787964415
ITGB5	0.0166151806461661	21.0837737917639	497.086473197385	27.3511992060129
RBP1	0.0216232589149082	290.675810830839	138.108034937755	36.7825979227338
PLOD2	0.0350382033115067	0.422014242978465	395.518713527299	51.8434523981066
SST	0.0325827253911847	365.605665381602	0.894530160804824	0.0267453005505203
BCL6	2.55780878445505	0.463732219371539	504.938172954787	0.0479598753510929
CLDN1	0.0342182417474492	11.2312772775194	707.145770862124	0.203289839796413
TFRC	0.116862568003551	0.161745560790271	553.117937750933	10.9192343952847
FGFR3	0.0135780996167192	11.4502380504119	538.048674005316	0.0364658917592346
ADD1	0.0972463873336031	6.02892038206407	529.325080561213	0.0304372792780951
MSX1	0.0334102395812142	301.793042587941	179.7395147139	0.0564748131874337
CPEB2	0.0273836325094047	5.41171804289792	457.596605839559	0.0599646247052419
SLC34A2	11.1440067021126	357.613709371523	32.043924537647	0.523287795932858
KLF3	0.0294791520621769	0.586060545854019	585.169711716409	0.0747406255969179
PDGFRA	0.131911243580109	22.2471789202988	454.939462550658	0.01787854614335
KIT	21.7145429478912	335.380748629708	26.7807481144586	0.0709609518903353
CCNG2	23.7370404006302	190.72628512448	273.800997407005	0.0250320005823917
ATOH1	0.061491370193112	367.681323656643	6.66524279770952	0.100938182645602
COX7A2	0.0260896052187511	0.287069987007609	361.085565703557	0.0401528957233528
NFKB1	3.72649188668349	0.281995637863181	523.726843172942	0.35981769073555
FGF2	0.128282680314849	141.216457408361	218.321797206719	0.0431248570567313
CCRN4L	0.0269959976259667	5.93000262091125	458.215239475904	2.42002992607455
TLR2	5.03744018596453	11.9093448219762	408.932255312847	1.65415199199942
ING2	0.0180862092871245	28.4465625066594	365.422982687539	0.115143903686489
CRMP1	0.0195270898428976	259.289908543326	188.194666965763	0.147163758370287
TLR10	67.5763475044772	286.424505284628	0.184469789645409	0.0140413394907255
RFC1	9.24069418230473	0.238258266733916	477.292346525461	0.0651010235616721
UGDH	0.0264531570202134	0.312945112356238	474.767353117018	26.8686087750044
PPAT	0.0287863242355735	0.846708372811708	383.20767290995	0.050561352016628
PF4	0.00818902109668188	163.486724366216	22.8758179520058	0.849334330745836
CXCL5	0.0203850847964927	439.6985285622	2.53912253064298	0.210929232334709
CXCL3	0.0198215622101534	374.978657301687	3.44560410551293	0.437727637248495
CXCL2	0.0204870003837434	256.620261908632	28.5767121803576	0.663124088711651
HPSE	0.0205261762001023	12.2129062660565	401.636570954142	0.0413462983783953
NKX6-1	0.0263131835498854	400.281559915116	11.2979157813402	0.0744274717230738
ABCG2	0.0582970910988811	324.245413704515	0.392104183553166	0.0139869252821029
SNCA	0.129395303922678	409.927758820128	34.0741127692327	0.182460957713303
EIF4E	0.0164961979458885	65.1561182626473	190.752239249339	0.149243662565518
ADH5	0.0245272497281292	148.500190462059	358.244717205313	0.0718003216122491
LEF1	48.3574654940072	163.633281353864	287.673270070419	0.0863835992484312
CASP6	0.0129102637125668	1.45148541336822	328.082378220463	0.11341635515161
PITX2	0.0181795150708071	390.921357209589	35.7670228778014	0.256389727216747
NEUROG2	0.0372417409219894	358.409123078092	2.03822756129485	0.027547868155052
CCNA2	0.165415704891306	0.599394123700085	519.174727911314	0.0558609842281271
CLGN	0.0177149494515558	131.419706540471	93.4248317238038	0.013883786970666
UCP1	0.0169081953949049	315.863129365586	0.162355183781516	0.0151413860974951
PDGFC	0.229602797484343	304.932509855259	45.7715027835037	31.9362971424487
HAND2	0.0417761552788389	266.978123385568	187.843884762869	0.0442450690514129
ACSL1	0.0371619685650071	0.271085064101299	504.379509654232	0.0420415289667725
CCT5	0.0885817065208704	0.265147227854747	540.983499957065	20.3370911747906
SUB1	0.396881789687426	0.344560879468356	369.35037517868	0.127149646658344
SKP2	0.0476164817122579	0.483702576736134	574.822631953684	0.280975784912344
GHR	0.0114566139185878	219.511895573883	114.406208946474	0.0825372466058513
CCNB1	0.0363492546489676	0.396642741323651	481.286600773039	0.168070076989797
HMGCR	0.0298408700043582	0.268323584105906	489.723315820653	0.0549644453900367
F2R	0.0611392289237551	12.2418021613815	412.44207545591	19.1813598891828
AGGF1	0.326311712549358	8.40158733516895	429.635455553548	0.0217365930492443
RASA1	11.5550992338829	0.302896529431019	467.886570269064	0.0438414545073209
APC	0.185520737282477	0.220427805562906	384.516977427404	0.0190414942016727
TCF7	27.5936901329069	427.012949643638	23.7039543523627	0.12710518054755
EGR1	0.106913497489431	1.85105854176077	642.332866011594	0.0201896777886779
ADRB2	0.0547282167865825	414.845349126792	56.5878684406531	0.0436124730568542
ADRA1B	0.0926490213382645	418.451197941998	41.9349553224201	0.108301086759549
PTTG1	0.0433559446436709	4.98409561056691	580.957663450365	0.048573628110243
GABRG2	0.00644877197222144	285.225480597506	0.0699627965321006	0.0160033328981382
CCNG1	28.3215307779816	1.11520049943891	517.736601283524	0.0367374241207093
NPM1	0.0190432174141748	245.483346412561	5.65789074291837	0.384741372855762
FGFR4	0.0270714297281141	415.47984159837	4.35992572058661	0.0634532624114947
SLC9A3	0.0424489067553585	367.882658379226	39.9391784664447	0.0891780281525376
TERT	0.0509255224365243	442.45281302309	14.2810649201198	0.0555641309376877
SLC6A3	0.0289760514107706	430.249353975686	1.07652942612986	0.0425937729077208
DAP	0.0451962340361236	2.46076237292904	559.978577972864	0.25382224460709
HMGCS1	0.0176982924510205	0.471059149498782	518.059751208227	0.0485879290833561
IL6ST	32.9047782724272	0.576311287189007	517.947577598584	0.18476771586174
FOXD1	0.0185093345390489	160.379817795303	250.845231019221	0.0982558549461296
MEF2C	71.0506702014424	340.207594660474	113.974551322565	0.107568615411512
PCSK1	0.0111830579684766	302.340198740583	0.491832868743608	0.2518557388495
LOX	0.0155939307775233	78.2438935467694	309.182000201074	50.7087045520485
IRF1	9.22859427476237	1.49762094024415	462.494883994735	0.0402763502598537
PPP2CA	0.302400629932141	0.61412574450415	596.369290707409	0.0558520543567008
HBEGF	0.0111275967338249	137.093853320934	391.641508345058	3.03282959797265
TAF7	1.79524015108456	0.574160062016661	398.034804254816	0.0368179784938532
HTR4	0.0187940892616446	350.985686963632	0.0702984746309927	0.0154129186818505
CSNK1A1	0.0426873829827067	0.198343511864664	561.702621374261	0.57220543042184
PDGFRB	0.0361748098817697	9.67742164597368	502.87222011303	0.800161068323602
CD74	54.8540601304562	60.5680648461269	604.773287242873	0.0690204837725647
SPARC	0.0649706532569279	11.4108928483766	664.286777384051	23.3482676336173
HAND1	0.0137930158707916	401.90830246519	0.402956168917224	0.0426016836627975
DUSP1	0.138103447923639	1.14700875922418	702.455131592266	0.0537024331560165
NKX2-5	0.0470849582316126	428.958815297332	26.2834225091186	0.115237797675985
DRD1	0.018345892276817	352.384457409996	0.357813035259471	0.028476958248055
GRM6	0.0360769711579618	393.822750189032	0.542989257861371	0.0397153587990544
IRF4	47.260852396219	363.323853724444	80.1310337689586	0.316327828951648
FOXC1	0.04443170825605	208.552535237378	300.487109571375	0.0672775811277525
NQO2	0.0228524529451929	0.79519169452994	482.992946820621	0.0813544989794321
EDN1	0.012509993429955	165.272288126924	285.496909526692	0.51751800040542
ID4	0.0232665177211546	140.801493423637	282.272447073969	0.0195039632110029
E2F3	0.022695090809831	24.4828491261151	381.277167895632	0.123800254011453
MOG	0.0172985063564679	348.007009703833	0.0586408451551279	0.0138182450534368
C6orf134	0.0358714794429333	180.432544173976	257.7077566159	0.0346790884106021
LTA	22.5599303404636	409.064206611792	0.257462281329397	0.023004576540287
TNF	6.92085883804447	398.602282924576	6.08923493314882	0.052518927767198
HSPA1A	0.0472022342539722	0.775476146326223	641.968587950262	0.0428393793831257
CYP21A2	0.0199912922269272	396.237873176857	0.37993784132137	0.0272992383848962
PSMB9	28.9307813649821	3.85439512027174	557.143218571021	0.0664560207615528
HSD17B8	0.0217799885386261	215.813120876705	231.011946443798	0.0355757877305717
CDKN1A	0.0162747140110278	11.5240819757475	524.304275603104	3.52745735225228
PIM1	0.0671784258415208	102.606349092634	490.282575767961	0.0256006192653579
SRF	0.0557457125008403	3.4610695908275	574.470437650892	0.0464275901903053
PNRC1	5.18525772954074	62.3888423552925	553.37069942389	0.0322731449881608
POU3F2	0.059951111290439	382.095278266055	58.3467264588597	0.0542772851788052
PRDM1	0.11281092250843	17.3151658413218	528.588426272966	0.0421935066362198
MARCKS	0.0539524358677885	6.69033181994733	563.178932357626	0.0831276444478113
HSF2	0.057462049380179	22.2530901195426	336.53799354744	0.0225638034448427
HEY2	0.0215338414530869	344.825696928892	38.3489666428321	0.0906145528276918
MYB	22.1895013757256	13.6971236418874	356.592871080561	0.011732998350193
TNFAIP3	25.8655992865477	2.69546998903588	517.285448218736	22.816501841467
ULBP1	0.00935766944414165	353.230144960125	0.161552997852325	27.9461693185196
ESR1	0.239733779225116	371.283868562906	16.4274426127152	0.0367050618961163
ACAT2	0.0171695675544736	22.6499891629365	382.484838372085	0.0301670819220537
IGF2R	0.0311244410955989	1.25199676430249	544.852057435524	3.8073934090816
TBP	0.0537663117814488	2.60529300172394	525.446413398505	0.0456778074500047
SERPINB9	49.1563056063424	65.8361126777533	381.262342084564	0.308407739597609
TFAP2A	0.0222187904323781	2.51031223450471	558.627215234206	24.7318949383664
ATXN1	0.0421952314840906	3.86951868779701	486.018506285286	0.084508237508683
DEK	0.716020787546446	0.0897260758864533	513.565678710842	0.0904680832592227
HIST1H1T	0.0107109329270766	316.07418659839	1.53385113837845	0.693498243478698
HIST1H2AM	0.0779754083490635	22.4139338869669	295.66456518947	0.0264911540144429
GABBR1	0.0445122374245179	3.07940408445656	524.811296060012	0.0413411431983068
FLOT1	0.0581433346447448	0.694153558904821	513.66737933451	0.0881249600865939
HLA-B	1.00338542302463	4.52465413661162	829.06089822737	0.0627915421508485
BAT1	0.0743828648175473	41.8138616797276	477.121507294278	0.029490676432766
COL11A2	0.0405788350708818	440.93357182252	0.94923427288939	0.0282084004130917
TAPBP	2.2325325590195	1.11588871702466	661.871935330482	0.0655556052664962
KCNK5	0.103345811373143	412.242482722723	6.53705461413567	0.0242545224438581
PLA2G7	57.3345711383032	316.812946022314	4.79763091993589	48.3676330475824
PKHD1	0.0195359830447422	324.241229538986	0.0989637510922014	0.0145833091309648
ELOVL5	12.0515545062427	1.01808571047994	638.806197407955	0.326795502465229
EPHA7	0.00997437707573791	303.336717186817	1.15059623409769	0.0513797225905349
OSTM1	0.055607911440135	1.92366382874418	467.934231361083	0.182353297758602
SESN1	1.2548907429076	10.8906014161586	359.113289045811	0.0134618731774442
CTGF	0.0428515323258312	2.38708063704495	528.347300415739	33.3290323463768
MAP3K5	0.554248768162609	0.21393511633617	466.278921277202	0.0564839918561744
IFNGR1	14.2963908558185	0.171352794489487	473.331414726636	9.54750782117708
PERP	0.0122136526144603	6.33189061140151	750.76607716344	1.05583630408307
PLAGL1	0.441204220988783	35.6839332887975	436.38842600073	0.0233798527164249
SOD2	0.212585764167413	1.10591783930375	537.098470468637	8.89985811772148
TCP1	0.0493459222452818	2.04677024818254	671.548255698956	0.113391335362093
T	0.0499648987600992	449.792355498738	8.6064509058039	0.0409706080168279
SP4	27.4371158074972	8.16323337165827	459.199231497457	0.038336334177007
NPY	0.0357727042004458	427.334800309247	10.2470349665309	0.153692450063445
ADCYAP1R1	0.0568745928747425	429.097256118123	0.280089822054575	0.0158132301837892
EGFR	0.0186882995955543	4.23614717225531	550.462354131712	27.0951165158265
ELN	0.0391459756549821	361.173230127712	140.813148538528	0.0606075204962008
HSPB1	0.0357455850465781	14.4898584721695	810.392881894622	0.0851657874325877
ZP3	0.0165152342520279	425.386986836836	15.3003582860494	0.460078555769823
TAC1	0.0156536287943459	267.125153556893	0.296184316231242	0.0193162613011309
EPO	0.0612830984385345	441.914384248287	6.87531630581619	0.0631127688781003
SERPINE1	0.0327069637754596	351.336445812516	95.181367411034	93.9576552304367
PRKAR2B	33.2275090019506	194.372467301175	145.53327751624	0.073782963315873
CAV1	0.0989572473338723	205.160062288023	374.474455223938	58.8813686345228
PTPRZ1	0.00814602402305168	85.5681209073901	293.562289743817	57.1658409599432
SND1	0.138707689957184	1.09794485544704	560.355358908486	0.0897176270185501
LEP	0.0203469408868605	345.165103815129	1.21408999411233	0.0533917835505339
CASP2	0.887076935735845	2.06602647559982	565.783488685584	0.0258649595290619
NOS3	0.0542562922301832	376.5580357342	76.4511172209749	0.0963881724325204
INSIG1	0.15419319927381	5.10678042465837	449.295021403099	0.0232310756012512
EN2	0.0457944596796375	351.538991466214	89.9177434725618	0.107788104354224
ACTB	0.085271993767831	299.964263937689	526.821843723452	0.0416537293551523
EIF2AK1	0.181721013159662	0.458086704218115	572.448565060924	0.0852750877344298
TWIST1	0.0198119722344013	265.877889712832	205.384307527924	0.457678523359497
CYCS	0.044353959756842	277.127608072357	194.541514951543	0.0377717473281873
HOXA1	0.0192776355010666	249.464030351165	136.741686402444	0.373988755134575
HOXA5	0.0145793161173134	325.029727055948	76.6206589611592	0.845977395989087
HOXA11	0.0155767068619995	316.947598964094	0.244975503379365	0.0195977908404973
SFRP4	0.35417403641866	305.020171902734	42.6202471271891	21.4650513636712
GLI3	0.02109057758193	25.5309782099624	379.810878089652	24.2330402668545
PGAM2	0.0323290706730588	413.383127009651	9.95568040045443	0.0664385295710816
CAMK2B	0.0539699659487616	396.894206118006	3.40418008605329	0.0240982703681662
IGFBP3	0.0481220804032441	7.38885368838975	537.853928172663	15.2130156655172
GRB10	0.0124941039642526	52.5757299414718	421.724978015966	0.465243125849221
CYP51A1	0.0127825463804625	31.9568907538558	382.732422638451	0.178358784056094
CDK6	0.221901806908163	16.5053889521334	453.962213300959	28.163361156662
CALCR	0.0141369676688975	309.190717512605	0.101257867113495	0.0181922778452441
TFPI2	0.0352679362175201	292.660104515359	0.650841186331036	15.4912955627905
DLX5	0.0128525159414467	228.49564230482	156.808346506843	6.99335322466349
ACHE	0.767388496449603	352.477787294116	24.9827010342614	0.0239424198688144
AKR1B1	0.271946894249336	3.04679731236642	498.585229944841	0.0763605434236057
EZH2	5.37369744109124	0.217499294359486	487.396814879208	0.0207281567448008
CDK5	0.032917689303578	1.09851035329449	451.9243567516	0.119904367899325
MYOM2	0.0202480089796868	372.573292152946	0.752742929975257	0.0198178095095229
MSRA	0.395055209149403	199.667385656506	244.296305941451	0.0259608600240393
GATA4	0.0267217569748886	416.336522866066	3.51739090048221	0.0599610971899868
FDFT1	0.329346773400674	1.68623804330452	628.356885771157	0.0216070936807422
LPL	0.092354668658108	352.573051479519	20.9130296591088	0.152915558817078
TNFRSF10C	0.0659618452012105	340.014334791927	1.19131600460983	0.0809626094577656
WRN	0.156558456537666	0.197659889296299	430.523643682607	0.0658854419309544
IKBKB	2.03813599099212	3.91939341958791	506.698973727374	0.0207182692886783
LYN	46.7058671492497	2.77219549224452	506.536500080459	0.143628265034935
E2F5	38.9251665579481	141.134056048093	209.334829832355	0.153300941403603
NOV	0.0361146597728904	242.967268442456	222.298819985107	0.0562948164735636
LY6E	0.0208370302416383	5.98578538352725	572.212775871403	7.11273309927863
CYC1	0.0259944576365039	1.54477440499066	560.828880150401	0.0913938537517608
TNFRSF10B	0.0311070460913681	0.539721051705584	477.054065790168	4.01551870935657
PBK	0.0171065393402282	0.295876759288245	335.426491541297	0.0440231046566442
DUSP4	0.0448828675900264	176.627909811548	231.607307366369	0.282414458544608
PLAT	0.0157091733323401	47.6717663203088	449.131281041682	30.3357451016108
CEBPD	0.0255717201678129	1.57537489057221	603.9422204302	0.435281876177528
SNAI2	0.0295436147405287	24.9363082338415	597.367562122844	62.3402636670359
OPRK1	0.0171977582289313	358.134521345712	0.932611968712771	0.0814428015946658
MOS	0.0325667741700792	288.149869205451	11.5398856305075	0.0351212780972559
PENK	0.044234200273655	397.367025844021	1.88309851763849	0.0323811693563377
ASPH	0.0222036248433667	0.435536493634876	517.883464651055	3.74156523571081
GGH	0.0126567068248362	1.11998797074473	357.595886826565	20.2974731928025
CYP7B1	1.971046771406	2.84190042064682	444.361737238898	0.0197841610106661
CRH	0.00883128919650935	289.713690200372	0.118569406367919	0.0400059674032267
COPS5	0.0251484144115763	0.299077923905266	378.907004083611	0.0974751219734983
IL7	20.9633158555689	267.963784745947	83.7096916354335	0.0867571266019438
CALB1	0.475898729770719	317.176670468404	1.11972013339533	33.9728413376756
TP53INP1	31.1825780446692	1.57434796733466	504.904820756274	0.314695996594075
STK3	0.0613001541758402	0.134232192256987	388.807436596141	43.3029088343956
COX6C	0.0339364580293652	0.267817644053208	527.525665382302	0.249010783302292
ABRA	0.0208985249357896	349.054797714886	0.292709131643188	0.0185131020965184
ANGPT1	0.0219145045044245	255.875500727964	12.8153463635156	0.0711053884466848
TRPS1	0.0254244874468379	0.608460778025896	525.329855070899	0.110239758775715
TNFRSF11B	0.0614904106551331	188.328263936563	139.979077965901	0.126881704156133
ZHX1	0.0248537850714719	3.80907493395133	471.884370477608	0.0417877100751749
FBXO32	0.0385397744220538	0.462702318092469	454.212597896093	0.743753855539245
NDRG1	0.0275254626043041	14.5998286013109	698.37121417412	38.3406013239821
PTK2	0.173727824607575	0.192019983596701	476.64153369795	24.6797349096099
DMRT1	0.0204054458256914	359.268105602282	0.417338687053248	0.0234981989588154
MTAP	0.306127316825237	71.4124729523404	343.425479367866	0.0194526875189784
GALT	2.13131027214036	21.813234337542	412.127567931078	0.0165887492707646
NTRK2	0.0329722518402334	121.813511510318	336.3350700471	0.0439690116592839
GSN	0.076313222764421	1.81226563262362	580.469184666752	0.0437395853904753
FPGS	0.0624237019565314	7.00283424144977	503.716375412156	0.0446949497760704
DNM1	0.0213282094006434	22.0909031232616	430.737943418251	0.0617487374290298
ABL1	0.0421510399820198	0.821436649503105	509.596736436425	0.151468184668496
GFI1B	0.0290595609557065	446.944599825571	1.4480842910577	0.0429034507894487
DBH	0.0234399157227755	411.575605322735	1.80583379323495	0.0631305598046642
GRIN1	0.0177046605384146	255.378195636406	98.4838146659468	0.202500644634188
IFNB1	0.0181543654554584	235.736984950698	0.132366826920449	0.00974412780381032
CDKN2A	0.0406764958904486	27.3087629235063	421.905216250969	0.0316101443747168
CDKN2B	0.0472624279136605	10.6265070945595	487.155799650584	0.0222575455054803
B4GALT1	0.0335552429220842	265.581534361338	35.7440267323556	0.09494737543838
CNTFR	0.042531088439821	419.905928450765	5.14636506050371	0.0408939678459967
YBX1	0.034368923612228	204.283278351672	50.2851199573352	1.27596605691017
ALDH1A1	24.6443513825142	325.790066193056	87.2052187349596	0.0175052901514612
NFIL3	0.0123601055765605	3.181907554738	335.909587732953	21.8425235618169
ROR2	0.0888561772946608	215.058321274603	214.296480405031	0.597351716643742
FANCC	0.0165165755208278	5.085909011354	379.068133748766	0.0437905627641283
ABCA1	0.0503773530926896	0.517253898070001	470.647498755682	4.08211365801924
KLF4	0.0113671956490664	0.87980021631577	491.44204536696	0.0275329842976706
AMBP	0.0169978026217862	391.358828760274	0.154379284176289	0.0215356019559743
TNC	6.08975061311464	197.485356402129	302.994963354684	81.0496035091472
NR5A1	0.026661059420113	395.235742183548	2.60551383131309	0.0467212739133983
HSPA5	0.0713817256795062	0.689610292140101	688.198079075402	0.481662268447882
PTGES	0.307836588354121	189.200728868684	327.839801754145	0.0534272056944968
TTF1	0.035415475957269	0.905857120437796	296.777555903008	0.0184891648022925
LHX3	0.0479176942699333	344.934943447386	100.844293635537	0.084253968439536
EDF1	0.129715604629483	4.01608464347573	578.040500879979	0.0307118491980449
ABCA2	0.164746323156051	44.2936196360862	414.519046041901	0.0178412815448694
PFKFB3	0.200521275886665	0.404423668449941	528.312883608853	0.533979688224145
GATA3	12.6784190360316	391.830838322103	17.6272333240524	0.0924067867003745
VIM	16.3451737460269	11.3541096563106	637.099258907072	0.367821049861728
PTF1A	0.0590706755613769	324.160362382892	135.903939478794	0.0932246459063361
CREM	0.0222491943110024	79.5359922872947	214.405597343839	0.0901177122620879
RET	0.0546330911655274	367.047336046748	18.296335161774	0.0397987375103395
ALOX5	50.197940669098	35.8878954252697	422.057129031783	0.118568508513117
NCOA4	3.07013588637308	0.804530738677365	564.372176776805	0.0259130201166507
DKK1	0.739851538632777	253.409448597844	105.91453832061	40.2343634215556
TFAM	0.140804590622909	0.669751045761801	454.688029333361	0.0385644347775127
SIRT1	2.86780605186918	0.855041215826436	392.470540110231	0.025591405405986
PLAU	0.0924658181817558	336.861747998286	154.898088839693	61.4300118968202
SNCG	0.0617747346016136	286.612077021518	146.330863930427	0.0129790561069113
PAPSS2	24.5268772696022	71.936063496223	362.474872133115	0.0634635932869561
PTEN	2.668989385856	40.2604723514869	581.322937147899	0.0530330870499156
FAS	19.7219640089548	2.75546503321491	442.404883269005	0.0348333992494233
HHEX	20.694457828091	313.482515628172	25.0872884311397	0.0607571209646202
SCD	0.0145095701996323	1.48101206591872	567.938305987491	2.27411324915311
PAX2	0.0290387901959886	434.805216455336	0.855702967002656	0.0255509878107804
NFKB2	7.99040481815738	8.30852714993988	492.157530544578	0.0480852502226151
MXI1	0.025323180501539	42.8863565857443	423.502886634719	0.0200596413812112
PDCD4	25.1686791000713	0.931168309164778	456.427758125961	0.0174213779408134
CASP7	0.0429098636573453	6.80008598379969	461.616768624896	0.0452110595163108
ADRB1	0.0480449671694942	421.999574129809	30.6286384735875	0.0670033877716814
SLC18A2	0.114436699247124	269.094578841097	81.1404587887211	0.0583833193838966
EMX2	0.0246835262066365	298.36808297488	38.6275420108786	0.0608883418148887
UTF1	0.058527743771642	278.823607208277	224.381487522585	0.053815698700455
CYP2E1	29.4676820619569	382.746873147021	13.2103788471006	0.0163272719602093
ITGB1	0.128095629390666	0.699663081024213	556.358214151352	27.9443357037622
NRP1	0.0421331838689876	3.89974533250915	499.285087061001	0.0823994373823513
CXCL12	40.0997212925555	393.710527078647	26.5823448500958	0.0769461634066835
EGR2	0.494429969241309	55.2812327100696	413.955210267393	0.0354453869443659
NEUROG3	0.0459000758472183	404.988943259275	3.85807022095274	0.0707142304502805
PSAP	0.383968034244616	2.63829247640973	685.859132815353	0.0725678989826965
NDST2	5.20610371830605	9.81525581472114	495.774441087461	0.0249963743746457
PPP1R3C	0.778117676708217	434.522265545006	2.89032710245821	0.0145115598111247
RBP4	0.0207224687268014	304.921978748465	60.5704137848406	0.158054636120198
GOT1	0.0447642163230858	0.775211796501048	557.376551497019	0.0232677183739216
CYP17A1	0.0227158790797127	379.156781077419	0.955419211092182	0.0458495827332708
GPAM	0.045013265684732	32.6120133212829	358.065402653214	0.0206769294602701
PRDX3	0.348017355698042	0.105678928160623	420.927843723577	0.0625334036147406
TALDO1	0.0604679296763633	1.62575972070625	601.081668679336	0.0337480796370592
ILK	0.319907872501856	0.338435184600731	528.071356080327	0.118642613895974
WEE1	0.213789787321039	0.70768214586945	502.297764312228	0.0210625660134553
ARNTL	1.56511205141824	0.139233893879468	397.672943800727	2.66855376390879
MYOD1	0.0263425778869308	229.663642337815	155.888140378957	0.0456457168648129
LDHA	0.057229574946404	12.3571152142756	843.371118958872	0.196859429369093
SLC6A5	0.0116655804128913	349.856841068114	0.118839154411749	0.0176265618760564
HIPK3	0.331345781866519	0.142867270360063	525.453751071705	0.102103638180743
CAT	2.99935275078279	0.92556286636101	542.315002873511	0.0395416630166783
CD44	0.0344021412808417	4.47480692371605	700.305995824534	2.93505140009579
MAPK8IP1	0.0329457488757811	310.384945909647	127.923119615478	0.217266793592729
DDB2	0.0474793040488682	1.20148040721889	506.473260606241	0.0165483984114861
FADS2	8.32569593900347	1.50482979018785	501.637245527329	0.425082587078943
SCGB2A1	0.0207646783968565	362.336054831029	0.131129076330689	0.0283846930178136
COX8A	0.0365079468560464	11.2131758406574	637.609246380233	0.0430435057910361
TM7SF2	0.0376827716080787	268.32923175732	204.4517304872	0.0197953891842198
POLA2	0.110125690442721	0.251965285060652	438.53794193669	0.0264663145925592
AIP	3.88388738569036	25.9590669791666	400.021845183446	0.0215400739499673
GSTP1	0.0291456672560771	4.5879011986074	786.005353518743	0.225236935643428
TCIRG1	9.75227214551749	14.2598241391788	558.190232391228	0.0370337803412278
LRP5	0.0196696741442043	6.23947830341573	469.031515452816	0.0964670427608014
CCND1	0.0199304533419793	194.041024438205	305.100545149773	0.69160656938439
INPPL1	0.0796108750056852	16.2125948452846	472.674094182143	0.038052970800764
ACAT1	0.0571657273497295	1.59969012496914	372.181857719665	0.0215922337365445
FDX1	0.0557629590489599	90.0778514688301	303.155379548479	0.0201561228169393
NCAM1	0.0792485882678532	393.022073802216	4.58390844005338	0.0548048428445612
ZBTB16	0.278197518809054	434.863528991755	10.2559294282375	0.0206920541306282
HMBS	0.0839180277687216	14.4167403622796	487.789914935997	0.0435874146390632
NRGN	0.0610266244123072	405.617646014393	46.1698617593037	0.104793142616995
FLI1	50.7418736564459	239.314999924742	163.755618806244	0.0572548150694401
BARX2	0.0400968183619202	384.902975446672	118.890622136065	0.0258398934636884
ST14	0.0284111791859242	0.393985219537622	557.398844599058	0.0785165182962941
HRAS	0.0181919380906478	39.1131335915858	460.528635843862	0.105470290842233
IRF7	0.21949653042681	251.791867607153	249.960822620438	0.0294439263523901
LRDD	0.147999507716335	270.937462724173	210.33515087352	0.0533080018128141
CTSD	0.0892974847174214	7.33867113079162	692.394718578898	0.0503794611539804
IGF2	0.0167835362402414	114.84067923337	356.822514392104	0.0873203632634447
TH	0.0310332817759343	437.174547642331	10.47642375977	0.0918269085546692
CDKN1C	0.0346232045853886	232.458173207808	191.596597692136	0.0480644362116553
APBB1	0.565397402009027	401.190090431161	22.183944260114	0.0483864701274295
RRAS2	0.040020376909879	284.006249260088	270.690647279254	0.0685066235502805
CALCA	0.0252347753847036	456.454935466328	0.108612689086235	0.0236236679809079
KCNJ11	0.0311828993901862	354.713204090673	0.577365029553271	0.014005560167928
BDNF	0.015246412044257	312.092508419441	2.83609385565013	0.0676598545053614
WT1	0.0372232880553555	404.293002924332	3.62938954365598	0.0536785812350256
TRAF6	0.189243374774039	1.63528916450428	502.467126077692	0.0207632800601829
CUGBP1	0.178240582469918	0.271760130869737	536.991021094142	0.107482255766943
SSRP1	0.048246999316191	0.205974566897216	520.193066799406	0.129306802310993
PRG2	0.0447966021878552	396.608744445784	23.2333363547889	0.0741081371982506
RCOR2	0.0265485956694779	398.808259334925	26.0238845591201	0.126102641050339
SF1	0.314727286085449	2.61252495540614	597.710691140455	0.0298732626164791
SYVN1	21.914043162302	19.4036274627278	556.288256753454	0.0608852738467268
RELA	0.103134083602857	2.25697050081256	553.333770182742	0.0987017541007062
FOSL1	0.0460499638714327	391.953389174348	62.1194329888261	27.6612198687893
CPT1A	0.0301243875375129	0.657997946329219	502.361564997238	0.104902471039463
FGF19	0.0244644987305048	342.073069917567	68.7524526007879	0.197670735961716
FGF4	0.0722130299694032	342.076808934041	112.820621345587	0.0366873281607646
FGF3	0.0434893833670261	394.524545099258	5.00913646230075	0.026452998058198
PHOX2A	0.0504945796491297	241.490208032245	171.70969312356	0.0297658689021218
UCP2	72.8146134093522	243.528104925568	277.21295225851	0.0565056758702531
PAK1	0.0354019770336738	0.375235594533118	506.946784671301	0.224778976789575
PDGFD	17.6130307588477	260.64599792632	55.1064391004986	0.0900326260087396
BACE1	0.013980415740309	105.402626648589	364.487207357603	0.656276014308455
H2AFX	0.0472289318812922	4.48292198296646	522.924120784423	0.0251873991318436
THY1	30.0976023542698	252.290449895794	166.767502370839	43.3332853064432
HSPA8	0.167782151874711	10.5451282313029	825.253169848093	0.0551691095545416
SCN3B	0.0383728790058493	360.832206351238	9.16125888100928	0.091044123364519
ZNF202	0.0379430807841947	175.105169989402	201.106929191897	0.0267244369898064
ETS1	53.8971148437553	50.2270085262058	418.06710216575	14.043560107606
B3GAT1	0.0595737594871637	399.268898038748	2.37544507920793	0.025464308465249
CCND2	28.8797224923515	4.51603519818988	508.24427491526	0.278474432440996
PTPN6	51.0298388566205	76.408399203883	436.280511773552	0.0334405969059716
CDKN1B	33.2553471237416	0.667793974442459	456.058338499053	0.0394935979884436
PTPRO	0.230829235230392	284.070028495389	0.560007575441073	0.0150483056102723
AQP5	0.0309963565843306	372.795180227415	75.3191877091017	0.0860540098584737
SMARCD1	0.0794299478643977	1.5386259533388	539.031058824019	0.050563371092387
KRT18	0.017250914682714	6.97669390859136	478.71443654854	0.122982187202345
IGFBP6	0.0119034093516648	385.340146587245	122.095177695784	2.02473517953181
SP1	1.22574256548741	0.352127132707662	566.513153456646	0.0289746659104932
TARBP2	0.0328286033946841	232.775732760278	224.818064875004	0.0649505020561044
HOXC8	0.0239690218571265	268.544535075112	127.097496341069	0.206382276385565
CDK2	0.0633134045899092	0.368932329216407	498.282726030141	0.178874981352641
ERBB3	0.0129472942310475	0.455169305678931	490.530842498541	0.0282175404283481
NAB2	0.0234693964383206	157.365163176488	317.418857787893	0.0930057914823088
CAND1	0.0867796837043828	0.253389438489559	529.458564594605	0.201798006695348
MDM2	0.654474652915444	0.358341184521842	529.741784476693	0.0311875737746313
CCT2	0.0693322893406108	0.168951998929587	495.145967707942	1.5020106256365
MYF6	0.0168658253976096	383.603333875214	0.206346423679913	0.029798164697339
APAF1	1.49865034603526	20.9134369227907	367.547616587358	0.0184003075371353
NR1H4	0.0075573606554453	236.563726880634	0.0521528420948183	0.0100089656581035
ATP2A2	0.0283894042196989	0.566591620930971	647.927285640458	0.517636978277509
CABP1	0.0247608077978971	367.159729494117	8.54986442366519	0.0690239880474642
M6PR	0.899132809080522	1.09082072932082	636.94531705392	0.0752321643911023
GRIN2B	0.0666478547812125	340.836876385745	0.823484257333057	0.0133097011413158
SOX5	10.3870293266328	342.562464467599	26.0508572674076	0.0342103424038946
KRAS	0.108206366961259	0.306588897325893	436.222082512979	0.0244612728251913
VDR	0.0283509611801206	71.0992049597475	389.528071811167	11.2079287005954
RARG	0.0187734213010687	1.91546214330511	514.32794309518	0.0406904591512127
ITGA5	0.407272155490899	29.3097500856264	473.067900369231	45.8206609941281
DDIT3	0.0125793586189842	86.3947285873336	306.47108835144	0.21242747410246
CDK4	0.0582343370839146	1.1903767712963	606.164582045082	0.17435694620951
KITLG	0.047928036956028	0.207848224686481	367.717796549206	0.0395164658545848
NR2C1	0.665821576277238	0.0872077994967202	378.796475874785	0.115394514902216
CRY1	0.0128309640952271	1.58484404979246	362.41686496874	0.919259639037156
CMKLR1	27.1516110248477	336.220984962586	39.7007710832798	0.239194347459792
HRK	0.0751250553164439	279.056329270198	294.751358317261	0.043686392391333
NOS1	0.0202086281480923	370.85550757595	4.53679284582704	3.46147552957386
DIABLO	0.0324233348851675	0.193411758002545	478.959741312313	0.403111255249921
SCARB1	0.80461561696688	212.509736249821	237.07568743561	0.0391615344533264
BRCA2	0.0958114950656385	0.937702848689077	314.091423913731	0.025058014670077
CCNA1	0.0184372798834443	335.616816607467	0.957180171061616	3.52750794917097
RB1	12.1118093268646	0.168102652775766	527.260047335971	0.292917931249345
KLF5	0.0177446678952389	9.02828664610847	655.694360268172	0.0966082920859274
GAS6	0.0207120427463418	4.53503665943724	480.079443344547	0.392662766162223
LATS2	0.0257284574732535	37.0175052017616	437.256660537779	0.0683640017922701
CDX2	0.0428476384760593	457.470912588694	15.4396551831688	0.0722920998253432
FLT1	0.0491726226038665	2.42052007608966	440.212877764879	0.0721827491700665
SLC7A1	0.0163244511016935	1.24583793516249	557.30413606004	0.126372330151182
TPT1	0.670843178745962	0.546560143973072	508.806060355181	0.027473729358726
ATP7B	0.0206288021906626	389.754876412143	0.74589825518297	0.0528506627063965
EDNRB	15.5786495265086	213.59114500348	167.808151475774	0.163371868466661
POU4F1	0.232672330727611	364.38576852374	82.601279533393	0.0533122012591044
IRS2	0.0469722565089746	171.435206648778	282.908875573678	0.0863945105157769
MMP14	0.0313070830662534	2.71163830668049	507.046394892954	40.6007113527355
SIP1	0.0149830867867567	95.7656967026757	182.846112355625	0.0266393240540734
MGAT2	0.125217134232699	1.73780210954941	374.982914437142	0.0472542946575122
HSPA2	0.0119255146410438	11.6101799469453	496.208989948957	28.32785069309
PSEN1	0.0648355712424809	0.587247695125488	589.106813782689	0.183953902673919
FOS	0.0379857873466635	0.641319378719728	587.623760823236	0.055119098129189
TSHR	0.0950826153094005	265.708602936816	0.127301334891652	0.0164148900074744
CHGA	0.0258193682827172	333.503898391095	5.46198959309339	0.0367712966132991
BDKRB2	0.012946084494819	318.073151744278	120.597328003071	6.83625016082258
RCOR1	0.0544740620296154	0.173113650767774	503.192362845902	8.39514053535297
MTA1	0.0227115624787308	2.33702254910532	511.04406833297	0.040258950965276
TEP1	0.658000470134099	74.1861715295051	405.259460460112	0.025903150200448
NRL	0.0932661429824019	369.413884506469	46.7517420024508	0.0777369594486959
ADCY4	0.119940178188904	269.753841329762	201.39639705769	0.0311527521883079
NFKBIA	0.398211354867622	0.40876011489567	627.845738606673	0.197174444574013
FOXA1	0.108804963001692	1.3566442897179	497.150906389033	0.0120109116261223
BMP4	0.228402964605034	170.448303261774	201.789898081534	0.0119742908165298
GCH1	7.62785907829615	20.9600085415794	362.512147041525	0.015307905750709
DIO2	1.11935549083223	53.1945394709637	362.078394847106	0.0106543744071334
FBLN5	3.01619740842884	54.9828941928781	431.080850960678	0.0793701200999961
GSC	0.0275379332186339	283.572539827493	147.792046172922	0.081384934938157
TCL1A	59.9726053309808	359.595655025955	0.049852658214861	0.0129666650225248
RAGE	0.00995532803692243	198.03737565656	181.07106602026	0.342376692517452
CKB	0.00789391102230756	4.51370626642941	450.247196392404	0.881605196234861
KLF13	0.0771475071027561	3.36212403896045	553.700374313459	0.0534220363186285
THBS1	0.956937287792814	2.53067129452495	523.528370261782	65.5618097202249
B2M	4.10153313491359	1.94599312619439	659.754022837194	0.0537349831826081
TMOD3	0.0780331245888098	1.74081482217218	550.816846349794	0.032631712769344
LIPC	0.017921341965389	274.733563390182	0.765111154201685	0.0532911140704603
TPM1	0.217140590810996	1.51685907163961	484.688240908681	39.682983256783
RAB11A	0.0592231075198477	8.5340352819974	580.832024077412	0.0275927613870687
CRABP1	0.0203886054185957	228.286065317185	144.141214020908	0.0887687804423819
ISG20	7.49889621595701	254.263507183215	181.563118077936	0.0762940158099984
IQGAP1	0.122244713365663	1.2547290515336	659.943355303714	0.0725934540413213
IGF1R	0.0270805222811905	1.51115635297043	453.298370925747	27.0571216074527
BMF	1.55464702212877	376.398940096215	44.3764376639741	0.0490572365892315
ONECUT1	0.0413609300687945	352.852622486766	118.557873398738	0.0692933709583547
RORA	0.330811838773649	5.80566368920853	482.491499220481	0.014749518447369
HCN4	0.0404130431345935	356.019219574601	37.2424562594887	0.049481937931291
CYP1A1	0.0108153431932548	346.15811370936	0.135586625049938	0.0195132111130764
COX5A	0.0989594929431082	3.23697455195609	657.447628785898	0.0367935687613257
NTRK3	5.26350445820325	380.416971493198	1.62084261541654	0.0136780392489884
ANPEP	0.0311439669679087	39.8448336321929	422.211258356629	0.567525086394446
PCSK6	0.0149866733626019	282.096977118998	172.095587563055	0.990350500697636
SULT1A1	0.0478527981922382	197.385391796689	199.521773152199	0.0223611345445047
SCNN1B	0.0607260887037673	294.712103009328	192.851427596352	0.0147289524754026
PLK1	0.0688890496213117	1.27570675927542	549.841943672473	0.057868866835871
IL4R	2.49345807933303	2.5939768030793	536.37900874536	0.0828947634624505
LAT	32.7058397350696	434.212742215338	15.498251893221	0.0789505955623717
MAZ	0.0390007162126464	2.00815808662978	511.524063117167	0.0672187113355288
ZNF267	36.7155177876829	0.221778670241118	368.111465973937	18.4363651606537
RBL2	22.5405144037579	0.314902188721719	428.746459311061	0.103390261172087
MMP2	0.176732876777996	108.209594459261	393.099752279122	62.0295125542199
MT1A	0.0484851042974215	325.516591399985	194.187740012814	2.56278012255036
CETP	0.541167548425218	353.929045447347	0.444773726068578	0.0143889512443481
CX3CL1	0.0847834326667938	273.215141522388	196.510479768096	0.0178162255784471
CKLF	12.1561309898244	0.191615336909298	393.707938665819	0.320349257594936
CES2	0.0199922463981187	33.9960352357229	494.167090802197	0.0309193923932823
CDH1	0.0119518762220713	0.776308898349775	598.509130494692	0.651140892915877
IRF8	89.7831285869258	286.559433970895	135.358222063005	0.0819957945989853
FOXF1	0.0651332724405086	256.920412910261	212.102728881308	0.0324343400488541
MC1R	0.0285689462621939	376.035814919341	102.004863099172	0.373537254635273
CLCN7	0.0620332901315162	35.0726023532785	479.579394142406	0.0559210781807014
IGFALS	0.0590172434899676	471.566788585265	2.59654779864706	0.0277183153570389
PKD1	0.0312107452498883	213.979801943274	266.624736655374	0.0464869430463756
GRIN2A	0.0309597454177194	377.692783057236	0.589844506112435	0.0227593687729395
SOCS1	0.788061932071049	105.899462597177	364.398543185613	0.0250095632267842
MYH11	2.12840007007092	228.973847005134	206.623355193422	0.0167546047822383
PRSS8	0.0137964817211113	18.3609267225711	497.262928660564	0.0887591383677181
PYCARD	0.156828202093084	2.83682915741811	510.264444188399	0.0341779754197627
COX4NB	0.0187345819333935	7.66850344524284	428.121316103603	0.070386667626489
CYBA	17.1292398763185	242.022256970024	202.301610117234	0.0974922385522023
APRT	0.0376904707500077	195.368330735146	317.171108705768	0.0348055340762755
ALOX12	0.0375747450442614	396.412174497816	39.3918520982426	0.0287237770627602
SLC2A4	0.0217842902176178	386.949052989381	5.83249325154513	0.039488624012993
CD68	3.27025324178955	68.6169495695733	568.271391244288	0.0614814284582594
SHBG	0.0241894007787659	424.775634930145	0.676160070411139	0.0431806028722141
MAP2K4	0.0505634962301862	0.63582730406174	465.650904754646	0.182246873470169
TRAF4	0.0273576832978725	67.2781026921318	462.069078306805	0.0528200856096919
ERBB2	0.0207420164820117	6.92811504149127	545.615257270786	0.0252807669974404
IGFBP4	0.049635898518749	27.9903374995317	634.588363216922	0.124216684204506
MAPT	0.0218161333815267	377.832758341038	0.674099868714049	0.0296199600744393
ITGB3	0.281046731115956	268.22906570024	128.280137646427	12.7015767338666
ABCC3	0.199517066465771	211.127227651325	281.604305812063	0.02662028083211
HLF	30.5051833719102	399.72079603506	32.5116817640742	0.00920686719424782
TBX2	0.030380465085589	216.99978792262	226.456645571174	0.0564652009818983
ACE	0.055286929408232	316.490354675614	67.5493258800654	0.0725591363189903
PRKCA	12.5603306148446	46.0488932402893	367.000717621441	8.93009552168537
KCNJ2	0.0176407439792979	206.206318909487	217.529703170188	0.0457498917798404
SOX9	0.024282663323107	140.604678862556	378.446149864817	0.183912724479903
SSTR2	0.0688757435150699	399.669000839832	4.28371069575209	0.029235735865174
SLC9A3R1	0.0702230163150487	12.8561097232133	641.920762089964	0.0294155951562972
AANAT	0.0200436917499183	386.316830656882	0.570470546188991	0.033058568881631
GAA	0.0209628419982868	37.4754787596991	454.508932157929	0.0856319559187594
ATP2A3	40.1929081193609	341.552108494768	120.703512980423	0.0927500328481352
ALOX15	0.0292880872663788	335.721953071529	33.4311542674932	0.355289449533928
CLDN7	0.908411468589306	0.745713479106329	597.205587270203	0.00811367985592754
TP53	27.268821295579	0.708201394121655	495.259082230073	0.0305512071707039
VAMP2	21.6750684150395	1.50090152075056	464.711933672907	0.0659830357195425
AURKB	0.111807600328115	33.7504943783567	500.814805446478	0.0391793160438731
PEMT	0.0204721821607331	42.4890238443442	492.347811331126	0.0870583507434189
SREBF1	0.0199897368818889	83.9699461793992	435.889851582507	0.0296346250376511
ALDOC	0.083929759732727	167.031515945539	338.157328303589	0.0727997165034275
SLC6A4	0.0209817587918353	376.126602684288	1.32671172049853	0.0130706155705473
NEUROD2	0.0330984219207756	380.556011870138	3.48068955948367	0.0458901708220909
NR1D1	0.0405472601793316	233.972166247746	281.268499725314	0.0285814900971706
HAP1	0.0148420356296624	299.697912928711	124.306081094052	0.154165794494688
JUP	0.0148760247445847	8.80290884993723	701.356079751794	0.53528175919969
ACLY	0.0817298542315511	0.356224987923288	548.147239650183	1.40099626328404
STAT3	0.145579144465212	1.32208586035843	681.571726000306	0.0782798085561584
BRCA1	0.0345774249483963	0.44866215251824	348.562218719735	0.0248381483707714
SOST	0.050595281211955	414.52812867125	42.7310917342923	0.0675189680023968
PYY	0.0482747455064737	271.109215928719	233.570285926247	0.0472921222051422
GFAP	0.0269255616433491	411.821210093157	2.28697709332748	0.0561708075868618
HOXB1	0.0391520709479029	359.244273274944	1.5367869908343	0.0264499698195893
HOXB2	0.0512863343391846	270.274978479325	196.012401843816	0.103668933632082
HOXB4	0.0470103986014702	184.743165588876	265.607898254022	0.0684762740670909
HOXB7	0.0158478947424901	193.534434142124	145.421063341605	0.13810673719999
HOXB8	0.0272415793446119	309.410421481591	33.7403161379904	0.0886815563384352
GIP	0.0207309770193546	339.103584433007	0.225792379381686	0.0165241019650682
DLX3	0.016590688573684	296.376031214731	93.9324817778896	0.177914124173299
COL1A1	0.0388346709391026	82.2316243468282	478.573885392773	73.9117526369829
TRIM25	0.0483559003638603	5.48696400125721	538.728563950119	0.0297223868727806
CD79B	53.876059926709	393.381244392922	0.480183484978683	0.0238646949139352
SCN4A	0.0273714559197332	358.560934891992	2.78792038881438	0.0615201948392764
APOH	0.0145366235619661	231.137720610669	0.480603362540622	0.0384096995542742
ACOX1	0.058963956939227	0.478297180123132	495.738736918887	0.0277833737297711
CYGB	0.038811934802712	244.420408860098	214.534034485612	0.124506510881809
SFRS2	0.408735417149313	0.529590723090138	584.213697761158	0.0608911385542979
SOCS3	0.0186353654347259	27.7064097111223	439.506770017826	1.2100203373323
NPTX1	0.0214940452769613	403.676964782821	25.5553983660734	0.0674364292479974
ACTG1	0.104657682296964	8.55980523353491	809.916410252493	0.0794672279329164
STRA13	0.0685136885191289	5.35431218921272	445.467134361928	0.0285612119617161
FASN	0.0157184237307957	34.9639845768634	475.499744866578	0.0659763681435894
TYMS	0.0576393083007748	12.1208735962159	473.631400736726	0.0253150174456801
ADCYAP1	0.0328476842499203	340.806288538863	31.9324698886196	0.24412791626405
GNAL	0.696107640382094	38.8878716344803	388.696898988827	0.0175531294174075
PMAIP1	0.495515007511415	0.523827582510564	455.616911276655	0.0279688853208192
SERPINB5	0.0138769357140223	7.61177529077738	486.702440967471	38.3878642132121
NFATC1	11.8396721799606	203.76497327631	266.83276480333	0.114291651280418
LAMA1	0.0238063549439787	360.299674711513	1.01979491599963	17.1983383648468
MC2R	0.0157355140339262	234.118730957767	4.80585979183211	0.181153543175245
DSC3	0.0262377451519431	5.40879408275709	607.873396816121	33.9524906985879
IER3IP1	0.0621019081465589	0.535146314212301	498.837770272375	0.108393247736087
SMAD7	0.0383753262733175	166.187828374869	268.151444214875	0.104531212051315
TCF4	17.9514056028863	4.32226614478071	547.370099427555	0.0543933362010468
RAX	0.0505599081225037	393.268311235193	36.1554610419208	0.0704868071519036
BCL2	29.9519521194817	243.165638739676	158.415905295339	0.0397091390871842
CD226	35.5114028342226	302.062972066133	5.79348982586807	0.0707074321076049
FBXO15	0.0573158726308458	273.269879424049	0.505171504079669	0.0153157527025219
MBP	0.844025161011482	186.837739231495	276.44041689786	0.0270496476085485
BSG	0.0231974551751164	10.5213051470724	601.315478477426	0.188404014427325
HCN2	0.0381133475824142	221.639884094518	170.420562884618	0.0375201659198175
PTBP1	0.0793636296914442	1.82462394174582	686.663602375453	0.0593638007356473
CFD	0.0814917258887747	185.567952781218	290.255719018529	0.0182798978206134
KISS1R	0.044126349129624	387.314391451279	69.6063434583841	0.0454548019994491
GPX4	1.60689611047935	1.61183826350025	594.581918125147	0.0309149838017633
GADD45B	0.0688358025169683	106.211982989066	399.647325682943	0.0275417593191991
EBI3	24.5566762034077	355.290370896929	2.85019518050297	0.026653576052551
ICAM1	24.5096202219619	27.4350683770301	463.591970915209	11.7522981410279
SMARCA4	0.0735709729751134	0.620226604581263	519.78376819855	0.0376889176580657
LDLR	0.0140874080259123	1.90547177241088	595.105912991917	13.0444909327787
CNN1	0.0197986906493595	337.284992259217	59.36212547177	0.311203317242666
JUNB	0.0269384719596464	1.65158054223209	615.746473808636	0.1606080772695
CALR	0.0479954278059006	5.57106892779744	761.368843231031	0.111175472522431
SLC5A5	0.0204998725340758	399.57211423412	1.07163113943681	0.0397969353081341
CCNE1	0.0275866886808504	89.5694840585187	324.848585657372	0.0958881765120994
USF2	0.284536253828117	7.82146320448397	554.73355090234	0.0264696310190861
HAMP	0.0802931156083308	504.80360218972	1.62956531576992	0.0236724620460798
CAPNS1	0.0927770192600789	4.94721924157925	645.705750925156	0.031252550032281
MRPS12	0.0158102341667523	7.63344841683576	432.387734121358	0.158066538819765
CIC	0.0457126708810809	197.891496386118	281.90804627714	0.0462693694460801
BCL3	0.257146023810069	163.320251784194	393.292990826255	0.0303975055151802
RELB	0.597706456873223	98.6102570013829	361.921165211762	0.0294492023347645
FOSB	0.0178679338552987	13.6560885608093	520.642455004603	0.0385215974876886
FOXA3	0.0477049743381759	339.283910400169	14.7777831725898	0.0765493309441297
HIF3A	0.0388527937201836	394.359591060787	3.98645837309519	0.0527890434083364
FCGRT	0.733315980729155	162.913585858073	320.930555369325	0.0319438367110314
ATF5	0.147240649351141	337.268457803772	98.0509205633373	0.0860029143880057
NR1H2	0.283851865348615	0.766871825670937	478.56031311173	0.0321414176792988
TBXA2R	0.0892302661003568	417.490027013979	4.51841545060495	0.0733137852065537
SEMA6B	0.0339592284987933	316.102106995997	137.552234865138	0.23282150687159
TICAM1	0.0916405818360452	256.522085700832	249.360895330361	0.0491529260292219
INSR	0.0220979968050718	1.12799114521562	452.326223634959	0.290970172014678
FCER2	36.0016912718961	386.077314928577	0.492717172004805	0.0259761908164378
DNMT1	4.44986747716449	0.408865762510944	541.821115354356	0.0590421330258609
DNASE2	0.0651238765819458	0.811098674869025	518.36252307202	0.066805491171768
KLF1	0.0712278679151035	423.200558086006	20.3044832245376	0.0579099496012776
DNAJB1	0.0250383007165521	0.342043306219156	600.010926837346	0.0566183882636984
INSL3	0.0909586987551113	424.845018935756	0.611024811008599	0.0241780442629307
JAK3	40.5113540691173	315.695886914154	114.473990966626	0.19820312214282
JUND	0.040620355904417	3.5117192620619	531.301882871148	0.0496884622350964
COMP	0.0249937412523818	259.041961446966	169.571700955448	0.107047863446362
CEBPA	0.0283153898960336	3.13542560207076	421.982532039766	0.0250968717334558
AKT2	0.0839837729767937	1.980229607051	563.49025891837	0.0501027034379883
TGFB1	0.486717413819993	3.22348505141419	492.049987836367	3.78270592133721
SIX5	0.0391973330881533	348.963479805657	107.624411444875	0.124747615251891
BBC3	0.0443342142663942	347.121754514742	143.452408250761	0.0705732687652313
RRAS	0.26894248342957	5.044317423321	581.744609826229	0.434437698293194
TNNI3	0.0463934106123861	350.663236726599	9.74251047386151	0.0505728814920539
IL11	0.0278246225061787	447.53363188354	33.5873650932021	0.935713591480003
PEG3	14.9304447122396	365.002765008642	0.512790424969894	0.012608251178459
OXT	0.0487134718560865	401.939806969886	53.5465938236836	0.0780275677941654
PRNP	0.0412427588425769	12.4219399591808	631.907237382505	29.1837860135679
PLCB1	0.0191124989885844	21.2972630527408	406.295126968374	3.48598968196107
PCSK2	0.0218827753180484	362.188644963234	0.730531908564482	0.0221713157641365
HCK	26.1371721066111	261.80667912069	200.929953430317	0.0768181372057902
DNMT3B	0.0349410274059376	327.226148569095	61.8035127698075	5.31731501407729
PLCG1	0.135444026996752	0.992236678967802	524.837437035409	0.0568616956911544
MYBL2	2.40872342382357	4.85107860653241	517.444269746925	0.0274874397815019
MMP9	60.7138211257196	430.398236106233	8.609935904673	46.6088340018046
CD40	24.7721761508547	171.620659729634	192.134355160403	0.072894347030026
CEBPB	0.0535310791765564	4.81406603025584	507.587156876366	31.2936441564438
PTPN1	1.36469759023811	1.32289214143798	514.105408571066	0.0805970792519666
TFAP2C	0.00798119038745237	1.10407407068121	425.447477434708	18.5527391233994
GNAS	0.0946682867733505	5.65442253897371	624.205858700475	0.0443763745684463
ADRA1D	0.0322824862151106	366.275077030869	21.3664813209526	0.147366694339063
PCNA	0.100337372666285	0.160847364680693	519.944324706678	0.0536753207012168
PAK7	0.0130275378333735	346.869764334613	1.57131965499142	0.093583234720967
JAG1	0.0181171245720429	21.4154663254614	569.340512603768	32.6324031251336
OVOL2	0.0136706897386664	150.4577575511	283.809642101514	0.0879702483922505
THBD	0.0214866635838019	46.9095594740187	495.165604125926	3.00900626080919
E2F1	0.0323236098623264	155.464579083594	324.919756409397	0.0385452669808177
RBL1	1.20134393317979	0.151969629566098	408.491424258649	0.0291062626556038
MAFB	0.0192437461394319	9.78575763841053	472.981808598114	0.0815667346108828
ADA	1.30175717127343	30.8015834553183	493.75231661786	0.0348391883576437
SDC4	0.02721009341748	4.61100625450769	577.269153679474	11.4256852126009
B4GALT5	0.0220215968908857	1.09322143267143	590.843170710057	0.0628389910472682
CYP24A1	21.0509751905117	161.791481638313	180.813557500542	5.18794606706158
BMP7	0.00743057185400237	5.26311022485548	453.140509730854	0.0733272393173106
GABPA	5.21428000997347	1.22874369680463	516.291309925229	0.0245834642203745
IFNGR2	0.237742057551339	0.641595999087047	575.988796377122	0.0730723165959111
SIM2	0.132372383472674	178.436540324928	280.106190532619	0.0147950062636351
ETS2	0.0205936037419691	1.62424273368263	549.62333593136	34.3602305902306
FAM3B	39.6323898681764	305.780180598436	51.5828278060019	0.00640621126204666
CRYAA	0.0487640083492671	460.253461497385	7.90542501393963	0.0823726212091227
APP	0.0368489823839544	4.33687722306478	633.417427531379	34.3862659698552
ADAMTS1	0.00886951425719092	38.9750665665245	401.331851624215	0.34650532971717
CCT8	0.0517074079316895	13.7296133650963	401.851248413763	0.0273613085866303
HMGN1	0.145543580669151	474.15579302382	16.1659493603871	0.061868919854526
TFF3	0.0771642849647409	380.607867203382	4.4046205423397	0.0266814876697709
TFF2	0.0408844336917742	345.144963350395	9.13591170477471	0.060537941110052
CBS	0.029509895969237	92.3598906886735	343.998891044359	0.0366265680136096
SLC19A1	0.0288589807700431	265.10964104994	220.964119366833	0.134319189071645
USP18	0.0270164729979356	157.891453283017	352.535286548615	0.104354829044006
MIF	0.0308252918197811	9.22840026624465	627.488520608388	0.185693024117571
DRG1	0.208616016430525	0.149287658483482	482.36526631571	0.263212136109584
TIMP3	0.326594823984745	227.855715127793	335.062233592224	17.0635915479458
HMOX1	1.56657619213422	156.351380182563	327.432278844383	0.0379797432806384
APOBEC3G	33.8840828109788	105.048591215208	338.815372805948	0.0850914725600669
ADSL	0.0795307015451364	1.29777221062212	496.898746883861	0.0645024234729335
SREBF2	0.0577300692556295	3.32612234330188	545.346688349189	0.0271986942556244
BIK	0.0257071954135158	207.083079695479	194.076198014653	0.10984314256538
PPARA	0.0350236421275219	28.4082864137517	431.558788349945	0.0486442890968489
MOV10L1	0.0178504197800598	304.685631137318	1.03429631518397	0.0586581802378713
SLC25A1	0.0267639422802051	2.82351944481907	515.616210092419	0.116396143450184
OSM	0.0368812720024641	341.001950381004	26.971380051761	3.88269824031641
PDGFB	0.011465315056629	134.67275463595	251.199963063712	2.88707005370087
CERK	4.05910215779972	13.3027640179194	515.292765890243	0.0353125618075284
MLC1	0.0443883783917427	442.272778015055	4.02643526536038	0.0389025261824891
GK	0.360661922816518	5.0264493390619	474.571446245961	0.0346484428892184
MAOA	0.0100846707037626	29.6241748590599	425.973378401039	0.102226257253867
AR	0.114843226884445	372.719688522868	8.27334282714207	0.0244793999681848
EDA	0.0339569556795203	317.331354842823	8.78188103899166	0.0730973117041609
PGK1	0.0632166184687057	63.6712703709381	732.659222784705	0.110768805113475
RPL10	0.039374726345543	416.810283317483	0.208099766704537	0.0117469978989692
NR0B1	0.0205844660338722	321.541522357635	0.771414050994385	0.0239207524724778
DMD	0.072778956929509	223.019886816124	84.4250430229406	0.0187194019087129
ELK1	0.0521969605508277	114.549556445439	393.734156667678	0.0748139161539631
RPSA	0.0554658800940628	403.103517577086	0.12826658504718	0.00953527736126181
ESX1	0.017073575873794	326.686817013079	1.24206527997586	0.0622494635319498
TSC22D3	2.54593350532828	3.16301492158845	548.509967456675	0.0171836101404435
ELF4	0.0894596316058276	0.190661976041294	478.329051207842	1.09480104969181
GPC3	8.74163133204919	258.79698654385	152.983826419161	0.0180700185217863
SOX3	0.0752065317273347	303.461919650459	157.875920016699	0.0636860979056705
L1CAM	0.0545358439053026	358.386353173243	46.4425215664607	0.263206096186294
IRAK1	0.0246817376107719	46.0663635958417	465.025239037615	0.10747094885467
G6PD	0.027008219709672	2.79244454283401	553.586624970615	0.0647305464372604
ADRB3	0.0183325051647022	414.207337447566	0.166431457451364	0.0178228065949579
WNT7B	0.00862810739688178	102.806917281762	242.712449396984	30.1240512083619
