# Supplementary material for: Preferential Activation of the Hedgehog Pathway by Epigenetic Modulations in HPV Negative HNSCC Identified with Meta-Pathway Analysis
Source: PLoS One. 2013 Nov 4;8(11):e78127. doi: 10.1371/journal.pone.0078127 (PMC3817178; doi:10.1371/journal.pone.0078127)
Supplement: Methods S1 — R code. ZIP archive containing R code used to for the analysis in this manuscript. The README file in the archive describes each of the files contained therein. To fully reproduce the results, the scripts should be run in the following order (1) Preprocessing.R, (2) RunMEGAPSReplicateThreshold.R, and (3) Postprocessing.R. Note that the CoGAPS analysis and associated gene set statistics are stochastic algorithms, so results may differ slightly from values reported here though qualitative results will remain unchanged. (ZIP) [file pone.0078127.s009.zip › CodeArchive_S1/GAPS/ExprsTRUE.MethFALSE/NormalTRUE.HPVPosTRUE.HPVNegTRUE/nP4.nIter50000000.SigE0.10/AResults0.4065580522.Diagnostics.txt]

Diagnostics for A created at Mon Jun 11 21:09:19 2012


number of genes: 892
number of samples: 69
number of patterns: 4
number of burn in steps: 1e+08

Initial chi^2: 6.1548e+06

Iter	Burn In	T	chi^2	number of atoms
0	1	2e-08	6.90244e+07	1
1000000	1	0.02	93893.2	974
2000000	1	0.04	68994.6	1004
3000000	1	0.06	60150.6	1008
4000000	1	0.08	53756.7	1040
5000000	1	0.1	47546	1046
6000000	1	0.12	44846	1052
7000000	1	0.14	42250.8	1045
8000000	1	0.16	41363.7	1048
9000000	1	0.18	40889.2	1065
10000000	1	0.2	39316	1071
11000000	1	0.22	39151.4	1074
12000000	1	0.24	38317	1092
13000000	1	0.26	38264.9	1110
14000000	1	0.28	37664.5	1096
15000000	1	0.3	37344.3	1119
16000000	1	0.32	36626.6	1112
17000000	1	0.34	36718.4	1095
18000000	1	0.36	36552.7	1089
19000000	1	0.38	36341.5	1134
20000000	1	0.4	36101.5	1112
21000000	1	0.42	36052.3	1127
22000000	1	0.44	35656.5	1174
23000000	1	0.46	35080.9	1181
24000000	1	0.48	32326.7	1215
25000000	1	0.5	32151.4	1223
26000000	1	0.52	31956.1	1244
27000000	1	0.54	31759.5	1247
28000000	1	0.56	31622.6	1261
29000000	1	0.58	31162.2	1288
30000000	1	0.6	30068.6	1323
31000000	1	0.62	29517.1	1339
32000000	1	0.64	29368.2	1399
33000000	1	0.66	29597.2	1358
34000000	1	0.68	28869	1418
35000000	1	0.7	29076.7	1404
36000000	1	0.72	28787.5	1416
37000000	1	0.74	28382.3	1428
38000000	1	0.76	28402.7	1430
39000000	1	0.78	28314.4	1459
40000000	1	0.8	28320.8	1440
41000000	1	0.82	28182.7	1453
42000000	1	0.84	28130.1	1479
43000000	1	0.86	28104.4	1470
44000000	1	0.88	27886.9	1515
45000000	1	0.9	27871.5	1492
46000000	1	0.92	27782.8	1510
47000000	1	0.94	27699.3	1532
48000000	1	0.96	27552.2	1552
49000000	1	0.98	27545.9	1514
50000000	1	1	27423.9	1558
51000000	1	1	27397.3	1562
52000000	1	1	27403.4	1574
53000000	1	1	27416.7	1550
54000000	1	1	27426.9	1568
55000000	1	1	27508.7	1560
56000000	1	1	27483.4	1531
57000000	1	1	27348	1558
58000000	1	1	27623	1527
59000000	1	1	27254.6	1579
60000000	1	1	27526.5	1544
61000000	1	1	27316	1536
62000000	1	1	27480.7	1560
63000000	1	1	27724.3	1522
64000000	1	1	27516.4	1544
65000000	1	1	27238.8	1558
66000000	1	1	27481.1	1515
67000000	1	1	27327.1	1554
68000000	1	1	27544	1522
69000000	1	1	27496.9	1545
70000000	1	1	27377.7	1573
71000000	1	1	27401.7	1563
72000000	1	1	27362.6	1562
73000000	1	1	27417.1	1552
74000000	1	1	27346.1	1552
75000000	1	1	27509.1	1545
76000000	1	1	27490.9	1560
77000000	1	1	27369	1554
78000000	1	1	27418.1	1582
79000000	1	1	27483.1	1537
80000000	1	1	27489.5	1550
81000000	1	1	27266.4	1564
82000000	1	1	27299.1	1556
83000000	1	1	27414.2	1542
84000000	1	1	27274.1	1527
85000000	1	1	27236.2	1587
86000000	1	1	27222.5	1567
87000000	1	1	27363.4	1552
88000000	1	1	27373.4	1573
89000000	1	1	27475.5	1565
90000000	1	1	27468.4	1518
91000000	1	1	27229.7	1581
92000000	1	1	27390.6	1538
93000000	1	1	27401.2	1587
94000000	1	1	27360.1	1546
95000000	1	1	27443.2	1549
96000000	1	1	27377.4	1541
97000000	1	1	27365.5	1541
98000000	1	1	27556	1529
99000000	1	1	27332.6	1546
100000000	0	1	27425.4	1557
101000000	0	1	27363.4	1550
102000000	0	1	27545.1	1551
103000000	0	1	27431.4	1538
104000000	0	1	27333.4	1594
105000000	0	1	27484.4	1567
106000000	0	1	27380.1	1564
107000000	0	1	27476.8	1577
108000000	0	1	27348.5	1567
109000000	0	1	27322.9	1550
110000000	0	1	27458.2	1549
111000000	0	1	27502.5	1579
112000000	0	1	27457.2	1571
113000000	0	1	27355.9	1579
114000000	0	1	27521.1	1581
115000000	0	1	27482.6	1596
116000000	0	1	27440.1	1603
117000000	0	1	27316	1570
118000000	0	1	27409	1554
119000000	0	1	27326.8	1557
120000000	0	1	27410.5	1586
121000000	0	1	27342.3	1605
122000000	0	1	27552.7	1614
123000000	0	1	27273.7	1579
124000000	0	1	27475.2	1623
125000000	0	1	27368.2	1597
126000000	0	1	27436.4	1602
127000000	0	1	27491.5	1543
128000000	0	1	27269.9	1591
129000000	0	1	27427.3	1574
130000000	0	1	27394.8	1582
131000000	0	1	27404	1570
132000000	0	1	27424.7	1542
133000000	0	1	27494.5	1562
134000000	0	1	27345.1	1578
135000000	0	1	27292.1	1582
136000000	0	1	27587.3	1578
137000000	0	1	27401.2	1574
138000000	0	1	27467	1549
139000000	0	1	27402.9	1596
140000000	0	1	27193	1603
141000000	0	1	27293.6	1631
142000000	0	1	27374.9	1591
143000000	0	1	27499.9	1566
144000000	0	1	27431	1579
145000000	0	1	27403.6	1558
146000000	0	1	27484.6	1540
147000000	0	1	27527.4	1560
148000000	0	1	27584.5	1539
149000000	0	1	27394.9	1612


Summary
<number of atoms> 1575.2 <chi^2>: 27416.59 ; chi^2 of mean: 25269.7504311435
