# Supplementary material for: Preferential Activation of the Hedgehog Pathway by Epigenetic Modulations in HPV Negative HNSCC Identified with Meta-Pathway Analysis
Source: PLoS One. 2013 Nov 4;8(11):e78127. doi: 10.1371/journal.pone.0078127 (PMC3817178; doi:10.1371/journal.pone.0078127)
Supplement: Methods S1 — R code. ZIP archive containing R code used to for the analysis in this manuscript. The README file in the archive describes each of the files contained therein. To fully reproduce the results, the scripts should be run in the following order (1) Preprocessing.R, (2) RunMEGAPSReplicateThreshold.R, and (3) Postprocessing.R. Note that the CoGAPS analysis and associated gene set statistics are stochastic algorithms, so results may differ slightly from values reported here though qualitative results will remain unchanged. (ZIP) [file pone.0078127.s009.zip › CodeArchive_S1/GAPS/ExprsTRUE.MethFALSE/NormalTRUE.HPVPosTRUE.HPVNegTRUE/nP4.nIter50000000.SigE0.10/Asd.0.4065580522.txt]

V1	V2	V3	V4
TP73	0.336439756914553	55.9013288670829	55.6909963969134	0.444726308238059
DFFB	1.75988876440104	76.2039171642771	76.2245993708763	0.371047720350678
AGTRAP	0.307679826780607	49.6446045428646	50.2767690376971	2.62238235131426
MFN2	0.276301936376122	8.03311386912726	10.5037014990876	1.7814934626284
TNFRSF1B	8.20349767878146	73.8444274483914	77.4644704608068	2.15548997843549
PDPN	0.787197480477031	75.2794243480549	78.1282404301377	7.53767017140662
PADI3	0.254047728129058	70.1809813382175	69.9841248611235	0.419588050275845
EPHA8	0.441953742601825	33.5900934747527	33.0026669747246	0.853185475069453
LIN28	0.237638809534303	5.10137540522447	1.23823300474189	0.262579970415582
SFN	0.227142982212213	76.986532149752	82.2716345864461	10.3984780368883
OPRD1	0.619190560618244	43.853457305644	43.3533955678611	0.677876447692212
LCK	5.62940486702496	16.2914978705278	14.8345622525905	0.624452371116537
EIF2C1	0.656268656240329	5.95071856818142	8.76816885507215	0.574212559844429
RLF	1.07751070084759	1.88853327156064	6.42789147163392	1.35159628188783
KCNQ4	0.504830129987496	58.0899342788439	57.6776163489286	0.848226317717146
CDKN2C	0.960374010256633	54.6859413882888	54.6007825763528	0.219565569916255
SCP2	0.485070670390955	11.4992384594124	12.8449223556398	0.295572712868117
PCSK9	0.261317254094942	29.0867772419844	28.4071336044249	1.08595694582039
ROR1	2.95615783530854	73.2874764398702	73.6255646387334	0.496765657029876
IL12RB2	1.9682811587189	65.19485725921	71.0924999160874	8.41810534140314
GADD45A	0.231008296051517	22.8150616892028	23.5343950420068	0.64233783952068
CTH	0.4153489129208	46.9521568347835	47.3545229958026	2.11921190249191
ACADM	5.84582263533869	7.90700744458219	11.5234936119414	0.299913421811843
CYR61	0.299777832155163	47.9470794240793	52.7967082945796	11.2637823447035
PTBP2	1.94695296368259	3.65742240742167	7.10683982824401	0.41011585082101
CSF1	4.63347891425215	70.8160307049255	71.7846423647233	0.601170421161101
ATP1A1	0.271456561645085	7.29635197265059	11.5730476570819	2.6789534096911
IVL	0.20062229271144	64.1253060908466	63.8886532135061	1.52178227287674
S100A9	2.25579082615659	44.202076009279	43.2379049255555	0.368737027731264
NPR1	0.515311037334499	20.1088676875228	19.441322632863	0.56011585810124
IL6R	7.62310154678445	88.338982728861	91.9525043470487	1.36730790620824
FDPS	0.312015300846076	57.7097433400336	57.5125085173694	0.640153459767375
LMNA	0.186156223519624	23.1207009444244	24.9561527101615	3.8332352796742
FCER1G	6.19865295607122	22.2440246797419	29.2125823560695	5.85478515781081
ATP1B1	0.284223142871244	25.6907018037953	26.6797847784075	0.316512153311351
IKBKE	9.41362002190245	87.9875948069595	91.2226772455531	0.328470567564051
G0S2	8.16711913368557	50.01223776134	61.3090584587879	10.1734313328375
ATF3	0.144564997282777	77.4883098935691	79.1063700814883	5.42436252171509
MIXL1	2.13150351118986	21.0730433622894	20.0929786752607	0.480969857670012
EXO1	0.247929632332221	52.2621895056148	52.4487195171574	0.703054659399951
ENO1	0.431528525576905	36.3289980858519	37.4505501924303	1.17200563185239
MTHFR	3.06315975311857	14.004545673341	15.3785380124005	0.230798899634806
NPPB	0.406131571453455	17.1370825335422	16.1299611125357	0.937467033605233
CASP9	1.24916094530733	48.305833302329	48.609112352326	0.213387310526089
ECE1	2.21670607629019	2.78919775159621	8.22783593474459	2.19045153334433
WNT4	0.198492551452899	55.2398628019208	55.2004857222297	0.933757399281372
E2F2	0.989582502747883	66.1874974195516	65.8846019671632	0.323099356205573
ID3	0.351328929865866	42.6661171942921	42.9053671471517	0.528650282032136
STMN1	0.417303379997251	8.54693092486293	9.94550838303038	0.42685802473438
NR0B2	0.371501205841311	7.3445724526728	5.72417451614707	0.373957297211974
COL9A2	0.632721599230888	71.9029328098236	71.4379528300259	0.844276379664371
CLDN19	0.418793057395933	21.8281553788839	20.9223881045467	0.62080278853616
PRDX1	0.414152241757176	25.0879072918109	26.0424072891483	0.425786690111805
ORC1L	0.326113513155806	50.2324036726152	50.0829362571337	0.413606756825584
JUN	0.314193036894928	7.0237272898885	10.32729898408	2.34891027434466
DIRAS3	0.223267288417915	51.9957929273273	51.8501096855722	2.36791496085739
TGFBR3	2.23625675047189	58.5402835602707	58.6742512631884	0.204709410589694
GFI1	2.23221065205064	55.9572263475665	55.751808011557	0.492979031008116
PSRC1	0.282328474911558	15.4531737030164	14.5214722006923	0.628944304884895
WARS2	0.454529001212867	4.68140691183107	6.73397185275	0.550471122367868
NOTCH2	0.830139751702489	10.3282435921888	12.4977648378334	0.386338245392476
MCL1	1.95778027079158	5.9794269501676	10.0398558326303	0.635133773929103
CTSK	6.65640688483235	15.0500785985435	23.0611021025155	6.42828085297813
S100A6	0.248204367205108	5.83974311630705	1.47385579826131	0.246332063916206
ADAR	2.00365733954117	3.26529268993836	8.0932049195941	1.32722476127183
PYGO2	0.53525529482713	59.3294115603401	59.3819577251114	0.328180786964654
MUC1	0.39561063142764	61.6838609602617	61.5276061664295	0.294332188732853
NES	0.503314671495126	44.3299903580088	43.8480689573936	1.23114827782892
CRABP2	0.140776023487777	71.4057167732479	71.6656355537801	2.27367856439027
ETV3	0.463105808024605	3.04183465705385	7.08581822886564	0.992254915143437
PTGS2	0.252554248894287	91.0280048779152	94.3853496204157	7.39257806476211
MYOG	0.256842772374841	5.72000080782218	2.28484936642708	0.37808441538796
SLC30A1	0.351149013720205	71.5277372710707	71.5194446103325	1.57846874787063
PARP1	5.69827095894356	4.04961860579036	8.91683229025876	1.18494651764145
ACTA1	0.933575843208214	61.9342882474794	61.8012504016552	0.278293815637423
TOMM20	0.243146434386442	6.23496440404806	7.69682291841436	0.998606347260764
FH	0.320828142817933	14.5960018639886	15.6097715468873	0.458913794257678
ID2	7.56235948996699	11.0321373386583	15.1876131006621	0.445248755496628
KCNF1	0.547881786792583	19.2515684966674	18.3014487445554	0.445150227108088
LPIN1	5.98405228942285	80.2004746459506	82.1397689999907	0.279378185864133
MYCN	0.945611761728671	53.974567096094	53.8829350883716	0.403016799390657
VSNL1	0.148645920324177	89.6122236411911	91.1486634274578	4.36090402460843
FOSL2	0.195952266759714	12.22438380063	15.1312989803948	3.66134704603039
C2orf34	0.433868606491716	28.7647219346291	29.1925604562204	0.312729201797031
EPAS1	0.519410157312588	12.2771772601879	14.4192948921525	1.71938391683413
REL	7.41758342619712	3.89943963734385	17.7764985053138	11.7809403513171
CCT7	0.541119717723166	7.54933241523868	10.2665676559171	1.30220064424172
TCF7L1	0.289136712665021	73.4638491158399	73.4010788207799	1.95067060459976
RPIA	0.665093633590727	66.6756209935125	66.5408976303954	0.253543764253523
MAL	6.56739205124409	9.17227103172259	2.87125655973931	0.119739116046913
SLC9A2	4.6867022419629	57.0044110076415	58.5641701700548	0.711689348322996
MERTK	8.67561917679737	26.8631578092569	29.7416773619551	0.662689834940023
SLC20A1	0.927027968046935	3.55797153848509	7.7278857535962	2.10282529556056
DDX18	1.17549039355787	7.77389435616552	9.54144305245801	0.618808437377771
INHBB	0.345288198854796	65.7865296327943	65.7004588435741	1.33900965978984
GYPC	5.66890084647325	54.2687371789807	55.0527374038698	0.809682093784861
CCNT2	5.81340885817399	1.64198650261316	8.47984690407843	1.3066224299905
GAD1	0.247689554150036	24.1489577692845	23.6679374000214	0.673564691212923
ITGA6	0.349522464229981	9.48711057986971	14.1192067305399	8.11911702125287
HOXD9	0.321044735285732	55.2650684241559	55.0567734166894	0.760732282641057
HOXD4	0.368355665051757	38.8957424630124	38.3039080324885	0.787969991836159
ITGAV	2.20318519702757	5.77410778525062	11.5086286015384	7.49160754063712
CASP8	9.53196455870234	16.1176141137269	19.9941037754103	0.30163380865737
FN1	3.72327679501929	85.3881190096035	90.9804535768784	8.42253781099926
IGFBP2	0.176531233581016	90.9285599157488	95.8065501075321	8.99223861390879
IL8RB	0.539414689759814	12.9196116180758	12.1447132393523	0.259120421506517
CTDSP1	1.24243667885269	21.3070472333796	22.4501253045169	0.412379542635681
DES	0.440680717855732	64.9961081769129	64.4915885984737	0.66405158257598
INHA	0.199138803546215	4.72825582929168	1.81179861996377	0.288183724632301
PTMA	0.340418820491355	61.9116870701255	61.7254959002744	0.650547117898046
ADAM17	0.389009415876998	2.95413218721265	10.6621727020888	9.10541447241104
ODC1	11.7144644479441	14.1173155273466	26.7563542535319	11.3340204620719
APOB	0.146536467849748	3.76692454674006	0.769552902363971	0.231103593363392
ADCY3	0.325356445567763	15.9796088665584	17.2342481370118	0.778101386543856
POMC	0.720376056757568	71.7753954479055	71.4348944187549	0.847368866402646
DNMT3A	0.645720664130326	71.6357416589024	71.7132568077153	0.281222427671173
CEBPZ	0.283545273195051	47.6627050489009	47.5914963499618	0.685757185920704
CYP1B1	0.442346484427602	46.8394008839788	47.1979110635897	2.58977273758474
SIX2	0.390076226297173	72.229527095849	72.0811863613103	0.740522558875735
MTIF2	0.31566716515112	11.0548879799235	12.0692951406404	0.420380131085575
CCT4	0.64386555052982	4.2680283006873	7.9736379942627	1.88448616400862
GFPT1	0.721066961349044	5.93768957318695	9.05212628060142	1.25284647807962
TGFA	0.197276952560631	77.8303343538804	83.4331778145845	10.009470682194
TACR1	1.3864682630381	4.56606363519582	1.37915658139713	0.123046344664058
CD8A	5.79371076513262	80.1116368830261	82.0270694699869	1.34430031134118
FABP1	0.125761261214674	3.65032743572963	1.15833217900641	0.142345498850607
ADRA2B	0.390075310067406	11.0617112624929	9.7185553682619	0.313475709769446
SCTR	0.255647312504148	7.68580077774123	5.68821656169412	0.410226655476119
NR4A2	0.264859197655948	10.4820567975332	11.921458453006	1.13560368689833
LRP2	0.160732297959471	4.00878676319704	0.960587425644727	0.201689988562374
SP3	2.19396566781801	5.09457059331787	8.58318691696638	0.463842052442
ATF2	4.78371998655478	6.06471101497566	10.7022492892469	0.669489961968805
NFE2L2	0.580939142661002	6.81577202376475	10.185545377578	0.362333283801217
PRKRA	0.332136640317083	9.99845558598615	11.5164092408934	0.744730804717951
NEUROD1	0.0791477583023291	3.4565001157516	0.418035808772504	0.159154831133473
STAT1	9.0164833509829	3.98534286055378	21.0715275218891	12.3055115831244
HSPD1	0.436462265151646	62.6347418015166	62.3181116646384	0.626315369174364
IDH1	0.578796171837985	12.8857847035484	14.6500309143323	0.520862890867335
IGFBP5	0.960905824768691	19.6785538783052	20.8955129499739	0.404433674573141
EPHA4	0.321889941259862	76.4752074570135	76.665338218769	2.20884642037169
PAX3	0.119701632813648	5.42360113051087	3.34177127611289	0.460736421055108
SCG2	0.176102612527858	7.1245383447454	5.66623641624232	1.4586984984478
IRS1	0.937917771463935	80.7047148148573	84.7629616047318	7.95684972522989
ECEL1	0.372639711039152	55.5987543119695	55.3982535118633	0.677505759103966
GBX2	0.369760466038868	72.1710254074836	71.9228887243878	0.948659870418055
HES6	0.338562454575404	64.3432609259137	64.207678900235	0.963498154095125
PER2	0.325125289503981	22.6912884238908	23.4622131289873	0.523047784511667
HDAC4	0.503699055522742	62.4619311232644	62.1520991190363	0.630627680143554
VHL	6.76923109699167	2.98956867981485	8.70429642543948	0.736859490782623
PPARG	0.946022514742272	49.4506744445436	49.386773149202	0.153883994790469
NR2C2	3.43780325386774	7.71245426864833	10.8600416613833	0.428259797741046
RARB	5.24778234549641	60.7727449290652	62.588069389579	0.822538394185855
TGFBR2	7.52560839410768	92.4480168153593	98.4407855557265	5.57431304917862
MLH1	8.23134954324899	7.20559541173481	11.8803097421308	0.436917183700176
MYD88	6.28848677240551	23.8823463601288	26.0026995887259	0.353818814728735
CTNNB1	1.24896287107232	4.91935388466863	9.39137224319562	1.39436597991662
VIPR1	0.627174818493692	56.2755042771148	55.8475407933101	0.546583282149004
TDGF1	0.362873739643182	22.8652325517698	22.725517847868	0.615562321907406
DAG1	0.365153501703012	12.9165374956762	14.3845476205875	0.661136086986771
GNAI2	10.2548616349816	24.8094183223254	28.7487435843271	1.60577982212991
ALAS1	0.475679900562767	19.5739722754098	20.4495022390839	0.510717516954188
ADPRH	5.02189050565701	38.0729019381619	38.8482183552519	1.91946135606273
TRH	0.344542416466826	7.50826541869211	5.54007144905222	0.416147250805062
TF	0.922715285694832	8.09245074341934	6.26145884004651	0.188157618749108
CLDN18	0.440529273741503	6.9039663145272	4.67295678273123	0.412984894726742
TRPC1	0.258001825090387	38.805346386124	38.6928608438001	0.78634259254468
AGTR1	0.252158930618201	8.56884108206561	7.30543614080217	0.41090552293347
MME	9.38801466436639	44.9339766543442	56.7246859089721	10.9142453360071
IL12A	0.287386598551627	6.07506742147406	3.97904491347406	0.305663089392438
SKIL	10.1014609878556	8.96893729684921	23.2529352828115	12.386720724586
HES1	0.234183418603906	14.5021583242863	16.010043818622	1.00549758681427
RAF1	3.29120314161386	3.67349689012542	8.2416744864874	0.368129712188859
THRB	0.312304578765869	48.8222441443292	48.6597867077892	0.576352088759415
TOP2B	5.23844111232566	2.39426537171576	7.58861642498982	0.76833694215098
ACAA1	0.940028783241881	55.9841008380811	55.9375132357712	0.229593145665449
CCK	0.489162337233676	10.5809918694053	9.07302596885031	0.491573417629687
LTF	5.56635253535844	18.7087374791018	17.7365201126268	0.597870894420998
SMARCC1	7.20428876824132	5.8421684739019	11.1297071002973	0.526981041487101
CDC25A	0.362326890179154	47.9437954424014	47.8616944736898	0.404297189279454
COL7A1	0.335469910772757	84.8352592026835	91.4359669419634	12.0835398442667
GPX1	3.39902368902728	33.7934910886782	33.0478847082401	0.236392035487966
RHOA	1.78941646237845	52.4308561228184	53.2639785641236	0.327443386170452
RASSF1	2.0338901757395	53.4155909146993	53.4483689161349	0.316038762486335
CISH	1.64641447038598	46.0478699049074	45.5018617900105	0.504381227817869
FOXP1	6.03175134223761	13.6960489949004	16.3046928313811	0.698762263495748
TOMM70A	0.354910975064215	1.45350533721623	5.54615680654461	1.45692296404736
CD47	9.02705414995858	15.3569927227421	19.6846218983577	2.6391623059653
ITGB5	0.228933214193012	49.7429765679438	52.5438591441435	8.560704807468
RBP1	0.289948770316818	78.190911749993	81.2375015293381	6.93212320928796
PLOD2	0.413564470150842	4.63923232692373	8.78442140342109	6.1881467461439
SST	0.366817886730732	7.98445015264628	6.42196878966902	0.333360100840159
BCL6	5.85460454903538	4.49046829335392	9.53611444824851	0.573217187669638
CLDN1	0.455460512784782	41.3893186052706	42.5513596362265	1.74179447928433
TFRC	1.10735476176063	1.91487805090776	13.4107245491519	12.2036440697282
FGFR3	0.19399829326358	36.0245062217709	36.5770685750905	0.453429422350186
ADD1	0.912332211012497	23.2106472831889	24.1933427481256	0.392176995850833
MSX1	0.413254783305638	72.2572432056732	71.9248182961231	0.60855231571918
CPEB2	0.361484122475803	21.9003241213638	22.7455292964415	0.667734345753593
SLC34A2	7.81104468653541	51.1513842400784	54.0272258643983	2.58060797039977
KLF3	0.360211063510505	5.69422669358464	9.12819100512809	0.865845901188203
PDGFRA	1.05044996680443	47.4480101436674	47.8134110759367	0.267986081496383
KIT	4.48392574137764	46.4406083746167	47.1788818039579	0.698241763700112
CCNG2	5.83094855623288	62.5319546744729	64.3501477266625	0.375810166172526
ATOH1	0.603087025090271	23.4143333153698	22.8404501556995	0.862037222117468
COX7A2	0.301401108035952	2.93794744219967	5.29512674436291	0.45531190034571
NFKB1	7.1346040466672	3.24425731056793	10.6166393806535	2.37714061757047
FGF2	0.947309810516716	43.1700034357637	43.1423282381049	0.487215634168575
CCRN4L	0.348570743609753	23.3104564712933	26.2539233650988	6.06321272337092
TLR2	8.04987821914688	41.6109344959387	51.3323350019719	5.99090417270013
ING2	0.233694954963276	48.0720397079721	48.3066151133369	0.972707650264759
CRMP1	0.292996539335583	61.9987077157845	61.9739979428453	1.33200427955167
TLR10	4.69576979608732	5.80768648512248	2.63541896196277	0.193067660406225
RFC1	9.40325535925424	2.9343122553613	10.8922007725345	0.749170291652313
UGDH	0.328656486087721	3.72877203484154	9.43958419941365	6.70000272939432
PPAT	0.340342390064189	6.75061315824212	8.23526018011479	0.528986032304588
PF4	0.108483481167891	28.0334302541309	28.3330299835787	2.19933977360797
CXCL5	0.250010759001422	14.8479797343364	13.7053769667129	1.4397668558969
CXCL3	0.256074355916991	15.5534477932583	14.7343894842747	2.06106280419466
CXCL2	0.254081871568447	42.0794565447667	42.1143048620896	2.3903331126004
HPSE	0.263080244708034	33.9274635918143	34.2915966504013	0.465040863244736
NKX6-1	0.335805771326774	29.8765600999634	29.2872651502845	0.69487271564131
ABCG2	0.537641683663146	5.39017629363754	3.56512443679063	0.191504713121374
SNCA	0.993852470640167	57.3760393135844	57.0181971942561	1.3856050421485
EIF4E	0.206592396947668	44.6146190551271	44.6005842301306	1.00317354309853
ADH5	0.338602915124224	79.053864748853	78.9201669319211	0.83631810012674
LEF1	6.31703405511194	75.1246088086524	77.1807713604949	0.810554515371287
CASP6	0.177340874052221	8.45503483513571	9.38439439249431	0.893134517684485
PITX2	0.238200765149589	55.8564101559247	55.5127279356741	1.54029437496771
NEUROG2	0.422630575636909	11.4495613330367	10.4957885423794	0.360561343081046
CCNA2	1.21831532289911	5.15577449086979	8.22149805618705	0.631501728552101
CLGN	0.211262718451898	26.6658058665365	26.6007026104006	0.18498753895879
UCP1	0.219451962108913	4.27561815678577	1.86703211283473	0.198271881486737
PDGFC	1.3508149163742	56.1053531059453	58.2328485153049	5.61194393475533
HAND2	0.467253546110114	52.6766283553608	52.4191696974702	0.498847290499431
ACSL1	0.43274052710856	3.07098575070493	6.91738584752283	0.494378125162735
CCT5	0.911555482392998	3.02089369229363	13.2114518424692	11.9593762243203
SUB1	1.85876374518448	3.78276882500016	6.22966245623521	1.01200274726779
SKP2	0.569595600968769	5.2009629512451	8.98050359996319	1.93733137989416
GHR	0.184532076817047	52.7240096830027	52.6587526284803	0.752785118404933
CCNB1	0.432566970127223	3.91025274157277	7.08513495694125	1.30498081418787
HMGCR	0.375704133754633	3.05612928024071	6.66694495137229	0.613721944587791
F2R	0.629801557233009	35.8747616191445	38.8377362364615	8.10404702465079
AGGF1	1.73106538501955	27.7376272134897	28.3462764974843	0.328361457442722
RASA1	9.1401105477449	3.28263676170616	10.7291788224407	0.535308431981473
APC	1.20648929111663	2.60541634001737	5.49781027779042	0.271839466466077
TCF7	5.4587697013773	48.3293785269366	48.9571429271068	1.18316358340762
EGR1	1.00541552117243	12.1311239863426	14.4308967086747	0.317049771441652
ADRB2	0.585663990669374	69.7044373537479	69.3118853989259	0.528318520625138
ADRA1B	0.834101846838079	60.8949796189473	60.5485703882564	0.954260228489872
PTTG1	0.515552865816694	22.2662734890103	23.4495734117662	0.577513604532486
GABRG2	0.0960910803660475	3.60242001636637	1.01125585466601	0.209682010317653
CCNG1	6.41287765013026	9.76895160255365	13.3470567639888	0.459528473980551
NPM1	0.23195685167512	16.9726212003015	16.6457253336899	1.6175409868493
FGFR4	0.349285018878637	19.1052778802185	18.2894155074451	0.614752150011476
SLC9A3	0.440475858075519	55.5297790774665	55.1752424229688	0.813432104815319
TERT	0.538151921964727	36.5694015256453	35.8637915414942	0.584463342603471
SLC6A3	0.334872984527485	8.78981704653352	6.97294668561161	0.501337639690843
DAP	0.527403024194046	14.9270441746388	16.5581847183044	1.75937065133356
HMGCS1	0.278983703234734	5.03589330221049	8.04840410676382	0.628509308287767
IL6ST	6.33086997418176	5.34196648470949	10.4169627079488	1.47734283471146
FOXD1	0.27358435959421	56.6562045262497	56.5979463465436	0.937016677435075
MEF2C	7.20541135815886	89.4349767913781	92.1411823537921	1.01371725118806
PCSK1	0.158877820792973	5.67134630364721	4.08149613007754	1.38603743835869
LOX	0.210718675444303	76.6318801917432	79.1717211987245	6.6022579130394
IRF1	8.88667371028916	9.89695044270655	14.4371518839775	0.461196609928595
PPP2CA	1.84307256950272	5.75693547373705	9.46166038152332	0.639625716737779
HBEGF	0.17364380049795	95.6726849049677	98.0436195536334	7.37929748075099
TAF7	4.4566683099017	5.04433713721593	8.3309264901575	0.446259971177484
HTR4	0.260402420510541	4.39045705613845	1.02265457619104	0.207774217185169
CSNK1A1	0.511216672262995	2.48358061870058	7.88341897088957	2.88348162778592
PDGFRB	0.43868381103266	32.0605553537789	33.433917227664	3.54620337439797
CD74	8.71133874612557	96.9730806868061	100.07650151774	0.835587771194629
SPARC	0.834409421974117	42.4556480014694	48.1179500369263	15.556118382834
HAND1	0.200500245196497	6.01759173473328	3.47112297539746	0.447982472032651
DUSP1	1.18326445759626	8.95382460473006	12.4661939572278	0.663199622033846
NKX2-5	0.475387320052678	49.9514420066457	49.5116986479896	0.950922310836274
DRD1	0.229492439057662	5.42171091027788	3.34766810870607	0.337632292329735
GRM6	0.388077265007726	6.41825270598925	4.33640623860612	0.456065331073958
IRF4	6.37164448651472	78.4480801452106	80.9661736547957	1.88468927584891
FOXC1	0.523760827101295	58.3902812412362	58.3084540084863	0.755836458754779
NQO2	0.307305687172201	6.88652317820623	9.03350352506962	0.796478645109796
EDN1	0.173477617164317	72.3609568327264	72.6043218539387	2.58514682831299
ID4	0.29059996323633	67.7765653581511	67.491205668747	0.277168546607326
E2F3	0.290254400553896	46.0734486205777	46.4098396942411	1.04107448016869
MOG	0.226650035984014	4.31516743940022	0.83846239302373	0.174810238013588
C6orf134	0.405400021284755	54.5677896298563	54.368073041239	0.475776784915215
LTA	4.7681996805962	7.24953689968304	2.63593192076298	0.29464483747913
TNF	7.8172017816176	22.701818347823	22.1719086328956	0.579276327016274
HSPA1A	0.595140647354031	7.60382769181562	10.9169293155152	0.504009407980614
CYP21A2	0.251123138118126	6.01093470906986	3.63521160961892	0.333256048031715
PSMB9	8.1799939127078	21.7746073012841	24.4515487275339	0.790112719043814
HSD17B8	0.28378881281945	51.1144811817538	51.0695348263139	0.426061776861
CDKN1A	0.239964153537027	38.4395200158058	42.3021689210571	7.70846517855146
PIM1	0.76426186607744	94.3627012350838	94.414185508393	0.376850614742354
SRF	0.620753353137896	17.5386368503962	18.832958703457	0.598334903728051
PNRC1	9.07434848393468	90.5532138449528	94.5208142350598	0.406090891752666
POU3F2	0.585174441046768	67.7506640606491	67.4322614880777	0.554576451280021
PRDM1	0.995676039022044	45.7012168217774	46.2402149356693	0.520486539727804
MARCKS	0.589675601708173	26.8647818413813	27.5443447070598	0.802236617313527
HSF2	0.571381923767365	41.6590265564992	41.824995403248	0.328228767263784
HEY2	0.260032583780031	53.3688187321756	53.0207854254938	0.827959716589956
MYB	4.68899977679073	33.5881300932673	34.9576044270492	0.179911603995267
TNFAIP3	11.5515106039048	17.4008292384877	31.4808470713111	14.5995467512789
ULBP1	0.128529276336406	6.62280926350955	1.81712142012832	4.99737930041849
ESR1	1.39338651331021	35.9609698592826	35.5762496276406	0.425268948875011
ACAT2	0.232852263840578	44.0351358660159	44.1915355999877	0.359806603641103
IGF2R	0.366064259553862	10.2440685592056	14.728325646976	7.86838962612832
TBP	0.595295278920899	14.6111862208884	16.0200950463411	0.578993511472845
SERPINB9	6.46471108896209	81.1893979661413	84.0965006254084	2.13705755619829
TFAP2A	0.272900884232586	15.2110162997936	20.3280698693252	11.5257610525346
ATXN1	0.526118859211535	18.4492495403392	19.3857837188714	0.919886407054651
DEK	2.9851112354891	1.35651835231671	7.05225894009433	0.870899119940789
HIST1H1T	0.160343736551925	9.65437047473156	8.48344106133117	2.44287991387493
HIST1H2AM	0.640533630490134	39.1500579201367	39.369700652043	0.344708843996244
GABBR1	0.541588284837831	16.4995919447392	17.6444844717943	0.489721890966509
FLOT1	0.674601591252784	6.26211350932309	8.98812102527433	0.922311868580115
HLA-B	4.4208671510455	24.4734938309505	27.1401653096526	0.732878665938525
BAT1	0.758628987311598	65.1959799405354	65.368293151824	0.400334173625763
COL11A2	0.460205030253352	9.38046102427827	7.68591799767884	0.362500415826681
TAPBP	6.17936309062847	9.08604834243055	13.5152892570742	0.758193093868845
KCNK5	0.860581461693935	23.3232799431248	22.6551111989254	0.308094677760173
PLA2G7	5.67035008781349	19.6840904147494	19.6228114775053	6.4054838343426
PKHD1	0.245018071011235	4.13884763398854	1.23216806765021	0.206586663264506
ELOVL5	12.3357765446425	8.59191673376368	16.8414759833315	2.39623640521457
EPHA7	0.135417234927507	7.67731158763708	6.65873449542283	0.494398203672376
OSTM1	0.587826819980214	12.016665929112	13.4744666794648	1.36956565935627
SESN1	3.51429775615286	29.9719876287096	31.3930883041158	0.183923900229006
CTGF	0.482946385152659	14.0214740512427	17.7020680403771	7.85058467622731
MAP3K5	2.51456482276188	2.40629745753075	6.64978214117449	0.645190590807034
IFNGR1	11.6455250765105	2.64225294985644	21.8703618750566	12.2699118855029
PERP	0.213669551402589	27.4139693599368	29.4500572170013	4.69242825655825
PLAGL1	2.27914787217723	62.1481213852288	62.7932809743213	0.306970571167682
SOD2	1.57585854312252	8.3752715796919	15.8139718203451	11.2597298699657
TCP1	0.607083221616192	13.7270499445472	16.1293086119336	1.13784134474968
T	0.521339888507199	27.9386664490348	27.2333824935026	0.505031125616321
SP4	5.75463015182068	28.2177433199868	30.2168992779228	0.469989716704931
NPY	0.430704880108687	29.8388954750285	29.2800216704409	1.13789992739043
ADCYAP1R1	0.569022491638349	5.84330709228209	2.60346008746577	0.212632922685328
EGFR	0.268846561389767	22.0322737334366	25.7822118165766	10.3320382315274
ELN	0.459387194847264	77.8058624443504	77.4004500811609	0.775779421913501
HSPB1	0.436182468850714	47.2964097726241	48.4937197130769	0.937229426979952
ZP3	0.210907988588024	35.6522871650605	35.1348346280908	2.31130034279776
TAC1	0.204905277780788	4.25799883898716	2.70477190314363	0.262564876445767
EPO	0.604326896149436	25.677338163488	25.0200860381731	0.641479915265912
SERPINE1	0.429653680437442	93.4015666200677	96.5592330865678	8.13684118018051
PRKAR2B	4.83630389311835	55.2050994042579	56.9855191574818	0.820966879997215
CAV1	0.954794154451155	114.308055451753	118.590176678162	9.62220589188701
PTPRZ1	0.112676254120554	77.2528590567467	79.8919519450753	6.59804284764767
SND1	1.15736161550252	8.89780469998573	11.1993153361639	0.97234497829633
LEP	0.249503022374928	8.58127942023065	7.36937528837941	0.557276724787376
CASP2	3.43997612327393	13.9828240875627	16.1425717308818	0.368308053505654
NOS3	0.538811871291585	75.6785784914235	75.3469606824146	0.869083852851633
INSIG1	1.14472566884493	19.7110554958369	20.5466022022785	0.315164708584491
EN2	0.511279998261318	76.0397978286109	75.8139949141049	0.985892658583948
ACTB	0.902011340899844	118.333373604911	118.09375626682	0.595630579493505
EIF2AK1	1.38451106713353	4.53892977072126	8.39588951407767	0.897903995621951
TWIST1	0.272211254299328	56.1217755939683	56.4492715332322	2.53146759475963
CYCS	0.534815916761083	56.9693451539369	56.7991997508596	0.475656488630023
HOXA1	0.246520633577357	56.9109738228881	57.11317130845	2.01556600661365
HOXA5	0.219858400224773	66.337724195238	66.6265811854973	3.18021960584494
HOXA11	0.185751103312601	4.4933180150662	2.36106612294232	0.228879473484053
SFRP4	1.81076634718426	56.1067060021535	59.0470937193052	6.55056713532586
GLI3	0.275054733817045	48.8347856180305	51.0326552398996	6.67466800074376
PGAM2	0.383894295878786	29.2293578369491	28.7133959232592	0.656643668469741
CAMK2B	0.524791456664422	15.7650781374344	14.8075624532251	0.297025220500903
IGFBP3	0.557981377968744	29.1147659697289	34.0689245849861	12.8241952211708
GRB10	0.184015845331939	71.9164021892291	72.4358225937103	2.42261969654504
CYP51A1	0.16804308249353	53.3947528684754	53.7662593436218	1.29071840762035
CDK6	1.71261537008282	43.795411099591	47.0354719060805	7.47884545671424
CALCR	0.187172634974608	3.94165894941758	1.19711321100596	0.228225124930682
TFPI2	0.379458461072421	7.25886917876281	4.76665390025751	4.78198402399641
DLX5	0.19801134569536	67.6739026333368	73.2849744854226	9.10611012135743
ACHE	2.72202799558899	43.3897867516455	43.2288965254484	0.289324949416394
AKR1B1	1.70384958074089	15.34535948562	16.6553469269945	0.807810527991799
EZH2	7.97761067348683	2.50986675814405	9.82192973335451	0.283858309881883
CDK5	0.399201476247898	8.47956611018419	10.1329219497133	0.983224742805242
MYOM2	0.246120125536435	7.23508019934695	5.60996242673725	0.275069308110692
MSRA	2.02244244823079	55.6299734880007	55.756754573809	0.332433475435815
GATA4	0.34726371436907	16.2840116808053	15.3988931440189	0.609276841775545
FDFT1	2.05132047859598	11.4792249458411	13.9923037614848	0.292192867943432
LPL	0.797268886738077	40.8780549196042	40.5269533235248	1.08064782599494
TNFRSF10C	0.58643011857959	8.78822880367246	7.67469098357155	0.716195884569547
WRN	1.09533943987136	2.82353078520165	6.03851277059086	0.737027086107187
IKBKB	5.27328474836062	18.7709829298005	21.1929053309982	0.268888053565791
LYN	6.6398873337017	16.3291619163822	19.3030459987831	1.3800815681782
E2F5	5.06325171012345	59.4350712171721	61.4078167225164	1.25035587295909
NOV	0.408263811626451	55.8040725498883	55.646282388559	0.572917551298308
LY6E	0.288346883128564	26.1097083385278	30.6327271519723	10.8611360821244
CYC1	0.336604515349826	11.3800629385175	13.2496270233177	0.961876489847939
TNFRSF10B	0.385144318026822	5.73153239503369	11.1902425775443	7.56021913844667
PBK	0.268075867852894	3.19833268690249	5.15244337434176	0.469565424950661
DUSP4	0.463490241376875	47.357318682233	47.5030375096942	1.73446746863454
PLAT	0.21428082157091	72.0988505667221	75.0481472637834	7.92285090716302
CEBPD	0.34035975226952	10.8188640929698	13.4865309489538	2.51987469692693
SNAI2	0.39901335280919	61.5513434324386	64.6939059245751	9.55204934041132
OPRK1	0.233192842177876	7.9712404735573	6.64914884824282	0.703471746669901
MOS	0.357898291156842	26.3194388325985	25.9808400954896	0.390936057176229
PENK	0.459437955431942	11.3286285819267	10.1113523988814	0.388257775460293
ASPH	0.291883887703134	4.61453705147931	10.4942170843785	7.58667292606122
GGH	0.167003299435897	7.59994478491354	10.4853068266598	5.68455443931186
CYP7B1	4.73786509546562	15.1079903405079	17.1288390082569	0.292668963919592
CRH	0.127383905915081	3.79288861899512	1.34650561509794	0.423878361000313
COPS5	0.29822452020083	2.97492486385332	5.54405127239244	0.876937116124045
IL7	4.41419515339281	62.9499234341364	64.4624202230206	0.794515945141449
CALB1	2.16070883051656	10.0887197501836	7.6782143309494	5.33030762989135
TP53INP1	6.20795691418906	10.9646970809357	14.2251677808153	2.06257212139096
STK3	0.614117338687174	1.74835420039262	7.32881489496834	5.80790534310724
COX6C	0.40724622647968	3.03233802595428	7.35726857595925	1.8223272603381
ABRA	0.257526717201532	5.07549046379378	2.79284556427407	0.232367553410016
ANGPT1	0.237533926542668	26.8044676835345	26.5302563140687	0.58670235518142
TRPS1	0.306770861520412	5.48201415894152	8.55474385807916	1.01078716061101
TNFRSF11B	0.572058716761079	39.6567999325808	39.6990036042341	0.962748991532954
ZHX1	0.323084136242242	18.4680534589772	19.4016547060404	0.483304622127711
FBXO32	0.44747062749268	4.31675305240528	7.54622107532091	3.17413904148126
NDRG1	0.373738866712884	47.635835208697	51.6047922853146	12.2056348097348
PTK2	1.33977448544749	2.39869942505987	9.61335508974107	7.56070523587845
DMRT1	0.262191389677279	5.99337740379159	3.98601451129166	0.310283836550937
MTAP	1.65648928323763	67.0545095919148	67.2531640384475	0.27137611084752
GALT	5.03693668079907	45.9937910118937	47.6854271537113	0.26749099281498
NTRK2	0.447883122066422	78.7738863099895	78.7153144898545	0.532787441100885
GSN	0.751873835550631	12.5569107776778	14.4556805297162	0.556715242525263
FPGS	0.649760996993628	26.3767581113602	27.0224777405008	0.580906556009751
DNM1	0.261534524422899	46.5700512732207	46.9033635630309	0.659930545509796
ABL1	0.479406640838597	7.10832961081435	9.33016296374891	1.26153988157416
GFI1B	0.354003938240653	10.6575509050762	9.05826844886289	0.473278885118557
DBH	0.275259293522673	11.0805880228939	9.74600461136558	0.585005028374143
GRIN1	0.236708848132815	54.9175045613051	54.7833859958322	1.33875753187858
IFNB1	0.213570164733025	3.2619076486374	1.49047415159099	0.134357469460793
CDKN2A	0.462994121914362	51.9172465173292	52.1417866149113	0.424730855791909
CDKN2B	0.493685514815851	32.9202772677176	33.5084389496225	0.297600300326967
B4GALT1	0.327303455109457	43.1152264120039	42.8205221437329	0.729560853321604
CNTFR	0.490051521503674	20.8627433270104	20.0464071793869	0.469116057676555
YBX1	0.346454723315849	44.9891739482441	45.9151736673825	3.16623716712183
ALDH1A1	5.31463592154896	69.8486043448899	71.4320076923561	0.242376690036048
NFIL3	0.166373277217063	14.7948085853025	16.4894091918984	4.84913764308968
ROR2	0.985274513895967	50.9889698286268	51.8209111505216	3.07131702189563
FANCC	0.204047631435036	19.8269445230799	20.4681907650905	0.558635905456387
ABCA1	0.554425056019332	5.92977772448142	11.1338436954312	7.63196080548358
KLF4	0.166729675556593	6.90361524594918	9.14749292486583	0.368766224742165
AMBP	0.215729683203438	5.12570881440491	1.82997091997865	0.292170238650953
TNC	10.7100290823947	138.944265451405	155.913623127724	13.4572962117705
NR5A1	0.307142427420566	13.6998874603809	12.7705474600652	0.513530970899419
HSPA5	0.72721240949228	6.75226153930057	11.0942030368849	2.86511610604909
PTGES	1.84043254099582	72.0563249261629	72.1329156048731	0.644092140837432
TTF1	0.385406088889596	6.68260679526002	7.61828296471734	0.237101061729202
LHX3	0.500800330705861	75.9743748955085	75.7326903522279	0.884643892004643
EDF1	1.09663724093819	20.0029186409082	21.4231241350912	0.435813930974581
ABCA2	1.17880911916601	63.6200595827201	63.7157179141312	0.27266871554208
PFKFB3	1.50027666244639	4.24051326310957	8.32759113974861	2.84972292259134
GATA3	7.74808268350991	38.311797769097	39.5522808201636	0.899771720069543
VIM	12.9191382053609	39.6121625650548	45.1506794362036	2.79643233689748
PTF1A	0.584069492656856	74.0864615608427	73.9883202527547	0.911659700652107
CREM	0.26415288752967	50.3931539242909	50.4100398041515	0.745925709516131
RET	0.562445107876898	38.0799241991443	37.6169077896227	0.469737116125221
ALOX5	6.45993160546385	64.0111897998525	66.4199869759249	1.10644545149531
NCOA4	6.7617203924881	7.02473973974561	11.7455105829806	0.335049492306144
DKK1	2.88601617176933	69.0721163211004	73.1877545723378	6.95823124272664
TFAM	1.12475950613681	5.5555678651264	7.90319193893913	0.456223137057613
SIRT1	5.41037602589373	6.39864422556293	9.56413388730064	0.329472686113716
PLAU	0.881994087735047	97.8629143642585	101.510464425679	8.32201859810111
SNCG	0.630643316333632	55.8798719822674	55.6410274566299	0.226582848651241
PAPSS2	5.58628564448504	77.2990250663931	79.0344436905027	0.7202763566682
PTEN	6.71132505986443	72.938679636409	75.1058490844002	0.703746973230575
FAS	6.7838667235267	15.0852343388364	17.6209020990836	0.462805090341025
HHEX	4.25636275258762	41.1261415102588	42.0034885981743	0.61370808558443
SCD	0.187528314796703	11.44480707085	14.65373852909	6.32290201507742
PAX2	0.32614115221788	8.54493187264134	6.68010945395958	0.330803057480684
NFKB2	9.29256174708266	29.9601008491473	33.3729337739637	0.594437637422835
MXI1	0.317721481976538	61.8413784739657	62.0119520010866	0.321156055511199
PDCD4	6.12215791083168	8.3011609918878	11.630969751831	0.231554935219926
CASP7	0.46262244318534	25.0964639273772	25.7271212916483	0.51992613847408
ADRB1	0.53849139210672	53.6675623521875	53.1707606141182	0.676546327939801
SLC18A2	0.851307814990491	60.2282727578271	60.0485242079003	0.614245185756548
EMX2	0.280879204591584	49.2030529650109	48.969684600913	0.602624770228842
UTF1	0.73074845080636	67.208513306868	67.1474349954027	0.700605225384429
CYP2E1	4.86087974256842	34.0046385293493	34.2078251368976	0.241353321233851
ITGB1	1.06556667565822	6.49288278833888	13.2803489268898	9.86090311936558
NRP1	0.473709699158379	18.4455401525759	19.5093426474486	0.812481928140207
CXCL12	5.48041371794005	49.222594179242	49.9127823635491	0.85344118238773
EGR2	2.39711516628401	72.3891186828845	72.8009777198552	0.449411084043178
NEUROG3	0.483469448783143	17.1675601653814	16.3301628198023	0.682655743997316
PSAP	2.3924142849817	16.4301614901007	18.6178435350401	0.837290591851118
NDST2	8.1563855749046	31.8877651619181	35.5130549642551	0.324732224886107
PPP1R3C	2.84486615293752	15.6806089706387	14.4131747242936	0.188144959643002
RBP4	0.251596437568695	60.3516106609179	60.0566828077621	1.15899592748283
GOT1	0.497698944887921	6.90419479974396	9.80127676937673	0.358751470277028
CYP17A1	0.293492837617844	8.26171542422815	6.77656959023239	0.501441178211402
GPAM	0.513935288032304	49.6409866527669	49.7953614098571	0.298074899657278
PRDX3	1.81497913807309	1.5148197251336	5.55196835380425	0.66099501705008
TALDO1	0.630138262253039	10.9603298854476	13.1434171433629	0.419497591566889
ILK	1.90445095229893	4.13905050509815	7.87618079119834	1.04529755684409
WEE1	1.46522004723572	6.10520595607262	8.73906508960729	0.299529460769607
ARNTL	4.61134277309918	2.45144033969365	11.3845108986482	6.5080884199817
MYOD1	0.319807809006393	47.0966696677741	46.9502271186157	0.512115532895701
LDHA	0.741225009628813	43.826271692598	45.0314179322926	1.77430125947004
SLC6A5	0.177230720714449	4.46640217045109	1.37744480575373	0.229926906272062
HIPK3	1.98805248576507	1.8690851832676	6.94570670364799	0.984683933771548
CAT	6.55175936525631	7.87161512452139	12.076399800768	0.493530057058482
CD44	0.435556516821948	23.2129674963475	27.2088113588992	7.98589459623396
MAPK8IP1	0.353217912778178	74.0746228193759	74.0826364987667	1.52871714150369
DDB2	0.549602326443023	8.98001424597316	10.88124353288	0.318543733951507
FADS2	9.72525511802748	11.6150034643405	18.3252226585765	2.64491007068067
SCGB2A1	0.271431266803608	4.6667481136315	1.48856394437737	0.35972245733093
COX8A	0.445600264798026	38.4591245004177	39.2947001590478	0.551551587256808
TM7SF2	0.434655968138996	58.2570151040181	58.1073883440015	0.250662015772792
POLA2	0.894712497729629	3.09695047583395	6.20400849814878	0.329271491975608
AIP	6.63103237741678	51.1143577941196	54.3071522532517	0.291024045931208
GSTP1	0.360587539551427	24.6942689527014	26.5376027226845	1.89534352727113
TCIRG1	10.7275258644457	42.6402940215026	46.8574230316746	0.467098024416443
LRP5	0.264125749080155	23.3935398820214	24.1379520363369	0.878551889562088
CCND1	0.313437239969643	69.1296851930734	69.5520334739373	3.05041591553768
INPPL1	0.77229611004317	40.8323289567334	41.2999127113026	0.448737810702633
ACAT1	0.570174365961108	9.52077242525195	10.623953235638	0.256400053250704
FDX1	0.539669471677516	68.9507741974886	68.7694764493693	0.289410904556211
NCAM1	0.683629512548924	18.5383232611134	17.7982192415171	0.587742144993807
ZBTB16	1.55603011063435	30.0394724618912	29.4360320157548	0.274216994174472
HMBS	0.803757331299184	39.8362771140696	40.1660224058908	0.49437791650328
NRGN	0.61657008214762	64.9548646773964	64.5997182663757	0.900662754502652
FLI1	6.0366584806465	73.8145463816643	76.1680471620686	0.646039374827255
BARX2	0.492372797586623	86.1120263356568	85.8664772009874	0.353911999310953
ST14	0.35281387741176	4.43495593628409	8.08431490241266	0.80491004902746
HRAS	0.260867636166505	62.7170594043104	63.0469835598598	1.01375592563654
IRF7	1.48857933215755	58.3258722830758	58.3546511476321	0.449040034876853
LRDD	1.24311812268738	61.2787287000156	61.3609272710959	0.669049079225572
CTSD	0.892025198626937	29.6330923055736	30.8541906220262	0.678049159191079
IGF2	0.220297265361098	80.580322166594	80.606242802648	0.860206654839767
TH	0.364438172997294	30.2598502176302	29.523544210417	0.857944744131391
CDKN1C	0.406005813018178	51.8541365798101	51.7390924237974	0.525345204682528
APBB1	2.39878077262768	44.4871726843312	44.0678629455552	0.565210787801259
RRAS2	0.511896099840928	64.2252245988834	64.1399904998861	0.76202897902735
CALCA	0.319633210241334	5.85812292956776	1.43933097949798	0.277707409991926
KCNJ11	0.347489608867555	6.16700348891943	4.35942020066482	0.206257454036679
BDNF	0.184988007161541	12.511222326484	11.7945982031334	0.596267359944511
WT1	0.428699767617898	16.56848878696	15.6778901626433	0.558517360239315
TRAF6	1.38653646134331	10.7771742599916	12.4926379406443	0.270927202493547
CUGBP1	1.37194405853828	3.14279430204304	7.50044663206823	0.965065852395755
SSRP1	0.55230793403381	2.72413944875359	6.95221376079628	1.14766032276803
PRG2	0.458386618086955	43.6533844994075	43.210357454638	0.681416728943132
RCOR2	0.303715730425409	47.5600754965257	47.1085239772395	1.02693698249399
SF1	1.9276304805869	16.6590533686516	18.4225909822603	0.459249140442069
SYVN1	9.44813651273484	48.5161340632026	51.5256427830031	0.755182475441098
RELA	0.899495946051046	13.3182716470349	14.9952505891004	0.913304695934254
FOSL1	0.520692622744447	75.2291563519268	78.8360637183967	8.02878012843837
CPT1A	0.391339915767995	6.33471811730844	8.84969756419157	0.953104099787916
FGF19	0.327346459285531	67.9232591508926	67.7550258056445	1.34822221287958
FGF4	0.700210044328237	75.8864528400681	75.6169854878127	0.448558673375393
FGF3	0.472316029383544	19.4468585040273	18.6521869281142	0.367686296359118
PHOX2A	0.517215373283101	47.1708628126261	47.0586444307221	0.366263080791494
UCP2	7.85316905768562	82.0704821503536	84.805431175536	0.662106669045671
PAK1	0.396759003092988	4.3348505387677	7.62922451811549	1.59893569058407
PDGFD	4.09910909039607	54.9465609243775	56.3531223382781	0.802134236617847
BACE1	0.195054996626526	79.2781882724672	79.8131678316479	2.97439081776385
H2AFX	0.5374331453914	20.6792009152809	21.624852012486	0.381605723391109
THY1	8.044887211649	97.4105636381044	109.1588741644	9.75242897144699
HSPA8	1.46259171633858	39.6714473006536	40.8442981273651	0.720570829698494
SCN3B	0.385918202670545	26.8595710480122	26.3612989724846	0.784929460133209
ZNF202	0.441360845046471	44.398871470058	44.2729987551057	0.352192559806342
ETS1	9.55767148398543	84.5864428489134	101.436885664631	14.6475104823886
B3GAT1	0.570888520603551	12.1961004329238	11.1058077671839	0.336458188644299
CCND2	6.27143145557833	19.7246612139581	22.2795746029183	1.93926930632471
PTPN6	7.3236692252901	89.9291592956533	93.0083856061311	0.444794904281973
CDKN1B	5.54896178707336	6.01565992934883	9.79677922520913	0.484180973816411
PTPRO	1.18061048411536	5.60354124078657	4.21463944590653	0.197583766826745
AQP5	0.39150705827929	73.458613281967	73.0897655820701	0.837624564482674
SMARCD1	0.784819436097362	10.3062689617374	12.2833057419277	0.577160288112895
KRT18	0.245964116611455	25.4086325511421	26.1943128652887	1.07155640944982
IGFBP6	0.18394406423794	79.8634629460865	81.426559286119	5.79814648457738
SP1	4.1281343145356	4.02130667587334	8.89027488842356	0.362139124638812
TARBP2	0.365405271942921	52.7788525029301	52.7175352860083	0.653317826124376
HOXC8	0.298162048023307	62.2593383976012	62.2307788262447	1.40475916551717
CDK2	0.657461514360768	3.7542450717927	7.31936996750807	1.33342447364542
ERBB3	0.200816463586153	4.80927804139213	7.69918435210171	0.367648737600162
NAB2	0.342926948497152	72.1462752764973	72.005355723051	0.929701200798417
CAND1	0.815613488646582	2.97137441261623	7.24680316592163	1.50862346675168
MDM2	2.91069514124054	4.22507398751687	8.26435821193732	0.398019580488995
CCT2	0.710737858138636	2.10228826375716	7.76361715338776	4.71607118832167
MYF6	0.202870016209857	5.11015135513712	2.16333637154917	0.361151742115158
APAF1	3.98679794279901	41.7506544352198	43.453543692202	0.239196381522151
NR1H4	0.0996410757794843	2.95888252592316	0.716155834057466	0.135305804132762
ATP2A2	0.351355005988623	5.95158788708639	10.1540496632812	2.87116715472959
CABP1	0.28521657134403	25.9226615362773	25.4432954090629	0.661583707343737
M6PR	3.7866677099888	9.54045689769017	12.9179664216065	0.77166855948304
GRIN2B	0.569133364731451	7.58760834145399	6.16166736236402	0.2101902095814
SOX5	7.37963275920869	45.6844248491455	48.2714621609244	0.398173320350994
KRAS	0.940382484458778	3.81877901760811	6.56992798699649	0.339278093439823
VDR	0.357579634572754	83.1560005175799	90.962016072862	11.4988681844893
RARG	0.252190022869887	11.2233276133137	12.8217674920069	0.513971289184079
ITGA5	2.39826353195457	61.5025461711955	65.3453076590711	7.89761441384596
DDIT3	0.203490632412765	68.0278187923452	68.1718849106358	1.44326446979985
CDK4	0.674700733145833	9.59365471379609	12.2402068162688	1.43645245571512
KITLG	0.497880723784405	2.65250154220697	5.2309810560905	0.47451079544451
NR2C1	2.51507621356937	1.12513506999997	5.58661962917185	1.05303508716191
CRY1	0.170607815739184	9.08835316734508	10.4569945318466	3.21115484764101
CMKLR1	4.85395394663397	54.4980459435343	55.6234798204948	1.60378587525114
HRK	0.812042625563487	64.2772723438307	63.9983955582398	0.544488340798359
NOS1	0.24975426899199	20.0541278404554	19.0917840962698	6.07784099849253
DIABLO	0.388719050909164	2.40746579270616	6.68531284984265	2.21645106186685
SCARB1	3.00228365980127	52.0348302218397	52.4518992096612	0.561886658680526
BRCA2	0.737916225570323	6.45427037580676	7.57942089900246	0.289844475041306
CCNA1	0.23456925184829	9.64522415021233	6.85354330350469	5.91791793337642
RB1	10.4554022835836	2.25152473924742	12.1753114842371	2.03891495006327
KLF5	0.263085777462432	34.3924056619959	35.300847998348	0.965247843404193
GAS6	0.262964650356068	21.3308245573567	22.3996124662641	2.28853380387227
LATS2	0.329982217283908	60.8086697551906	60.9690196974787	0.676442340700484
CDX2	0.449212268184032	37.4069925722043	36.8916098150398	0.781191847995612
FLT1	0.53035732398002	13.3633441350938	14.5431007276725	0.707981026406864
SLC7A1	0.22962083100857	9.08955602061057	11.3683318995549	1.1363336957991
TPT1	2.96477226900939	5.50356520245866	8.74942842297575	0.377490736737936
ATP7B	0.267262142133247	7.26515023806737	5.38276299114074	0.564129781930578
EDNRB	6.88620747801552	59.520140911634	62.378929757629	1.36820103990422
POU4F1	1.4772945265014	75.4355188226056	75.199008904625	0.65677692272801
IRS2	0.556745993530216	59.3445731522116	59.3412900010423	0.830357854924676
MMP14	0.403508046928387	15.5376128286652	18.6110306148304	7.36148062057284
SIP1	0.20841679231988	41.8371539271686	41.8316300710536	0.301160549774976
MGAT2	0.910136241640876	10.3251576970588	11.3609185835098	0.542412491278445
HSPA2	0.197272965249477	37.8731539061613	40.7791955156841	8.58166630130221
PSEN1	0.714426551720363	5.60005708961993	9.28085546712709	1.46395575615979
FOS	0.518530098597709	6.32248827866166	9.6042936068747	0.607241274175203
TSHR	0.679309967462049	3.62138041117395	1.47238879864376	0.204795167149835
CHGA	0.298110219047881	19.1443400303687	18.6152502795615	0.396633183642721
BDKRB2	0.192656289247261	79.2272421391175	84.4127439646034	9.49347696383864
RCOR1	0.659211704390448	2.2534502827064	11.7919694203227	10.3107306843986
MTA1	0.30659743531492	13.8302586087654	15.1460403574406	0.520143264612823
TEP1	2.80895602576656	80.8860610238316	81.3412898593508	0.324456569924891
NRL	0.801896314727798	60.5108373848312	60.1094827452367	0.722992571243413
ADCY4	0.951423379634665	53.6401949668238	53.5084657092539	0.374141266371656
NFKBIA	2.42244463816522	4.16424308515565	9.45902983616548	1.73751373091981
FOXA1	0.959885289727157	8.83081529966329	10.6999486564173	0.184736241571609
BMP4	1.3450673129761	43.1025946273577	43.1347046515653	0.185154129287731
GCH1	7.60676277417991	42.6095660412885	45.1285674910176	0.206185516676665
DIO2	3.62982948575781	67.6304483431085	68.7647414877143	0.161444653339031
FBLN5	6.3387560667516	73.9150455406916	76.7529146937242	0.918357592578459
GSC	0.327282948565508	62.2541841368537	62.0759167355003	0.826382563209596
TCL1A	5.35954769834441	6.31464796103588	0.691963062277779	0.170367183350374
RAGE	0.135485654781912	43.6930364474765	43.9436033518081	1.81475467588055
CKB	0.127564783859371	19.5431793861313	21.1800570820663	3.47549155946823
KLF13	0.704346889709853	17.8615866503973	19.0218442417044	0.647769157608565
THBS1	3.93819740265683	16.4229541323431	20.4086152863543	8.34881243650122
B2M	8.40078922023996	13.6800703231295	18.5419972348763	0.671183902183557
TMOD3	0.756282997093428	12.4543395981852	14.1124229546966	0.383976962225401
LIPC	0.21824407148716	6.07560995999309	5.04589113721317	0.49690978054776
TPM1	1.52293316867661	10.5585389616109	14.2121466257532	7.01189474133812
RAB11A	0.631673342982811	30.1685564048634	31.1100054990054	0.346041163103038
CRABP1	0.274854284842676	52.3326480907039	52.2993689644357	0.842051353199519
ISG20	8.34510661332439	63.0245494451253	66.9983796312964	0.842729946067141
IQGAP1	1.17886547825564	9.88606023212465	12.8297900743655	0.755963277514776
IGF1R	0.351508049759014	9.74217121560824	13.1401411233277	6.87482049350021
BMF	4.14397159054673	60.2318649702857	60.4440644195624	0.541391699160199
ONECUT1	0.492565266465422	79.7038027246426	79.4369818372474	0.707605454041061
RORA	1.86266610550364	22.8275071160478	23.7742022006836	0.236052134834198
HCN4	0.427597500632703	53.8546037552322	53.5354039975947	0.544734851258439
CYP1A1	0.158372224444386	4.4767481595856	1.46824576568012	0.237878260830728
COX5A	0.955350560352874	18.2565240225299	19.897182348805	0.471842261076061
NTRK3	6.59913557408956	11.5354992983193	9.03995857815629	0.222425024285653
ANPEP	0.366886248856273	62.7080648417545	63.6120815372021	2.81100995476723
PCSK6	0.225962765776325	66.8594314475704	67.8006576014421	3.75549950127278
SULT1A1	0.512074216078861	44.9487575470582	45.0069777112346	0.297982430633247
SCNN1B	0.62616808224737	67.5137678623503	67.3068889420108	0.234270463518261
PLK1	0.727283835964765	9.59202507858495	11.7503776483621	0.683991485282326
IL4R	6.03666936329726	15.4790829861615	18.5996024783375	1.07702365699886
LAT	5.50725235187522	38.988713994279	39.1262216672532	0.745745267730425
MAZ	0.534632917093706	12.2911218402955	13.6761813427239	0.719066737860521
ZNF267	6.05235800692107	2.53066621206414	14.1309110875263	9.34777877524316
RBL2	5.44139619376573	3.53343588915492	8.27392991534895	0.977734421771827
MMP2	1.44975196975352	102.935041507803	106.81606624021	8.45904691433082
MT1A	0.587394363130563	75.6863560695007	78.7203561636362	6.7725206569998
CETP	2.14882131521063	6.25168253206556	3.97418849151244	0.203365287443661
CX3CL1	0.794098739911883	64.1677461665926	64.1496042831949	0.259416304444937
CKLF	7.68754462133059	2.3143056901691	9.31270606860085	1.93043725200855
CES2	0.277299426949454	63.2298954189196	63.3968589738935	0.396883560287176
CDH1	0.17429087033777	7.12876853512812	10.7088397917339	3.36209376577863
IRF8	7.51193737212311	82.7033157008742	85.9185146163867	0.811926098839927
FOXF1	0.676397070295268	60.5037865027798	60.3292086336239	0.410857549871396
MC1R	0.359710786134262	83.364643032009	83.2184818167841	2.1764517300397
CLCN7	0.63988789448998	61.2118837180334	61.3977839529632	0.64151369260984
IGFALS	0.64924105738114	15.2286082421239	14.0837412299844	0.379296797245167
PKD1	0.367272876787931	54.7599053118833	54.7896123588052	0.555199913614406
GRIN2A	0.367474259636826	6.52104295396775	4.55014241416486	0.289048280403076
SOCS1	3.08063568704976	84.8375835857834	85.2398874647764	0.347067934673602
MYH11	5.0753307034008	56.6795147596301	58.2910926132633	0.226137130173425
PRSS8	0.200168320278717	44.9034422634779	45.4544801781824	0.873184998453707
PYCARD	1.192457694933	15.1055569112564	16.3661639232219	0.399935900977816
COX4NB	0.255986623134073	26.173722456663	26.6971384853712	0.701874710404813
CYBA	7.99934471144878	56.8239281029769	59.956193079957	0.978436972905954
APRT	0.442242819665634	66.2257065010934	66.1330840948902	0.457852699223916
ALOX12	0.444358444167356	56.5872789476413	56.1808629481163	0.387989693917028
SLC2A4	0.275878548366032	20.7320858371371	20.0363951085001	0.461445360571291
CD68	7.48344716744134	97.4845291484206	100.616635043889	0.73373891129197
SHBG	0.295139226383305	7.32561455191549	5.08167698633807	0.471449001321323
MAP2K4	0.556977783680043	6.14199671876093	8.40933487382382	1.37056135898558
TRAF4	0.359519156849634	79.1310963355385	79.2179206604988	0.62497091213281
ERBB2	0.319020673057252	26.775886309435	27.551397888246	0.34189068198072
IGFBP4	0.573480909479423	65.0294141808914	65.640695143204	1.21521016636976
MAPT	0.270157697274464	7.16479074174838	5.48083598737031	0.346352153487242
ITGB3	1.72868779198493	81.5788023273078	88.9054996041363	10.9162864278249
ABCC3	1.44131642786723	64.9478030139452	64.9358513057428	0.381855758949357
HLF	5.50682149806869	54.3509322994663	55.3162675016133	0.140502478248826
TBX2	0.392000650438449	60.2594711059701	60.1151535259333	0.636660659797821
ACE	0.525898926343454	62.9976856651119	62.7391818796564	0.736977561413475
PRKCA	12.6114974934433	91.2435252049831	111.449850287361	13.3305418962086
KCNJ2	0.226281774437612	53.2223540159544	53.0909646706644	0.507265302930751
SOX9	0.32660073643027	81.9207179316235	82.0142955439849	1.54791211487272
SSTR2	0.641202109730179	18.6432798198183	17.8876239181592	0.373438125838977
SLC9A3R1	0.73194010791761	41.7552022614495	42.577988921813	0.438448680430895
AANAT	0.267558143857344	6.53237807722714	4.4617819775529	0.414526568577195
GAA	0.268644551151032	61.5717501112217	61.8497041402028	0.915729972447378
ATP2A3	6.40308550301475	86.9151259910275	89.3946505677671	0.96395581913746
ALOX15	0.360206129704497	49.4188260057057	49.166067981459	1.82918756616893
CLDN7	3.64969157462564	7.16810512311166	10.7636824014151	0.134528452687811
TP53	5.94037905974486	5.7994573148057	10.0255099122803	0.404227317278529
VAMP2	7.06113170562374	11.1803800523869	14.4082646456212	0.673956851348627
AURKB	0.994734441227603	63.2529363808716	63.6172500266594	0.513114973123022
PEMT	0.282513102025803	67.8402944417241	68.0224358206081	0.922069878917075
SREBF1	0.270732227906354	84.8667639286438	84.8286508460617	0.406713500426833
ALDOC	0.808044993548029	81.1753144855564	81.019830617856	0.745397918045024
SLC6A4	0.274511105168073	9.40562625034291	8.12934028343963	0.1823546591233
NEUROD2	0.368378606114975	15.8392997024196	15.0445958768056	0.498666641136415
NR1D1	0.448979962825398	68.7384476148965	68.5967293413523	0.38024363986936
HAP1	0.191360515714238	63.5404727931024	63.4360624189988	1.19008325934497
JUP	0.247239035642915	35.6493920638461	37.2014179863001	3.15240530877168
ACLY	0.85196743463909	3.91643647654468	9.12276724794123	4.92880778777595
STAT3	1.26708862427874	10.9016204482934	13.7398227932528	0.814110832919526
BRCA1	0.369731790422096	3.98603149042697	5.80071332595098	0.324401711436218
SOST	0.551487515030235	60.8985836586427	60.5517962598252	0.675531989982888
PYY	0.504484550817886	60.7665552206228	60.6842428608319	0.5375801779221
GFAP	0.336000274590551	12.2709002518208	11.1362798065959	0.575842382440814
HOXB1	0.402403097142628	9.65716611113323	8.59252231844067	0.347225590893095
HOXB2	0.52920518535644	55.2959690734076	55.2592455334775	0.936122936102752
HOXB4	0.482554108619652	55.9742860406904	55.9891561776538	0.696871731431169
HOXB7	0.207492184915407	41.8958000605381	41.8098976097889	1.02471263678389
HOXB8	0.312673650320588	47.0230145107117	46.795629510196	0.762227212784097
GIP	0.253622552769159	4.72431925579242	2.22896538651216	0.222795211242728
DLX3	0.220018674227679	64.3362859428801	64.1423021909619	1.29337204231706
COL1A1	0.48721843669879	104.85122687507	108.717572690621	9.27748708474051
TRIM25	0.560767727948198	24.1100480930212	24.8975951891327	0.395682013789609
CD79B	5.38067457147269	8.07103149337081	4.47105807646172	0.357920477630142
SCN4A	0.32416329133529	13.1553441351077	12.2627902076384	0.573594433038513
APOH	0.182923451367401	4.43108379469814	3.36016405038294	0.379202285809033
ACOX1	0.615435302542535	4.88123633643701	7.69536492216977	0.355377337571582
CYGB	0.427574681229502	53.1877779578804	53.1329218130533	1.03680153349316
SFRS2	2.33706306766222	5.82091678505464	9.48050798794721	0.738039007386576
SOCS3	0.2335226232325	53.5676540283626	54.9026585189293	4.2309235518972
NPTX1	0.298119367907964	45.0070882366408	44.4920819306815	0.716118937467102
ACTG1	1.02477034839322	35.4086206589259	36.8929650744426	0.824587527907197
STRA13	0.663410962693732	21.6214831677403	22.2734632085632	0.333910807505356
FASN	0.201078681717885	61.8369312266117	62.1732035267083	0.692171226391083
TYMS	0.639540008922852	35.794671235735	36.2570851866035	0.334870411671175
ADCYAP1	0.362525804832875	49.0912191720147	48.8079130913045	1.56310803176439
GNAL	2.71214657050423	59.0310833393625	59.587221104607	0.245060393564882
PMAIP1	2.34920017228833	4.86817560262393	7.728706561526	0.358764758993677
SERPINB5	0.18061467392444	28.1372644197702	30.5540644974004	7.44274195274494
NFATC1	9.91800409963458	71.6990750236071	75.9698466770928	1.02810076181824
LAMA1	0.2992995827081	9.62621970233133	6.74235793589705	6.08930262417998
MC2R	0.197955220956831	15.1310242807113	14.7620319926361	1.01521679474957
DSC3	0.362184402582139	24.8954826063246	28.1607124520058	9.37327919108225
IER3IP1	0.664294737826162	4.89579285666518	7.9214294236166	0.969100551892537
SMAD7	0.434515590285833	68.5057299993329	68.3251845785503	1.02058653347928
TCF4	10.3170684099921	20.7541100073232	24.7405505206869	0.608399283141865
RAX	0.545187167754601	54.7754372475943	54.347508443432	0.728788467996764
BCL2	5.1850632903686	64.5120539585044	66.1881585971385	0.505885886993527
CD226	4.12455493103869	19.7405774602422	19.517866378264	0.704139638537787
FBXO15	0.476963069191378	5.12416517149635	3.88480207107026	0.196808625686081
MBP	3.12335312485582	59.9299509584628	60.3560244799719	0.371136753171311
BSG	0.335362243537248	36.6932952517575	37.5583538782258	1.50364553725376
HCN2	0.465452421605986	45.5169055746865	45.277531641725	0.446648826651513
PTBP1	0.862245347304527	13.2412110487371	15.635282294926	0.702212948735545
CFD	0.755106354732401	64.8206408299413	64.820556044416	0.268412446737741
KISS1R	0.47265090527487	71.5994568671438	71.303147026163	0.544865390063222
GPX4	4.83686447783289	11.5633279718485	14.7600725803208	0.422692864523712
GADD45B	0.755372120200461	81.5156522011345	81.6204955461019	0.354284526802478
EBI3	4.32374862326499	14.1422457799027	13.1634081802423	0.351504441419256
ICAM1	10.227942337364	65.5602178443747	80.8472324549711	13.9155190610248
SMARCA4	0.745809000191726	5.54791329389781	8.4397922296991	0.470105242394081
LDLR	0.215657396094885	12.7428607873666	19.9899566651624	13.3084787380616
CNN1	0.272769339625865	62.9911242554189	62.7784449197291	1.76831876523482
JUNB	0.354552962863726	11.9847499497535	14.2471186709393	1.36083404431781
CALR	0.624874623841378	26.5715945590516	28.239001531231	1.14057423348323
SLC5A5	0.263987239535232	8.57586533565972	6.99539558997662	0.434828916282638
CCNE1	0.329470898913979	67.169693258326	67.0493552741836	0.884100031892003
USF2	1.82936777388636	28.642453545972	29.543529210725	0.353875927926753
HAMP	0.725190395009772	11.8612009634284	10.0662540483075	0.3509204446145
CAPNS1	0.906744498589087	24.7791296537482	26.0475491384346	0.397932851622693
MRPS12	0.231507807461037	26.2154076113724	27.0552420543096	1.22700733013255
CIC	0.530706963787433	57.5707341034253	57.5428896833064	0.533278836586802
BCL3	1.75719160308386	93.8691162778714	93.818713630529	0.447257323777854
RELB	2.60165935888657	85.6137708742711	85.9637949849991	0.412234020151534
FOSB	0.239633327820156	37.5823837952337	38.1231615030684	0.511272402574442
FOXA3	0.48228011921408	33.0433356452196	32.561335543884	0.667913420686557
HIF3A	0.412641816694103	16.7085698228525	15.871149334348	0.517367772895233
FCGRT	2.92772094062035	73.2269951239908	73.5052518339633	0.514946635048699
ATF5	1.11617465619365	76.0772517726999	75.8285476652474	0.813087902441089
NR1H2	1.73915118077536	6.61622262224976	9.02514376968415	0.436223906709453
TBXA2R	0.776706936500671	19.475381048249	18.5974645922395	0.674932017832486
SEMA6B	0.383270530519214	69.3032844193124	69.2612602992112	1.60744546383505
TICAM1	0.840256880799981	58.2178637858244	58.0879651880309	0.5723229111444
INSR	0.265177495949811	8.69079778837452	10.4832752443294	1.77901711246995
FCER2	4.85228472811946	7.82665116418553	4.40256616289626	0.338657872537116
DNMT1	7.82993752257704	4.31670053399659	10.7880281539295	0.667112539485091
DNASE2	0.642301161796289	7.13292771641113	9.63128223549736	0.746976497064656
KLF1	0.6711498536018	43.503747442294	43.0562968224611	0.623668663776158
DNAJB1	0.324648632849876	3.62285888413692	8.11816250325347	0.655259322276098
INSL3	0.807467422251808	7.13471580363846	4.86486692161185	0.307782295752507
JAK3	5.96035997348307	78.5007309160477	80.7749973205909	1.52861297884122
JUND	0.445730786604789	17.3740989917943	18.6286553937017	0.552502509189919
COMP	0.297556756773446	52.2385093186128	52.1494257135249	0.91933859634587
CEBPA	0.341065137825982	15.7125829495783	16.5189062891902	0.336018302839137
AKT2	0.824783011813074	11.9433349381139	13.7732321934995	0.559299490917007
TGFB1	2.65060108691519	19.0703511361705	23.2632814556667	7.87838149007753
SIX5	0.45544751187468	73.4317844112119	73.1669110341555	1.11341219079669
BBC3	0.527365017655442	76.6912861114901	76.4329307334295	0.764481817518895
RRAS	1.73369059708607	22.4698595985146	23.9333522142128	2.63605858112774
TNNI3	0.502947010102062	26.6994381817228	26.2573166492308	0.541193459649895
IL11	0.32612471360063	57.8244162758661	57.4983435968034	3.60312244296399
PEG3	5.72508857918763	7.97282302735886	4.43285752052378	0.171587348847762
OXT	0.558179528049702	66.7304841256128	66.4016495674116	0.77154344201671
PRNP	0.539240533209446	41.8142186965012	46.3603958534512	14.0950435281771
PLCB1	0.302466865480258	47.1945547207647	50.4889241619129	6.96190989900428
PCSK2	0.269015335339876	7.0917644076338	5.4821658384552	0.285511508729438
HCK	5.81757059929247	58.3849697103859	59.6678524542196	0.842527088025123
DNMT3B	0.440311010118532	63.2659998659253	66.3239953231009	7.52267065067474
PLCG1	1.09431164469799	7.84684410261286	10.1610866454003	0.646120341399138
MYBL2	5.79978238581777	21.7276396267259	24.2426961903455	0.393432620433527
MMP9	6.65289318111837	30.407439672142	31.2199719314762	7.85585822416608
CD40	4.65157959819667	58.9620627122384	60.1773208361511	0.75395331381416
CEBPB	0.623985249797586	21.181494881903	24.2108804738908	7.76673470984246
PTPN1	4.26843297490174	10.0146448093338	13.0419389029789	0.855010601362631
TFAP2C	0.123107598220727	8.79943669206065	13.5495305954641	9.22562251382291
GNAS	0.933783627313914	25.2278874824245	26.2294833793368	0.547494334929938
ADRA1D	0.356358001491225	41.6700251931519	41.3716643399229	1.10270896340687
PCNA	0.925878024196506	2.31574707940207	6.7419216242608	0.583924701281517
PAK7	0.190489610396656	9.6547163536627	8.62208884658573	0.742229549413918
JAG1	0.270601193412499	55.3480038331263	58.7746633486133	10.1885278816672
OVOL2	0.200073790030103	65.7501036712636	65.6470424841115	0.823825042144879
THBD	0.32286257733329	76.4816891441857	80.1744042220038	7.53550440102576
E2F1	0.390451454029539	78.597770828273	78.4205763699386	0.486822788647252
RBL1	3.57836485749807	1.92235491183037	6.40756546659785	0.363983072204478
MAFB	0.255175109788667	31.6327106746775	32.1950845124295	0.831722913706328
ADA	4.42139092804047	61.6378499712267	63.289728354692	0.442488094212069
SDC4	0.360689749384667	21.8577578672432	27.6315830417552	12.9351680396948
B4GALT5	0.299625738805708	8.79020597619222	11.3693877810009	0.748509214825393
CYP24A1	7.1660335871522	89.3143406357437	101.591150064409	9.48400545349094
BMP7	0.110818079577011	21.6397806610053	22.4920670484289	0.804788590733289
GABPA	8.15841002837298	8.74609335926505	13.2984772390262	0.33217312643136
IFNGR2	1.59560089233826	6.05699400975929	9.36605936348909	0.842536656331788
SIM2	1.05524143798953	63.5755163788187	63.4776681346962	0.230439743120088
ETS2	0.275055024822578	10.9991402157194	15.0224316975878	7.67001574637043
FAM3B	5.10991236575037	59.5903904028968	60.8688309441934	0.112206149937532
CRYAA	0.545228999230727	27.7178739471772	26.9855763076265	0.768742872259552
APP	0.434462898626628	21.1790225952056	25.6415061791554	11.7652987996161
ADAMTS1	0.133381181301001	62.2077554877034	62.8126463818364	2.09619793862564
CCT8	0.517069114911328	33.9819802917095	34.3822640424771	0.324596699637111
HMGN1	1.07726796591594	40.652328006269	40.0595252822671	0.644605757011482
TFF3	0.647134527653662	17.8378162319909	17.0181884454644	0.342442056530065
TFF2	0.442738532666642	25.6298642180725	25.1463450556514	0.554906058163236
CBS	0.327967404525419	72.2860457826009	72.1694013819966	0.444481690001387
SLC19A1	0.373375624691424	58.2141723965281	58.0875582996367	1.12744891225739
USP18	0.353366143502407	86.1998534527698	86.0427046483299	0.939617478866559
MIF	0.3543663519653	33.8830791662685	34.7350855188802	1.57865675809073
DRG1	1.43210691573163	1.94449076585271	6.51824958326903	1.69385803005067
TIMP3	2.42197777881646	110.704930159634	120.413683543259	15.025359269991
HMOX1	4.54692539683371	78.1591715161965	78.8583424129177	0.488249495128114
APOBEC3G	5.86571600177436	83.4521920024857	85.4752182138482	0.90716784479267
ADSL	0.787992258085248	9.39628158309575	11.1949603942001	0.715782926681983
SREBF2	0.663613261304763	17.3984267484948	18.5992486421655	0.383316684435313
BIK	0.303984634744728	47.2273673594647	47.2001732382592	0.935993602339882
PPARA	0.424040490086828	52.0909667911771	52.3173557609184	0.570548985602656
MOV10L1	0.236037020067898	7.21422316304604	6.13404382136694	0.559636542403329
SLC25A1	0.367291202256745	14.083708130047	15.4938989687755	1.0424648762668
OSM	0.435276698812245	46.452990557997	47.2402338015006	6.44283997475077
PDGFB	0.185177948060515	62.967544130617	65.0919613072845	6.12005164096079
CERK	7.42344063282656	37.8034834004573	40.2367660810239	0.494407200347908
MLC1	0.490331145899757	18.7018061086606	17.8117748100685	0.453948745685492
GK	1.91583470512125	21.1220471538662	22.1947185496544	0.417714697834961
MAOA	0.142324298312728	54.3243302762239	54.5037207078025	0.906582525554414
AR	0.863327887023343	25.0513948826119	24.5178844977537	0.318089718033899
EDA	0.378653807441366	24.484723527132	24.0086920777472	0.659605634665305
PGK1	0.728672791223024	101.879777197929	102.230323977559	1.10263709682869
RPL10	0.44879732997496	5.66999392774296	2.48681278824278	0.170353258613658
NR0B1	0.247903859609649	7.42153979793715	6.24199771749104	0.293498899793451
DMD	0.57441722318975	51.0934746053876	50.9341071842566	0.237437824246125
ELK1	0.523839024324384	87.1381559939622	87.0896710664316	0.806593083809152
RPSA	0.55322387074638	5.12095101462407	1.5019822499364	0.131544637526521
ESX1	0.212982223197927	8.42022996626955	7.4098352938517	0.610315902522887
TSC22D3	6.06330997758997	16.8741938693787	19.1402832617081	0.269365986268667
ELF4	0.885461023547943	2.42906548968121	7.54263374201859	4.11360251170008
GPC3	8.59664668418396	65.0889516166658	69.4816705799461	0.248117724354511
SOX3	0.75462447663662	81.0471458981241	81.0714722057911	0.71732218272991
L1CAM	0.564042798222231	57.1368889971424	56.8899268474627	1.60732085742531
IRAK1	0.322253481620478	68.3223598518867	68.4662595124513	0.920826626905589
G6PD	0.362903799508101	16.2777007200719	17.6386696786688	0.687788990960908
ADRB3	0.247494370435359	5.42592150978802	1.91344609638346	0.257109489442836
WNT7B	0.124119871138621	64.6419157965214	66.5137288037792	5.3771859391242
