# Supplementary material for: Preferential Activation of the Hedgehog Pathway by Epigenetic Modulations in HPV Negative HNSCC Identified with Meta-Pathway Analysis
Source: PLoS One. 2013 Nov 4;8(11):e78127. doi: 10.1371/journal.pone.0078127 (PMC3817178; doi:10.1371/journal.pone.0078127)
Supplement: Methods S1 — R code. ZIP archive containing R code used to for the analysis in this manuscript. The README file in the archive describes each of the files contained therein. To fully reproduce the results, the scripts should be run in the following order (1) Preprocessing.R, (2) RunMEGAPSReplicateThreshold.R, and (3) Postprocessing.R. Note that the CoGAPS analysis and associated gene set statistics are stochastic algorithms, so results may differ slightly from values reported here though qualitative results will remain unchanged. (ZIP) [file pone.0078127.s009.zip › CodeArchive_S1/GAPS/ExprsTRUE.MethFALSE/NormalTRUE.HPVPosTRUE.HPVNegTRUE/nP4.nIter50000000.SigE0.10/Pmean.0.4065580522.txt]

"1"	"4"	"11"	"14"	"15"	"16"	"18"	"22"	"25"	"30"	"31"	"37"	"50"	"2"	"3"	"5"	"6"	"7"	"8"	"9"	"10"	"12"	"13"	"17"	"19"	"20"	"21"	"23"	"24"	"26"	"28"	"29"	"32"	"34"	"36"	"39"	"40"	"42"	"43"	"44"	"45"	"46"	"48"	"49"	"114"	"115"	"116"	"117"	"101"	"102"	"103"	"104"	"105"	"106"	"107"	"108"	"118"	"109"	"110"	"111"	"112"	"113"	"119"	"120"	"121"	"122"	"123"	"124"	"125"
"p1"	0.0167826924714195	0.0210114902565176	7.58705954459154e-06	0.0189325520701325	0.0219447398198314	0.00955018578930655	2.97873636983763e-06	0.0134988578466648	3.69527191062476e-05	0.01456113757682	0.0148004227022371	0.000306580182386082	0.040253587747566	2.05218256031494e-05	1.79890755669221e-06	0.0103424058087616	0.014564498241569	0.0039034416353505	0.00108251040896763	0.00514706238424345	2.24773254987453e-05	0.000370714823364748	0.0246349758300142	0.0137959842000113	0.0225916833272253	4.95118706802437e-06	0.00751588046843769	0.000317533571594426	0.00808918320956242	1.12800268495354e-05	7.61522359500412e-06	5.86506840481394e-06	0.0125618584368206	1.08191081621936e-05	2.35607059382578e-05	0.000470093485285078	8.58872928506659e-06	6.82643404075243e-06	0.00809274970148046	2.16406681236002e-05	0.0118083233850869	1.3331258180331e-05	1.19054089978477e-05	0.00449108969747003	2.54336040999361e-05	1.39604111998877e-05	2.45465958372458e-05	0.0599147670907385	0.0526957310495778	0.0137943625328979	0.0280300082033177	0.0505092375417842	0.0540900516217699	0.0333150274244525	0.000122828839879129	0.035477515047806	0.0333322025530781	0.023926111420704	0.0293951802643872	0.0297509500466989	0.0335111856786855	0.0297251334228246	0.0547941156204934	0.0375832806245344	0.00061116355992144	0.0308261402576307	0.0203604650622539	0.000251771539714214	0.0262778945152622
"p2"	0.013396737977451	0.0133627728959662	0.0158892468931374	0.0147453723772641	0.0137697560218894	0.0134023917132165	0.0142289327669527	0.0154796516933075	0.0161166927879208	0.0125096337453491	0.0142990733523334	0.0152300089601587	0.0124350090317782	0.0156208426402795	0.0144290418466243	0.0128611406966226	0.0129237299111416	0.0152961148640799	0.013560606879634	0.0138424077469154	0.0155217861950665	0.0153513933041796	0.0155067303536646	0.0145737846421008	0.0130616963443427	0.0148905564497208	0.0131765308856094	0.0133503063821744	0.0135660708130223	0.0130630385373835	0.0135304489182627	0.0156775582533001	0.0152982038563184	0.0160599998524352	0.0158453839666649	0.015071719294664	0.0149627416885458	0.0153406157817918	0.0134460732015796	0.016292176897735	0.0129477363683828	0.0130138487823365	0.013109886176395	0.015420286625666	0.0157289001805477	0.0168040025884382	0.0157646691052305	0.0132073699307585	0.0130809179419475	0.0140945701439474	0.0146545370687295	0.0135390444663159	0.0132085224095124	0.0132582194783895	0.0140931194433413	0.0140806778170919	0.0148138864146144	0.0151106827130935	0.0153597483355478	0.0156833468475169	0.0151275779320507	0.0150279837286999	0.0136993462348805	0.0150360710136237	0.0166467400595229	0.0151746357849152	0.0135893768884049	0.0158871796137951	0.0158511354857193
"p3"	0.0147837201064316	0.0149631331772496	0.0141832401585926	0.0143185872907471	0.0146186045018894	0.0152466938221814	0.0145015350611021	0.0142435770810825	0.0142452700100609	0.0151672766901318	0.0145444764557256	0.0144448746859026	0.0148749711037541	0.0140749288141882	0.014521640527608	0.0150764950043731	0.0149271769342593	0.0142326069374468	0.0150721388853696	0.0148368037902514	0.0144043100558395	0.0142486060667479	0.0137827748277086	0.0145499077652599	0.0150410124112754	0.0143149128186823	0.0149328886658948	0.0149468122789489	0.0147828378588227	0.015108369319441	0.014789380396099	0.0140735126853423	0.0141846802539834	0.0139266063429707	0.0143502803923674	0.0144546212999317	0.0145146211105167	0.0141939659205197	0.0148645234880818	0.0138476034844645	0.0150823139933296	0.0150740629491571	0.0148098143024595	0.0142289327726894	0.0142635741259672	0.0136805276448733	0.0141460061651565	0.0143511033267025	0.0145830956524704	0.0149279415792101	0.0143889314195386	0.0144613999797922	0.014701017048295	0.0150530371386112	0.0149048933919879	0.0146713341262744	0.0143438289746543	0.0142833146879576	0.0139511995259193	0.0140827653372172	0.0141454019978495	0.0144495398985542	0.0144818250260023	0.014130797589197	0.0136219426113394	0.0143045461488228	0.0147632607411802	0.0141209145640928	0.0138026987994527
"p4"	0.0290041975711315	0.0144615768829869	0.0248886953993594	0.00995671311884742	0.0234372904734604	0.0196901781881903	0.0138797159021935	0.00450347355888792	0.000166298087265313	0.0236518029679524	0.0240759640949366	0.00298512645921183	0.00960271983355685	0.0269964031474357	0.0298534530508281	0.0319905879264951	0.0321161763873146	0.0148866079416942	0.0134975842840486	0.0288556609733715	0.0161905776865319	0.0203143163762006	0.00105755958805286	0.033592586193906	0.0428820419802874	0.019039750003925	0.0330356915928571	0.0247769569855019	1.6093917451328e-05	0.0362291681606747	0.0304182405891716	0.0189279347611172	0.0232886494009714	0.00740394999924376	0.0215889083102687	0.0279633468240322	0.0288270519446392	0.0384486647482642	0.0227198507835549	0.0303810805729024	0.0336281196556851	0.0411108266372009	0.0278408293523801	0.0283434324622999	0.000367964058948995	1.13108768740419e-05	1.91589265575515e-05	9.04019489127154e-06	1.10075376312454e-05	3.65075368002205e-05	8.39913618379412e-06	7.59757515281876e-06	0.00013503402834661	0.00059062049470859	7.49549170118769e-05	1.20894760410781e-05	1.03373532176086e-05	1.83836356715435e-05	1.26251463946624e-05	7.15554230019056e-06	8.17374967115567e-06	1.50168596444766e-05	1.08601116752485e-05	9.64289025033795e-06	0.000204716229600277	1.04730852745102e-05	0.011849872770847	2.61966917118401e-05	7.00639830480721e-06
