# Supplementary material for: Preferential Activation of the Hedgehog Pathway by Epigenetic Modulations in HPV Negative HNSCC Identified with Meta-Pathway Analysis
Source: PLoS One. 2013 Nov 4;8(11):e78127. doi: 10.1371/journal.pone.0078127 (PMC3817178; doi:10.1371/journal.pone.0078127)
Supplement: Methods S1 — R code. ZIP archive containing R code used to for the analysis in this manuscript. The README file in the archive describes each of the files contained therein. To fully reproduce the results, the scripts should be run in the following order (1) Preprocessing.R, (2) RunMEGAPSReplicateThreshold.R, and (3) Postprocessing.R. Note that the CoGAPS analysis and associated gene set statistics are stochastic algorithms, so results may differ slightly from values reported here though qualitative results will remain unchanged. (ZIP) [file pone.0078127.s009.zip › CodeArchive_S1/GAPS/ExprsTRUE.MethFALSE/NormalTRUE.HPVPosTRUE.HPVNegTRUE/nP4.nIter50000000.SigE0.10/PResults0.4065580522.Diagnostics.txt]

Diagnostics for P created at Mon Jun 11 21:09:19 2012


number of genes: 892
number of samples: 69
number of patterns: 4
number of burn in steps: 1e+08

Initial chi^2: 6.1548e+06

Iter	Burn In	T	chi^2	number of atoms
0	1	2e-08	6.1548e+06	1
1000000	1	0.02	93923.8	158
2000000	1	0.04	68994.6	155
3000000	1	0.06	60150.6	161
4000000	1	0.08	53751.9	161
5000000	1	0.1	47543.6	156
6000000	1	0.12	44846	167
7000000	1	0.14	42225.8	175
8000000	1	0.16	41364.7	175
9000000	1	0.18	40889.2	170
10000000	1	0.2	39379.1	170
11000000	1	0.22	39149.2	160
12000000	1	0.24	38322.7	175
13000000	1	0.26	38268	188
14000000	1	0.28	37685.8	187
15000000	1	0.3	37345.9	180
16000000	1	0.32	36626.3	175
17000000	1	0.34	36718.4	191
18000000	1	0.36	36549.3	184
19000000	1	0.38	36341.5	175
20000000	1	0.4	36102.3	173
21000000	1	0.42	36050.1	191
22000000	1	0.44	35662.6	189
23000000	1	0.46	35080.9	198
24000000	1	0.48	32326.7	218
25000000	1	0.5	32151.4	216
26000000	1	0.52	31956.1	219
27000000	1	0.54	31758.6	216
28000000	1	0.56	31619	215
29000000	1	0.58	31162.3	243
30000000	1	0.6	30068.6	239
31000000	1	0.62	29516.5	256
32000000	1	0.64	29368.2	263
33000000	1	0.66	29597.2	271
34000000	1	0.68	28869	268
35000000	1	0.7	29076.7	255
36000000	1	0.72	28788.5	278
37000000	1	0.74	28382.8	273
38000000	1	0.76	28402.7	276
39000000	1	0.78	28314.4	278
40000000	1	0.8	28320.1	288
41000000	1	0.82	28182.7	287
42000000	1	0.84	28127.8	284
43000000	1	0.86	28104.4	275
44000000	1	0.88	27886.9	276
45000000	1	0.9	27871.3	273
46000000	1	0.92	27782.7	279
47000000	1	0.94	27696.7	281
48000000	1	0.96	27551.3	278
49000000	1	0.98	27544.4	286
50000000	1	1	27423.9	276
51000000	1	1	27395.1	285
52000000	1	1	27400	288
53000000	1	1	27417	279
54000000	1	1	27427.1	282
55000000	1	1	27507.4	282
56000000	1	1	27482.6	271
57000000	1	1	27348	287
58000000	1	1	27623.4	284
59000000	1	1	27254.6	270
60000000	1	1	27527.3	288
61000000	1	1	27315.5	291
62000000	1	1	27480.7	281
63000000	1	1	27724.3	270
64000000	1	1	27512.3	284
65000000	1	1	27239.5	289
66000000	1	1	27481.1	279
67000000	1	1	27327.1	282
68000000	1	1	27545.7	280
69000000	1	1	27497	279
70000000	1	1	27377.8	287
71000000	1	1	27398.8	279
72000000	1	1	27361.9	274
73000000	1	1	27416.3	288
74000000	1	1	27347.7	296
75000000	1	1	27509.1	276
76000000	1	1	27492.2	275
77000000	1	1	27368.4	292
78000000	1	1	27418.8	275
79000000	1	1	27484.2	285
80000000	1	1	27491.2	263
81000000	1	1	27266.7	277
82000000	1	1	27300.2	289
83000000	1	1	27414.2	294
84000000	1	1	27272.9	281
85000000	1	1	27236.8	297
86000000	1	1	27221.1	276
87000000	1	1	27361.2	289
88000000	1	1	27373.4	285
89000000	1	1	27475.5	292
90000000	1	1	27468.8	286
91000000	1	1	27228.7	286
92000000	1	1	27390.9	288
93000000	1	1	27401.4	273
94000000	1	1	27360.1	287
95000000	1	1	27443.2	278
96000000	1	1	27376.9	288
97000000	1	1	27365	289
98000000	1	1	27556	286
99000000	1	1	27330	286
100000000	0	1	27425.2	281
101000000	0	1	27365	291
102000000	0	1	27545	274
103000000	0	1	27431.9	282
104000000	0	1	27333.4	280
105000000	0	1	27484.4	282
106000000	0	1	27380.1	282
107000000	0	1	27476.8	280
108000000	0	1	27348.6	279
109000000	0	1	27324.3	279
110000000	0	1	27457.4	276
111000000	0	1	27502.5	284
112000000	0	1	27458.7	276
113000000	0	1	27355.9	284
114000000	0	1	27522.3	286
115000000	0	1	27484.6	282
116000000	0	1	27440.2	279
117000000	0	1	27316	284
118000000	0	1	27408.3	274
119000000	0	1	27324.6	286
120000000	0	1	27410.5	289
121000000	0	1	27340.5	286
122000000	0	1	27552.7	276
123000000	0	1	27273.7	277
124000000	0	1	27475.2	291
125000000	0	1	27368.1	280
126000000	0	1	27439.2	280
127000000	0	1	27491.3	274
128000000	0	1	27268.9	287
129000000	0	1	27427.3	294
130000000	0	1	27390.8	277
131000000	0	1	27403.4	293
132000000	0	1	27423.1	286
133000000	0	1	27499.2	266
134000000	0	1	27345.1	294
135000000	0	1	27292.4	289
136000000	0	1	27587.5	290
137000000	0	1	27400.8	277
138000000	0	1	27467	266
139000000	0	1	27402.9	281
140000000	0	1	27194.4	278
141000000	0	1	27287.4	288
142000000	0	1	27374.9	280
143000000	0	1	27496.6	287
144000000	0	1	27431	277
145000000	0	1	27407.2	280
146000000	0	1	27484.6	286
147000000	0	1	27527.9	271
148000000	0	1	27582.4	275
149000000	0	1	27394.9	286


Summary
<number of atoms> 281.64 <chi^2>: 27416.522 ; chi^2 of mean: 25269.7504311435
