# Supplementary material for: Preferential Activation of the Hedgehog Pathway by Epigenetic Modulations in HPV Negative HNSCC Identified with Meta-Pathway Analysis
Source: PLoS One. 2013 Nov 4;8(11):e78127. doi: 10.1371/journal.pone.0078127 (PMC3817178; doi:10.1371/journal.pone.0078127)
Supplement: Methods S1 — R code. ZIP archive containing R code used to for the analysis in this manuscript. The README file in the archive describes each of the files contained therein. To fully reproduce the results, the scripts should be run in the following order (1) Preprocessing.R, (2) RunMEGAPSReplicateThreshold.R, and (3) Postprocessing.R. Note that the CoGAPS analysis and associated gene set statistics are stochastic algorithms, so results may differ slightly from values reported here though qualitative results will remain unchanged. (ZIP) [file pone.0078127.s009.zip › CodeArchive_S1/GAPS/ExprsTRUE.MethFALSE/NormalTRUE.HPVPosTRUE.HPVNegTRUE/nP4.nIter50000000.SigE0.10/Psd.0.4065580522.txt]

"1"	"4"	"11"	"14"	"15"	"16"	"18"	"22"	"25"	"30"	"31"	"37"	"50"	"2"	"3"	"5"	"6"	"7"	"8"	"9"	"10"	"12"	"13"	"17"	"19"	"20"	"21"	"23"	"24"	"26"	"28"	"29"	"32"	"34"	"36"	"39"	"40"	"42"	"43"	"44"	"45"	"46"	"48"	"49"	"114"	"115"	"116"	"117"	"101"	"102"	"103"	"104"	"105"	"106"	"107"	"108"	"118"	"109"	"110"	"111"	"112"	"113"	"119"	"120"	"121"	"122"	"123"	"124"	"125"
"p1"	0.00209343727811442	0.0021329522831632	0.000115516981815411	0.00213618749030984	0.0021162073817874	0.00231739431621043	4.89213374959157e-05	0.00208132089883147	0.000348804743871791	0.00212080900117838	0.00207703826861854	0.00121329937449536	0.00240660638830972	0.000228720560332049	3.0337299215334e-05	0.00222504813247917	0.00215473664530811	0.00364293151552802	0.0023251898032342	0.00369747657941141	0.000247884129681824	0.0013434169734532	0.00230467951659554	0.00209673967929608	0.00214351444452413	8.9298499685786e-05	0.00315674885974061	0.00124648692018387	0.00266516911821174	0.00014267321345022	0.000120932235026308	8.47148174835195e-05	0.00209920296296947	0.000143488342276406	0.000272646231353249	0.00154448592052053	0.0001210694568436	9.52485076956953e-05	0.00285748372832126	0.000237927780153505	0.0021143533948886	0.00016207510089899	0.000148986007789064	0.00368243594717343	0.000272712219480419	0.000178082809214113	0.000268355888261841	0.00286573679505049	0.00265001242613518	0.00204324970381111	0.00227430923344039	0.00267704285429745	0.00262597844279298	0.00226067436586924	0.000730075458319805	0.00236114805524478	0.0024076350566411	0.00222515432570522	0.00235170667356455	0.00246520006411175	0.00248063928278894	0.00235597893553953	0.00281790081019464	0.00254768739026427	0.00180057923461903	0.00238534049018693	0.00211345655344305	0.00108826848693458	0.00242847370518547
"p2"	8.43894939404346e-05	8.44366344746932e-05	9.55272814451559e-05	9.1870075347868e-05	8.5608153187786e-05	8.63393414959875e-05	8.44627601432437e-05	9.62218819705604e-05	9.47081586837392e-05	8.35934084057589e-05	8.85159704448727e-05	9.22268112848878e-05	8.12218292973704e-05	9.3327404392166e-05	8.6235012454469e-05	8.39087247613033e-05	8.33487341931861e-05	9.7264547805561e-05	8.49247853034682e-05	8.98122377644036e-05	9.0170467314384e-05	9.17932544214272e-05	9.65731424996169e-05	8.88590512266587e-05	8.36126581525955e-05	8.86877278610122e-05	8.59724663265424e-05	8.36950191934758e-05	8.69346806751727e-05	8.29018924166972e-05	8.14699433980675e-05	9.39478770900517e-05	9.35560303661807e-05	9.62970567868213e-05	9.28340017382489e-05	9.09076318689644e-05	8.75533938657015e-05	9.02027202989237e-05	8.59976752744535e-05	9.79479237975997e-05	8.42802913156929e-05	8.1980675425182e-05	8.16734330296133e-05	9.77505226677919e-05	9.08901130692537e-05	9.99917983157091e-05	9.23980739250913e-05	8.33350325183014e-05	8.26864894892753e-05	8.5968970172517e-05	8.9458716649846e-05	8.40196085720213e-05	8.27978989261978e-05	8.42437057027524e-05	8.42322166173999e-05	8.49461783040696e-05	8.91904982006056e-05	9.11883896713143e-05	9.33826893693379e-05	9.3299193608924e-05	9.18010304647637e-05	9.12052274416059e-05	8.47692514831744e-05	9.08856905202771e-05	0.000102180717396501	9.13365729474852e-05	8.47838427302674e-05	9.38423962494332e-05	9.80093351923238e-05
"p3"	7.29880281656425e-05	7.41838098526291e-05	6.96074555249738e-05	7.35110557090211e-05	7.26471970525716e-05	7.54804665037962e-05	7.1658396801662e-05	7.41190755703161e-05	6.75664798850551e-05	7.62977186908915e-05	7.18332906433346e-05	7.35399266456435e-05	7.79191866844017e-05	6.94327464648144e-05	7.27756329481134e-05	7.48157560460159e-05	7.42467084406131e-05	7.1380633063093e-05	7.3383738203253e-05	7.47762360661301e-05	6.98806179273589e-05	6.89428750304515e-05	6.85658898956321e-05	7.08179290345109e-05	7.57265212374573e-05	6.97354380874789e-05	7.5381033707345e-05	7.39504061520629e-05	7.13142334017351e-05	7.48741619390634e-05	7.29430202312287e-05	6.86705209779746e-05	7.02334367479832e-05	7.08526052594757e-05	6.95980898221925e-05	6.99241461039676e-05	7.10424560241653e-05	6.94514562531054e-05	7.46243771678716e-05	6.86180474155801e-05	7.61289964110753e-05	7.3399017279189e-05	7.3371049151689e-05	7.17471386543841e-05	6.76627039296368e-05	6.73019269542315e-05	6.67149615480896e-05	7.11663361417986e-05	7.21627892533168e-05	7.14575454793001e-05	6.93041238969389e-05	7.01067036808667e-05	7.18320199551129e-05	7.34414607443584e-05	6.95758459516763e-05	7.0340578057951e-05	6.84209939526275e-05	6.86269870427908e-05	6.66184680140782e-05	6.77021891687609e-05	6.74286064384781e-05	6.92727706337006e-05	7.15258252778059e-05	6.83958601920888e-05	6.68428613571744e-05	6.86775783367099e-05	7.26918654060186e-05	6.65979011929632e-05	6.72904743693281e-05
"p4"	0.00257209851138776	0.00241245618497321	0.00256765154351384	0.00298556774653485	0.00251925532947444	0.00251196594851503	0.00237492956068663	0.00422711132221515	0.000917947323128583	0.00270902864400752	0.00255703044935298	0.0037776612044001	0.00343614497555309	0.00269252011641047	0.00285494475106877	0.00272132462185268	0.00278648804936358	0.00232490975525768	0.00241081082907799	0.00255446386150536	0.0023675278670104	0.00238655189823348	0.00247637664102456	0.00264671164149684	0.00295145092169086	0.00235216783310382	0.00269341066784321	0.00252530141617572	0.000210107273749162	0.0026743900119601	0.00262733198909612	0.00245329079232233	0.00254555622063925	0.00373813218039512	0.00248693950456615	0.00257533245601015	0.00257513972372528	0.00283013808970021	0.0025236503253642	0.00284178229687649	0.00282348758956032	0.00282426390131007	0.00265848418235857	0.00259834774825713	0.00141665402538238	0.000161771312956712	0.000232103605104601	0.000127421755023867	0.000143468364282247	0.000349858865559852	0.000128256426546724	0.000108291551562732	0.000806852235867847	0.0018245958380166	0.000534216765455136	0.000164757191092256	0.000128443610499547	0.000229974179528091	0.00017270789021977	0.000101947864699528	0.000114875626949856	0.000207483998198225	0.000149746316143717	0.000131684616851175	0.00107044986252907	0.000142503371983116	0.00233201212961948	0.000283134533315227	0.000106131674216941
