# Supplementary material for: Preferential Activation of the Hedgehog Pathway by Epigenetic Modulations in HPV Negative HNSCC Identified with Meta-Pathway Analysis
Source: PLoS One. 2013 Nov 4;8(11):e78127. doi: 10.1371/journal.pone.0078127 (PMC3817178; doi:10.1371/journal.pone.0078127)
Supplement: Methods S1 — R code. ZIP archive containing R code used to for the analysis in this manuscript. The README file in the archive describes each of the files contained therein. To fully reproduce the results, the scripts should be run in the following order (1) Preprocessing.R, (2) RunMEGAPSReplicateThreshold.R, and (3) Postprocessing.R. Note that the CoGAPS analysis and associated gene set statistics are stochastic algorithms, so results may differ slightly from values reported here though qualitative results will remain unchanged. (ZIP) [file pone.0078127.s009.zip › CodeArchive_S1/GAPS/ExprsTRUE.MethFALSE/NormalTRUE.HPVPosTRUE.HPVNegTRUE/nP5.nIter50000000.SigE0.10/Amean.0.8665412713.txt]

p1	p2	p3	p4	p5
TP73	0.0264581396776448	0.0476686780434595	0.00941870829083652	270.100718150523	172.659498663812
DFFB	0.246149471785228	0.0371075856911945	0.014894568660565	327.19725999988	117.275615277253
AGTRAP	0.0183646251026287	0.760699438469875	0.0108941735532574	17.0965695639312	517.951094989523
MFN2	0.0171504074882562	0.229614928938665	0.0131778019049802	0.73116694996113	541.978481769113
TNFRSF1B	16.6862667723444	0.111473784832705	0.0114631704685826	259.405855409679	220.096328097926
PDPN	0.104508935753545	38.6359090553197	0.0226037955944092	212.541894015919	273.322153943549
PADI3	0.0148727024674906	0.0409813292923374	0.0123445880834068	358.078316187782	81.3847831541821
EPHA8	0.0379878709941258	0.067268857003773	0.00882394017677152	443.1326991278	10.4583007008744
LIN28	0.0170200185798699	0.0169708942129109	0.00261733733077656	405.420454966835	0.0576283511217991
SFN	0.016024363323443	7.38396970277382	0.00965083865830724	43.5488930976311	678.773236665536
OPRD1	0.0597055734254954	0.0493906756617712	0.0132266136598196	447.898788389901	29.2494043838975
LCK	40.689172780576	0.0579197588599908	0.0092396805920462	445.718669411451	3.76032175541386
EIF2C1	0.082876138860837	0.0506291597312437	0.0205427923871223	0.609548024831552	524.133699118243
RLF	0.127921203044985	0.123611640207868	0.0176607603275652	0.134406607652846	489.865074880744
KCNQ4	0.0402008121981457	0.0518624559869268	0.0137720158164932	406.399371089649	53.2365654748527
CDKN2C	0.175039103398745	0.0149077936674882	0.00486550317655886	244.420311472655	134.579314085103
SCP2	0.0533004835467945	0.0311166270261901	0.00983998230711722	0.772965629590127	474.15084207468
PCSK9	0.0230391988307775	0.122996779848754	0.0127614056525883	474.945947080004	10.5432879793024
ROR1	0.697549980200529	0.0373876063970536	0.00888824418058524	307.777737215881	130.131335518139
IL12RB2	0.97088365928623	11.1225536954789	0.00329801127786114	266.25772697871	76.980538628225
GADD45A	0.0158281617902917	0.0896766446841445	0.0061780214396177	3.57394935042025	436.721754142847
CTH	0.0185241562399157	0.357641156298084	0.0208012167369875	205.488905937147	93.5073994412534
ACADM	25.0226122629438	0.0211544142791234	0.0112595716403305	0.872902807449184	491.065014585817
CYR61	0.0110189822856571	10.2292828123828	0.0140319936310517	18.8533366654042	468.338604018006
PTBP2	0.46488398242304	0.0440189366276485	0.0122393343041456	0.256722627446965	474.414236898333
CSF1	1.95496268755319	0.0223135193795356	0.00954815219602348	177.013783303891	303.561733828017
ATP1A1	0.0262565395515355	0.470974449158735	0.0243740007456209	0.768485092877967	696.408148878453
IVL	0.0146523245482433	0.243045559266182	0.00526656456741019	382.288144563502	47.4169515059253
S100A9	0.446659267893359	0.0310680268187578	0.00461852040583601	653.58926694296	17.9171996404873
NPR1	0.0332447183076677	0.0401557855419103	0.0110914349665011	395.469381100839	4.87450882876045
IL6R	4.84966287054985	0.0936753670333155	0.00623595169227983	94.0678488981068	398.895226638075
FDPS	0.0259395458347999	0.0505999169175563	0.0108543719332425	279.063092108161	167.014211995264
LMNA	0.0155878101870691	1.32191220067472	0.0137863933485774	3.00776940159464	608.03816623224
FCER1G	37.1522648027089	1.25940319308299	0.0232015868186071	1.37434458482366	432.376840829198
ATP1B1	0.0296884063243054	0.0326164269713299	0.00903345516597547	4.8622957962417	569.485223649351
IKBKE	10.9386820344458	0.0301267917417646	0.00943179091251852	173.826344160018	305.060497506463
G0S2	22.8269362995563	22.9046173122773	0.0368821331216463	343.414436865959	82.7972111086557
ATF3	0.00730746350953083	1.76247158389463	0.011892078331768	110.608413416705	328.076408414839
MIXL1	0.374251031349666	0.0451060801145257	0.0113247126860485	465.100155834515	10.6318683238071
EXO1	0.0107519156439567	0.0888015855593429	0.00788847254285768	31.8543938088437	374.421616839686
ENO1	0.0366252857133539	0.136302429869966	0.0175037190573403	12.1024701148787	766.597250119885
MTHFR	1.09847627039272	0.0185551714092265	0.00953167411937287	3.03359306438481	446.595684728369
NPPB	0.0217055197868058	0.117824570145996	0.0134347175565692	430.17303828934	2.2841881871706
CASP9	0.152964460479677	0.0236693907681338	0.00647979305389784	23.6991580343444	441.991912501678
ECE1	0.292263912312021	0.208758175291488	0.0524934669726747	0.212207505597654	583.374883119904
WNT4	0.0147257735334921	0.14016995999886	0.00652297169432448	219.428327280705	247.576273837662
E2F2	0.10004475451291	0.0296346234791409	0.00915625763089197	370.459684076927	66.3727328779313
ID3	0.0245665797358892	0.0517279262993394	0.0136404830524358	11.8578922244812	400.702322455892
STMN1	0.0451591448993452	0.0378799280479143	0.0202830182055368	1.20351746914018	438.661497990222
NR0B2	0.0258385466793038	0.0359895479607384	0.00751830016203873	371.908321386535	0.613233697062175
COL9A2	0.0502880840112139	0.0515009609885582	0.0102698589589306	404.959295454565	71.5573683942603
CLDN19	0.0299205233106365	0.0566487563504088	0.0136597676641259	484.281751005213	4.58632482231045
PRDX1	0.0380165759393768	0.0316716411373008	0.0107522206093009	6.55985020607803	575.375773772462
ORC1L	0.029469586375043	0.0543271075222515	0.0096325608845931	202.723938378632	203.284552015065
JUN	0.0157928742693452	0.54847133946525	0.00776336880285203	0.512425272853085	585.175650481244
DIRAS3	0.0197990248104214	0.583679207504174	0.0112605546263451	350.176161633878	35.2311220591139
TGFBR3	0.359778878957819	0.00951459628584783	0.207210150675847	210.44406208205	247.624913010478
GFI1	0.500090310858398	0.0343105769674142	0.00863217077939962	377.851112088202	48.5435640918798
PSRC1	0.0214310863524887	0.0827785158600483	0.0119775497043346	403.156648907109	3.62361961543231
WARS2	0.0245343778765661	0.0620668373820809	0.0110137176843057	0.322769767093084	391.600664850368
NOTCH2	0.0892491019388879	0.0388333311771152	0.00907535149259406	0.478616220693976	577.067117610322
MCL1	0.220013034735114	0.0440095863052272	0.0163688069277946	0.334948635751199	646.065488679542
CTSK	1.15878701577988	0.641941797397166	0.0520130964342851	0.680793189626346	534.564562827471
S100A6	0.019452249300741	0.0286583077294424	0.00419329291291144	460.341823995182	0.139574183621148
ADAR	0.4076853235909	0.282635733399601	0.0148353986511185	0.214706655087358	571.730286939425
PYGO2	0.0535843521782427	0.0245701554099525	0.00589150638464184	38.8876481966375	401.240004538469
MUC1	0.0284554223895467	0.0170214086072035	0.0111819590351214	241.34972850937	289.572933267184
NES	0.034715240266195	0.147731408535076	0.0186114903446383	449.684286740864	26.569900417331
CRABP2	0.00998444866401187	0.894743504371405	0.0037301193185162	140.609214013175	302.268080429571
ETV3	0.0359960248005305	0.101208445202048	0.0107592691049606	0.181478404659894	518.193730995958
PTGS2	0.0135277947809361	40.3631434963061	0.00924899703925652	128.479547230848	295.171991503524
MYOG	0.0170445731377292	0.02024776880777	0.00599160359936469	429.627148932126	0.192248347505646
SLC30A1	0.0182125856555585	0.237199394379041	0.013397926616101	119.256213095927	324.877472101589
PARP1	26.8903666839735	0.103217553441371	0.0182442658977508	0.357115167503088	471.556192817672
ACTA1	0.0983950700688803	0.0166648398653385	0.012154835664806	255.669496617855	242.252106097976
TOMM20	0.0221625872151935	0.141699036207242	0.00984145521188151	0.416198140193578	369.527164471103
FH	0.0247149300578488	0.0338377528848893	0.00784215474109081	2.28938957443827	442.038453875899
ID2	25.3581175785644	0.0389702872323798	0.021043322376527	1.07848408574932	592.40490118826
KCNF1	0.0480194486270605	0.0488458286916381	0.01035853486723	454.929485829588	4.37563724684448
LPIN1	23.7892969110274	0.0239468534678385	0.0119182278027371	76.0821965383232	377.627849680711
MYCN	0.1167405271924	0.0332689511178411	0.00984774410891458	227.717499764721	237.544669328792
VSNL1	0.0100845154690974	1.3115700312876	0.00786077576966119	60.8647622904403	524.125469038852
FOSL2	0.0149042113617106	0.915016867218374	0.0336883477298203	1.22437357650952	612.295216198583
C2orf34	0.0420404716315119	0.0260813153057113	0.00525782979398305	11.6827915768341	389.994784480315
EPAS1	0.0509518838218269	0.371289631745571	0.0114683526166063	1.30440429973544	594.624739230207
REL	38.0273264546935	24.476308692177	0.0154867493521428	0.260306947855032	461.442355285951
CCT7	0.0435583038877073	0.141618346618379	0.024139726883382	0.489005720927365	585.32374845646
TCF7L1	0.0234216812509678	0.334181136091443	0.020449439366939	212.581941901009	270.008882873856
RPIA	0.0835258424174501	0.0107882125722679	0.0360620424630907	124.494002788715	283.401988188148
MAL	45.2082891831653	0.0102412735920913	0.00426195276211042	514.66867174234	0.257075851659178
SLC9A2	2.15550707379599	0.0300512250764893	0.800497110749069	246.74559179823	122.421275620556
MERTK	12.2835062677419	0.0391907260456146	0.0838421205917914	7.26430866046951	438.401081218127
SLC20A1	0.090536951761197	0.463428164818523	0.0128606992010733	0.169673106452166	530.492339075723
DDX18	0.154808913870754	0.0397698942970078	0.00996401763004898	0.494307322720354	444.857336374887
INHBB	0.0219741500380201	0.130097955730933	0.0186586665272102	293.924938086802	196.163139849358
GYPC	31.9564196438065	0.0844700217397548	0.0252148584044338	427.507664929503	30.7299563613251
CCNT2	2.41026829732241	0.102320237009624	0.0257273107245568	0.17109932596264	497.262773464685
GAD1	0.0180348183696273	0.0718936338347742	0.0070296347197395	353.321754234957	8.90485307470801
ITGA6	0.0269540452787569	60.1336260231955	0.0086529615245878	1.68821887652683	546.910946878508
HOXD9	0.0224951898960299	0.0901201314940503	0.0185237408538201	278.531811095358	200.996772473318
HOXD4	0.0273818115082558	0.0917251619399752	0.0111098626994071	416.249472226923	19.7990533075057
ITGAV	0.451822093135614	40.259587838299	0.0127742559438163	0.789637027509304	517.364241320425
CASP8	12.5292452455533	0.0334607450053604	0.0069422674808707	3.97747237872148	466.556384244647
FN1	0.347827184606621	47.8840554292579	0.0204514170841859	135.317987960829	344.591863597837
IGFBP2	0.0104168751804343	1.55565630299936	1.03279567292454	35.6935918860435	553.132942999701
IL8RB	0.0884880576316172	0.0177992089052058	0.00343999725657711	348.453130385258	3.35501057323503
CTDSP1	0.116095338814294	0.0287003940673398	0.0112523320443915	2.96100088269155	553.655535018057
DES	0.0390816168440234	0.060374013897465	0.0133081989690311	416.912679733439	56.6051554299001
INHA	0.0136529998656251	0.0286525849485418	0.00697223516914331	358.932659294952	0.139651378745849
PTMA	0.0290199093088551	0.0469967406664674	0.0131286324960333	235.842693171152	197.309695911009
ADAM17	0.0470544202032222	7.64325100038477	0.00916061410467654	0.228526196914218	451.902897870775
ODC1	7.77274986309138	31.9864600035263	2.97988381684757	2.00613737889269	559.809340497843
APOB	0.0133254333426808	0.0163408186662012	0.00305743947166106	302.260607507653	0.0814792227214394
ADCY3	0.0200374522571445	0.07286914137954	0.0240774278118207	3.52903773131253	512.741290931533
POMC	0.0778009060544093	0.0666110653326138	0.0165682708914392	444.378084511517	57.06452465726
DNMT3A	0.0672614840668878	0.0290854620826267	0.00894846092582775	44.2673405275252	427.206182898071
CEBPZ	0.0226392593349976	0.0805004214255558	0.0137288680196504	183.49123947123	225.010522505243
CYP1B1	0.0241310670706366	0.587698326963123	0.0582054465601245	185.347016317069	200.314652823033
SIX2	0.0268087716217257	0.0492786628235039	0.0175650103643554	256.949425688344	272.155030915579
MTIF2	0.0271221424933448	0.02952484983837	0.0127664651206592	1.23444777723918	406.783344452484
CCT4	0.0485485344678854	0.329091024748721	0.0179573793252973	0.367106781782348	529.65352940422
GFPT1	0.0436947675979396	0.13339294899058	0.0173098277090631	0.327871053634576	556.119826603205
TGFA	0.0156463273242916	11.0170410688221	0.00455380003844537	74.2947210767842	365.168774965889
TACR1	0.337361472429599	0.0096896345687182	0.00290055571127218	342.612072452114	0.18753290551891
CD8A	27.3277605684083	0.218697927590776	0.0128026683613712	332.757202961652	119.413899103787
FABP1	0.0127509288634652	0.00843481505384472	0.00265550313837268	280.645938614343	0.0493351778454239
ADRA2B	0.028289928648583	0.0322659457981261	0.0138767792000425	429.295292556504	1.75194745375967
SCTR	0.0237040704251615	0.0426795714602387	0.00531816351947949	416.418793515754	0.583168250612669
NR4A2	0.00973257076018966	0.087068797855021	0.280410520425661	1.54116745551896	449.628417643659
LRP2	0.0123146132504477	0.0167876924648841	0.0045585899465671	318.833832090431	0.0679022090496088
SP3	0.390079328665409	0.0405399231480261	0.0158834282973686	0.514240777554853	534.97618542212
ATF2	1.35868653195915	0.0597496898950604	0.0137222177724588	0.22294666782631	610.271296811119
NFE2L2	0.0280786718520276	0.0250206718858299	0.0558419098451893	0.826255949546104	626.833408030004
PRKRA	0.0238543731176653	0.0570440767216015	0.0129515802863689	1.0216188137072	461.483443037206
NEUROD1	0.0060600857978402	0.0165215195202417	0.00643776189090032	277.311533834026	0.0367453424186834
STAT1	4.23594039367053	7.55039386218648	0.00807117798539799	0.406881106823381	607.389385601321
HSPD1	0.0367619190780144	0.0602256098713261	0.0140104329999084	313.409538333286	189.843400634155
IDH1	0.0363900417323712	0.0275783348715514	0.0138402736434944	1.65110629048949	572.267158690458
IGFBP5	0.146042382008454	0.0212050707595354	0.064447948737323	6.08462804286338	560.655755417045
EPHA4	0.0158516502299971	0.198663141230154	1.49881425840194	154.354793178616	318.724567445933
PAX3	0.00918796400882458	0.0419861188480967	0.0130875081246751	350.705994690021	0.365936989237844
SCG2	0.0133432138855102	0.220867310307685	0.0166663798833974	334.419494255985	0.895676290581119
IRS1	0.0978261113274413	23.7761283469009	0.0120906857101896	265.147670690996	165.489527335771
ECEL1	0.0308721648085866	0.0636438664061208	0.0135347209619908	284.994586304326	64.9197903239239
GBX2	0.0290263419753038	0.0805959247352456	0.00977456849918476	357.19604405501	78.8373515360942
HES6	0.0250380579189689	0.0994770006569144	0.0138206950158787	304.33305136597	85.1119514997162
PER2	0.0237392507970022	0.0390236336174889	0.0129095554432684	3.44540418210872	481.046865114438
HDAC4	0.0330667706817419	0.060641013160152	0.0150264586793791	270.488108453299	213.861512379491
VHL	16.3076630693896	0.0600802307718044	0.0172958860580512	0.223796613925807	423.266941871214
PPARG	0.132194687176375	0.00805035087019216	0.121627847109925	240.271591004289	113.858498249177
NR2C2	0.616885065137381	0.0288831247135527	0.012175555152562	0.78046428667564	552.543360658379
RARB	15.4750831379148	0.0302251970455403	0.105206976515478	260.005887243951	101.821823083521
TGFBR2	33.7162231025289	0.958554285659955	0.0176771045025948	58.7755401271455	475.692612348822
MLH1	13.71044936839	0.0423395900775735	0.0139746029487157	0.350837013518089	417.649975889592
MYD88	1.57810104215563	0.0283414633932625	0.00923163638856701	4.45972422270736	619.444476646805
CTNNB1	0.0958753432607784	0.120528470563679	0.0258166816518891	0.412720190806562	651.211912227793
VIPR1	0.0580425484818458	0.0357515345747412	0.0117890502228878	425.170307592098	34.7223227381668
TDGF1	0.0353953644105641	0.120772038738395	0.00239788236550622	175.354762994262	14.3013447647923
DAG1	0.0258818731361849	0.0489584110832357	0.0158981462404658	1.23900718983841	513.647737539948
GNAI2	22.078202525917	0.0919989707028445	0.0163851322561396	3.77545733817264	576.758267917964
ALAS1	0.0285687396315484	0.0248254112406151	0.00940215694157254	2.95856741478934	479.291096536523
ADPRH	18.8946200048672	0.53925149003795	0.00858993144423829	363.520453553098	16.9020063468708
TRH	0.0254575453665887	0.0228529026666255	0.00848585039312443	413.299675981517	1.05569293627963
TF	0.0994097754757249	0.01358070872528	0.00395199839520396	401.827866487296	0.900353072845732
CLDN18	0.0361759298408805	0.0218995810469626	0.00690169712131319	418.083335617363	0.517000500213143
TRPC1	0.0170808667040828	0.107079348412058	0.0156729193297884	182.933006033918	149.981482230081
AGTR1	0.0173203606701282	0.0387371720891016	0.00753727735212584	355.965939910675	1.03818643125705
MME	20.0832968589913	21.4306768300095	0.0150041117010897	339.304844294825	14.5421585327086
IL12A	0.0191081836784362	0.0159801623301552	0.00633420407317988	371.834402719431	0.51379192419528
SKIL	14.5785242909872	21.5408364561373	0.0190317220297759	0.433190625065149	422.949228174638
HES1	0.0203922366069748	0.107358438171239	0.0162127347495977	1.83376822220741	544.531322398376
RAF1	0.780658783027482	0.0281833245457359	0.0101247376922939	0.362840253633196	553.373440879005
THRB	0.030005779500808	0.0529754614775456	0.0370309939702231	204.613806635596	207.316119754233
TOP2B	26.0819982475926	0.0530828085627005	0.0852796609085465	0.101921428156171	428.142861575629
ACAA1	0.127171128947226	0.0271924777999239	0.00902120497515444	194.791481286856	269.59207470394
CCK	0.034051794547067	0.0541176430590526	0.0133267138922475	444.230972199536	1.96384956446125
LTF	35.2083478971381	0.053481902252013	0.0202952153953946	418.583857076915	3.7393324490549
SMARCC1	4.82483521876714	0.0335016760876711	0.0283987346464761	0.406529756285237	534.432968660457
CDC25A	0.0256787404283947	0.0297871609681542	0.00978960689820486	171.122479184079	219.21483919092
COL7A1	0.0136361230649116	11.1395871393768	0.0125443756390279	264.99569021687	241.757065092074
GPX1	0.97299040617823	0.020945677110717	0.00601525352832745	485.580160304102	8.33559945569189
RHOA	0.211613027092926	0.0298990270351733	0.00902565083253553	14.9350933061	661.565829177038
RASSF1	0.431697869409926	0.03119426933902	0.00695592629560141	217.518891891951	249.161282361534
CISH	0.408651381659801	0.036768544797709	0.0108092843533377	436.675939284919	12.5054017544101
FOXP1	29.7971779304037	0.0518336039521522	0.011884725304291	1.61612790279363	502.130836182713
TOMM70A	0.0302216753168438	0.19098768556585	0.013745030641585	0.188555228878785	422.838071596568
CD47	23.3563622389945	0.912242244778486	0.00725352534966314	2.52073194887085	575.661244270738
ITGB5	0.0177470815077564	26.9388854137876	0.0183606966380771	13.6494851661084	504.925144129458
RBP1	0.019105160991514	36.3374219596069	0.0148126330772371	274.102696593671	155.162493904662
PLOD2	0.0357694831727754	51.7942359068294	0.0172360066409297	0.172354162398131	395.795792459052
SST	0.0310402660560454	0.0276621785678913	0.00806787590077389	365.597886646019	0.862585704059972
BCL6	2.28796238856019	0.0449689013382956	0.0458290873578485	0.636981168176173	504.893677903052
CLDN1	0.0417681826888483	0.209440559700816	0.018415024651205	8.17580201230152	709.965097687997
TFRC	0.109655158887683	9.55747923624877	0.216803887872954	0.145673575134941	554.179776805602
FGFR3	0.0159195384405805	0.0412697348013975	0.0100343960042882	9.47272981760729	539.968190755808
ADD1	0.0655993636989207	0.0309825615336886	0.0102886930618111	3.7479701479812	531.576838790387
MSX1	0.0317202792394523	0.066739292246168	0.0181330456238944	301.568391119754	179.836840761189
CPEB2	0.0210848021356549	0.0626265430014927	0.00674901893826199	4.70875883012488	458.184233289149
SLC34A2	9.6516026754147	0.193961023907388	1.13614476246403	351.290755139626	39.0807106571509
KLF3	0.026638542263674	0.0758368624592597	0.0170272239536438	0.568286859969365	585.157399057194
PDGFRA	0.0779497381475807	0.0247143912751464	0.013239325183068	12.0147950555697	465.357401677715
KIT	21.2937126456698	0.0692687755072916	0.0911659792761961	333.291562425008	29.0866249483788
CCNG2	23.0292889411752	0.0323774201596717	0.00717843576704181	184.188158332624	281.03641393503
ATOH1	0.0622783541110859	0.109929610831314	0.00737599187180265	360.896049571632	13.4551794120054
COX7A2	0.017156694215508	0.0314784510651907	0.00770659493810789	0.209320588326512	361.090662195691
NFKB1	3.11249371625166	0.445578138000766	0.0105960291941334	0.185768853136018	524.333618764959
FGF2	0.140719582714117	0.0340279184789997	0.0138374892536691	133.033872238166	226.3755401168
CCRN4L	0.027915624931526	2.57193871793303	0.0134584610273983	4.49491001113582	459.618907031844
TLR2	4.56895687813344	2.35405686802321	0.00488796120521013	10.7517970595253	409.983152166206
ING2	0.015109878816982	0.0644587588645275	0.0107937733109264	15.1906380404817	378.693696331534
CRMP1	0.0178772547130124	0.104110057227981	0.166232095590248	252.203626869366	195.288603735828
TLR10	67.2287361937235	0.0140581650230309	0.00311267131216328	286.97471442244	0.136175801654089
RFC1	9.83407260273456	0.100972845428465	0.0115570294280832	0.229150000352546	476.839008499626
UGDH	0.0285569582739806	24.5512161556821	0.0843255243772382	0.408758082645043	476.706186366299
PPAT	0.0233842842237701	0.0557942220462687	0.0125368393773192	0.700026286383791	383.296875227595
PF4	0.0070853360818953	0.774779200663775	0.00852011405460099	164.235193202316	22.2327432232832
CXCL5	0.0173931511650474	0.245181212601007	0.0126266148714057	439.172300989253	2.94210644812212
CXCL3	0.017553522327294	0.429599064795921	0.0110695871846017	375.34114542703	3.16595737505957
CXCL2	0.0162869290295205	0.580940698895905	0.00919065805640947	241.088809856178	44.2425223983997
HPSE	0.0158543473885949	0.0370067108196151	0.0131131813121317	13.1699314095936	400.728592073643
NKX6-1	0.0302497339932298	0.0649174080147716	0.0104203829292227	400.467494636105	11.0493859428747
ABCG2	0.0495979147192938	0.011400207257463	0.00521341609282303	324.486057980177	0.201640917957255
SNCA	0.120512676681564	0.126144046994513	1.16295870861259	412.383684868744	30.6945343616565
EIF4E	0.0104997537368617	0.275763880217613	0.00307948906111909	55.6544298298537	199.981815165227
ADH5	0.0376761724144592	0.0660679216393034	0.00974511499626976	136.064239660876	370.663657702204
LEF1	48.0031983889616	0.0856604068975238	1.49929723104975	163.248287869148	287.216213099785
CASP6	0.0219338751264131	0.0692848192063529	0.0219179669927689	1.21885918735949	328.360957168711
PITX2	0.0122270361536166	0.19918629887827	0.0241790966627461	385.021335753426	41.6274313858355
NEUROG2	0.0270601460964076	0.0200129715976975	0.00904280394564301	358.678443838331	1.79381352435455
CCNA2	0.178670225653116	0.0519050723504314	0.00851329503444973	0.515012819846786	519.240374297349
CLGN	0.016715019752241	0.0158317288542837	0.00504500247902878	131.488371837917	93.3263294755907
UCP1	0.0148722886568014	0.018474486064492	0.00502551694532442	316.062414952441	0.0933392640363475
PDGFC	0.209418735738365	31.994317517266	0.0191336731522895	306.913113120746	43.7849711487136
HAND2	0.0564534384739451	0.0334350374739202	0.0101249539510755	268.820566597109	186.033132317351
ACSL1	0.0308956121483684	0.0508123139378108	0.0165844255887174	0.259813289471767	504.269412415878
CCT5	0.113137389923787	20.0914226178865	0.0246620375967919	0.158695880487825	541.272467265274
SUB1	0.415338104030567	0.163990662952961	0.00672863888246104	0.342281497427802	369.260164387165
SKP2	0.0370846096124869	0.24579615480982	0.0166584224942956	0.400069136288452	575.124918223393
GHR	0.0114010463725884	0.0369783418201995	2.34812536863907	235.295709439433	97.0266132264207
CCNB1	0.0413837539773156	0.172438889416484	0.00692313023405679	0.253621366415613	481.43273704198
HMGCR	0.0220047891155521	0.0509004304721853	0.00901119617334033	0.205832588136829	489.696405929647
F2R	0.0414728232761666	17.8766667260475	0.0747150226201564	8.65781267010681	417.071256569707
AGGF1	0.219574778888114	0.0136792141496294	0.0102477994929796	6.31565104118883	431.796699430165
RASA1	11.5846691396726	0.0479405660553827	0.00654559975748454	0.283943247288021	467.857891705296
APC	0.209818208128921	0.0146767445386139	0.00960533721263268	0.242108331710847	384.53429479386
TCF7	27.5481578804606	0.135243527207047	0.00979213747401389	423.559776334296	27.1830072612068
EGR1	0.105996844504888	0.027297701509087	0.0172333027439119	1.32506163564557	642.773718794781
ADRB2	0.0832513100198996	0.0545837015846685	0.00521209586223464	407.207354396978	64.2594591024116
ADRA1B	0.0896545845494583	0.0762985552587696	0.00850904984932085	413.756230650315	46.583832279331
PTTG1	0.0524308717028753	0.0509665763290735	0.00960669801735818	3.8290687399695	582.015077118043
GABRG2	0.00571110846442327	0.0164217064149446	0.00722510577893379	285.219934735664	0.0571823110390437
CCNG1	28.3279344614943	0.0326163894967542	0.00888889499764679	0.724964965696155	518.040219805348
NPM1	0.0204999961986297	0.289596980017189	0.011035547837801	244.632135066009	6.64808126698471
FGFR4	0.0288387862828545	0.04927608790724	0.00976169509028836	415.240397855098	4.60186141023341
SLC9A3	0.0271603294989984	0.0522237998710263	0.0207537510673468	361.018663775726	46.7739179946782
TERT	0.0368339510682894	0.0560260585895083	0.0101032237911219	445.524302515856	11.3191689977696
SLC6A3	0.0346897104325785	0.0444149218698851	0.0089977276010318	430.716471460015	0.631016658070376
DAP	0.0465852730966178	0.285459762254887	0.0130343984504994	1.02000513064621	561.370137651451
HMGCS1	0.0169130961717048	0.0577677491111351	0.0105811735640282	0.456192447944417	518.062908262843
IL6ST	32.4932557842768	0.188581674119579	0.0152641097902093	0.501729482447766	518.404641973713
FOXD1	0.0229109664539884	0.08835094083571	0.0129469873400637	155.202115820314	255.994622001406
MEF2C	69.7141609544074	0.0420231433282288	0.252599051580102	320.473200089083	134.609236985833
PCSK1	0.0100660146137441	0.287103002254251	0.0102734192933011	302.339207941127	0.536228006423835
LOX	0.0122770748641145	49.2614971217193	0.0171342982723146	37.7346615708919	350.935942037814
IRF1	8.49299766715349	0.045930289267396	0.00620549487066017	1.24383020979334	463.573549012667
PPP2CA	0.1724619655825	0.034613335276466	0.00844016284304757	0.339715406476763	596.753689905225
HBEGF	0.0100757436976085	3.5552124798229	0.0229925645030599	134.735352670254	393.458688804353
TAF7	1.96849231280977	0.0441171535952127	0.00841398335551312	0.380771561989443	398.212060044529
HTR4	0.0225588816911119	0.0146221884915558	0.00456858399510738	351.117159044234	0.0688296222815949
CSNK1A1	0.034261115849772	0.666823907087055	0.0100581939408346	0.210431675413104	561.481353869382
PDGFRB	0.0346970859626487	0.63801836177267	0.10907463536274	10.6323622303916	501.974807889269
CD74	54.1381046910541	0.0519885284178972	0.0272059420914113	54.5964575741154	611.19229683261
SPARC	0.0558038406032451	21.0261810128309	0.0831887755319584	5.54795188054681	672.259474983018
HAND1	0.0105144097532607	0.077809206250103	0.00405354804778405	401.915747235869	0.386283843230554
DUSP1	0.137535462415442	0.0489238112452891	0.0119620622725566	0.651815163024732	702.945159847308
NKX2-5	0.0383957054723709	0.0640158083033241	0.0198269466816937	424.16210557708	31.1331765813764
DRD1	0.0138136908065845	0.0277189578339954	0.00451090074146698	352.351262239233	0.357985696115813
GRM6	0.0265867052813424	0.0340910839145551	0.00852067059145747	393.187096115444	1.26549987758356
IRF4	47.0876251886673	0.192816392373944	0.364586408467716	374.828017823593	68.6443634482053
FOXC1	0.0303214852871259	0.0622254292258938	0.0157715024147078	205.7565450143	303.374620541083
NQO2	0.019522008566046	0.057246904966302	0.0156013837251039	0.474468814491819	483.312612572225
EDN1	0.00941951783366633	0.456663823759596	0.0135261636775969	171.892221101345	278.970708901219
ID4	0.0291458488048376	0.0147178498527176	0.0117728015495884	143.360103384008	279.665233425107
E2F3	0.0164775078868718	0.107096689496511	0.0102238069714702	24.5453601607977	381.243647951748
MOG	0.0123467156562904	0.0144785513133765	0.0037127495993558	348.072495097907	0.0518420557943036
C6orf134	0.0203424928188333	0.0405840136540313	0.0154803659852572	178.792089380814	259.347361922522
LTA	22.5404947855193	0.0233301668785828	0.00628459071604155	409.016060614394	0.322416624334003
TNF	10.964565368874	0.105172597915446	0.00519841267391929	396.03553251075	4.90840826946225
HSPA1A	0.0395076325289812	0.0311113903620803	0.0187206038588072	0.696620552953845	641.950718765265
CYP21A2	0.0233732342957916	0.0225034449359928	0.00727416848537399	396.083673290572	0.485491389627909
PSMB9	29.4027274740917	0.130602947452449	0.00637466151367084	3.6227657144419	556.929502077242
HSD17B8	0.0283853405103594	0.0394563177767262	0.0138615560899905	215.894606149398	230.990672711234
CDKN1A	0.0117163369435467	3.0269871565949	0.0123238330308163	5.76114918476185	530.515360653454
PIM1	0.0908804769752486	0.0295331596705809	0.00615419988462237	78.3281359866961	514.443142061321
SRF	0.0494929636743873	0.039052506703694	0.0199131056891867	2.07547143979833	575.852885061503
PNRC1	4.17799148361466	0.0217649569439604	0.00907260211656418	39.3872960128353	577.470030432891
POU3F2	0.0552095180334628	0.0637369656795477	0.0116633909944293	371.630169359732	68.7233434510995
PRDM1	0.0905009132920893	0.0404909274529596	0.00843528488625564	12.048486361862	533.808517812766
MARCKS	0.0520725785173606	0.0890926828373021	0.012281915881697	4.75306349946374	564.892806016124
HSF2	0.0388875904947132	0.0293344508049759	0.0124159939372582	14.9092947227122	343.964532573397
HEY2	0.0183695760856652	0.0631976274119528	0.173583737340907	342.061823156636	41.042204980093
MYB	21.9034037372531	0.0107329520290823	0.830130754241649	8.70451912432315	361.194698888878
TNFAIP3	27.8172716641865	26.018012310192	0.00765205103947222	3.71650337059968	511.647846977144
ULBP1	0.00685813805710219	20.9248161086185	11.862946688446	352.970733123607	0.175192459031231
ESR1	0.232765312628338	0.0418664627708682	0.00455231190108181	377.564930043266	10.1307819718224
ACAT2	0.0213239429426127	0.0262655871995727	0.00370801257394162	23.2297423707608	381.881678931804
IGF2R	0.0200636066952146	3.3988545672696	0.0125343925530366	1.06397047003153	545.226501985865
TBP	0.0797361956201152	0.0534942950238417	0.00872088251621646	1.70551239914873	526.246394275977
SERPINB9	48.6066376793164	0.188799359472862	0.0070542159577333	50.9465578889888	396.916251289589
TFAP2A	0.0115477640809918	26.732642981778	0.011040855214224	2.40616987127113	557.074017171789
ATXN1	0.0687139507158897	0.0959130792495598	0.0149856195123418	2.10072115126984	487.797164236386
DEK	0.72681074510031	0.0732218340637036	0.0250669508505871	0.114469181688329	513.619857035163
HIST1H1T	0.00828200082105067	0.434922561930375	0.0873208231153258	316.134441080702	1.67764091081404
HIST1H2AM	0.078939466261896	0.0323904451025717	0.00701543662129131	19.516722765367	298.496045820947
GABBR1	0.055716130835384	0.0446225624116764	0.0146045689351073	2.98083563915671	524.868364410262
FLOT1	0.0395525181299492	0.0809497227634527	0.0131782672765893	0.555488919403654	513.823493969653
HLA-B	0.949941899516714	0.0533557932216996	0.0129955643960746	3.06233487851658	830.729777771224
BAT1	0.0740668426941846	0.0327266627659599	0.00968982769459972	28.0732564370102	490.831955741146
COL11A2	0.0375219822155944	0.0327512124608188	0.0106460510008577	440.015164478172	1.80473150135822
TAPBP	2.81863705626048	0.0652550415654745	0.0124382905114384	1.10028579701463	661.306041920152
KCNK5	0.10745225282044	0.0228600777947397	0.00861937766409681	413.39935841368	5.45289822844591
PLA2G7	56.7736339604675	47.3902510714088	0.141198772065131	312.182580232957	10.6384862526666
PKHD1	0.0164006086548344	0.0150321805923489	0.0058307815514922	324.234734106833	0.0829621046275134
ELOVL5	12.7198574168447	0.255535893733639	0.0259411431801971	0.504627971501781	638.815263382698
EPHA7	0.0105058854871678	0.0271672916216397	6.02576159484216	299.808786732202	0.588220502904012
OSTM1	0.0549993391223703	0.185840918954686	0.00756162396572385	1.35447708700743	468.393862380063
SESN1	1.1429165206762	0.0101572777767957	0.00450631601778402	7.19947125216108	362.866644850144
CTGF	0.0344085089653966	32.877379463503	0.0340507036466054	1.70378694885496	529.462931708317
MAP3K5	0.560838964791287	0.0549492854651623	0.0218220057160184	0.149076788086172	466.216945142463
IFNGR1	17.1893842995137	14.5002598897905	0.0101597550758282	0.879320221452467	465.221956557121
PERP	0.015269073891672	0.898204567533007	0.0153006717747011	6.72718947592959	750.444383995329
PLAGL1	0.493719082362639	0.0161156429092241	0.0108867125626418	29.8586408716	442.283182475772
SOD2	0.301643345710338	11.3757975871298	0.0149902856815163	1.05911638551593	534.762447062892
TCP1	0.0578419947133451	0.173189814945203	0.0137247216754365	1.34860415624179	672.086973506824
T	0.0373012082263207	0.0501664036782414	0.00960216178255206	448.065894788082	10.3682933840713
SP4	26.9080127623402	0.031091259475602	0.0143154841651098	4.87101724678158	463.00373336769
NPY	0.0297072760884647	0.145427824586097	0.0133171791436616	427.147507034921	10.5226269473092
ADCYAP1R1	0.0450329016766126	0.0118513034782894	0.00769270915033393	429.089364069646	0.373028318255974
EGFR	0.0143772327473631	27.0618379847798	0.00791162885999217	2.4262358817801	552.31347737227
ELN	0.0279721020410113	0.0320003040569925	0.0136376704797473	353.332739313139	148.652998408937
HSPB1	0.0278592752190554	0.142214787308326	0.0124996121451885	13.6005942250923	811.435585350037
ZP3	0.0131826788677371	0.433600484888483	0.015477036989699	426.643190504891	14.102652328158
TAC1	0.0118632565649758	0.0229883601865316	0.00939472882547529	267.195919480794	0.268676815987051
EPO	0.0400958974096624	0.0568581071902928	0.0159659738066456	440.038272379816	8.86038930294142
SERPINE1	0.0321186838095916	92.8110828023728	0.00971453818856597	295.369842085198	152.62433709197
PRKAR2B	32.7231547268419	0.0461867459597635	0.0649810868566761	185.052712075101	155.173331106908
CAV1	0.0504925572882545	58.7014124747811	0.0101495755395951	186.327809565263	393.58897850437
PTPRZ1	0.00605354680263384	54.6811230203629	1.05682005640371	62.5333256764629	317.684309267777
SND1	0.131898961557631	0.0936815590909366	0.014204190784151	0.812176823729991	560.704767570714
LEP	0.0169127892525073	0.0730317323292353	0.00714558495316384	345.291004747277	1.10215186973842
CASP2	0.980462860136454	0.0343698976879326	0.0170447152518352	1.76161449865014	566.01615985342
NOS3	0.0443001931623059	0.0789508010462099	0.0208098115695302	371.947794744066	81.0772506284771
INSIG1	0.107546263003414	0.0279830144189551	0.0124890331660051	3.54203987613065	450.844490756866
EN2	0.027528738047018	0.0517151067845598	0.0168954017845721	333.915006527631	107.545828083208
ACTB	0.0576667382331973	0.0548359751973681	0.0328717249939624	288.790451440439	537.775129101789
EIF2AK1	0.185474706017637	0.0922866511976246	0.0207081379378268	0.193836063144287	572.570476111969
TWIST1	0.0199203159704085	0.603417719399494	0.0207929162644306	267.413718093275	203.682890544198
CYCS	0.0304429819285077	0.0336038152776907	0.0146701743608823	273.268460922711	198.446249959038
HOXA1	0.0145796412792237	0.276975853202277	0.0126052237085226	247.242319235574	139.113982188729
HOXA5	0.011668757645418	0.668188411623257	0.0141908793492059	332.870108746308	68.8865495182203
HOXA11	0.0141896775399722	0.0184982491091118	0.00553842130616725	317.102360761599	0.22157252233694
SFRP4	0.260314498468626	15.0262858812218	8.34733811087225	319.930039617808	28.7054557919967
GLI3	0.0111622670712636	24.4129227565445	0.00904489905107424	17.9027953160862	387.353608559083
PGAM2	0.0299664586263289	0.0359462913593101	0.0086869077039072	412.491653653203	10.9322243239858
CAMK2B	0.0579259370022939	0.0347226622813132	0.00855668120378853	398.217460112738	2.168345359975
IGFBP3	0.0381504807114273	17.2125515707507	0.016774272673361	4.67363471420173	538.65914650627
GRB10	0.0144851437583281	0.34275506692621	0.0168970931657241	56.6062314391314	417.643686870991
CYP51A1	0.0135364303535734	0.149869744709601	0.00593357100538448	35.8938620974096	378.917793866302
CDK6	0.112611754556808	27.679052655182	0.0086884665944533	10.3341948585319	460.813909550865
CALCR	0.010641665945263	0.0168731686154826	0.00414558547275499	309.163272564178	0.129572555869513
TFPI2	0.0431283238828112	15.9783998959473	0.00554465889156561	292.268733068922	0.708254745098837
DLX5	0.0220722371677173	4.79389176548723	0.334450335753482	214.936772855956	172.136752784932
ACHE	0.644113644719147	0.0237612767037964	0.00854595291381536	355.608322753264	21.9602054893279
AKR1B1	0.175713649474334	0.0594767029461399	0.0305864089164076	3.15735612975199	498.55759776919
EZH2	4.28801315442509	0.0223048515750173	0.0627781611373397	0.171278577031409	488.463104619145
CDK5	0.0237022359419569	0.0886045035910957	0.0481343610045701	0.7107132328427	452.235379016704
MYOM2	0.0245082165210678	0.0226941278242336	0.00966963615558818	372.621760001999	0.702446154514774
MSRA	0.346499107223601	0.0170413379822636	0.0100003588847037	196.681982545945	247.265977129011
GATA4	0.0266164829338904	0.062154746543091	0.0123575683384065	415.629360681417	4.19454895351785
FDFT1	0.273416855626863	0.0278294477190377	0.0150977549281176	1.14620836660813	629.048047241388
LPL	0.0588931777210848	0.0857715741457508	0.0856274161028019	343.639333275997	29.8520581893445
TNFRSF10C	0.0719459366101465	0.0734431749640755	0.00875085795882346	339.6056950871	1.57386831696465
WRN	0.0994328414873449	0.0479457771351139	0.134557790772852	0.126891395798144	430.540099173331
IKBKB	1.25956723155802	0.0187416703908326	0.0138989186322839	2.09825049747487	509.222649702865
LYN	46.4684849356275	0.120795703341377	0.0100142607583011	4.27447062991773	505.29380136472
E2F5	38.1411541154796	0.0426839300281745	0.0641275143095538	125.406489573642	225.822534379887
NOV	0.0226532349684289	0.0420481227634162	0.00797058268470741	237.845741145303	227.423158620026
LY6E	0.0204951312137798	10.0086882129752	0.0111750404185547	4.82628021405346	570.745665882041
CYC1	0.0338609805354259	0.0690236465266182	0.0198937576150173	1.45960624459831	560.912264080828
TNFRSF10B	0.0302340136820365	3.51235442534207	0.0119485857926934	0.578161927508012	477.379338744194
PBK	0.0178603749778877	0.0288985583114095	0.271882808259262	0.315283093595698	335.184648039706
DUSP4	0.0467243506138891	0.210033232347849	0.00795610907858055	172.773745150756	235.618964760791
PLAT	0.0127242635692872	29.3478008303582	0.0276001469640733	27.0326231665937	470.650931986694
CEBPD	0.0132912592769506	0.326705791605466	0.019255194605549	0.919768327724323	604.693038793415
SNAI2	0.0230837133117431	62.4015792548878	0.015709208359533	12.4795100240816	609.744115095931
OPRK1	0.0128747351523844	0.0803816554022076	0.00782971929644373	358.143520156973	0.935864771762874
MOS	0.0325910624513694	0.0414091651911683	0.0070931387478353	291.19331505818	8.52006733578678
PENK	0.0373067351802194	0.0281441362069021	0.00540040758387152	398.155884250496	1.18150778570653
ASPH	0.0152657796657018	3.34931760803362	0.0190233029129395	0.390265760128041	518.239613517069
GGH	0.0128308547625114	20.1339843956635	0.0182694851455537	0.575341946315539	358.269026283833
CYP7B1	1.79784555283103	0.0144422001572519	0.0103633809408484	2.19586221806857	445.05682747188
CRH	0.00778630801480578	0.0467932305650711	0.00276412636538577	289.704790806682	0.168445271718629
COPS5	0.0288248374868646	0.0794150309997838	0.0134814134149251	0.343884944533032	378.970157962382
IL7	20.5302663303052	0.108099141997185	0.00679499808411944	254.010363592065	98.0918153974596
CALB1	0.997480898041615	26.6007048709587	17.4664502685931	316.033499671701	0.765888226418726
TP53INP1	30.7183339591596	0.239215608795255	0.0582994906817504	0.579735026175784	506.157692146918
STK3	0.0474047386109918	42.6592640494701	0.0529231439879295	0.126327339314774	389.38034210349
COX6C	0.0293808522614202	0.158588087858253	0.222401351998986	0.138373397162702	527.524642587291
ABRA	0.0271805688731587	0.0151057690038184	0.00847964643637827	349.139755094455	0.31397895865329
ANGPT1	0.0147584016809134	0.0495856010997149	0.016161805107199	258.504621847011	10.2363631313041
TRPS1	0.0161390940248641	0.100093244785022	0.0583576939343926	0.42816204056952	525.311296438985
TNFRSF11B	0.0780946448637223	0.118627891371164	0.042685880553319	186.344637075232	141.915503337379
ZHX1	0.0439352758522221	0.0260615378864861	0.00843126321640005	2.9627002053205	472.666630618208
FBXO32	0.0285937646435008	0.655675398607402	0.0262518843012558	0.358974116960899	454.277178805727
NDRG1	0.0249236456449288	39.5574490056179	0.0129436845231349	10.4165260978609	701.390038620485
PTK2	0.141458188136446	23.2160469045862	0.0224357227913692	0.208300314939806	477.947890664375
DMRT1	0.0214777719611138	0.0313292479230757	0.00614139792487178	359.33312414833	0.399879564556986
MTAP	0.289560066554679	0.0194301728672519	0.00639869345508956	72.3877298714716	342.457453608372
GALT	2.60421061033176	0.0121432343234163	0.00941419915602055	20.9136128234448	412.643911733315
NTRK2	0.0239759259982682	0.0263893810007505	10.6187346905726	202.868262743988	248.860920693396
GSN	0.0601729276271905	0.0250202486089487	0.107930361729825	1.33584452733734	580.943577666662
FPGS	0.0488493099021475	0.042718566758122	0.00971499141037569	4.87333552910463	506.012060768058
DNM1	0.0177256908500032	0.0552992818304442	0.0170147456654783	16.5287728225425	436.313327013484
ABL1	0.0325158751429286	0.172091543368997	0.0110844821551504	0.958769016810773	509.388487969828
GFI1B	0.0277141713558311	0.0378000249234352	0.00833878646943474	447.41995744583	0.914158579808043
DBH	0.0206328642835715	0.048772521395756	0.00929211262626417	412.172455696978	1.17160027212948
GRIN1	0.0207632418534013	0.178724815001551	0.0128293002497622	255.696362691829	98.188699418149
IFNB1	0.0154633470109571	0.00907507379187577	0.00340996133084694	235.857898214294	0.0755794080385885
CDKN2A	0.0311718226005236	0.0362593252531649	0.00660096603212136	17.7698999372638	431.487122666219
CDKN2B	0.0466655406733452	0.0239275449625107	0.00534744752051185	9.34886748855307	488.50398405511
B4GALT1	0.0225898395284161	0.157343970977398	0.00481531870287126	273.327543034674	27.9772557702117
CNTFR	0.034260267707137	0.0408925242919265	0.0153037172018393	417.584674127519	7.37494531094167
YBX1	0.0375421072902108	0.535478732143363	0.00775033203721175	190.025671205802	65.1853205774969
ALDH1A1	27.6841250496746	0.0105857367403415	13.6357811836046	390.87089661154	11.54136439765
NFIL3	0.0117197299614949	20.7642759830138	0.016100989688571	1.79510893270409	338.271797777745
ROR2	0.0277505638100077	0.398743159997606	0.204682406076167	212.962162075052	216.257400746144
FANCC	0.0167381097781167	0.039641570435421	0.00870840973760401	4.041566210681	380.134091362956
ABCA1	0.0682551402294841	3.71030685002249	0.0124812515996937	0.319379631450563	471.178236082513
KLF4	0.0135777948603465	0.0303669895398515	0.00836689937088291	1.12834231223352	491.129942647604
AMBP	0.0178807145951251	0.0151166533755882	0.00591696487233441	391.405539360135	0.185840943676613
TNC	3.83121277823073	76.6673192315323	0.019888302600097	125.413869338811	381.482903340594
NR5A1	0.0222950099152154	0.0482798527251459	0.0145393429532956	394.753883499595	3.27324101480381
HSPA5	0.0634646232511129	0.491636910659986	0.0253495768345066	0.784866600587315	687.920480529035
PTGES	0.302786310413814	0.0446130032675049	0.00471666500792703	183.687266366033	333.364227040407
TTF1	0.048108016599078	0.0235822673818948	0.0101064926051135	0.793648771461884	296.942894541102
LHX3	0.0608561110261651	0.0510767239540497	0.014850167794803	325.200119237343	120.509133218935
EDF1	0.0958307512359364	0.052725247122874	0.00871142683228052	2.70960027807483	579.565967519313
ABCA2	0.114497943580746	0.0228989834848945	0.00965496583058279	37.2432800995059	421.568535812395
PFKFB3	0.10851817441362	0.40624634466651	0.0178142986612094	0.339132186308146	528.570368806824
GATA3	12.2977075666679	0.101306151345268	0.0121421080726539	386.904315289637	22.9274550619988
VIM	17.0957825315129	0.164118793730484	0.021498668280751	7.39073896544077	640.699314577225
PTF1A	0.0519426416061802	0.0428296882426352	0.00989732556204271	308.545418942126	151.572652673593
CREM	0.0322481494184386	0.100449159487266	0.0193110428814956	74.9718976161369	218.918769676091
RET	0.05517869822691	0.0561029251910802	0.0117279053976059	367.0344113503	18.2301702266141
ALOX5	49.6011759930068	0.0806037541241069	0.0205922774400014	34.9082755758707	423.652358451669
NCOA4	2.83020822966408	0.0331533315026869	0.0098545341004212	0.513273758369653	564.862319390082
DKK1	0.621147966623645	36.5202647962239	5.48488997170631	277.521121337785	81.1080535461683
TFAM	0.185976782576005	0.0321474975303555	0.101573416337933	0.564619658209704	454.674140726544
SIRT1	2.30225280957481	0.0222612389953127	0.049607868892921	0.404366507471287	393.260997754223
PLAU	0.0582521569109584	60.6364678839834	0.0187969472432054	309.393608527759	183.208708201992
SNCG	0.0542358671642463	0.0211283239718397	0.00568698007963608	291.853888253554	141.172536849336
PAPSS2	24.0508520505181	0.0321791228229103	0.0121309583823237	56.1091480077939	378.888539086403
PTEN	1.87580857243196	0.0428015383436702	0.0156885455033396	22.8205469263467	599.702046837456
FAS	19.9342996450171	0.0612089729052894	0.00471130272081517	1.84567107574771	443.205660108181
HHEX	20.6328342732187	0.0761574547720652	0.0128190219492067	316.746741209839	21.9759984665926
SCD	0.0106714593169663	1.34167866183662	0.0153621116548735	1.02247043866442	569.043918623965
PAX2	0.0356401111152253	0.0237505669682446	0.0093273783445737	434.560066504216	1.1068921979855
NFKB2	8.57889214251684	0.0424315072615068	0.00750305478199529	8.61189649912402	491.271715919193
MXI1	0.0269008842626362	0.0292885837752646	0.0157955619319076	29.311324774688	437.033248017696
PDCD4	24.4017171146511	0.0106619249017593	0.0157619667153011	0.873643818063003	457.247602877445
CASP7	0.0501340338848516	0.0512586918091422	0.00960871998485393	3.5560297378565	464.667485245591
ADRB1	0.0385155155279058	0.0579652026829741	0.0195183516390706	425.384894036352	27.295778479281
SLC18A2	0.072262525833647	0.0519255870682904	0.031524649107092	246.438335136887	103.707492661057
EMX2	0.0368918955320433	0.0583222408398106	0.0138061534379208	300.694084166932	36.2244807633362
UTF1	0.0540821500533259	0.0431811138882706	0.019092693896135	276.414199527507	226.830838111014
CYP2E1	29.1957706590763	0.0141256815464858	0.00539839146050477	378.278417641392	17.9816699547323
ITGB1	0.150861439262053	28.5012419435313	0.0150240174154683	0.597840306109987	555.775735593136
NRP1	0.0270734882773946	0.0746524284213812	0.0292762452134293	3.5426477413278	499.638149631566
CXCL12	39.506925318648	0.0433734096927839	0.28305112507391	388.937438311515	31.6529068929002
EGR2	0.377063303887515	0.018487638631593	0.0303387462688904	51.0613388081047	418.256354753839
NEUROG3	0.0259406394396258	0.0594528593682366	0.0125930719739408	404.991032402564	3.89080368652799
PSAP	0.337176445664892	0.0476288647392758	0.0196829135606974	1.71801832926382	687.048889568335
NDST2	5.78333189533932	0.0259458429495695	0.0102061423186544	5.35963065976317	499.658134969799
PPP1R3C	0.740914476064311	0.0110938514565893	0.00319940312991676	434.90464977062	2.42994043462479
RBP4	0.0254829228700176	0.048421637059916	2.82327576088392	320.054742939754	43.5053281313427
GOT1	0.0497757007140818	0.0279161720721813	0.0184396915257593	0.937722363637144	557.223717339101
CYP17A1	0.0267266454859118	0.0392188381347509	0.00967100828432453	379.678850477491	0.646011859724919
GPAM	0.0505240169360946	0.0231087421837207	0.0242383845472	34.1521101051595	356.469203499911
PRDX3	0.341746540580762	0.0557069279655024	0.023816790948958	0.0598470358909802	421.02079285366
TALDO1	0.0532826892800932	0.0241104286820142	0.0138854886629254	1.08659896755367	601.598165770676
ILK	0.371195460557538	0.129976507862236	0.0116311473270904	0.502766591523932	527.697546603112
WEE1	0.19684353464473	0.0256194059518599	0.0119857487208011	0.595574810301652	502.294595997287
ARNTL	1.31904154589759	2.2655732094883	0.0163048881042517	0.0455255227460532	398.340434608545
MYOD1	0.0298433435223951	0.0348141270361907	0.0115216259545906	229.973213060853	155.545836239719
LDHA	0.055000478038586	0.264496327711983	0.0143026320357602	13.5500673446538	841.960604603913
SLC6A5	0.0122592061377583	0.0142821411031529	0.00338808709863989	350.055338342498	0.0848752800841585
HIPK3	0.242186515744819	0.0725485280431488	0.0269037916049382	0.216100687100503	525.387624947741
CAT	2.42990772822759	0.023063067338008	0.0163072207423524	0.48328154798876	543.201048854198
CD44	0.0257303156111122	2.92432263777646	0.0147285351506168	3.06790490317565	701.765629552719
MAPK8IP1	0.0240403188975548	0.123137395563533	0.0133404083370372	297.397939240032	141.010476371119
DDB2	0.0669280151965659	0.0218120660634799	0.0152198838684743	0.918681990779138	506.81934947691
FADS2	8.28125166067068	0.203342194128866	2.33476318079803	1.23377290227766	500.588299836626
SCGB2A1	0.0162456703069123	0.032087322517112	0.0065805448091748	362.307341932406	0.238851817818627
COX8A	0.0358726247379352	0.0343051399989065	0.0159178412387393	9.35149114759357	639.387343953995
TM7SF2	0.0430364074586096	0.0215220650768613	0.0379463256006238	261.870512561233	210.864611277859
POLA2	0.0951322176800317	0.0170665077496692	0.0260036731153046	0.425506239024384	438.187656539696
AIP	3.05724845907987	0.0163858594972768	0.00950771105882968	19.788906390418	406.830126900988
GSTP1	0.0261987086047483	0.203376401913591	0.0256076222905459	3.19402585918342	787.416617203028
TCIRG1	11.0551088296449	0.0639032597728415	0.00953055595994311	15.5847361505185	555.535749733841
LRP5	0.0134412032721817	0.087938582352936	0.0316491255251352	3.81930125235545	471.313458137004
CCND1	0.0220242989092761	0.558983003310913	0.0256015055240977	195.527441291368	303.747508054482
INPPL1	0.105145582936361	0.0251932621883547	0.0143205735055775	12.711936466192	476.312942011145
ACAT1	0.0503144690665198	0.0185046080900463	0.0168294495808286	1.26116378039479	372.528913410304
FDX1	0.056557499388521	0.0256746885833342	0.00968489085245876	82.0674005501651	311.024139372803
NCAM1	0.0555343401808151	0.0424349539659433	0.185382013491506	392.603749560116	4.84762781351956
ZBTB16	0.338796020036537	0.0193818647474823	0.0076400879188346	432.832384950544	12.1946432178713
HMBS	0.0778630222626942	0.0308291721594334	0.0170120448636525	8.8307077438575	493.324486176293
NRGN	0.0481461124105711	0.0555659897460466	0.0160630647420676	395.966747085844	55.7809792399352
FLI1	50.227433176292	0.0873638240262737	0.0382346081386399	238.014977804916	165.59168452557
BARX2	0.0540616175021698	0.0212501585161106	0.00789531513347134	375.10655856159	128.764241282173
ST14	0.0271706583570743	0.0624496610177395	0.014077548634849	0.528028670588921	557.273626088551
HRAS	0.0185317035495572	0.106515456895996	0.0091696030175735	29.1291322547472	470.542775796264
IRF7	0.197931233501274	0.0382466434486749	0.00845760626503716	254.664324624827	247.131469798075
LRDD	0.087784399857752	0.0279268229627188	0.0108793754014815	266.041953826879	215.110148189836
CTSD	0.130396451067047	0.0672014140846442	0.0137358714992498	3.69708757759869	696.078053437572
IGF2	0.0152864210115191	0.0854486840872865	0.0263521117637493	111.833959712064	359.933075865957
TH	0.0304171216749161	0.071154189406911	0.0127527049965328	439.152581237901	8.48049935999372
CDKN1C	0.0306688841955594	0.0428345927547834	0.00899749697562063	231.989330309701	192.071576302022
APBB1	0.473265344860699	0.0218622320343852	0.0144794788130481	397.105187639313	26.3888230278886
RRAS2	0.0425385190012618	0.0648590801720024	0.0158604040009419	278.062482359908	276.518122969118
CALCA	0.0232836046049904	0.0220647985351125	0.00475820690128781	456.499381145283	0.0626374628456176
KCNJ11	0.0255387277052133	0.0203423486741971	0.0130897529709988	354.71109426294	0.524509693777176
BDNF	0.0107490053398055	0.0550524327483011	0.04595952773	313.096978324005	1.8634113493341
WT1	0.0301890171366438	0.0410337898667323	0.00732677802246438	402.340300578433	5.56892960316788
TRAF6	0.207517891888229	0.0186659834007285	0.00794093375492168	1.44586318821847	502.685460338376
CUGBP1	0.17248209176029	0.0649443254959153	0.0174923739836675	0.125417814142221	537.231788610598
SSRP1	0.0462552633462156	0.0996641502984625	0.0596300403321833	0.161929446272906	520.173230051194
PRG2	0.0487417366704019	0.064073637526559	0.0137754597392288	399.452111730749	20.3087369266033
RCOR2	0.0153241623662731	0.0820461541947672	0.0220356358218631	394.363770398295	30.4325265702502
SF1	0.3104680258088	0.0281520654938133	0.0154910029633083	1.49403912512536	598.750910546454
SYVN1	18.3978200549664	0.0535718565281747	0.0185839913850791	7.30071202832766	571.444555462433
RELA	0.0725603604862698	0.0775006099246222	0.0128990032901968	1.73632995897977	554.051179764684
FOSL1	0.0399641582991316	27.127525637584	0.00878480949907741	377.500080440571	77.0520235004716
CPT1A	0.0212417311469836	0.0952490326438497	0.185623982291355	0.363815669641411	502.352920894792
FGF19	0.0376896015082678	0.129013560818122	0.0247853939288745	333.659872933179	77.2318210619033
FGF4	0.0745370886398501	0.0446914308382312	0.0134982888193369	343.950119342672	110.826685910617
FGF3	0.0404369342070298	0.0358543173975201	0.0102625750887218	393.650181801427	5.75613688681556
PHOX2A	0.0483926970069054	0.03249310722618	0.0103153854141157	238.122403992523	174.952798071608
UCP2	72.224817910849	0.0458815371113152	0.305800516605426	242.615881878193	278.284708824413
PAK1	0.0283002135976169	0.160082244982132	0.0870999878900011	0.267817219116601	506.935216093383
PDGFD	18.0976754441503	0.0469246611612516	1.5934444509531	274.432270630379	39.6226802118891
BACE1	0.0160921147150152	0.42915798732133	0.0379020141616022	85.8819588037641	384.321973937806
H2AFX	0.0599799381037134	0.0274176418870413	0.0184250067865421	4.72195016057075	522.617568099231
THY1	23.5089955673502	33.158363273308	1.63019315196156	197.678166373385	235.8199552717
HSPA8	0.15606229182069	0.0708159485228139	0.0225184227683501	8.75237544334431	827.212715913179
SCN3B	0.0268537803850474	0.0538559397709202	0.0148523826789965	354.459485485392	15.5635849460642
ZNF202	0.0633208341612523	0.0271173925201125	0.0145473465744162	172.825603599065	203.44706901149
ETS1	51.4158652716511	10.2514806796352	0.0108397656317574	17.1503024081726	457.262960124287
B3GAT1	0.0622911095601261	0.0276276231467997	0.0104918288410917	399.926730539507	1.72728700628576
CCND2	29.0882490284057	0.111559840134728	2.76187575417591	4.50873963553048	506.112568688119
PTPN6	50.324696408162	0.0347566192933626	0.0113325136534495	66.7343720992724	446.581603163519
CDKN1B	32.7799681492981	0.0317612101612693	0.0766829374083395	0.377587784553584	456.736512761977
PTPRO	0.215754241391462	0.0122020114889002	0.00499048229857383	284.135696694784	0.494837681242268
AQP5	0.0327240945897805	0.091414904873081	0.0176780297611831	366.09121215322	82.0241846763515
SMARCD1	0.0950212334009822	0.0495457296176271	0.0134903718443065	1.20520100623433	539.34970722432
KRT18	0.0182363136451827	0.106371608029514	0.0362579990049526	5.18619011587781	480.667370714209
IGFBP6	0.0106295889761331	1.85502650616627	0.00781086440122967	381.472577655867	126.210114414629
SP1	1.04492327325306	0.0224334833336516	0.0229371145569806	0.40388998855055	566.683510916115
TARBP2	0.0211684377980648	0.0818720076261915	0.016333110014805	231.149175866192	226.278817387627
HOXC8	0.0150187300273763	0.155336783072422	0.00952764144247822	259.772441784206	135.940576902537
CDK2	0.0691549628932007	0.143705366442381	0.0121113306639726	0.212759473674179	498.426939157234
ERBB3	0.0117611431518614	0.0367485606912706	1.94998448090719	0.48549472293726	489.117776881058
NAB2	0.0342769287387755	0.0621123748423069	0.0232054647454373	148.672337473971	326.03787347774
CAND1	0.080813220435077	0.164804948844773	0.0292433523381795	0.242354076266111	529.495465369277
MDM2	0.536859638613496	0.0272812182709228	0.0132194030922988	0.444406435038948	529.556417665679
CCT2	0.0658086832715047	1.23478897103998	0.0538599905554294	0.158818270831344	495.279470089114
MYF6	0.0162998824870768	0.023340336519628	0.00924895610832861	383.464443995811	0.345469263697977
APAF1	1.78275304963104	0.0231326648780908	0.00729217901978872	20.3826598004655	367.696745574547
NR1H4	0.0100617251513685	0.0112370106553664	0.00347336240840379	236.561709277741	0.0702350397086992
ATP2A2	0.0305834010738976	0.491616245343433	0.023240592037523	0.540210521177924	647.939291229367
CABP1	0.0276913111485452	0.0782873306162764	0.012503306684626	358.412252961244	17.1583711264237
M6PR	0.858528867948303	0.0824580586242336	0.0147517247994549	0.543534650062827	637.377677135336
GRIN2B	0.0487964822807858	0.0136828611504878	0.0051844023938885	341.1395265883	0.431456144974294
SOX5	13.7212484594125	0.016232791864625	5.20686741299955	352.874627538095	8.62799107191306
KRAS	0.0963578407344421	0.0320549650160476	0.0132494539707787	0.369370111345171	436.157337943732
VDR	0.0294787119075035	11.3161294347591	0.00472564025523063	53.8984415272281	406.559625552618
RARG	0.0163542334447947	0.0451647530225827	0.0098150905458877	1.62856551342213	514.57057402735
ITGA5	0.31325815536119	46.0882657625649	0.00973765380128097	27.3501153603179	475.021551998744
DDIT3	0.0174525608988962	0.138970224038429	1.14814008449692	93.2707524004881	298.817613478972
CDK4	0.0521639212880686	0.135403819433765	0.119796816901061	0.936806975359642	606.429672855609
KITLG	0.0468228118100111	0.0451816718337062	0.931899808455453	0.140090792378997	367.045351750123
NR2C1	0.665899569355206	0.102801291735042	0.149250309921609	0.090737532145176	378.664675385665
CRY1	0.0108692864051033	0.661142531293661	0.0226577908142677	1.20442209954758	363.100605830859
CMKLR1	27.1339550229574	0.24720368152979	0.0184370455637431	342.756723203786	33.2469916463752
HRK	0.0835190684473076	0.0242363154744045	0.0163083918161397	276.91240931946	296.820396907623
NOS1	0.00873353935159794	2.80400127488105	0.0474970659481896	370.225002728944	5.83928770914805
DIABLO	0.0493832343257269	0.384372999884046	0.0558798148744694	0.211307571047453	478.903428469896
SCARB1	0.783698696301446	0.0306258230603204	0.00724504745891892	207.066865674947	242.306604311204
BRCA2	0.109791689702122	0.0230440147757515	0.0106739425495009	0.585505898720773	314.377491234585
CCNA1	0.0128755469015936	3.16081816080296	0.0219433780603334	335.911527919429	0.96781947916493
RB1	12.3889174871101	0.331448988041414	0.0111628525211749	0.151038438236096	526.720506242021
KLF5	0.0182531036086827	0.0691511480845521	0.0289195260355293	4.24027288010136	660.39022077728
GAS6	0.0274756337656228	0.39128212061109	0.0159211155158958	4.13894713519185	480.670865253692
LATS2	0.0258825064596096	0.0669407355573512	0.0114353435426388	49.4061731474862	424.739055292969
CDX2	0.0362811265531988	0.0851877990730599	0.0138349774122948	453.438053780423	19.4499869365676
FLT1	0.0368227843253925	0.0563634900668717	0.223457268369314	2.01066486210452	440.419342002248
SLC7A1	0.0135893550757924	0.276989779559793	0.00693357489191524	1.39596549785355	557.002645677842
TPT1	0.563916611249653	0.0216416447571314	0.0151360275685592	0.19856311044646	509.245258538811
ATP7B	0.0140765421864017	0.0754858252689275	0.0175147254603255	389.686014866943	0.797719903430061
EDNRB	15.3392994552954	0.0736571901213683	0.0398135426532235	206.391225648484	175.438333644757
POU4F1	0.162734816559746	0.0271685747091657	0.0196909335019019	352.261784141128	94.7574814608904
IRS2	0.0416990357206125	0.0534593998117065	0.0270323786433358	166.337156592182	288.01392667231
MMP14	0.027047786870857	40.859753095587	0.0100645422350192	2.34880073324299	507.209406354877
SIP1	0.0234815566709371	0.0238876158200938	0.0138620338544968	95.4925852926665	183.062970147655
MGAT2	0.132720280555812	0.0493579283729991	0.0114170908955278	1.16792978957498	375.633834846862
HSPA2	0.0131683624835483	29.825778355237	0.00880191833874459	9.02645434778432	497.489055954266
PSEN1	0.0557442893799497	0.177589161165817	0.0209505967918817	0.477450658967372	589.21410369344
FOS	0.0302957386464137	0.0500890007364986	0.0261801778139337	0.517746145458848	587.642036402256
TSHR	0.0871210785944487	0.0109691537203227	0.00395980157968542	265.666329040114	0.21826679168404
CHGA	0.0261898600702175	0.046649347976615	0.0117611386532593	334.996379361608	4.05421726393386
BDKRB2	0.0117158480841654	6.13984571508454	0.0123582891188489	309.244746594222	130.141322930658
RCOR1	0.0483394898059107	5.27741287234022	0.0462292994120023	0.1809478954193	506.034996580039
MTA1	0.0416384528135312	0.0486412680981494	0.0259942117991063	1.66665931091918	511.73905631268
TEP1	0.558042380472975	0.0301622145522491	0.00477037193465068	74.2855539192929	405.272125296669
NRL	0.106237371444775	0.0837397532731019	0.00807673748866396	370.898575563507	45.3466327555709
ADCY4	0.0707413260167156	0.0231426141694575	0.0159171554197673	268.660159455803	202.658720207045
NFKBIA	0.302321618800402	0.124568764387292	0.0168479088177504	0.206323440649651	628.212155638591
FOXA1	0.0837271403312085	0.0130065243852711	0.101941240675191	0.923084111178542	497.541509309167
BMP4	0.223405910393782	0.0094979807975163	0.0417670771125217	169.164268715662	202.964846020864
GCH1	7.76745672983699	0.022180106948112	0.00869746274625087	10.5531000042711	372.710915251294
DIO2	0.976167237022659	0.00824291554755681	0.00907665790704836	50.1923360565507	365.142680417104
FBLN5	2.19608436878174	0.0218786718059477	0.0116403744971463	37.9438949108028	448.788229703865
GSC	0.0288744158736645	0.0459096767570557	0.0122385302545622	275.273736967511	156.111152582101
TCL1A	59.8526471005555	0.00866005509029746	0.00333205983324447	359.930849190626	0.0473569476593922
RAGE	0.00995418531781067	0.451385321860136	0.022861338957466	200.353269652193	178.493916676108
CKB	0.00907738161990883	0.639402376211467	0.151046453901561	2.37589050829089	452.601802794484
KLF13	0.0601616586543711	0.0723966697772469	0.0122076797260278	3.3966102513442	553.817815009284
THBS1	0.93453492760427	65.912543132558	0.017849084872567	2.48997740705478	523.256648399972
B2M	4.33155286527944	0.0685683822240886	0.0130249789519447	0.928092113299416	660.720206169205
TMOD3	0.106029571001411	0.0278248279657079	0.00954848576727405	1.30136132958869	551.367048922841
LIPC	0.0177215786241674	0.0544658725415115	0.00748425660468187	274.512111726793	1.09200941880446
TPM1	0.121372715806755	38.8484212826437	0.0506603435475037	1.19661344670094	485.641624896258
RAB11A	0.0575335777650543	0.0265062319380112	0.0137526064202987	6.10356638818151	583.306300753776
CRABP1	0.0182558359260788	0.032149833945783	0.516632151546944	227.136111276635	144.893510390282
ISG20	6.54762199846572	0.045473704704434	0.00636590701876394	247.13322223472	189.606227085212
IQGAP1	0.0918453551651725	0.0853147755258903	0.0168413670833275	0.967819244074219	660.30813755416
IGF1R	0.0162168096667342	25.8828771961617	0.074272131709662	1.06699308108401	454.748024384951
BMF	1.52256538126566	0.0278634149102287	0.0237229253618352	386.66566806011	34.0698779489778
ONECUT1	0.0340014777799532	0.0604956154017137	0.0146449007995415	344.156293790785	127.351729231444
RORA	0.346905549625347	0.0187791137771865	0.00906949280590343	3.8815240179396	484.496720141119
HCN4	0.0324129457500332	0.0514799178808091	0.0125709256695452	349.099038676765	44.2440561287017
CYP1A1	0.0117892568841904	0.0229190938085629	0.00454231288747212	346.262276955176	0.106409087342662
COX5A	0.0665012654926393	0.0238547574744145	0.012592580164523	2.91962059475128	657.936941168399
NTRK3	5.14021060011027	0.0136135508968122	0.00928015157777474	381.032580242572	1.11387189214882
ANPEP	0.0231362216978543	0.361576617074814	0.0328959730715259	37.1908805718202	425.218980154233
PCSK6	0.0104783047892901	0.610626830045195	0.0345425619636162	272.915906940285	181.526497011072
SULT1A1	0.0480790174683118	0.024386386023761	0.0106709910318104	194.258162143651	202.663123324584
SCNN1B	0.0535358277339613	0.0154109424919232	0.00676146334542143	295.213671632997	192.48042754981
PLK1	0.0819412316272354	0.0622751803353641	0.0129831554215897	0.923646111562979	549.998363548186
IL4R	3.22998883237147	0.13614134654657	0.00475352449551404	2.93963456572592	535.213482918076
LAT	32.123957700688	0.0554226767973464	0.0121101555409796	426.646368005977	23.5880054338683
MAZ	0.0465927191819635	0.0597819296799859	0.0285944329226586	1.09680843265046	512.355681493436
ZNF267	35.8301231924787	16.9018170259844	0.0207391296616039	0.14475119358566	370.304569167203
RBL2	22.4110452418991	0.104252376499002	0.0200587223016603	0.174761097110308	428.939702507034
MMP2	0.109347561451833	60.2935649068606	0.0447204292215182	68.3838809381712	434.402989998234
MT1A	0.0702316519664007	2.52691807259517	0.0183100074103545	330.980959026298	188.798501492582
CETP	0.561930692017662	0.0115682027885346	0.00661690144205599	353.906685407969	0.499647402163577
CX3CL1	0.0715513763676485	0.0179473478807002	0.00881833863968962	279.548317949175	190.197827937626
CKLF	12.0199291645506	0.415136134074643	0.011473900796046	0.124842984163189	393.715076940932
CES2	0.0187450195498088	0.0385741738003236	0.00811653554130294	28.9702490886939	499.236210348857
CDH1	0.0138137350153967	0.770736894495302	0.027154621923776	0.789006244129702	598.263023710493
IRF8	88.9377361500822	0.120580447318225	0.0218353175801607	280.880580226056	141.801271060621
FOXF1	0.064128443944787	0.0286829454301338	0.0138668302187486	254.161246158746	214.892834742904
MC1R	0.0269867171423606	0.245701556783502	0.0164791308417342	368.828870162037	109.358283083997
CLCN7	0.048901330650177	0.0412109087686161	0.0143205429678808	20.4786176309665	494.06845390259
IGFALS	0.0745967108269238	0.0337011305921905	0.00749955182319742	471.413625882469	2.7689536015356
PKD1	0.0245018407492739	0.0502400362198462	0.0156707404967749	208.929238561983	271.70179125855
GRIN2A	0.0294803691067406	0.0212267375775619	0.0043103311662418	377.174565378294	1.13516488068664
SOCS1	1.09581935597765	0.021788910658922	0.00923005830399007	113.471097702581	356.565456860162
MYH11	1.53054797478732	0.00996733809387539	0.0215365571632027	224.739271063517	211.436977074318
PRSS8	0.0105238620536202	0.0979734302765369	0.00483244619456897	17.6468060098166	497.813319997139
PYCARD	0.137342988821225	0.0332945858800512	0.0069688541959592	1.95394771216799	511.054020756477
COX4NB	0.0231372895137272	0.0644438904704972	0.0112672447431546	7.12910255017521	428.639643390966
CYBA	17.8019722423497	0.172069367354959	0.00988658062888076	246.271125101166	197.318800087007
APRT	0.0439848947634084	0.0395279240690135	0.0133753119869944	186.976370211298	325.47229764669
ALOX12	0.0280531275707188	0.034869567554384	0.0121515654919884	403.695731694757	32.1200481927841
SLC2A4	0.0283527438561842	0.038226680834701	0.00921980827546302	388.953200270438	3.91080453052596
CD68	2.2785963096926	0.0391572038487553	0.00922308186594769	55.4228652193237	582.360646844612
SHBG	0.0204068342526269	0.0362240100659521	0.00643304195280392	424.808632287483	0.657881789356198
MAP2K4	0.0294926862380931	0.132643861095207	0.0325013107214105	0.497900595704132	465.981598308459
TRAF4	0.0285609267523473	0.0648902004127628	0.0176990704695181	50.4434772481002	478.890526502906
ERBB2	0.03138358046874	0.0328050272658969	0.0206594222242172	4.51124371180228	548.062327871634
IGFBP4	0.0499987327830726	0.102408393946477	0.0365807796324068	21.6310009690272	641.055705046752
MAPT	0.0225226440281968	0.0235120471180352	0.0100533665558661	377.561999390035	1.04772084648806
ITGB3	0.138842958588008	9.59492620599712	0.0236873904535571	232.788619360132	166.627722187896
ABCC3	0.19893810711634	0.0345950616624369	0.00621825311215067	212.737527347762	279.958433099071
HLF	30.2677386134655	0.00888313249438616	0.0112238032792592	395.65880431247	36.6949304371486
TBX2	0.030598132662219	0.037793090948312	0.0271992373991182	221.58366630935	221.961522097171
ACE	0.0577372427822364	0.070499747665249	0.016994786084308	316.117011271816	67.8349465312507
PRKCA	9.73719541653042	6.23643160148749	0.0903865233076369	25.1004522543426	393.153150649527
KCNJ2	0.0171773098792855	0.0454959982210384	0.305666066250997	211.484734292831	212.15708672017
SOX9	0.022831801264908	0.167172830911543	0.00985461067309793	124.365248289422	394.681299459467
SSTR2	0.0686852123265732	0.0281894076620369	0.00573494411915407	396.714859376385	7.22132270275317
SLC9A3R1	0.0506216879714891	0.0249397244774851	0.010819908425777	18.476692872667	636.276098171132
AANAT	0.0242814265622142	0.03937539125148	0.00562570826972668	386.032417272436	0.824978645695339
GAA	0.0191359775701592	0.0768688652652731	0.0239287354699341	27.4578337206985	464.343667217682
ATP2A3	39.4511088846334	0.0746165502124961	0.0145960864051229	325.773220220569	137.348249414595
ALOX15	0.01972118790871	0.152152629810101	3.04477075003432	350.016899200497	16.8910662604414
CLDN7	0.839723348335933	0.00880748581733662	0.0124806880328679	0.638768525128364	597.468598156505
TP53	27.078047446924	0.0302105229352823	0.0366800888420488	0.329076682768814	495.699248477606
VAMP2	21.6803148874204	0.0669641890213991	0.0240560293115089	1.10498145329329	465.034189616241
AURKB	0.0914007414658237	0.0283287001943141	0.0166756997385122	29.5911215774931	505.054703138909
PEMT	0.0242846200816317	0.0587151501480829	0.0210794162638963	18.7339138976905	516.053282017695
SREBF1	0.0304724173651444	0.0353428958433634	0.0144654737997057	85.4719585431357	434.399232701056
ALDOC	0.0555527354470034	0.0453803978254907	0.00923375278755388	160.849734388249	344.521434697366
SLC6A4	0.0157169336486449	0.0168161405517014	0.0519330170134233	376.068167785009	1.3103436823797
NEUROD2	0.0244776425365466	0.0671542791369032	0.0157896176375474	380.625149582987	3.33627740201664
NR1D1	0.0495276749632524	0.0432833134762884	0.0084871224030126	235.975285370784	279.151043446639
HAP1	0.0163339104297184	0.166429694697201	0.164063314591729	318.734901002062	105.005380933086
JUP	0.0159141538466643	0.512316360695648	0.0188049053502544	5.22806245786591	705.032717034071
ACLY	0.0633864143187033	1.62852751940615	0.0300476964369911	0.27336982420037	548.028711547155
STAT3	0.144773909965772	0.0889763735003949	0.0206705925780646	0.769148240601069	682.038988610265
BRCA1	0.0330257739926569	0.0227648085852636	0.0391958825152974	0.556762631876334	348.284384511541
SOST	0.0403178859000841	0.0556387892367719	0.0154727653383198	411.867145539413	45.3375531506947
PYY	0.0478826272196341	0.0471274716146373	0.00712638397557868	268.340191984226	236.218781210173
GFAP	0.0238906004331415	0.0538971080736678	0.00731313420003872	412.467805108692	1.56520589494909
HOXB1	0.0325394541849003	0.0260624467380832	0.00826312174028348	359.410481770774	1.36875771287335
HOXB2	0.0543179549258139	0.0680494169911676	0.0239773318534951	270.149942288561	196.206822413502
HOXB4	0.0350164842833469	0.0581289147375664	0.0125497499720243	169.473536799803	280.691291376052
HOXB7	0.0154697962129813	0.0838349411899755	0.0305250451329478	192.208091417597	146.837345350164
HOXB8	0.0326666484565803	0.130183076374907	0.00852835669572804	304.274727189584	38.7224558691926
GIP	0.0166181038533271	0.0227446192398097	0.00598558635455715	339.197505932515	0.175839953956726
DLX3	0.0165387741721433	0.0974708965521739	0.00628918880153248	287.579886823552	102.75724764312
COL1A1	0.0379195526842635	71.600581681425	0.135825625933628	51.2468014832765	511.282779326207
TRIM25	0.0456502654672669	0.0312664231141271	0.00914987727850198	4.18420420259991	539.970955158245
CD79B	53.7505200663781	0.0276577835968501	0.00535467180390849	393.534734834393	0.616651602105589
SCN4A	0.0274254934498441	0.0466298448974289	0.0184559339868711	358.748986706082	2.53360085162554
APOH	0.0107776383871883	0.0476070864287099	0.00457898175566638	230.911070976239	0.667695760842682
ACOX1	0.0593284115845299	0.0194307296978506	0.0236410987970599	0.35683468804947	495.945227274171
CYGB	0.0344552217001387	0.103408054606193	0.197974183915508	243.726344524452	215.041735694373
SFRS2	0.336262748363623	0.0615018188528855	0.0151182514224383	0.400710798932929	584.483818037779
SOCS3	0.0130074176894575	0.919455606527196	0.094957403168008	23.343919485151	444.087611323592
NPTX1	0.0303516995398939	0.107866137993241	0.00972788234883007	412.782172995793	16.545546932685
ACTG1	0.112424251276876	0.0854864477754312	0.0185359268983227	6.5445870608141	812.221491296181
STRA13	0.0457279740902516	0.0238234605729405	0.0210563320309361	6.28546937111481	444.623366620988
FASN	0.0125465447607483	0.0631081208746997	0.0121016550271875	38.9198409395886	471.519488189064
TYMS	0.0569965974646293	0.0330630380410296	0.0107631333284491	6.79214857215166	479.053894017639
ADCYAP1	0.030992073697203	0.282917805775836	0.0303691179380155	346.112286070132	26.6923151219828
GNAL	0.672414504785981	0.0227552692650688	0.00601456495806819	37.5964460125665	389.994241538111
PMAIP1	0.693388431561364	0.0304647138152206	0.00360382341664613	0.235039543809217	455.677891568401
SERPINB5	0.00996153495896221	39.4954369364258	0.00624983184551578	5.71359454918016	487.789651916204
NFATC1	12.7164594473048	0.0563546249187729	0.0273363070012301	198.901891916332	271.094820078872
LAMA1	0.0221181381732605	16.0918161454807	0.022550799267787	360.40381330226	1.79492328716385
MC2R	0.0122566561627621	0.203462197593813	0.0105757577152042	234.553566602185	4.35742692146619
DSC3	0.0121112507539904	33.9644580435467	0.0134688061355949	2.7485066861111	610.551206083297
IER3IP1	0.0266434482174489	0.0921636989737744	0.0209900399913787	0.510564909914223	498.933451859026
SMAD7	0.0328039261956464	0.131684471203363	0.0159201152786518	168.268851716766	266.087954769163
TCF4	17.876680540339	0.068410631785574	0.025875976607518	2.45935930941759	549.188764332077
RAX	0.0513435390298942	0.0399415543427613	0.00942990825487834	388.614076120389	40.8572704044831
BCL2	30.0647628391089	0.0338926485186884	0.018524747151065	248.845320674209	152.494812633657
CD226	35.096013514768	0.0532940236407423	0.0075729893840366	299.940924141464	8.3827332901404
FBXO15	0.0361896182874363	0.0116261662098898	0.0108558780019434	273.329953687276	0.444553130639102
MBP	0.625422090498785	0.0305933064047795	0.00707574764389377	182.127022133426	281.296412279821
BSG	0.0194675920772483	0.161448451181695	0.0222587239523077	8.20061523544891	603.591034001987
HCN2	0.0338483461169341	0.0245203869262201	0.00814013606442885	221.386291619987	170.707107445318
PTBP1	0.0645823989882763	0.0657306766451159	0.0146973364431242	1.6157447547807	686.994286773267
CFD	0.0867317721275405	0.0140618067629529	0.0150590220197982	184.18484131363	291.57378276692
KISS1R	0.0482815330452774	0.0653170753242934	0.0149794887259658	388.945594997396	68.0672435782164
GPX4	1.10008543710411	0.0247989652279198	0.0256440183803885	1.08570300821496	595.467171574104
GADD45B	0.0676812505906632	0.021821980407262	0.0163195166401775	68.7975625774837	436.804689534428
EBI3	24.3655818729788	0.0230020582835711	0.0127916981615035	355.025128361666	3.42311385412958
ICAM1	24.4629588020728	12.9132952156448	0.00998275045414803	20.6148475355592	469.238855298501
SMARCA4	0.0572509853259559	0.0257100589413908	0.0198105119941181	0.356557117327512	520.135786358924
LDLR	0.0140684640284484	15.3346318852557	0.012897047589876	1.38867595920662	593.684324884248
CNN1	0.0189159215438366	0.329217105446297	0.0385973050242445	333.015588847346	63.5668892256512
JUNB	0.0344439978152343	0.116521272882599	0.0165786992490196	1.59179124028242	615.797422976979
CALR	0.0468369668052214	0.107990573458877	0.0243624598887618	5.59876839532573	761.460787095377
SLC5A5	0.0244575246919075	0.0384002526244797	0.00664490817666968	399.347016431479	1.41432753708927
CCNE1	0.0216790756405456	0.0961524055421898	0.0100287882248696	74.4628327891727	339.872726415955
USF2	0.262522031683403	0.0244638891103403	0.0119483607528708	5.49778305592562	556.989690574029
HAMP	0.063786093596876	0.0375722499234142	0.0086907982851221	503.67686197982	2.70853909630327
CAPNS1	0.0937924231783724	0.0210573286224013	0.00846949493799524	4.62127555732235	645.899152625767
MRPS12	0.0149459448124131	0.0942088779586461	0.0191014929459207	7.98255966906876	432.196496352411
CIC	0.0403314660411762	0.0406296934163818	0.00940756148302619	184.003745756152	295.785263084329
BCL3	0.292600970995268	0.0337221868641424	0.0185144497309309	170.536690017158	386.12055869677
RELB	0.87825606298604	0.0379864082976553	0.00887486251820527	121.163653108528	339.279320801635
FOSB	0.0143521640995939	0.0412936656214836	0.010527156350329	9.32634892987135	525.002873464119
FOXA3	0.0465378436660298	0.057675387325837	0.0134307785070422	341.585958194396	12.4267293987428
HIF3A	0.0268127376398378	0.0385693090529702	0.0169630041510592	394.058691977311	4.18066269445279
FCGRT	0.495093047884673	0.0222730204092345	0.0256966032930918	150.040674194843	333.82505995881
ATF5	0.0941907312263486	0.0664086491362735	0.0496866800797973	325.570955050953	109.643844895443
NR1H2	0.294770618525915	0.0330448462156898	0.0125654472608266	0.536551696642574	478.932829093941
TBXA2R	0.0794191083939251	0.0594985435502235	0.018165728206384	417.290613402381	4.64824477238138
SEMA6B	0.0217048529024625	0.246855967860809	0.0196133873686774	326.121741749951	127.584257730556
TICAM1	0.0826519127423245	0.0343468897088912	0.00860876705074162	253.623932739627	252.280585487345
INSR	0.0184660922957157	0.263674970603856	0.140288905336929	1.01305386315235	452.456298419421
FCER2	35.934989909422	0.026791251627174	0.00779641167116845	386.21210910659	0.602660614809729
DNMT1	3.62085607984002	0.0531223684792551	0.0119030145600717	0.233047322861288	542.707756576322
DNASE2	0.094298907222034	0.0560465248079591	0.0144951319328835	1.03881325634016	518.214335027682
KLF1	0.0565837207992272	0.0467506277096929	0.0166331099867333	419.533645286597	24.032036774454
DNAJB1	0.0278707416923189	0.0585188185435773	0.016267335251668	0.505630691137405	599.800583425829
INSL3	0.11227827348866	0.0201420090264567	0.00776399473812596	424.619130880155	0.881687006871616
JAK3	40.073752967148	0.322126466172034	0.016041007222777	310.316986894091	120.124400626421
JUND	0.0461351380898846	0.0496495431461557	0.0119805537218596	1.74721456077215	533.191503816506
COMP	0.0228392327789068	0.141064728653859	0.0198166149348257	267.994619276037	160.60881282567
CEBPA	0.0183545543800406	0.0236200638635957	0.0182067750173621	2.48086511435715	422.619939728424
AKT2	0.0870153028489127	0.0404437438707513	0.0105412189556736	1.55779189808866	563.868802634896
TGFB1	0.807801136735205	5.15780245604242	0.0127919687995249	3.24098279646988	490.426018255034
SIX5	0.0412726777092998	0.074613916375493	0.0139219838806996	353.62366184829	103.013757516739
BBC3	0.0370375347046973	0.0532426864388045	0.0155907995681237	341.764518198738	149.081787219099
RRAS	0.378975976007132	1.0209459710716	0.0105171933032608	5.53377944153943	580.721503193801
TNNI3	0.0353097133871026	0.0410701906300813	0.011108953561872	350.588760509511	9.78436878809841
IL11	0.0299914048817072	0.921717441640092	0.0132053113327562	450.264989252099	30.9002193595476
PEG3	14.9381963127727	0.0104067627954635	0.00846492776845147	365.148392597597	0.3458724209977
OXT	0.0400834691660302	0.0619940779589764	0.0116667537262531	389.950447747697	65.5673539512628
PRNP	0.0406182516841735	31.4286804461362	0.0132606365973759	8.21807618719174	633.979257081602
PLCB1	0.015462089925337	1.64204637490475	1.12736767017084	14.9616501925468	413.553810959424
PCSK2	0.0139701448589111	0.036062923602652	0.0112471030162967	361.908052865402	0.944455065253785
HCK	25.9173952497215	0.116521968902986	0.0165719815222397	262.800164059559	200.050888956067
DNMT3B	0.0278059609266097	4.53812643672213	0.0102485902398434	325.661621745746	64.0821347131847
PLCG1	0.156363884268253	0.060349448338256	0.0137219944644549	1.22726011690505	524.556624528651
MYBL2	2.74645201098383	0.0318180050251343	0.00814352305051022	2.68197424920749	519.417501118166
MMP9	61.0464504551781	48.1371696853738	0.013302105460502	430.297071505059	7.17904790449382
CD40	24.502967148468	0.0588095051577829	0.00844624270801779	171.880341191907	192.069328921509
CEBPB	0.0576572261521408	31.5136835415294	0.0101567171380408	2.90902006090945	509.451599463674
PTPN1	1.22088537644217	0.0600083081870344	0.0104506356266216	0.658041718203076	515.034214125477
TFAP2C	0.00845947132169007	17.0216551734581	0.0384752532767405	0.33546491532629	427.479741190151
GNAS	0.0939266233970313	0.0351467859959144	0.019865968893684	6.17852810882292	623.880471436315
ADRA1D	0.0280832459261205	0.125444762702264	0.0095471826674471	356.497487007064	31.2346600382139
PCNA	0.100031933349524	0.0722760903382961	0.0206733147068593	0.183090181473477	519.850253202126
PAK7	0.0129849219143825	0.0425952438013425	0.738124368468739	346.781489344093	1.19759076653696
JAG1	0.0190056181655969	33.6546401225046	0.0123690916141047	13.8488320435141	576.023395962627
OVOL2	0.0110202003038896	0.0745994795106769	0.0186586852854018	144.331602390679	289.94609808995
THBD	0.0267057073136075	4.44547960818481	0.00757663151977915	43.212843993642	497.430820257406
E2F1	0.0444127100126105	0.0425220398994076	0.0100852520428561	156.585876232532	323.860342605702
RBL1	1.14926367817333	0.020828001597775	0.0106630886419691	0.156823588323912	408.382078346239
MAFB	0.021828243359696	0.120410359129427	0.00675113609663803	12.5526309280215	470.242080022417
ADA	1.34584741866196	0.0304791681039166	0.00822964677826364	31.1746312205996	493.320438026087
SDC4	0.023887676426174	15.6686405092811	0.00688107708234005	4.27026766594075	573.604395990108
B4GALT5	0.0259808044695582	0.0864313278292805	0.063100732965761	0.75926430169962	591.050147766149
CYP24A1	22.034577974212	6.527516280783	0.00402502295348746	168.199918554432	172.257230182295
BMP7	0.00765812009103076	0.0674068930938123	0.115464819648003	5.07187410033465	453.193425405917
GABPA	5.40148690919268	0.0231042397153266	0.0106368541387191	0.868583423800621	516.55869036193
IFNGR2	0.178174204128694	0.0983846813366197	0.00866665653510149	0.745651456229535	575.812134854988
SIM2	0.142024547617571	0.0109012928284449	0.00517145528293031	171.711382230223	286.756180251936
ETS2	0.027717641270175	34.7006263208133	0.013800502106233	0.813029107814301	550.229014335962
FAM3B	39.0419323181116	0.00437371858498246	0.00932184946908181	291.478065939136	66.3683954924487
CRYAA	0.0525102378517749	0.0814557014532193	0.0185409942387363	454.511941219145	13.6011892272747
APP	0.025959645071496	36.0805116954148	0.0150101820884829	2.6529973413401	633.768407149478
ADAMTS1	0.00785810719160195	0.186918980814412	1.24303150907901	49.9136817966911	389.607967812924
CCT8	0.0473210572780251	0.0319354713313452	0.00814307852824932	8.31807971130384	407.337252436754
HMGN1	0.145769089279905	0.0559295577711879	0.0161098267986627	474.891368009698	15.3787650984172
TFF3	0.0733523391605271	0.0286021205819681	0.205749805104698	378.954142951639	5.71428246766548
TFF2	0.0268678139334718	0.0450432600801372	0.0105942344984565	343.733625354847	10.6451866282629
CBS	0.0301355203452611	0.0332857543434135	0.0340234821144225	75.7180635593014	360.503803383242
SLC19A1	0.0423985940481618	0.114633539427005	0.0139544067459093	261.485868824578	224.615613844286
USP18	0.0267249864921436	0.0844952895668918	0.008192697903959	150.730446275004	359.630482413334
MIF	0.0256198367651891	0.207222746290434	0.0167356050856556	5.72390309957144	631.059578138911
DRG1	0.226910511022667	0.17145672117457	0.0440271966129281	0.117997441426367	482.355234355952
TIMP3	0.136346913279732	18.2414202256007	0.031991706203133	221.617347135676	340.313524948322
HMOX1	1.79338600229706	0.0320518437707023	0.00958126506926552	148.774845936775	334.899245065905
APOBEC3G	33.6904403142282	0.119343263400555	0.00884040652962838	110.536769547969	333.448649963268
ADSL	0.0693717215194306	0.0596354593058967	0.0238579835613045	1.44114490873586	496.756336565187
SREBF2	0.089899709844587	0.0323372565710184	0.00997296213620836	2.07165258261267	546.592229354874
BIK	0.0182108663882546	0.10787983077557	0.0211641425405074	208.747344203013	192.45452200716
PPARA	0.0213078523809065	0.0307411377935499	0.00654474623408003	24.4363874419645	435.509569769151
MOV10L1	0.013969180611764	0.0626048353850137	0.00657985727513864	304.786140782054	0.912638339950175
SLC25A1	0.0304291949628622	0.0936624827845879	0.0115528416985112	1.71660515147597	516.722435354362
OSM	0.0304569473543866	2.95608730843423	0.019351433932239	337.330555305009	31.5377273329003
PDGFB	0.0165669656940952	2.47622160086617	0.0824884768889978	121.434276098806	264.584775384733
CERK	2.89502278090297	0.0281714987859297	0.0222521673683845	6.08431563591291	523.5548257652
MLC1	0.0418915660644083	0.0472936601288288	0.0112508975904814	439.427601766072	6.92575502475171
GK	0.315595514744248	0.0316952574319364	0.0106574114008867	5.55367721851266	474.164213279876
MAOA	0.0102782572502938	0.157320231088379	0.00832785549567801	29.718069846546	425.820427816584
AR	0.101165632539321	0.019006079999898	0.0115371386205088	370.386077385523	10.6460503542172
EDA	0.0279546197718933	0.0683877541759855	0.00812186035041688	318.598232675167	7.50478113082988
PGK1	0.0891086285976349	0.108614391890224	0.0157710238350807	56.1180817837406	740.037397191949
RPL10	0.0449726952757063	0.0147063830359332	0.00425557431588265	416.827293474168	0.131227011886864
NR0B1	0.0222453899449836	0.0391917170868025	0.00707965813413411	321.84103211831	0.467117801848497
DMD	0.0759217099514217	0.0240857953118267	0.0227336762456445	230.510855505534	76.8207742066892
ELK1	0.0284237621076716	0.0736828371619616	0.00919768080102704	111.291010762681	397.029105089991
RPSA	0.0483602638104881	0.00885509449825868	0.00769109173772691	403.009209988101	0.126939382953139
ESX1	0.0158834224458759	0.0538133882375027	0.010882274018269	326.418024350172	1.5723963260979
TSC22D3	2.88952007213955	0.0227952606547206	0.0110046345618681	3.78652736882035	547.766185209656
ELF4	0.047883738817179	1.40237660954164	0.0177965398242025	0.161788531459688	477.918012193775
GPC3	18.9623232825706	0.0147318408229882	12.9567955689743	378.323106743749	16.5310278660071
SOX3	0.0566774841875265	0.0373345724310413	0.0121815621906169	281.256616218796	180.040976569726
L1CAM	0.0364399317405191	0.244840199487212	0.00920432501045759	366.924808067683	38.0374722152481
IRAK1	0.0248880112095803	0.100967105749025	0.0197587433430501	41.0862341832813	469.931144573044
G6PD	0.0326529537252771	0.0456639279681516	0.0248222274435877	2.06710199802858	554.176657983549
ADRB3	0.0177209108464556	0.018009068853086	0.0041103172056782	414.338052948366	0.0782614093231313
WNT7B	0.00745284131792739	29.1177206560425	0.0324870726911447	91.3512769551738	255.036992684158
