# Supplementary material for: Preferential Activation of the Hedgehog Pathway by Epigenetic Modulations in HPV Negative HNSCC Identified with Meta-Pathway Analysis
Source: PLoS One. 2013 Nov 4;8(11):e78127. doi: 10.1371/journal.pone.0078127 (PMC3817178; doi:10.1371/journal.pone.0078127)
Supplement: Methods S1 — R code. ZIP archive containing R code used to for the analysis in this manuscript. The README file in the archive describes each of the files contained therein. To fully reproduce the results, the scripts should be run in the following order (1) Preprocessing.R, (2) RunMEGAPSReplicateThreshold.R, and (3) Postprocessing.R. Note that the CoGAPS analysis and associated gene set statistics are stochastic algorithms, so results may differ slightly from values reported here though qualitative results will remain unchanged. (ZIP) [file pone.0078127.s009.zip › CodeArchive_S1/GAPS/ExprsTRUE.MethFALSE/NormalTRUE.HPVPosTRUE.HPVNegTRUE/nP5.nIter50000000.SigE0.10/AResults0.8665412713.Diagnostics.txt]

Diagnostics for A created at Tue Jun 12 02:51:06 2012


number of genes: 892
number of samples: 69
number of patterns: 5
number of burn in steps: 1e+08

Initial chi^2: 6.1548e+06

Iter	Burn In	T	chi^2	number of atoms
0	1	2e-08	6.1548e+06	1
1000000	1	0.02	95843.4	996
2000000	1	0.04	67846.5	1008
3000000	1	0.06	60749.1	997
4000000	1	0.08	50412.6	1021
5000000	1	0.1	45364.6	1039
6000000	1	0.12	44187.3	1045
7000000	1	0.14	42585.8	1082
8000000	1	0.16	40948.1	1040
9000000	1	0.18	39604.7	1039
10000000	1	0.2	39680.4	1063
11000000	1	0.22	38809.8	1057
12000000	1	0.24	38909.8	1064
13000000	1	0.26	37655.3	1110
14000000	1	0.28	37977.4	1119
15000000	1	0.3	37206	1124
16000000	1	0.32	37226.3	1121
17000000	1	0.34	36551.7	1123
18000000	1	0.36	36265.7	1120
19000000	1	0.38	36148.4	1144
20000000	1	0.4	35777.8	1188
21000000	1	0.42	35643.9	1172
22000000	1	0.44	35461.1	1170
23000000	1	0.46	34480.5	1201
24000000	1	0.48	33655.5	1264
25000000	1	0.5	33252.6	1249
26000000	1	0.52	33157.5	1285
27000000	1	0.54	33006.4	1263
28000000	1	0.56	32964.1	1270
29000000	1	0.58	32843.5	1269
30000000	1	0.6	32562.3	1269
31000000	1	0.62	32248.9	1305
32000000	1	0.64	32321.3	1281
33000000	1	0.66	29210.8	1375
34000000	1	0.68	29094.4	1389
35000000	1	0.7	28741	1379
36000000	1	0.72	28629.5	1445
37000000	1	0.74	28518.5	1446
38000000	1	0.76	28466.3	1457
39000000	1	0.78	28455.5	1456
40000000	1	0.8	28089.6	1456
41000000	1	0.82	27978.9	1489
42000000	1	0.84	27951.9	1500
43000000	1	0.86	27693.7	1543
44000000	1	0.88	27428.5	1530
45000000	1	0.9	27493.8	1557
46000000	1	0.92	27425.7	1532
47000000	1	0.94	27310.5	1537
48000000	1	0.96	27106.2	1556
49000000	1	0.98	27067.8	1586
50000000	1	1	27158.9	1536
51000000	1	1	27046.8	1577
52000000	1	1	26998.1	1585
53000000	1	1	26979.5	1621
54000000	1	1	27018	1607
55000000	1	1	26910.7	1586
56000000	1	1	27162.4	1609
57000000	1	1	27117.4	1594
58000000	1	1	26967.8	1590
59000000	1	1	27028.3	1646
60000000	1	1	27011.6	1608
61000000	1	1	27112.1	1606
62000000	1	1	27094.6	1607
63000000	1	1	27013.4	1576
64000000	1	1	27063.3	1613
65000000	1	1	27010	1613
66000000	1	1	27183.2	1608
67000000	1	1	27118.4	1568
68000000	1	1	27045.8	1570
69000000	1	1	27164.5	1589
70000000	1	1	26975.2	1596
71000000	1	1	27013.5	1575
72000000	1	1	27161	1558
73000000	1	1	27037.9	1615
74000000	1	1	27015.3	1604
75000000	1	1	27006.4	1599
76000000	1	1	27155.2	1579
77000000	1	1	27156	1593
78000000	1	1	27093.6	1580
79000000	1	1	27071.8	1617
80000000	1	1	27021.9	1613
81000000	1	1	27066.4	1592
82000000	1	1	26946	1590
83000000	1	1	27038.8	1559
84000000	1	1	27043.8	1598
85000000	1	1	27075.5	1570
86000000	1	1	27140.8	1585
87000000	1	1	27170.4	1605
88000000	1	1	27246.4	1575
89000000	1	1	27152.4	1557
90000000	1	1	27238	1569
91000000	1	1	27153.8	1542
92000000	1	1	27079.8	1577
93000000	1	1	27097.2	1546
94000000	1	1	27172.6	1544
95000000	1	1	27114.4	1587
96000000	1	1	27115.9	1551
97000000	1	1	27075.1	1605
98000000	1	1	27041.4	1601
99000000	1	1	27197.6	1557
100000000	0	1	27028.8	1578
101000000	0	1	27090.9	1579
102000000	0	1	27135	1565
103000000	0	1	27086.8	1572
104000000	0	1	27164.9	1577
105000000	0	1	27238.2	1574
106000000	0	1	27071.1	1544
107000000	0	1	27001.8	1597
108000000	0	1	27023.7	1564
109000000	0	1	27239.1	1538
110000000	0	1	27059.3	1576
111000000	0	1	27033.7	1556
112000000	0	1	27066.9	1608
113000000	0	1	26986.5	1601
114000000	0	1	27065.6	1605
115000000	0	1	27184.9	1553
116000000	0	1	27068.5	1550
117000000	0	1	27082	1596
118000000	0	1	27037.2	1560
119000000	0	1	27152.8	1569
120000000	0	1	27026.1	1566
121000000	0	1	27185.4	1558
122000000	0	1	27219	1543
123000000	0	1	27013.3	1587
124000000	0	1	27239	1551
125000000	0	1	27004.4	1570
126000000	0	1	27015	1571
127000000	0	1	27157.5	1591
128000000	0	1	27138.6	1605
129000000	0	1	26887.5	1590
130000000	0	1	27032.3	1594
131000000	0	1	27031.3	1578
132000000	0	1	27051.7	1583
133000000	0	1	27025	1605
134000000	0	1	27046.7	1562
135000000	0	1	26952.8	1556
136000000	0	1	27232	1550
137000000	0	1	27190.2	1580
138000000	0	1	26978.1	1616
139000000	0	1	27075.2	1568
140000000	0	1	27037.7	1580
141000000	0	1	27080.6	1572
142000000	0	1	27077	1598
143000000	0	1	26978.8	1592
144000000	0	1	27047.9	1585
145000000	0	1	27167.5	1575
146000000	0	1	26789.3	1612
147000000	0	1	27211.5	1592
148000000	0	1	27060.8	1586
149000000	0	1	27257.1	1610


Summary
<number of atoms> 1577.76 <chi^2>: 27080.54 ; chi^2 of mean: 24855.3865577206
