# Supplementary material for: Preferential Activation of the Hedgehog Pathway by Epigenetic Modulations in HPV Negative HNSCC Identified with Meta-Pathway Analysis
Source: PLoS One. 2013 Nov 4;8(11):e78127. doi: 10.1371/journal.pone.0078127 (PMC3817178; doi:10.1371/journal.pone.0078127)
Supplement: Methods S1 — R code. ZIP archive containing R code used to for the analysis in this manuscript. The README file in the archive describes each of the files contained therein. To fully reproduce the results, the scripts should be run in the following order (1) Preprocessing.R, (2) RunMEGAPSReplicateThreshold.R, and (3) Postprocessing.R. Note that the CoGAPS analysis and associated gene set statistics are stochastic algorithms, so results may differ slightly from values reported here though qualitative results will remain unchanged. (ZIP) [file pone.0078127.s009.zip › CodeArchive_S1/GAPS/ExprsTRUE.MethFALSE/NormalTRUE.HPVPosTRUE.HPVNegTRUE/nP5.nIter50000000.SigE0.10/Asd.0.8665412713.txt]

V1	V2	V3	V4	V5
TP73	0.334908450158211	0.579914700061262	0.120071067685881	67.4118969272077	67.3674264570396
DFFB	1.55145783587485	0.526215547808624	0.160071332246534	73.6221764363323	73.5885234282423
AGTRAP	0.261492250697139	3.4940441409199	0.146303849051721	46.641599378699	47.8862102384139
MFN2	0.257872490254162	1.66930747324087	0.162910775392241	6.87025389037826	9.70355323635882
TNFRSF1B	9.05072193888986	1.06981759455779	0.145628717167107	61.2090322734676	64.3109503515037
PDPN	0.930826655201603	7.33745094224214	0.247311766303257	75.4632778780644	78.2484719952217
PADI3	0.219077475813364	0.502708017615809	0.150329906196168	71.0963677230538	70.8532078159177
EPHA8	0.47400063704413	0.714397465562157	0.119167631403042	29.8885522582097	29.121794413966
LIN28	0.213530434362798	0.229773284245095	0.037457299437099	4.95628006504552	0.772284312522051
SFN	0.272872147813918	13.0853516252907	0.135415557208189	87.3160813922365	94.6125983916462
OPRD1	0.658648333389331	0.541768401105937	0.152694469740203	53.7844474899125	53.2899442923668
LCK	5.57138829533132	0.648866793153599	0.11805141679849	18.8318286968151	17.4617453151053
EIF2C1	0.838581092562721	0.592921317046407	0.242996915802798	5.99458416370917	8.7683775074569
RLF	1.01609483681898	1.06501657677577	0.200409952728258	1.96633430680836	6.34178617500635
KCNQ4	0.481236002278538	0.591016209676209	0.164287204207712	66.6736807826628	66.4177979278958
CDKN2C	1.16485413195914	0.217925543082865	0.0647837781495639	56.9506573328894	56.8891074223923
SCP2	0.592265153484725	0.409674598847205	0.125745574968276	6.59193754486311	8.81052485074647
PCSK9	0.304453501757669	1.04704394938791	0.151925169519294	31.8589734915321	31.1230665966043
ROR1	2.82818295322934	0.53195824566513	0.112524520820419	68.1670818947969	68.5691275724157
IL12RB2	3.13416598577235	9.35244799728335	0.0432705691990589	65.9644558099026	73.2035689702016
GADD45A	0.223986856581498	0.867180211482861	0.087750550092144	17.4948139850927	18.4058948543016
CTH	0.264313180101085	1.7947162904813	0.188873063227179	48.2111848982843	48.3357741749333
ACADM	5.78553895124294	0.297475623059036	0.134759076417257	7.66346225977117	11.2140247583415
CYR61	0.177298056243918	11.4545825544187	0.166858790332937	48.5293298969654	53.6901536325127
PTBP2	2.22158686246417	0.541775782431045	0.154026452853386	3.32468025011485	7.13255438400123
CSF1	4.95385998184762	0.330960123355892	0.132323714625268	68.286820347921	69.4206062321483
ATP1A1	0.38373857787351	2.83533953033573	0.272059940457941	7.26755242357359	11.4180705739959
IVL	0.206216853267042	1.58545142797284	0.0717741850158899	62.2586253717424	62.0881196315071
S100A9	2.56370036210462	0.512275504508573	0.0678462667399674	47.2193109682935	46.3546737571794
NPR1	0.39932360658765	0.476486433905568	0.127758520906249	19.5626189760075	18.8173445435504
IL6R	7.82898272281247	0.997135251778098	0.0814911497691947	89.8116705037204	93.2995176757839
FDPS	0.326254559647762	0.562675635473171	0.136043438153662	58.5654417350606	58.3376338129132
LMNA	0.211344767550322	4.75014232271398	0.184533300185492	19.0891951251664	21.2871146649353
FCER1G	5.75383177915941	4.48502113440316	0.222757738013986	9.82934912997666	14.3642718667795
ATP1B1	0.356607810050231	0.44732446471382	0.0999440773331056	22.180960245051	23.3840278801067
IKBKE	9.41942859330163	0.37952504630667	0.113321453148099	76.9683963631437	80.5484223157783
G0S2	13.71930630826	15.1979094267082	0.313209383084814	104.909694163009	127.870779642517
ATF3	0.107142222525855	5.01058626474143	0.142044202656919	83.5612880531128	84.6467666988605
MIXL1	1.96107225171291	0.52984950957088	0.143617507738416	30.9196238021483	30.2103896410796
EXO1	0.163330405998297	0.89481488812994	0.107687794543847	53.2674526705985	53.4763559083278
ENO1	0.532055627565207	1.38926240678027	0.229319445939013	43.5554176947391	44.6039286738302
MTHFR	3.57636559242277	0.293495983606757	0.113013977771135	16.1469250499355	17.6209011760809
NPPB	0.293762001551348	0.993524896200517	0.147939062032703	13.3235867663457	12.2028773557422
CASP9	1.17051474564357	0.294398986549029	0.0861684763325666	48.7580875664407	49.0681203015669
ECE1	1.84483992779501	1.67018996086208	0.431202683207116	2.70709570882174	7.97666602570943
WNT4	0.205780238804966	1.13784213087717	0.0985141330150226	66.1048177244745	65.9432406771633
E2F2	0.800791816710275	0.366832256849406	0.115052703965802	69.1940876092133	68.851995232304
ID3	0.317239309282027	0.549349317872738	0.166655982200595	33.3930027376124	33.7761675647574
STMN1	0.511271276878946	0.465933513690612	0.225312808546152	8.7330606479705	10.2976751695291
NR0B2	0.306458809138314	0.386033075392986	0.0920023654760331	6.71128010192276	4.91343881555641
COL9A2	0.511293393026612	0.607752935803797	0.124716263725996	74.0173748241283	73.5293822159669
CLDN19	0.414032328510444	0.642119107394086	0.152909960445962	20.6498807222772	19.6482777751128
PRDX1	0.458062795342711	0.442839740378945	0.141197588831914	25.944931294901	26.7874703502001
ORC1L	0.358910176796526	0.593491123694958	0.118536860709886	48.0728733655511	47.9677605073058
JUN	0.230287474001912	2.95251341366287	0.108001494946771	5.61003394662012	9.57669672002965
DIRAS3	0.266181114310164	2.56804017863886	0.126989690199657	51.2441292343047	51.1724000236669
TGFBR3	1.87519061798577	0.160525919586561	0.907711985038857	52.9662032981146	53.1850049025702
GFI1	2.23972536022338	0.441398676253849	0.109523458278531	61.3517970644002	61.1700121422621
PSRC1	0.28839292243597	0.74256970554432	0.131865889811114	16.1556537603823	15.1835670621177
WARS2	0.311159276039281	0.640628532131394	0.122406015570475	3.46448984549063	5.94464541726193
NOTCH2	0.95877446747869	0.487525402361533	0.140697660672095	5.6934532863588	9.09955443409063
MCL1	1.63505277556294	0.56917928545196	0.181198484561029	3.72546242468171	8.82029485052671
CTSK	4.34143223007155	3.57265850253421	0.431203948718281	7.34787967555588	12.3208975246323
S100A6	0.266185059477636	0.363572544062412	0.0521107376559491	5.85397754512929	1.77399243150385
ADAR	2.35272577537505	2.03282345510062	0.16871251832621	3.03887337155972	8.41126233993974
PYGO2	0.526585206458973	0.343591672263626	0.0813367210312875	59.5710895846456	59.6929807272377
MUC1	0.352884711679561	0.272216588721589	0.123424385519471	61.7207628563091	61.6710166451239
NES	0.399503686255145	1.18253931548976	0.202210854306443	51.6678168979223	51.1208829771177
CRABP2	0.143454103577697	3.56837527684459	0.0550181999733878	72.1539246810316	72.7070963434632
ETV3	0.448153304697286	0.956424308149743	0.1324138401054	2.44405428411983	6.73143373638094
PTGS2	0.217125774720971	7.21410083016784	0.117257788959319	93.1711858791937	96.4301323328468
MYOG	0.232356346237705	0.297888923636767	0.0824100169467369	5.69679599858447	2.25246236519542
SLC30A1	0.239374094925036	1.62288383561577	0.155907628664982	76.5381665210304	76.6235072947506
PARP1	5.601077579006	1.01608297652187	0.200016108721669	3.64322167140381	8.74325947282347
ACTA1	0.882039984662056	0.23466099448038	0.135831688234601	57.6179085140752	57.4697087212852
TOMM20	0.271047774310898	1.11584251764979	0.116093172640838	4.24593792755912	6.20816495064979
FH	0.306648992955657	0.401498760402972	0.104144057428775	12.3938714523126	13.5791272467529
ID2	8.89570668385258	0.502958204660655	0.235321093534432	9.45429461254389	14.6519613609468
KCNF1	0.542212776714795	0.528472233527418	0.128221754830661	18.9573122534416	18.0322038319738
LPIN1	5.58502511698056	0.33879311497593	0.138532982461702	82.3101493098039	83.965713338216
MYCN	0.957622131727617	0.403101119289561	0.129571148462926	54.0048112765115	54.0142344032583
VSNL1	0.137130771701109	4.92895205625588	0.10199418872758	87.3592121535524	89.16154534744
FOSL2	0.223404430529246	3.89318803132413	0.329029152242036	10.0983451436503	13.2004737818615
C2orf34	0.427158350875095	0.342984204870885	0.0681388707098039	31.8941238601527	32.2007914455992
EPAS1	0.594342085457721	2.33258492623075	0.153511819616404	10.257605081358	12.7710911137419
REL	7.10628467170141	10.7347710377194	0.178085960197689	3.39492268918934	16.3870411553804
CCT7	0.533027345789225	1.32683120092346	0.257081911348834	4.89181827189859	8.70295365665212
TCF7L1	0.328643688445319	1.97842578796725	0.219379392865026	64.6078328826952	64.5966630886451
RPIA	0.735309478659677	0.169215203409039	0.300566511591607	66.221681209747	66.1399215953332
MAL	6.61545829385781	0.145315890978991	0.0520690400568357	9.35747239287358	3.12503543058464
SLC9A2	4.80548648204709	0.371788356816502	1.77116359383091	60.9782638846425	63.2620139906748
MERTK	8.84162073636654	0.521179094612742	0.528826788753371	26.2798651968835	29.1875828844219
SLC20A1	0.878881200712755	2.5161468185262	0.146900072044236	2.17883199980373	7.30320214604577
DDX18	1.15255862289111	0.49450795861673	0.132586186061139	5.71367559127339	7.96456058940654
INHBB	0.316308223412669	1.13274841533836	0.198947640446298	61.611328574113	61.409309659279
GYPC	5.70992026469996	0.873301921060096	0.244219613028389	55.2248971277925	56.0812580616025
CCNT2	5.63781658734767	1.06238890050942	0.257217989801086	2.53545768465658	8.63698611893706
GAD1	0.233241016131319	0.689335076549853	0.0861978018554894	25.5559303002763	25.0230118324682
ITGA6	0.339709853664504	8.24288795374606	0.113227392265615	12.7301768034315	16.5173653541157
HOXD9	0.281789960148944	0.872126801659609	0.197101491665509	57.0059800947866	56.8699763599095
HOXD4	0.343343297232576	0.858437136663732	0.131067889311915	42.8656411361118	42.3488268459815
ITGAV	2.40336630832047	7.56578902073333	0.16516121545254	7.48155105728398	13.0214579065461
CASP8	8.90096537676297	0.424875972174456	0.0881425718217119	18.9977210763372	22.4060509143363
FN1	2.10622325281597	8.17606176040001	0.218914990723893	100.839959644159	105.031843344766
IGFBP2	0.158864326593425	5.52559715161896	2.5304605066144	73.7085328954063	76.3998158635007
IL8RB	0.71523698815078	0.240518442492746	0.0506330521609594	15.0044764701012	14.2788442920959
CTDSP1	1.01946437771796	0.35435048093887	0.144651586852127	16.9068555115763	18.3241979646459
DES	0.43353818676079	0.603331890089821	0.156124056924752	68.2891779166625	67.8852886384382
INHA	0.180068832520579	0.371876820105893	0.0853930590851992	4.62961076961835	1.60491446133605
PTMA	0.353651993067905	0.571582933621053	0.153980694204429	52.6281196914988	52.492763762442
ADAM17	0.573033620000809	9.43279925849548	0.126824008527337	2.98947205945097	10.8520071202393
ODC1	11.3383477831737	13.6042730103374	4.2797062374638	15.0723670030575	28.4701020070436
APOB	0.167002875815638	0.235408522248042	0.0456260835005325	3.85026491758944	1.04323261153373
ADCY3	0.277297491823256	0.804670981340519	0.254584446817947	18.0166452109906	19.082959406881
POMC	0.769352376960419	0.738940606249312	0.183332067941744	73.1889398219279	72.8114019464393
DNMT3A	0.62680819659514	0.344875081248497	0.10833475170369	66.2785411687857	66.5164885462096
CEBPZ	0.298627282316215	0.775080268181743	0.152863204166805	48.3824860184383	48.3365972886556
CYP1B1	0.302972151991375	2.55577341119852	0.419850298168936	45.726887315769	46.1645149656096
SIX2	0.352004266064423	0.561081344983059	0.187580013549318	62.2446190264213	62.1505513023169
MTIF2	0.35839344496966	0.398872569363634	0.146889904560497	9.00568418608807	10.2941341805965
CCT4	0.568887514775784	2.08337542209646	0.18790959279578	3.77571252820206	7.74571101453246
GFPT1	0.476355508402592	1.19979507909591	0.220489726075087	3.61156294218664	7.67592629042278
TGFA	0.207423521584082	11.0297433255233	0.0701983915880852	82.2287195930622	88.692195811764
TACR1	1.6109333165693	0.160246106501268	0.0385776507585735	4.9286216631721	1.92647653016646
CD8A	5.79812843365262	1.65556822765227	0.141672512609799	75.7314268018106	77.8547142236651
FABP1	0.15588511682005	0.132556934462574	0.0356621104635209	3.49757859003806	0.675867658310065
ADRA2B	0.402601420976072	0.409390894525072	0.169151147413528	12.0594075338259	10.7270643523704
SCTR	0.320593535978862	0.456301198245148	0.0715542047415003	6.85681871475372	4.50611640053189
NR4A2	0.153043470336047	0.831776444366998	1.08929082609089	10.3298490626153	11.7424233862018
LRP2	0.169847933924649	0.218688732682865	0.0599990228655311	3.97916908392457	0.966675590710355
SP3	2.16684629437231	0.509765601822138	0.193670406723778	5.28492790360828	8.81466843562939
ATF2	4.60585522666041	0.731626309347334	0.180101589180494	3.26646398193692	9.20069047382946
NFE2L2	0.396692341058017	0.337967024681291	0.479137788875526	8.08700745676192	11.1617586202075
PRKRA	0.305980212470738	0.630748087987631	0.154619044968891	7.94207468353593	9.75330073245836
NEUROD1	0.0921026277743455	0.210255693846469	0.0769337520213371	3.4133552611635	0.491408994550471
STAT1	9.26844670839936	13.0003911645869	0.0982642926481174	4.79064330731653	22.1600893469648
HSPD1	0.47610214728211	0.681424470754743	0.159846159257783	71.3978939906389	71.1952485863241
IDH1	0.42172497134105	0.34351679875362	0.16755624320002	11.2769266077046	13.2862058613486
IGFBP5	1.18507762036865	0.305156247346015	0.502411955734583	27.0844274263565	27.9444260982929
EPHA4	0.231205017795079	1.49497062504477	2.5779528447065	78.7835961797759	79.5116765345993
PAX3	0.134709503999968	0.472059833382121	0.148407295742409	5.34915132938184	3.28703089317446
SCG2	0.176026453179917	1.33156169539945	0.168552996454064	7.32502718861705	5.82278600958549
IRS1	0.906126688681661	8.32237760933609	0.172138476657563	67.4720961879473	71.1538722014927
ECEL1	0.337024429057745	0.667009675484687	0.154423613425724	56.4533638144197	56.2702376676559
GBX2	0.333928628664517	0.761720879446483	0.118071871569147	72.3761412530707	72.1178275948004
HES6	0.317614137477063	0.858183782310826	0.144359538673143	65.3212736287669	65.1519427088341
PER2	0.345857879155606	0.494089961072953	0.155757456716066	18.5896875752612	19.570238352157
HDAC4	0.445102178272646	0.687556266412126	0.171062632418477	60.6580243912343	60.5327277188842
VHL	7.24903894926688	0.675633681054477	0.18876904762832	2.74485281250279	8.94618390980822
PPARG	0.920289942744821	0.129049076180566	0.598680587348857	54.0820776787495	53.9744931445224
NR2C2	2.89259686505401	0.385089825904839	0.155929255269647	7.49054967582786	10.4578431097586
RARB	5.79608990027765	0.416203843646985	0.575737606155093	62.5712128483229	64.7589210928561
TGFBR2	7.08956203582466	4.42934094420723	0.187149536372749	85.5920394881255	89.6796892788524
MLH1	7.83589846017574	0.494607931192627	0.160234611181736	3.94188910581827	9.72186713191284
MYD88	5.00095307476946	0.386916382074423	0.140709725155419	22.2572332970437	24.1795111508761
CTNNB1	0.966087507541729	1.17850259253636	0.282684071604531	5.0603540593645	9.40296294751193
VIPR1	0.583392808180853	0.481867850449126	0.136980990683724	55.3091906109227	54.8838108423244
TDGF1	0.323327203123168	0.736932131530641	0.0352887315357695	23.7019645869512	23.5551002159679
DAG1	0.351355401972581	0.604150633431101	0.189955797465395	9.70589617788734	11.6683479835293
GNAI2	9.92545809829141	1.0051372730207	0.211498406811049	20.2042814893594	23.6617080945483
ALAS1	0.371447658829721	0.37059524646314	0.124041614434024	15.6888757012655	16.8412654811162
ADPRH	4.87086407303511	2.52034089480142	0.113175924631077	37.2662479381438	37.9509483362726
TRH	0.330186355581581	0.303970915788015	0.107090837376779	9.0893475846461	7.41436018792868
TF	0.863595783746071	0.204271393664218	0.0530456973058511	8.20831686573093	6.40565481134131
CLDN18	0.42205976365676	0.288130380965322	0.0891851437557571	6.88448301964943	4.58919957502452
TRPC1	0.219341947357445	0.866542187889924	0.152404226849425	40.3676433575722	40.2884346589231
AGTR1	0.231681274070163	0.427946416122852	0.0971942375910355	8.15208173321412	6.83429418289001
MME	7.49964151458991	9.09159004450137	0.165701702833546	34.8952720200838	43.9041173355475
IL12A	0.234290432523671	0.227093849073204	0.0933025396773742	6.1521752975531	4.18932937524895
SKIL	10.5590434879497	12.8075156870663	0.224911884303087	5.10138921349208	22.3754221264912
HES1	0.302145465126462	1.00404084355748	0.184103531824545	12.8241274448842	14.4304756166547
RAF1	3.20147030742835	0.365901310326279	0.13668618430155	4.30380214496954	8.50837717337403
THRB	0.365885003972812	0.610384197875253	0.309288823779678	48.8139108895661	48.8170508273902
TOP2B	5.22730021640136	0.630284965664588	0.554986555229148	1.40137386070721	7.27048231253323
ACAA1	1.00715146953304	0.35311233377725	0.113971902151202	60.6985329280676	60.6550074017526
CCK	0.394340209579738	0.605908970973212	0.149183210589045	12.5954374082416	11.3150837470287
LTF	5.40298774430204	0.603695196100961	0.208101213516602	16.7608297042142	15.7015250288843
SMARCC1	7.80330783906653	0.471044509771344	0.288855636719146	4.38965362246538	10.8033978619485
CDC25A	0.321165711586226	0.344209794947811	0.124030460995334	49.9636960607807	49.8744325717994
COL7A1	0.208329550124547	11.391677999842	0.1644785669409	67.2842469022884	72.3417460715866
GPX1	3.39908231679392	0.275049043337073	0.0848538690164626	28.5586798347275	27.6977736804513
RHOA	1.64587057163851	0.400550915712856	0.125784660314674	46.5838313221088	47.6593745806858
RASSF1	2.17152465181241	0.417109555129729	0.0966198578244262	55.5822345034536	55.642398312848
CISH	1.93732478505234	0.49405617610853	0.12703237574209	35.9938058567193	35.5016013759067
FOXP1	5.99317007875779	0.616379595698539	0.1347848741658	10.5706864640075	13.5004169352518
TOMM70A	0.38654071219805	1.34646455232076	0.14982743113564	2.31594034127241	5.77488711107369
CD47	9.39404711620189	4.18349625729679	0.102652949314537	16.3779782929975	21.9350231476165
ITGB5	0.282567050682706	8.67786593365645	0.204408312867126	40.3763668791901	43.2188778724578
RBP1	0.254749995697178	6.77513652325327	0.172380612374342	73.0781184981689	75.7752215642334
PLOD2	0.430144160026068	6.17359391748606	0.200819190703086	2.16553356863453	7.55758259703707
SST	0.342213166813387	0.355220461657692	0.0931004932130412	7.73360153936863	6.19570365063895
BCL6	5.53376741413837	0.569272271862732	0.368965314260588	5.5757184704806	9.84628588083607
CLDN1	0.546198643414255	1.81774638103281	0.233926027191609	34.3305491478835	35.7074628236291
TFRC	1.10502026007858	11.671706635804	1.01433982453376	2.06306922346965	13.1155838212327
FGFR3	0.238201707381028	0.502645905411528	0.133128690583446	32.3402245807116	33.0660030782975
ADD1	0.678278827068986	0.385985119641718	0.128235111174062	19.5218355324295	20.7285326182352
MSX1	0.420002185756122	0.730834324330877	0.198185395678455	72.3824853061332	72.204838724272
CPEB2	0.300244768379517	0.655803195240556	0.0832374192955844	19.8656528177802	20.5660010277863
SLC34A2	8.09566700386417	1.47785731500247	2.06292897919268	54.2173878540602	57.822782731691
KLF3	0.380083551881091	0.810224545593526	0.220105630126053	5.35692868827392	8.97964048391349
PDGFRA	0.74657936559844	0.294745607997138	0.156773670068244	35.1234233991703	35.4465756115391
KIT	4.43846046395523	0.72910029839925	0.516003127504829	48.0872357794693	48.8731072684177
CCNG2	6.67125000360892	0.426435726009978	0.0989868311101576	66.407728597629	68.5976923865579
ATOH1	0.596708678146635	0.919082164419348	0.0977674120025695	31.926598909086	31.5018625477735
COX7A2	0.244418781958931	0.370409065747429	0.101764257895231	2.34135559886304	4.90627558576437
NFKB1	6.61352326625677	2.88766302834763	0.132195853639345	2.56681947064647	10.2352464943368
FGF2	1.01118939377477	0.401947273492129	0.164822334502227	54.6272204477395	54.5380973911418
CCRN4L	0.342079126250223	6.17357672155193	0.162175030357937	20.7578068788632	23.078895836947
TLR2	8.13441000818299	6.98136091092753	0.0698590211073196	37.8240470265031	48.445989182807
ING2	0.219568322368122	0.646343682093272	0.126832266385796	37.3382992722518	37.6874626609824
CRMP1	0.247894533046629	0.93680045226363	0.793422302873141	53.2112903433724	53.1497088988719
TLR10	4.60925529584613	0.214137015741797	0.0431182214726424	5.2974784493733	1.59372021868605
RFC1	9.32712730903983	1.02110531496366	0.146073137906343	2.74455328955415	10.794429872866
UGDH	0.35453911779678	9.46669601705567	0.604918260745152	4.5608349665474	11.435111118462
PPAT	0.288122026521061	0.614264485535772	0.148205752734917	6.45467465913849	8.00134156114903
PF4	0.101091218951022	2.09885014434168	0.089541049804642	28.0739832052263	28.279303910371
CXCL5	0.224788728704296	1.60677558921807	0.152659113609161	15.5408572359573	14.4726296294073
CXCL3	0.215389549042743	2.07618929796274	0.128142254116685	15.0534466094294	14.1645512644466
CXCL2	0.217962131065885	2.198041867111	0.110659339565165	46.80820737072	46.9252983714083
HPSE	0.235386867367799	0.45262872743293	0.1575733750349	35.1545899489762	35.5120688341776
NKX6-1	0.387235933612697	0.649963601261045	0.132277665609518	30.5065168361627	30.058651103191
ABCG2	0.478599803832156	0.155379307710134	0.0710852062389577	4.68169357809199	2.48833212596986
SNCA	1.01340328253064	1.04894238036702	2.09362220934064	52.7198167145648	52.7096532053295
EIF4E	0.151864672409698	1.45297306485264	0.0440382220735668	46.9122646916156	47.1338813255704
ADH5	0.428295480821353	0.69505868542967	0.125074107090008	84.5388215564249	84.5029093959958
LEF1	6.30510748355106	0.881150845229981	2.65191753865939	79.5272747509501	82.4435674049337
CASP6	0.265785705880719	0.644430956843686	0.189833390864261	7.95497104465143	8.96481189658034
PITX2	0.188603196681827	1.39976729128821	0.224300224515494	57.2262620458161	56.8285641749293
NEUROG2	0.310199328318382	0.28261789795591	0.106334581618208	10.4629461558126	9.5236085601824
CCNA2	1.34284580327274	0.558138322803607	0.107592941486332	5.32513919417959	8.38786520412422
CLGN	0.203333662451806	0.202115003919731	0.0624710480875122	26.7190069511595	26.6428405688626
UCP1	0.193912913535601	0.24228171215173	0.064072533266482	4.11918372217839	1.24860292630566
PDGFC	1.34435015462369	5.54819599375417	0.201879980185381	56.1745059712676	58.112759252305
HAND2	0.57900039624018	0.422071866944135	0.131908440243345	57.7727136305065	57.6162894478477
ACSL1	0.37928038405705	0.606668135105266	0.176267954219607	2.89544250505828	6.85733256922741
CCT5	1.12704062543866	12.0412992873702	0.271406004764561	2.2880950938159	13.2751547778739
SUB1	1.9638745626082	1.27467407946916	0.0840579464515997	3.78437757694257	6.50362788491009
SKP2	0.502168786771281	1.73643831168668	0.199299946018453	4.53985262096863	8.43556198933913
GHR	0.173038923709366	0.427337029648086	2.45662075372038	54.3882193746535	55.0903816166421
CCNB1	0.475127063452637	1.30062097081136	0.0981430790148653	3.46284428352146	6.90919755069793
HMGCR	0.282495064994102	0.577729875147689	0.117464576243426	2.95977366171069	6.6676915132433
F2R	0.550483939758109	8.88264296694275	0.519811408705568	29.1659437007673	32.2962107514703
AGGF1	1.41991553719574	0.226364999840049	0.124309520149999	23.6352028897785	24.3347448014748
RASA1	9.11587361530665	0.566729256340144	0.100705948465366	3.35979438829557	10.6953295556376
APC	1.2731293767398	0.183487478828888	0.116394145301053	2.56499874514711	5.44104646347463
TCF7	5.48427151221455	1.23894067496029	0.121878397518734	49.8905236248282	50.6119851666648
EGR1	0.993418944690481	0.419807138811971	0.202590083241111	10.5928650204323	13.2995364226552
ADRB2	0.767982540959354	0.644579813575239	0.0681315574973406	73.0241767686566	72.6913589201191
ADRA1B	0.773862022991714	0.809061248059707	0.110615178405133	63.9633978323632	63.5326383728939
PTTG1	0.591405468771356	0.593645375952859	0.132261059190066	20.3332868364038	21.5291648915249
GABRG2	0.084328171723279	0.23281265886846	0.0865290970939773	3.58139885136116	0.815672971495299
CCNG1	6.03044311820386	0.427443189783133	0.124293541798939	6.55272773161272	10.7836535497462
NPM1	0.235080230810394	1.40485201631898	0.11639551429384	18.8840365612625	18.532485828347
FGFR4	0.361222634621802	0.569547424269161	0.123175335748758	19.2794975679012	18.5286279582067
SLC9A3	0.324961789872945	0.56338885647209	0.203229044509999	56.715659106521	56.3121670370207
TERT	0.481688846718368	0.59051579897243	0.130513175689739	32.6009023042226	31.9463817715138
SLC6A3	0.392671167694662	0.534707470754658	0.111820441717314	7.48474121944897	5.27861800823352
DAP	0.587160409114643	1.91695044893887	0.175336414056737	8.65140637355108	11.320371592933
HMGCS1	0.253624742676903	0.664019644238356	0.130274682838331	4.67780462648964	7.81342097575155
IL6ST	6.1786376274145	1.62049130423839	0.179879679049239	4.95037137702479	10.1460467867649
FOXD1	0.297257983638649	0.857728998281517	0.143148884005489	59.4329565348261	59.41546142846
MEF2C	7.20699788237374	0.55873976675462	1.07192071131628	86.4313409412662	89.361368929019
PCSK1	0.168158717085751	1.48324957165782	0.117725851701537	5.7695643542635	4.08491489701486
LOX	0.170774713244577	6.44025150798195	0.19096724647286	63.4798157854384	65.5956418354021
IRF1	8.77568843801828	0.59752400143383	0.0866538293019065	9.66385930035057	14.3082959916585
PPP2CA	1.35590949619446	0.458584867002758	0.11705455332805	4.20975657307497	8.37607611943694
HBEGF	0.164693323995596	7.9739119831755	0.238125900681742	99.2885395066196	102.063054910135
TAF7	4.53103834448999	0.530990928355003	0.105640576406142	3.8879618233618	7.5520991229815
HTR4	0.262013278343122	0.202957214522018	0.0582662743992976	4.36245932928959	1.01651242793066
CSNK1A1	0.477861684112308	3.17851277900612	0.138432410116259	2.98376851494919	8.20477579114456
PDGFRB	0.420673236492179	3.16414603797742	0.645531249501687	35.1600375903046	36.6608881368078
CD74	8.50156023650208	0.710725309467518	0.28620140954844	95.1135686022351	98.0498734085971
SPARC	0.695754320079364	15.5462370205109	0.623261360479514	27.4785988413407	33.4903074915581
HAND1	0.158978450265616	0.691253418057348	0.05440150401243	6.13871503639872	3.66491447474232
DUSP1	1.20984737628756	0.577494170875059	0.148304257320035	7.2078422679595	11.1683599506689
NKX2-5	0.471877488757585	0.691169744831238	0.211532576855194	53.9460864381882	53.4387799206952
DRD1	0.17451790769537	0.316001885911327	0.0601482886562539	5.39683831250609	3.24590077961549
GRM6	0.309273124425357	0.416002327057856	0.101161958027508	9.14687251903954	7.72031209109122
IRF4	6.27755499392462	1.53237554115154	1.26281889071043	79.9826922666547	82.1707021943315
FOXC1	0.388051315170656	0.751910196552344	0.182464151953581	64.4933318330262	64.4983390027934
NQO2	0.262662379253069	0.633159031760331	0.170720904883912	5.0577268185775	7.84820633283873
EDN1	0.141466443078806	2.36986855966741	0.15328149617891	68.4326910895568	68.5746500875396
ID4	0.385618502808323	0.21583719800101	0.132428854797266	67.1215491720264	66.8879476308748
E2F3	0.234407729948527	0.937973682543715	0.131313151722289	46.1288926133759	46.370357577716
MOG	0.181634583419072	0.188254563421705	0.0470794066596965	4.26643962573738	0.761269818505175
C6orf134	0.27823832940738	0.485348328093344	0.1846850525816	53.801801987039	53.7253524639167
LTA	4.77352856107193	0.306533993120064	0.0770026456783952	7.46033398889949	3.20917334911826
TNF	7.1406811352549	0.898714300818714	0.0706027494878924	19.6854920699397	18.9441836339671
HSPA1A	0.544449043451572	0.415833237446594	0.235824273444868	7.17468510644586	10.6260604370217
CYP21A2	0.290059017518282	0.308650736066707	0.0917960355221744	6.26363055514737	3.9644139061938
PSMB9	7.00244557149793	1.26977654383577	0.0755963637312185	19.6668019738462	22.4459786417993
HSD17B8	0.347718912355261	0.550173889697835	0.153933840005863	56.6779748411593	56.6680186242327
CDKN1A	0.155319295550192	7.16979255461214	0.159467381327631	25.3771157447886	28.6808747131105
PIM1	0.876739020804689	0.426010414088724	0.0902684544060577	94.485556258936	94.4887843715513
SRF	0.533095759706314	0.555301663208478	0.245574875518239	13.8941403495401	15.6126895129295
PNRC1	8.3085565824021	0.317343950256943	0.122082260502025	75.8741379179544	79.3654657016644
POU3F2	0.563785156148864	0.649482764151555	0.135348603825416	69.8205962826441	69.4595617557299
PRDM1	0.893900930426786	0.522900045646411	0.114502892501453	37.5787622886537	38.1337448945173
MARCKS	0.597502565447807	0.935391729797357	0.163421567523135	23.5405802522908	24.5282211280755
HSF2	0.408928067637894	0.340445293441507	0.137696770568664	34.6456120883079	34.8486101167433
HEY2	0.263222349806835	0.632497969633122	0.73606123578493	53.6928582801863	53.4203350274049
MYB	4.80566482367254	0.200917680641405	1.8738251316653	27.9549754938728	29.6345467121894
TNFAIP3	10.4608809517631	13.3389210476957	0.102870258378895	20.3390791786762	32.1310030665891
ULBP1	0.110583025747699	5.14063535485497	2.43970404051876	6.87669657184089	2.05396935842705
ESR1	1.34890015400895	0.466597932487036	0.061754801902494	28.8481088522322	28.4081080285347
ACAT2	0.291965750406531	0.32647663497389	0.0488020366539339	45.5981782700418	45.731344837422
IGF2R	0.334742741021883	7.58366178207311	0.160539656036383	9.32603877030906	14.0688494965611
TBP	0.752705695491488	0.581812433206818	0.107708718727943	11.3680228239589	13.0664140610847
SERPINB9	6.16760163646327	1.51949544656959	0.102346196261161	74.6629914352362	77.3276986130112
TFAP2A	0.193849087975438	9.77750438355539	0.145350955568299	15.5155493562616	19.591266791751
ATXN1	0.708388834512745	0.931866889793462	0.185324628687954	13.0411703474318	14.4603803848711
DEK	3.08342828688342	0.813242264301433	0.250485905857033	1.78066317726979	7.12040595632962
HIST1H1T	0.122314641510506	1.9574139026773	0.470031485602877	10.1923370217264	9.24458105103874
HIST1H2AM	0.6570520465806	0.36678817143964	0.0852061653487603	36.8469049675925	36.9550618143027
GABBR1	0.640917180357984	0.514719810226632	0.193323639467476	16.4532274866206	17.5479730270583
FLOT1	0.481587174095018	0.8604452360327	0.166451522869164	5.66934767726682	8.39456535450096
HLA-B	4.33797822886288	0.806402769686329	0.181112330170096	19.2251712326738	22.4962596329989
BAT1	0.719703780000929	0.396675599990441	0.122447906881892	57.0356750744826	57.2670971131596
COL11A2	0.407457224871544	0.439550231419989	0.135297958521147	11.0931867257368	9.59594069760801
TAPBP	6.80043319096783	0.78458645219109	0.156218443899549	9.57563584210922	14.253581165781
KCNK5	0.890550518190829	0.333078979071336	0.107296705474005	21.2321007666501	20.5407677200403
PLA2G7	5.76398166502113	6.59934955148465	0.714464860597339	29.7724337103277	31.7554620120155
PKHD1	0.213909219806422	0.184866890787534	0.0720936699939842	4.05309584226881	1.11872213722734
ELOVL5	12.2682210720397	2.06830744023671	0.286454758371321	5.78665848293226	15.5346226596998
EPHA7	0.170717193193976	0.31716045628197	1.45282672812448	6.02758352239661	4.5799928153302
OSTM1	0.57337893528964	1.37257952333138	0.107990306810626	9.58309710347154	11.3029277265048
SESN1	3.31958343051476	0.152534304194696	0.0619203055287376	24.7422880751119	25.6402506542252
CTGF	0.446604845006866	7.66054889438656	0.334156261180172	12.3207931911812	16.0609951500285
MAP3K5	2.53225675336841	0.636977470848977	0.222803697107615	2.1464314986719	6.48971413555693
IFNGR1	11.9737575651011	13.0962969190017	0.1204398148698	7.93249565057684	24.9586352926846
PERP	0.225698646731675	4.23104518124149	0.198527439369906	30.7796343671558	32.6553917958053
PLAGL1	2.38435253777174	0.225718658604707	0.146516158961859	55.7900277318271	56.4306436501808
SOD2	2.01384415120193	11.9217638175766	0.177041346784449	9.22541681570181	17.1523354570346
TCP1	0.679268528388571	1.43433857821672	0.1825923092168	11.6074477596213	14.2045419243825
T	0.422992327205136	0.539640814633132	0.118778606443607	30.307682509572	29.6377449981908
SP4	6.08347731699295	0.405305553922761	0.163990746146669	20.8557566894769	22.7384577182736
NPY	0.379698021423245	1.08834527890747	0.154683869736199	30.7798925646149	30.1994480233081
ADCYAP1R1	0.474452936082759	0.193569104621994	0.0993550348027281	6.38495915749982	3.60976651567096
EGFR	0.202314103450222	10.6813281236387	0.109923189294114	15.283846828898	19.9696109160851
ELN	0.375443595629242	0.436273189916671	0.165304669143024	74.3798098766312	74.061969016567
HSPB1	0.345543108002444	1.29158484326011	0.160682949460141	47.254922820999	48.2627858184014
ZP3	0.201014183734727	2.23272669972074	0.180457490236229	34.9896177455922	34.3610811278325
TAC1	0.14908320081946	0.276330265246774	0.0976629947755485	4.11601629793421	2.55147002318031
EPO	0.48121183036602	0.599791685150215	0.173352407744956	27.4628029628601	26.7225242237918
SERPINE1	0.389081369094289	8.00027379497111	0.134668816820518	92.3278768512757	95.0702601594148
PRKAR2B	4.65639380659227	0.559030668015473	0.425964320270707	48.127434357417	49.5607206108415
CAV1	0.643536676988325	9.46159103896486	0.132087373677403	112.357853800726	116.148448662234
PTPRZ1	0.0909492854032912	6.54208674275408	2.44086836433511	76.2741602389061	78.8188373939988
SND1	1.11231520340773	0.948280762288472	0.187566683298637	7.63768538545614	10.4098637551039
LEP	0.203986262633302	0.626095745147159	0.0968102896323638	8.15077157463687	7.01122818004153
CASP2	3.67943594093149	0.424840330236115	0.183754082002761	12.5842320003483	14.7191919262022
NOS3	0.508259469701616	0.853378042046235	0.212407038192104	75.6341164010926	75.3484371436977
INSIG1	0.941448667246439	0.355575657830843	0.150378529867064	16.8739806502128	17.6836561563849
EN2	0.3345842790866	0.634948452306011	0.197670283948005	71.6193240786377	71.3616192758689
ACTB	0.723141773213412	0.675505090833013	0.370755027235921	118.656235094323	118.551326407718
EIF2AK1	1.40291293318639	0.947595252710383	0.231320478533635	2.80307812022281	7.6919432065906
TWIST1	0.295144240150729	2.91177239204312	0.205431736974648	64.0008709969552	64.6714594351757
CYCS	0.386812673255498	0.434243052690768	0.160480162350726	57.7991312307006	57.6240600661197
HOXA1	0.223605673195847	1.72460168477777	0.143081779602483	54.4736471710229	54.6989973764508
HOXA5	0.179104256758185	2.80896884247155	0.152727392613933	66.8235775672813	66.9581327290685
HOXA11	0.193931546271805	0.23611806688774	0.0718663046864218	4.52009541521492	2.32203160081784
SFRP4	1.48335757106096	7.97827149948987	2.22936031349873	46.2187638356282	49.0309390145632
GLI3	0.171316406044489	6.17468143439721	0.11137170515995	42.7662980708311	44.7292304985265
PGAM2	0.362331439396878	0.437093608130182	0.116934354758926	30.8914528941352	30.3458968598344
CAMK2B	0.57696318403665	0.417391451120911	0.104828439094886	13.2641713471311	12.2643391375173
IGFBP3	0.483159854484109	12.5570709328967	0.19842475980245	22.6965161170647	27.7422521110707
GRB10	0.205578587473755	2.12155567682288	0.196653703548325	71.7953229890662	72.2257522036613
CYP51A1	0.176614665752422	1.20896344901758	0.0783833793248782	55.6980246117387	56.0256941328486
CDK6	0.99371292200714	7.54770585498978	0.119540473147699	33.6075775564696	36.1743755895478
CALCR	0.142113389745018	0.241639353294202	0.0554090205688999	4.06739996118987	1.49544840366803
TFPI2	0.419704120911206	4.99160762841144	0.0703017200102441	7.66457854357334	5.61151204215143
DLX5	0.32570084157448	7.69755423888257	1.16954976969534	61.9556389746112	65.816830152172
ACHE	2.42893259344219	0.312169886874309	0.109578211119786	41.2096615379606	40.8904138327277
AKR1B1	1.29766507220413	0.727866338642274	0.289293634254345	17.0362566309041	18.171539028821
EZH2	7.42190739515818	0.307477614950796	0.464373308126373	2.62388109647806	9.60716876389988
CDK5	0.343813468229169	0.839137336489842	0.384180065875392	6.21682068062383	8.29777557589646
MYOM2	0.306060099475162	0.297474912947944	0.106775524582891	7.14660575509891	5.44454497227019
MSRA	1.89462091626092	0.236740347176936	0.118639831445829	54.3087325981482	54.3548362186376
GATA4	0.338392356991443	0.651460290072856	0.147259808573501	17.8885873827225	17.1105184101105
FDFT1	1.85183427953668	0.400118318311753	0.196100668328891	10.1213027280194	12.5258264864414
LPL	0.592931920253474	0.772774861845908	0.476904776388748	46.7758870131706	46.3759616315935
TNFRSF10C	0.628216405490808	0.684531791801834	0.106589915652037	10.2751357846176	9.28500193079899
WRN	0.864930244322014	0.561262692324058	0.68369523513981	2.21966234367795	5.82808592377499
IKBKB	4.04885118395127	0.259718102765759	0.161718671630382	13.4201664355065	15.3842349184724
LYN	6.480077802982	1.21455714567442	0.136046755984768	21.0792469095387	23.4644413586306
E2F5	4.99009676356042	0.510183030459117	0.436483685912653	67.1338960205211	68.7496242321041
NOV	0.294835799889467	0.463115322897061	0.102650558411654	55.3137673217043	55.1513342120572
LY6E	0.31122522402615	12.044379618744	0.131626711246559	23.9701050595503	28.7107399030082
CYC1	0.390319855853133	0.73438760119626	0.241615519931461	10.0480011392543	12.2229657809808
TNFRSF10B	0.429792856760077	7.18005057318079	0.152880167033222	5.71603381379928	10.7724662416508
PBK	0.228629143011282	0.358905380062221	0.980878865523165	3.29256571439438	5.33595521340499
DUSP4	0.545473649733354	1.43348520527969	0.106279803536727	53.1933833565114	53.1886063039744
PLAT	0.19852105317519	7.97936804569922	0.304000683087041	58.0701372870513	60.9853044733975
CEBPD	0.227385945439471	2.23938404461567	0.235461701403727	8.62201024589903	11.4814183114962
SNAI2	0.348139560378067	9.14245719231784	0.183577766687632	42.3792047679509	45.2078088000263
OPRK1	0.183625659768334	0.7167404535445	0.0933164594982921	7.56054387418287	6.04699226856973
MOS	0.353923422942145	0.420728705674241	0.0847133497577789	23.3696935852337	22.9597416303436
PENK	0.409811890428433	0.369764094828228	0.0713502933023792	9.47962977505087	8.08025283080388
ASPH	0.245045849001453	7.27304819083577	0.225598004359446	4.25985483755209	10.2531384931351
GGH	0.194021157630247	5.31289673878261	0.18402322412242	5.05427689635821	8.36912206005905
CYP7B1	4.56861755944391	0.213007677365167	0.133333106326796	13.2205601044719	15.5535057415729
CRH	0.109578608071281	0.451896006331372	0.0410710656925338	3.9881177411589	1.95800535224513
COPS5	0.343564950187602	0.740321594557191	0.165675087071071	3.4813475847238	5.79403476074542
IL7	4.43514446149272	0.934058615521827	0.0904217054897116	60.5113617996169	62.0127306620351
CALB1	3.11246435684664	5.37159875921602	2.74963625207199	9.67305353590542	5.58641842784241
TP53INP1	5.96696211847779	1.7987884337261	0.480120700208848	5.59681267467186	10.2585704014882
STK3	0.528960222680907	5.83361470941366	0.406924917521966	1.65456408094554	7.30313262392524
COX6C	0.357165356731042	1.32394510993719	1.01151885043934	1.95965324747824	6.90432891225338
ABRA	0.314199141503212	0.203395696379325	0.0949107765860503	5.25181381945849	2.98167161717979
ANGPT1	0.189686612008124	0.466433387180415	0.142162933968415	24.4160336540847	24.0901416986059
TRPS1	0.241002701073924	0.983220043339669	0.441951705838679	4.26926285782511	7.76386141351871
TNFRSF11B	0.682812401692795	0.954313681304762	0.317221279553205	39.3981915547527	39.3755035706576
ZHX1	0.50642296914433	0.355894198603242	0.105967969989401	15.474981345046	16.4657743928168
FBXO32	0.378265792459145	2.88789062938561	0.257348621229596	3.96959664631266	7.36709352875734
NDRG1	0.382674321860365	11.4446140790274	0.160814255775772	40.3581004930509	44.2582755105948
PTK2	1.18672406256667	8.73648099629639	0.23950930152232	2.37808075962434	10.4678195509669
DMRT1	0.266826881888654	0.372731611811212	0.076631924804138	5.67383910291884	3.57694098174585
MTAP	1.60023885128149	0.257731053746098	0.0819743034992689	68.1998450770162	68.3608903175308
GALT	5.55355265041426	0.210585321060758	0.122717713099108	46.8162948720363	48.8198833547161
NTRK2	0.322034852341279	0.362030465797061	2.88227110714939	62.3829784090342	62.84478691387
GSN	0.655526712727764	0.351144165057409	0.664820763133961	10.429710556957	12.5049630530397
FPGS	0.551409599266707	0.486450188874999	0.124242090097898	21.600609321823	22.3653035872261
DNM1	0.258812917311027	0.641322477675102	0.184237063276775	40.8964728657283	41.2385169256825
ABL1	0.422509268015181	1.31688419516476	0.142823071530581	7.92808430224788	10.1348665784524
GFI1B	0.344761015951075	0.490174554140017	0.098457689060151	8.71221728765025	6.70812783220927
DBH	0.279588096152867	0.526960158687614	0.120490440886863	9.46648378347855	7.86118554456011
GRIN1	0.252310231627496	1.26809905774223	0.147793695923119	56.2589410748449	56.2910966753425
IFNB1	0.166891607120291	0.129446341366669	0.0423994014394467	3.0051524198773	0.891635771111342
CDKN2A	0.357964908331622	0.478669105053417	0.0924654767514053	41.9674797987762	42.3191551410625
CDKN2B	0.541075746831562	0.326530875109209	0.0700292414938247	31.1510410300878	31.6203748365838
B4GALT1	0.260603890765466	1.03377346071058	0.0606588281127687	41.4214870135569	41.2604158066383
CNTFR	0.413960219792085	0.434606350383957	0.16213930164587	25.1455048751353	24.4640039837861
YBX1	0.38948494374589	2.15299549263515	0.0892586465684713	42.4582563920485	42.8386104029095
ALDH1A1	5.33690321056318	0.173031367884106	2.61588447654415	32.4108045843619	32.3269646799527
NFIL3	0.192275329277393	6.37066625552962	0.180592896785018	11.1640473703105	13.6977714083644
ROR2	0.342939152175715	2.20301272080643	0.890385122760091	53.2165117370943	53.4440899162516
FANCC	0.218488758858144	0.441215158781951	0.100221811831736	17.6468659179196	18.3670429100947
ABCA1	0.732925626478302	7.39502928238398	0.152514944177077	4.08514746961809	10.1009250753315
KLF4	0.193092046468833	0.372882731767342	0.108685933734903	8.34685076390234	10.3279142343282
AMBP	0.22792533378407	0.233645453563063	0.0729922032731638	5.27418110490804	2.29326202932996
TNC	9.00758848094517	12.9088143060919	0.235249439959756	135.274557849852	150.467422882308
NR5A1	0.319144038121479	0.528990068244175	0.161894297922371	15.481773636189	14.6100783777653
HSPA5	0.748169639099199	2.82474251418447	0.279470227655519	7.31582722043776	11.6326627789065
PTGES	1.89083862271569	0.533190822521702	0.0667657018699159	73.9478393684408	74.0644965314217
TTF1	0.446827690694601	0.299681755544375	0.11272707564347	5.95970140507277	6.98406647829761
LHX3	0.646890458152804	0.573136578094637	0.173971453496301	68.5557695129339	68.3539775197409
EDF1	0.897235634131508	0.590387613053314	0.111595786657983	17.185080487181	18.6133359153179
ABCA2	0.948786759227039	0.299379455999615	0.114331469494123	60.7979050041332	60.9156615282533
PFKFB3	0.993602352577791	2.40247115658292	0.212639454758861	3.77013532069669	8.00766437112414
GATA3	7.8866666866311	0.908468533022006	0.143683858825599	43.5982182435414	45.0531936212048
VIM	12.1044593441763	1.6352554007528	0.247830748529861	32.7885314567655	37.61219340345
PTF1A	0.537479499777692	0.490171246663516	0.120593663355371	64.6659407712288	64.5158155395201
CREM	0.349204197767653	0.864262878315227	0.178507036080954	51.4261296437944	51.4349138440548
RET	0.550711440234109	0.573402438529791	0.141155832541942	38.8679330272818	38.4331458734956
ALOX5	6.16317535153186	0.935467287064984	0.234213096478546	60.5950064991657	62.6734489415511
NCOA4	6.46008872238768	0.440807392926727	0.137006865337123	5.16998292706091	10.8375618296017
DKK1	2.58402397062328	6.65998062270271	3.04288347030711	70.7336038911873	74.115306373637
TFAM	1.27734396318508	0.393003591001485	0.607220999390531	5.23715768060068	7.74960632936759
SIRT1	4.95223967959157	0.305343910382662	0.345925824127504	4.23569907070397	8.0492305750763
PLAU	0.668009712613885	8.25243812953182	0.225801538390737	93.9194402068341	97.3893566273038
SNCG	0.544924213028241	0.263104269902555	0.0742290780232971	61.7845199272619	61.5752082536662
PAPSS2	5.38225238371928	0.435844995972589	0.147344729252877	75.1571590973173	77.0446221656749
PTEN	5.6557770719945	0.656351915281721	0.194350106595641	56.4875746014719	58.1646211918043
FAS	6.52366439886094	0.66749526860574	0.0629470443403481	12.0117834433399	14.6959231673921
HHEX	4.13370765973835	0.740588771490117	0.129583965857963	40.577826403299	41.1910834587494
SCD	0.155242083216936	4.88099341877224	0.193890748358852	8.01941890247398	11.5653748274824
PAX2	0.4086720892829	0.329652386576693	0.117986818551322	9.5487301228954	7.84251919516464
NFKB2	9.35563056770579	0.535569375390267	0.107574113032324	30.6151414792747	34.1122126547491
MXI1	0.325391266602501	0.415574096921834	0.174683427396761	54.6925819456189	54.992248236489
PDCD4	6.61846059593596	0.163784625580489	0.19247188432787	6.81324481700082	10.7912373342559
CASP7	0.53436384917529	0.580619596531461	0.11531510695784	17.9645088126849	18.8859290179277
ADRB1	0.459252689244479	0.64744959837695	0.2017712625786	50.5543132849655	50.0941312389517
SLC18A2	0.626368238682055	0.530414871635904	0.263306551215239	52.2222122706552	52.1368226194063
EMX2	0.400647125940912	0.583153831379272	0.138760611951346	48.5476983169689	48.2522106871769
UTF1	0.607677235204023	0.523135125157224	0.213389607999315	58.1932826564809	57.9538339041431
CYP2E1	4.82067099165222	0.207838213593781	0.069416728030916	38.7072792023795	38.9987777212341
ITGB1	1.31084819538276	9.26147403844819	0.199196889749325	6.2098054330314	13.3345987639452
NRP1	0.345912338091006	0.750648271539054	0.279793762908996	18.1337718710237	19.2909759863351
CXCL12	5.5855528909891	0.517227479164518	1.03160072561406	54.4139379792698	55.4549940111536
EGR2	2.0067130264632	0.276227713838409	0.272295321414714	69.6964507204915	70.0005209494404
NEUROG3	0.346375609389493	0.606741940951317	0.147016525029297	17.3792950545756	16.4604021501561
PSAP	2.2164697736938	0.606474237296566	0.237784976429709	13.4842170016286	16.0019121132358
NDST2	8.33237700165082	0.377390502541553	0.139725013666627	23.6059583198961	26.6499822108277
PPP1R3C	2.77579059745721	0.172522305780044	0.0486404693016148	14.0384005904492	12.7238760597121
RBP4	0.333028835997841	0.568508682193808	2.66678977634621	55.9567281603824	56.5127798363743
GOT1	0.562112369851476	0.384599823721369	0.200086130288694	8.08326836500451	10.4455696722219
CYP17A1	0.314102368587625	0.446896998054086	0.110590256832255	6.80604189351251	4.90104659246423
GPAM	0.537325438999428	0.318217480091573	0.21712350653438	53.3596354293658	53.4972213899094
PRDX3	1.82503777618688	0.599112056999828	0.232138799284996	0.995422948385547	5.44391609824943
TALDO1	0.654341320067006	0.336085758502836	0.172529163159679	9.47730041537604	11.9969124727279
ILK	2.05768409288573	1.15009247345311	0.151570707494541	5.67929194251168	8.8757726682351
WEE1	1.3992597747833	0.339420501647721	0.144542215482438	5.57788312314927	8.42950021564364
ARNTL	4.27829655502753	5.9809094662861	0.169692396205991	0.790120848268919	10.4200857591416
MYOD1	0.339524555057824	0.446413943919411	0.123870764418528	48.2809126085724	48.113815027097
LDHA	0.699203435609982	2.05942307159495	0.207080279834777	48.2313092045551	49.5945867919437
SLC6A5	0.1682171824538	0.19868045364132	0.0492394667694601	4.42510000795416	1.06010210130505
HIPK3	1.60496948846887	0.892591228151602	0.276681378432505	2.96216130176938	7.24537385908137
CAT	5.92707647123194	0.305993990495346	0.192527171382753	5.1087818676078	9.92110708528979
CD44	0.351581957306391	8.0045789456143	0.198976128447125	19.9717631351302	24.0649189807037
MAPK8IP1	0.325665064386929	1.04239856060868	0.152644766471881	66.9313173020169	66.7681084113213
DDB2	0.68148858319489	0.32188638244861	0.170956997753878	7.58884833314616	9.77208224841697
FADS2	9.51261458329134	1.66634451375303	3.5463388164585	10.0997859350281	16.2207845780667
SCGB2A1	0.225058112814052	0.36834684853652	0.0848271881857185	5.02166353847728	2.50682429504941
COX8A	0.447925091133969	0.470161630640998	0.176921424085268	34.530844681739	35.377707817929
TM7SF2	0.468630005673773	0.296213085918707	0.337509003526077	56.0087180226159	55.8547546826019
POLA2	0.818037067058633	0.266126512615189	0.273338170273547	4.63108910209753	7.12657606712157
AIP	5.90121713723099	0.236338211729544	0.106752962493663	45.3211981892357	47.8939409504309
GSTP1	0.394384970555816	1.82130015888955	0.298217612158456	19.7548383993703	22.0366538590785
TCIRG1	10.7838969792854	0.890502280655905	0.130854264132943	45.4909246595265	49.3949383328208
LRP5	0.188764855298626	0.841254321518132	0.30491934709469	18.7386580930282	19.6667806400139
CCND1	0.303247464023449	2.73537824748032	0.242954728317414	65.3332638169515	65.6056482168351
INPPL1	0.94160527417302	0.344699300198653	0.158480379287031	36.6695834288849	37.1466737136972
ACAT1	0.542824632971329	0.23461275959139	0.178728942568414	8.81486729411565	10.0677596082789
FDX1	0.565111319173439	0.319572866157476	0.117345736981669	69.4953936423016	69.5055065823761
NCAM1	0.544173261704652	0.514305744903802	0.772434283568476	18.4039741740148	17.6362574020796
ZBTB16	1.73839871750685	0.282403855158147	0.105066874927759	33.1023823273196	32.4951288851175
HMBS	0.762004626354584	0.450652029261864	0.200511860218126	30.5980416153231	31.1954175383765
NRGN	0.544556921178703	0.60350070270662	0.193624268840183	67.2458426548053	66.9251903601412
FLI1	5.90679101253336	0.90857590086379	0.345147177239803	74.7382760511039	76.8118375871918
BARX2	0.565271008811367	0.319925284941875	0.0950973869378131	81.9200840209224	81.5969782179368
ST14	0.33755296768505	0.717889758877328	0.169285426723429	5.21075184188917	8.6166525189905
HRAS	0.236925016336835	0.973946169921624	0.113775768076664	56.77624674596	57.0442028973198
IRF7	1.39658910823302	0.475445495562608	0.100071840169159	58.3298752732505	58.3762649217193
LRDD	0.807258878369229	0.365686173542132	0.13531487484036	56.3258291589023	56.2212061353644
CTSD	1.26668020308234	0.77212860466039	0.171064405714885	22.5413269304205	24.1330135518789
IGF2	0.225511072713095	0.831124625330748	0.237497505215129	81.3039106403723	81.2318571435905
TH	0.3770475546789	0.757820144711277	0.146452748940888	28.2575450854396	27.6742060517875
CDKN1C	0.380730575219354	0.509066014966424	0.111621846812818	54.668504544277	54.5300682359447
APBB1	2.18370523392369	0.309350214130353	0.170278913679695	47.9831142054501	47.5736392495178
RRAS2	0.468650189706747	0.719942488595679	0.177266063497909	69.4521213532939	69.2498492289303
CALCA	0.308442061062048	0.294217473642922	0.0650523747759806	5.66873611368207	0.96085559735643
KCNJ11	0.292472227979057	0.253216149565522	0.144721435980701	6.25206957963606	4.43873461269599
BDNF	0.153495122383776	0.55154809441346	0.316335265684015	10.4986894963847	9.67551148543093
WT1	0.341627286933828	0.476193108467648	0.0994821306497476	21.1529270168912	20.4035150453706
TRAF6	1.37304133121329	0.268137112332721	0.109758847758275	10.443932045132	12.1485605504902
CUGBP1	1.28670294323697	0.752742905579837	0.19532180298054	1.92611776705566	6.96764042976746
SSRP1	0.526427392369008	0.978495693393237	0.449426602146836	2.32777220998355	6.74008842998662
PRG2	0.486762261942073	0.672671208704365	0.154931958625291	42.8974015338871	42.3941718613764
RCOR2	0.244600738398138	0.78146230979417	0.223657856202524	52.1645432013072	51.7662995074073
SF1	1.96994858204563	0.391702766226387	0.204116912896559	12.340453397966	14.6182995017419
SYVN1	11.4124098682813	0.630177879855941	0.227523135147839	30.2597172932463	34.3280772029345
RELA	0.758686042903543	0.858608432598251	0.164833226768419	12.7830185116803	14.6125737824347
FOSL1	0.467643131718156	8.00606418617037	0.113705162281876	79.0380070883024	82.478452719391
CPT1A	0.329801805337844	0.888711560677932	0.92709156680289	3.89298609725233	7.32122842987762
FGF19	0.42340153694394	1.06325886466504	0.225746559011913	68.3682719064437	68.0792256113296
FGF4	0.724728726774941	0.528947315743332	0.174549587012189	75.6105842191682	75.3673837110141
FGF3	0.460365217523762	0.425629911883508	0.116882558035934	21.5711102300282	20.8035857743975
PHOX2A	0.499464392809631	0.440471596790335	0.126716425441191	48.8446740950575	48.5966298512649
UCP2	7.94410128551787	0.621603643095592	1.29569682129941	101.857488335831	105.207519747709
PAK1	0.382376321011487	1.29773375302472	0.592206164765196	3.55647147265376	7.14638935507641
PDGFD	4.09786656498221	0.532145655447561	2.05322083043074	50.4907946813507	52.3406996307524
BACE1	0.221529833731694	2.37642077177182	0.332635749898593	81.3021715581953	81.6126190256422
H2AFX	0.593498976827364	0.37212839149639	0.216910448558494	21.2689710812521	22.2492846356874
THY1	14.1304459105381	18.1051439040369	2.87736725182818	147.273258649612	174.550746454101
HSPA8	1.41641333282127	0.842470935859961	0.275573176700518	38.3433582022472	39.8728499446039
SCN3B	0.317352116509215	0.565235479798037	0.154413634760184	33.9409130114144	33.4896018089089
ZNF202	0.606777701240881	0.353923886862181	0.176858699027393	46.2428953389128	46.1415550540801
ETS1	8.27515363614059	13.0364971171451	0.137194930091928	52.5300889706084	64.6340964531172
B3GAT1	0.613081083950152	0.377308334633117	0.127576390260805	11.4890827097421	10.2454718895394
CCND2	6.23649388375035	1.04601132500277	3.82820603748477	23.0669239375838	26.0486662633589
PTPN6	6.97649183722655	0.475243823751709	0.17557163607145	86.5231013756984	89.0429953411759
CDKN1B	5.59687376784854	0.462809022006495	0.525901295336911	4.52536571883525	8.92662574527133
PTPRO	1.15791879532677	0.176278368660731	0.0633802328166458	5.36008114265798	3.80102855058295
AQP5	0.373770530993262	0.872821084887047	0.187487413408529	72.4551415477607	72.1436194186769
SMARCD1	0.896148115090709	0.591348525978245	0.164436358582716	9.35790296024011	11.5611229395364
KRT18	0.259888954981865	0.978850121418858	0.323960727247244	22.4976381049458	23.2669624889814
IGFBP6	0.163938822139422	5.4638265077822	0.107939907353123	78.777697470115	80.1813669113476
SP1	3.85903892757866	0.296309476306085	0.234365132327172	4.64985820226182	8.97706039809704
TARBP2	0.30105616074517	0.805587563894554	0.18401665411477	54.2237772439841	54.0630129923223
HOXC8	0.225164634014108	1.18199526786097	0.11797309302535	51.4948845044818	51.4207782228391
CDK2	0.713681807001799	1.20621812364598	0.143737728767065	2.88419109570046	6.92388687486341
ERBB3	0.169120687168528	0.447389456559692	2.96031534081918	5.240988013332	8.2926109826879
NAB2	0.42511483329802	0.645961609108269	0.237019347400623	76.4169634207073	76.1853341864058
CAND1	0.800973222101437	1.33820307811207	0.304972486252269	3.0648462104273	7.23253713343196
MDM2	2.58035197841813	0.351071828536631	0.185230566012522	4.7194604653726	8.44398096396531
CCT2	0.799450567337468	4.37777040963068	0.411809491745299	2.02285703847877	7.63639855759166
MYF6	0.203830222023221	0.313646975833736	0.110862894827903	5.61032657767541	3.09844306964522
APAF1	4.28632876455736	0.303358088910961	0.103967243627477	43.4902146658653	45.2680849684919
NR1H4	0.134410390470888	0.149335003321278	0.0438368574308058	3.05561165120955	0.88009393817672
ATP2A2	0.401861619733855	2.81331407982684	0.260308430592453	5.37164696584074	9.93602830229062
CABP1	0.349703380401827	0.727192481487121	0.145368169696523	35.5899172886759	35.1091084343532
M6PR	3.7224931022674	0.839734367791244	0.183889519027305	5.89667596021439	10.3276149856403
GRIN2B	0.472987863098695	0.199552763548064	0.0689611760666384	5.73164059553548	3.83657990321893
SOX5	6.20412835233668	0.243184526488755	2.42992475442041	25.6492192655577	26.4802503122643
KRAS	0.83228914997562	0.396128601908755	0.153245418007837	3.85135451476553	6.61927564967142
VDR	0.389116281005743	11.4902274850668	0.0738460742669223	76.2901130397124	82.8471758675842
RARG	0.224549488650039	0.53111557475976	0.133053850624238	11.1612878995021	12.8841605920673
ITGA5	2.10131592089722	7.75818058610829	0.142357550619316	59.1335966473966	62.525574864342
DDIT3	0.248392364345495	1.0938140234109	2.09878442408569	71.1770649059317	71.7766833279769
CDK4	0.64306139452129	1.35418319508031	0.729743608999761	8.49842507104258	11.5665502240863
KITLG	0.478315461216087	0.516191659022704	1.86645779595393	1.79552008384845	5.02769479591726
NR2C1	2.55209942780277	1.00212752375888	0.676199102298815	1.36846404270336	5.5972746521923
CRY1	0.153564265358991	2.65195362328636	0.228053969092951	8.48990890567768	10.0633375142201
CMKLR1	4.71480954840233	1.58542108876665	0.187346976971548	52.7273763625256	53.8001073731565
HRK	0.819198973778188	0.306193480678946	0.185424633182244	66.5076921623649	66.4547389248186
NOS1	0.166556829206605	5.67947431479897	0.348961751189557	20.7276790582923	20.0494982947278
DIABLO	0.536372034281487	2.17773535284586	0.426711645960617	2.6092370518793	6.73724933326264
SCARB1	3.00423721041728	0.44394183950674	0.111433052874932	56.0425631501725	56.3981677115919
BRCA2	0.792593460886085	0.292594765047743	0.116536637586483	4.84766845151069	6.18134580943318
CCNA1	0.187382428438241	5.70292785076369	0.209902450509053	8.97119925728928	6.03766184838485
RB1	10.4622644807384	2.15668512080359	0.1518881884296	2.1257530208053	12.2589394754222
KLF5	0.265703742406179	0.822965949996743	0.314594825957914	22.9088665771625	24.2074356946674
GAS6	0.376772054911485	2.24173653850325	0.188859373115463	19.6527584689845	20.8008727467409
LATS2	0.322064833936966	0.700160902506015	0.139126877172529	67.6182781029027	67.7109595190211
CDX2	0.433327225893948	0.834766419729431	0.165472407175898	43.1452088415524	42.4380372103755
FLT1	0.467129630885254	0.585660577502599	0.943530856307513	11.8832720954747	13.0848958889765
SLC7A1	0.209526511534596	1.8772367917239	0.0948547585909224	10.262143682896	12.4896908959524
TPT1	2.59140158357776	0.31092289078803	0.177164797268467	2.60235237280126	7.14072648287101
ATP7B	0.192073719806128	0.705429697786005	0.1796992116952	7.72173310668029	5.93802720147008
EDNRB	6.82985380429947	0.855560807075641	0.322867994382789	56.57250112579	59.2185138698031
POU4F1	1.17775893060081	0.376704563569275	0.200513949040451	72.85976031362	72.5557890193425
IRS2	0.463108176357708	0.607233866109212	0.238510036587875	66.8373160462153	66.7489151025408
MMP14	0.368472514873296	7.17960287924367	0.152866091147625	14.6504168513764	17.4915532623847
SIP1	0.303916664451317	0.305359970769379	0.139484408820412	41.4932825306443	41.4698506545867
MGAT2	0.959521224369054	0.519035359213619	0.133241765520412	8.0832328370921	9.42297150464986
HSPA2	0.208692754802512	7.95980183657194	0.12143843346885	32.2698774939272	34.9316999695761
PSEN1	0.629809261953089	1.45159145494543	0.22285285768908	4.83405497525439	8.73985888995166
FOS	0.376385303805476	0.629524708392876	0.269965274657408	5.05641483472877	8.71913414580683
TSHR	0.619806798016724	0.152034135662213	0.0591293658272376	3.99724985706529	2.1862710131318
CHGA	0.31510008003776	0.477988486335314	0.1352945664166	16.5632912589273	15.9734600100791
BDKRB2	0.180161290266143	9.11620435441496	0.140256971045099	76.6168559507706	81.3359029038101
RCOR1	0.617336553223993	8.96583715226	0.380298053366358	2.35400577935125	10.7350488058007
MTA1	0.465212029096979	0.581476642633641	0.276074567363169	11.7346581497828	13.3059320947188
TEP1	2.57588814850489	0.409172830365312	0.0710092408795401	79.5954540719762	79.9136182114274
NRL	0.876473460935889	0.836600771659794	0.106179288813259	58.8109011471056	58.4503129359564
ADCY4	0.700141899210463	0.284316784725405	0.178779410508088	54.4182793907486	54.2103189158948
NFKBIA	1.96991387929556	1.17252240426855	0.192240874732038	3.1277339634812	8.40680436292594
FOXA1	0.814088434039448	0.192760905203807	0.611254509904123	7.85596384920905	9.95625946536368
BMP4	1.36836671504799	0.151693341858308	0.315236012022801	43.9919990710801	44.0018074818167
GCH1	7.38717350990865	0.266121166388256	0.0956334547779774	31.5283707361931	34.1844709745694
DIO2	3.30618626916889	0.137738353767433	0.115044318637386	65.7672877122992	66.7941543408687
FBLN5	5.40783787096798	0.324264659743983	0.149652918168247	64.9517811452959	66.97202371936
GSC	0.382754600170508	0.528726826779721	0.147367261565904	54.2644895799612	54.0706444246092
TCL1A	5.32308736818726	0.15200272974541	0.0488782760838879	6.30339415674866	0.721719980161784
RAGE	0.141300017738945	2.40166883790737	0.220906947622855	52.9702802300588	53.6564072046292
CKB	0.129931795145542	2.88518822155833	0.775734291939676	14.0251918602109	15.311708189397
KLF13	0.632542637366398	0.798518268241723	0.156125545697647	18.196791630733	19.4526073066251
THBS1	3.83646745919976	8.35525902586993	0.221496086681492	16.2617493545261	21.1200182152807
B2M	8.49275666363702	0.847172133610593	0.167824981347262	8.71602490889913	14.7577098405815
TMOD3	0.946231926364596	0.399953855404736	0.118823155528226	10.8965850013771	12.8860031215962
LIPC	0.222282780320707	0.497070186715452	0.0846306554170758	7.30229176743958	6.44881787225093
TPM1	1.06352909604302	6.9067705305703	0.425521040072609	9.43267183920778	13.1934309329085
RAB11A	0.668811675624141	0.370704906644346	0.150860105927168	25.9481379724569	26.8811018593936
CRABP1	0.264292469580912	0.393651535374596	1.37455539246877	48.2718260963926	48.4015984638037
ISG20	8.02000275756441	0.537916950446052	0.0830837787198078	53.1942095437014	55.8074623004058
IQGAP1	0.936704488679092	0.862350733655167	0.214290759745549	8.69149642360418	11.7996960178784
IGF1R	0.225477867406625	7.05650333352602	0.527473263864035	8.49099119108033	12.3197810360642
BMF	4.08437753456605	0.422219483736085	0.231595486049255	55.3693592487613	55.4996499328443
ONECUT1	0.449417580649966	0.679391642847139	0.167741505742297	75.0808869971789	74.8447363312981
RORA	1.89644498732482	0.274918514131043	0.116428023528357	19.3019793299981	20.3657627579007
HCN4	0.374232130886274	0.565892945756097	0.139360447804786	56.4522099525681	56.0545841189476
CYP1A1	0.167578500964373	0.269795843422783	0.0588276591910148	4.50422726199935	1.36468899912921
COX5A	0.75268289839374	0.357421783352892	0.166113951265147	16.5478598760807	18.3515180987736
NTRK3	6.5401256302386	0.209245314564	0.114399074971582	10.3092151642654	7.14581190825844
ANPEP	0.332879746347791	2.12885779728391	0.294705742752627	60.5435303757141	61.066409915261
PCSK6	0.179365198272935	2.86320069217287	0.300649776104677	57.8335895570117	58.1003345704253
SULT1A1	0.514579600098174	0.317099430115557	0.133035435685517	45.8397614197834	45.8080088804602
SCNN1B	0.58610897303329	0.235279417419826	0.0937515644149619	61.2491028647419	61.0504844496282
PLK1	0.803050875115792	0.687649990836536	0.152085397782878	7.58719295930177	10.1721682804964
IL4R	6.85204087690988	1.30794862223505	0.0679296072897743	16.6180953933964	20.3522833553615
LAT	5.51124489839112	0.619324860641846	0.156815248484257	46.0233317182054	46.5403609956638
MAZ	0.523962355465298	0.637258881975565	0.265737197037695	8.45173534781112	10.6529590390168
ZNF267	6.20411121465515	10.0598197095323	0.2228971289779	1.93442928833635	14.8033627592714
RBL2	5.18468997722835	0.971257520955144	0.220277654827173	2.18072659476555	7.5009859723885
MMP2	1.04036374298178	8.07391389830512	0.39680355375823	91.8608729845413	95.1397141249828
MT1A	0.807503553036674	6.62794234440544	0.208680767800274	79.9692583548892	82.6276663584737
CETP	2.17318322832088	0.165262009106319	0.0834475052351814	6.25627949310923	4.05276652505895
CX3CL1	0.669985813576458	0.252413889373327	0.110815304997955	68.5599936514809	68.4377678569879
CKLF	7.62742283767412	2.28043747920553	0.131891220196422	1.87729981056385	9.29676001801808
CES2	0.256618808196777	0.449343989913819	0.105655352487506	57.9062662856408	58.0903715925986
CDH1	0.209989783001789	3.54586746555408	0.283729297398557	8.43006299035436	11.7511004019608
IRF8	7.37174500605662	1.13708691391376	0.228221207548157	83.7974814721428	86.9779362723533
FOXF1	0.616596552125625	0.388223351034785	0.162080890564318	54.4794990447213	54.2330394777105
MC1R	0.367387308192587	1.7023295694461	0.188938526111327	78.3534234079021	78.2111323282325
CLCN7	0.54818344192522	0.530122669705672	0.170248681733617	49.4650519474576	49.7148942763169
IGFALS	0.685316463734591	0.429100793729169	0.0917879413159217	15.3338742948027	14.1163499056442
PKD1	0.344172738286918	0.587905925730579	0.18639228254327	60.3802868781112	60.2005885726279
GRIN2A	0.331394797333322	0.280740068984764	0.067144239737732	8.5063724292598	7.04478579742761
SOCS1	3.61383323915427	0.316191964614656	0.117192549919096	82.8237699718963	83.4534542451333
MYH11	4.40228310817736	0.15733036463004	0.216128876776926	56.208182279412	57.4001973598638
PRSS8	0.158004843874531	0.941927877973765	0.064797467342626	44.39340799594	44.8369551237626
PYCARD	1.15085176931087	0.425694822143286	0.0953522079220436	12.6753976323784	14.2244237597347
COX4NB	0.288009925366246	0.669114278637326	0.139728122439225	25.3656995328284	25.8646612582346
CYBA	7.52848546226919	1.47975888606976	0.131443531067386	65.3025168335674	68.6083276346876
APRT	0.496168525875176	0.530691135767291	0.149823071641974	76.5883231284432	76.2864782599607
ALOX12	0.364815002627641	0.465951723489533	0.161798911363737	53.1897086118888	52.710184879527
SLC2A4	0.355433406460018	0.454854479383964	0.108270308872009	17.2029602324011	16.3510221784379
CD68	6.33265612744747	0.48228299214314	0.125113501463036	90.5233534072792	92.6336436772961
SHBG	0.273889220581076	0.442311669058875	0.0781667387188899	7.51827068971034	5.38782949571217
MAP2K4	0.368149599471116	1.07980318987895	0.304396917854593	4.86775705528122	7.63322555771789
TRAF4	0.375777177134766	0.732987948100279	0.203394174060678	75.6488274552638	75.8649907591156
ERBB2	0.409783314919138	0.433271033114596	0.239684482710344	21.592601675404	22.6895860136441
IGFBP4	0.59576232404273	1.03091551759067	0.355164953534459	56.2857004600011	56.7872349269228
MAPT	0.26948392321841	0.27298445495855	0.112486015606779	8.66762065183801	7.25072715402707
ITGB3	1.15228591225668	10.0515843797733	0.241008237030235	67.4223345207286	73.2440023470168
ABCC3	1.33204992057765	0.469463133197015	0.0891054193030931	57.9964507676933	58.063898594978
HLF	5.36844581500607	0.146151628221344	0.12011282487488	57.4394925634971	58.4910071064894
TBX2	0.366394946196724	0.468686697442165	0.267821886240194	51.9600718351978	51.7980739050055
ACE	0.574712569561255	0.727163775992289	0.173619608595123	62.9057880969819	62.7640611192661
PRKCA	11.0893587445679	10.7026776380339	0.54074559710462	58.3512738600564	73.7698696968799
KCNJ2	0.236292118278603	0.483263780538932	1.05464082149788	51.1287444399507	51.0887401567294
SOX9	0.317836278442829	1.26849408556735	0.111024577352955	91.3060212051807	91.1805500755997
SSTR2	0.635249278927717	0.367336461489808	0.0823188432400093	24.0302772720606	23.393139179041
SLC9A3R1	0.587675078703374	0.378052324550672	0.126345806689521	51.0998076202452	51.5667870092393
AANAT	0.329765993267194	0.471272295490934	0.0818359090363084	7.83699487252532	6.21101363626343
GAA	0.27512093344286	0.768124416943602	0.236653790892059	54.2336385992125	54.6098266322818
ATP2A3	6.23991389123045	0.822628561599135	0.171551514850381	79.7641834536379	81.7646056756196
ALOX15	0.257350021053805	1.11221675150656	2.45176606811878	38.0337587394106	38.1841103809619
CLDN7	3.44593277468404	0.144012335962059	0.1492631230345	6.24198548404161	10.1399537185305
TP53	5.88212140143641	0.381512291378023	0.328332113637021	4.20854841476454	9.0883467519744
VAMP2	6.58402903244334	0.698355167351269	0.225325066480954	8.88368174691155	12.2998470971854
AURKB	0.898087283752307	0.392440268782231	0.183002563525	61.0317358637269	61.4296144987958
PEMT	0.297924311427062	0.649218019073771	0.230708337263154	47.9339430410134	48.2766004280385
SREBF1	0.381646270070662	0.4231212639501	0.17562875584429	84.2690617319768	84.2660595733553
ALDOC	0.631185780201608	0.544319745608176	0.117999014096279	82.8571337407959	82.7113229250137
SLC6A4	0.233121363840733	0.208805787388014	0.350608010054718	9.34035720896631	8.06505633254695
NEUROD2	0.302486688127079	0.630005915784582	0.157962292909317	15.2231711441742	14.3981349176811
NR1D1	0.558536687328675	0.496036559346129	0.106224767123505	61.2777552522047	61.1404419355415
HAP1	0.234741868519196	1.30173243394464	0.766055822431236	74.5184955014381	74.6271950432508
JUP	0.229552402392316	2.94467216100558	0.230256310876264	25.3635266803171	27.2260119893508
ACLY	0.800223257504838	5.26707865293377	0.306062445734275	3.58259450098999	9.18464901285955
STAT3	1.27314422099596	0.937146295099914	0.244787114930665	7.88289743498283	11.4843281649086
BRCA1	0.393364656505834	0.286194828454429	0.298943011354205	5.04304368170614	6.6381638014621
SOST	0.480152831187078	0.580042137049151	0.168622708620669	62.6453578461868	62.1864575359326
PYY	0.556357026438267	0.526341857003347	0.0907640057429839	58.1255596112865	57.9554021000572
GFAP	0.34907410651962	0.568508129424787	0.100270205868246	10.9725001487471	9.73374766340084
HOXB1	0.354397406179764	0.346123327282766	0.0888517619074184	9.64206186337118	8.4564511966884
HOXB2	0.570115478766941	0.68501127920614	0.224743311865284	58.6924663330322	58.5109070470947
HOXB4	0.423534364911915	0.645599271362644	0.158691031626088	70.9167015006935	70.8134431936721
HOXB7	0.203089070265728	0.721800647058082	0.23899537505272	39.9169484011635	39.7807223889262
HOXB8	0.377238409490485	0.927026134034828	0.108613271268936	48.8766162062178	48.6054215810996
GIP	0.226333077928021	0.264044447501757	0.0789948642656342	4.69557381553119	2.23610702738299
DLX3	0.246255005655799	0.856487135689555	0.0827812406728004	63.3610880187338	63.1124851998227
COL1A1	0.470917584187117	9.04896126965829	0.875108348098273	87.3308281210641	90.5572387364068
TRIM25	0.552932590088491	0.384634412341398	0.114212721130991	20.6882253951709	21.6779547024973
CD79B	5.46424270070295	0.357430677584192	0.077110223086263	8.2394584331058	4.89291650310743
SCN4A	0.315776374081112	0.475154758877623	0.171517423225063	13.2841229142009	12.4129454845464
APOH	0.142306537334777	0.444383359976676	0.0613494653512904	5.0992587976903	4.26690831661085
ACOX1	0.613076248550397	0.289740689997785	0.245967205346507	4.04874279177105	7.25539798818104
CYGB	0.468291652722059	1.00713253617811	0.889078701324438	63.8613927030802	63.7981679935996
SFRS2	2.03536409151894	0.639461652697224	0.194423851288982	4.0982002682965	8.41753303963452
SOCS3	0.183949381638737	3.66289302221883	0.614203335747826	50.2212102350634	51.2175918628683
NPTX1	0.376886858980335	0.938100380723618	0.117577468538986	38.9573102021679	38.4030952244713
ACTG1	1.13207271441201	1.00183811601215	0.227731221315194	31.4830393159354	33.1734468419651
STRA13	0.502884555634205	0.33558314182447	0.209521734055654	24.6192999978973	25.1511052610451
FASN	0.184168184960612	0.685279504280548	0.152552508027753	64.1133219499033	64.2369865889782
TYMS	0.607897125532033	0.422040308371899	0.143225155339146	25.9510694950387	26.6803385868192
ADCYAP1	0.411075887010853	1.62864492142292	0.255441117426154	45.289773300135	45.0408319593392
GNAL	2.7251333358581	0.297539002510683	0.0812117372717854	60.4660865270354	61.1117411274535
PMAIP1	2.75561501177169	0.426074859419962	0.0552464834709341	2.974184832414	6.8635346468595
SERPINB5	0.144596431270763	7.21839271336068	0.0845601673719013	24.4089584442949	26.756767125375
NFATC1	9.45356976514229	0.651867513731006	0.259727664059352	74.9819225854067	79.0816932030267
LAMA1	0.282733524351721	6.92848648486793	0.220140551456677	12.489456973819	10.7195437271047
MC2R	0.1603588343357	1.12070411808338	0.116292860635095	14.4775090177859	14.1147456242404
DSC3	0.178762728392185	8.93812656396262	0.156560907181409	17.1547534184931	20.7963919544887
IER3IP1	0.387610525283315	0.888661182704932	0.215654486083247	4.83741063902511	7.77046707819952
SMAD7	0.393729270568198	1.10874215190487	0.181244341392677	61.2472702010271	61.205182260292
TCF4	10.0350080773699	0.783085522106249	0.272796123448624	15.3957308884714	19.7410049573985
RAX	0.525163923307822	0.457587708918799	0.119635409178465	55.5672229546977	55.1717959466929
BCL2	5.20433329049007	0.434667454453081	0.208139395506775	69.3906909873241	71.1473311567844
CD226	4.11366503452016	0.572529735787471	0.0897809863997384	23.5169837014371	23.5526632269083
FBXO15	0.349258051152351	0.167073814121417	0.110875746819969	5.01287174546845	3.68186034841506
MBP	2.67041110914911	0.445385288418603	0.104508962426982	60.9169589360454	61.2556486169265
BSG	0.27412708967352	1.42564650797472	0.254424006566347	32.4239004938001	33.3871475113671
HCN2	0.432644620215542	0.308623872697191	0.113164177954061	46.3176771014258	46.1453285445555
PTBP1	0.721981104217738	0.788655686737689	0.186574889847797	12.7681843774718	15.3167249103361
CFD	0.781049571307237	0.210057139519204	0.171048805784584	63.4572881470261	63.4587686359299
KISS1R	0.529728022193387	0.734935439529372	0.157159837393659	71.7496473845676	71.3454304142481
GPX4	4.07563007141279	0.363645247678384	0.273112927804206	9.43865019383146	12.5649109900292
GADD45B	0.698123481503246	0.325217608208254	0.18155898956964	84.3570783214768	84.2022479418294
EBI3	4.32359244829897	0.310905468529699	0.144090218948575	15.5320938976005	14.5308406783625
ICAM1	10.4485047650795	13.7912426484762	0.121683994387137	54.5991134826814	68.1103070137037
SMARCA4	0.626041549458486	0.33625433892216	0.231798748860637	4.00043113357967	7.40583781070334
LDLR	0.219631844703197	13.4405525088253	0.15191153319833	11.1513822633253	18.6629232426349
CNN1	0.256293271863976	1.85061923669684	0.301596994249942	63.8006280240057	63.6727337914559
JUNB	0.414105556627215	1.12814612785179	0.204853626405548	11.9143229027792	14.1684746074257
CALR	0.613780041704032	1.12251322010218	0.282453017290739	27.5491582700645	29.2273521676406
SLC5A5	0.31152280734981	0.474184353895487	0.0853847810842161	10.1111339892883	8.85032737138859
CCNE1	0.291467401274804	0.873610278266783	0.111467333908898	70.8917099727913	70.9695458693039
USF2	1.76318113452806	0.375882549950044	0.153754450416099	24.5848321610345	25.5448971807205
HAMP	0.641236684085514	0.459349275924941	0.113739099298967	15.3359892068769	13.869387571766
CAPNS1	0.920639515960606	0.311202108443436	0.124247652518527	23.5388764458576	24.7694578839657
MRPS12	0.216925290823326	0.945192316505752	0.227177141402604	26.8121955082438	27.5120373537667
CIC	0.455421170619633	0.535209714721019	0.112867218740213	76.0093794898359	75.71692001184
BCL3	1.87185871978441	0.467434083110287	0.223427784857539	88.8086247552213	88.8398095180352
RELB	3.17812858275936	0.515467473640496	0.117071215336005	82.1379037125265	82.5275417732573
FOSB	0.209158020840524	0.465809405394361	0.1319624396298	32.7197507490335	33.2450965646022
FOXA3	0.473026355819654	0.599847286613158	0.147492657185058	29.601324806378	29.1481937886863
HIF3A	0.328397460134417	0.469607281045614	0.173048131561692	17.4633723023082	16.6552255818489
FCGRT	2.41484519470378	0.310666314143469	0.248302242163269	80.4945578103489	80.4699904325411
ATF5	0.824700036051776	0.720613817771667	0.382895938749611	71.2322419369358	71.1720007529596
NR1H2	1.71562942629535	0.431245169456127	0.147652362520541	5.10500303045812	7.85746564565599
TBXA2R	0.719183665740175	0.66238396882983	0.188593677361809	19.20339564714	18.490099537703
SEMA6B	0.32599722717477	1.6779849633337	0.223021568648985	74.9514245794477	74.7946755924787
TICAM1	0.767797470354172	0.43318195809861	0.115015505629892	59.0474951016296	58.96340119599
INSR	0.262487851165724	1.65344336338987	0.722998489728489	7.95147847407221	9.73316008034074
FCER2	4.86430887945864	0.354032637323881	0.0989235968350174	8.04258824646012	4.96132709690004
DNMT1	7.16801776286758	0.615925897650812	0.155479984606222	3.06936683869377	9.8694118620068
DNASE2	0.869456187645341	0.639589001524996	0.178078578882818	8.88377970464081	11.0184397919458
KLF1	0.594918402248006	0.535431238376179	0.172381960650438	45.6852650281537	45.1975259957307
DNAJB1	0.344551341711114	0.654345812206541	0.189461712494359	5.13698835640599	8.8932822767447
INSL3	0.838676476027555	0.260296474020071	0.100039859924538	8.20820406005265	6.25891030049024
JAK3	5.96931086878427	2.069341108527	0.18094102406692	78.3038780667668	80.6503552653062
JUND	0.547928421974655	0.572579262209235	0.148903884831331	12.4961397432788	14.1442018732036
COMP	0.27669653549011	1.19063872924426	0.200392944912004	66.6389439157217	66.6830673005942
CEBPA	0.265148474258623	0.301800435669764	0.190982117377484	14.5100052768723	15.3882891104321
AKT2	0.860945586233436	0.557995535580412	0.131980564091485	11.478198889867	13.4558070548412
TGFB1	3.57218540935684	9.34680754945939	0.159343742016074	19.7006414457135	27.3287975782101
SIX5	0.447664228132147	0.778103618032518	0.15341566662607	76.0504290591727	75.8357978010097
BBC3	0.468698177001305	0.633753099757375	0.172383856672117	70.342032872831	70.0782046033003
RRAS	2.39723795495038	4.46858234521872	0.132539522550369	26.2141495566286	28.840040427787
TNNI3	0.38450999043038	0.44790602107226	0.129161722848954	27.5466423493929	26.9628026474581
IL11	0.381322987289289	3.54228741021911	0.156913769763515	54.4644924080438	54.1610219992777
PEG3	5.58943183658549	0.169288264135793	0.0967437492186538	7.59924206947846	3.24472487087855
OXT	0.449799041471091	0.633456181632252	0.141506664091193	72.2500330860778	71.8408182913287
PRNP	0.643818901445456	12.6506438739059	0.155833342805675	33.4899497614561	37.9101969887121
PLCB1	0.202225301715457	4.860484775568	2.29342137346492	38.8475197782569	40.934616883915
PCSK2	0.186906865156269	0.419363106194078	0.12052281793189	7.70102893954104	6.3115105186284
HCK	5.71668898161204	1.10931577351717	0.184518534907541	60.487052801734	61.8897263527501
DNMT3B	0.370344937095252	7.12498895952026	0.112029031883417	64.4709844119288	67.1220021338609
PLCG1	1.23963393833762	0.68574050133839	0.161396663065717	9.22099211857414	11.2672700150776
MYBL2	6.13631272480445	0.407861833232747	0.112114503449055	15.5747235763895	18.0007017084238
MMP9	6.87351235922411	7.81653225837638	0.158900884178916	27.1308055493671	27.3966034346374
CD40	4.55978173121258	0.60396169305887	0.103835546069672	51.742792346777	52.88031328127
CEBPB	0.656847570383221	7.63307898408348	0.136898379754569	16.6706517292433	19.5593047078817
PTPN1	4.03169960334622	0.678344914389485	0.141585927166992	6.72113233447981	10.0508362992426
TFAP2C	0.138560932038012	9.54993650769834	0.333968620603778	4.30376607060121	11.1158612882729
GNAS	0.944756622156767	0.445012731392521	0.226913866186062	26.6832723582981	27.710393146806
ADRA1D	0.345061249682719	0.98525002167123	0.115516427928355	48.885445043752	48.4743345742497
PCNA	0.956079060553192	0.755843726341023	0.240673948814526	2.35662752243819	6.83132426266478
PAK7	0.176314539611702	0.496184422647668	1.53252377747735	8.75082072479346	7.56086958432217
JAG1	0.259037533986413	8.59321665797813	0.145669650434218	43.1413635407682	45.9144863471201
OVOL2	0.180486042152884	0.751653686789139	0.199965127429138	69.9511659257923	69.802445963286
THBD	0.384480839731922	8.92456196621662	0.10346430702059	76.0479784042663	80.7172178852681
E2F1	0.477407306108365	0.509551907105302	0.133753081332257	74.9929755069433	74.832235559865
RBL1	3.45823558901406	0.293262132375403	0.134996329050632	1.99034354951481	6.26767972422696
MAFB	0.29315283809701	1.0583985299448	0.0954695518074098	34.4849244816963	35.1320717339397
ADA	4.35238671998313	0.383094891518071	0.101532645368183	61.5853531701103	63.2433342518039
SDC4	0.31574390836644	13.6265431697775	0.0938019133243883	22.2016728118792	28.091557658446
B4GALT5	0.326852806832622	0.926546771672931	0.471645352413181	6.77545628387127	9.97575317754287
CYP24A1	7.21514447549131	9.95434970117154	0.0539691299933997	81.055180785114	93.5206836083636
BMP7	0.110553601590619	0.738952888963601	0.667168591624567	21.9234729897635	22.8271851800833
GABPA	8.18377128528384	0.342198273944144	0.139455617092457	7.56792771390858	12.6195864743071
IFNGR2	1.35959458591623	0.963110938388913	0.117114918686276	7.06644510091148	10.153888399981
SIM2	1.07403513415973	0.172261050920188	0.0747306881567054	68.4377120153192	68.2822147746205
ETS2	0.37614049148783	7.708647491778	0.186428766521094	7.70175938066046	12.6822841787812
FAM3B	5.16775524129036	0.0819038107267998	0.115944103046653	64.0868311647343	65.5291987507037
CRYAA	0.553615732314312	0.82534220049561	0.198107766902596	36.0330514135284	35.382034952047
APP	0.379872731486539	9.90030222951228	0.209520720419973	17.7523952380522	21.9950152910185
ADAMTS1	0.127698692240181	1.44894963180674	2.29994292650864	68.3235331487593	69.2670689383025
CCT8	0.518063958979696	0.396483321908967	0.106320692055941	27.2273653606092	27.711333497655
HMGN1	1.07401815526578	0.627925553213957	0.178271806888936	40.3361780942351	39.8781291094153
TFF3	0.656951871181235	0.365080674005494	0.825255505285106	21.1895560313657	20.6263836743275
TFF2	0.347955195828067	0.499336056209761	0.120407758934376	27.8883072796785	27.3911434416725
CBS	0.359243972243307	0.40907179849073	0.304875092506454	74.6774006943817	74.6292238754058
SLC19A1	0.466910129372705	1.04707509955446	0.174848270129395	58.2856971128529	58.1510202155873
USP18	0.356849331648346	0.806726267999114	0.104684740996913	91.4495139909624	91.3561891991884
MIF	0.369747788896946	1.60744039774388	0.215439593837394	27.1002513022459	28.1631086319157
DRG1	1.48253931646632	1.3469047819773	0.353716805817439	1.64749871707184	6.35201613179967
TIMP3	1.31191166546852	14.2179740783822	0.310158851737453	100.019937309243	108.215201764877
HMOX1	4.81365473735066	0.436568304974923	0.122165633661782	84.4182426983307	85.3718587303459
APOBEC3G	5.82858080571954	1.0812722085803	0.115402093679286	80.9116175442952	82.8611183903453
ADSL	0.742466799290988	0.674434159370502	0.244463256037182	9.34620679586341	11.2564369550917
SREBF2	0.849584420891288	0.396698032296727	0.117964990048593	13.7144913856791	15.212620828642
BIK	0.275847254835261	0.930491576320971	0.224275126581954	49.3293768750053	49.247207387836
PPARA	0.290606435733011	0.414143678611681	0.0843058128042783	49.1174008274256	49.3927724092348
MOV10L1	0.186609091311369	0.569562878313396	0.0753776187199221	6.79950302373734	5.56593162883905
SLC25A1	0.376582311050154	0.873874419227652	0.140366947232556	11.5952459783248	13.2658266968653
OSM	0.427334189673462	5.80864242039594	0.190742813537306	48.7054694670992	49.4871489933521
PDGFB	0.242996986649123	5.56059094136481	0.4985200400061	65.5637217765738	67.2838236151025
CERK	6.32882288162381	0.365579478626119	0.248919193170971	25.890441715281	27.6853683142427
MLC1	0.447885952672266	0.548734784046377	0.133160519835952	23.9844345054926	23.2530229924711
GK	1.75871836024217	0.396799342120859	0.145744422411313	23.6700584696657	24.6119040401394
MAOA	0.151353011558543	1.26286034974142	0.107335846972238	54.1019304718032	54.3860241564009
AR	0.808992203274024	0.26945837372796	0.128392906526645	28.4987873956558	28.0279008307177
EDA	0.327777413966977	0.641394986879106	0.0991697681217367	22.0328640903456	21.5918448380913
PGK1	0.936097111840413	1.18740130521939	0.192852450053234	96.3468938339204	96.7689836667079
RPL10	0.485175600841506	0.221614759708822	0.0566046453412407	5.38803081294967	1.80899527501781
NR0B1	0.283206765063667	0.433941663958469	0.0885878390621053	5.47896643854739	3.816829839106
DMD	0.667119550887032	0.337157305630612	0.199165410078647	55.6025923667916	55.5763252206512
ELK1	0.333219713739807	0.743291600686688	0.123124149782634	88.4805635984185	88.4133886020429
RPSA	0.502301070247234	0.127078823773708	0.0934399737304705	5.16169237881819	1.53903987825547
ESX1	0.225236071402189	0.561653295944856	0.119469073891053	9.68970596224893	8.80157271597833
TSC22D3	6.43847679825116	0.312004143508909	0.144210171054116	20.4041882740625	22.7593160151543
ELF4	0.570504139063444	4.51812437706261	0.199734113438821	2.16293271291524	7.61452539147629
GPC3	5.97916563949988	0.231132282119687	2.62412736446904	38.5607078483876	40.4523270936441
SOX3	0.620281792271275	0.447345829485106	0.139470628455049	60.9025079916526	60.6382788786373
L1CAM	0.438076476294784	1.5321630162704	0.113484041343881	54.8474944201135	54.5393004675271
IRAK1	0.356062463748772	0.954413752546848	0.223633493567277	66.8563073474947	66.9985467615787
G6PD	0.41069135028534	0.54494207462112	0.260354079220891	13.4648247404779	15.1639626874838
ADRB3	0.223324479211282	0.259468967793697	0.0560125716748828	5.20587282710987	1.16172431745022
WNT7B	0.106507140354857	5.33618131350132	0.2877323861308	65.3637906783358	67.1777408469616
