# Supplementary material for: Preferential Activation of the Hedgehog Pathway by Epigenetic Modulations in HPV Negative HNSCC Identified with Meta-Pathway Analysis
Source: PLoS One. 2013 Nov 4;8(11):e78127. doi: 10.1371/journal.pone.0078127 (PMC3817178; doi:10.1371/journal.pone.0078127)
Supplement: Methods S1 — R code. ZIP archive containing R code used to for the analysis in this manuscript. The README file in the archive describes each of the files contained therein. To fully reproduce the results, the scripts should be run in the following order (1) Preprocessing.R, (2) RunMEGAPSReplicateThreshold.R, and (3) Postprocessing.R. Note that the CoGAPS analysis and associated gene set statistics are stochastic algorithms, so results may differ slightly from values reported here though qualitative results will remain unchanged. (ZIP) [file pone.0078127.s009.zip › CodeArchive_S1/GAPS/ExprsTRUE.MethFALSE/NormalTRUE.HPVPosTRUE.HPVNegTRUE/nP5.nIter50000000.SigE0.10/Pmean.0.8665412713.txt]

"1"	"4"	"11"	"14"	"15"	"16"	"18"	"22"	"25"	"30"	"31"	"37"	"50"	"2"	"3"	"5"	"6"	"7"	"8"	"9"	"10"	"12"	"13"	"17"	"19"	"20"	"21"	"23"	"24"	"26"	"28"	"29"	"32"	"34"	"36"	"39"	"40"	"42"	"43"	"44"	"45"	"46"	"48"	"49"	"114"	"115"	"116"	"117"	"101"	"102"	"103"	"104"	"105"	"106"	"107"	"108"	"118"	"109"	"110"	"111"	"112"	"113"	"119"	"120"	"121"	"122"	"123"	"124"	"125"
"p1"	0.0167429792825586	0.0209485412890318	6.23081839054823e-06	0.0188218620667049	0.0219444171614057	0.00957892755487921	2.62196350805994e-06	0.013474604510147	3.32474077906354e-05	0.0144944004580065	0.0147063200662152	0.00028944628036852	0.0403573280058745	1.9260804103939e-05	2.17841897482914e-06	0.0103308941914606	0.0140957301713997	0.00370969690562093	0.00106473738660134	0.00358732080427691	2.07508648193265e-05	0.000394587463833078	0.0247594559385852	0.0137201909631102	0.0225924921846901	4.40606515163273e-06	0.00748714901621352	0.000241870871382662	0.00797546941931539	7.5123708942972e-06	6.48143746864117e-06	5.22046073257888e-06	0.0125486154249304	8.47513593045596e-06	2.40725397603421e-05	0.000426958619627418	6.99911745534611e-06	5.45975515260428e-06	0.00716471119745238	1.69725332288145e-05	0.0109535595112832	1.25003054549385e-05	8.32058539883388e-06	0.0038573373808025	2.20355587972139e-05	1.56227135118257e-05	1.89360951327086e-05	0.060372020948799	0.0533088743874761	0.0139146371289984	0.0282283772526703	0.0509919841558556	0.0544065682906128	0.0335481816375514	0.000136063845872209	0.0358325875473738	0.0336096941875725	0.0241345144487708	0.0296460303766628	0.0300213188314629	0.0337030891074363	0.0300871634545915	0.0551099078525435	0.0378228772076611	0.000625630287562318	0.0309570685286058	0.0203687444654568	0.000235014449856912	0.0264227425291721
"p2"	0.0292510514248767	0.0144440976052414	0.0259185161294737	0.0100577100823562	0.0239305410128343	0.019534619595252	0.0133202223802906	0.00450688542926216	0.000246536803979762	0.0239855153400915	0.0246974444477622	0.00393021327841061	0.00820900129707008	0.0277930915086213	0.0315247006157847	0.0323407190793658	0.0283076097627488	0.014353949184455	0.0131141356618911	0.0261498581934521	0.0167213628181416	0.0208802587781616	0.00103172095653422	0.0344437855276529	0.0430673010684033	0.0199824133105105	0.0338646367791283	0.0236813360923658	2.08962358621473e-05	0.0363799166704646	0.0308517169988159	0.019472950889979	0.0242809320084376	0.00628774631589134	0.0225024108078276	0.0291352258160349	0.0291996849893384	0.0397275500853388	0.0195589168919333	0.031308681002443	0.0304740155257787	0.0416268869853229	0.0270792290848302	0.0292523649626659	0.000433618687896549	1.28568095968035e-05	2.0936180833585e-05	7.44326227063097e-06	1.22817109743265e-05	3.45823965133754e-05	9.95682667646897e-06	8.35472346506424e-06	7.98562767561558e-05	0.000524203779306102	7.49966633485683e-05	1.10593668717007e-05	7.94226704554497e-06	1.77266948608982e-05	1.5068202545373e-05	6.66385213693716e-06	7.7599021077363e-06	1.83161443117152e-05	1.15356802362123e-05	9.4406859077316e-06	0.000263788840076007	9.91114920207155e-06	0.0119199430740619	2.27514906769538e-05	1.06458972387837e-05
"p3"	0.00386162741652588	0.000176178054693777	6.86856111970289e-05	0.00153994289894983	0.000119756699055387	0.000890268132843098	0.0283254923018274	0.013493969075978	0.000187936197563625	3.66827933250043e-05	7.1751290752657e-05	0.000425542962712363	0.000930656471991482	5.76579772514219e-05	4.99720074456898e-05	0.000700274750512323	0.220366219464085	0.0441391386582789	0.000460723678069494	0.192283086818039	8.80754046943807e-05	0.000145905250080763	0.00412506441136133	7.80067309914981e-05	0.000118085441722361	6.54175653736076e-05	9.49981095708316e-05	0.0170290817701696	4.0846312871048e-05	0.000298361528315601	5.18559814350371e-05	0.00253429202596789	0.000158081648603694	0.0276370021893459	8.3953418347884e-05	5.43544592004126e-05	0.000105738920102412	8.86554414003553e-05	0.241034058819276	0.000166525820829303	0.192421984329638	0.000157499415333825	0.000502285960303451	8.57393181617209e-05	0.000226575106708118	0.000176790901494704	8.3471204530576e-05	0.000113118207497242	7.4777255803286e-05	0.000185764669414244	8.66548508734337e-05	9.09023116920608e-05	0.000495210760081986	5.45922699772161e-05	3.40220558643202e-05	9.42662174713612e-05	0.000101221726786127	0.000259484542690772	0.000137400251527598	7.68940645559849e-05	0.000133641883838388	0.000582184468126976	0.000446443261507062	7.67175708477345e-05	0.000302914138843197	6.48621804866013e-05	8.23594466981917e-05	0.000528020814716809	0.000140276303773071
"p4"	0.0133980927045004	0.0133655113738632	0.015897189274198	0.0147502148413953	0.0137777823071024	0.013405861037059	0.014225438900298	0.0154795181798711	0.0161279750962182	0.012509438428455	0.0143022344245726	0.0152376483553629	0.0124404459816639	0.0156314120660478	0.0144369945662493	0.0128675601353131	0.0128507602191741	0.0152869904657434	0.0135635641279158	0.0137831184292923	0.0155310744657981	0.0153625980478729	0.0155083191407462	0.014584274889702	0.013067122912702	0.0148998254639024	0.0131868405853424	0.0133480191684259	0.0135695066134814	0.013070663085384	0.0135331464990751	0.0156882543153029	0.015310312008972	0.0160551553184746	0.0158542915377208	0.0150832714198029	0.0149673496777152	0.0153507935408147	0.0133667451256333	0.0163012307206196	0.0128834992852929	0.0130215972444428	0.013112311464586	0.0154371799401377	0.0157372261553348	0.0168134186142567	0.0157727784468164	0.0132031321755583	0.0130784391398811	0.0140926410171184	0.0146559384528106	0.0135372715056135	0.0131996981700607	0.0132529716028277	0.0140940501563918	0.0140747380061663	0.0148154507328375	0.015114687855461	0.01536289538002	0.0156886620544535	0.0151292840355763	0.0150316069067203	0.0136938842774479	0.0150358751450431	0.0166551900491457	0.0151739582414224	0.0135955388577018	0.0159009387275714	0.0158585909075195
"p5"	0.014779354562524	0.0149577997561611	0.0141862442788262	0.0143227733849516	0.0146127438975854	0.0152389807334877	0.0144915687497922	0.0142484122294376	0.0142519436480007	0.0151593328294633	0.0145467341394622	0.0144364203373954	0.014872207866572	0.0140812648380527	0.0145102780603436	0.0150640742943733	0.0149219556787222	0.0142327442055536	0.015067449637043	0.0148398625275332	0.01440704314151	0.0142500234645619	0.0137941745893978	0.0145496034100721	0.0150379485909164	0.0143107353213786	0.0149194329849315	0.0149424479261507	0.0147735334685388	0.0151005444468464	0.014786316128838	0.0140753608071772	0.0141838733380205	0.0139405506851485	0.0143520570470486	0.0144531878732755	0.0145203234761016	0.0141941204420737	0.0148615657464074	0.0138565152870989	0.0150775242689751	0.0150618089072801	0.0148130102745946	0.0142355049234212	0.0142685712538493	0.0136952947915253	0.0141532269373424	0.0143472656442787	0.0145742041889017	0.0149228815595107	0.0143907211421443	0.0144572663457459	0.0146995995368046	0.0150478093822072	0.0148974577905907	0.0146709554127571	0.0143464877937874	0.0142880246636146	0.0139582318734099	0.0140928715964297	0.0141532774683215	0.0144498422150498	0.0144816058829257	0.0141394206398042	0.0136358593678135	0.0143126792891648	0.0147546357072808	0.0141267579200886	0.0138156993916053
