# Supplementary material for: Preferential Activation of the Hedgehog Pathway by Epigenetic Modulations in HPV Negative HNSCC Identified with Meta-Pathway Analysis
Source: PLoS One. 2013 Nov 4;8(11):e78127. doi: 10.1371/journal.pone.0078127 (PMC3817178; doi:10.1371/journal.pone.0078127)
Supplement: Methods S1 — R code. ZIP archive containing R code used to for the analysis in this manuscript. The README file in the archive describes each of the files contained therein. To fully reproduce the results, the scripts should be run in the following order (1) Preprocessing.R, (2) RunMEGAPSReplicateThreshold.R, and (3) Postprocessing.R. Note that the CoGAPS analysis and associated gene set statistics are stochastic algorithms, so results may differ slightly from values reported here though qualitative results will remain unchanged. (ZIP) [file pone.0078127.s009.zip › CodeArchive_S1/GAPS/ExprsTRUE.MethFALSE/NormalTRUE.HPVPosTRUE.HPVNegTRUE/nP5.nIter50000000.SigE0.10/PResults0.8665412713.Diagnostics.txt]

Diagnostics for P created at Tue Jun 12 02:51:06 2012


number of genes: 892
number of samples: 69
number of patterns: 5
number of burn in steps: 1e+08

Initial chi^2: 6.1548e+06

Iter	Burn In	T	chi^2	number of atoms
0	1	2e-08	6.1548e+06	1
1000000	1	0.02	95913.7	157
2000000	1	0.04	67846.5	164
3000000	1	0.06	60742.4	170
4000000	1	0.08	50412.6	163
5000000	1	0.1	45362.5	172
6000000	1	0.12	44184	163
7000000	1	0.14	42583.3	177
8000000	1	0.16	40951.4	178
9000000	1	0.18	39609	175
10000000	1	0.2	39685	168
11000000	1	0.22	38809.8	181
12000000	1	0.24	38909.8	174
13000000	1	0.26	37656.5	188
14000000	1	0.28	37973.2	191
15000000	1	0.3	37205.2	175
16000000	1	0.32	37224.7	184
17000000	1	0.34	36551.8	186
18000000	1	0.36	36274.8	187
19000000	1	0.38	36154	174
20000000	1	0.4	35779.5	182
21000000	1	0.42	35641.7	187
22000000	1	0.44	35459.8	199
23000000	1	0.46	34480.5	224
24000000	1	0.48	33654.9	231
25000000	1	0.5	33252.6	225
26000000	1	0.52	33156.5	233
27000000	1	0.54	33005.4	222
28000000	1	0.56	32964.1	209
29000000	1	0.58	32843.8	235
30000000	1	0.6	32562.3	238
31000000	1	0.62	32248.9	223
32000000	1	0.64	32321.3	234
33000000	1	0.66	29211.7	273
34000000	1	0.68	29094.4	268
35000000	1	0.7	28741	273
36000000	1	0.72	28622.9	268
37000000	1	0.74	28518.4	259
38000000	1	0.76	28466.4	260
39000000	1	0.78	28455.5	272
40000000	1	0.8	28090.2	281
41000000	1	0.82	27978.9	278
42000000	1	0.84	27951	284
43000000	1	0.86	27694.4	280
44000000	1	0.88	27426.1	290
45000000	1	0.9	27495	275
46000000	1	0.92	27426	276
47000000	1	0.94	27310.8	292
48000000	1	0.96	27106.2	300
49000000	1	0.98	27067.8	293
50000000	1	1	27155.7	290
51000000	1	1	27046.8	294
52000000	1	1	26998.1	282
53000000	1	1	26979.4	295
54000000	1	1	27018	290
55000000	1	1	26911.7	287
56000000	1	1	27157.9	290
57000000	1	1	27116.6	280
58000000	1	1	26969.8	279
59000000	1	1	27028.3	282
60000000	1	1	27011.4	288
61000000	1	1	27112.9	295
62000000	1	1	27094.7	282
63000000	1	1	27010.2	285
64000000	1	1	27064.5	293
65000000	1	1	27010	278
66000000	1	1	27183.1	283
67000000	1	1	27118.3	289
68000000	1	1	27047.5	282
69000000	1	1	27164.1	286
70000000	1	1	26975.2	295
71000000	1	1	27013.5	281
72000000	1	1	27161	297
73000000	1	1	27037.9	285
74000000	1	1	27016	292
75000000	1	1	27005.9	293
76000000	1	1	27155.8	289
77000000	1	1	27158.2	293
78000000	1	1	27093.6	276
79000000	1	1	27072.7	278
80000000	1	1	27021.9	290
81000000	1	1	27070.4	286
82000000	1	1	26945	286
83000000	1	1	27037.9	289
84000000	1	1	27043.8	304
85000000	1	1	27075.6	294
86000000	1	1	27140.8	293
87000000	1	1	27170.4	273
88000000	1	1	27247.1	267
89000000	1	1	27151.9	296
90000000	1	1	27238.1	284
91000000	1	1	27153.8	294
92000000	1	1	27082.2	282
93000000	1	1	27097	290
94000000	1	1	27170.3	278
95000000	1	1	27115	286
96000000	1	1	27115.6	279
97000000	1	1	27076	289
98000000	1	1	27036.8	290
99000000	1	1	27199.8	283
100000000	0	1	27028.8	291
101000000	0	1	27090.8	284
102000000	0	1	27135.6	291
103000000	0	1	27093.2	307
104000000	0	1	27164.6	290
105000000	0	1	27238.2	292
106000000	0	1	27071.1	290
107000000	0	1	27001.8	304
108000000	0	1	27024.3	283
109000000	0	1	27239.1	283
110000000	0	1	27059.3	290
111000000	0	1	27033.7	289
112000000	0	1	27066.9	289
113000000	0	1	26989.2	298
114000000	0	1	27064.3	277
115000000	0	1	27184.9	292
116000000	0	1	27068.9	287
117000000	0	1	27081.1	274
118000000	0	1	27037.1	278
119000000	0	1	27154.2	288
120000000	0	1	27026.1	300
121000000	0	1	27185.6	294
122000000	0	1	27219.4	291
123000000	0	1	27012.9	296
124000000	0	1	27240.5	282
125000000	0	1	27005.6	293
126000000	0	1	27014.6	285
127000000	0	1	27157.5	279
128000000	0	1	27138.6	298
129000000	0	1	26887.5	294
130000000	0	1	27032.4	283
131000000	0	1	27031.2	283
132000000	0	1	27052.5	290
133000000	0	1	27025	293
134000000	0	1	27046.9	294
135000000	0	1	26952.8	295
136000000	0	1	27232.1	294
137000000	0	1	27193.8	284
138000000	0	1	26978.1	294
139000000	0	1	27072.4	286
140000000	0	1	27034.9	293
141000000	0	1	27081.1	288
142000000	0	1	27078.9	281
143000000	0	1	26978.7	293
144000000	0	1	27048.3	283
145000000	0	1	27166.8	288
146000000	0	1	26793.8	285
147000000	0	1	27214.4	273
148000000	0	1	27060.9	282
149000000	0	1	27262.3	282


Summary
<number of atoms> 288.66 <chi^2>: 27081.054 ; chi^2 of mean: 24855.3865577206
