# Supplementary material for: Preferential Activation of the Hedgehog Pathway by Epigenetic Modulations in HPV Negative HNSCC Identified with Meta-Pathway Analysis
Source: PLoS One. 2013 Nov 4;8(11):e78127. doi: 10.1371/journal.pone.0078127 (PMC3817178; doi:10.1371/journal.pone.0078127)
Supplement: Methods S1 — R code. ZIP archive containing R code used to for the analysis in this manuscript. The README file in the archive describes each of the files contained therein. To fully reproduce the results, the scripts should be run in the following order (1) Preprocessing.R, (2) RunMEGAPSReplicateThreshold.R, and (3) Postprocessing.R. Note that the CoGAPS analysis and associated gene set statistics are stochastic algorithms, so results may differ slightly from values reported here though qualitative results will remain unchanged. (ZIP) [file pone.0078127.s009.zip › CodeArchive_S1/GAPS/ExprsTRUE.MethFALSE/NormalTRUE.HPVPosTRUE.HPVNegTRUE/nP5.nIter50000000.SigE0.10/Psd.0.8665412713.txt]

"1"	"4"	"11"	"14"	"15"	"16"	"18"	"22"	"25"	"30"	"31"	"37"	"50"	"2"	"3"	"5"	"6"	"7"	"8"	"9"	"10"	"12"	"13"	"17"	"19"	"20"	"21"	"23"	"24"	"26"	"28"	"29"	"32"	"34"	"36"	"39"	"40"	"42"	"43"	"44"	"45"	"46"	"48"	"49"	"114"	"115"	"116"	"117"	"101"	"102"	"103"	"104"	"105"	"106"	"107"	"108"	"118"	"109"	"110"	"111"	"112"	"113"	"119"	"120"	"121"	"122"	"123"	"124"	"125"
"p1"	0.00208143526629032	0.00215715739997569	9.97774167246619e-05	0.00217464129773085	0.00213406469424611	0.00223249936679084	3.80231638493281e-05	0.0021187077689787	0.000327861888480727	0.00213622763380848	0.00207917647668451	0.00118169193244614	0.0024436024156749	0.000228568723948032	3.64001715431895e-05	0.00216433260091212	0.00215935345921352	0.00366000034403867	0.00232443645205475	0.00372927145411806	0.000246859561962048	0.00140353304764899	0.0023301151195266	0.00211872732102865	0.00220911158054715	7.43162099904887e-05	0.00315278901411968	0.00108405756644157	0.00264593096201947	0.000114407002007974	9.49630745378381e-05	9.42795571001654e-05	0.00210543234908686	0.000125119092107406	0.000263556507821665	0.00145534931365215	0.000104382661344773	8.66565429703872e-05	0.00320567058121329	0.000208644752379276	0.00219892668004095	0.000169609352288747	0.000131049503111687	0.00371111457975543	0.000256791317996021	0.00020027670654995	0.000222060494047473	0.00290247839184939	0.00269175044115095	0.00201742354798446	0.00230770250990485	0.00267114605485911	0.00270702614572474	0.00226524544055612	0.000766305940401586	0.00237776021442978	0.002373258603363	0.0022305452376351	0.00238854533339353	0.00245124678189385	0.00245612789149842	0.00235359967837188	0.00278127394742738	0.00259818215829612	0.00185008882458707	0.00241311818795416	0.00209375712868783	0.00106265156572055	0.00243509267319021
"p2"	0.00266476459707455	0.002470475042322	0.00260030410447137	0.00300128551652468	0.00257880799572761	0.00257339614353281	0.00255305369553457	0.00435905258617556	0.0011432736678959	0.00276546539762149	0.00266611494419187	0.00415577352782082	0.00422250274858079	0.00273179056701149	0.00308826635668189	0.00282646863093062	0.00281414369821119	0.0024097231349118	0.00247077087556548	0.00262220685842764	0.00238629824715823	0.00245494440060769	0.00246454361068505	0.00273203671395804	0.00307612661843733	0.00243627827347119	0.00277945815588002	0.0026660191195512	0.000236059477140929	0.00281683907202156	0.00269717381890646	0.00247565567827116	0.00260641216434109	0.00424076275138786	0.0025645793095137	0.00264641534620725	0.00260359944539435	0.00297587819379993	0.00261228548465766	0.00280637849719172	0.00291148784904655	0.00291365338487357	0.00270456865128942	0.00263726065198085	0.00155671748649396	0.000170808109491452	0.000237824017885726	0.000111449590889117	0.000151086754836068	0.000355965656041758	0.000135348753941516	0.000112083103232738	0.000614145793707059	0.00173135324379994	0.000552394644215695	0.0001404541602184	0.00010954419276229	0.000218979324617472	0.000185526713978654	9.54360172764129e-05	0.000122710714529107	0.000222494664026958	0.000155497916590727	0.000133094460551553	0.00119692705201042	0.000129649771207608	0.00254344357066475	0.000278196658229173	0.000145185664830995
"p3"	0.0132664292935408	0.00182612679797633	0.000988576442776675	0.00812070238968246	0.00157904966973518	0.00551490453759504	0.0318550846444082	0.0249615505329224	0.00220065520775332	0.000527440754308994	0.000846116098129088	0.00366010260755451	0.00607317556188148	0.000835257668951608	0.00074084866565109	0.00494210869551322	0.0331882094084418	0.0340584170096868	0.00383152627165711	0.0307834619012575	0.00117410834600555	0.00173134761815038	0.0132764016326506	0.00111017160735326	0.00148836623720439	0.000981024369443309	0.00127445563450205	0.0272407977720306	0.000598175156251122	0.00283251613173475	0.000841696475108838	0.0105874260655142	0.00178307843021459	0.0331768756659619	0.00116442764391784	0.000774452815078514	0.00131996625531845	0.00122246049699853	0.0324710900272118	0.00195654342280008	0.0313551336167753	0.00184744757575365	0.00436541169391641	0.00117578808703987	0.00242375663484029	0.00207887678527988	0.00122947019719632	0.00138255237689292	0.000999892303366579	0.00205272717432894	0.00118286091550946	0.00127420452743265	0.00380231909741444	0.000808442332318013	0.000563150818259647	0.00106673666355521	0.00132957558168837	0.00257225561253809	0.00166313811587598	0.00101116801089325	0.00162917143354541	0.00416499650100551	0.00372736307899318	0.00107335976550946	0.00288016985813415	0.000936280214315733	0.00110336741548899	0.00407540873427212	0.00157939108524864
"p4"	8.42779226357258e-05	8.39564097342775e-05	9.49316231503782e-05	9.09553399150856e-05	8.47858692349601e-05	8.41601098795771e-05	8.8297215849619e-05	9.67418062934611e-05	9.50650624106999e-05	8.17515560634452e-05	8.8097206599038e-05	9.14894845668098e-05	8.16612860843023e-05	9.19438201011531e-05	8.54454057295402e-05	8.29735725756805e-05	8.46081812344517e-05	0.000100289001727571	8.43776398374408e-05	9.13798425428209e-05	9.11891608028055e-05	9.1625219039348e-05	9.51534417754476e-05	8.87590842814266e-05	8.38040177555928e-05	8.72269396368601e-05	8.64773570648307e-05	8.45552657748342e-05	8.65331233958138e-05	8.00030909735193e-05	8.24242687904702e-05	9.19624700105347e-05	9.43784851681306e-05	9.89189998477334e-05	9.38775786411026e-05	9.03889206005753e-05	8.89082082625994e-05	9.06873057576987e-05	8.72556174131708e-05	9.60039307504111e-05	8.4850638972405e-05	8.11274239381325e-05	8.12460364030282e-05	9.79039476026771e-05	9.26888808685905e-05	9.9647545400908e-05	9.18948148317824e-05	8.24142270148916e-05	8.34571940067474e-05	8.65761461347601e-05	8.8984163278325e-05	8.41649896143225e-05	8.32449486055745e-05	8.45213276825566e-05	8.36457612833652e-05	8.57460186610892e-05	8.93809362982558e-05	9.12509529795942e-05	9.39212687730373e-05	9.52774045351437e-05	9.21017001974481e-05	9.09126930716037e-05	8.66066916597346e-05	9.17043623740121e-05	0.000101369119257822	9.08035838810817e-05	8.43320777915521e-05	9.47799100901749e-05	9.73133278548914e-05
"p5"	7.33046343640048e-05	7.35347753333588e-05	6.82468621374226e-05	7.21796671847548e-05	7.13176769805727e-05	7.47127249729096e-05	7.08556056470698e-05	7.64631205251681e-05	6.81226342321345e-05	7.56279998982645e-05	7.08942134778747e-05	7.46858239011168e-05	8.15746094842598e-05	6.88135377561466e-05	7.24976433636056e-05	7.36487981448012e-05	7.3613143609754e-05	7.17056988388465e-05	7.45641010525396e-05	7.39760272438823e-05	6.96127730745135e-05	6.98381385304717e-05	6.84167283583466e-05	7.08889660369468e-05	7.36305769833657e-05	6.92780647434114e-05	7.37470811768261e-05	7.40431126947974e-05	7.17639544433569e-05	7.46761201340024e-05	7.17611804172814e-05	6.81799297300274e-05	6.98245751690996e-05	7.20754872528452e-05	6.91380145818014e-05	6.83021499517523e-05	7.05107223341641e-05	6.98758479328663e-05	7.47471992340997e-05	6.85041028235731e-05	7.49818196215064e-05	7.46587475410952e-05	7.36261684984824e-05	7.13253868851398e-05	6.88184808876109e-05	6.60867940877877e-05	6.6944285450166e-05	7.02375805652852e-05	7.06972242320778e-05	6.96705461781561e-05	6.7410494256358e-05	6.89432982785671e-05	7.14795307386342e-05	7.27731008888251e-05	6.95935408876678e-05	6.91169266172931e-05	6.89799599103151e-05	6.75867613971399e-05	6.70407673518115e-05	6.73858018149509e-05	6.76873596732182e-05	6.93297380046859e-05	7.0279909470127e-05	6.76079775000177e-05	6.68929446461855e-05	6.84512026676337e-05	7.33185608152463e-05	6.66360306715789e-05	6.70355042137642e-05
