# Supplementary material for: Preferential Activation of the Hedgehog Pathway by Epigenetic Modulations in HPV Negative HNSCC Identified with Meta-Pathway Analysis
Source: PLoS One. 2013 Nov 4;8(11):e78127. doi: 10.1371/journal.pone.0078127 (PMC3817178; doi:10.1371/journal.pone.0078127)
Supplement: Methods S1 — R code. ZIP archive containing R code used to for the analysis in this manuscript. The README file in the archive describes each of the files contained therein. To fully reproduce the results, the scripts should be run in the following order (1) Preprocessing.R, (2) RunMEGAPSReplicateThreshold.R, and (3) Postprocessing.R. Note that the CoGAPS analysis and associated gene set statistics are stochastic algorithms, so results may differ slightly from values reported here though qualitative results will remain unchanged. (ZIP) [file pone.0078127.s009.zip › CodeArchive_S1/GAPS/ExprsTRUE.MethFALSE/NormalTRUE.HPVPosTRUE.HPVNegTRUE/nP6.nIter50000000.SigE0.10/Amean.0.1825405343.txt]

p1	p2	p3	p4	p5	p6
TP73	160.827494782338	281.851813756158	0.0113487195490436	0.0280467166549127	0.0433838787740909	0.0127291391590166
DFFB	72.456030679923	371.757630192538	0.0169916590967117	0.48999479010598	0.0642528499681398	0.0109834780676365
AGTRAP	522.693509608811	12.4700670175016	0.00651944923316912	0.0164227241802895	0.543937225623857	0.0294396577608593
MFN2	541.416262083607	1.20421111921464	0.0102655060513805	0.0129336939647476	0.253367540098813	0.0302103890142048
TNFRSF1B	178.309289698282	297.933370835716	0.0151350985685079	19.8539266942632	0.333073137379015	0.0137001598157448
PDPN	254.275165051144	232.899599217031	0.0263679188554081	0.0716686795866183	36.9522815455704	0.0313883744329397
PADI3	48.9737994544682	390.483813449922	0.020006165143624	0.0130592039982836	0.0470089453572172	0.00785538932218826
EPHA8	3.08027657838912	450.422611601087	0.00997630242938753	0.0333217102456655	0.0581134380342263	0.0213967312615143
LIN28	0.0422205899699304	405.096824805697	0.00363821182793143	0.0235061690841051	0.0145441006971329	0.011543267827918
SFN	687.597420901539	38.2588632960053	0.0118884802665091	0.014527363848299	2.91260245705578	0.909353425160957
OPRD1	7.18883626513824	469.971398670461	0.0132037840249325	0.0860819761949083	0.0719924980956409	0.0175984743799657
LCK	1.41757175986917	447.648306379421	0.010013469009545	40.9896150544591	0.0516314078009248	0.0143561058373443
EIF2C1	523.994777208555	0.804378427692256	0.0240443731578605	0.0958053098362411	0.0322063922218975	0.0154270363211702
RLF	489.639346932177	0.356864188380068	0.0270231282863054	0.162298358052535	0.124828076306998	0.042929836151712
KCNQ4	31.9853349142958	427.721414775756	0.0167216826846562	0.0392140479741756	0.083039843000564	0.0224191429079806
CDKN2C	128.979635875996	249.976037615844	0.00467086539843019	0.143042181355945	0.0162061962214666	0.0097546762810424
SCP2	473.448497889545	1.33577889681993	0.0107318803651062	0.0418767603972075	0.0244293563322893	0.0263489024589963
PCSK9	3.46594535968178	481.795136347873	0.0181015823611929	0.020175232399715	0.139477536921504	0.031826811423544
ROR1	79.086216735857	358.397884603337	0.0105025317111898	1.24968169988023	0.051758966836849	0.0121165246873011
IL12RB2	21.8999568185089	316.168491137434	0.00346997076788925	1.30970815370972	16.3572393661504	0.0131356761323077
GADD45A	432.603496947129	7.6612030685012	0.0052316947093479	0.0195464840147274	0.0634172183994969	0.0204906135093477
CTH	64.9976522675101	233.944788380164	0.0208162067715776	0.0446210022253871	0.458320412271351	0.0285455951691686
ACADM	489.226189199045	3.33358254566821	0.010038200030243	24.3077193063932	0.0172654494061601	0.0114297682887607
CYR61	449.449615036935	37.6837086901057	0.0195126062531185	0.0166586989395551	10.3212206057839	0.0237335122541889
PTBP2	474.357752813356	0.33033646622976	0.0111077862236134	0.510409174754872	0.028496721989063	0.0103080657197971
CSF1	289.929679336702	190.486882025806	0.0100119454793081	2.02994968895917	0.0216759143075619	0.0112570121578383
ATP1A1	696.802035325616	0.642345861376795	0.0272974110442111	0.0282186662266537	0.293760394696148	0.0349374610136606
IVL	5.08539357378284	416.213322529724	0.00541192805029023	0.0322292107224611	0.0265065387053781	13.3311443363038
S100A9	5.47589800831388	663.154641749575	0.00446576347030975	0.389835883303023	0.0288248460418841	3.53682275506144
NPR1	1.72994468239918	398.466531528933	0.0133482736197991	0.0417722254555592	0.0297984240836175	0.0110512341448978
IL6R	349.877763051554	141.982123147916	0.00727763808761515	6.13146470787743	0.0493318298482507	0.0634924249343302
FDPS	154.573640184044	291.632022225371	0.0132549598608079	0.0290003130632113	0.0642000831191483	0.0197043904166462
LMNA	604.519331480544	7.03868709060199	0.0158168468098782	0.00862763367424837	0.646553299674086	0.107802698846841
FCER1G	415.86748123484	11.9438532157159	0.0152408797690987	39.5745333546386	5.26735305550926	0.00477852164495073
ATP1B1	567.192326298695	7.20753493934208	0.00691528092062199	0.022716167958721	0.0173979050579375	0.0205486572825555
IKBKE	277.977423699914	199.54519799241	0.00813377147211143	12.2986322638526	0.0268804476823273	0.0117671672626876
G0S2	18.0203131074803	398.401153941337	0.0327299387504512	27.8161182353484	28.3859500315236	0.00946596828031788
ATF3	289.592270993076	149.098903980793	0.0173432077882286	0.00646170471254309	1.94781133444772	0.018218241543357
MIXL1	3.04819732643471	472.580813228414	0.0113060870952729	0.348547086256466	0.0432652856769934	0.0221564099700522
EXO1	361.272383843721	45.057027010044	0.00982478178349096	0.0174114764287703	0.0696746120784445	0.00946422148349135
ENO1	760.086816287456	18.5537825104071	0.019819592600378	0.0418884944099108	0.104264324571189	0.0304913533172826
MTHFR	440.654512338535	9.11278215633193	0.00867612088806761	1.07197709027552	0.0195727550213564	0.0137697938014195
NPPB	1.94011501449305	430.606148199786	0.00876945622174436	0.0248700554429278	0.0881157659471874	0.0126513227346003
CASP9	413.860002366037	51.7829153626358	0.00898102042815798	0.213180664903161	0.0196749885660903	0.010157349858959
ECE1	582.5410688455	0.795952110693566	0.0693595018220044	0.441487516223141	0.242506762042116	0.0216313661572768
WNT4	240.278430610967	226.743920981517	0.00910053502548819	0.0158210703554345	0.102442030509212	0.056859540270046
E2F2	41.6634262504515	395.148528946354	0.0107051945792988	0.119440736321942	0.0220091812905695	0.00853433612254781
ID3	389.497647073984	23.0882229339596	0.0193445790247318	0.0234960506718108	0.0517786347562947	0.0103818155424123
STMN1	438.359418687856	1.73626969449341	0.0215592451930798	0.0356289648443912	0.0225500241480173	0.0110387943864106
NR0B2	0.629356001848627	371.698778614851	0.00894456163265083	0.0304213012693804	0.0298703894474948	0.00889945215263516
COL9A2	35.537828843805	440.990104963999	0.0138638201912749	0.0511284223321276	0.0650915538631069	0.0197430634780424
CLDN19	2.5040901046065	486.305426096736	0.0153519556441093	0.0250471767229702	0.0507628499436874	0.011276846606284
PRDX1	564.926493161509	16.871950117073	0.0181860885651147	0.0457949474735323	0.0360398441884177	0.0135845747038577
ORC1L	196.61291431671	209.533852215917	0.0108388387483386	0.0271180695132909	0.0666721496283004	0.00921391333960203
JUN	585.168473947472	0.7638945006714	0.0110869640791645	0.0131300812964916	0.353715296673034	0.0500386318392257
DIRAS3	18.2338061109938	366.945614762561	0.0117343548339773	0.02105317458443	0.738733505314628	0.0300314159720481
TGFBR3	241.676732342165	216.186654478411	0.394162013100635	0.432583559949221	0.00925914272891132	0.00497351959096237
GFI1	17.8288136328628	408.816052684965	0.00913553873480014	0.407118522500905	0.0374383077998835	0.0172777254088998
PSRC1	0.683978689561616	406.082956318142	0.0132284064955164	0.0138826577810531	0.0829592459612249	0.0201978979158158
WARS2	391.213602627122	0.666580723248875	0.00842404097298767	0.0312771473108401	0.0448485700065796	0.014178070653373
NOTCH2	575.752659964443	1.89331437200215	0.0131419025644839	0.080748260565458	0.0333152701578129	0.0114416436819633
MCL1	645.005979074551	1.25558298193996	0.0150469608800658	0.269217591853756	0.0610378521882112	0.0267615758927506
CTSK	524.328020015292	2.70581551618369	0.0530299480794789	5.08765023393316	5.36190962278237	0.00675368779024184
S100A6	0.0464804401520802	460.023090397132	0.00733898248224932	0.0177497286909151	0.0214557849363455	0.00675110857025475
ADAR	572.084819760692	0.198778632552502	0.0130070035095021	0.355591279496126	0.151202704139847	0.0332821249418186
PYGO2	387.928153552118	52.2823821611197	0.00966895173509504	0.0585699493081436	0.0247133433674088	0.0102200971665345
MUC1	285.722176554143	245.107350262144	0.0112928828718296	0.0300065298186943	0.025876240630652	0.00735460654095734
NES	8.82047439288072	467.572202508066	0.0184121735569069	0.039381453707118	0.143432487329803	0.0148650723542533
CRABP2	217.937594621907	218.068354477928	0.0043100806962405	0.0142992190406496	0.0871175224131982	10.906071375643
ETV3	518.11170265911	0.378171892234206	0.00944775563768238	0.031946435380961	0.0802093665797299	0.0463344008357338
PTGS2	239.19033404014	187.71453090637	0.0147739593646112	0.0167494362017049	26.5207322383643	13.6229015224982
MYOG	0.206241576422533	429.398994325991	0.00972910715347159	0.0198041569942221	0.019916665532974	0.011954873025349
SLC30A1	322.666383001253	121.535647909294	0.0156994046918279	0.0189082086068024	0.213904292883257	0.0223340149390916
PARP1	470.815599240311	0.898405255902364	0.0200499681818807	27.2913446920294	0.09238448308897	0.0175860449668823
ACTA1	228.236030703324	269.705260020791	0.011195653390077	0.0772779965126985	0.0189597530294571	0.0204045741521921
TOMM20	368.815749512326	1.15432530184036	0.0102805300023676	0.0134201468429033	0.125537260393415	0.0188113469877136
FH	439.692617120976	4.56636127254796	0.00931919649791349	0.0242824036832818	0.0340919657614293	0.00971727230739514
ID2	589.497978429506	2.62173173421369	0.0184225612896153	26.8608453371838	0.0474168899877782	0.0117547072983881
KCNF1	1.63645157425584	457.701470923839	0.0124629130007312	0.0491640390962315	0.0362530611771072	0.011209487567644
LPIN1	347.329666906056	105.734967717216	0.0116195681236525	24.5187739244324	0.0257852306799174	0.0131412662461991
MYCN	216.262081939513	249.043175229074	0.0128166660398415	0.133873525953139	0.0332501642007481	0.0117653865324989
VSNL1	507.350474003074	77.6436229355008	0.00805627804921294	0.0113732287513496	1.12768443235717	0.0876475100412938
FOSL2	611.539940537088	2.26949866230756	0.0346494788203294	0.0141397349678909	0.490603292859069	0.0352560548165259
C2orf34	385.374834303052	16.3499214025988	0.00861446335471644	0.0499215081883421	0.0196594766073909	0.00996662804111473
EPAS1	593.286833849146	2.7761392840285	0.0110972853265353	0.0752395249470808	0.234268642191797	0.0304106497525284
REL	466.012291314344	0.356899835401617	0.018936710993838	36.8333619143289	20.9957518905495	0.0386540590726132
CCT7	585.23081775653	0.593934146488345	0.0197633023076639	0.0377427316677818	0.136603227936416	0.0348008118963996
TCF7L1	262.22744007204	220.370307527472	0.0242077707054406	0.0198980803269443	0.223844931022455	0.0158792933905142
RPIA	277.797752313949	130.003043149382	0.0579278414519126	0.0737419909903065	0.0184081093208964	0.00954929766094599
MAL	0.127470242008839	514.531604847015	0.00289458422700332	45.033775030183	0.00985528048303867	0.0141289273615374
SLC9A2	90.0814759915618	276.427619369746	1.88956707630125	4.04486721813069	0.0524296281334739	0.00370067876697634
MERTK	435.842808339472	7.76048478843108	0.0837458708588574	14.4404283357575	0.0594449609431998	0.00402910188177012
SLC20A1	530.436717779207	0.470606125533446	0.0168385938166336	0.155041071519831	0.334858749686027	0.034220756899885
DDX18	443.166196650952	2.0597154697356	0.0130020869702279	0.201650800409497	0.0429380175910134	0.0210034569237005
INHBB	177.276888964492	312.670968275637	0.0205000369585059	0.028651767907864	0.184256426569947	0.0186196869577823
GYPC	12.0176733517929	445.398682622826	0.0254011714283103	32.6314353905541	0.0885340032417757	0.00943629976380864
CCNT2	497.128940381744	0.152189227649103	0.02619791955705	2.80129215220828	0.110671719781229	0.0267231715117833
GAD1	4.95300997589457	357.39042046972	0.00723425254475177	0.0154870252929723	0.0505717025715895	0.024903093662663
ITGA6	547.031364028645	4.10440310579522	0.00967688099598959	0.0189279524059376	57.1798706587809	0.0866852916620766
HOXD9	197.074463484583	282.344553497423	0.0149338577085924	0.0253115566397622	0.0761795957441793	0.0144580014506383
HOXD4	7.65929006211913	428.407281543239	0.0147130551334215	0.0297594748551457	0.0872903146347269	0.0161015662085749
ITGAV	518.138981376353	1.46771001676977	0.0153452740093976	0.344396249104633	38.79608919195	0.0295401361232762
CASP8	463.814212344168	6.73268295868923	0.00745082932151778	12.3308147590354	0.0251281870008055	0.0140203315536821
FN1	284.366875001182	193.641843021753	0.0221603225217306	0.476054157910283	50.3124349749228	0.01043735051635
IGFBP2	513.939097672152	74.6419999857821	2.27980527669471	0.00849054714682646	0.761133800239317	0.0586592544447677
IL8RB	1.60801561387893	350.176067389125	0.00342175041701963	0.0627499730724724	0.0123325701750176	0.0122907346975474
CTDSP1	549.767252632498	6.70970468415604	0.0143212706364437	0.127761917193013	0.0331365629457187	0.0159893816824427
DES	25.4555786941443	448.095551910365	0.0180343726335048	0.0299938923956912	0.0527184147373237	0.0412673748023663
INHA	0.149405569370717	358.832833104464	0.00899025813453592	0.0150820174386956	0.0218700538233107	0.00740239356292504
PTMA	195.573785771198	237.528081597771	0.0124860385593482	0.0287589717346132	0.0468385530055818	0.015843021605366
ADAM17	452.853278346514	0.261334412152074	0.0154298120481128	0.0313329319662468	6.48368031596611	0.192256230644612
ODC1	574.738070250327	3.10092602701041	6.31177451809952	2.76269137629466	16.6486917489609	0.428547158904286
APOB	0.0416463262886192	302.07959789186	0.00467226383894154	0.0115548042446502	0.0173667619572495	0.00502841031316315
ADCY3	509.015524592293	7.44396640969543	0.0298070459064513	0.0225244970916799	0.0557460502442701	0.0244460863913287
POMC	37.0330832106858	464.430095006733	0.0172414219316434	0.0561260012732671	0.0737544001385237	0.0135084926618988
DNMT3A	387.652362660297	83.8787435245985	0.0122642607365938	0.0854882802134713	0.0272391792783789	0.0103664223331919
CEBPZ	216.285743859045	192.260201739212	0.00824883097033459	0.0199341692491549	0.0654293326925316	0.019441724542124
CYP1B1	191.164508410418	194.468763025126	0.0395888039919223	0.0303061670251334	0.667809242021332	0.00390524801212804
SIX2	261.481431732057	267.543646291859	0.0243566586104615	0.023599321940206	0.0435125382141698	0.00887163887873176
MTIF2	404.150797346307	3.89227280592991	0.0139062408915982	0.0386674219665528	0.0348278609529209	0.0133998241073038
CCT4	529.527528325475	0.640929417109101	0.0167086587299298	0.0557576033954134	0.17592488403667	0.0312961240083744
GFPT1	555.713175687918	0.625497614158839	0.0198597044845086	0.0493398191494772	0.151369586574422	0.0347786252950958
TGFA	349.038899377795	92.0860836772646	0.00713003594117926	0.022844146267752	8.81095874980352	0.573248482264364
TACR1	0.124941685740824	342.422288205969	0.00383231953472825	0.326717057244868	0.00666928187051875	0.00493115903406495
CD8A	81.340217678309	369.76366259956	0.00719400045642173	28.4804500822971	0.210811728627568	0.00768845111831335
FABP1	0.0288666102349657	280.43391700618	0.00386530201398048	0.00983499012643153	0.0124791789251212	0.00494605871407487
ADRA2B	0.916237366608577	430.077826686741	0.0207190114497432	0.0237377204341454	0.0383457010266142	0.0103911205576861
SCTR	0.332882992853198	416.476386239985	0.00636383803895377	0.0245994783718035	0.0294041735885064	0.0156058945862191
NR4A2	448.339193828903	2.70582652016581	0.448043108043227	0.00842251888056004	0.0859495701375058	0.0200873882672045
LRP2	0.0392768394693657	318.595445740441	0.00645875157872741	0.0140116782357647	0.0166892098033505	0.00441190393060649
SP3	535.118323903138	0.472089904031813	0.0165744600648606	0.461661161073335	0.0330115576897783	0.0187898650251936
ATF2	609.924750195843	0.59446323058735	0.0248759038875447	1.52909080842112	0.046838766387921	0.0219673099002246
NFE2L2	625.24313957245	2.33821248581569	0.088800213546343	0.0352166284802063	0.0240339319594035	0.0142865686799216
PRKRA	460.820105630889	1.71416709876211	0.017088585867833	0.0274903477816711	0.0765948979163927	0.016334009940478
NEUROD1	0.0148581905763248	277.093834719779	0.00704808821855911	0.00879267774487649	0.0128624670862443	0.0039835664341942
STAT1	611.384563396115	0.436735912513668	0.0088663648157828	2.82301998933289	4.95850405512011	0.0245662405264093
HSPD1	163.666759885456	339.418368056467	0.0139619266422867	0.0425827582666999	0.0655098974912943	0.0188137081568018
IDH1	569.587367476027	4.37811727988892	0.0190427523793912	0.0345604562071394	0.0290781186431754	0.0118726989037199
IGFBP5	554.421110524937	12.3392547548335	0.0823444856819096	0.158489446156133	0.0236298460962284	0.00624948964791844
EPHA4	296.150204183705	177.020537625845	1.38161854060986	0.0314845294842378	0.164801591862207	0.0114610128397127
PAX3	0.104521414122198	350.832734766952	0.0181857529651953	0.0108495913454981	0.0331800042826993	0.00797805957550469
SCG2	0.22731485437962	334.933787710249	0.0205234428390001	0.0143394344888168	0.241167314119987	0.00608991838761745
IRS1	129.024148241761	301.242189710756	0.0198956849942048	0.0931321073637858	24.0774207185466	0.0664360042470562
ECEL1	25.3313660906224	324.58658724852	0.0159771517055508	0.0370870839837448	0.0765168024895325	0.0162480575751801
GBX2	49.884420665762	386.047567683532	0.00901127540466978	0.0252040962633659	0.0730745098279196	0.0361147788737146
HES6	53.0622250451916	336.600859496861	0.0118751037656809	0.0422943755877134	0.121340339843088	0.0332794527512774
PER2	474.185995956745	10.2170544974421	0.0181540297669039	0.0220779665349065	0.0336334860553713	0.0164157862361406
HDAC4	206.201214192265	278.14587347073	0.0124519642162666	0.0292529300120079	0.0528462115286799	0.0181423921654707
VHL	422.093517906965	0.470587897699258	0.0248292570516012	17.3091727708602	0.0433463633834202	0.0128646180118275
PPARG	99.9946175617495	254.123395512095	0.107637530308403	0.142154846989661	0.0156543651580034	0.00397462346784057
NR2C2	551.784732936368	1.32581735912637	0.0153170816466822	0.860013085622731	0.0233427494195405	0.00855481622599436
RARB	63.9314868959729	296.849498722687	0.122577037386888	16.4518150683184	0.0617086666252034	0.00507704054647259
TGFBR2	364.661102842628	159.008106320794	0.011682223950248	38.8425180270424	6.84470795424446	0.0352243872568005
MLH1	414.547386161396	1.16179647126699	0.012978656414241	16.14906004672	0.041418587930087	0.0122759473808728
MYD88	615.307920425299	8.12119186958915	0.0130919857434589	2.15223958771361	0.0204683152390858	0.0183778042346359
CTNNB1	651.095039262899	0.721051286786617	0.0318619142188454	0.0926159722200972	0.12309926720329	0.0193047837593679
VIPR1	11.729474699092	448.189187733538	0.0178010192965737	0.0653179579565901	0.0309138213271357	0.0196591562890974
TDGF1	7.68847968474421	181.895861062143	0.00339608131083788	0.0421010943139203	0.121666679302872	0.00586825501917328
DAG1	510.092762408239	4.80567910417139	0.0159911510107441	0.0269065436841362	0.04119115262785	0.0152148617645256
GNAI2	564.892943537484	14.3785050939423	0.0130946808104986	23.3053060198263	0.137758261211114	0.0132899009751991
ALAS1	477.482276075763	4.81367748057383	0.00987124071675848	0.0386314487130511	0.0219755924417655	0.0140770365489874
ADPRH	6.05713012321495	374.809818157983	0.00903710821886256	18.7198789309593	0.363924341089941	0.0181479015416126
TRH	0.42898351887039	413.775394624206	0.00968347954169766	0.0243397598581189	0.0288201189055551	0.0074745177842223
TF	0.239087140449665	402.37611212588	0.00296551378735429	0.162204855851762	0.0139877009129477	0.0111979679795811
CLDN18	0.295141193841793	418.390204197204	0.0092785496200442	0.032506096485126	0.0264802708189196	0.0106196739930777
TRPC1	137.020370744393	195.794912087179	0.0116958279546133	0.0185236912146311	0.134540571172071	0.0188769838972583
AGTR1	0.640474185530428	356.246591905988	0.0117638108753209	0.014918525273482	0.0259295436654186	0.00877148709180631
MME	2.19258581813091	352.48437024147	0.0151706610435413	19.6581538880315	21.1125180355616	0.00644007329077952
IL12A	0.194484953496876	371.989838443802	0.00842944176963911	0.0195156152334168	0.0190612942522236	0.00572563725798371
SKIL	422.65849675192	1.23248024503118	0.0178633016593808	14.4713596639716	21.4717350266316	0.029989743532739
HES1	543.502276527954	2.83699461012239	0.0119592882715623	0.0198525565315569	0.142224605060538	0.0188401191701461
RAF1	553.009336384683	0.54527146337265	0.0131516561661606	0.981966440310102	0.0348973889054166	0.0112256572741027
THRB	196.223150531986	215.680951399333	0.0227892604947583	0.0255380832455706	0.0646242197287844	0.00776030987907747
TOP2B	427.639924881057	0.288959676872882	0.0751186786952718	26.5641613734103	0.0541879599363375	0.0183993981447252
ACAA1	256.309130175425	208.139032771554	0.0105783466619112	0.117741863111079	0.0219501975367675	0.0194623619262395
CCK	1.49531518237724	444.481024460201	0.0100738984779894	0.0381861531075459	0.0625250679292485	0.011497933050513
LTF	0.991143023072271	421.278256455546	0.0235967213857661	35.1336912478602	0.0455324648961012	0.0412657714753118
SMARCC1	535.05817249575	0.657194183314763	0.0297484236017145	3.78258991239289	0.0313285436364421	0.00936629228961035
CDC25A	213.11180586368	177.298289164405	0.0123214266405211	0.0380801634857052	0.0370410400118531	0.0089442811987736
COL7A1	211.666432658021	295.123136851547	0.0132053782145494	0.0180230414457282	10.8904717779759	0.0641429573811643
GPX1	6.95753181493677	487.07058736947	0.0085383351084068	0.830968485561695	0.0181319316461658	0.00746033022794915
RHOA	662.699934916924	13.6571587316899	0.0184161310228562	0.286372809413169	0.036643347542731	0.0119085362439738
RASSF1	239.505129865264	227.344273520368	0.0107109431141215	0.487309979092073	0.021840203277184	0.0151344592561476
CISH	11.1323556393939	438.220192284071	0.00727306628155915	0.229382839158299	0.0255265891706037	0.0107211074424191
FOXP1	499.159861434264	4.28893253491749	0.00726527453575631	30.1724019371435	0.064808874247274	0.012386562742547
TOMM70A	422.8535878918	0.201792313398246	0.0182656990517241	0.0239638356540528	0.129531573911141	0.038416449200652
CD47	575.893997022961	3.65779927608035	0.00568256636146477	22.1857737702099	0.313520227578497	0.135216481778338
ITGB5	490.530320326216	29.8841317235514	0.0173976334141833	0.0126770571332138	24.6780493213318	0.109445086253686
RBP1	93.1686095462905	334.501397611991	0.0152086935058466	0.0158517995574621	37.9984695068559	0.0121857553673511
PLOD2	395.530230857618	0.867093810572691	0.0189430576595501	0.0297477528678214	52.2479667587654	0.0127711164750921
SST	0.281666091865665	366.105298523241	0.0051665015122285	0.0264816749379441	0.0240596768165757	0.015065649676299
BCL6	504.618324986836	0.943022232675418	0.048138349067151	2.18691578112417	0.0368491434115468	0.0115301450121361
CLDN1	706.710971984313	11.4014362505798	0.0196253874852993	0.043505105687518	0.272071298197338	0.0100257211791667
TFRC	556.468754695296	0.209315703530042	0.301850490198674	0.0607491360857196	7.1596589594173	0.0376660771549849
FGFR3	537.22758462004	12.23404795712	0.00958606334914527	0.0120134547583073	0.0436387794751762	0.0205381773192273
ADD1	529.173105499396	6.16885847061314	0.0119290077453832	0.0898786306976173	0.0300614101037112	0.0207370380642744
MSX1	175.351129675977	306.084768041725	0.020346090816613	0.0315080136695859	0.0527665136207291	0.0206658555042258
CPEB2	448.949130371533	13.5597424831079	0.00784070668705647	0.0207489589160147	0.0464668771294764	0.568716108183494
SLC34A2	16.9974991964002	372.142747343052	0.856531772036227	11.0960600170764	0.276498340779927	0.0146331423425231
KLF3	584.974501687442	0.709133876454002	0.0177291865502499	0.0286337144871838	0.0681312598335406	0.0365503029622816
PDGFRA	445.601285692465	31.4460065109463	0.0191313664751404	0.192044010048049	0.045213394451142	0.00579295249957693
KIT	8.24094335895288	353.615923869876	0.071047063977281	21.9431334054309	0.097576496236767	0.00697533089914377
CCNG2	258.014074085277	206.134507563699	0.0102141253862654	24.1673180872335	0.0343403537740273	0.0293608680723946
ATOH1	3.69425603496503	370.577633705923	0.00550071738404751	0.0638318635758432	0.116498762855051	0.0730968544298171
COX7A2	360.621799557787	0.740057734343382	0.00982305643996875	0.0199739080301973	0.0415350798286103	0.0134229579973642
NFKB1	524.751057230343	0.253228535848322	0.00872366739895495	2.92050069700367	0.226565811909817	0.0633392492100494
FGF2	212.664765709241	146.833804942824	0.0137782378081477	0.1845330050494	0.0385071936538344	0.00540599596371718
CCRN4L	455.97345415398	8.79822815568536	0.00962071832017612	0.0187877665427448	1.68213543115501	0.137519585017434
TLR2	375.11204353246	39.0520561159614	0.00720053285617701	8.04598485927561	5.7267899742275	0.00556606640874433
ING2	364.794896384155	29.0717206973438	0.011575355173177	0.011998109311073	0.0700821768760688	0.0144614385391856
CRMP1	188.449547439249	258.945078431125	0.176940879838468	0.0169901002858953	0.128486991994373	0.0230714239381629
TLR10	0.088014013270871	286.537734390077	0.00274507877846148	67.1806451002037	0.0098036416384775	0.0101151607103063
RFC1	475.646131659169	0.518357160819901	0.0133808159210365	10.9687727077183	0.094124703069809	0.0138818101810738
UGDH	476.237524375102	0.405772764524672	0.175469631514682	0.0238915851198128	25.2445767326479	0.0119276345364765
PPAT	382.426525260768	1.638463853122	0.0153089655247858	0.0222997950652698	0.0398219691876659	0.0377182986760066
PF4	6.5667880697491	179.896246528328	0.0086259567235691	0.00724048830623136	0.766711101009657	0.0327518526692264
CXCL5	2.18917178365857	439.895660444077	0.0091528205293295	0.0160378199498201	0.154462220354285	0.0237771884764994
CXCL3	1.47483716861717	376.938000777048	0.010794810902842	0.0169193918996706	0.384551869794106	0.0228946366495739
CXCL2	22.2598953836737	262.956415970819	0.0116085061288134	0.0208814107987369	0.614397079279819	0.0172248136427031
HPSE	388.044869331838	25.8149713095563	0.012486717974635	0.0174750504860276	0.0439934751937591	0.023129664127531
NKX6-1	4.22350558782294	407.241672463555	0.0102376528736214	0.0336742114428341	0.0635783728770851	0.0161193987850493
ABCG2	0.158229240947646	324.356811704873	0.0039221771064717	0.0427881577551218	0.0120458803237505	0.00447125351654445
SNCA	14.5667887400508	428.918285863361	0.825018784430537	0.121328819342704	0.117067030728005	0.0197186650689592
EIF4E	181.885469053307	73.8563361804843	0.00459223226578413	0.0156509706582317	0.17361710921065	0.0750921465067451
ADH5	367.353717727167	139.435746050853	0.0100813289556478	0.0302176149024439	0.0509143539407086	0.00930493109470114
LEF1	261.209996783767	188.326825600611	1.45591626234177	48.9302787185553	0.0926704451165736	0.00805389004943618
CASP6	326.16171522364	3.35174758433219	0.0187969479489562	0.0181224325600237	0.0689584871164261	0.00992576508796082
PITX2	24.6854531736107	401.961032483448	0.0283444204240071	0.0169497287838978	0.219133167989444	0.0249213339120791
NEUROG2	0.700327858268519	359.64623738389	0.0082475126581924	0.0293008905030787	0.0284350323981792	0.0121936513958984
CCNA2	518.792373290176	1.04522277905868	0.00914154588911337	0.192803693058898	0.0534452179400422	0.0111938909025019
CLGN	83.9066408452837	140.942157121252	0.00593830565350665	0.0176570751939256	0.0168626896639418	0.00369341665547718
UCP1	0.091862062100111	315.837190392537	0.00439087319319791	0.0165962357924159	0.0174659829899443	0.00437823870405036
PDGFC	14.1336898409453	335.585043146618	0.0111137418077971	0.277016880540616	33.1441819773685	0.0134292518478121
HAND2	174.616516756634	280.159161142395	0.0132837704342915	0.0715949437313712	0.0317572926722349	0.0150199859031352
ACSL1	504.065239187282	0.394840007737463	0.0169944623252204	0.0344287134252009	0.0399687331239941	0.109723008141913
CCT5	544.106294488741	0.474054082793322	0.0315153510531472	0.0806973106953854	16.5432972891073	0.277760773433574
SUB1	369.045596308376	0.703965106089796	0.00557313716485651	0.299194116328455	0.0983904441066825	0.12709632402716
SKP2	573.682253963593	1.57743546438082	0.020725599207593	0.0394271506943044	0.149107184120996	0.0726114745361392
GHR	79.8919251414844	252.201890336885	2.58523275308068	0.0131451342218438	0.0709113049537364	0.00849046295157208
CCNB1	481.331763022356	0.385136853922398	0.00979788876956613	0.0199873780447683	0.200873499347022	0.010708979263564
HMGCR	489.39216577444	0.328174779734551	0.0109349984539991	0.0281835298468841	0.0560995027341123	0.108367015204622
F2R	403.053879688363	22.09299830929	0.0616760680943142	0.0684726460765883	18.5418995638755	0.00753367240815407
AGGF1	415.941219571589	22.1704099096905	0.00817589979750635	0.320868461147324	0.0167165945738992	0.00835424684609424
RASA1	466.614957480772	1.18066953928625	0.00801187190178924	12.0537369312247	0.0346890364228284	0.0178259151703138
APC	384.370670918623	0.466751053856775	0.00967879483903038	0.189251626682261	0.015771197640045	0.0086099160935435
TCF7	4.76647892547237	445.394722649668	0.00961331812726322	28.1502244761084	0.0958834414958018	0.0290714828000636
EGR1	641.36290215959	2.75508347776047	0.0156039509238036	0.136952465298499	0.0247548900799155	0.0133800055733955
ADRB2	33.3761538696121	437.992714530318	0.00500563799882567	0.0726941865967123	0.0802131915683458	0.0418765869055162
ADRA1B	13.5146113596318	446.886076898961	0.0107810027001978	0.0990738181379881	0.078133154147443	0.0161361396464059
PTTG1	575.986095751972	9.99936635554556	0.0134564864311596	0.0367852211018091	0.0330636188281972	0.0105467483921458
GABRG2	0.0458506828165539	284.964098740079	0.00852491668504484	0.00749546056454016	0.0129751868084	0.00607825763422562
CCNG1	517.164952917548	1.19386560752383	0.00869015067484335	28.7787807997966	0.0442255452143539	0.0151034815723184
NPM1	3.34136960100002	248.012680883878	0.0119062454174199	0.0159553029286903	0.160639483538181	0.0217820594391687
FGFR4	1.95448178836848	417.856344462977	0.00770188519733086	0.0362146286754884	0.0489267300611084	0.0158626723961509
SLC9A3	24.4115632084116	383.429999640951	0.0223721373417853	0.043672424422133	0.0639959335812331	0.0143356458578135
TERT	8.46989122670144	448.370344435595	0.00928843476213998	0.0534736494417945	0.0466844558131085	0.0167688724511844
SLC6A3	0.464676465978867	430.729992711121	0.00923937549933194	0.0240999666011242	0.0312281790732519	0.00875105591000608
DAP	560.343273690031	2.12037729882973	0.0146833682551825	0.0680520929695193	0.178864497465534	0.0314759795265175
HMGCS1	514.237422969754	1.50178243882348	0.0107219529945664	0.0206793361843842	0.0377424315628485	3.46466440679808
IL6ST	517.751896519489	0.722223313839861	0.0108825541284471	33.1340368236602	0.13132669111204	0.0206194025377078
FOXD1	238.940929426216	172.221507736783	0.0122998767307104	0.0209238567948292	0.0758235341967241	0.0265733014830759
MEF2C	55.4167501181858	396.875774088819	0.217138298662518	72.6349047263229	0.0944129130145272	0.0266473267059534
PCSK1	0.506238064802238	302.317404648888	0.0106932252268296	0.00842526520761871	0.182638667498585	0.014402397466259
LOX	263.269435304772	123.47714063783	0.018691766953473	0.0160251158785574	51.8220872968503	0.0129959152931677
IRF1	463.124632828519	1.10203435342231	0.00844385182988644	9.08680812024167	0.0471504935993475	0.0101353501591951
PPP2CA	596.224689621952	0.782970538118285	0.00796522022189779	0.259729765473337	0.0423859807215881	0.018712014901052
HBEGF	364.885025620455	164.563203841635	0.0224145532585632	0.0116726327689995	2.02273579926569	0.285994174211104
TAF7	398.204110915276	0.672033579040274	0.0105524337406892	1.669766062805	0.0375895776877428	0.0139461221639848
HTR4	0.0692963178690103	350.755554854157	0.00463054702981236	0.0152480847706955	0.0137170728248458	0.00719760153981449
CSNK1A1	561.584384561394	0.325128332113713	0.0106172427870497	0.0252357571729608	0.576500684704216	0.141410156967668
PDGFRB	493.642432459178	18.6609770461791	0.0705476480425721	0.0365481364984521	1.03564795214327	0.00944964505429642
CD74	576.970894547008	87.5742331594973	0.0206904854867075	55.6918334875923	0.0884338060419774	0.00727633775741109
SPARC	650.603669904918	24.7347580024436	0.0833132039446485	0.0707623236745658	23.8490331456582	0.00986187881185603
HAND1	0.282736041144328	401.832095919612	0.00434884000319195	0.0123316155216687	0.0360204459625627	0.0133335220906929
DUSP1	702.501073032039	1.19048677456497	0.0128445660682768	0.0996782855348189	0.0441432078517887	0.0175901858159725
NKX2-5	8.43329056120362	446.858244826443	0.0204980641950597	0.0286546090976829	0.0805999505250849	0.0221459822280662
DRD1	0.086705975814229	352.463724697266	0.00415878673312154	0.0221769614009473	0.0268302200055115	0.0125222780874807
GRM6	0.561060386777655	393.81744182344	0.00882727544833181	0.0310173304595831	0.0351755759567369	0.0128044472868956
IRF4	41.0441785283878	401.552138991484	0.321363974242597	48.1937768792661	0.25606622855908	0.0156643143006306
FOXC1	298.134799147503	211.039464817579	0.0142357526465396	0.0275751460701376	0.0603182022279275	0.0178367572792081
NQO2	482.562450395676	1.13671032544025	0.0155270278756015	0.0238778585523491	0.0569672060635559	0.0265439218126678
EDN1	262.44037932256	188.626215975292	0.0138626196188706	0.00989794509524836	0.318866106868509	0.0797668870048629
ID4	265.534393836235	157.554579438151	0.0127021697135181	0.0244691038789452	0.0178663309877269	0.00820415997049473
E2F3	372.475602406118	33.237167414142	0.0190294117406827	0.0162239468899018	0.154602858226721	0.0120182655943164
MOG	0.0584254691460279	347.783532551366	0.00461015517402826	0.0155569210246922	0.0138736947469932	0.00459057162026125
C6orf134	275.206429494516	162.771727985842	0.0169738889192656	0.0269094047350421	0.041724358649432	0.0132101793223558
LTA	0.132667717790073	409.374598718624	0.00527465299922785	22.184577721673	0.0220243439810965	0.00885343470218535
TNF	4.51896659415898	398.945625249774	0.00358070939213342	8.16602436969553	0.0698446762569893	0.0336459219996305
HSPA1A	640.973844152181	1.75929142013255	0.0216470285363952	0.0384587716625032	0.035365039246523	0.0160313342485898
CYP21A2	0.159273214179293	396.245388245314	0.00592105849372638	0.0166621573307711	0.0234529042881949	0.00991284836762426
PSMB9	553.736249793035	6.2837481797024	0.00431000969014759	29.9218747614934	0.102617082772717	0.0181210355725803
HSD17B8	222.952928712699	223.867443407041	0.0143838423241757	0.0342757946931304	0.0420681962721193	0.0187408374452441
CDKN1A	529.188909302639	8.10284604466597	0.0101435900375242	0.0126572852209077	1.98118851266242	0.0576655872924621
PIM1	475.911848745953	116.845037605386	0.00657603553473246	0.107065916471543	0.0366749409991115	0.0229273741082018
SRF	573.049233784678	4.77071356402394	0.0260447058745907	0.0578318042761182	0.0399916764544944	0.019510335714873
PNRC1	522.777701937907	91.3432503715649	0.0141761595908588	7.01248165831904	0.0415095859238507	0.0164185186873093
POU3F2	37.0909955256632	403.232257130572	0.0137512909903558	0.0449262239524844	0.087292932083608	0.0226047793983129
PRDM1	518.813116708111	27.0216024553998	0.00717542303151734	0.0755133456107819	0.020870700537602	0.0297447430734277
MARCKS	559.190050314172	10.6414964984433	0.0164333444472563	0.0370652634416222	0.0650485785123998	0.0142706672351624
HSF2	323.460067070667	35.4216008561727	0.0127584090273969	0.046992161991186	0.0310316879321688	0.00802983147156468
HEY2	18.1584632305949	365.003732193232	0.179149220238638	0.0219487040982708	0.0617198517328706	0.00999590900909867
MYB	347.446660260846	21.5022480412978	0.957192794014489	22.7516954860355	0.0144995215741403	0.00560992509923971
TNFAIP3	527.630760231159	2.53458164030658	0.0118325807376023	22.112729489864	15.7759894350759	0.0827093237684581
ULBP1	0.0610061952169134	353.102119656479	13.6755144814672	0.00715713524145375	19.3079256764828	0.00834534855293858
ESR1	9.5170125924711	378.185924153899	0.00668162602772491	0.208994743406605	0.0313938506834575	0.0133672095148111
ACAT2	368.167216981508	37.011331868171	0.00465534021762386	0.0191157555846551	0.0221454279764142	0.0366400557589594
IGF2R	545.916609804445	1.61307460923428	0.0179807172765263	0.020185552596295	2.12936309812851	0.0441889123478817
TBP	521.896976886152	6.04812074480488	0.00863850071169901	0.0776081080621448	0.0714263243223485	0.017996198174314
SERPINB9	307.726551806535	134.856416855435	0.00695368274942864	51.7508315074577	2.2579222707772	0.0113013834575272
TFAP2A	560.230277539691	3.85777857977517	0.00800993800160702	0.0140747134968273	21.3496341826485	0.235554147682626
ATXN1	484.351714306061	5.55642884336038	0.0187302349022478	0.0600693349295471	0.104643548060744	0.0212411763495772
DEK	513.443795805008	0.139419803445929	0.0293109497453541	0.843282907897458	0.0555728492196435	0.0204822850592938
HIST1H1T	1.069595698722	316.704778164482	0.116795435431181	0.00885957991448005	0.341632379057145	0.0118007897681706
HIST1H2AM	284.093754153261	33.8997593023752	0.0067409185509929	0.0915037626147443	0.0293658921976812	0.00577441336723399
GABBR1	524.497778792367	3.20585350496989	0.0218045165681181	0.0840938049579126	0.0431654537020098	0.0145228526585193
FLOT1	513.055487573264	1.259102453153	0.0100253775941366	0.0538295057313786	0.072135271257838	0.0144326714263395
HLA-B	829.555765062848	3.95664281959312	0.0185143551199334	1.02044722053117	0.0564113968908876	0.0208839450791035
BAT1	484.910797431897	33.9519073049998	0.0109081776562147	0.0683633810688589	0.0281593597567227	0.0114678207796428
COL11A2	2.10151789836946	439.653848325027	0.00873654809895926	0.0301297205402316	0.0273516301337982	0.0116387532087569
TAPBP	662.413446574863	1.04964704871246	0.0119754317563103	1.89222351327862	0.0497923308562052	0.0224960850899917
KCNK5	3.86261266340746	414.848370721326	0.00816868983721817	0.0705633719683107	0.0307383288750797	0.0104669593330366
PLA2G7	2.50010647003447	322.388708785928	0.0817937952968747	55.8856965281899	46.5741714280087	0.0113530188876757
PKHD1	0.0701291861270338	324.060729811868	0.00707296618797891	0.0169189490253382	0.0144664251554841	0.00530557436169596
ELOVL5	638.243852835387	2.18217820816611	0.0311887063250582	11.3236491384806	0.195818924864127	0.0215830688793353
EPHA7	0.313743102792511	299.521209440244	6.502478744719	0.0120080025806615	0.0296372604620826	0.00408567963969274
OSTM1	466.493529483633	3.44651057036045	0.00669498200061173	0.0496147747029804	0.114077016807255	0.0444606998072821
SESN1	350.867634964772	18.9972275323978	0.0066519145809764	1.36757954919939	0.0119950552484732	0.00533100446194843
CTGF	524.213337166887	5.93523404202094	0.0302884303221243	0.0358138461286417	34.4635099574793	0.00764880939506764
MAP3K5	465.947420839202	0.331951344735033	0.0199375393385232	0.687340353073963	0.0621046776280557	0.00953514434803941
IFNGR1	466.037455287053	1.26803978278861	0.00965282325415008	17.4672690621724	13.0720191516193	0.0357309336599819
PERP	749.483261844023	7.78061348571203	0.0183110841798372	0.0122879904366027	0.657140905891889	0.272091908539268
PLAGL1	414.498478464348	57.5481575351386	0.00950085290033405	0.579808611395279	0.0137488992955814	0.00972786580716469
SOD2	536.239678707015	2.21211859247169	0.0149583197380967	0.2170945970764	8.70382314965612	0.020091127347506
TCP1	669.97082421468	3.58679354489175	0.0146053757293594	0.0655968593688841	0.110121891573118	0.0273470630397375
T	1.90865204973139	456.411626354616	0.0098827421260637	0.0462792339135593	0.0566350876215185	0.0141441531024397
SP4	456.005423810628	11.2658539842121	0.0155961978360651	27.5160175813056	0.0272077052788209	0.0108529474030565
NPY	1.92133195515103	435.740171625279	0.0126262174829452	0.0343340613848216	0.139967308070458	0.0115203869182882
ADCYAP1R1	0.148643041519687	428.930702044064	0.00734886576207699	0.042389685426744	0.0136282178153725	0.00865985736728763
EGFR	554.122189718982	4.17786864094691	0.0103656277119528	0.0100101432964721	22.9553748356242	0.0811368963032104
ELN	126.97528477898	374.967576723878	0.0204744364401927	0.0321604898762373	0.038031557473803	0.0201035559350353
HSPB1	808.601786296975	16.3712132254134	0.0166134328877581	0.0315975975889393	0.0836625071580653	0.0315710269288966
ZP3	2.41122730994273	438.193406904732	0.0179249326680918	0.0145041690391697	0.446048747599823	0.0163806102027287
TAC1	0.0943659330343104	267.236328701033	0.00675095919107652	0.00688281791692565	0.0166176609579338	0.00677186250427764
EPO	7.55164942688508	441.284051155228	0.0160948003973976	0.0412104412350272	0.0405185801675259	0.0188724984033627
SERPINE1	56.7335613236729	390.122797438971	0.00998196113974335	0.0358066422170233	93.5020013524646	0.195562694597795
PRKAR2B	133.549871407314	205.926683970927	0.0950553880362202	33.5340436134676	0.064388765390077	0.00641138670520086
CAV1	323.795668057659	257.246643453629	0.0154373215274903	0.0984667295108361	55.4472502562984	1.9088653034376
PTPRZ1	199.015653508923	179.878778483931	5.27826448603802	0.00966697597954593	43.1866049572446	10.7224330609946
SND1	558.307131674219	3.11168010282434	0.019871476543709	0.16842073406269	0.0795366141379851	0.030666656417006
LEP	0.707382216963517	345.582426566974	0.00823158022135076	0.0119653092751789	0.0518496983531841	0.0207070234297546
CASP2	562.381598139505	5.53135317987016	0.0204543277555934	0.952162785931641	0.0288057606832493	0.0111831546202995
NOS3	73.0725533173977	379.855545397916	0.0229867672415529	0.046453998612808	0.0826151075445879	0.0187089912062991
INSIG1	447.821324588892	6.57840374861399	0.0109304110961861	0.126114353573303	0.0248099554030888	0.0459844197849867
EN2	74.5034423702841	366.886124114756	0.0211487246871937	0.0417646552776658	0.0653658182908458	0.0244229538727733
ACTB	503.538835029957	323.065762919177	0.0607325245269966	0.0944236457447519	0.0647467478320837	0.00564160289560001
EIF2AK1	572.532677926839	0.520999801669809	0.0246847186109393	0.153280644281459	0.0897214596163961	0.0255310179373799
TWIST1	196.439037214652	274.927212680703	0.0174355812510421	0.0163652301533636	0.352520660535271	0.0244367082661789
CYCS	174.440077830883	297.285947525128	0.0139090141774885	0.0320436344849975	0.0339571152101221	0.0133818079283515
HOXA1	130.522861610266	255.654194418204	0.0129282559019787	0.0163173612863135	0.328362827845508	0.0585397932147776
HOXA5	29.6989844132437	371.631639833887	0.0151110352459429	0.0206820016490751	1.18947739646069	0.0494012940623339
HOXA11	0.13123855275028	317.087661382734	0.00666172454481604	0.0147368603470745	0.0143281452243878	0.00787409943337827
SFRP4	2.82849515052413	341.309574330031	8.50847257006179	0.362066150292705	19.325267949741	0.00844396251897259
GLI3	365.753917662453	40.3965130656316	0.00722775244689546	0.0157208942814957	23.2549064033834	0.0818180218158613
PGAM2	4.03230941563516	419.351284741285	0.00982594244142782	0.0354397305373319	0.0264140464048704	0.0146968139667302
CAMK2B	0.607193353345852	399.738606414734	0.00820187181117675	0.0339643182514493	0.0228054560396657	0.0105631845248512
IGFBP3	536.989071038095	10.2484637698211	0.018212779486428	0.0210696551943421	13.0657305278889	0.0330097798399705
GRB10	388.757400261884	85.4709456892917	0.0208223550590391	0.0151026228989246	0.512391458514664	0.011515872183865
CYP51A1	337.030597166756	77.0045732672179	0.00727914088308175	0.0155038844208463	0.157715216309441	0.996928254883197
CDK6	450.715835260712	24.3372797480505	0.0120643224172017	0.161662825039189	22.4719558130404	0.740906143034066
CALCR	0.042831380989612	309.046548697159	0.00505420789840681	0.0126356963414776	0.0169375591486559	0.00806767289468337
TFPI2	0.161202279600857	294.395168214206	0.00532652119286475	0.0162441611575832	14.1285790988428	0.0185512864839178
DLX5	173.684277336457	215.597510342901	0.573576784947334	0.00970570742882137	2.1358386494164	0.0524939123510276
ACHE	6.4873656288718	371.014748313341	0.0111354775813221	0.673233844249472	0.0225214483856731	0.0102865870024872
AKR1B1	496.577092485662	5.0637610243539	0.0321973989378451	0.175238032594198	0.0820088069978841	0.0143366490910153
EZH2	488.267581278199	0.2993735830233	0.0732896203063073	4.29508309489994	0.0190238370299105	0.0133052999526305
CDK5	451.265086574858	1.74232672533858	0.0511970053528766	0.0240255085229958	0.0632243677016316	0.0229300368137141
MYOM2	0.468982108946896	372.673902848091	0.00965145532273024	0.02583519311085	0.0193094385200703	0.00896216056419585
MSRA	236.379458614309	207.449419817722	0.00805024103147084	0.346665561033007	0.0158423948293089	0.0112688507671555
GATA4	1.20327589032845	418.55857847652	0.00998538353815578	0.0215654063922834	0.0675813596144257	0.020010026897468
FDFT1	626.890167741222	3.26866738397377	0.0183426896631922	0.236859526017857	0.0226802208720388	0.0183545454836519
LPL	5.99310295251569	367.512185445749	0.0594952735468319	0.053108132328107	0.119888509572917	0.0110701080489008
TNFRSF10C	0.898710281322255	340.222025095242	0.00774446382797236	0.0659212022708786	0.0741552826483011	0.00880995663937088
WRN	430.315071241564	0.404082815998808	0.126689241190527	0.0879899153289896	0.0462753611823046	0.0196192385379014
IKBKB	505.455664857198	5.82157102086416	0.0153932207775821	1.41944385459657	0.0198494771798548	0.0102811483255344
LYN	503.275206853348	5.79497149035486	0.0123577412254708	46.8799026951689	0.15459494019049	0.00575151857395738
E2F5	203.437107292037	147.12037482657	0.0628602917204995	39.0266728572796	0.0460385423476655	0.0125726512885226
NOV	221.223700119384	243.955428523563	0.00870736618671289	0.0327483486645194	0.0519588196391065	0.0101187491301961
LY6E	563.93926408132	13.577501013868	0.0112445122978674	0.0158570114679508	7.81196615641583	0.0311126315439416
CYC1	561.032674078166	1.33179817026898	0.0211387847825321	0.0230039634628956	0.0684241129332893	0.0214013295907702
TNFRSF10B	478.690940405524	0.845751839043003	0.015018514660626	0.0194966509457885	1.93313748573681	0.0723275001914735
PBK	335.150790472636	0.349130617828592	0.384468160794657	0.0194948008735131	0.0257404370542712	0.00698751944324547
DUSP4	225.013135108404	183.392142399554	0.00858620620000979	0.0390324122306403	0.196579345328987	0.0186417681919854
PLAT	462.744799912484	35.735856310975	0.0346292972041621	0.0124249380606193	28.3420920336394	0.016954742481802
CEBPD	602.693444154344	3.14356259969511	0.0224196079552437	0.0169675952572654	0.268737478457487	0.0200714017750118
SNAI2	591.762014501732	32.155732840079	0.0222253077573616	0.0178556158253051	60.512616716389	0.0291921253094941
OPRK1	0.318746207488127	358.767392106203	0.00804345133733256	0.0183066569891288	0.0752525480659668	0.00809866106116946
MOS	4.56155128134129	295.147099496021	0.00747007019293215	0.0275155677218909	0.0306902942628315	0.0190585306242379
PENK	0.745357009989598	398.471399644257	0.00665624991128448	0.0352872961368109	0.0326721535613973	0.0147663925720849
ASPH	517.846703490458	1.13111699851651	0.0171426830385304	0.0246882054438659	3.0881001088553	0.0296441003445361
GGH	358.070312124189	1.12052713293255	0.0208541855250459	0.0107345039272121	19.7061531369046	0.0477800048634782
CYP7B1	441.234662398846	5.16691184855841	0.0109469502236721	2.62972729424709	0.0244722397946859	0.00514080179507516
CRH	0.0729922672230394	289.623818448436	0.00369034498686656	0.00876333448679792	0.03990384308109	0.00827599481384106
COPS5	378.953948481375	0.332955510264413	0.0151318261297966	0.0226497370707876	0.0732491334378448	0.0360298758954539
IL7	35.7985805894902	314.761042662263	0.00674470213847895	22.127670609029	0.134668289330792	0.0151988795238028
CALB1	0.394905115643584	326.074582093949	19.6744327144217	0.0888424979020182	0.172786205951806	34.2617968722894
TP53INP1	505.322550484468	1.31314946057345	0.0718684045148574	31.0847605322534	0.158115095610297	0.027152064851595
STK3	390.538575431296	0.193649168590079	0.100527670372721	0.0281389508091517	41.270288166501	0.0363220989827248
COX6C	527.713188065716	0.182304498513334	0.198199545667064	0.0215636922258097	0.174334212775147	0.0418431173592172
ABRA	0.233962982832953	348.946582781145	0.00690133952352463	0.0295226185201199	0.0124026606798144	0.00557342475235481
ANGPT1	6.47414937327919	262.13290838893	0.0170986962769082	0.0146352547299293	0.0397125734566378	0.0146874370848249
TRPS1	525.356154018924	0.619708136382547	0.0651801272692213	0.0196341510064764	0.115173224178843	0.0156069903796625
TNFRSF11B	128.020944061048	200.189585822406	0.0729935901808545	0.100123345448134	0.149667595487286	0.00783861789116589
ZHX1	467.915867890335	7.82421031441681	0.00914447865220092	0.0459309130402834	0.0414921638874896	0.0153266987761396
FBXO32	453.785096870723	0.482309738318615	0.0239800990527427	0.0268652832317526	1.19503467287333	0.00622040359558929
NDRG1	705.46456869552	10.7908928202563	0.0140626596182137	0.0272558655256309	34.5991464474489	0.126393366551143
PTK2	478.865697344837	0.241649972657091	0.0231257528811476	0.118053288530845	22.2253254872404	0.0291230840789521
DMRT1	0.211358878896285	359.42379992146	0.00810200083065446	0.0239217576847663	0.0201649173604088	0.00796355448563087
MTAP	325.053457333535	89.715073736386	0.00746138599213205	0.422916944928129	0.0221947285475334	0.00911629578832574
GALT	382.393112491061	49.71520067378	0.00985002463537535	3.9311686276963	0.0176326866566495	0.0127196620104221
NTRK2	226.484002377108	224.000151841417	12.8063259418851	0.0523335062461662	0.0308552225096427	0.0109584759482362
GSN	580.715986557534	1.38728420851215	0.109849102186168	0.0567092330975554	0.0291291814843629	0.012344438451791
FPGS	499.820618203979	10.9540337526188	0.0123914937148853	0.0498718299934967	0.0455611743625373	0.026475057984069
DNM1	412.008138662138	40.7608946513129	0.0225066589769103	0.0150759121769233	0.0683506031330132	0.00763451010205776
ABL1	508.614093729075	1.68938459155082	0.016269864693362	0.0307840454308509	0.226942290188396	0.0241924775808258
GFI1B	0.534528170493266	447.731359106259	0.00878801945401372	0.0325712433485164	0.0344566290875717	0.0150003405192532
DBH	0.840509342291895	412.481699893932	0.00800766819934623	0.0200552440483563	0.0377086576827202	0.0129236278821501
GRIN1	75.9622870890956	277.952010146882	0.0145672841977581	0.0133411481775669	0.118916932665401	0.0520445381073747
IFNB1	0.0517135530690875	235.762550646113	0.00345980090074284	0.0108364185320154	0.00627243903942057	0.00385020953664654
CDKN2A	412.693032372376	36.515794463927	0.00981350799970128	0.0320222089134985	0.0354057202561243	0.00645087619525605
CDKN2B	474.000248137062	23.863055630829	0.0062863593866483	0.0455757500725091	0.0273658499574945	0.0263024936451207
B4GALT1	21.3995517307831	279.901473649252	0.00448724358059329	0.0260394933694285	0.0811736281597815	0.0128887358857015
CNTFR	3.11216406575418	421.777390566271	0.0128355860846742	0.0400301961146083	0.0456135264308085	0.0125944880410073
YBX1	55.0404911810888	200.365071223194	0.00797020847863763	0.0182006232668156	0.240941711932658	0.144804969549621
ALDH1A1	4.39808898268364	395.629654122941	14.9980573984851	29.0289985423325	0.0168530995105794	0.00468005410000418
NFIL3	335.45021378261	4.56639249452624	0.0153026731180368	0.0149851167191642	20.8132451019596	0.0257847783899862
ROR2	204.117066415521	224.991352681714	0.236603874063572	0.0239930016228438	0.516096763294032	0.00956380668416767
FANCC	377.387014239447	6.84038702632707	0.00883692382675255	0.0125460548434169	0.0427088167143314	0.0142809406824158
ABCA1	468.447241415684	0.37390414012389	0.00949105791632684	0.067476498135224	6.75566252377606	0.0133699255751342
KLF4	491.116513663257	1.07552669324646	0.0113735891039256	0.00980827729085519	0.0193294672951931	0.0460839077711992
AMBP	0.0829526177023462	391.218825637483	0.00856257651559112	0.0176759517113776	0.0145369978938385	0.00735339816187672
TNC	304.765554649045	203.188811331997	0.0309679429957374	2.85406336335381	76.3621803465497	0.0610646684232379
NR5A1	1.07937772425549	396.749690115226	0.0175342196619798	0.0223479042293634	0.0396323159393502	0.0125576029245017
HSPA5	687.669275981557	1.27968568132339	0.0190590117013735	0.0474630022736552	0.388170928886093	0.0455074154967692
PTGES	323.00419275473	194.10434175305	0.00623957355348372	0.29238371014746	0.0368487820525953	0.068383705351905
TTF1	295.375930407756	2.32593237110083	0.00542888427137416	0.0389543530055029	0.0214288822942802	0.00972547802251198
LHX3	73.8035365727862	371.953185288603	0.0176833488788179	0.0697544858317607	0.0810492342828017	0.0251295856582055
EDF1	575.977878038446	6.15673944244659	0.0118344329116088	0.102297376798722	0.0379857679994919	0.0186346098237563
ABCA2	384.155291925251	74.6694504608733	0.00869525595452887	0.189141610709294	0.0206964550320432	0.00684249667294495
PFKFB3	528.464460523245	0.519487555217041	0.0275262639439338	0.140246659659254	0.248093842124686	0.039854053665251
GATA3	7.59949791634209	400.657985667567	0.0099360230026482	14.0227069791358	0.0928307861415367	0.0121503828419164
VIM	633.536986107035	15.0049675698203	0.0179127164757192	16.148945549642	0.438657254637764	0.0120065191246112
PTF1A	102.010418898337	358.194791789872	0.0160028788137956	0.049848852220107	0.0654063754349253	0.0217085281418979
CREM	213.185991858204	80.6583233015616	0.021038803613662	0.0361185242488192	0.119825588877106	0.0079078219608226
RET	7.02288679598168	378.255705810239	0.0142640893501218	0.047448031884158	0.0386375915754403	0.0129174230505197
ALOX5	415.181144001256	42.6759661088627	0.0156749302062368	50.1741722715423	0.0891442169675331	0.00671758381276578
NCOA4	563.802179003486	1.69692867973823	0.0127833447947764	2.86242406462949	0.0322729151492358	0.0141156726805135
DKK1	45.1971429736701	312.459133973867	7.14508159236401	0.659939360768231	35.9724703868195	0.00834527751921899
TFAM	453.679862022169	1.619074105327	0.113619816880754	0.212355671211489	0.0260178658251768	0.0083704654077985
SIRT1	392.901647894097	0.768186114797167	0.0370121872096011	2.42608346503415	0.0223391801717178	0.0109880546364118
PLAU	102.697769296996	388.802055112266	0.0172074565226197	0.0620421633909036	61.5308971650045	0.103250956390334
SNCG	112.009853218538	321.003916134585	0.0100581198939999	0.0755470069173976	0.0206441367033301	0.00805394329658838
PAPSS2	328.898919454398	104.932471934024	0.0161310859377256	25.1764149300586	0.0672297256863945	0.00662203899454166
PTEN	568.89827508922	52.8456945676972	0.0151755412515049	2.45875794847113	0.0297448553623631	0.0139811045850828
FAS	436.963385528197	7.88530769808107	0.00399773582258015	20.0360521609561	0.0490120699814247	0.0163773546817594
HHEX	7.32807543954338	331.041039212661	0.0132238150436711	21.0372770883648	0.0555376511363831	0.0135185167301809
SCD	568.198554035449	1.22767366556063	0.0199475365298252	0.0150652149418093	1.31545887026486	1.02293070624252
PAX2	0.318956252171072	435.193055148853	0.011726383885936	0.0382885116995738	0.0240439069083545	0.009241037361875
NFKB2	485.03657580989	16.0294697900388	0.00855099164608704	7.42712530335337	0.0294058213031845	0.0133329788601515
MXI1	400.940162662702	65.2778123766352	0.0208548015575319	0.0221589566741579	0.0347286204938779	0.0132460537111258
PDCD4	454.08780468457	3.03897490086192	0.0192170090973437	25.4575705647786	0.0131406006952945	0.0110590394097854
CASP7	456.994526959341	11.3106066138853	0.012715993847375	0.0471155723187639	0.0542569090800598	0.0115930044904376
ADRB1	18.8013732299951	433.888336439892	0.0149738950268279	0.0554445152461945	0.0555741672232801	0.0207546536051348
SLC18A2	72.6431415329245	277.585378586707	0.0438064138698676	0.122527404963745	0.0412810686468766	0.0103422479492023
EMX2	22.2068613587959	314.673931232087	0.0123505203531241	0.035792211053177	0.0663380293600958	0.0122335631141102
UTF1	208.915385151226	294.191311722875	0.0184736878073526	0.0447250828090041	0.0395702955035688	0.0169323320676348
CYP2E1	4.76605728388178	391.14735664914	0.00344306278192045	29.6311935569082	0.0134433661506518	0.00859219380727892
ITGB1	557.242766191682	0.549849400336896	0.0182264891951441	0.0798310354148158	27.2660665588196	0.0365355618387361
NRP1	488.332116800082	14.651813937817	0.0370200866457191	0.0266945207556536	0.126271804838335	0.00499485263068451
CXCL12	6.97327486888727	412.714706370106	0.155984541406647	40.5249798913245	0.0461509386158942	0.0157372633053554
EGR2	401.004340013304	68.3140875970582	0.02996466614809	0.394009193533944	0.0241068216053886	0.00723915756880707
NEUROG3	1.90121880525126	406.8676549236	0.0169145493222594	0.027190078809769	0.0604289683162045	0.0146645260772063
PSAP	683.008250088094	5.58669993178225	0.0212586245267708	0.367550399177615	0.0455709222926947	0.0180550919562001
NDST2	489.98879181338	14.7202357693112	0.0139177176918296	6.07594058689997	0.0212053203234234	0.0106261301062856
PPP1R3C	0.753652913102539	436.699595679587	0.00401595543600715	0.616467777157621	0.014627321716967	0.0173573422739003
RBP4	5.00713272720562	357.932911490114	3.65112637020894	0.0220292189755818	0.0884118238566777	0.0115239113849249
GOT1	556.436852671756	1.70555467219296	0.0145502088222188	0.036144364557403	0.0330131795564161	0.0129873534905749
CYP17A1	0.787026172851944	379.37212745636	0.00820287723596715	0.0182731666106627	0.0292293916656669	0.0128718055470803
GPAM	341.164750744543	49.5692397928835	0.0300132908715062	0.0434053322764123	0.0192621332624104	0.00990085493740986
PRDX3	420.790658965496	0.160028047286093	0.0335590620643349	0.439424412662462	0.0848353125285797	0.018753221851351
TALDO1	599.583542646676	3.08566019840733	0.0155123735592887	0.0557603552156814	0.0222258457374239	0.0170034801316999
ILK	527.81405692949	0.452879432607886	0.0104514652736527	0.425722679880868	0.100095093184375	0.0329287100308703
WEE1	502.220085546498	0.575760486697862	0.011369295547818	0.168860560958799	0.023068993939572	0.0116307625005726
ARNTL	397.602613124192	0.234354712124969	0.0122398944998674	1.66675814511786	2.1834031690913	0.391145896037321
MYOD1	152.803230843396	232.667449609717	0.0108055117204051	0.0243460196408547	0.0344948276715113	0.0133829987068144
LDHA	836.124036494973	19.6038950863833	0.0172299293195444	0.0462616360070212	0.122488540889404	0.0397696253771466
SLC6A5	0.0767648913910475	349.713551515309	0.00441925892012862	0.0162047407689917	0.0136605302991787	0.0063913570933631
HIPK3	525.456864448629	0.293934448609399	0.02474290334721	0.314480257176262	0.0743697486846182	0.0756414146291171
CAT	542.721641998942	0.741826411175857	0.0149021734563841	2.73372207939313	0.0276158825952036	0.00952675276606523
CD44	701.502872560867	4.08091953085747	0.0156770510576676	0.0346046084287942	2.07616233649235	0.0988377767717855
MAPK8IP1	105.077406680161	333.241745211478	0.0263918273034922	0.0273419412868239	0.224945504090859	0.0207417627166925
DDB2	504.32320179462	3.33841559309691	0.0153316900152253	0.0640508225545768	0.0217538589440595	0.0140649444105988
FADS2	495.076400823453	3.08983596502882	4.18802459705125	10.8273039446674	0.144053380804313	0.00866923979791745
SCGB2A1	0.0887612443549719	362.254093651873	0.00789812387537321	0.0149395824390254	0.023353276953555	0.00522794507275895
COX8A	634.555450943965	14.3553546526029	0.0145346318427732	0.0397167917282827	0.0271360449847975	0.0206660561811157
TM7SF2	200.475781177445	272.349354776389	0.0434473856612963	0.0476600717826351	0.0183617575084079	0.0101112180995996
POLA2	437.669942950238	1.12113337623809	0.0325867803300819	0.101885236096363	0.0237458022390129	0.00993129975352928
AIP	386.21614506838	39.0529338754436	0.0131682044398904	4.50092779996247	0.0267208389834347	0.00717434293301219
GSTP1	786.211756672583	4.41160503783399	0.0238721863264517	0.0262953162273778	0.197462844124863	0.0343376264150685
TCIRG1	552.896323116771	20.0184357833284	0.0124888792311975	9.22075947840899	0.0328982266647588	0.0158178666429574
LRP5	468.45112007512	6.78079976470208	0.0388273195801745	0.0114527550970119	0.0695885034943889	0.0200764896511725
CCND1	302.160122847131	197.376925937508	0.0279117171055298	0.0172341044001887	0.350969120284775	0.034501061625467
INPPL1	470.112950157857	18.8894574181797	0.0158849161056776	0.105615330887597	0.0206234012409273	0.017082950545971
ACAT1	370.821484569879	2.81951257151068	0.0176235764107276	0.0671887287245409	0.0176018574924856	0.0108911175176434
FDX1	288.378551472626	104.933347476072	0.00899203624224268	0.0533989284581413	0.0220417301047163	0.009982023319701
NCAM1	0.800244923150862	396.842972066973	0.103429039551994	0.06901844809184	0.0537568765533222	0.0177527300379817
ZBTB16	6.69250955405223	438.429375000299	0.0144261948130255	0.274934002031923	0.0173333968530031	0.00865932138922766
HMBS	487.091282905864	15.1574746467883	0.0100192901303887	0.0696962191211623	0.0279209318362826	0.036501586271865
NRGN	25.2694884455922	426.530102209271	0.0163444688188907	0.0617015646392692	0.0646361380728302	0.0195777206734536
FLI1	147.710009224462	255.003306751968	0.0325680663504318	50.9565630788058	0.0882011346814458	0.0137430262286426
BARX2	92.9954384544731	410.725773790747	0.00687434287054492	0.0459197141663001	0.0252490493516207	0.101867215153047
ST14	556.689695735364	1.12231954102984	0.0137329836108791	0.0192813765079237	0.0690434064181071	0.0444065964032405
HRAS	458.448838685438	41.1089334494685	0.00930798340929491	0.0186808898921634	0.0906892018778589	0.0432864495922943
IRF7	244.43541322126	257.189400062399	0.00573366855250337	0.243081853470199	0.0318925355162269	0.0192747973241639
LRDD	204.041864100352	277.243726519637	0.00896402227777226	0.105958585676408	0.0354417062517978	0.0131953092589226
CTSD	694.63743207121	5.22342164242144	0.0146436181535287	0.0858419453931512	0.0572295027318781	0.0154316910833898
IGF2	367.49080638434	104.137812513692	0.0263937216024067	0.016998034015126	0.085675034750552	0.00928283942599489
TH	6.42260665605917	441.109748154999	0.0129067112164404	0.0327177416023166	0.0726037644676066	0.0318730758607833
CDKN1C	185.622733655164	238.382398010875	0.0114911013758395	0.0299518296333592	0.0433975905487355	0.0166180834565853
APBB1	11.2918053011809	412.269648119879	0.0171659617479855	0.390916849594716	0.0258011157369151	0.00887840082856347
RRAS2	267.98100263029	286.604358379924	0.0134111902541281	0.0486048035563398	0.0387105824477174	0.0182621256934739
CALCA	0.0540673981116025	456.20047019929	0.00510570607532493	0.0290928003282428	0.0197318055925064	0.00562637996215044
KCNJ11	0.54924880155947	354.643805196945	0.0166194048839372	0.022501603763442	0.0209193923996366	0.00654646949937745
BDNF	0.949300547930572	313.971511968496	0.0735108282257642	0.0100155789257499	0.0559823911541715	0.0110431283577056
WT1	2.8032126167684	405.1253408471	0.0103937684202159	0.0301224385234098	0.0417083511847712	0.0150191258442303
TRAF6	501.892399781614	2.19174216302073	0.0153872397463383	0.197465200161965	0.0207458720236667	0.010370093179313
CUGBP1	536.846676266253	0.46919199924224	0.0226071950354844	0.21003543195603	0.109774446857337	0.0317644113532252
SSRP1	519.879615168483	0.607079878627963	0.0608594320266267	0.0437863961558283	0.0841289013907178	0.0299971637340915
PRG2	6.87771767697578	412.855487822181	0.0147323013005761	0.0499592728812479	0.0683055402836445	0.020747508509573
RCOR2	12.3125184810052	412.514509219445	0.0350998524054501	0.0249952006574797	0.118081998430128	0.0254422134379501
SF1	593.358318646655	6.90388885074028	0.0205997428619445	0.285592423534258	0.0314339597789432	0.0116776809601057
SYVN1	546.822415697053	29.2028351792032	0.0181484180978344	21.4363090511254	0.0441682349953515	0.0240886075730276
RELA	550.468312370016	5.20949463026184	0.0106520623301634	0.0866986715666448	0.0743358022923826	0.0284471504976847
FOSL1	31.2231982958936	424.777444292226	0.013380051904463	0.0336051010827257	24.2297479750681	1.43258298096805
CPT1A	502.134001886555	0.627749013386249	0.361349027548926	0.0328595210130298	0.0663615895752003	0.0228331700583056
FGF19	39.119597595043	371.760101586684	0.027114929700554	0.0295854551128819	0.129909483595033	0.0178639223834707
FGF4	69.7643731403219	385.092234521852	0.0189695366784765	0.0817702547109947	0.0555947381493471	0.0139225666492435
FGF3	2.3472266948359	396.9359960235	0.0105408028360852	0.0361418626549289	0.0316572965509668	0.0161480099828548
PHOX2A	159.36680957082	253.772683365862	0.0093065808043192	0.0448711524887281	0.0352161184297438	0.0141719581676185
UCP2	257.689648904283	262.584356247816	0.201019023697026	72.9727790331086	0.0565611533355735	0.00956553709410908
PAK1	506.79727635366	0.376437138333148	0.12769196575154	0.0258924726860468	0.113723473183033	0.0446410648096114
PDGFD	20.7554284163478	292.477998576008	1.69688462484425	18.7292035753182	0.0657207073805481	0.00725596410411246
BACE1	360.441431964496	109.483010410996	0.0437809883672067	0.0157947227611812	0.562980267702947	0.0715976767142533
H2AFX	517.549107758451	9.93727568134261	0.0177400220973416	0.0726291781062085	0.0261792167766907	0.0102573847501129
THY1	46.673809320226	361.614512204249	3.31502830417917	34.4317568086861	47.0770297743186	0.00702514368626403
HSPA8	818.818387118788	16.8078243521934	0.0169611410357536	0.224015201557134	0.0445259867553667	0.0242305114680054
SCN3B	6.48414774900227	363.465683041569	0.0196644203671875	0.0290063698719571	0.0535949700030645	0.0263424873286819
ZNF202	200.759432848421	175.540853511749	0.0209650971196505	0.0615802208922071	0.0379187884362478	0.021279643370448
ETS1	429.889316534629	44.6560372198614	0.0112649582289277	52.0077036313679	9.51674283568085	0.0357245635905352
B3GAT1	0.856718618296008	400.728274956284	0.00845003401741649	0.0431516675458308	0.0341181567434227	0.0118482078027759
CCND2	495.084933374046	13.1279824858847	4.39382790361295	30.1491327318084	0.229924899720179	0.0047507002345816
PTPN6	395.451940176324	116.448274013258	0.0146818830571829	51.8764532126922	0.0344556495594955	0.0120899163120319
CDKN1B	456.101069050412	0.454296394070027	0.10273502049838	33.4344917960803	0.039085662963504	0.0123764599078542
PTPRO	0.115965037686104	284.379297809436	0.00503546406713176	0.238903713099445	0.0167934812140017	0.00542950562023919
AQP5	54.4833271287067	393.514152735061	0.0150703153340934	0.0294585576247858	0.0934428483519165	0.021958237803057
SMARCD1	537.252803174112	3.26298607915372	0.0179289511115565	0.12632184429018	0.0380318821942729	0.0202485096871062
KRT18	479.94214036926	5.77991918695219	0.0369592763706778	0.0204321453519292	0.0600656220340681	0.00550891979462593
IGFBP6	56.7763052772973	449.080361879893	0.0110344248274885	0.0136429732114376	1.80870006811487	2.14293724187536
SP1	566.150932031587	0.967727296891057	0.0160930470506501	1.09420397786033	0.0190276533029636	0.014741502776052
TARBP2	220.148029809197	237.255245369168	0.0218378797144739	0.0270315933683592	0.063211478205944	0.0193075644513639
HOXC8	96.6600230365657	298.838312094254	0.0197631990781592	0.0200525447588642	0.440782413781897	0.0275664055889578
CDK2	498.246839706008	0.438735740841129	0.010650308179871	0.0674679813790828	0.19547855997196	0.0241160253185366
ERBB3	489.180451767533	0.34008004993739	1.882190409273	0.0102307906172511	0.0332769665057795	0.0151910406484133
NAB2	301.911909934461	172.872429274058	0.0242522348761019	0.0340823022901628	0.0544020526040729	0.0118574425705664
CAND1	529.370003586203	0.324168088507001	0.0344225658701578	0.0605189480979475	0.127545661722991	0.0186249457755817
MDM2	529.386544603099	0.588798316192396	0.0152477671439179	0.842702835766465	0.0329965190720028	0.01269199022213
CCT2	495.468137570892	0.189510033229673	0.0484480955774745	0.0588556187685063	0.993176734136751	0.0815593134796999
MYF6	0.135850143499582	383.41298660968	0.00727750128759103	0.0159688628508093	0.0186447859995544	0.0141654005833036
APAF1	349.121235122281	38.8925640024208	0.0111419970514984	1.92814387059312	0.0315023699998233	0.00708689973690647
NR1H4	0.0327636171990635	236.418641862071	0.00396750775032797	0.0103810941363013	0.00937411497165966	0.00544109029216792
ATP2A2	647.048489404552	1.38036148222421	0.028093382917839	0.0205212693204118	0.357547060750807	0.0361847245861087
CABP1	7.3451226366233	368.247075051298	0.0135481786488189	0.0222500365897056	0.0702716741316691	0.0104480942820495
M6PR	635.7942028032	1.78929756806436	0.0214384165393556	1.1299173875496	0.052004558891274	0.0134158342054922
GRIN2B	0.221259947750752	341.187863046033	0.00676903974763644	0.0541129094807713	0.0176461408538431	0.00879130966689819
SOX5	2.83829588898813	357.323883583367	5.93122609812099	14.4045395882957	0.0203817042068133	0.00518405850523957
KRAS	435.866469137583	0.577951850723534	0.0192662848342851	0.124307223273394	0.02770957956807	0.0105318389046796
VDR	394.425833673863	66.7311226363753	0.00748471921736248	0.0223544422430035	10.3107329998676	0.248730834364078
RARG	512.671634038196	3.5885356707075	0.0104635152856815	0.0154949053783385	0.0298259306938415	0.0487016557248992
ITGA5	434.335883148503	66.8652978932946	0.00986605882494324	0.505004887207405	47.2066875651681	0.0154783566329647
DDIT3	274.843902857089	117.008898704695	1.39484459699894	0.0156274931302581	0.155336953015075	0.0156561727394682
CDK4	605.935609550444	1.37836782074948	0.102075879965854	0.0360368394034927	0.1664192461947	0.0169415820881566
KITLG	366.92925571362	0.276998728673198	0.847212624147596	0.0595008806892592	0.0393036912698739	0.0120114796537146
NR2C1	378.708355796956	0.231123920981178	0.0951034785643669	0.636882421138097	0.0582857870405608	0.0287803087693044
CRY1	361.197764432004	2.82555925419032	0.0215316651931326	0.00852514009339827	0.659713130896343	0.104500219801433
CMKLR1	10.2681691839974	365.106312803238	0.0214859603996254	27.6872109548114	0.258896271892932	0.00967525790679828
HRK	287.90451229385	285.709549440052	0.0170161146808518	0.0836962429357449	0.0291872050108964	0.0149414854177207
NOS1	3.05309599357798	373.348017264897	0.0788970744187123	0.00967667235930531	2.26201526239709	0.014228339942014
DIABLO	479.146679087628	0.163439584983764	0.0538637848093992	0.0397176963457346	0.252020098180756	0.0405464117133345
SCARB1	235.145141027818	214.530182381695	0.00929422292560948	0.692600442600531	0.0298488382189375	0.0132919715313608
BRCA2	313.944991890453	1.16274796279711	0.0179929878356749	0.0848135501550179	0.0187483296871108	0.0056098169136685
CCNA1	0.392951048363247	337.383398011594	0.0211758804042381	0.0088303583371424	2.19695898349897	0.040994601409111
RB1	525.60476105309	0.385678044611091	0.0196050270316293	13.6351212410139	0.210537300464253	0.052835116950159
KLF5	651.410529520766	13.0929842458356	0.0402356327488191	0.0195705989428328	0.0886110252744409	0.0281343896423209
GAS6	477.078710753534	7.55786109281608	0.0128311285986895	0.0217989660392341	0.298881618921854	0.21819107441547
LATS2	407.130444250323	67.0456665935229	0.0105558570438565	0.0230399592853751	0.0761621870421301	0.0219198256869988
CDX2	3.92511937778798	468.98810494554	0.0162525549393834	0.0373758820844768	0.0677429470929004	0.014920650371606
FLT1	438.090134738349	4.38869709619554	0.192128574668783	0.0346798968681026	0.050259589002964	0.00784773148034896
SLC7A1	556.109912132275	2.21024468954526	0.0102109985081163	0.0176966218866025	0.150210017333807	0.272860599379492
TPT1	508.793117963467	0.617101002879867	0.0155740564728461	0.657259357952483	0.0234053813016569	0.0227141479045451
ATP7B	0.484926046797468	389.871130562263	0.0107538848477685	0.0170729679696557	0.0662075671954895	0.0114361524485327
EDNRB	143.680945794897	236.744895234423	0.0534335797876265	16.4842778926469	0.242833957138362	0.0135885149145667
POU4F1	66.4470744009428	380.607727956976	0.0247272061429881	0.200672627507993	0.0270436278352379	0.0117263989182717
IRS2	268.872217161794	185.442553384119	0.0307970652750547	0.0338099031186481	0.0538112806482002	0.00844478653477168
MMP14	506.316748882229	4.62836754898602	0.0156126166155709	0.0248565401871757	39.5086958037818	0.0241156132933168
SIP1	166.58877623734	112.057724650377	0.0127002171183878	0.0172650603211085	0.0253479121155651	0.0114820095841383
MGAT2	374.637022861633	2.15448236866573	0.010610057571926	0.0853911547469942	0.0418191665235618	0.0151658674063824
HSPA2	472.63928176227	34.3938947165185	0.0082975991349382	0.0117308625375021	29.3374897301342	0.0305066150728347
PSEN1	588.586294659566	1.14689392807519	0.0249171152409048	0.0603187773249884	0.119693699122689	0.0256794453110944
FOS	587.234536554329	0.972058029227626	0.033072982865127	0.0278647945789376	0.0700726668880791	0.0185704555855227
TSHR	0.346562200714193	265.306055351297	0.005171237854239	0.0848029470208733	0.0147046294539097	0.0048078305543947
CHGA	1.41905658717316	337.494286230429	0.00953121531199744	0.02331295445015	0.0389296480872279	0.0129204658230019
BDKRB2	90.628726199833	347.056150964255	0.0107629408103665	0.0128916343376697	7.61470252424661	0.247571250347068
RCOR1	506.753895762187	0.559815722070727	0.0500259278041857	0.0312527292640568	3.63412311389897	0.758269214329024
MTA1	509.956042360102	3.36907222264158	0.0233318158212398	0.0287171712865653	0.0752475568556551	0.0208991382171454
TEP1	387.626994740266	91.9459856389781	0.00916792318687903	0.521604036989117	0.0180150642939663	0.0136438045104541
NRL	11.2963871199255	404.914538036018	0.010324538514277	0.14302485764356	0.0754730006678826	0.051904174938914
ADCY4	180.435772891122	290.902653165096	0.01277821151906	0.0998090882284916	0.0264356707139665	0.0102283469362446
NFKBIA	628.013419906738	0.330098900541856	0.014337993576643	0.368023646844403	0.0842624705996987	0.0454222435729275
FOXA1	495.784218970699	2.58207425993358	0.10458163756323	0.072801790270048	0.0160512820181666	0.00616204226591677
BMP4	187.826533854482	184.355047236004	0.0552006130067237	0.238088636641741	0.0159916774605658	0.00589327049135909
GCH1	350.146287593743	31.7593580199814	0.00874235591983663	9.1925340695241	0.0172516259523189	0.00928478316667081
DIO2	334.139350774916	81.1016386784026	0.0110140442735516	1.15921026950107	0.0101904470074743	0.00699481925607424
FBLN5	424.840799679596	60.9997235697346	0.0206449417169824	3.03271509700038	0.0456039819176245	0.00743507332261453
GSC	136.843832243292	294.400990600628	0.016640034801694	0.0331961344476101	0.12598282314805	0.0201949892433324
TCL1A	0.044111917417356	359.611003106566	0.0033988403621201	59.205192900816	0.00957546409044054	0.0061468295885773
RAGE	175.557667739075	203.57237574033	0.0298089640884861	0.00960976217632981	0.237233614429191	0.0364933608289393
CKB	448.232318631805	7.052805720543	0.190627364786007	0.00798088586559972	0.211612081998874	0.167130503144053
KLF13	548.704480880078	8.37641600963719	0.0136857411085893	0.0735495384243871	0.0639145521609188	0.0372098516646326
THBS1	513.877355398986	12.4146660881503	0.0129377262232208	0.94288372825052	65.8219024020283	0.0234805248710929
B2M	659.29025949938	2.15896734416664	0.011758954453278	4.32696125439032	0.0669463866774161	0.0128345844441156
TMOD3	548.897456898901	3.54296325960884	0.00991020830073391	0.0904340763903376	0.0302583298261809	0.022214488322495
LIPC	0.523439629498003	274.894431027354	0.00731702166847169	0.0127591749955592	0.0422686920098975	0.00864472726052956
TPM1	483.598379858821	2.65329083846543	0.0382454913683397	0.123282611055703	39.8182262276034	0.0164683915051195
RAB11A	581.658089077903	7.73871925118214	0.0122127515212575	0.0516936759197364	0.0261615372454076	0.0183902287044701
CRABP1	113.477034220684	258.284156106238	0.887344196910567	0.0240503925569974	0.0440840446781315	0.0111144141809869
ISG20	133.004961836535	299.997055641383	0.00637011763776544	10.3971793168774	0.203352527404071	0.0257840834921806
IQGAP1	658.104273883008	3.10623528534002	0.0144525046163408	0.151880934719612	0.0914665455020352	0.0238371501589215
IGF1R	454.844430821837	2.11335416447727	0.116326598665072	0.0176998555923397	24.5689452111574	0.0247355849481829
BMF	15.2812916751182	405.585767498661	0.0248325487459652	1.43684116485231	0.0524146293913093	0.00744851861432156
ONECUT1	87.2635605475227	384.1490461996	0.0210957972301098	0.0482798333969087	0.0958400284835484	0.0186552054121721
RORA	481.845923093074	6.50732349509574	0.00843258273693471	0.307758602358637	0.0202704999741402	0.00690511437423685
HCN4	20.636449122104	372.722469192584	0.0157277661607603	0.0398632811540569	0.0623489176503667	0.0186701499341946
CYP1A1	0.0779054740638153	346.037334850247	0.00554994708741302	0.011970166775586	0.0162143878945574	0.00916631432636262
COX5A	657.548891279881	3.21001040417711	0.015479207503048	0.066770143766861	0.046580666326411	0.0166369227044986
NTRK3	0.400794012801129	382.590448691036	0.00895027736524783	4.18379466734365	0.0107472197797418	0.00606426641326102
ANPEP	416.870482213037	45.3922368794623	0.0249597892038815	0.0260961602077496	0.401850385294321	0.0133710626563241
PCSK6	163.645401171565	290.81848828877	0.0310550008848997	0.0106062680385102	0.464497467470431	0.111633215828385
SULT1A1	198.687478178067	198.160557880238	0.0121610408180792	0.0558127454478788	0.0224032005388515	0.00998132302615317
SCNN1B	171.588953216088	315.957918175651	0.007388513897032	0.0922080344800519	0.0170904762433248	0.0142380739349305
PLK1	548.146103126294	2.94351751293175	0.0134023770957865	0.0964500332993264	0.0585217745070227	0.015949797762866
IL4R	529.62989049441	7.97504581562568	0.0051381427781165	3.78168899809481	0.0671797322428848	0.0275566402289033
LAT	10.5861566990613	439.110996916519	0.0134092229968442	32.5811774740899	0.0564245018575959	0.022883392382715
MAZ	511.241359220653	2.30398569163425	0.0353049866596711	0.0428472890093589	0.0563739590781681	0.0206421024872367
ZNF267	374.385511649748	0.406043975728677	0.0251915389157405	34.823205485931	13.2608214811149	0.262047228132651
RBL2	428.560476273875	0.321732741752175	0.0316255936090214	22.8423642090088	0.0803279996579647	0.0201870686940482
MMP2	340.388959124631	159.675660277377	0.0575786554327535	0.152730414319736	63.7937901621026	0.0155554408665091
MT1A	148.764232330424	369.343540437491	0.0228974810596477	0.0845608688411905	4.24151684507589	0.0375408967572268
CETP	0.266985638478055	353.917210897067	0.00618887162613411	0.623753043459835	0.0170561313347828	0.00740828443366094
CX3CL1	192.62146350883	277.191180646921	0.00837477984452255	0.0758099704407931	0.0200669974745435	0.00885402916703185
CKLF	393.017460213561	0.389843042481684	0.0102239437453616	12.3891881027449	0.59971805629957	0.0165462945585771
CES2	489.027311843054	39.0690856208621	0.00597244404303105	0.021347726828632	0.0276014133813395	0.19966809761362
CDH1	598.554059451193	0.743991397425516	0.0448147403922419	0.0156839995726702	0.42403359068149	0.115598134037467
IRF8	48.0111332842114	371.209404809947	0.0242036507556291	92.5004380112902	0.284448064473158	0.0128923660758986
FOXF1	204.07112179666	264.971186822954	0.017248853218234	0.0934419494720078	0.0307543203872035	0.0112617651908994
MC1R	53.2843841371822	424.6757551177	0.019672520557505	0.0273427874651273	0.448829886868992	0.043872825872021
CLCN7	465.864442234102	48.8112871925372	0.0136528539706307	0.0760243925570034	0.0428728805051953	0.0208530859321122
IGFALS	1.04349675121034	472.918814169785	0.00765456229691176	0.0443553992519597	0.0210207043177027	0.0165898768324994
PKD1	257.627512909979	223.025671117155	0.0226439483856141	0.0326525754769914	0.039432235027835	0.013543653335762
GRIN2A	0.381893092401933	377.760236232548	0.00545377587506937	0.0373027094462284	0.0204492130060132	0.00575096342764977
SOCS1	345.026832084059	125.290114397146	0.0100966268375393	0.831729575464438	0.0183699952494672	0.0226964685718961
MYH11	205.003653450778	230.862389756181	0.0385163775516031	1.70551966465985	0.014016994480981	0.00607692524050278
PRSS8	483.641949403841	31.9020051175321	0.006306530448461	0.0112349918886631	0.0678914629788646	0.105615248697951
PYCARD	508.922873864218	3.94637492257971	0.00778144662309538	0.119581873453691	0.021708006930541	0.0209884368556336
COX4NB	423.446828636665	12.2392933833903	0.0123023231251716	0.0211166325628605	0.0586489375668258	0.0331958909938043
CYBA	161.750112090636	280.932832324776	0.0163414097644324	18.7986708993445	0.147169575856238	0.0257017384457219
APRT	306.090968715317	206.562072429918	0.0158100897744045	0.0496900909323304	0.0516662920560973	0.0301425854987068
ALOX12	7.79679772023825	428.04664545349	0.0130114383043704	0.039040550945525	0.0293601372474975	0.0397623283873504
SLC2A4	3.09793426801553	389.641589340158	0.0131758464492332	0.0204132847019385	0.0258748929432501	0.0104657882292697
CD68	531.654147776204	104.275125686017	0.0128853889393083	4.14182639818669	0.0688223882634817	0.012191345108614
SHBG	0.431814319239803	424.841820393168	0.0109711776570288	0.0152061098183809	0.0339891714236779	0.0128631131899411
MAP2K4	465.506517853994	0.85768282343001	0.0367131073925502	0.0406587716161307	0.124708810177192	0.0694550483335103
TRAF4	439.432686484388	89.9652262226613	0.0145983217364317	0.0361436423425055	0.0480349779748193	0.0167614668633732
ERBB2	547.581848768092	5.13821647127993	0.0230604810852823	0.0258784610419978	0.0149796839346501	0.016553077719518
IGFBP4	633.156796525613	29.2376162414028	0.0503214844314391	0.0380954554562395	0.130452293958399	0.010836569335023
MAPT	0.17866737479733	378.315360027558	0.0076512070152255	0.0200988417745227	0.0178120660452755	0.012999196987062
ITGB3	129.863304897258	266.544036725105	0.0292545168315484	0.185188431431301	12.8212050867155	0.00881364488641752
ABCC3	274.193341557721	218.476115598023	0.0127156198545211	0.21654694025522	0.0241251795116438	0.00811253833493479
HLF	8.22250551455799	423.650157524947	0.00877697614735721	31.0566509738866	0.0100693935195937	0.00478181354135068
TBX2	214.129135818523	229.327488022751	0.0350020670779712	0.025527354201524	0.0334693610263622	0.0109231222429035
ACE	47.7162171819182	336.275488768152	0.0191065678269929	0.049989967842829	0.0822761044492186	0.00909862037294711
PRKCA	414.67793450688	11.4442420092916	0.071091452872406	6.17826463932444	1.50148877238064	0.0401673736380228
KCNJ2	208.12457974911	215.462571101857	0.237173101648016	0.0188122028301984	0.0475295858568097	0.00786248066452548
SOX9	393.563969059249	125.451053087945	0.00995239812162831	0.0174700058908034	0.158317283723427	0.0220599275366532
SSTR2	2.18284753873311	401.642494903295	0.00873852483578318	0.0815586734891514	0.0301337719186856	0.0090619760988329
SLC9A3R1	625.409879348567	29.1502205468399	0.011575949952237	0.0672251014822809	0.0208775002705731	0.0125235808693842
AANAT	0.321178022394458	386.351220124718	0.00739816125622662	0.0247165255047162	0.0279607030634097	0.0193881271592318
GAA	438.34959370368	53.4914063540858	0.0327169755205124	0.0223879686758187	0.0817117175595638	0.0133285767330363
ATP2A3	94.8446561577338	366.680071777893	0.0199064598456201	40.8638499981016	0.0918018462160584	0.0231970718416147
ALOX15	5.70203645803487	361.181055967277	2.88368886973399	0.028775842738399	0.184359163733305	0.0167111795433274
CLDN7	596.472481668057	1.60228098910697	0.00999105200404591	0.707521363251697	0.0104041943296372	0.0132883977300219
TP53	494.670307219966	0.98696689082196	0.0318999535184097	27.5518813023154	0.0356598884624217	0.0175682279783354
VAMP2	463.899285454323	2.60295879773407	0.0236680089679515	21.2540198542401	0.0487631574665216	0.0392758825773733
AURKB	472.622358732269	61.9121692719727	0.0200943968225541	0.11083752004587	0.0520207544918909	0.0109430095917475
PEMT	496.177866835022	38.6070772935985	0.0174071215000987	0.0272975742022038	0.0780148204587505	0.0232031706867946
SREBF1	430.858563333815	88.9579883437264	0.0139700486405027	0.0302137982022808	0.0346159097929237	0.0127380375721998
ALDOC	323.107634058082	182.20335090198	0.0137388943172224	0.0776593510578029	0.0371145465299673	0.141049319498162
SLC6A4	0.415184878763729	376.822912820814	0.0674436479459056	0.0166988696093118	0.0116554955841162	0.0086535891589702
NEUROD2	1.60871179659734	382.360574286344	0.0220785535904482	0.0202912340585037	0.0463887430039225	0.0145498227075387
NR1D1	273.114043265639	242.061091992329	0.00602530188102569	0.0436585408525816	0.0430462586013325	0.0189153105136367
HAP1	91.9702496559083	331.861062093328	0.216603756497793	0.0117833118196465	0.158701500459957	0.00915944964999407
JUP	705.614858794283	4.51307518523465	0.0211745610259294	0.0143452893953693	0.41414953402082	0.105475655754066
ACLY	548.65587313279	0.367657699625311	0.0408353366056024	0.0687475601546395	0.927987591099083	0.0875795892630866
STAT3	681.222111764779	1.70636664522429	0.0263588234345428	0.133882720339242	0.0559166278040438	0.0250316847206482
BRCA1	348.019660965095	0.911153394835842	0.0420946507160156	0.0405189271192731	0.0203065474321027	0.00290579103745495
SOST	20.7766627195199	436.574523047369	0.0174080327018517	0.0357427217389435	0.0642336529484922	0.0152909467194817
PYY	223.179289968028	281.351187567923	0.0102841770006072	0.0519966515186561	0.0431811451545357	0.0144338316609291
GFAP	0.701693337245438	413.229576929179	0.00876703379983776	0.0258390819765621	0.0474387432546204	0.0119089120055252
HOXB1	0.581987127987696	360.192694010996	0.00567538667705814	0.0265414347098373	0.0180308356294591	0.00960179535615177
HOXB2	185.060796183875	281.220815112142	0.0196492486263003	0.0626895571887765	0.0835616798229409	0.00936183100421484
HOXB4	250.697091905916	199.701003689446	0.0202721629606508	0.0394886604591439	0.0606165770386823	0.0139637522098669
HOXB7	137.661704750684	201.410663973959	0.0238139290696697	0.011146017315165	0.0763760708284046	0.0128930365640042
HOXB8	13.7671236987755	329.402824494936	0.00791980122664109	0.0256841436347712	0.0706520392552486	0.0311049166293364
GIP	0.268500987963566	338.924991453979	0.00800061079301824	0.015081651201222	0.0179494629416104	0.00794304186808966
DLX3	43.0309334302581	346.883590382363	0.00856992162863386	0.022177585403003	0.176314142209361	0.521553501314228
COL1A1	430.813431019978	130.11093682815	0.177524691789592	0.0254221234925449	73.7428047740497	0.0210461749948096
TRIM25	536.957771061527	7.23969447466155	0.0135745628706631	0.0383843269576635	0.0377207777671076	0.0192924311061996
CD79B	0.202245279396255	393.820127612748	0.00590306856976481	53.4341823813591	0.0259322829751723	0.0152238152419339
SCN4A	1.16811788276144	360.105411751879	0.0204502241841665	0.0246280338264281	0.0354000064010276	0.0124665616551131
APOH	0.217839673811113	231.236960747387	0.00494007944514697	0.0118862921572521	0.0381621584299668	0.0123592879263755
ACOX1	495.127684154172	1.01323178714612	0.030741730799114	0.0545947699190805	0.0211008084500369	0.0186571275955037
CYGB	207.797880911241	250.907723057525	0.205678039945762	0.0323591128136255	0.0917592728083822	0.0121354136537892
SFRS2	583.910549749781	0.968685798482123	0.0262866906063124	0.418714520031081	0.0339081835394731	0.0186269863779061
SOCS3	412.651127979335	54.5319329081943	0.159036534503345	0.0142868163102324	1.04540481852428	0.0258900836557482
NPTX1	12.2930409470481	417.023227705345	0.012364853672453	0.0259758575662462	0.0869610914919133	0.0248743007245803
ACTG1	801.709821024659	16.9723605902989	0.0292929912884111	0.105122652438741	0.0558434944084615	0.0248307454859768
STRA13	438.94396937527	11.8740175588918	0.0305926243749659	0.0525727126432344	0.0167980952876241	0.0251870372464012
FASN	438.145641809259	72.4093885755342	0.0159788553344694	0.0155849972500271	0.0763754750161897	0.0430164380111468
TYMS	472.74907035657	13.0678199548252	0.0164987242324686	0.0506479879102702	0.0299807861829374	0.00930006880371634
ADCYAP1	6.90586161486034	365.845544969118	0.0416057034636869	0.0370190105667802	0.302815209709745	0.0323582626479322
GNAL	356.420593708394	71.0063916896898	0.00594191233339667	0.958307294386805	0.016606209916073	0.00636825573220755
PMAIP1	455.396635139504	0.489862651705784	0.00417664651787484	0.71443020442322	0.0351592829766929	0.00957617895978334
SERPINB5	482.68562329774	12.6436027008331	0.0059882427159857	0.0103427563843951	36.7132764633354	0.578310433199012
NFATC1	225.722174870497	243.017075387388	0.0260638564022237	13.5164389586122	0.363097849790663	0.0323127181240479
LAMA1	1.24993255137338	361.963914265656	0.0202443370570129	0.0171839163196422	15.0275773442578	0.0110536699781755
MC2R	3.474839724164	235.439179626801	0.0128052979533198	0.00854932722881238	0.132656874520445	0.0165933635479889
DSC3	609.72148184231	6.34020176291267	0.0131838782383345	0.0126701254983446	30.917801624396	0.0587970801817811
IER3IP1	498.334011989823	1.0374592173504	0.0241838886629714	0.0412180686969305	0.127007858144131	0.0190777259301072
SMAD7	256.137463030991	178.247087397933	0.0124656179058792	0.039134612164309	0.0753230952468519	0.0230649003314341
TCF4	545.359249974324	6.96850389386077	0.0445929039734332	17.1191536446833	0.0654116897321543	0.00716456824169521
RAX	17.4318287243213	412.010116267701	0.0173294457848327	0.0473462652038199	0.0479057416915274	0.0220913018153891
BCL2	116.013178888058	284.382933423573	0.0282854934611781	31.1193494832652	0.0360787004587364	0.00889130892666047
CD226	2.69092794317876	305.038050406684	0.00801593002287976	35.6794765656647	0.0565113558960409	0.007311696418634
FBXO15	0.275212127394901	273.363766085268	0.00872773935993431	0.0406151075464825	0.0166174122014967	0.0041158484286135
MBP	265.186245196249	198.032400015019	0.0105532812566547	0.855998953607947	0.0213000261980435	0.0139475370682304
BSG	579.130001555828	32.5341667599952	0.0264452558982944	0.0212104520686087	0.205068477251114	0.0312708234397128
HCN2	153.838967332518	238.208512771158	0.0148041914789746	0.0393816246713412	0.0411245161284623	0.0191492042976646
PTBP1	684.078474861056	4.59126956085211	0.0205017786328265	0.0832276754948851	0.0611529410896597	0.025861940957135
CFD	280.778263636771	194.878968074062	0.0177453551832067	0.0879148368593335	0.012113755251097	0.0148881230474353
KISS1R	33.4245959341363	423.691385735163	0.0132056036851365	0.0350779194891588	0.0559622615202529	0.0184812890275884
GPX4	594.855375120647	1.77343550770681	0.0311416323172331	1.00026352855953	0.0306118491499113	0.0119885676914952
GADD45B	375.691503012248	130.143555345111	0.0181509904302113	0.0735697279131997	0.0290903198748248	0.0138067656397159
EBI3	0.396575241911679	358.200525655369	0.00903872513686705	24.2023823180186	0.0251239514259311	0.00808369581576646
ICAM1	457.177510079387	35.4010294100979	0.00897394281202371	23.329134385203	11.0933868946167	0.0132371756915709
SMARCA4	520.081020592173	0.365983162903335	0.026597759387063	0.0655442693393925	0.0288432016985779	0.016348334612077
LDLR	598.842001708098	2.73646898993837	0.0138748371416248	0.0110739220014741	7.22159277816599	1.30926122428329
CNN1	31.5316762394378	365.120072064947	0.0428203623128426	0.0193728041213102	0.40226083902801	0.0134635543601169
JUNB	614.76202076133	2.67717641280923	0.0176219005608618	0.0253515892053211	0.161016418926074	0.0271973485671882
CALR	760.78681829731	6.23400819495226	0.0252935274247841	0.0684300175462286	0.0953593273839376	0.0222127084016514
SLC5A5	0.672936195138122	400.088139386389	0.00879350868751778	0.0192676017930286	0.0350908177873459	0.0106882488176789
CCNE1	325.0561861282	89.3670379867408	0.00941007049056431	0.0209807099263187	0.0774584133680511	0.015062110687326
USF2	546.845766018131	15.6036059451869	0.0116068929013597	0.386317969408297	0.0228637480030829	0.0128220968491147
HAMP	0.47346397885499	505.692015814228	0.00839977912737455	0.0706316676855382	0.046284538105931	0.0114556316048542
CAPNS1	642.579858497596	8.00562163640623	0.01322992990772	0.0913652711158763	0.0317981236121604	0.017378249774288
MRPS12	417.239455261634	22.7408711354866	0.0260458834517713	0.0107782928747062	0.105898147773523	0.0145553027553985
CIC	278.335100124338	201.510632348729	0.0112323355674437	0.0276951226679207	0.0349888628786023	0.0173260400544688
BCL3	364.971954108546	191.64124310959	0.0190777732487586	0.345980637689455	0.0375352409073485	0.0173440656701908
RELB	321.424017657622	139.067729648051	0.00895422023720467	0.721024692916059	0.0305383697059122	0.0124227036849727
FOSB	521.633222133599	12.5671914907743	0.00868195931148454	0.0212810165094927	0.0336059902421309	0.0132420398940685
FOXA3	7.63381673750858	346.452556810917	0.0164956597477314	0.0339741620686958	0.0410765761977048	0.0163886054714296
HIF3A	2.42700112873919	395.837996066862	0.0181717056863777	0.0295252402862487	0.0305356073275395	0.0196222559892569
FCGRT	297.587290759394	186.402993147734	0.0294038303902731	0.579290395477014	0.0211114619444126	0.00633661930555621
ATF5	69.1988425058668	366.001554997916	0.0789441715176163	0.14698272892785	0.0699537486748153	0.015358876831766
NR1H2	477.98383065687	1.42503879630618	0.0129620055443332	0.244352290640439	0.03476321024266	0.01649448099553
TBXA2R	3.33266548455599	418.569312161232	0.0144254252334048	0.0666134046502357	0.0435191444095621	0.0123392563866973
SEMA6B	88.719243445267	364.925598868263	0.0295921040894658	0.0350854317253907	0.366963689959245	0.0262819546210829
TICAM1	243.072042843739	262.709959826113	0.00774942711091834	0.0561248044724304	0.0349605538702779	0.0277172632705316
INSR	450.819602403973	2.43254947889096	0.158504902870299	0.0172321224646559	0.191275602943233	0.017708142283514
FCER2	0.192939223252039	386.498618863609	0.00812278739827059	35.6864376721847	0.0199363805078689	0.0137664253847553
DNMT1	541.412580612595	0.517486097274674	0.015344005555214	4.7729875371366	0.0982343212199195	0.0237325996449208
DNASE2	517.639590119517	1.6360887961792	0.0208740858418892	0.0716013664964907	0.0372717505095353	0.0112180236587228
KLF1	15.4108331109665	428.14524008168	0.0149931660515266	0.0559658943978923	0.0480334992114954	0.0143049787368546
DNAJB1	599.710742346209	0.655950783608557	0.0148241304729491	0.0284601560615894	0.044935379465602	0.0472381067845357
INSL3	0.174079497921646	425.071936432036	0.00545569579879349	0.0972805025449444	0.0188317449933179	0.00932845956776975
JAK3	66.9456079700624	361.936579571354	0.0255726273060049	41.7053757141095	0.331440635710003	0.0215322904808636
JUND	531.299252317753	3.45806085494563	0.0178594635554256	0.0434873036675872	0.0443042544855205	0.018074947844828
COMP	131.899473048222	296.525766514992	0.0263325129942905	0.0210757751378969	0.197438150197572	0.0201832906832196
CEBPA	419.972983725249	5.06933166291987	0.0137378685425905	0.0215063111836469	0.0225791050448406	0.0147904506940336
AKT2	561.736420727896	3.75237158942752	0.0117165295492896	0.0656115324730004	0.0299283302281753	0.0206542878564323
TGFB1	491.611296385514	4.86509068331656	0.0148617574672303	0.342301623184667	2.74749489443656	0.031872637583882
SIX5	44.3985617996836	412.292640297326	0.0158849208907257	0.0432819224374118	0.0992314039086371	0.0273691786180212
BBC3	119.112326430382	371.523867084121	0.016162857455059	0.0461896811483464	0.0644190113429904	0.0179243172166839
RRAS	569.437414023048	15.7704072115263	0.0106252583234461	1.02610825173548	1.52644098856586	0.0186226822047641
TNNI3	3.8841460644457	356.360414428826	0.0168848254884106	0.0458540612465306	0.038107418858218	0.0165654631252582
IL11	14.1374532483735	467.063473218793	0.0105238476462421	0.0241089753355181	0.894713126065057	0.117993468771675
PEG3	0.117047254155422	365.347320223276	0.00531148801346977	14.6956867658639	0.0106244620453775	0.00551285843257097
OXT	31.0246031651186	424.526820554946	0.0154331307532549	0.0556508280031092	0.0698822759978699	0.0193491051770832
PRNP	628.574324374047	16.5667755491446	0.0141232160108723	0.0321009273882471	28.0727937967462	0.222776107446113
PLCB1	393.924462804991	33.3700159816924	2.32945465269975	0.0121417088894671	1.93950561611231	0.00960970611105836
PCSK2	0.180967819325043	362.596314422914	0.0119825105146862	0.011813185026286	0.0284680531425174	0.0100915413124334
HCK	186.615309436835	276.113538619828	0.0165941467234218	26.1013138026531	0.117170230501216	0.00729142509693425
DNMT3B	45.9700884544446	344.622749738431	0.0101985248312862	0.0163909383139849	3.67086742638815	0.0888566578592759
PLCG1	524.493475776927	1.46467278276075	0.0159583863295503	0.106100153904651	0.0406547334631186	0.0218408053060967
MYBL2	518.400289940853	4.30835550987418	0.00789099247284801	2.07170006571979	0.0306609317115397	0.01578668593203
MMP9	1.63577220893037	440.629917654894	0.012386950037828	59.3176544035277	44.6595376008271	0.0206574589259433
CD40	174.415891651459	188.980996747891	0.0100014577903189	25.0855554164035	0.0564982375620881	0.0144884971157643
CEBPB	506.990779229571	6.05451122235107	0.0103400075084376	0.0409435077137695	30.7485103305953	0.0369358312505009
PTPN1	514.830059731842	0.767449140839583	0.00959795518087242	1.21288734131624	0.0566727624344035	0.0527331705025311
TFAP2C	430.495526901872	0.671442011085083	0.0603978105612431	0.00820388744027309	12.7277065708906	0.805859590071199
GNAS	617.491090654636	12.397147524886	0.0196918552630045	0.0907698181699	0.0367739309540018	0.0150139782028779
ADRA1D	12.3889448184827	375.236800500828	0.00957631007228266	0.0203493949514149	0.135618362993122	0.0295141464069104
PCNA	519.6522538148	0.329749122495519	0.0198431869908949	0.118693792663424	0.0652500875440259	0.0152975505996548
PAK7	0.994049568105388	346.799345625229	0.73656606562301	0.0141117716009389	0.0596429835035942	0.00838769312243098
JAG1	571.432547973754	20.0854116817791	0.0120400037849031	0.012384105082883	31.8986955660994	0.0375946384925515
OVOL2	270.410840499091	163.909071380445	0.028803081841507	0.0138422419070358	0.0908071803076517	0.0161372406662987
THBD	464.137364343133	75.4262070709277	0.00754603623132893	0.0214414683353642	5.80474182738199	0.0643899761582126
E2F1	322.158340860064	158.161431713735	0.0132217127574262	0.0307458897624995	0.0336666664546547	0.0114752365043339
RBL1	408.318908745085	0.2407606888731	0.0137887216612884	1.33498563422633	0.0385290815289251	0.00875730685226987
MAFB	469.730881320936	12.8090125191238	0.00715943537863209	0.0231345806946713	0.0810352036754875	0.169855680125357
ADA	478.547529776877	45.4561746518113	0.00785950476230262	1.82096585176863	0.0232261393551401	0.00833328242689147
SDC4	580.017811093938	2.93471682764498	0.00723143184466648	0.0197048003760882	10.058152404416	0.299400241252
B4GALT5	589.842260251069	2.04053579292786	0.063544408796379	0.0201184536845361	0.0630264657300654	0.0134770014405966
CYP24A1	45.1517012210364	275.274277316726	0.00464308909298324	29.4456610384915	19.9288097151321	0.00461882474586742
BMP7	452.544969581783	5.65050551883733	0.169422644721558	0.0103260905522915	0.059570103117159	0.00975854427220998
GABPA	516.032119213443	1.9554786458196	0.011666871809402	4.83270267343229	0.0221534816438684	0.0166542163820154
IFNGR2	574.599423575776	2.00017526059196	0.0131811948188517	0.215648915503552	0.0973996781101953	0.0270395075877759
SIM2	266.337369561705	192.215659231179	0.00797318904355588	0.125323581415899	0.0132186815112451	0.00461069202563808
ETS2	550.774312460668	1.79007209725657	0.0142093186618475	0.0173189430000489	32.9712773821989	0.0769336458622814
FAM3B	19.8974492016703	336.568613237076	0.0115108061041661	40.761772931578	0.00800672977132123	0.00279477006298443
CRYAA	3.84724282377145	464.35449665301	0.0221988201411041	0.0519456710664732	0.0812766269426153	0.0157348725957931
APP	632.932103588479	6.02249745476225	0.0189064284845636	0.0239685186616074	33.1733828342549	0.0516814931888776
ADAMTS1	379.91281690392	59.9275849951924	0.998691622754112	0.00829807681740905	0.200835095881647	0.0230430002163819
CCT8	401.1155790709	14.5333013307385	0.00871234266980185	0.0494075149370308	0.0236316889451244	0.0111152936128345
HMGN1	11.7144549491513	478.687965811443	0.0166841150719868	0.11509519207525	0.041744218692669	0.014588816323264
TFF3	1.69672977799764	383.050459386841	0.130850783355471	0.0450815598109412	0.0326761988014404	0.00842737334781939
TFF2	5.11903132442361	349.145117441092	0.0110923009407887	0.0288373256233647	0.0543666956508631	0.0132159229980245
CBS	359.096528277226	77.1627240959108	0.0292406251060698	0.015550215229083	0.0412600970526513	0.0050745274946181
SLC19A1	212.552294375584	273.559532394048	0.0197647386007416	0.0329477926262285	0.0908027105756196	0.0224981979865774
USP18	328.357730541186	181.990972057678	0.00952502168561433	0.0230191805050849	0.12688889306373	0.0153992695420767
MIF	621.16322974146	15.6438317607161	0.0253751042796836	0.0297107443877453	0.155614756785604	0.0245914880686663
DRG1	482.238008008497	0.188725634695139	0.0399025303295801	0.234265620790652	0.184674512857825	0.0515554547460345
TIMP3	255.80515322624	298.92098834354	0.0211941911899124	0.746056956791016	25.534391929217	0.0218829773134523
HMOX1	317.509883895981	165.729671201385	0.0105817420759036	2.2472858718804	0.0313446394201698	0.0112082414695742
APOBEC3G	288.409223509395	154.222075491015	0.0087202838892347	35.1333319160735	0.186915919059269	0.00965282073961574
ADSL	494.104352784524	3.98709154796807	0.0216321299093066	0.0739268593583524	0.063647446191511	0.0130916076070874
SREBF2	546.030619031221	2.57167981034223	0.0113822474761732	0.0769604154899784	0.0295608549142359	0.0255080876698775
BIK	187.181027523162	214.002861022403	0.0319782545280224	0.0210490617658863	0.0642948524892225	0.0214976696820697
PPARA	426.812702276682	33.0610583557221	0.0111270203285924	0.0276223724736962	0.037442866145212	0.0121381668990389
MOV10L1	0.638375897287643	304.999561661793	0.00735395569783531	0.0213089279849132	0.04339127930228	0.00757376637450279
SLC25A1	515.023906415698	3.4868384273671	0.0185984016851213	0.0216501369151657	0.0761807239119922	0.0292571784244538
OSM	11.2980183994914	357.511447561247	0.019927205143301	0.0287114125464224	3.01211466975344	0.0415947331513674
PDGFB	245.616033335615	141.153303325523	0.124134982251095	0.0120662707889938	1.77531916022632	0.0718179923196027
CERK	512.765445777205	16.1420152840247	0.0344723547550612	3.70255273198304	0.0198726679017788	0.0109208996739974
MLC1	2.60497180569982	443.61773060683	0.0116388905855698	0.0394047726385134	0.0523676867396467	0.0109332816299342
GK	467.222745166534	12.4353846920759	0.0104776934401771	0.432107540960257	0.0316079976955395	0.0105498532870474
MAOA	416.813414398218	38.7423893809827	0.00928088489883063	0.0111636510141016	0.210577131320528	0.00815562960232203
AR	3.89252627084793	377.109806309455	0.014745558964923	0.123096569385055	0.0221795830249313	0.0095285381571317
EDA	3.20853649200847	322.837610414975	0.0106101450935238	0.0251228763431419	0.062644339249299	0.0143953718483838
PGK1	739.024836395468	57.1700623350208	0.0162954956430068	0.086651797060117	0.0656495278092524	0.039572899398921
RPL10	0.0737176575780331	416.56274326439	0.00457945828397535	0.0454975044439582	0.0146524284343852	0.00818056642710577
NR0B1	0.150817954091278	322.096155823124	0.00762366514430864	0.0173205915733151	0.0229246382976205	0.00908914400900574
DMD	36.2012371270907	271.177896598692	0.0241466761863332	0.103826599699822	0.0350827412190723	0.00929976815783468
ELK1	390.18047849453	118.055484811898	0.0144564623137014	0.0297105140921325	0.0829271104144789	0.0205297343439729
RPSA	0.0570382478028749	402.804901785138	0.00741044610110441	0.0536732020355381	0.00550965193163347	0.0102627405130108
ESX1	0.583991163094622	327.30056584463	0.00679778414767032	0.0170781974432851	0.0756743356552315	0.0144775886537877
TSC22D3	543.194288099548	8.24910785377241	0.0121123541650757	2.990623252183	0.0287421286877895	0.00923867966927254
ELF4	477.483965723798	0.64039740173375	0.019691885938818	0.0906071390128164	1.27829846084652	0.121453745900584
GPC3	9.20448368236034	383.217397092388	14.7330468910295	20.1488104571027	0.0233572076525045	0.00875757187942858
SOX3	171.823036440944	289.482828546691	0.0165194802168047	0.0499739400078554	0.0457180852884919	0.016274371990923
L1CAM	10.9635999219607	394.034186769964	0.0100524799619727	0.035719168754376	0.231913018074663	0.0516377510869461
IRAK1	462.679903504132	48.426257307961	0.0139463548742303	0.0260331796593734	0.0629867765353815	0.0269943051369769
G6PD	552.894434550135	3.39452900680227	0.0289969599798244	0.0264408413146355	0.0412407809357385	0.0165740273663082
ADRB3	0.0733427779614389	414.150812304003	0.00621409390272191	0.0175423124818494	0.0169815675932424	0.00714855674937696
WNT7B	224.793158359427	121.979824550385	0.081117418534284	0.00698369457752438	27.0386506647952	1.69872788959224
