# Supplementary material for: Preferential Activation of the Hedgehog Pathway by Epigenetic Modulations in HPV Negative HNSCC Identified with Meta-Pathway Analysis
Source: PLoS One. 2013 Nov 4;8(11):e78127. doi: 10.1371/journal.pone.0078127 (PMC3817178; doi:10.1371/journal.pone.0078127)
Supplement: Methods S1 — R code. ZIP archive containing R code used to for the analysis in this manuscript. The README file in the archive describes each of the files contained therein. To fully reproduce the results, the scripts should be run in the following order (1) Preprocessing.R, (2) RunMEGAPSReplicateThreshold.R, and (3) Postprocessing.R. Note that the CoGAPS analysis and associated gene set statistics are stochastic algorithms, so results may differ slightly from values reported here though qualitative results will remain unchanged. (ZIP) [file pone.0078127.s009.zip › CodeArchive_S1/GAPS/ExprsTRUE.MethFALSE/NormalTRUE.HPVPosTRUE.HPVNegTRUE/nP6.nIter50000000.SigE0.10/AResults0.1825405343.Diagnostics.txt]

Diagnostics for A created at Tue Jun 12 09:19:54 2012


number of genes: 892
number of samples: 69
number of patterns: 6
number of burn in steps: 1e+08

Initial chi^2: 6.1548e+06

Iter	Burn In	T	chi^2	number of atoms
0	1	2e-08	6.1548e+06	1
1000000	1	0.02	96507.7	986
2000000	1	0.04	70133	1044
3000000	1	0.06	61560	1031
4000000	1	0.08	57166.2	1039
5000000	1	0.1	50640.7	1080
6000000	1	0.12	46794.2	1102
7000000	1	0.14	45282.7	1078
8000000	1	0.16	42430.1	1079
9000000	1	0.18	41315.8	1081
10000000	1	0.2	40183.1	1096
11000000	1	0.22	39437	1094
12000000	1	0.24	38709.7	1115
13000000	1	0.26	38159.5	1096
14000000	1	0.28	38126.9	1103
15000000	1	0.3	37272.3	1128
16000000	1	0.32	37034.3	1126
17000000	1	0.34	36838.7	1148
18000000	1	0.36	36188	1176
19000000	1	0.38	36207.1	1163
20000000	1	0.4	34345.6	1212
21000000	1	0.42	32797.3	1203
22000000	1	0.44	32469.5	1224
23000000	1	0.46	32477.5	1236
24000000	1	0.48	32264.6	1239
25000000	1	0.5	30963.7	1292
26000000	1	0.52	30767.6	1325
27000000	1	0.54	30559	1316
28000000	1	0.56	30161.1	1301
29000000	1	0.58	29889.9	1370
30000000	1	0.6	29427.6	1393
31000000	1	0.62	29199.9	1430
32000000	1	0.64	28941.6	1411
33000000	1	0.66	28964.5	1419
34000000	1	0.68	28760.3	1416
35000000	1	0.7	28629.2	1438
36000000	1	0.72	28483.2	1463
37000000	1	0.74	28271.1	1462
38000000	1	0.76	28054.1	1485
39000000	1	0.78	28163.5	1480
40000000	1	0.8	27939.8	1494
41000000	1	0.82	27702.8	1476
42000000	1	0.84	27803.3	1496
43000000	1	0.86	27616.2	1514
44000000	1	0.88	27343.3	1533
45000000	1	0.9	27321.2	1541
46000000	1	0.92	27330.5	1565
47000000	1	0.94	27066.5	1581
48000000	1	0.96	26946.5	1572
49000000	1	0.98	26844	1580
50000000	1	1	26834.9	1611
51000000	1	1	26860.7	1592
52000000	1	1	26996.9	1630
53000000	1	1	26839.1	1606
54000000	1	1	26732.3	1603
55000000	1	1	26795.3	1604
56000000	1	1	26999.6	1616
57000000	1	1	26906.5	1604
58000000	1	1	26813.6	1609
59000000	1	1	26965.8	1601
60000000	1	1	27003.1	1579
61000000	1	1	26779.5	1586
62000000	1	1	26755	1560
63000000	1	1	26995.7	1607
64000000	1	1	26831.4	1621
65000000	1	1	26745.2	1629
66000000	1	1	26686	1629
67000000	1	1	26934.4	1592
68000000	1	1	26792.3	1616
69000000	1	1	26811.6	1604
70000000	1	1	26875.7	1586
71000000	1	1	26798.7	1576
72000000	1	1	27083.6	1561
73000000	1	1	26842.3	1612
74000000	1	1	26866	1592
75000000	1	1	26844	1576
76000000	1	1	27003.9	1586
77000000	1	1	26860.7	1603
78000000	1	1	26845	1592
79000000	1	1	26774.4	1598
80000000	1	1	26815.7	1613
81000000	1	1	26805.5	1593
82000000	1	1	26969.9	1631
83000000	1	1	26862	1605
84000000	1	1	26737.3	1593
85000000	1	1	26795.7	1594
86000000	1	1	26646.1	1619
87000000	1	1	26797.6	1605
88000000	1	1	26921.2	1571
89000000	1	1	26742.8	1581
90000000	1	1	26927	1620
91000000	1	1	26932.3	1577
92000000	1	1	26728.6	1597
93000000	1	1	26789.4	1625
94000000	1	1	26946.4	1620
95000000	1	1	26748.7	1625
96000000	1	1	26698	1631
97000000	1	1	26867.1	1597
98000000	1	1	26676.2	1630
99000000	1	1	26825.9	1628
100000000	0	1	26823.9	1618
101000000	0	1	26718.7	1621
102000000	0	1	26933.6	1577
103000000	0	1	26861.1	1606
104000000	0	1	26762.6	1626
105000000	0	1	26819.3	1618
106000000	0	1	26835.2	1622
107000000	0	1	26785	1600
108000000	0	1	26824.7	1590
109000000	0	1	26789.8	1615
110000000	0	1	26801.6	1623
111000000	0	1	26928.1	1579
112000000	0	1	26950.3	1569
113000000	0	1	26845.9	1597
114000000	0	1	26715.7	1609
115000000	0	1	26967.5	1621
116000000	0	1	26752.7	1589
117000000	0	1	26933.8	1581
118000000	0	1	26912.6	1607
119000000	0	1	26722.1	1637
120000000	0	1	26973.1	1582
121000000	0	1	26963.2	1611
122000000	0	1	26738.2	1585
123000000	0	1	26851	1625
124000000	0	1	26704.3	1586
125000000	0	1	26721.2	1630
126000000	0	1	26763.9	1610
127000000	0	1	26688.9	1607
128000000	0	1	26899.9	1611
129000000	0	1	26896.9	1607
130000000	0	1	26628.7	1641
131000000	0	1	26828.3	1605
132000000	0	1	26814.4	1636
133000000	0	1	26794.5	1626
134000000	0	1	26881	1599
135000000	0	1	26928	1576
136000000	0	1	26742.9	1597
137000000	0	1	26809.4	1651
138000000	0	1	26636.2	1637
139000000	0	1	26553.4	1649
140000000	0	1	26908.6	1603
141000000	0	1	26841.3	1625
142000000	0	1	26754.5	1594
143000000	0	1	26782.1	1606
144000000	0	1	26799.1	1615
145000000	0	1	26844	1639
146000000	0	1	26810.3	1633
147000000	0	1	26793.8	1628
148000000	0	1	26671.8	1625
149000000	0	1	26905.8	1602


Summary
<number of atoms> 1610.92 <chi^2>: 26812.258 ; chi^2 of mean: 24566.8144148413
