# Supplementary material for: Preferential Activation of the Hedgehog Pathway by Epigenetic Modulations in HPV Negative HNSCC Identified with Meta-Pathway Analysis
Source: PLoS One. 2013 Nov 4;8(11):e78127. doi: 10.1371/journal.pone.0078127 (PMC3817178; doi:10.1371/journal.pone.0078127)
Supplement: Methods S1 — R code. ZIP archive containing R code used to for the analysis in this manuscript. The README file in the archive describes each of the files contained therein. To fully reproduce the results, the scripts should be run in the following order (1) Preprocessing.R, (2) RunMEGAPSReplicateThreshold.R, and (3) Postprocessing.R. Note that the CoGAPS analysis and associated gene set statistics are stochastic algorithms, so results may differ slightly from values reported here though qualitative results will remain unchanged. (ZIP) [file pone.0078127.s009.zip › CodeArchive_S1/GAPS/ExprsTRUE.MethFALSE/NormalTRUE.HPVPosTRUE.HPVNegTRUE/nP6.nIter50000000.SigE0.10/Asd.0.1825405343.txt]

V1	V2	V3	V4	V5	V6
TP73	73.5101715707153	73.6818954614633	0.13445752061042	0.38701609847727	0.512866607384862	0.158561175562316
DFFB	79.2741776596069	79.4260900336568	0.188153783980811	2.22145617483415	0.679981379746616	0.141186939968843
AGTRAP	42.8900638301188	41.6367974545083	0.0842707840674806	0.245368750484158	2.84095091132281	0.323906100064646
MFN2	11.5643423678703	9.45704890226307	0.131373185749339	0.212038506189673	1.69781385999925	0.316319809638147
TNFRSF1B	89.8768412637449	86.3417607081503	0.184611719136081	7.63851542372467	2.22426953656493	0.175998766345237
PDPN	73.1794658030477	70.2409241276116	0.281955807657118	0.75155859403142	7.40782156791135	0.353417375462799
PADI3	69.3710940360544	69.7684361025745	0.21446053295005	0.193808499108888	0.49896136805819	0.104420380601122
EPHA8	14.5096067500183	15.5751925948525	0.133167699070121	0.396323894238632	0.65570462460967	0.237959916524651
LIN28	0.652368218282582	5.00348542658955	0.0501210987098004	0.276540449820586	0.212195354316021	0.135938052940568
SFN	84.1668878188005	80.2448099454333	0.15596850015903	0.239160792626237	8.41096311641154	2.78330088673829
OPRD1	27.0094893119443	27.7350632012873	0.153657266210445	0.789594856342494	0.747547398474826	0.20698391161088
LCK	10.0388829737944	12.4048323281731	0.118011476418354	5.62795297111021	0.582048176956065	0.185312188972987
EIF2C1	9.5155260389268	6.84283578471972	0.248677345218501	0.860892309202308	0.437632016262498	0.194017630919653
RLF	7.18587533469555	3.51639848824173	0.273642020677998	1.2168860089202	1.08883321966278	0.391691298259027
KCNQ4	55.5672048095554	55.9597086310235	0.19251892034476	0.496466781701584	0.793020227361101	0.230767463585857
CDKN2C	55.7985469363333	55.9034677444749	0.0688418969090336	0.995397473765153	0.237340367710331	0.112065909308419
SCP2	9.9546050599063	8.06170031652334	0.135297413166493	0.480233394581951	0.33969760887079	0.279511954920165
PCSK9	16.7997111668207	17.8750080883847	0.203712945412064	0.294255785392085	1.2290108982449	0.317897790792559
ROR1	76.6380207414693	76.0905871512133	0.132635977844991	3.75557307473629	0.620842377016941	0.143986338074206
IL12RB2	49.290422823624	44.8859494781044	0.0565567075176445	3.54263573848235	7.22840110048519	0.168506033844462
GADD45A	26.818228761125	26.287829509635	0.0756700256843702	0.273603563343666	0.639547875888808	0.219784141550706
CTH	53.7513711669589	53.4290413910187	0.195009092338115	0.484102724156861	2.07281903748879	0.250188866298822
ACADM	18.5726040429262	15.6369157037919	0.134170730235781	7.48337157916732	0.257831868994626	0.144732163192544
CYR61	71.4475575705128	65.4351917278231	0.224907141164899	0.254896179925187	11.5133611928644	0.270187037009802
PTBP2	6.96667218364849	3.23441107680726	0.139434703467099	2.35373670359022	0.405766370124783	0.143903742423621
CSF1	62.6458706287875	61.7491589894921	0.13818014206042	4.99517092973649	0.311971864635472	0.14515368759044
ATP1A1	10.8065645536616	6.15813704086514	0.290612885187842	0.392432440152705	2.10672906500897	0.369215136201079
IVL	21.0992831920735	21.7655149735709	0.0829155978035142	0.388832983328983	0.37895697856076	2.79272485736393
S100A9	26.4288638613849	27.7580061133997	0.0691866067677979	2.46274762995848	0.397411986609408	5.0550071568618
NPR1	10.6105202908822	11.7324871024187	0.154760051163197	0.456249200962913	0.388957399721537	0.137475587817888
IL6R	83.7023584645599	80.0383540494588	0.0998678444818682	8.48177596405944	0.587524258652997	0.522611086520208
FDPS	62.4450807857001	62.5539029535043	0.159806698988971	0.358097302233138	0.653859196299068	0.234214079385387
LMNA	28.6374257858159	27.5447227791938	0.198870139386434	0.152696507563616	3.23228453843518	0.75484127125112
FCER1G	48.5358792197159	38.8066715487701	0.176528336486321	6.83961169555484	9.29340834359648	0.0696511902700913
ATP1B1	29.1246942746414	28.1207398498652	0.0957433065910515	0.330512732708661	0.270095464398089	0.230764159706587
IKBKE	67.530351789531	63.7048248030171	0.112377402199895	9.4694235341881	0.380625656633269	0.145803907506393
G0S2	54.8613992431403	45.0126672924437	0.312922410671824	7.90454488700223	9.29975925842817	0.124173729538072
ATF3	74.243550123185	72.547892723096	0.182426290605539	0.125213865454898	5.2202151000421	0.215173050113817
MIXL1	14.680163437815	15.8671239679455	0.141313341413589	1.8902376130127	0.494966557890185	0.233561076842612
EXO1	60.2052450547923	60.092931450064	0.122472250438531	0.243627195063014	0.702515530102504	0.126302017977974
ENO1	54.9357815066516	53.9308242916707	0.233855209934587	0.524433218276612	1.11080815420797	0.358546873223573
MTHFR	28.3361164888326	27.1881393740794	0.116026348818836	3.588248910829	0.294048921564455	0.183850430798176
NPPB	11.0626315159926	12.3551822540969	0.117867319981338	0.275566223868709	0.826255817279223	0.164356888102037
CASP9	64.072130419541	63.9675589160198	0.112492103644124	1.36283062674481	0.27399839077741	0.134784020575023
ECE1	11.0401973533505	7.07892368402462	0.526110291767156	2.4525926433644	1.8588467766	0.260440983591261
WNT4	59.8031515736213	59.7874515724481	0.116688880765938	0.228474481588314	0.984584267446143	0.456800073701942
E2F2	61.687860191561	62.1121288366778	0.132016916106535	0.947985704311801	0.31947056092208	0.115969840320429
ID3	44.5252723707442	44.2079980761632	0.205379447851378	0.300300381859538	0.596390396754865	0.137020015602007
STMN1	11.3024258276415	9.9482763153369	0.230857034816522	0.412468970515356	0.311139198083087	0.136155652327489
NR0B2	5.09963601277475	6.92197795823564	0.104831224794552	0.339686523730917	0.399197471978357	0.113824390496491
COL9A2	57.81351465629	58.2063883533782	0.16801722820931	0.543610912515871	0.673691332991616	0.219704870130639
CLDN19	13.882108630945	15.0932081356569	0.166138625822818	0.355915271240572	0.569675937112458	0.156116443494467
PRDX1	43.6430019057555	43.012273194255	0.215376897455951	0.528493183294346	0.494674445578197	0.178315647578292
ORC1L	57.7540767162155	57.8516527305997	0.136871658698621	0.329195453974361	0.695517342291055	0.122927876954796
JUN	9.75853822560472	6.42450627065724	0.155331684302748	0.192871161337875	2.19203174642754	0.456979934627357
DIRAS3	38.7583299925759	39.0038233822828	0.14217307819666	0.268803355955071	2.82726388572053	0.275563532889317
TGFBR3	56.2004174007101	55.9435901719811	1.34173879498857	2.12466514870738	0.144730401079748	0.0769525559529919
GFI1	42.0499550341436	42.4429183936442	0.133848279428491	2.03523573731623	0.424714268764392	0.200510416495524
PSRC1	5.42852858526477	7.33277845839695	0.137195069981452	0.199891714690697	0.791088628193935	0.209709310774774
WARS2	7.01126908078952	5.15242070947081	0.110167599627325	0.35075681164972	0.494821218699242	0.176887335959949
NOTCH2	14.1813299452512	12.2816601044114	0.155902946161788	0.831384109835424	0.396453190950858	0.155599544332009
MCL1	11.9757984945173	8.78191076925007	0.19097097166049	1.74873309046168	0.735036458260244	0.333210558355336
CTSK	27.1638783397416	15.5917960709285	0.419574310533072	9.33693904041707	10.4650201089728	0.0951042303043409
S100A6	0.712398316098711	5.6897595543104	0.094122705547859	0.241724712734074	0.299115135139807	0.0974790004671501
ADAR	7.74645601930588	2.50524634065697	0.167818143271246	2.13438209612294	1.25391929119901	0.358421348603261
PYGO2	64.0831137257673	63.9804434425908	0.119735127415171	0.612382167779048	0.331280079433656	0.142920288096554
MUC1	68.2632784008516	68.4539910450114	0.138533979998823	0.370857146160684	0.364648057108248	0.112648844355382
NES	28.4219334736756	29.064721472848	0.192174775495627	0.440026718203891	1.18598800882299	0.195828184371137
CRABP2	57.8199524966364	57.3361543763368	0.0624972231625652	0.209922441788366	0.842913482078872	2.55168222137295
ETV3	7.26323012351191	3.52157295331503	0.13119453434059	0.397266510747661	0.846144582007529	0.4290270869795
PTGS2	73.7641111544963	69.7558207442473	0.182114915532919	0.229899648714575	9.14192136722172	3.54580277073132
MYOG	2.53686846407297	5.83368913627768	0.122862855038852	0.25726699747696	0.263938769199676	0.141702789361942
SLC30A1	77.2212671485197	77.2552700630307	0.18224740677759	0.261655586614195	1.52876682071351	0.254146452800839
PARP1	11.0041264982574	7.18110611478404	0.224873989792846	5.75039987317247	0.948778868793883	0.20811401772799
ACTA1	56.7619325102533	56.8441791339342	0.143020770650353	0.791095017102804	0.276235531462818	0.239149480509161
TOMM20	9.05586106929856	7.69032051486341	0.134923577811635	0.203097460695958	0.973519079690952	0.195198198622682
FH	20.1129590771566	19.2905990830978	0.110235425391312	0.321790304982807	0.413631593929453	0.130080281645507
ID2	20.2604176881796	16.9087446094279	0.215762062708911	7.56683084297066	0.645497239148398	0.159832725594746
KCNF1	10.6163168333125	12.1200628893383	0.14093085302781	0.577483480283385	0.466452440739704	0.142616129633626
LPIN1	85.2968921398519	83.3993064082829	0.140392967219876	5.83962094749625	0.35448150013728	0.172091413530041
MYCN	67.7154608665181	67.6512168172846	0.151225359531853	1.06628090225295	0.469338148907574	0.149501342663905
VSNL1	95.5340866688781	94.0033580018837	0.104104670158616	0.154509203349288	4.606357281233	0.669467094543161
FOSL2	16.5946603914536	14.173069259454	0.357754873895036	0.210063410454196	2.77418764955532	0.355025396759936
C2orf34	38.9747415232232	38.5751431236861	0.106221127671703	0.523683940396694	0.275519965990103	0.13545730814947
EPAS1	18.5361694737659	16.7925399146988	0.161095714347793	0.787436238523089	1.7650334779923	0.342782355961029
REL	17.4990663676594	3.65051495580679	0.231255535709425	7.10705215438399	11.9560836065613	0.392558159810638
CCT7	8.73709166034813	4.97194406006761	0.23945008311361	0.474218649268371	1.17983723580106	0.3639965752339
TCF7L1	55.4693069696384	55.4071294297926	0.248639021912252	0.300969314000309	1.60677294425746	0.196441406986074
RPIA	71.0625516571554	71.1506638532036	0.425805189033185	0.757397910632728	0.266656101077799	0.123030272203352
MAL	1.7207364606372	8.87303425603111	0.0491628231956512	6.53197451955955	0.142376886710247	0.186453017224057
SLC9A2	71.856726312608	67.7072901936157	2.66309793540773	6.29580401808819	0.574692814419515	0.0600773736146502
MERTK	29.8652358341515	27.2174591972314	0.564258807711108	7.99758747596503	0.697203122024351	0.0620015772622068
SLC20A1	8.3801339804598	4.1249367535497	0.202145910187799	1.34259072761128	2.1685225179128	0.352267035651752
DDX18	12.0922329241344	10.6138177755721	0.16165949986066	1.37485809473436	0.483015565796319	0.238420838517517
INHBB	77.8303334402624	77.7482868065053	0.228053171589477	0.360046588662723	1.45756701129036	0.211361692906569
GYPC	36.3251510552501	36.2932195813309	0.254453850676651	5.59536265776995	0.8099901465317	0.122403631697738
CCNT2	8.68375183077788	1.7343851956691	0.258787198398634	6.12326898530186	1.06805582449408	0.296116780040574
GAD1	20.0263565585741	20.5899888344832	0.100560512921153	0.212386732807438	0.547007272091118	0.238261262920589
ITGA6	21.7804377100847	18.5632136109232	0.13402684387758	0.271629634007556	7.99095622171029	0.714015900508278
HOXD9	56.4887829303151	56.7284633655878	0.183757775379415	0.340804161896039	0.798807630372721	0.186967848924275
HOXD4	25.898084889317	26.4941202502591	0.162332735144211	0.341053528124362	0.812904629414106	0.194976561723841
ITGAV	15.0461037978511	10.4294512909929	0.184639802266804	2.09509354910867	7.34162982304431	0.309209536362118
CASP8	28.6620815298079	25.4363325045159	0.0984224082099662	9.23273641109661	0.361766333514843	0.177021524061937
FN1	100.12365717281	95.6338776842494	0.250485233802648	2.64044619974813	8.30276412832796	0.151678932016398
IGFBP2	96.2598897795754	94.5158796314168	3.8631773706583	0.138849212997137	3.71686320561584	0.536597951563297
IL8RB	8.77069583824402	9.78615478430621	0.0464502409268108	0.571599614262227	0.199748046776658	0.152698985737914
CTDSP1	25.7029322895925	24.8386666159545	0.188874206343317	1.06973295188696	0.429661795123299	0.208865606409827
DES	54.1236877727094	54.6286679150023	0.18963472327458	0.418332026537191	0.652830446461726	0.363216440372228
INHA	1.93681701561136	4.77566974155561	0.110519550725205	0.203721262383406	0.293152251415152	0.0934104327431848
PTMA	52.5107831344724	52.6946694010591	0.146567323011564	0.352740589517879	0.521640726437875	0.179607587643174
ADAM17	10.4068940961161	3.17600611387757	0.184645499107694	0.371363860386972	8.93473554549445	0.96242062902627
ODC1	30.9494866008866	19.9791828435799	5.19264668615985	7.2976643166793	15.4002612964157	1.83684474947677
APOB	0.570495898870018	3.75185591202505	0.0611774130867959	0.14981131908567	0.244917957605611	0.0642032248248519
ADCY3	26.3969078464237	25.4623003196559	0.302377778160331	0.305766357660349	0.671719975763644	0.277041101743431
POMC	61.2712841308102	61.853692317858	0.193438378642405	0.586742382822116	0.803533006544851	0.182752058959409
DNMT3A	73.8495348532999	73.8125534703588	0.152184799336863	0.791493448694555	0.352849020625557	0.130595759775105
CEBPZ	50.2694679863542	50.4744269539766	0.114455506570706	0.255520771048506	0.651409547546768	0.209563814748868
CYP1B1	49.5576584705742	49.2923729988686	0.33455389832778	0.434024803293701	2.71413065292062	0.0637705775245522
SIX2	69.0753325559797	69.1726826133697	0.271186475689984	0.296974074949206	0.539466773091678	0.12546199770428
MTIF2	17.7428948274664	16.970541718869	0.176711960240023	0.456667850432869	0.431896987774895	0.161824020124396
CCT4	8.67055030759125	5.5561053176131	0.184852539908484	0.633760187283073	1.37882139709295	0.319951549033869
GFPT1	8.94591420213755	5.66901581087579	0.222763060795127	0.591998054197219	1.2446047642059	0.360348186698418
TGFA	96.3490260008864	89.7758436327288	0.0974954608094551	0.333352847026393	10.5717879053123	1.88542343370741
TACR1	1.77736925510254	4.79661337288549	0.0543540818820952	1.56083658270315	0.119195979477593	0.0698155902206949
CD8A	81.4591378080458	79.6432481454251	0.106221540719666	5.69298947723064	1.54804566638486	0.117870285420702
FABP1	0.479282924118238	3.38057101743067	0.0490005664067461	0.127567058383416	0.166929306366158	0.0698858826790146
ADRA2B	6.49269930838034	8.28923087225818	0.225530393936799	0.312161502682111	0.466059816799288	0.136663562360424
SCTR	3.48623265345237	6.23974332257364	0.0808034745247396	0.317891887994246	0.367607550424172	0.166778808876427
NR4A2	14.6608327980953	13.5030594680653	1.46638674075893	0.129704882526512	0.842142117843086	0.243101799119561
LRP2	0.73842977092432	3.89254373982501	0.0823355062558682	0.188470989517681	0.21560024492121	0.0652302397397007
SP3	8.32072205608397	4.61890478430822	0.214685816975562	2.41885385406517	0.419569654506836	0.208918348766574
ATF2	9.96062278747907	4.83209074083769	0.266451872354793	4.81216509125298	0.595253139556251	0.248682940638162
NFE2L2	15.4019981372993	13.2243328164428	0.632180097276527	0.454001433623264	0.32905399699769	0.184026912542227
PRKRA	13.1145926250711	11.8376023574279	0.189181825446737	0.353513827895005	0.799290912690213	0.200897762543528
NEUROD1	0.265222243162107	3.40319671630758	0.0953493676772417	0.132571286611366	0.174787341340814	0.054343488510993
STAT1	17.7599482175714	4.25557602347495	0.131149482433558	7.49622230347462	10.5680014801873	0.290762484570388
HSPD1	88.6732839595435	88.6160981585567	0.171251187300587	0.488180060285996	0.743145512396695	0.220663066721166
IDH1	20.3570304168323	19.1024097486608	0.223217591627443	0.415590008058703	0.382195094466541	0.149147422081304
IGFBP5	37.7552384544234	36.9468598189235	0.574108681725079	1.23498608893289	0.339447738051306	0.10524931213011
EPHA4	63.0119239199681	62.384386061311	2.60257337458835	0.42634833624136	1.31705375595424	0.145496135865001
PAX3	1.31179360218035	4.42675101088327	0.184979397005029	0.156540409501138	0.37525491129198	0.106475605719552
SCG2	2.26795781054277	4.8786851665315	0.194559280455102	0.190712674371309	1.35228079622525	0.0903612591987493
IRS1	84.2972273575831	79.7100786622187	0.215921431425538	0.859758535176337	8.39698530312945	0.560258978445958
ECEL1	45.2467067314927	45.5596949195156	0.172510761005152	0.389256843292624	0.711521827372726	0.185227386528091
GBX2	68.414552905376	68.6510330341318	0.124517239690133	0.324776889255786	0.742996717951243	0.33863074653473
HES6	61.6358279166147	61.8435484583627	0.138284693918779	0.486992369385057	0.991816620140383	0.29860762044421
PER2	30.6116097926177	30.1173528174037	0.206073127570792	0.286683318193748	0.445482056129581	0.201370617418672
HDAC4	60.2734419223073	60.5360373829722	0.152204036303976	0.378108597482499	0.576269825763146	0.208421267337335
VHL	9.30300469440767	4.58831670097662	0.25251819926808	6.51388184520268	0.487680349804878	0.154849451655584
PPARG	54.4405932407486	54.3774274232447	0.578628304562799	0.999983918433079	0.22009117610921	0.058780205692217
NR2C2	11.9516129582972	9.2501221937175	0.170620627075257	3.33779778757941	0.321496118502733	0.131966702345939
RARB	67.1645748885419	64.8952799447447	0.629992107594766	5.94463875969079	0.656409187007293	0.0675813332620254
TGFBR2	161.444813753757	143.900683596608	0.165752297522933	10.5162934794259	13.270028859327	0.369986961228175
MLH1	11.0535239936536	7.61294154302835	0.14911882290629	6.15970042928127	0.489837137746531	0.158167782238392
MYD88	30.3894389611865	28.7595563821804	0.164728974064337	5.91352730043531	0.348646517666096	0.236799281319761
CTNNB1	10.0075009000552	5.96114506133443	0.354761283023279	0.949300334073183	1.18350837915549	0.248931150294902
VIPR1	35.7713835166481	36.328810206714	0.195483612849123	0.658538333117037	0.410371344095375	0.219692548232942
TDGF1	18.6219757826307	18.840237793703	0.043707532676391	0.360314414628605	0.751166944295176	0.0717556561869364
DAG1	20.2760075388165	19.3348140138067	0.203374892543716	0.360972138282291	0.506949741249068	0.190015743546668
GNAI2	43.8383401641865	40.4497151349017	0.174482013858873	9.23384226707517	1.43458500574072	0.18479856299939
ALAS1	20.6249613772758	19.7034712759129	0.128134068982029	0.464284970236262	0.330631773192302	0.182077285036258
ADPRH	21.3609718859597	22.1079474237793	0.106996707143197	5.06161648474215	1.96227141184198	0.212712214879929
TRH	4.20098119470414	6.58797504562798	0.116929809122102	0.29338771959089	0.344311437915517	0.104923020910062
TF	2.57768413923148	5.6576505164013	0.0404688615517018	1.10047729361371	0.184394584085823	0.126699828298259
CLDN18	3.16044954391367	5.95969011006581	0.111296861430915	0.368648111759568	0.325593188545559	0.128751052802352
TRPC1	47.6465297455957	47.6702273533112	0.129528580596407	0.26352836020072	1.05200499552442	0.187923595965979
AGTR1	5.17485267992062	6.82445235777889	0.140200563643948	0.209556624601905	0.334581093369522	0.116530704173292
MME	13.9297272220373	16.604609222652	0.171021075248693	6.60878306257559	7.80207925910454	0.0828679170080045
IL12A	2.41060815836463	5.13083932906191	0.0958553696185578	0.255568907990862	0.251033075871359	0.0914694239921208
SKIL	22.0250175726317	8.77731114338847	0.211905214880306	10.0432497505263	11.4125145267713	0.303594662962242
HES1	16.6527560120427	15.1151706411125	0.160592106457311	0.280444609260232	1.23318313405969	0.224456657732653
RAF1	9.85029225469814	6.38006354623249	0.176720654745152	3.64331744358274	0.456964590222504	0.154652182482449
THRB	48.3011989772623	48.3715496641527	0.227572489505305	0.310939408731133	0.669995190813074	0.100350920301842
TOP2B	7.57498676211544	2.72674639410805	0.502668046449179	5.13930467778331	0.630825905842344	0.21325283236356
ACAA1	64.4577727171342	64.5814192315505	0.127904151974092	0.927980136473904	0.292341817366763	0.216615636234307
CCK	9.87028841711308	11.3451535823595	0.127704561542423	0.428183738702508	0.669916123743148	0.149524309170588
LTF	7.02371077644631	9.74124127637464	0.243922122143446	5.27924244457721	0.560014449927027	0.359757727696418
SMARCC1	10.9663054430462	5.65914082612567	0.30044211260444	7.25481907398045	0.441395182235905	0.134236747969716
CDC25A	47.628997421044	47.7219583252642	0.140602278582284	0.405842092296798	0.471446423277873	0.116279773385714
COL7A1	100.698858350817	93.1106573386931	0.163955448315883	0.278465675952858	12.1697772870195	0.502565917858616
GPX1	24.4372107522559	25.2822000174542	0.104086815059511	3.09218393008123	0.269721781897073	0.0971458908246132
RHOA	46.6566234130717	45.7134940948074	0.212404365586865	1.85391743002504	0.504166532787981	0.153839156795556
RASSF1	53.6855905727584	53.5445599839652	0.138608877085306	2.35468417084464	0.286698826639253	0.192239723984545
CISH	32.9693515587816	33.5778480334251	0.099824470182673	1.46572355945884	0.361967209796542	0.135684825028906
FOXP1	20.6468740808803	18.4203918574258	0.105402946862723	6.10275639265861	0.740013223905779	0.157290963269321
TOMM70A	5.64632548668126	2.18267520926274	0.199200798244852	0.315102557501978	1.03987596303311	0.34440991020847
CD47	21.9786244890436	17.2387880004944	0.0873442144568044	10.6576059937856	2.25517666700822	0.867654961974822
ITGB5	68.5378278545417	64.8144111996997	0.204141460438857	0.209188427301303	10.2653415472959	0.76267398059662
RBP1	87.3328180012374	83.8895483817449	0.196857497946108	0.234714984252308	6.96622901596275	0.167626421552762
PLOD2	9.44614365663441	5.78576224708985	0.210281623104297	0.334423968392339	6.06462797503968	0.160103437558983
SST	2.88745546572871	5.36546830829888	0.0766034293907224	0.322241146853638	0.302323363396494	0.173333940394846
BCL6	11.0152903960513	7.04898242870879	0.397630847710528	5.52212781201968	0.493125928664711	0.157451884192768
CLDN1	42.338886110722	40.7475219621377	0.218684744926972	0.517832566303867	2.15539719085911	0.126478956684358
TFRC	12.2124388728087	2.43609313466683	1.33062087791571	0.712861955065365	10.6939076035121	0.372918169027934
FGFR3	37.4292267068011	36.8397798922037	0.12124713525438	0.174958051126853	0.517219907704094	0.230682718125091
ADD1	26.1351344630928	25.2232240474726	0.141025080734398	0.831525229485934	0.436551458542663	0.241497458267729
MSX1	61.1113664831346	61.3349911675312	0.205835507034843	0.412871148314621	0.658514389612645	0.227762447285809
CPEB2	36.5461976740679	35.7341674044325	0.102525125352526	0.288833709333262	0.508164524821684	1.75466988762784
SLC34A2	39.9403951756225	37.717185660812	1.92497322335092	7.80654663852467	1.709256183674	0.169830621900337
KLF3	9.23220550850045	5.93248563332459	0.209570316026224	0.399724100557606	0.776632969455579	0.384398291312831
PDGFRA	55.2404897252861	54.8057354766344	0.211252882769451	1.38094607065833	0.69433366345972	0.0924043534003238
KIT	27.1732733498539	27.2638438393376	0.457896830444395	4.28236247608115	0.84756929481053	0.102928900478934
CCNG2	76.1002468732039	74.335126754778	0.133401252924098	5.70057986044763	0.456618775542615	0.315995484375544
ATOH1	17.0791575108978	17.838326327953	0.0826809914957017	0.597020464158876	0.915432892031399	0.479156785539092
COX7A2	7.0481671960633	5.35592471698587	0.118816212203889	0.274532386435402	0.431680562362513	0.156638623342242
NFKB1	9.63044326941098	2.83646111649245	0.124033664672688	6.42563127230801	1.73814022250847	0.515441605576038
FGF2	42.9612266658706	42.8666379037467	0.146855741552913	1.14824862839692	0.488338532774055	0.0717916531325908
CCRN4L	31.9434714693454	29.7306481331113	0.125450235450111	0.277115093217014	4.97479744315933	0.810043694583772
TLR2	91.7810716005897	73.7701991542135	0.0914560533942645	10.9138407715172	10.8808970488467	0.0851701388499967
ING2	49.3998180612895	49.248134524596	0.13385209586634	0.206972728793561	0.726919470615475	0.18146472887318
CRMP1	55.8333534382706	55.9216278566815	0.840398737225181	0.247108890267202	1.10760338806344	0.264359426748486
TLR10	1.19137583862666	5.18404561193578	0.0416448004990227	4.5907254926735	0.135827434867539	0.132291851564358
RFC1	11.6066975260702	4.43502850318878	0.161646862423565	9.30687234810435	0.951875540133209	0.177162472913682
UGDH	10.5982247412845	4.15296130053339	0.89904455205217	0.327107815248332	8.48554764972327	0.151930784643864
PPAT	10.2830660024176	9.07848309564019	0.18774227426259	0.288492854958788	0.444912286713833	0.321873163978945
PF4	17.0150330383948	17.0433767388332	0.0919994532678241	0.106687704529699	2.03931297439286	0.234110491667231
CXCL5	13.0020570894098	14.1161240276884	0.119216757849313	0.223986611061036	1.22534838581498	0.253924648921346
CXCL3	8.8709118418831	10.0894536148644	0.138274683081388	0.227850072637951	1.94131509337427	0.226649767921101
CXCL2	38.7966750691598	38.8368483885635	0.129631534018032	0.246651884762036	2.28999244527041	0.182547383710355
HPSE	45.2674854705081	45.01913223165	0.140885987918401	0.222939653951525	0.531587415907158	0.236860079596903
NKX6-1	18.1481465337162	18.9029310419401	0.115129918222505	0.397199750578792	0.646804242276054	0.204332746902035
ABCG2	1.80311049392153	4.39335913869228	0.0586838025317409	0.440101044220958	0.17345871287876	0.066484864225994
SNCA	35.6546773890593	36.0775652719712	1.88979794620832	0.956290219502321	1.05898417300359	0.228726462621372
EIF4E	42.6622337143972	42.591745476338	0.0569989669061911	0.219837066869038	1.1002791219508	0.42009261395833
ADH5	86.5907153513099	86.7650721900131	0.133888381291101	0.359999386040584	0.604336703127673	0.12635174522015
LEF1	78.9273967353932	76.0528010965929	2.79106175869949	6.3536003783982	0.949276900207531	0.121810040419184
CASP6	14.5911123686304	13.9350049154958	0.182638357378339	0.23608242130194	0.659383579039134	0.1348230205111
PITX2	47.2389584436435	47.646227003211	0.255976264354273	0.250800899646739	1.50642186172639	0.254104438878262
NEUROG2	5.41551031875044	7.06464619323877	0.101191035789365	0.360242188369717	0.316045669785449	0.150188795284916
CCNA2	10.2820398121973	7.82842669610566	0.124969566651114	1.43064624148754	0.629292221279238	0.14808970802848
CLGN	26.1566030930859	26.2873358243783	0.0738127854134474	0.198138009522492	0.213743850818678	0.0486066260485051
UCP1	1.06297936275156	3.98558233010282	0.0576101799841195	0.20424723121337	0.227600916087148	0.0579842016552029
PDGFC	36.0123061835705	35.1859013989298	0.138425296189648	1.52061604932934	5.17988511203891	0.164338468701919
HAND2	61.4995719616614	61.5556163615464	0.154436841476118	0.740013015465288	0.429815329063102	0.181129251966295
ACSL1	7.11510291644186	3.52398310055493	0.194989719903116	0.419676065370194	0.492514437318397	0.715837972847504
CCT5	14.1192202959984	4.27113751167015	0.320189195827484	0.800560762139396	12.6425810619867	1.32990041893565
SUB1	7.32114390191677	5.3356820089434	0.0848121953743969	1.59736676284274	0.871688565930693	0.688754350803168
SKP2	12.4152031640725	10.1359725550619	0.229850420247599	0.490271598400471	1.28610274457681	0.573608589761749
GHR	58.9644614984662	58.1032807248833	2.66674693221213	0.19067191629534	0.673440845526218	0.10464760805973
CCNB1	6.98066964895075	3.67609397380992	0.134768248692231	0.284321464374899	1.43134708739103	0.151381657347604
HMGCR	7.1194767017013	3.66747817807332	0.141508894955984	0.395463925869515	0.614684972178965	0.684120543486708
F2R	53.1319149228429	49.2726290167035	0.477931554678859	0.75054512375588	9.28475556014241	0.102405022503403
AGGF1	41.6737467630029	41.2569063110039	0.105500386301104	1.74837992548124	0.237928421675199	0.114513404584746
RASA1	14.2498178470885	9.27745055818731	0.116212192190445	9.14908914936574	0.445052421084714	0.208867693765627
APC	6.41047012838954	4.12475516134961	0.133905235378176	1.20055835195547	0.223170635357068	0.109201944088099
TCF7	20.6857128563189	21.4972929052319	0.116782233818762	5.33630727814075	0.872018260115813	0.286242865994669
EGR1	16.8042552950625	14.7729634871247	0.203130556277163	1.15416584634625	0.330370437710604	0.171702478800919
ADRB2	57.3841222513661	57.8365934018686	0.0689602206904475	0.719988595259465	0.825442237570441	0.356689812781686
ADRA1B	38.4733328855016	38.9539285346011	0.133938822745826	0.864362264158336	0.74917619475819	0.190354353526322
PTTG1	32.7652656730072	31.9387298259684	0.149944874620475	0.458641683838581	0.441140546949064	0.133461954112014
GABRG2	0.632231433962783	3.48303467119499	0.0928009248038108	0.117078970616338	0.17192480046463	0.0785580661012987
CCNG1	12.2588174632233	8.52832976024851	0.115024274200375	6.23334742891723	0.515777947101025	0.182685943089829
NPM1	12.9761692157467	13.41743159322	0.120588323921865	0.202334715298072	0.975616321572812	0.193207156073903
FGFR4	11.8859607628015	12.9988127383537	0.0975461742429028	0.417377872520539	0.545275885305918	0.17833119289437
SLC9A3	45.1255168930243	45.4468417328193	0.225377549828574	0.466444490448739	0.632309977894602	0.193222562886193
TERT	26.6617674039139	27.3870203939785	0.131983260641028	0.558051859113112	0.530677571459971	0.200120173281609
SLC6A3	4.4487148210587	6.9532876193928	0.117751773308916	0.288350490662357	0.349820540423356	0.130547230205078
DAP	14.1489132414582	12.1120430216918	0.195537577453286	0.815581417524207	1.51031944130221	0.323225677345146
HMGCS1	12.1616542272782	9.597833869604	0.149103135640307	0.315992141897798	0.47122191816982	4.22583463444003
IL6ST	10.5459185189877	6.04353770621496	0.148993675260595	6.20436017118024	1.26099776203109	0.247240866414743
FOXD1	52.981569334321	52.9732813505612	0.160977462784397	0.282260385227262	0.730574187114574	0.266829615106544
MEF2C	80.8660329712549	78.6573035652357	1.04512268952165	6.83001040776503	0.941027291801261	0.285497070992378
PCSK1	4.67328510928094	6.15092903534077	0.133547766458551	0.131332308381568	1.14221996204412	0.155805918041012
LOX	83.0861708626563	80.347011125976	0.217547880841134	0.233733218287737	6.76896860441123	0.167167991984058
IRF1	13.433633907938	8.36820997677484	0.105243743840868	8.89168324578371	0.578715934279339	0.124055637296143
PPP2CA	10.006424297199	6.54547196268311	0.109144893488025	1.7616123052273	0.634985316468202	0.250016159086583
HBEGF	91.2620777070429	89.7480204814918	0.253220174241127	0.181633320925754	5.9780670626472	1.31263210895692
TAF7	8.40060752752516	5.65550062747232	0.134012621861008	4.25509282216679	0.449136710525617	0.177704735857174
HTR4	1.1095232363842	4.34724906922966	0.0615715525618461	0.18555951878046	0.201994796920774	0.0858779737345963
CSNK1A1	8.16265752882164	3.38800375769696	0.138638766376659	0.355500367083441	2.99463010930475	0.860151404786514
PDGFRB	44.8326576803875	43.7533509024783	0.510689049202222	0.441157366325308	3.83323133474524	0.122016136689864
CD74	116.572253427476	113.359373427262	0.243053128820572	8.77012126753796	0.981352103172779	0.107770259167495
SPARC	66.7788828899095	60.3973751640086	0.630497108128751	0.893247344733341	15.9235955414534	0.146106029640764
HAND1	3.06456116998162	5.78744378698029	0.0628639000566339	0.181674657407638	0.448916361140207	0.157863308714333
DUSP1	12.8171564762504	9.45384974560265	0.167940818048387	1.01676136770417	0.590724661539326	0.251770247755986
NKX2-5	27.6230016264254	28.1679142727191	0.226795350575748	0.398266812654015	0.764638125483957	0.224001183373344
DRD1	1.09286273664656	4.40686647090464	0.0583045724005377	0.255360065073246	0.342253092121418	0.147494931249628
GRM6	5.33429707560572	7.15885030756315	0.109152822213831	0.363393135393782	0.438318390095248	0.165010562580542
IRF4	66.2171160753467	64.57249638848	1.22093474780021	6.07095159850915	1.72972456454029	0.193533138576446
FOXC1	56.7575824436831	56.7470669509022	0.17258117718278	0.365044190123985	0.620940246314613	0.214835233158447
NQO2	10.2450768948212	8.36878358822253	0.184795775124217	0.301020773640541	0.638013988192807	0.285867436055919
EDN1	56.024792371807	55.770029799334	0.166792660716532	0.178240001762496	1.87815242082718	0.555436846956116
ID4	54.8163674400256	54.909776905148	0.154445477966266	0.303894767547987	0.258276754389975	0.105857617083035
E2F3	52.3617963070874	52.0580330657599	0.197143080381622	0.255406135048561	1.1690577936541	0.150066148208547
MOG	0.786466053106173	4.34480625459795	0.0602104228126546	0.203444375921709	0.18581535312987	0.0722863045598894
C6orf134	82.8035781243671	83.0860032902326	0.183475840793122	0.345564663904843	0.492454645260281	0.167986651678173
LTA	1.64547561623631	6.86603532639497	0.0762742540909684	4.77271349615304	0.319190184397023	0.122416709575619
TNF	19.4713616713893	20.2198737288253	0.0588771056139436	7.66080352484151	0.724654343404235	0.317376723637693
HSPA1A	14.2499673114681	11.8189563607338	0.250058343637038	0.458565453391863	0.484721584691131	0.1946270892786
CYP21A2	2.01006037960005	5.21203271643646	0.0869514951371118	0.224173720191803	0.302012137753564	0.127243325231215
PSMB9	27.8314626109446	25.4822635520649	0.064949514043835	6.65680861482436	1.01920353767055	0.21800213150663
HSD17B8	52.4636403531343	52.5691093658164	0.164862525772578	0.390022623730081	0.517024439606255	0.204877996339768
CDKN1A	31.7787818116859	28.9980472074365	0.144631184262345	0.17450930370259	5.80478163179712	0.483305506506308
PIM1	96.3725973707819	96.2710266412401	0.0949394338398019	0.916778187315385	0.500447124332298	0.266879479846097
SRF	23.0123199504567	21.5627457973926	0.272146118737027	0.650624415665845	0.508211931387174	0.239626113857022
PNRC1	103.442266489749	97.9994770041697	0.171512477960236	10.335312039076	0.564445852940732	0.231506976375191
POU3F2	57.7931383873943	58.1024749749979	0.163238368335687	0.489381650058887	0.841604743290621	0.249038522531269
PRDM1	55.4049410182605	55.0426680081797	0.0879701064684957	0.769315569847263	0.297111286431718	0.327916733646183
MARCKS	34.2626249981977	33.6116938410175	0.203393323331541	0.482940914516969	0.742068278421912	0.175838048174275
HSF2	51.0473553195699	50.8780494211821	0.144059953894957	0.4906624597051	0.378584253656375	0.111289037328253
HEY2	41.1014353207871	41.4044337321304	0.772408895742571	0.317313091019253	0.680135598196333	0.127003954326148
MYB	44.5976749080484	42.7293592290741	2.10243878135065	4.60936979166511	0.198366093584196	0.0680622000034185
TNFAIP3	30.6630768693497	14.9297501707189	0.151980687155078	11.9762911145817	14.8623232628395	0.636607637206536
ULBP1	0.960627962597616	7.22142109507313	2.65045215925689	0.112322271033606	6.10116197454554	0.12788767485528
ESR1	27.7937296888373	28.3029635830082	0.0912600922447349	1.24448692763173	0.382186295344437	0.168058686460129
ACAT2	54.528289988931	54.3403700386975	0.0614875888426052	0.262024073132733	0.313834019151644	0.335733397062667
IGF2R	13.785645680565	10.5913983600466	0.208446254595503	0.308414448691776	5.96272245960649	0.402749942439029
TBP	24.2176706673009	23.1943380687743	0.128201831536703	0.744050898833894	0.768229358022841	0.190969536496257
SERPINB9	104.58382216945	96.4455635807796	0.0997135509380836	7.51134264692117	6.99952446035625	0.14790531003783
TFAP2A	23.2570856396586	18.012393747687	0.125034943292384	0.224850506174672	12.4245962084483	1.28534678815209
ATXN1	22.2625448375091	21.3668398427166	0.23233198291487	0.644515204799977	0.952153949538597	0.251867714815807
DEK	7.23751797881789	1.59754837080385	0.310343080375797	3.29822041254609	0.602097649492767	0.243644902497281
HIST1H1T	6.09650282766644	7.38070302064046	0.572831961144117	0.144788904780696	1.66116502039518	0.141363730549589
HIST1H2AM	45.7610494286486	45.6059337048791	0.084033907967155	0.751573896774385	0.422373623462839	0.0793973028459097
GABBR1	16.4851156867711	15.0366668919239	0.218375109645096	0.791196236287879	0.54222914879051	0.177239289801239
FLOT1	10.4093766588893	8.35708494931528	0.12566242595141	0.587681898383022	0.730474125423328	0.183029082879418
HLA-B	24.0565897960046	21.4962662116619	0.255834334232903	4.45046466225319	0.720021339752941	0.263478142948496
BAT1	61.1323440084132	60.8365421099327	0.152442540740125	0.678836544966402	0.36633787786704	0.152809664406914
COL11A2	13.2440354231786	14.4950494660868	0.101102053718405	0.394362796162952	0.373081183595538	0.144217000258124
TAPBP	12.4244297387528	7.64943692844884	0.155777638254844	5.65232337520903	0.641013934121385	0.282368423867053
KCNK5	17.1384209311659	17.9738816191513	0.104312213021597	0.695716343800651	0.359539484838909	0.12023989504937
PLA2G7	14.7791301056334	16.2634925275846	0.527803773705937	5.47439823144706	6.04443997607964	0.150015073080586
PKHD1	1.03604908189064	4.0879202155453	0.0870735658686722	0.222391917393204	0.192026252261971	0.0692735563674761
ELOVL5	19.9379620407278	13.2339224430477	0.317836938292692	12.115276530077	1.78449260612996	0.250395006196423
EPHA7	3.19632262257975	5.06241940451409	1.53362656738391	0.158414739380701	0.344045099669616	0.0602907657364003
OSTM1	16.4545775485958	15.292056825984	0.100297787948586	0.549104429503811	1.00531485256914	0.375922966119534
SESN1	41.5227358707391	39.7298064106183	0.0832658918691138	3.7505216477255	0.16579103755248	0.0685864391505364
CTGF	25.7706664125588	23.060215134792	0.307754299367723	0.448479066242359	7.36495313769182	0.099445271042148
MAP3K5	7.24596016515415	3.71615336608885	0.224001757025709	2.76891161303174	0.664772950726398	0.141661779633601
IFNGR1	24.2557303011076	9.47982904316672	0.12873114469057	10.9652910761031	12.4941545346521	0.347043376548642
PERP	32.7093006757665	30.8302911657665	0.230108795469784	0.211172815409202	3.63708239062542	1.41675556778798
PLAGL1	70.5437514855376	70.1102101265914	0.124371738134365	2.51314685510787	0.237144416280923	0.127668235130682
SOD2	18.8545121058097	12.3487745661126	0.197616507479196	1.67637591617575	11.160634695204	0.2543534955314
TCP1	20.3021373024427	18.550312857852	0.189420828856575	0.739225292628778	1.11730750779651	0.291599865258717
T	10.8736922694905	12.187498821117	0.139357418281288	0.519436801914263	0.615649452079157	0.181101328708827
SP4	34.4792199037327	32.9290455524699	0.206211519711759	5.64587998247513	0.378605670457437	0.153450842325032
NPY	11.8362259953013	13.0564572088331	0.140851854185465	0.422505082825026	1.08598295464171	0.151251592111913
ADCYAP1R1	1.77805993394462	5.5197863498666	0.0962380509820347	0.483982337958689	0.211989723190356	0.11582643008111
EGFR	24.493695037266	19.7327389778489	0.139735923811512	0.162948064744236	12.1393897637554	0.663394734557081
ELN	81.1373239473166	81.277159492528	0.223307209667011	0.370135465536931	0.471597892928843	0.222400315740449
HSPB1	54.4007641495339	53.4338261846099	0.200854414914501	0.433547314439031	1.03195527713457	0.371290556189964
ZP3	13.9922214563942	15.1647763077945	0.20144658133114	0.207134261567079	2.16013924644255	0.197225934389032
TAC1	1.05526142160423	3.44264624631891	0.0809309120460901	0.112970648572565	0.202556511991901	0.0912337192332768
EPO	24.8239293507415	25.5384926428088	0.181771313949528	0.473269793922745	0.490027296418784	0.21302788849251
SERPINE1	88.1711415449007	84.9143402859917	0.145718704317423	0.46236381401684	8.20708755609098	1.11276075960774
PRKAR2B	57.6751584239563	55.9202818924991	0.592639134162522	4.84337828706296	0.708113549377864	0.0787075544809194
CAV1	127.055393119494	121.532301252386	0.195346847124355	1.14722095889501	10.4971333996275	4.01631383684896
PTPRZ1	103.342225957462	99.0669091195053	4.21084510901299	0.143036908810953	7.38655665302102	3.29401429206978
SND1	17.4393223228729	15.7693438986543	0.228103740660703	1.28828262700906	0.83870732089308	0.365461941543107
LEP	5.29675138088183	6.79387438400597	0.0967884567458	0.170216167874738	0.550416346365051	0.201479313375357
CASP2	24.4435508901913	23.0802284403373	0.228565280170046	3.59948626300016	0.374475781937021	0.157516971060978
NOS3	72.3360844955624	72.6256440598885	0.225398399633235	0.529823043438762	0.806272217691284	0.204434106604999
INSIG1	24.2356648982274	23.3956126384699	0.141861682170579	0.962662137490082	0.314408081155282	0.385237195353225
EN2	73.834265667197	74.192419201872	0.213818039286248	0.49912565239206	0.675942998558629	0.271984044301309
ACTB	104.513771643791	104.434971330174	0.523694364652182	0.941704659933913	0.78698008559991	0.0991597564568085
EIF2AK1	8.71288442465957	4.89836227755031	0.267595784642498	1.30648778209891	0.868264464319591	0.304143273266961
TWIST1	59.2588672409999	59.2085565107171	0.203613169237932	0.254499139271775	2.11959036928903	0.263117161542627
CYCS	71.132642734147	71.2828767201021	0.173378542835319	0.432231318207353	0.393349215734414	0.173307600234781
HOXA1	61.7276896008041	61.475948202257	0.144015883869995	0.224909580355307	1.9008367949416	0.441830158813905
HOXA5	53.9423958980285	53.7540246409838	0.17213603607939	0.262917099837871	3.66429515057209	0.384666800825805
HOXA11	1.70966646781297	4.28400637686329	0.0775117155517058	0.185255064835131	0.204279103300159	0.0987544314246227
SFRP4	15.7837164306114	16.1424337497691	2.06334114081837	1.80367491170071	5.25191499958226	0.106192568475894
GLI3	63.6719644479857	61.1370732288673	0.096018441244044	0.219608355137537	6.92793615245926	0.592566543134207
PGAM2	18.096231912067	18.8883857914085	0.130406967417412	0.436304645641009	0.357669871493374	0.165450495954486
CAMK2B	5.73690085015134	7.47137848788155	0.103646747224912	0.393211505003063	0.30481060468015	0.126819582259047
IGFBP3	39.3889173158609	34.0304505957794	0.230889602019131	0.306774683631415	12.4286085910551	0.344796315398343
GRB10	76.5588644810828	76.0078268595268	0.228330773166606	0.210210229765773	2.61662583650944	0.151635918490704
CYP51A1	69.5547798244989	68.9436019747225	0.0937014033328103	0.210631792076277	1.25856996030165	2.25101405050813
CDK6	57.1654168895804	52.3988703511728	0.157784487377235	1.3969794742821	11.0888590841318	2.25136013674878
CALCR	0.582461896179069	3.76909430756865	0.0642957610725128	0.147240231478837	0.215965794872643	0.101606172561837
TFPI2	1.85733664098165	6.19190085666195	0.0736973788989863	0.213093079648143	5.10219920212701	0.215783061023218
DLX5	54.3293122062468	52.3595964153687	1.60384501457807	0.145698982692735	5.29504506800268	0.43520161853729
ACHE	22.476807462553	22.9709143313296	0.136434153718769	2.46513605820635	0.296627110822854	0.132187424539108
AKR1B1	22.1816307368634	21.0873615789332	0.309970203108316	1.28481393236777	0.919480182568492	0.187913506426697
EZH2	9.59296021933394	2.79333208257928	0.507159192073615	7.47833622848113	0.301874249161321	0.175527364795145
CDK5	11.6050646925578	10.2996383960591	0.425321971223633	0.325661291822077	0.63811589172364	0.249550842012715
MYOM2	4.24488835445385	6.20503937866208	0.121247251103926	0.328780580680732	0.269315575704411	0.119599100054045
MSRA	50.3148571910003	50.2081518696278	0.108134412912377	1.7974312161572	0.254493082757935	0.135600638372246
GATA4	8.43423812456773	9.88222529258292	0.128125133580375	0.284647496839586	0.626889367184334	0.221041481724254
FDFT1	17.7801536975575	15.9247219743645	0.247168311769025	1.75817972492888	0.331258389982516	0.229696708825362
LPL	23.4386275408944	24.0574422144809	0.413217803767016	0.543357266039591	0.948955259156177	0.140504802318574
TNFRSF10C	6.77610137636286	8.03684933521216	0.0986904610342205	0.598778099961138	0.697687281090226	0.111551746553829
WRN	6.3603060837223	3.48203843868771	0.710044364009211	0.794558974276054	0.539780246080212	0.211771899124521
IKBKB	25.7486788066411	23.8030602689548	0.180695160118348	4.38815334239525	0.282945434759889	0.125607350773607
LYN	26.4190279714394	24.2526000306482	0.167661755691175	6.66835798718873	1.35925162610124	0.0894830115779712
E2F5	58.2408852447904	56.8406381103503	0.450102329044374	4.91010069524152	0.562714726573756	0.167444146284385
NOV	55.7867869867698	55.9770762990207	0.113252524352693	0.386512266192842	0.577327182707972	0.129195118673965
LY6E	47.9804827306111	42.9127212693386	0.142566804614838	0.261206927449511	11.2262068136149	0.345354663739505
CYC1	10.9616546289312	8.53838027563495	0.251214775651238	0.318465727054585	0.691248542618686	0.243080248584076
TNFRSF10B	10.0117681468664	6.09075365572238	0.178521878897693	0.277372922456376	5.28066553345188	0.546922333629039
PBK	5.31485488464021	3.09932316472376	1.20644656505031	0.253769096304583	0.318005770919772	0.0940338585934034
DUSP4	51.6135545291228	51.5643732547378	0.111477144481107	0.449729494593736	1.3567929639922	0.211561675676529
PLAT	69.9911367375971	67.1671241794035	0.345449161345094	0.202323833804222	7.75742513297604	0.204498414650799
CEBPD	17.2093443571489	15.3680580677417	0.244510152121908	0.259676145266328	1.9035726886657	0.247944312393806
SNAI2	74.9088874110734	71.3191266282118	0.26196650085674	0.281445364203516	9.28004171448099	0.361553934238537
OPRK1	3.31035875385816	5.47721037958569	0.100150641077831	0.234606118638366	0.699581146944994	0.105020830623233
MOS	16.1106253671637	16.5551969641062	0.0956705897170173	0.331912849375151	0.358502473761467	0.182013159966224
PENK	6.12783009098942	7.91295859297522	0.0870742205929231	0.385590243883356	0.402762666078979	0.172542673179471
ASPH	13.4830887206703	8.83955819278947	0.222140485012505	0.315208328753141	7.01663521773457	0.307747935918452
GGH	9.57625424625012	6.80035875434591	0.214165432279532	0.170117476718481	5.18183503727542	0.411811815998044
CYP7B1	23.0396527834474	20.8713699775639	0.144051217870087	5.46650952504796	0.398381187645847	0.0753529265613556
CRH	1.04183998139619	3.76583464514965	0.0492139332695018	0.122843280923228	0.402526899841209	0.0986049544334432
COPS5	5.58562237319471	3.12084460367847	0.167596417030297	0.303978092070027	0.697204544216587	0.316792292004258
IL7	54.1786210962593	53.0962862068001	0.091635198618727	4.39221848528271	1.06473569452014	0.173084606613301
CALB1	3.65574464465419	6.12418635737544	3.04393558717541	0.756291014201515	1.26628279739869	3.43781068678031
TP53INP1	13.1619981768987	9.85870342868318	0.518259401236798	5.95762410431406	1.37183590812664	0.294753495323985
STK3	7.45117921908618	2.28504459579418	0.640697434875996	0.380894200338846	5.75429798710495	0.35661514556698
COX6C	6.90243315952591	2.07677622819328	0.988994177285272	0.296268006395491	1.37614816553266	0.406418580140804
ABRA	2.22710525575124	4.81048859153406	0.0916804918971607	0.360743394299044	0.17586730894707	0.0737882347515891
ANGPT1	18.911731406418	19.2739912457926	0.152720568540042	0.192146979601039	0.425536227968781	0.154126169326974
TRPS1	8.69692600576407	5.72388133901013	0.491397204522549	0.275209058817374	1.03950597861586	0.19331816218984
TNFRSF11B	44.7092059736633	44.5102874644313	0.43816626573403	0.767526979456105	1.15873302103946	0.109050842351979
ZHX1	27.5301314198104	26.9230054036114	0.112478196416952	0.479494552811473	0.480456514707426	0.190329773962729
FBXO32	7.95747506981722	4.22911015903995	0.239433674832418	0.366001436374337	3.97673708544438	0.0955180143846289
NDRG1	43.4899403530212	38.9418303081981	0.175999767475317	0.395500155964256	13.5209638559731	0.951266803087321
PTK2	10.3655208248819	3.25615933198584	0.259914494938329	0.978437730654221	8.51680055629708	0.319185362958211
DMRT1	2.42958425121639	4.99170680255393	0.0988159348387013	0.283272511018191	0.26160729379625	0.102338151667197
MTAP	68.7634208077745	68.4196120982238	0.0926054117396853	2.03058307282287	0.315158630020767	0.122669520903967
GALT	64.9222861429295	62.4868959493028	0.121191093600586	6.62660452187033	0.26146808541442	0.167056169081065
NTRK2	59.545067399581	59.1893102323461	2.93134864210548	0.561892564483133	0.402532017950884	0.149828847537801
GSN	12.2668991637135	9.99859554296732	0.678975072901294	0.61453148001908	0.399757660645501	0.17309204466276
FPGS	33.476688116634	33.0014510041157	0.150034848863914	0.543622714450611	0.561509139244514	0.280271007514627
DNM1	57.8686626915538	57.6957738093854	0.232799576046162	0.215140432562214	0.749298703200685	0.108625346042504
ABL1	12.0139836411788	10.1449979020306	0.201049301158513	0.390037952464057	1.57464410454787	0.270871434749987
GFI1B	5.13953844431328	7.54447344294522	0.10661211834268	0.404036176236246	0.454598306723196	0.165054993422925
DBH	6.74700647817283	8.37992540871294	0.107852543227225	0.281266394146777	0.429352087724793	0.158171683685911
GRIN1	59.5599157508846	59.5646324234667	0.169330513639598	0.189759159633485	0.950306534382931	0.391509016445128
IFNB1	0.799891698871182	2.96986161383184	0.0516590318403666	0.145696961832107	0.099625196867434	0.0565597291210157
CDKN2A	57.6545971625578	57.4955605023888	0.118692471081299	0.389782142084637	0.432389644798674	0.0910410501783075
CDKN2B	49.485457775037	49.0247682952827	0.0869712868835207	0.503683492273578	0.372237840686514	0.29768677806046
B4GALT1	36.704451726786	36.9316333840546	0.0657480109661523	0.319780654594814	0.695532637704578	0.149686813073107
CNTFR	14.5692064719674	15.5199927686843	0.155642590089161	0.464746499457094	0.532492909841884	0.165247222290454
YBX1	44.4836939062872	44.4189228832728	0.101285592378456	0.214453931473651	1.33574547482721	0.634270955045437
ALDH1A1	19.8249757837867	20.5783143949334	2.65423066240267	4.93097423154017	0.222853770207171	0.0598417126071328
NFIL3	19.3624926509841	17.7865050255618	0.178272839537544	0.205238174480785	4.81415428949778	0.260891840506171
ROR2	51.5937933215145	51.2211379505146	0.986099952260817	0.304911678215304	2.45166082272389	0.135411555968937
FANCC	23.413085296661	22.7847624913603	0.106490586239295	0.186197465601003	0.515647006172296	0.169695944001613
ABCA1	11.0407283987243	3.87151471923834	0.131317837232208	0.673677504848401	9.12199102039837	0.171826237723152
KLF4	9.33995193056019	7.13498362840081	0.141408649937819	0.16371442450719	0.282425161301068	0.405094060949301
AMBP	1.1068946160174	4.87157592550382	0.0953508298291673	0.228727185001409	0.222085377852032	0.094654864283699
TNC	131.088142927856	119.566315742803	0.336511692689029	7.6459665182184	11.3567379733621	0.555017780252511
NR5A1	7.42387393362022	8.89017521652277	0.176917526597685	0.29117852126377	0.437892525774404	0.155024164171543
HSPA5	13.1228199467897	9.72265910820767	0.235118876942336	0.62284698068663	2.44265507562484	0.455789695619998
PTGES	74.4933370759318	74.3721325367793	0.0840902185262509	1.82401610656259	0.482747765054022	0.521657896848594
TTF1	10.9220976885824	10.2729245220204	0.0821338357987403	0.402801518115513	0.244395218714486	0.117445631858491
LHX3	74.1055760262622	74.34931200721	0.185678759401052	0.691796000724443	0.823469560042705	0.257395169659808
EDF1	26.8980152936886	25.8816493023163	0.144274736710319	1.01174877595233	0.500782954204296	0.228231646805142
ABCA2	71.5841757275278	71.413705171611	0.119595351304627	1.28507879506129	0.319787685701432	0.0966875200700586
PFKFB3	8.19435645218773	4.59120731498849	0.289801825855463	1.14790820632948	1.75420215731741	0.377256936558483
GATA3	26.4478521440712	26.0333404183915	0.130220504347365	6.80670683959177	0.834024812179229	0.147264170176877
VIM	51.6958158543038	45.4969837954289	0.201830968335998	13.0109133803155	3.08181677049766	0.171338407408747
PTF1A	84.3081192609735	84.4672244834523	0.187420150684199	0.535918518365194	0.695947803218045	0.240198076281393
CREM	51.9239467046766	51.8918598904797	0.189507642260964	0.416404843777065	0.954474590306623	0.100390863417521
RET	23.8000758678111	24.326382093584	0.16365284679785	0.466808615769155	0.443528369468108	0.14683494387208
ALOX5	69.70111662161	67.7390521606423	0.192622861543413	6.21379087341031	0.932702294493337	0.0969501366463861
NCOA4	14.4552144074328	10.9254144878321	0.156739523861813	6.46773939737376	0.420015686916179	0.180449561791487
DKK1	63.9041309355222	61.1833082612791	2.8421910542002	2.62714476129932	6.57518103398395	0.106361848261237
TFAM	11.1583911220251	9.54202020091667	0.666923010446203	1.41969948186343	0.429631220999882	0.117749116579132
SIRT1	8.80571166873492	5.44285954071686	0.315536531617268	5.14716588841027	0.305093860674411	0.150881361169347
PLAU	106.712036414631	102.596824130369	0.202822352414199	0.663184403691433	8.44014792369445	0.752966389082842
SNCG	68.9286600273365	69.1359116181363	0.125118555872682	0.741545290592609	0.297395581761071	0.113148958642452
PAPSS2	80.325719732052	78.2385497226463	0.198941123785316	5.58261424590907	0.740873957405827	0.0899965420514055
PTEN	82.8567244525582	80.075990162895	0.192743776883349	6.50124564104472	0.395511815575224	0.194616424508388
FAS	28.7378452990859	26.6202364408803	0.0606665910855268	6.81254123827901	0.571989561585309	0.193484373836553
HHEX	24.6863226383245	24.7202450890263	0.149090803812525	4.12439060902641	0.598831885065536	0.165195351540159
SCD	13.0947801010224	9.34211987900808	0.247992496762211	0.198928284392344	4.7307203676461	2.67831804595569
PAX2	3.16195856656421	6.12707542500236	0.132116885100543	0.468362470846287	0.344092497311862	0.125961990190292
NFKB2	45.5754685045263	41.3105300545942	0.116507448768168	9.35767847527343	0.396688530578888	0.185787449207637
MXI1	68.2589753627557	68.1811971380649	0.225289443747104	0.291057982809643	0.411892609485006	0.17924470743197
PDCD4	16.7267916529152	14.4592301273153	0.223007176681064	5.60798395139055	0.196150915170624	0.141258404199946
CASP7	31.749652559013	31.1728356136117	0.149024472498221	0.5094440042246	0.616860077207703	0.158199850678079
ADRB1	42.3622676504781	42.8340141796229	0.176830810918541	0.555728084395629	0.603178396910012	0.233311451867693
SLC18A2	59.9832048962988	60.0569357693801	0.338291372069113	0.912533888925831	0.496691589606425	0.1245089726589
EMX2	38.5348992758097	38.7671853006841	0.135276376274221	0.399473404855484	0.595652534961219	0.149348255389371
UTF1	69.8644410508549	70.0418731497626	0.194086592020932	0.50172525228947	0.508591234865995	0.192287747105113
CYP2E1	18.2398856231516	18.8451548932968	0.0530217967071674	4.77086398814441	0.202629672818645	0.108066274943496
ITGB1	12.3210070197146	5.09194157451169	0.221211154983381	0.785768836896045	9.63755118596405	0.362745770985383
NRP1	38.5848508153432	38.0735186079482	0.34513447211669	0.343341395827406	1.08028155044786	0.0793996207925939
CXCL12	24.9297442350233	25.1658408441673	0.7796843322563	5.37767511037075	0.573005697008116	0.19348659837168
EGR2	73.8823172241296	73.6449396752611	0.286774024408167	2.16451742156236	0.322782147422752	0.0997029496256597
NEUROG3	12.0696876802403	13.1731313958638	0.18238297862533	0.351103211168215	0.593607887077669	0.168915521371942
PSAP	27.3456195588697	25.9173106764543	0.254110770996881	2.24788589623902	0.595487514553738	0.212017147363298
NDST2	42.7200921545182	39.3512155905458	0.168365251368844	8.54532024565677	0.289447119370791	0.141361903160923
PPP1R3C	6.32216318631367	8.5954859356637	0.0615819886794535	2.57864417842624	0.220349655865087	0.211121031734914
RBP4	20.5359916045318	20.8220872799543	2.96891042883957	0.287864870733103	0.819708421962044	0.143898446759281
GOT1	13.0194490525506	11.1913292218661	0.189910133041379	0.420295667441406	0.400791762955027	0.164630302214219
CYP17A1	5.60880603554149	7.29430846323628	0.107771285632922	0.23366159441933	0.369649990664815	0.145639266578435
GPAM	56.5793422253867	56.4418815025697	0.267817696645583	0.471285873865003	0.270457386124592	0.121844390185994
PRDX3	6.13506957093926	2.25047248875054	0.304484570311686	2.12948171868282	0.833866733701818	0.195497954326647
TALDO1	17.248746122797	15.5714999310855	0.196059918173592	0.609381077071129	0.315103174011913	0.215795714373288
ILK	8.02778093383433	4.1438756055191	0.138492797938944	2.2451296942744	0.966779955426246	0.338781020092877
WEE1	8.32277144872823	5.41266547434056	0.141364507454954	1.26101584968469	0.303686891962321	0.137891952808391
ARNTL	10.9831686207683	2.50139558652409	0.154202877777531	4.74442554719852	5.92988870456769	1.40111478406365
MYOD1	43.4430563085575	43.5972969258495	0.131391431168954	0.320056517088513	0.427067411365614	0.172889027336447
LDHA	56.5501430595033	55.6468772245598	0.23747751986027	0.612071154465183	1.43573110105688	0.451656912262335
SLC6A5	1.189083827222	4.40051687992461	0.0602887908885622	0.192074798040507	0.188278583709595	0.0840587528563431
HIPK3	7.60147271564578	3.46739581236298	0.272034403418269	1.83262717097339	0.824790195081108	0.571847265504258
CAT	10.5865635523697	5.86439874107162	0.181829618229652	6.24619405764423	0.380792203896601	0.141758543082264
CD44	27.7801604272533	23.8669209032192	0.200107329671277	0.451468429921966	6.69880536962998	0.72094324670321
MAPK8IP1	75.288831275374	75.2720298706839	0.255353186287621	0.375356572342387	1.53235866890734	0.223596032847284
DDB2	17.4692486982316	16.1715830405746	0.181740168014015	0.645805096801524	0.299181387805249	0.176613650757087
FADS2	22.1232107465227	17.1052525350256	4.33350526351426	9.95947069749243	1.31853137913346	0.118726731068371
SCGB2A1	1.21786139627504	4.60761168318332	0.0967352424238857	0.206903992148893	0.300612660999971	0.0754450631343635
COX8A	44.2315563736337	43.4648665791859	0.199095561603556	0.535420708218401	0.361511936889929	0.280551599129991
TM7SF2	55.1179553778565	55.3656089763303	0.368774968470155	0.537377235650649	0.267308116097374	0.130740897280656
POLA2	9.51023240401358	7.79472948701023	0.284700756713373	0.864682155453843	0.330882150914235	0.119268150213321
AIP	64.8934480511293	61.2540652659916	0.150355935936773	7.02703087322665	0.381680645002112	0.113874671641889
GSTP1	25.0246905678007	23.0657128568912	0.270795355543225	0.36776220583531	1.70910893087745	0.389844962504216
TCIRG1	53.5939940913381	49.4557855150246	0.171518672079741	10.7256210246344	0.427337837070927	0.197795675431577
LRP5	25.541700879978	24.8381504947111	0.34052561590401	0.202678523080557	0.703341130040495	0.227284377941562
CCND1	67.7274182622487	67.5545067377179	0.278340344685565	0.269685458174153	2.14969892105335	0.353586793088348
INPPL1	44.0129817774477	43.6017087442036	0.170379242265867	0.905899542572405	0.335088720868599	0.208201769249432
ACAT1	13.6554762965822	12.8059392925182	0.191947803916287	0.656478232307127	0.250623904660553	0.146412410828872
FDX1	65.85812700043	65.9913086422202	0.10962108691226	0.523208072941951	0.287953314019231	0.122232435966937
NCAM1	6.52679615627937	8.25432553135224	0.575501134636993	0.672377319288419	0.540852765541106	0.203527602064151
ZBTB16	23.9225736029642	24.6341103673253	0.156196134135592	1.54429098446244	0.269398018304302	0.109901814237309
HMBS	40.3718143331834	39.8700799216917	0.136706359971087	0.691604432631259	0.405944426456856	0.36331758940307
NRGN	49.9881259934274	50.3634950262268	0.182105389746613	0.687566863294847	0.695313389899443	0.2251689215453
FLI1	70.9712284412675	68.8144232598204	0.315411329113297	5.92990597660843	0.958399368114871	0.15845892848996
BARX2	84.7288109936964	84.9845391619727	0.0932804391462043	0.506154502045093	0.32925985410388	0.688243796585621
ST14	10.6309867258649	8.19005980344074	0.171944813529915	0.245704718150372	0.715414150203074	0.409123031264181
HRAS	64.9697881836449	64.7888007536826	0.118044573016447	0.28245174114636	0.870900888093892	0.397898173020968
IRF7	57.1019776572425	57.333843623854	0.0842497479648567	1.56933405200518	0.393816980863716	0.230525678605557
LRDD	57.8712279156847	58.118385358559	0.114325715176676	0.901132789654411	0.469705645104945	0.177706366605505
CTSD	27.176861763142	25.7941286293719	0.181543629640063	0.9348948919587	0.713934104320909	0.204852638320482
IGF2	89.6331695465393	89.7585212365753	0.25677063178862	0.23269589233446	0.796010843305053	0.130564907317157
TH	22.6588348793528	23.3751695647797	0.150150091126298	0.411617421940172	0.740077332298107	0.291535551833899
CDKN1C	49.501601030341	49.6643010191601	0.132920028718856	0.374700483321937	0.499508152479486	0.187012926705377
APBB1	32.1612091404218	32.675336390141	0.191520690395319	1.92849455901322	0.327714490249208	0.132188271007481
RRAS2	64.0444843972703	64.129349637603	0.174068290172171	0.506433207096979	0.478170384542159	0.229689429179281
CALCA	0.988776508550031	5.76051220687864	0.0654060018586061	0.336687071348576	0.237287768486069	0.0762685512410413
KCNJ11	4.66961666361399	6.46302176129584	0.184308660382572	0.273040506258503	0.258363305657084	0.0910183066685493
BDNF	7.36120853322849	8.36972953450045	0.42395709404058	0.157523926471039	0.534726094133203	0.134065648551608
WT1	14.7228682774936	15.7210702103371	0.125387090312857	0.363751997438894	0.461000749100795	0.171120460841518
TRAF6	14.4220028847367	12.8520712688588	0.179000813843919	1.34458933575313	0.293520852059973	0.146333823643032
CUGBP1	8.0703679724178	4.19381696197717	0.245023512173016	1.44051973129532	1.04675463598859	0.337312343820115
SSRP1	8.14237115884409	4.93490619030779	0.470882917907338	0.485286252833544	0.894507524530791	0.316426444442601
PRG2	24.5518198442136	25.1985751323461	0.167394826266269	0.501946489834982	0.67792496783077	0.225442888547976
RCOR2	33.7551444781527	34.2400135804034	0.295582326943888	0.344834803175584	0.973845611242613	0.262679037575444
SF1	29.3792880217697	28.2127283945253	0.233206390676683	1.90037920359848	0.40851200143199	0.160766416213963
SYVN1	61.4890172206827	57.8059785954518	0.21505069197267	10.3165265642911	0.648670890260247	0.296174787550282
RELA	23.5174822771148	22.4870506557845	0.14255692852698	0.835986973325128	0.771683365237847	0.300873068478052
FOSL1	62.8818841190006	59.3749134806554	0.1511903287199	0.400812217485491	10.0412425757036	3.16088087820617
CPT1A	8.29688876601381	5.39277708008874	1.36908774647449	0.421871760623382	0.705141539897153	0.271094978917213
FGF19	61.1365906086867	61.4879062278797	0.253672597032458	0.385126758300152	1.0138497786482	0.189975356436544
FGF4	76.8397440141618	77.1018633677916	0.201031412418361	0.799458221125083	0.594914338290147	0.180445937836066
FGF3	13.7445579184435	14.6581445897742	0.120557767947804	0.434148803813083	0.386524561730904	0.186305859264072
PHOX2A	53.6899591579518	53.8590642372418	0.116837468829894	0.494945491726213	0.407798761957151	0.178787656346907
UCP2	81.6702003649003	79.1609111916053	1.04339325861933	7.65959828399479	0.678077471992714	0.133777298644885
PAK1	7.07642290275222	3.34712331246166	0.736080535735416	0.36737814859266	1.01847704639455	0.39638511325602
PDGFD	40.7624224880946	39.3982939664586	2.20761926418656	4.01416718661572	0.657270727042599	0.0944902181546223
BACE1	83.3975028223221	82.8202718136089	0.374790991119394	0.220545645631371	2.83174948973827	0.560627543402911
H2AFX	31.7426989624036	31.0356658288518	0.213775428026248	0.743305207953629	0.374983887160054	0.158755800430894
THY1	81.9717901528951	73.6354780553622	3.72561936538294	6.85511939224807	8.31523994241753	0.110397168598556
HSPA8	51.258651605936	50.0357968836224	0.209992492231146	1.79729514947393	0.575863208912966	0.31211365747686
SCN3B	22.9395162496353	23.467692217344	0.198825648375872	0.376206103977779	0.554583763255689	0.249651451046976
ZNF202	45.5326459759863	45.6618528448101	0.22185696257006	0.637182272630436	0.434042451491113	0.218641024103803
ETS1	111.841580404611	94.4335960962728	0.140498841903247	9.60414395995895	14.0209958751834	0.363485086042825
B3GAT1	6.52609517603674	8.19648904766045	0.109654518445117	0.457621622420905	0.405321228280149	0.147539966325705
CCND2	41.6631310532736	37.8580189752804	4.44191941065464	6.65212653782762	1.98097434634802	0.0716674142847028
PTPN6	94.4915983962625	91.7111770828999	0.172264582211807	7.18638089588928	0.442335158824044	0.167426640398804
CDKN1B	8.63125654434841	4.00795969722262	0.628517143751255	5.6435232976781	0.467246378406619	0.140504097386782
PTPRO	1.45372216373398	3.93488000813041	0.0662119332343239	1.22426115440296	0.220731771205328	0.0808878617439951
AQP5	69.4085421088758	69.7159476197607	0.177767690368875	0.370011781442803	0.911151617177789	0.232202724442971
SMARCD1	18.8107964439224	17.4446806549918	0.205567683727356	1.06906649763555	0.493344003172015	0.230435080840037
KRT18	24.1568855089823	23.4105729591976	0.336289090204656	0.264019097959552	0.714592406751725	0.0814294909761151
IGFBP6	78.7772721788213	77.4547846196691	0.14804797286306	0.206028209937652	5.37497118594689	3.41407545222951
SP1	12.0442935590513	8.94493510948909	0.20843590622105	3.89270489323281	0.301187730067536	0.18512069682681
TARBP2	54.416251550893	54.4309513033861	0.22745471911749	0.343533782702606	0.677396759260261	0.22336688789556
HOXC8	72.2471830431291	72.0003222017124	0.208086314735351	0.279648546798861	2.2278950354883	0.267707283492795
CDK2	7.37707886441583	3.77196546566049	0.136937549770918	0.668205717331388	1.46525959340402	0.259549937726364
ERBB3	7.35608464310472	3.65195698031629	3.11819109492793	0.154718554085699	0.405793306398514	0.192211204801289
NAB2	63.7689072049247	63.8382508814688	0.253712739716956	0.405050675885959	0.587481344495725	0.158891363444114
CAND1	7.22714353563491	3.24075299574103	0.334929893449797	0.71151923182837	1.10106127958091	0.231922984089991
MDM2	9.36813391574741	5.98935521624289	0.196071251173518	3.2836048494221	0.410662504378815	0.159407399497004
CCT2	7.35775465050396	1.94523519691379	0.395513490224712	0.677190896304177	3.80599798431751	0.599603149717509
MYF6	1.85181398498738	4.95038756444724	0.0994716477067549	0.205875026277153	0.255247331261137	0.160464295510891
APAF1	57.0423593944814	55.3193493084045	0.14890218065143	4.57180641795429	0.490366761448324	0.0991635588477368
NR1H4	0.435896081345884	2.91779069436882	0.0510860631255742	0.1380805151574	0.133425241291924	0.0738781034342178
ATP2A2	13.1099641786407	10.1682758106977	0.316140727290963	0.329045287755579	2.36610560411071	0.383231846498587
CABP1	24.6710897877462	25.2527457191839	0.153195429801196	0.27540789444228	0.640296046265714	0.135629379572734
M6PR	14.3720792823648	10.9629392976317	0.257609426225263	4.3328348382168	0.656951316292335	0.16689435633991
GRIN2B	2.77651003779383	5.01612472086635	0.0928758878548795	0.525293610819011	0.233083413005762	0.109803484523459
SOX5	15.5271759539541	16.1883441830682	2.39017827176799	6.0179894127022	0.278314334784132	0.0696924024297183
KRAS	7.87895546435032	5.70264615726768	0.207912668427171	1.00058684192866	0.3744761008379	0.136912179179834
VDR	89.9202172403264	82.9470004245451	0.0904920131567588	0.319958851193297	11.3050353441895	1.14735932663696
RARG	18.1390525547506	17.0655586399064	0.14459553440105	0.216332478901331	0.386812253062956	0.40916922268118
ITGA5	95.4880173099509	90.5837478905092	0.15274190376829	2.70963789709131	8.31710303000766	0.200808460314585
DDIT3	69.9056864748514	69.2942264138149	2.38994923941262	0.225569698662307	1.20313719979465	0.195594619370431
CDK4	12.2168087346393	9.63275652569637	0.694381337101545	0.487902081956149	1.3820819422216	0.219218023199138
KITLG	5.63045411201083	2.82966332836138	1.89222458740332	0.561594106858124	0.428900445685971	0.159239211175602
NR2C1	6.13619518556246	2.89040343479588	0.568054140340997	2.4976620120907	0.5999815168572	0.268865637938831
CRY1	14.2798105257872	13.2720029476674	0.212217639231679	0.129101339969228	2.63644489383283	0.614804876186343
CMKLR1	29.4537995338376	29.5124944784895	0.209919745417148	4.61402310018959	1.5899627313159	0.133300200329875
HRK	66.5347070400321	66.691801119615	0.198480955251267	0.822876068366099	0.448855290413519	0.189218422963439
NOS1	14.1241959066993	15.3428530130611	0.487048585262576	0.141636060135151	5.04420452901704	0.178998144370018
DIABLO	6.32479906471927	1.85258902184939	0.432007946730679	0.458557620214116	1.66438122142706	0.372478554167343
SCARB1	54.2291927398998	53.9966211760168	0.108721211175618	2.82132191243726	0.38639541939259	0.162081178090387
BRCA2	8.3535701595552	7.30137551251082	0.183330687103065	0.669859927365799	0.239359005510352	0.0703271066720652
CCNA1	3.2807159007934	6.83225534054761	0.200721679844998	0.16183509306514	4.76037111754231	0.333454596292814
RB1	12.3315458065208	4.0759068981355	0.228888607464489	10.1250115333863	1.64661389054386	0.466537964463897
KLF5	40.8603532824868	39.9245309007623	0.386018003078441	0.313313446873121	0.962195461456408	0.315240036438286
GAS6	27.0273439818146	26.1129263667359	0.16808308945737	0.281656280247	1.89365800105179	1.05491350202038
LATS2	71.0549160806969	71.0097381907422	0.135183627885714	0.307301317659469	0.779553436004694	0.242601562019024
CDX2	19.6693496676946	20.6199066796652	0.18714506194874	0.465890313987758	0.730925690669421	0.197306426109918
FLT1	18.466962622834	17.5828563100923	0.887839054195413	0.396981598360111	0.574079765575442	0.110459573812918
SLC7A1	14.6541287144026	12.942150601698	0.139989379821803	0.239234639943008	1.26756185700577	1.23183607780875
TPT1	8.60711214832402	5.36611095428672	0.196511430426669	2.86071760529151	0.334375036294198	0.237038691820274
ATP7B	4.64204141254838	6.74174955168197	0.14592139980646	0.249352669570911	0.61960065823552	0.138383534641798
EDNRB	72.9601686700814	69.549056737574	0.410714959524356	6.81402592285064	1.65810138884563	0.165375524325201
POU4F1	73.5949210564337	73.8080955440066	0.244593693621318	1.35854717337297	0.384498041192911	0.146008600660944
IRS2	54.7937238486091	54.8280968132618	0.315001401948326	0.437691697134677	0.618114174103646	0.124052841995188
MMP14	23.3036783001081	20.6218723120737	0.186947639010783	0.363082557732731	7.09865465431684	0.284074734544289
SIP1	31.8952066713292	31.8699381642975	0.146003274505295	0.214132643776696	0.315710455348928	0.138974295904262
MGAT2	12.734083814441	11.8027600457667	0.123423175632286	0.763844661861295	0.460570774013398	0.170358521409391
HSPA2	64.8798710806714	61.758977614607	0.107594201909424	0.186905339829534	8.41323811877875	0.336169383285348
PSEN1	11.4312426064022	8.81427253802584	0.270638375298785	0.659373452705187	1.14137697488455	0.302398828650969
FOS	10.849721170309	7.95297352236767	0.320587983310821	0.378293611459597	0.749767695015681	0.222620850237348
TSHR	3.53881215826441	4.88823172893988	0.0699386751691647	0.629303311710959	0.192580066715655	0.0652836497167854
CHGA	8.15948971857034	9.15573286057223	0.11833039979387	0.29000782507905	0.419686890847053	0.149915592212913
BDKRB2	88.7195491229748	83.4788133209599	0.133832585701115	0.206452630231574	9.60839203725183	1.14095369334169
RCOR1	10.892107510149	5.37366939770694	0.415879673858464	0.453663148807584	7.67112028354545	2.17745080056008
MTA1	18.0690722763582	16.9631673575257	0.236200345336886	0.377937734905277	0.764976220765922	0.235945144864854
TEP1	84.6333413016843	84.2068850119327	0.116090891296463	2.60063100067991	0.280273628158297	0.172716411860578
NRL	33.6706055768678	34.1627503008577	0.123832141937618	1.04489678645089	0.716960835152093	0.395265096058912
ADCY4	66.0939703335984	66.2830136892478	0.145315138385478	0.887023065517672	0.358339671899139	0.131375993992272
NFKBIA	8.80472899607048	3.56099480200701	0.180436016941607	2.19503530053945	0.887783429202467	0.445125793308066
FOXA1	15.2968190684468	14.0702097248707	0.658458092808153	0.734783369865733	0.244874381301403	0.0876200790276652
BMP4	54.5823165922628	54.3951670514058	0.411089698628538	1.46975762124275	0.217285269293281	0.0874604835597852
GCH1	55.9180699996063	52.3306187112256	0.112952119001247	7.61490116361921	0.247640191445124	0.121557109632315
DIO2	72.5913484414474	71.8093751693523	0.137718802871	3.63303514623105	0.164320559375706	0.0877982305381745
FBLN5	79.8538896137461	77.4562753050781	0.222744991520942	6.3540951787258	0.635860309500495	0.12044685252374
GSC	71.7550445127706	71.885236751945	0.18820437607664	0.423974945528877	1.13498030688197	0.236033776135378
TCL1A	0.697692034619807	6.2961151771918	0.0463710025828797	5.29144711251669	0.150254885276951	0.0886124982292614
RAGE	47.6081075607476	47.5565871298114	0.276194928262432	0.157505143033797	1.47097712173133	0.319090028800903
CKB	24.0488869188252	23.1301860013728	0.91207014311849	0.123758214206501	1.56205724490284	0.886980449242756
KLF13	28.4393441820261	27.575119133544	0.154766600231481	0.709302344614961	0.693256099964439	0.370701500676989
THBS1	45.1080643372528	39.6074407551781	0.181086709045686	3.91710428672455	8.46513459356967	0.258972668559736
B2M	19.122718066318	14.6177812171276	0.14049723914546	8.53897334452859	0.777605691461292	0.179781251745522
TMOD3	17.907976359333	16.5186092338703	0.134801267358491	0.844361344192526	0.395413202586537	0.247013687656407
LIPC	4.24773043193582	5.42830096097975	0.0951677903567633	0.162986313978872	0.444179392066365	0.110991128254571
TPM1	18.0884387638791	15.049044485739	0.358862737601373	1.07229073962057	6.80789659009976	0.205680718942868
RAB11A	30.4837129296785	29.7135904946254	0.166669892681099	0.588904080548164	0.3508935513895	0.22251123341365
CRABP1	68.7571099069302	68.3409977610994	1.89073590640103	0.304720217494815	0.525120387281843	0.13589785468573
ISG20	87.6579202136936	82.3152598352897	0.080890362694585	9.11158864408787	1.57663811332918	0.29238060500842
IQGAP1	20.0254863043369	18.1911251860482	0.192838095824904	1.30377409228844	0.975802581148702	0.306498571241939
IGF1R	14.8171410176366	11.06485050757	0.726800770474521	0.252825586888639	8.13194750972989	0.283543097058835
BMF	36.7561128400312	37.0507455938799	0.249297968510804	3.96115127217649	0.605862842063278	0.10323250974153
ONECUT1	83.9316765910717	84.1873973225651	0.227188074643428	0.548872292806094	0.932799640327202	0.22245988738289
RORA	25.6341681558844	25.0044837319806	0.110590227733579	1.80818004546758	0.277980187406744	0.0967369735082657
HCN4	41.6184406002697	42.0191597203424	0.17337336163902	0.475450514518667	0.597014313507525	0.201161150176693
CYP1A1	0.961173110162459	4.36061026808888	0.0703699337033586	0.169726101318665	0.20711177781975	0.118777737065977
COX5A	19.598369449285	17.9086168133458	0.200707304164702	0.728418212915438	0.560058557975014	0.19470131195318
NTRK3	3.78245757037358	8.32242346079814	0.117496724807376	6.12878106379247	0.148859377331993	0.0883858404751516
ANPEP	67.6301659476271	67.1085213044895	0.260301004624727	0.352087726423827	2.28119559293821	0.180071124172178
PCSK6	72.4480994994445	72.1087775013379	0.293283832830745	0.164922829276113	2.46297973928923	0.700825459988075
SULT1A1	43.3273860339313	43.4127254633668	0.14274652289931	0.579812165419574	0.301950152040076	0.13611728827598
SCNN1B	73.771817476853	74.0555840832416	0.0979253898145624	0.825677328444303	0.264183128022957	0.170274317425255
PLK1	16.6580293764286	15.1974580103968	0.178567840794234	0.89002772081822	0.650215667998809	0.200051680333407
IL4R	32.0186254271677	28.7381120383145	0.0706876050155612	7.35023112869734	0.734618111876954	0.299609736964832
LAT	32.9401843856939	32.9683415520536	0.160362780800254	5.4307489674621	0.623474446403751	0.255438298212018
MAZ	13.6869392223659	12.1835016579473	0.344930881265013	0.519097770796	0.622422510717721	0.257893576319471
ZNF267	15.1490311931464	3.51762633441444	0.239129967849486	6.13057662590804	10.4770574958133	1.17374066572534
RBL2	7.76320260476188	2.97720144249504	0.286013278663095	5.1614806704587	0.8507534884581	0.22369329256397
MMP2	114.288808315627	109.850779442714	0.492853717404444	1.35058030429363	8.49510155412045	0.191127234781587
MT1A	100.560368827671	95.9987170456704	0.251178825925133	0.841264480034129	8.63407906529185	0.376851213515342
CETP	2.89227533033605	5.68911420850772	0.081055990294545	2.27942101298554	0.228026811969923	0.10055642329505
CX3CL1	55.4092403169463	55.6213770752676	0.11002840055041	0.707207765332124	0.276340064873594	0.115100294734462
CKLF	10.1372091686454	3.59113161837682	0.130154912938784	7.78154417399313	2.75660637416939	0.183716496154825
CES2	65.4881431286881	65.2455716087652	0.0891790611532965	0.274114626171896	0.370186051544816	1.03571331078485
CDH1	9.69871009559805	5.76862655330677	0.39273947596563	0.234864568813997	2.57394150147587	0.77020942531141
IRF8	77.0946874128001	74.6993061752805	0.253663853867983	7.22388215757329	1.84704796097378	0.165312708303538
FOXF1	62.229028727071	62.2623457254851	0.199521266369548	0.846468116254089	0.431059485087913	0.146040038801602
MC1R	73.0993587712866	73.2124194167054	0.231374848500734	0.414391749242304	2.43829370765266	0.381112630313805
CLCN7	67.9266405695423	67.6877132837121	0.152772434704082	0.736368679893688	0.515951703177292	0.23836738824142
IGFALS	7.84284433675311	9.76708748662036	0.108726751734931	0.506607571565688	0.30668458779777	0.197516153244199
PKD1	60.6790286973858	60.8646284305156	0.228006745576497	0.376002565392138	0.467750262362291	0.178940252159783
GRIN2A	3.68860337930573	5.94591143709247	0.0714701473109302	0.381401496523568	0.286741452417157	0.0726201735879369
SOCS1	84.666589558244	84.304978504291	0.130393666032102	3.16119108351152	0.251747367724334	0.246052956048312
MYH11	52.1854189707089	51.5975735082076	0.323813840032541	4.53844263489842	0.204656435318188	0.0870437315131966
PRSS8	57.0131120211617	56.6194375054191	0.0916363202475801	0.197550125823335	0.78796429216611	0.708885981718484
PYCARD	18.3769863962121	17.1302135489012	0.111125237578916	1.01826176851459	0.303716997833085	0.245775966034247
COX4NB	33.6128811303297	33.2295505948144	0.153249099088292	0.296497479209238	0.638951044299524	0.328988111305327
CYBA	85.7063271503424	82.1910055415625	0.201006384039554	7.59497310375279	1.380225317571	0.272825301864014
APRT	60.4980179293586	60.5888249422339	0.185609664878237	0.547212797700856	0.606759809708719	0.304143942315121
ALOX12	26.7140623080415	27.2433900353659	0.150547387562564	0.439631864253606	0.380130473805374	0.341319145124525
SLC2A4	15.29540873843	16.1983106058037	0.155211140056496	0.271767821248032	0.357204013296793	0.132990905537899
CD68	110.123224623084	106.927793266262	0.169086194452183	8.32961097646713	0.902826017834346	0.178856814045733
SHBG	4.18634443305252	6.71411944818624	0.12255610385606	0.224168736546419	0.404518976540171	0.160114403268538
MAP2K4	8.48415911556833	6.24506090066678	0.3294545261179	0.45666809958694	1.10357695867764	0.525744742300053
TRAF4	86.8721377704102	86.7355271553259	0.167022315888443	0.450062608078903	0.564117132683893	0.215114453626359
ERBB2	22.9024954280246	21.8119910152674	0.279095547474987	0.356948534438681	0.231740086119929	0.192506164462798
IGFBP4	63.9516221138182	63.423033741373	0.43110634403396	0.517210833056055	1.20784044952715	0.140262459878283
MAPT	2.25645284364786	5.09491150216564	0.100106851185439	0.264853847589107	0.263688133172474	0.159257184096969
ITGB3	80.8576885757153	74.240908707103	0.273286697592536	1.46633646445646	10.3928567983778	0.116452105853326
ABCC3	56.9092427918119	56.8392333437454	0.163462343144847	1.49786168911797	0.350303059895454	0.112277115977638
HLF	29.4646384776735	29.5094843987898	0.110056996746934	5.29081108298744	0.154483250758119	0.0668512706644842
TBX2	51.7126168240465	51.7884174803723	0.320592831490341	0.325502852659604	0.40133573120186	0.152625064415145
ACE	58.9634362672578	59.2048392507083	0.192640338564448	0.545671793033833	0.757092508227516	0.117413397721575
PRKCA	49.778819365045	40.6851450782011	0.497330667300069	8.58633648590757	5.71936502440822	0.371786231029139
KCNJ2	50.9502168377848	50.9754237100137	0.975452255921683	0.284227793607338	0.524902124150704	0.100917299641372
SOX9	87.4815389024665	87.4826751628753	0.124926455378774	0.245001963464192	1.29438606029132	0.264316241995202
SSTR2	11.993546269811	12.9933910148448	0.112547748361709	0.716613506567109	0.387971160612263	0.118336267819849
SLC9A3R1	59.5196324523717	58.9360030572015	0.163666680564971	0.730865318324254	0.314056153083781	0.171445136992063
AANAT	3.34201146800567	5.77396104820862	0.0986440173689459	0.302244813804437	0.352717446219317	0.192276319655539
GAA	66.9906853822755	66.7276258619928	0.30177635315683	0.296808583785347	0.878930168754757	0.165003995051392
ATP2A3	85.0361061583222	82.9355343804408	0.218760248046831	6.35135721742522	0.942843582469398	0.253855092760498
ALOX15	21.982284058281	22.1950120604312	2.72395872030348	0.3481244067164	1.27073815879268	0.175079603963671
CLDN7	13.1322651167418	10.397369371066	0.133555181564716	3.19798131295334	0.166249679531589	0.166479877934793
TP53	10.955209457208	7.23822110016849	0.31432460983405	5.77926216777269	0.475297379984614	0.202473396725796
VAMP2	15.4266821898483	12.2732692129128	0.246309674724482	7.44867552001577	0.565720568278145	0.369191562002372
AURKB	76.1056401915264	76.0456007868649	0.229253893147213	0.977920916486025	0.650086412240445	0.153409773455207
PEMT	63.7591403780858	63.4262440577536	0.19415735254595	0.345302923727891	0.830753507756958	0.271868577033334
SREBF1	86.2859047721739	86.4770466931038	0.1812834412074	0.398908270434274	0.470585539240293	0.172835522016817
ALDOC	68.35546824748	68.1872905139529	0.1659838246653	0.730462846454829	0.491929323337931	0.812028297286874
SLC6A4	4.31518371324168	6.33815737116486	0.428542752410052	0.236801014882119	0.178241258041978	0.111267193324007
NEUROD2	9.6535222462908	10.7941648610549	0.211959419328163	0.290622584512053	0.526371793775479	0.165178892747809
NR1D1	61.0092547094173	61.0028822577881	0.0802032141486055	0.511509389319653	0.522278955786372	0.220151446188817
HAP1	72.4659512635565	72.4326531114845	0.919937340538475	0.194143284338963	1.24234369787482	0.128360100129018
JUP	23.6664723271145	21.9469564156295	0.25255476387703	0.198865345014869	2.69204133949028	0.765981065385128
ACLY	8.6422240731137	3.99372601861869	0.376318338753949	0.736510384058231	3.78136138187	0.669261343785035
STAT3	13.8825913660822	10.8498050959256	0.291634982936136	1.18840410716332	0.6779742771988	0.302737015929139
BRCA1	8.20031216847488	7.04117249402378	0.334534036073816	0.433945150601015	0.267363801865025	0.0501937856288138
SOST	46.2464232049718	46.7740734825715	0.190803319377708	0.437469518173019	0.6748823186568	0.180113657027686
PYY	59.1391949604141	59.3296025366621	0.134033341505518	0.556285192471729	0.53437578281044	0.184246062930166
GFAP	6.72351354886361	8.45746431643491	0.108702229070569	0.328828138427549	0.532659139108558	0.148278527368059
HOXB1	4.55145906116063	6.38214162522518	0.0808946947140548	0.299416307011411	0.254147479512115	0.121322017208752
HOXB2	55.1014753058911	55.2800303382042	0.216435774649137	0.633366087822422	0.856900138231336	0.124280324428542
HOXB4	52.349671620026	52.4050158226219	0.209665981873355	0.45430531736556	0.640688928789379	0.175433256983773
HOXB7	38.2364012945407	38.3163296299752	0.222929533191193	0.165299177747673	0.672427549412713	0.143769875607216
HOXB8	32.6899363304912	33.0261483979465	0.10717104955301	0.304824762012609	0.667129355171884	0.272995331897331
GIP	2.94160379446395	5.15183113810576	0.0927812006444203	0.193121640483387	0.229484095877226	0.0994527302303622
DLX3	61.7542768888011	61.6649255045978	0.105943062728284	0.2961952328291	1.26472748412623	1.49643153493715
COL1A1	118.297776278829	113.676936081024	1.00806470763801	0.397162067747314	9.52914485338968	0.259078085710591
TRIM25	26.6156621246173	25.8707910239454	0.166016258183714	0.441506342627361	0.462635998434694	0.223349540314415
CD79B	2.28943720172811	7.23343259749493	0.0793905866573615	5.49993626275777	0.360944857644379	0.177738763177379
SCN4A	7.85839247373005	8.98826159985024	0.20561479856097	0.302023911199156	0.377027592749677	0.141020228860817
APOH	2.30950037204728	3.64245566582375	0.0593930700956414	0.1554678646816	0.372583612037513	0.126780473770904
ACOX1	9.12809117121905	6.71564987509073	0.293247254966287	0.577063690720719	0.295912410867844	0.211220496179916
CYGB	52.133697734529	52.2767531193978	0.916584215245658	0.448937300856968	0.930893750221433	0.159820692328856
SFRS2	10.9219920784385	7.93706265731072	0.286788084121302	2.31337996680185	0.472745932129423	0.220842082913617
SOCS3	66.9240386353431	65.9405257983669	0.800861456632306	0.202208257509073	3.87227708921775	0.294256341561143
NPTX1	32.7618090816295	33.278392127617	0.14606461812876	0.325396138959752	0.801891578133236	0.245766757586217
ACTG1	51.371781271399	50.3421089163012	0.323863948027129	1.12099253930071	0.703235225384873	0.306457706452636
STRA13	32.0567958564716	31.5861270305752	0.28664658468988	0.557194541039335	0.238628695742339	0.258791509386774
FASN	77.2692998939161	77.0526695012963	0.196969807605266	0.214184186658595	0.795323941021921	0.396572169268907
TYMS	36.4041180160438	35.9234079839734	0.206030172106636	0.549854619763876	0.38241069636852	0.128870630482096
ADCYAP1	23.8762119734092	24.415527166949	0.317374844281794	0.416884790191323	1.71342112866022	0.287276955593315
GNAL	69.3785215768337	68.493639299805	0.0781320016774173	3.36983848228696	0.238768930032678	0.0899177997569843
PMAIP1	7.49665130782614	4.12972336385291	0.0590077605634677	2.8070001920842	0.412536194945111	0.134588918329705
SERPINB5	42.2768378258643	39.6289707714854	0.0853921548879013	0.167522039553482	7.61533235462103	2.02882143159383
NFATC1	93.1924057663429	86.9283424311177	0.274189509438657	10.3614201003463	2.39695766839303	0.340349438618211
LAMA1	8.38813642058711	11.3881600853003	0.211918508690694	0.224679943180593	6.98112987426063	0.145875578720246
MC2R	12.5908753018096	12.9957153161403	0.127448262628347	0.130505097800617	0.855513376073757	0.158146540831123
DSC3	31.5727209526015	27.8720977207193	0.172444977244238	0.196263324171034	10.4518312164017	0.558336562342987
IER3IP1	9.9053889822228	7.72147863154312	0.243987587746617	0.464421392229176	1.1071900982305	0.212855495875194
SMAD7	53.7557733810836	53.7382123452123	0.162990167539298	0.487161232838138	0.768249144620454	0.243010338754844
TCF4	30.9965782075923	27.1875249441362	0.404859517789181	10.9044941073695	0.710257750878211	0.105386322613666
RAX	42.0802077196322	42.5207860639693	0.189498085500857	0.510656228772387	0.547451162455942	0.223524887980109
BCL2	76.8665477467301	74.8256594963238	0.278528331482981	5.34198768393883	0.413068298803063	0.116107682030272
CD226	13.3718542691921	14.0094794397729	0.110029388721324	4.0046823842084	0.571226967716526	0.0921771535075891
FBXO15	2.42931586183226	4.17857367592664	0.106837402734605	0.399031974873089	0.223126700914276	0.0575873683627403
MBP	55.4662703806819	55.1088669079769	0.147409093215706	3.14004436637222	0.304335136750224	0.173219545909726
BSG	61.8299619916516	60.9995306822492	0.27800082849163	0.302763990187707	1.73563039689053	0.367347375575799
HCN2	54.570547774136	54.7164390440973	0.16185939534716	0.42926366992257	0.481517372973951	0.203600160635486
PTBP1	22.0178337481446	20.1986893678965	0.243699858612511	0.878383922554138	0.816657464974752	0.293363595196798
CFD	56.9606018282784	57.0584126643038	0.194071478430061	0.805420336174493	0.173896315383832	0.193348192974311
KISS1R	57.3861931717019	57.783830797195	0.150204126701118	0.466514034581249	0.672884921748389	0.213599545649029
GPX4	15.8269286358035	13.0107513478515	0.318816870938748	3.8341835853694	0.416768474467642	0.152292202492213
GADD45B	82.1610088617593	82.1475331014606	0.202457564904964	0.721765501885785	0.416412568353934	0.177874270125669
EBI3	4.56510876399307	7.40424154771126	0.121170144311456	4.31832350217621	0.30756774014397	0.110335591587616
ICAM1	110.727289603063	92.5128388217532	0.115949301592972	11.9974810226998	14.815822296426	0.168109020313024
SMARCA4	7.19396896119491	3.38568467589666	0.272924569213785	0.705947621640753	0.363330427473925	0.204979786475124
LDLR	22.01450992828	16.3265571382992	0.182131924103712	0.163353696343427	11.3677019390166	3.15282707585645
CNN1	51.822452764587	51.9699287998905	0.327524212159423	0.261658826138617	2.03637119837017	0.181526192256018
JUNB	17.0747969986353	15.1483024870667	0.209835922021368	0.353878823403328	1.38077025788195	0.324021969899636
CALR	31.1010028215932	29.5704874731734	0.314135654493175	0.794525607356011	1.04183332497783	0.266702679348301
SLC5A5	7.21768844293879	8.8459302927966	0.11084862023198	0.259776162301538	0.430454852471952	0.135110174894186
CCNE1	71.5404400511088	71.5765799775572	0.110881372477591	0.278410503231453	0.730756352588747	0.184379497248172
USF2	42.9797168495052	41.8748839444662	0.133984151295845	2.27469049974074	0.305978063724176	0.146808624168295
HAMP	4.69764024151688	7.84478138180067	0.117125951267314	0.741293402947333	0.548395368010793	0.150284169731718
CAPNS1	31.7488882568476	30.7241561288489	0.173617727828018	0.888016723506898	0.433937278735074	0.208189066339549
MRPS12	42.346802766855	42.0833805484538	0.267033744016158	0.170771985654034	0.949942758294119	0.176851450544254
CIC	62.793631978281	62.9571856831024	0.13900923941255	0.392957804854055	0.467721412728729	0.226708184654057
BCL3	80.7233461062035	80.54780977754	0.224723982168162	1.99484005028825	0.563429629816343	0.22111713763685
RELB	74.6028083892219	74.0591866045866	0.122000360705728	2.93517227033932	0.387544754382868	0.159318947738065
FOSB	37.5977483228231	37.0392719978134	0.113947948478903	0.264385962850315	0.423640482026436	0.168884678943047
FOXA3	23.8344499893435	24.3677696574797	0.168224374603496	0.373715706131935	0.478177240004173	0.18284827392741
HIF3A	13.5586981664148	14.4858637803001	0.203254130199277	0.350190128277271	0.369004170480726	0.22250825738992
FCGRT	58.0415303582797	57.8329465248544	0.287745859235091	2.59010666926101	0.298744561493422	0.08620351267203
ATF5	75.263139051905	75.5265066093756	0.512120096562307	1.08576977829416	0.712347994050386	0.192415869341507
NR1H2	11.3451322047662	9.44383840192734	0.17254291119346	1.53392559195766	0.45159281765152	0.201075602192107
TBXA2R	16.8022677136508	17.7871818142122	0.165852661960986	0.643544438925078	0.494916818788311	0.159595517846472
SEMA6B	78.615246379781	78.6847636253037	0.286275056946095	0.448009500610564	2.05196428449372	0.275498188119087
TICAM1	62.05521613495	62.1156669495228	0.10264797443568	0.603703988087685	0.452930778080117	0.291979501772637
INSR	13.2167853923279	11.8679848128863	0.827153940113005	0.281780559345778	1.45584421034046	0.212381803229174
FCER2	2.53767388140668	6.94085038953973	0.103672246051086	4.88838215309861	0.248311691725014	0.164358154660263
DNMT1	11.3279658420742	4.54596157297311	0.181218565837963	8.04186004927704	1.12487162776492	0.259652595274764
DNASE2	11.4466228280818	9.46120872016262	0.225553416081267	0.705910608272019	0.492900222528053	0.16013214845523
KLF1	38.5931450896261	39.1125466046231	0.166275314990443	0.563843304732712	0.573064913417505	0.192164666911116
DNAJB1	9.56512147767473	6.1575752763043	0.179553785703689	0.360989626025927	0.532508479437924	0.430273286755015
INSL3	2.05726953651651	5.57803011531216	0.0771387507694922	0.79678482227681	0.260654049412782	0.115902434487866
JAK3	78.5775891116218	76.6040267640441	0.248412971478709	5.92166193569225	1.98637345470152	0.238235501844859
JUND	17.4721908688573	16.1651338666034	0.213553772141955	0.545640805275164	0.541361382668908	0.206930572107554
COMP	80.7366808350552	80.5571801651556	0.259472881771952	0.266336104140217	1.44433915424817	0.224222356733978
CEBPA	19.8329621288508	19.1101517308469	0.160057856388475	0.300281945337899	0.311256996962585	0.179510569409742
AKT2	19.1526463502784	17.8487721305215	0.146239670306056	0.731770756905808	0.451361476564353	0.244337906701963
TGFB1	24.038169717843	20.265850045537	0.184025926377655	2.25761552351925	6.75173351149651	0.330873239226849
SIX5	66.4139740579592	66.6325688256393	0.179462609975219	0.493670186369529	0.905773872117432	0.294518612569374
BBC3	80.7154089435754	80.9316658245083	0.199176092160232	0.486004274340982	0.668011338465326	0.212886946311776
RRAS	60.5530778632033	51.7471787304544	0.133776544255158	4.90176488095358	6.73649515199217	0.253372754756877
TNNI3	15.6747268422097	16.3340516669113	0.175257473547358	0.489840357757735	0.435080120676934	0.187608127927786
IL11	37.8236693882953	38.1558251340624	0.145727369639139	0.345302263795547	3.52484663176168	0.716877970490273
PEG3	1.46298758836388	7.0107743146506	0.0807570080752029	5.52412348263983	0.158069773643706	0.073739374384812
OXT	57.5187982258312	57.9470744516085	0.178407639482086	0.561116743267771	0.696135464165985	0.215194223639978
PRNP	57.0702664878	52.859059495799	0.172553047935788	0.43819736065747	12.9749098199309	1.31566726724218
PLCB1	57.7910257807725	55.1154694630265	3.1382742077678	0.165748686119311	5.29024943597602	0.129417761989393
PCSK2	1.92909413609516	4.85127708895245	0.138096886598332	0.181143928121977	0.338929944108941	0.126483664156003
HCK	60.6965939338103	59.3308370861868	0.20287368397126	5.93245941794958	1.11428063107638	0.104912528302881
DNMT3B	62.9474804647006	61.4129226068623	0.134778873933638	0.241533546688249	6.52979224392855	0.575879278222442
PLCG1	12.3202137496912	10.4491272334859	0.198649314687287	1.03676908951792	0.525465195966638	0.260459337409351
MYBL2	20.1224502511907	18.1479727911856	0.115280800640087	5.44654146288014	0.376441186735563	0.209593479094462
MMP9	11.6635196908798	15.7477992431594	0.152484532583265	6.48277880719113	7.35349630622863	0.233154221612815
CD40	59.8165397133227	58.6594491356368	0.134416071736319	4.65481214034646	0.631950834610486	0.168368438615853
CEBPB	25.5729030495414	22.9226078516155	0.140635360402539	0.501622148822068	7.2399418648791	0.382285826599817
PTPN1	9.32073903567603	5.63435498800638	0.142431393327975	3.99999983490582	0.70153515163356	0.436625369352769
TFAP2C	11.7387376104517	5.45058764963223	0.436745149897713	0.129668368197997	10.3724846361042	2.22422656928965
GNAS	39.1973645332878	38.2770849352133	0.22615025363581	0.875559189784908	0.511686125015296	0.202622004708187
ADRA1D	33.231207601	33.682116874135	0.116152596045577	0.273660128316287	1.0378904070341	0.279310877409799
PCNA	7.18869553803044	3.22931353034421	0.240472253648795	0.990293825423934	0.711629106820223	0.187093860818974
PAK7	6.80623399892333	8.10368583213664	1.60504017669202	0.192116971153981	0.573878262129637	0.108113603813003
JAG1	55.0716212995538	52.1784421496468	0.170791777564391	0.183219386652697	9.15448153491244	0.397270483785237
OVOL2	50.7194020855724	50.5933759524886	0.274914236436109	0.193240844557585	0.858935494538803	0.189146565176412
THBD	93.5565803110422	88.1279557374753	0.108290505238301	0.338336702120018	10.0357282695571	0.543996529824916
E2F1	77.9737263615933	78.2606286444251	0.167588680654506	0.383556049965278	0.419714742081157	0.144436559326068
RBL1	6.77729641869417	2.50903636145424	0.157141601356062	3.81656697090636	0.446081661415052	0.117660480113223
MAFB	35.177699238422	34.7333195487362	0.0976490735192162	0.324905743763301	0.804688416389885	0.882009911481507
ADA	70.289853255162	68.5743205353577	0.123114427226967	4.99026502321892	0.315442845495384	0.12228364996157
SDC4	20.4486775671283	15.3556619457394	0.098905056308741	0.279117081752089	12.2819725141571	1.39716996055261
B4GALT5	14.7464647979104	12.7195616756793	0.501008712819657	0.286416733168951	0.67098085498856	0.176546105015148
CYP24A1	79.0364534381273	66.5283133202974	0.0714895375033973	6.73509880602326	10.1210981631098	0.0706221649510212
BMP7	24.7100570124355	24.0662587513627	0.825206153188665	0.14458429699713	0.622343056555342	0.121311085646607
GABPA	15.8833234844275	11.633100831765	0.144400471381995	7.93846925220579	0.329981236343542	0.211035467924747
IFNGR2	14.1350329220809	12.2586888250729	0.154734481343085	1.50454854954131	0.963442284237411	0.307415138009989
SIM2	50.6172652092622	50.494579416522	0.114571407975599	0.969952457677943	0.233967561237999	0.0706492907982219
ETS2	14.8293251318154	10.8653806022418	0.178748659925168	0.26686188872567	7.60850200743064	0.624103227838429
FAM3B	42.3336248897332	41.5331280363621	0.135972946385638	4.95608491496008	0.100294642334599	0.0466304444117874
CRYAA	19.2254660885781	20.0265146355624	0.221001176562835	0.575879421006184	0.782323822025237	0.204562219819644
APP	28.8661857795612	24.7881818535086	0.215980253800087	0.380757318896276	10.908443531205	0.520340356913003
ADAMTS1	73.0395928382508	72.1735761922805	2.20883736579598	0.141865499890232	1.45435285757672	0.260387406725944
CCT8	34.8516062603115	34.5674035563134	0.117920009089081	0.506335747638987	0.310813110942821	0.132577410562802
HMGN1	33.4842062379162	34.0629751438353	0.199005491221604	0.956384201895961	0.483969444574886	0.184782822552747
TFF3	10.1776759169373	11.2500088690959	0.666396570148386	0.483203795163319	0.383901329277287	0.114916115344868
TFF2	19.6599935093124	20.2999182623607	0.1273047506598	0.33973896477099	0.578609388937586	0.144216227730535
CBS	75.4773555943865	75.4606592716348	0.293733812390541	0.211826563248546	0.471012269285954	0.0724310238253629
SLC19A1	57.9425297196352	58.1034757781303	0.194242210986893	0.40374084772906	0.863336399354478	0.253677422190316
USP18	74.5334227999245	74.6448016220174	0.110833897996416	0.292535831260039	1.15648994466119	0.186046048131982
MIF	45.2812744001316	44.632196780274	0.30874381403503	0.402817175544075	1.35971814154047	0.280683150305384
DRG1	6.65313906478677	2.28800714023809	0.350857591378638	1.56263876392422	1.42018038407011	0.430417650629213
TIMP3	111.558430781366	101.913390402623	0.246042255369708	3.78857077732128	13.928396680279	0.268793543670559
HMOX1	80.5282547442704	79.3405975052531	0.142701793528969	5.36737347648014	0.423909404435523	0.140634150650394
APOBEC3G	76.4388143403067	74.1776920299479	0.126678245134508	5.80310951348737	1.62130119160022	0.131256126815847
ADSL	19.3443124379446	18.3063318757655	0.263966256529341	0.732008946899658	0.681020997748079	0.176966971416318
SREBF2	15.1631484663467	13.6486463748387	0.13501919226127	0.798531515625249	0.396981996921436	0.283950874957964
BIK	49.9214103238536	50.0309250506012	0.290002370088643	0.276080017067448	0.662867883290932	0.222366721315415
PPARA	55.9396735309856	55.6965525072374	0.134998508626594	0.349891268589496	0.504931778470137	0.153097148014047
MOV10L1	4.77733253322918	6.12100148370048	0.0878665057919928	0.249072587230438	0.454647682759849	0.105738377847854
SLC25A1	18.499444989997	17.3545307027635	0.203921589035132	0.286302224203601	0.84191635601404	0.312075652793864
OSM	32.1754350791765	32.1963646161548	0.199092545980037	0.36792495926789	5.7846071074592	0.342612866221256
PDGFB	58.363878655609	57.0577567445321	0.646703741303776	0.172515297753719	4.67521064055877	0.482234086505271
CERK	43.474535894697	41.6016071901828	0.334746285715235	7.13964003290282	0.271923076568858	0.158298726184757
MLC1	13.5184496851264	14.6856422524211	0.14991326311805	0.482926851064509	0.58791271178078	0.149232721757537
GK	36.0012919086564	35.0308809438431	0.129968759832127	2.16154599702329	0.389886197776378	0.13155630494097
MAOA	61.2388821586155	60.8933947671539	0.12310777530997	0.173376108769871	1.52971636855263	0.115203472879227
AR	16.5812832304496	17.2340643957038	0.170463244661744	0.90332746227088	0.278334520776713	0.115794458812291
EDA	13.9279925689166	14.534796762813	0.117211608451238	0.293701166009259	0.580910918404117	0.156848209012349
PGK1	97.2026245049222	96.9273223002762	0.210070174057347	0.908151559667707	0.856089403273573	0.422247638037677
RPL10	0.979366775182806	5.1241250595365	0.0562792633991023	0.483944579940908	0.220329926856612	0.105075096935491
NR0B1	2.16503465684971	4.51113591290018	0.0931896990804018	0.217031865084142	0.305440685675787	0.112650512116272
DMD	51.3990098971553	51.5553225636007	0.205839598224169	0.781342003451477	0.39426312268648	0.126590204145104
ELK1	87.4420306490635	87.5863807152151	0.180447663538241	0.392017693828409	0.881644745227397	0.24637285676604
RPSA	0.785087177761453	4.99366364973578	0.096271541210342	0.541747323742706	0.0890514666573312	0.131662039014136
ESX1	4.73175035861975	6.18016848111662	0.0952043464952734	0.236182809150572	0.665922013767342	0.158767361461185
TSC22D3	31.2860498075546	28.7068302706886	0.15331711429871	6.51178869789702	0.422986048147902	0.125089578897092
ELF4	8.61824274049748	4.65828384675138	0.224137835211486	0.880146089317664	4.21585656759738	0.734590564843228
GPC3	29.2646668792038	29.0414776000068	2.63797870663088	5.18963409110987	0.308591133661146	0.110215509739383
SOX3	66.1115211756648	66.2672840189625	0.185861256501511	0.574109635886483	0.533289959769769	0.19264615337084
L1CAM	31.7416610744751	32.2452572198356	0.123134085685644	0.415080318618074	1.4578366477178	0.395950224226045
IRAK1	70.0458328640693	69.8508593605636	0.194429975289192	0.372574039488543	0.649521809121779	0.275916475824011
G6PD	17.4555579125371	16.075331213458	0.305860986674942	0.330586673805661	0.556573467470423	0.220950141567774
ADRB3	1.08662867547197	5.19720809168495	0.0817421913007202	0.233533414289527	0.265031192049376	0.0928467398699766
WNT7B	70.600535118152	68.5254091974232	0.540530647681465	0.113339570156691	6.0187974981763	2.91084298576726
