# Supplementary material for: Preferential Activation of the Hedgehog Pathway by Epigenetic Modulations in HPV Negative HNSCC Identified with Meta-Pathway Analysis
Source: PLoS One. 2013 Nov 4;8(11):e78127. doi: 10.1371/journal.pone.0078127 (PMC3817178; doi:10.1371/journal.pone.0078127)
Supplement: Methods S1 — R code. ZIP archive containing R code used to for the analysis in this manuscript. The README file in the archive describes each of the files contained therein. To fully reproduce the results, the scripts should be run in the following order (1) Preprocessing.R, (2) RunMEGAPSReplicateThreshold.R, and (3) Postprocessing.R. Note that the CoGAPS analysis and associated gene set statistics are stochastic algorithms, so results may differ slightly from values reported here though qualitative results will remain unchanged. (ZIP) [file pone.0078127.s009.zip › CodeArchive_S1/GAPS/ExprsTRUE.MethFALSE/NormalTRUE.HPVPosTRUE.HPVNegTRUE/nP6.nIter50000000.SigE0.10/Pmean.0.1825405343.txt]

"1"	"4"	"11"	"14"	"15"	"16"	"18"	"22"	"25"	"30"	"31"	"37"	"50"	"2"	"3"	"5"	"6"	"7"	"8"	"9"	"10"	"12"	"13"	"17"	"19"	"20"	"21"	"23"	"24"	"26"	"28"	"29"	"32"	"34"	"36"	"39"	"40"	"42"	"43"	"44"	"45"	"46"	"48"	"49"	"114"	"115"	"116"	"117"	"101"	"102"	"103"	"104"	"105"	"106"	"107"	"108"	"118"	"109"	"110"	"111"	"112"	"113"	"119"	"120"	"121"	"122"	"123"	"124"	"125"
"p1"	0.01478213319096	0.0149705050289697	0.0141672852082385	0.0143574681270133	0.0146189884334402	0.0152598995934196	0.0145312414382087	0.0142539683802158	0.0142158778412614	0.0151817466316701	0.0145369400123799	0.0144439548052878	0.0148989864386188	0.0140627473025963	0.0145444134201277	0.01508100457693	0.0149327700526868	0.0142246901506602	0.0150741649542521	0.0148444775359972	0.0143936012086193	0.0142453026674795	0.0137654868594241	0.0145569301636634	0.0150526223478206	0.0143186769506395	0.014941615972234	0.0149674209264002	0.0147889212718107	0.0151492227602051	0.014810369868422	0.0140643400954152	0.0141770830309324	0.0139379510268846	0.014340182378008	0.0144443441629574	0.0145091082060353	0.0141898931448167	0.0148802368901353	0.0138330161077612	0.0151087387754436	0.01510717095903	0.0148500557996088	0.0142180675097157	0.0142392987439904	0.0136350974021195	0.0141228819971916	0.0143671426021281	0.0145943730172172	0.0149251912179121	0.0143814831556381	0.014465135261967	0.0147065243131092	0.0150467914727154	0.0149031236550541	0.0146677491165559	0.0143277565627322	0.0142691527022428	0.013932386716329	0.0140635475893081	0.014135214008926	0.0144376586318113	0.0144977307492799	0.0141253837004884	0.0135825376025961	0.014289652684366	0.0147747027138918	0.0140938608142727	0.0137820013617616
"p2"	0.0134265630014649	0.0134149646082716	0.0158441161457757	0.0147430796450469	0.0138011224710395	0.0134687697891781	0.0142112713854085	0.0154487197400856	0.0160745742535099	0.012585305194747	0.014308116431556	0.0152215803625871	0.0125055172375812	0.0155845923577674	0.0144107300690789	0.0129382810749041	0.0129169587329884	0.0152376553667851	0.0136192572280188	0.0138148835079464	0.015510852518417	0.0153334044334674	0.0154639121966737	0.0145914064749876	0.0131033194027955	0.0148819677733847	0.0132385890403512	0.0133893411862564	0.0136091425174668	0.0131174610151022	0.0135520466246019	0.0156170453031191	0.015271502885362	0.0159905787934902	0.0158135914949638	0.0150741129790637	0.0149728009327176	0.0153242735362733	0.013413733259031	0.0162269256919337	0.0129513676780382	0.0130870037776661	0.0131412520826341	0.0154181148127774	0.0157007629487483	0.016720430102855	0.0157236708024004	0.0132326201871143	0.0131245861838132	0.0141343539195681	0.0146532075587241	0.0135687730688528	0.0132589926139654	0.0133143236378902	0.0141444073640919	0.0141057301111173	0.0148061932857583	0.015092217114831	0.0153166894800807	0.0156396960164899	0.0150950275564091	0.0150164035407684	0.0137090405940119	0.0149997994564914	0.016570240704952	0.0151518259581063	0.013619416605659	0.0158468277943034	0.015784958378682
"p3"	0.000259227338293283	0.000144951696584733	7.28048699847344e-05	0.00270638402565212	0.000191467815102971	0.00327729674847155	0.0555015371754125	0.0173671162918381	0.000130403769972416	3.84676748299571e-05	5.25909579797523e-05	0.000495484932852876	0.00272762853567162	6.53442494874994e-05	4.25996432816748e-05	0.00613022709172448	0.199902961288047	0.0614669262261956	0.000863528483096415	0.174634330695889	0.000155712947612872	0.000192661490372888	0.00376027356186403	7.9681768793161e-05	6.52234673041092e-05	7.28234934519204e-05	0.000176406862188573	0.0310849153498702	3.98068861220471e-05	9.47409621852222e-05	4.54362687025355e-05	0.000565108406263036	0.000172700608654995	0.0491009656941407	6.83010587599388e-05	5.21454016796313e-05	0.000108422238878429	0.000216194286802901	0.215439738816517	0.000257457864180951	0.168566481616181	0.000231297928185965	0.000154792407225941	0.000100939059702598	0.000199297434428938	0.000117750866871667	9.94705144499375e-05	8.93266680810961e-05	3.5945263357703e-05	8.82904410459542e-05	5.56194158293995e-05	5.95118240759171e-05	0.000271812265282087	4.82403995773385e-05	4.60749100388364e-05	6.16165196588933e-05	6.7687675369804e-05	0.000139979645758747	9.93302868254126e-05	5.76713971819371e-05	8.29246272128224e-05	0.000403057466208549	0.000261153664923357	7.14496133083859e-05	0.000213325974099437	6.74876159233623e-05	8.08799501193e-05	0.000315950160474159	9.26374438887491e-05
"p4"	0.0174014814916731	0.0214155647790094	6.12120322867259e-06	0.0185943848443489	0.0221531805995094	0.0102976063152562	2.17362058939321e-06	0.013055672364803	2.79695718257338e-05	0.0151398900853391	0.0148148352609015	0.000321286343858829	0.0406047307023987	1.64670070818916e-05	1.61349241697935e-06	0.0110526181613377	0.0146853891054536	0.00363345270869345	0.00176368726982944	0.00505701862988969	2.03675454505625e-05	0.000351291911457301	0.0240468355795075	0.0135661956645927	0.0231894470405008	6.49876346774905e-06	0.00848829181319853	0.000325959268408802	0.00887767338326613	1.47789116205528e-05	8.53202211527883e-06	5.42083585407569e-06	0.0122119514358125	8.44825176032023e-06	2.11499768844187e-05	0.000519743758567992	7.41150530102548e-06	4.77261814602198e-06	0.00811144731228168	1.2262353293971e-05	0.0115553311729903	1.04070046128083e-05	1.09476887821601e-05	0.00338587497049285	2.59659523945121e-05	1.32996372589467e-05	2.18836184783987e-05	0.0597842516060656	0.0529350388511318	0.0142048865787023	0.027901357084671	0.050491199250247	0.0541198072423779	0.033753284900676	0.000194970036013841	0.0354769066575778	0.0332278715024123	0.0237312255757645	0.0289082794415002	0.0291113621626759	0.0329085818231619	0.0295289386741082	0.0545639143456533	0.0370018834285629	0.000314633295231788	0.0304094236124654	0.020678219104209	0.000221356174516046	0.0256652750983326
"p5"	0.0286362255170942	0.0164645881926069	0.026369345126451	0.00604975938834616	0.026085732194052	0.0203308974871007	0.0111479696417766	0.00141225820754296	8.52257981021072e-05	0.0286564039965915	0.0282432169585313	0.00201176994823664	0.0102195253192866	0.028508031921058	0.0268711621863406	0.0350827378665941	0.0308790702974655	0.0135603031564546	0.0150044296530243	0.0264814597888466	0.0162720060181107	0.020200010681128	0.000371727694450174	0.0340818347824559	0.0423806539177465	0.0193784652488578	0.0365579497047983	0.0263072961248681	2.6250736764806e-05	0.0349684035096972	0.0290042039568908	0.0167773751538875	0.02453618283928	0.00162717928742241	0.0207353922527918	0.0298712809262214	0.0299595615750779	0.0393654524515081	0.0197215944667301	0.0306383350454899	0.0302490860492072	0.0428530924985547	0.0249201410121427	0.03023649189603	0.000247095018615367	1.14721454290555e-05	1.99361915395716e-05	9.80173579105393e-06	1.14416915335174e-05	3.20481087880168e-05	5.73036231974653e-06	8.41680839214322e-06	0.000226308717195218	0.00236539703771459	0.000119800345483452	1.29583806053644e-05	8.35474923058376e-06	1.79563550842491e-05	1.0260453402645e-05	6.01654248192187e-06	5.73464291275208e-06	1.78119094590261e-05	1.06792868193888e-05	6.7495804786474e-06	6.74198305650317e-05	9.17565024950166e-06	0.0136054360617309	1.58592736761167e-05	8.05864488673475e-06
"p6"	0.111806727136308	8.44642394619501e-05	0.000105347205137307	0.000332923667700778	9.15732179459307e-05	0.0010586767824255	0.000159218897989265	8.7960319953232e-05	0.000116973716657594	2.97646183110716e-05	4.71499049471768e-05	6.31230700532986e-05	5.56523518928106e-05	4.54852898114353e-05	0.143676481524844	0.000114848785611982	7.68623826291113e-05	8.00695827718445e-05	0.000137296776707678	0.00241320794388195	0.000124112325903282	0.00105718521996076	0.000166224303224617	0.00766044783621264	0.138522566435246	0.000147771854814949	6.85809619456935e-05	1.54750553808599e-05	5.71332823161497e-05	0.0987314566810631	0.160033894885468	0.0909303665634108	0.00135096183329873	0.00066280044552062	0.0246188264689249	0.000174893256296091	0.00208901445053498	0.00046825882650661	0.000228638919705339	0.000432976948338608	0.0259828044851796	0.0144123406638968	0.167818226051357	0.000109511786843342	0.000126351481144181	0.00011290791328428	0.000155387347918378	5.77562777966758e-05	0.000126711379176925	0.000255557768849382	6.12379190209334e-05	0.000890351356215125	0.000260427207964893	6.91149950750534e-05	0.000271021377766318	0.000100036630376012	4.54639071040753e-05	0.000106455795074065	8.01601061912525e-05	4.49757227573361e-05	7.15824274837147e-05	0.000110184837044861	0.000127925321888966	4.35425334750564e-05	0.000104052857159448	7.08964181600017e-05	5.43301371046407e-05	0.000112964174418301	9.23271511555886e-05
