# Supplementary material for: Preferential Activation of the Hedgehog Pathway by Epigenetic Modulations in HPV Negative HNSCC Identified with Meta-Pathway Analysis
Source: PLoS One. 2013 Nov 4;8(11):e78127. doi: 10.1371/journal.pone.0078127 (PMC3817178; doi:10.1371/journal.pone.0078127)
Supplement: Methods S1 — R code. ZIP archive containing R code used to for the analysis in this manuscript. The README file in the archive describes each of the files contained therein. To fully reproduce the results, the scripts should be run in the following order (1) Preprocessing.R, (2) RunMEGAPSReplicateThreshold.R, and (3) Postprocessing.R. Note that the CoGAPS analysis and associated gene set statistics are stochastic algorithms, so results may differ slightly from values reported here though qualitative results will remain unchanged. (ZIP) [file pone.0078127.s009.zip › CodeArchive_S1/GAPS/ExprsTRUE.MethFALSE/NormalTRUE.HPVPosTRUE.HPVNegTRUE/nP6.nIter50000000.SigE0.10/PResults0.1825405343.Diagnostics.txt]

Diagnostics for P created at Tue Jun 12 09:19:54 2012


number of genes: 892
number of samples: 69
number of patterns: 6
number of burn in steps: 1e+08

Initial chi^2: 6.1548e+06

Iter	Burn In	T	chi^2	number of atoms
0	1	2e-08	6.1548e+06	1
1000000	1	0.02	96509.8	154
2000000	1	0.04	70182	163
3000000	1	0.06	61560	162
4000000	1	0.08	57190.7	166
5000000	1	0.1	50640.7	176
6000000	1	0.12	46794.4	163
7000000	1	0.14	45263.8	177
8000000	1	0.16	42438.1	170
9000000	1	0.18	41295.8	171
10000000	1	0.2	40181.9	190
11000000	1	0.22	39437	182
12000000	1	0.24	38709.7	179
13000000	1	0.26	38173.7	177
14000000	1	0.28	38126.9	179
15000000	1	0.3	37273.3	181
16000000	1	0.32	37035.6	177
17000000	1	0.34	36839.7	179
18000000	1	0.36	36189	196
19000000	1	0.38	36220.2	190
20000000	1	0.4	34337.7	209
21000000	1	0.42	32804.8	230
22000000	1	0.44	32469.5	227
23000000	1	0.46	32477.5	222
24000000	1	0.48	32264.1	221
25000000	1	0.5	30970.4	255
26000000	1	0.52	30767.6	249
27000000	1	0.54	30541.6	252
28000000	1	0.56	30161.1	267
29000000	1	0.58	29889.1	266
30000000	1	0.6	29427.6	274
31000000	1	0.62	29200.8	265
32000000	1	0.64	28945	276
33000000	1	0.66	28963.7	279
34000000	1	0.68	28758.3	280
35000000	1	0.7	28632.5	275
36000000	1	0.72	28483.1	284
37000000	1	0.74	28271.1	282
38000000	1	0.76	28053.4	275
39000000	1	0.78	28163.5	268
40000000	1	0.8	27939.9	291
41000000	1	0.82	27702.8	280
42000000	1	0.84	27803.3	280
43000000	1	0.86	27615.8	289
44000000	1	0.88	27341.9	297
45000000	1	0.9	27322.6	294
46000000	1	0.92	27332.4	297
47000000	1	0.94	27066.4	283
48000000	1	0.96	26946.5	286
49000000	1	0.98	26844.1	308
50000000	1	1	26834.7	293
51000000	1	1	26861.2	287
52000000	1	1	26996.9	292
53000000	1	1	26840.4	296
54000000	1	1	26730.3	302
55000000	1	1	26795.7	293
56000000	1	1	27001.1	306
57000000	1	1	26907.5	297
58000000	1	1	26814.3	307
59000000	1	1	26974.4	290
60000000	1	1	27003.4	292
61000000	1	1	26781.3	282
62000000	1	1	26755	296
63000000	1	1	26995.9	303
64000000	1	1	26831.2	292
65000000	1	1	26746.7	294
66000000	1	1	26686	303
67000000	1	1	26932.3	299
68000000	1	1	26790.6	308
69000000	1	1	26809.8	292
70000000	1	1	26875.8	298
71000000	1	1	26798.5	300
72000000	1	1	27083	305
73000000	1	1	26842.3	302
74000000	1	1	26866.3	301
75000000	1	1	26844	282
76000000	1	1	27003.9	288
77000000	1	1	26859.4	296
78000000	1	1	26845	291
79000000	1	1	26774.4	294
80000000	1	1	26813	293
81000000	1	1	26805.1	289
82000000	1	1	26969.9	301
83000000	1	1	26862	302
84000000	1	1	26738.6	307
85000000	1	1	26797.1	294
86000000	1	1	26646.5	297
87000000	1	1	26790.4	287
88000000	1	1	26920.6	291
89000000	1	1	26743.1	304
90000000	1	1	26926.9	289
91000000	1	1	26932.3	292
92000000	1	1	26733	296
93000000	1	1	26789.3	285
94000000	1	1	26946.4	308
95000000	1	1	26748.5	306
96000000	1	1	26698	302
97000000	1	1	26864.3	297
98000000	1	1	26676.3	305
99000000	1	1	26825.8	305
100000000	0	1	26826.5	314
101000000	0	1	26716.1	288
102000000	0	1	26930.3	294
103000000	0	1	26861.1	293
104000000	0	1	26763	293
105000000	0	1	26819.3	290
106000000	0	1	26832.4	303
107000000	0	1	26782.1	301
108000000	0	1	26824.6	306
109000000	0	1	26790	282
110000000	0	1	26801.6	291
111000000	0	1	26926.7	301
112000000	0	1	26949.8	294
113000000	0	1	26842.7	293
114000000	0	1	26714.8	293
115000000	0	1	26968.5	301
116000000	0	1	26752.7	301
117000000	0	1	26934.5	286
118000000	0	1	26909.7	307
119000000	0	1	26726.2	306
120000000	0	1	26978.5	307
121000000	0	1	26962.9	287
122000000	0	1	26738.3	298
123000000	0	1	26849.5	292
124000000	0	1	26704.3	292
125000000	0	1	26721.2	313
126000000	0	1	26764.3	297
127000000	0	1	26690.1	295
128000000	0	1	26899.8	302
129000000	0	1	26893.6	291
130000000	0	1	26627.4	320
131000000	0	1	26826.5	286
132000000	0	1	26814.4	299
133000000	0	1	26794.3	305
134000000	0	1	26882.7	305
135000000	0	1	26928	287
136000000	0	1	26742.9	300
137000000	0	1	26809.4	301
138000000	0	1	26640.1	307
139000000	0	1	26549.4	298
140000000	0	1	26909.5	285
141000000	0	1	26842.9	299
142000000	0	1	26754.5	303
143000000	0	1	26785.1	296
144000000	0	1	26799.1	310
145000000	0	1	26845.7	301
146000000	0	1	26810.3	296
147000000	0	1	26793.9	295
148000000	0	1	26668.6	303
149000000	0	1	26905.8	288


Summary
<number of atoms> 297.9 <chi^2>: 26812.112 ; chi^2 of mean: 24566.8144148413
