# Supplementary material for: Preferential Activation of the Hedgehog Pathway by Epigenetic Modulations in HPV Negative HNSCC Identified with Meta-Pathway Analysis
Source: PLoS One. 2013 Nov 4;8(11):e78127. doi: 10.1371/journal.pone.0078127 (PMC3817178; doi:10.1371/journal.pone.0078127)
Supplement: Methods S1 — R code. ZIP archive containing R code used to for the analysis in this manuscript. The README file in the archive describes each of the files contained therein. To fully reproduce the results, the scripts should be run in the following order (1) Preprocessing.R, (2) RunMEGAPSReplicateThreshold.R, and (3) Postprocessing.R. Note that the CoGAPS analysis and associated gene set statistics are stochastic algorithms, so results may differ slightly from values reported here though qualitative results will remain unchanged. (ZIP) [file pone.0078127.s009.zip › CodeArchive_S1/GAPS/ExprsTRUE.MethFALSE/NormalTRUE.HPVPosTRUE.HPVNegTRUE/nP6.nIter50000000.SigE0.10/Psd.0.1825405343.txt]

"1"	"4"	"11"	"14"	"15"	"16"	"18"	"22"	"25"	"30"	"31"	"37"	"50"	"2"	"3"	"5"	"6"	"7"	"8"	"9"	"10"	"12"	"13"	"17"	"19"	"20"	"21"	"23"	"24"	"26"	"28"	"29"	"32"	"34"	"36"	"39"	"40"	"42"	"43"	"44"	"45"	"46"	"48"	"49"	"114"	"115"	"116"	"117"	"101"	"102"	"103"	"104"	"105"	"106"	"107"	"108"	"118"	"109"	"110"	"111"	"112"	"113"	"119"	"120"	"121"	"122"	"123"	"124"	"125"
"p1"	7.30208253428312e-05	7.43669763121592e-05	6.87840103542862e-05	7.47734015620543e-05	7.24720217770486e-05	7.44216988161843e-05	7.41868276002672e-05	7.1854632616633e-05	6.77629154429991e-05	7.58554482752727e-05	7.1502795550695e-05	7.27014278483219e-05	7.74231677075936e-05	6.93531465579596e-05	7.33416811058525e-05	7.48162392875187e-05	7.363780487814e-05	7.23187641797788e-05	7.50825300816001e-05	7.54384284248381e-05	6.96108142471014e-05	6.99124528318841e-05	6.69771297703844e-05	7.22263054319262e-05	7.56085167160122e-05	6.97835492125454e-05	7.30682864004111e-05	7.42514870156817e-05	7.1871100804699e-05	7.57987931907638e-05	7.29005944202349e-05	6.88223181836265e-05	7.0575958040293e-05	7.07260605098198e-05	7.05535423855834e-05	7.05806171630761e-05	7.06164575945978e-05	6.99996240107608e-05	7.39583106038037e-05	6.8152198810063e-05	7.5666878575199e-05	7.49499820032252e-05	7.57265766144132e-05	7.26702926732197e-05	6.87526350843661e-05	6.64248187175662e-05	6.75121407083385e-05	7.27962764429355e-05	7.30455693887706e-05	7.1314310120596e-05	6.91465556162844e-05	7.15741458747855e-05	7.41133422338929e-05	7.59950971358613e-05	7.1017476259607e-05	7.17847224728394e-05	6.9417771750277e-05	6.84472196916299e-05	6.85847121902194e-05	6.84365443930637e-05	6.92720202815496e-05	7.03077800278785e-05	7.21245041784346e-05	6.881212939741e-05	6.68507722069127e-05	6.87129526197917e-05	7.30714102491925e-05	6.7922702101942e-05	6.67816094473409e-05
"p2"	8.1413317724494e-05	8.17866925869266e-05	8.95814986318881e-05	8.83926942366266e-05	8.27967252345553e-05	8.2194207190104e-05	8.47210301250103e-05	9.30730243947332e-05	8.94917762633577e-05	7.883495912304e-05	8.45638158510723e-05	8.85999721486529e-05	7.89426111266281e-05	8.9454589926887e-05	8.22939391202536e-05	8.01242422295432e-05	8.03883745367486e-05	9.60616015248132e-05	8.58840383981563e-05	8.84528534480352e-05	8.78781456751683e-05	8.92713952723251e-05	9.23420813849127e-05	8.59197055273737e-05	8.08926585474645e-05	8.5372176697077e-05	8.20499073553231e-05	8.2155184145195e-05	8.34006910477865e-05	7.78706906521512e-05	7.97862377065634e-05	8.97061426917459e-05	9.0079883164288e-05	9.45613437539078e-05	9.03899245271589e-05	8.84890913476762e-05	8.47417325487478e-05	8.78735525693819e-05	8.42737043366097e-05	9.25515759181671e-05	8.15888435029627e-05	7.74939237030012e-05	7.73135581981181e-05	9.5514865248143e-05	8.99215801320072e-05	9.60953427424989e-05	8.84777306515389e-05	8.09213473451259e-05	8.01765752211144e-05	8.43194553395275e-05	8.48597962928282e-05	8.09259371007802e-05	8.03864609437121e-05	8.14234967904333e-05	8.15612169826601e-05	8.28830316375268e-05	8.65269045363606e-05	8.76406675262982e-05	8.87840713727469e-05	9.12433300933739e-05	8.88009274843812e-05	8.79466704678539e-05	8.20128431041389e-05	8.72261469571749e-05	9.57739293515359e-05	8.84689943900582e-05	8.20102201769199e-05	8.98537226936847e-05	9.34824850426046e-05
"p3"	0.00257632034185071	0.0016689833633971	0.00102218982204911	0.0103572685683021	0.00205026669578665	0.010701971159111	0.0262861636804506	0.0252106890929134	0.00161599057022398	0.000540407363894196	0.000779948639064683	0.00366771979709958	0.0106021527247991	0.00100291367223344	0.000612916989875501	0.0155645922978091	0.0279756568314353	0.0227970141023656	0.00522840588885037	0.0251782967613428	0.00175345113620529	0.00210086873631211	0.0118176375855827	0.00113759024371256	0.000894748642440611	0.000955389888618341	0.00195540812813679	0.0295547895373946	0.000566594091153069	0.00125048399161761	0.000596617733283535	0.00427387222010936	0.00202812272259605	0.0309546306141386	0.00105157350069088	0.000900023718904087	0.00136367361826237	0.00221781067103131	0.0274146349552473	0.002585596257021	0.0287441171114334	0.00226782441210649	0.00181469643923689	0.00141070750281984	0.00210436146755164	0.00153643678686794	0.0013221442129102	0.00111616194952455	0.00062804164117618	0.00117324441557158	0.000727704803569413	0.000892864870643053	0.00249474809920359	0.000722972756130049	0.000696230015980094	0.000898671591522974	0.000960146298295133	0.00172474311406814	0.00128142507845724	0.000829612997590214	0.00107864510027586	0.003411366522818	0.00251920767773653	0.00106258572766407	0.00208891305545021	0.00094691704401676	0.00105970837830052	0.00275809806521227	0.00125814394305651
"p4"	0.00197735431831388	0.00209308432056402	9.53349231616149e-05	0.00208622462577459	0.0020744532201335	0.00201298254200589	3.26330343030099e-05	0.00209725751191418	0.000301001564418655	0.00197892185913894	0.00205353465675281	0.00124881943337251	0.00233814300509695	0.000205906175098895	2.54335659301995e-05	0.00195649930079747	0.00203601898303655	0.00360408773286631	0.00284186323862548	0.00358910810375969	0.000250216835883104	0.00128764845814354	0.0021996915216159	0.00208394761770834	0.00215447428157888	9.03149399224597e-05	0.00223689042900007	0.00124641284254565	0.00215954745481472	0.000190287617508002	0.000116373963514266	8.49523394093093e-05	0.00203258947521395	0.00010997507452964	0.000259143585145424	0.00162141816593502	0.000113080616170277	7.54107700536812e-05	0.00265085258520431	0.000167019856566482	0.00202261250006147	0.00015332048816569	0.00013946798413158	0.00357957619279754	0.000283555567174168	0.000169273831484608	0.000248892405069997	0.00269304976830959	0.00254572707704795	0.00201417211796587	0.00220814511684939	0.00251136494835627	0.00255302556313104	0.0022058032057384	0.000926052526057179	0.00231162789179512	0.00232087321509805	0.00213050492762772	0.00221457336059004	0.00233877157320673	0.00233822362594089	0.00226672894358478	0.00265806638305275	0.0023850529210415	0.00124742631434743	0.00224342513445892	0.00205562510667932	0.00102308685895083	0.00224615516833987
"p5"	0.00268073966551573	0.00253399007836535	0.00283090315276384	0.00451094002333813	0.0026696818879826	0.00268645100900905	0.00309367685830264	0.0029217187333337	0.000638111119825017	0.00282497589819387	0.00291814783889065	0.00335411124733239	0.0038549187498446	0.0029590514173323	0.00312716775525363	0.00285706695257288	0.00288856333577898	0.00243818578298102	0.00252654378112337	0.00266516529181454	0.00249051779552619	0.00253828042315966	0.00146220231829539	0.00277356841195029	0.00304187713741786	0.00247173016099575	0.00284728211770124	0.00264803882642146	0.000310199328140831	0.00279873865496062	0.00273820323247425	0.00254884439649644	0.00277055529062117	0.00313708914174957	0.00261901492097052	0.00277089979035873	0.0027510795692967	0.00296274702304222	0.00266322965357585	0.00312984248222741	0.00286770743854204	0.00298737299440093	0.00280703348171232	0.00287674645477883	0.00113597764675941	0.00015262147935836	0.000235511809395568	0.00013787728438561	0.000167566698928893	0.000330843327228434	9.0411489787306e-05	0.000117668626839867	0.00112238448374075	0.00360223950251717	0.000735681943756004	0.000180313189217577	0.000133460412136244	0.000239965167913861	0.000145316478532515	9.11060766856291e-05	9.47011348353634e-05	0.000231614863883563	0.000154066924690975	9.93026205440153e-05	0.000540114256051585	0.000125807624306247	0.00248137442296273	0.000224564362101889	0.000123918672979771
"p6"	0.0187060041367591	0.00108453032329778	0.00122278258697932	0.00302606357546634	0.00110657262810331	0.00549574586056393	0.0017807313743319	0.00119592091763348	0.00134618622800862	0.000421615832324706	0.000657533626985916	0.000886842399353362	0.000747611236060837	0.000595780624363281	0.0235299500964462	0.00134976542617982	0.0010000045441006	0.00110517026740333	0.00148623338986914	0.0104434847146163	0.00144052811494044	0.00571998383762775	0.0018479202373623	0.0164119961275831	0.0204830131545058	0.00167162637131797	0.000913196731783056	0.000240920215264859	0.00075429791670097	0.0180282415401879	0.0225054196742893	0.0221478625836191	0.00660692044948186	0.00473189874864295	0.0268159980205991	0.00176707980742773	0.00861308250696424	0.00348138960987144	0.00255266615228405	0.00362002651830427	0.0337854705025329	0.0222028057146224	0.0278520595985058	0.00134375135330879	0.00150845730830256	0.00130268318215691	0.0016636283774043	0.00070203474926083	0.00134854163985964	0.00227353747442557	0.000737700429913692	0.00501253044063476	0.00232669332632347	0.000900050027401332	0.00234074521377581	0.00118459400329719	0.00061793079777682	0.00134309223511152	0.000979288375569399	0.00061539836471361	0.000935395645230653	0.00132705848994192	0.00142784571635221	0.000561019944894022	0.00127810092900287	0.00092281536413189	0.000747049510072557	0.00135942562195098	0.00114330203335334
