# Supplementary material for: Preferential Activation of the Hedgehog Pathway by Epigenetic Modulations in HPV Negative HNSCC Identified with Meta-Pathway Analysis
Source: PLoS One. 2013 Nov 4;8(11):e78127. doi: 10.1371/journal.pone.0078127 (PMC3817178; doi:10.1371/journal.pone.0078127)
Supplement: Methods S1 — R code. ZIP archive containing R code used to for the analysis in this manuscript. The README file in the archive describes each of the files contained therein. To fully reproduce the results, the scripts should be run in the following order (1) Preprocessing.R, (2) RunMEGAPSReplicateThreshold.R, and (3) Postprocessing.R. Note that the CoGAPS analysis and associated gene set statistics are stochastic algorithms, so results may differ slightly from values reported here though qualitative results will remain unchanged. (ZIP) [file pone.0078127.s009.zip › CodeArchive_S1/GAPS/ExprsTRUE.MethFALSE/NormalTRUE.HPVPosTRUE.HPVNegTRUE/nP7.nIter50000000.SigE0.10/Amean.0.8785885409.txt]

p1	p2	p3	p4	p5	p6	p7
TP73	168.381916448356	0.015065480357093	0.0430658206970172	0.0296650031501458	0.00933081788857848	0.0359781974486991	274.244281826061
DFFB	67.6883338172745	0.0147938757442636	0.0454908800008195	0.509806916058002	0.018641294465308	0.0243565040621948	376.681195938579
AGTRAP	487.931592113165	0.0628894013026275	0.786175890418671	0.0244872965262081	0.0117657841739499	0.0218816837349859	47.1567751350473
MFN2	539.31904963624	0.0413875465158491	0.198627977466025	0.0163436231972345	0.0125926588770943	0.0280280307044053	3.25743111121186
TNFRSF1B	207.449876689884	0.011314978793144	0.0779396381295359	18.6661151060803	0.0206456289389534	0.0198156124184541	270.440079923308
PDPN	247.646014275452	0.0539746413398296	35.901913742034	0.0625624769756745	0.022657935877209	0.0105939576293434	240.804403092304
PADI3	47.9070983442581	0.00651143205405431	0.0288188028832326	0.0152496072056644	0.0224627833665229	0.499483489690255	391.037245281062
EPHA8	5.63925053099422	0.0197511593359238	0.0825030112484368	0.0315016404240266	0.0136510653307252	0.0225184249362079	447.734511833254
LIN28	0.0479285255267814	0.00871048489236429	0.010099823047693	0.0158386953204505	0.00407296622057825	0.0203454053181907	404.957249625473
SFN	670.665121354476	2.29654079777845	2.95799774289471	0.0138966699303039	0.0093763841867443	0.19302818228597	53.7491687163548
OPRD1	2.41816894616124	0.0200039742671676	0.0531535592417377	0.0844364341467641	0.0177073398777562	0.0308723602811699	474.73507263666
LCK	3.41456295036493	0.0162787058352113	0.0427198408980244	40.2500241111423	0.0107249064427604	0.0430004232986614	446.352849066918
EIF2C1	524.295178899657	0.011094478359312	0.0342588466844515	0.0972362073909465	0.026273979329695	0.0226268731488663	0.59607827938335
RLF	489.681030722335	0.0474183773293149	0.112945506006874	0.132182543710188	0.025445558279572	0.0153859897554504	0.333876866715951
KCNQ4	28.3192135614545	0.0222774713873338	0.0537726239303088	0.0425795524862117	0.0136162204944892	0.049612372826385	431.28203281936
CDKN2C	103.45476290713	0.00755299639402774	0.0185375183365668	0.255741791279898	0.00579740360889509	0.0259960390389484	275.426754638293
SCP2	473.380178111754	0.0289858428261105	0.026811239902686	0.0303514492079828	0.010740393234438	0.130630158678305	1.26484572056728
PCSK9	4.18150055859406	0.0298457240585584	0.115687295899042	0.0200108592690312	0.0148808669830333	0.0194991191829764	481.212480981218
ROR1	108.895720384244	0.0116253030756291	0.045281428086198	1.05131745742097	0.00980935964958381	0.273944403533952	328.273429612559
IL12RB2	35.4245791594325	0.0160625648502352	12.8009902663462	0.807898263947628	0.00300304093597121	0.00829731794086788	306.663109444072
GADD45A	428.206074425352	0.0346950949552697	0.0532291031295364	0.0193078324313607	0.00780960492835539	0.0451836444511818	12.144640532231
CTH	39.0428705449798	0.0553012254934218	0.445902128610175	0.0219816806789758	0.0326101577639555	0.00869691231375319	259.936150373243
ACADM	490.195022218804	0.0121513817589697	0.014007275600786	24.830892914143	0.00955362506199827	0.590539789181089	1.30662139638188
CYR61	424.007337147633	0.0410149524669952	15.5007258773321	0.0308502637806854	0.0179786896198236	2.97021399599782	55.366064284593
PTBP2	474.387348070024	0.0140810034615477	0.0229379995643106	0.494810307235475	0.0133158848706028	0.0156058531041057	0.311609687535031
CSF1	294.452530769451	0.0110276882578198	0.0294734467109584	1.75259153022286	0.00844656324393253	0.0408750264020491	186.186606053253
ATP1A1	695.988882039911	0.0538381417836019	0.332971463191657	0.0239927372847992	0.0314490628259057	0.0195209821078543	1.34701093712794
IVL	0.975667081589685	19.9976840753748	1.96633081531497	0.0172432045078764	0.00845034145402269	35.5439451818465	386.916268798702
S100A9	2.5415337334834	16.0080762962477	0.307596420617825	0.460942229236806	0.00691630686853941	45.5798508833094	619.256468050103
NPR1	2.89660205174759	0.0137654322426925	0.0281880216073822	0.0481646871317795	0.0134171339261518	0.0335837565495074	397.211464989171
IL6R	353.314148023478	0.0763548672280286	0.0354555649948365	5.06283539507579	0.00594552019085429	0.0203809309843465	139.45826865207
FDPS	131.496716765057	0.0246649968509171	0.0638400039050019	0.0257427929069711	0.0150234706663051	0.0230348952513946	314.671314214262
LMNA	607.077392702861	0.156600200591918	0.724784511710202	0.0155880334727853	0.0191461701846516	0.060181803556334	4.13543421259844
FCER1G	425.832806970713	0.00485452250951627	2.66314645307982	38.8459194754074	0.0176112727748484	0.0161547214160252	5.37236301759996
ATP1B1	561.806968182442	0.0205388030305321	0.0523356349729838	0.0196335915904035	0.0101675570440624	9.53258732670754	3.89511029055482
IKBKE	287.359425139784	0.00916246806625583	0.0182826908803198	10.7845614250902	0.00933292311891817	0.0341540453479863	191.628182597024
G0S2	15.5060434511362	0.0123116461304922	26.9756812628778	27.3766908099413	0.0481082037143603	0.361043850988216	402.328661273203
ATF3	302.088950810856	0.0216812013335658	1.25221904177655	0.00833682253754657	0.0170132364973723	0.0992210907230423	137.039858710488
MIXL1	2.15694660002691	0.0240588371858137	0.0471533086979587	0.347507675484361	0.0142260515870631	0.0254898673643215	473.357714453939
EXO1	361.677615732245	0.00495478521621256	0.0510431068792998	0.0121932340316227	0.0133996590275815	0.00657244800434286	44.842196330144
ENO1	762.554837771997	0.0336175184795682	0.102531891727087	0.037751054247942	0.020346534511396	0.0300799960349997	16.0127246252029
MTHFR	445.52132678647	0.0216747846992185	0.0194981789741599	1.2185764714069	0.00666681844061294	0.0374243823170448	4.04463646195107
NPPB	1.49718700229521	0.0163743669625528	0.0840022578500431	0.0260220137010629	0.0130627465721046	0.0229893955706793	430.881287806913
CASP9	437.233322383308	0.00923841270177203	0.0155574320182923	0.188673891006345	0.0103430809244984	0.0490267326904573	28.4234625031911
ECE1	583.343822531071	0.0203244888251768	0.166715584585596	0.368945201859298	0.0738561575604391	0.0114026619260666	0.237838744005559
WNT4	224.588662712679	0.0885920826118008	0.17426445779108	0.013430533413472	0.0107945649647885	0.13825519371342	242.107934634248
E2F2	35.800701808713	0.00834852294008558	0.0240925492962931	0.102039342209238	0.00961475748847361	0.0295145652768421	401.013627289546
ID3	383.970722849264	0.00792241790162644	0.0496677536099841	0.0287092925329918	0.023022968674221	0.0225819686435971	28.6241250690022
STMN1	437.279093683346	0.00901475458509744	0.0286054666874493	0.0475878382091199	0.0243383099579311	0.01109373612621	2.83638714423631
NR0B2	0.370021329942768	0.00707433345415691	0.0298519722324148	0.0397393644431331	0.00889364377037799	0.0154906167298301	371.94663964477
COL9A2	44.1893670888049	0.0141184863931333	0.0580508615721392	0.0484923091246638	0.0145643872040504	0.0195538942932868	432.348111387578
CLDN19	2.67408322956524	0.0189293255027899	0.0489692854908579	0.0327088353440995	0.00989991091982072	0.0335741851050153	486.043050089404
PRDX1	568.876747797792	0.015420696825986	0.0358541767220613	0.0352029922423092	0.0161486557958279	0.116557185033016	12.7555176533615
ORC1L	192.036877426509	0.0087414192602233	0.0364853985929221	0.0267707395270487	0.012683055944174	0.0112739875064512	214.047811316876
JUN	581.926890959778	0.125903200192397	1.35101035536544	0.0158333176324049	0.00935821382348879	2.23111651484736	0.694458252206496
DIRAS3	24.3400767967148	0.0430242165341913	0.334816183301839	0.0244039841228002	0.013811440337342	0.0196308809225174	361.248733843742
TGFBR3	239.94175477767	0.00709431865331393	0.0142480411750563	0.216754276640534	1.26983065645777	15.774184252792	203.609649182181
GFI1	36.7078812217256	0.0106270465731189	0.0330286855061523	0.299752060313402	0.0117371359363565	0.0268615689698769	389.888442367962
PSRC1	1.16237560854468	0.0167233259510392	0.0732205515747142	0.0187197872049971	0.01446439280186	0.0138697492725228	405.518006407959
WARS2	391.320662822922	0.0159728418107596	0.0474900104949842	0.0222716439946265	0.00976603577827522	0.0216331222895695	0.684700247454717
NOTCH2	575.352237084949	0.0187923746797615	0.0463971325989865	0.0853467545794891	0.0150035828799289	0.0900522128491277	1.8720119290033
MCL1	645.455092358572	0.0334933745142941	0.0591599820616488	0.275054857975702	0.0131106381781391	0.19534494668195	0.648165517199551
CTSK	531.640398109809	0.0108379223218166	2.14091935336991	2.20418598618437	0.0383222461675758	0.0840720447744832	0.927762995036659
S100A6	0.0489654253477725	0.00639723670833231	0.0173928832757881	0.0177988665419414	0.00521275233946199	0.0160344570205575	459.980681272572
ADAR	571.805977554445	0.0368930573324829	0.135157267011664	0.392954438853246	0.0193246737961716	0.0107971331799433	0.561618510769216
PYGO2	394.386193805412	0.0133037704211729	0.0213704557087154	0.0519073539590906	0.0108029868233923	0.018254178966667	45.6424143042971
MUC1	279.044291612133	0.0145151535516756	0.167652949244124	0.0300174598562018	0.0152582606542093	21.7534786518445	233.315549076429
NES	14.3715726406089	0.0143579415360958	0.118072363371442	0.0346118692413419	0.0240414736784421	0.0218759883380499	461.929368981229
CRABP2	50.6434231905686	14.3496430612331	20.0584944683311	0.0866622255852824	0.00413426252986379	30.869840243907	337.711062593065
ETV3	517.926087800291	0.0624548110839734	0.104048491851258	0.0365719168513552	0.0121650714801874	0.0291245711724521	0.436726834051585
PTGS2	301.187769688354	17.202861234144	15.1235532799083	0.0119147301725622	0.0197341214827031	1.81915343546378	130.843548048439
MYOG	0.101277114664124	0.00824744242738091	0.0218752153434967	0.0184575702751816	0.00959844976510158	0.0176563788570622	429.448354924735
SLC30A1	303.167655665313	0.0264038567758299	0.216396063339294	0.022127715648704	0.0174427435851482	0.0111972009799436	141.096265228975
PARP1	471.686554682768	0.0113271953288782	0.0441530135618596	27.1914588071393	0.0311741381441623	0.0128568018725747	0.290800336780528
ACTA1	235.248202799735	0.03724076978075	0.128409112012746	0.0479018116074025	0.0126487285619915	19.8547366057045	245.804925833525
TOMM20	368.779987963907	0.0172288029736425	0.1032838730851	0.0223752733167635	0.0127199862420459	0.0166655785309654	1.21967555240214
FH	440.653416207191	0.0129147050074854	0.0258052412664406	0.0265946281274885	0.00935128050579999	0.0474575771711786	3.61188184677186
ID2	588.880784253299	0.00946148593228973	0.0312187374142116	26.4423935184448	0.0207898825017971	0.0385541726647707	3.60617424025198
KCNF1	2.36500084332695	0.0135742911237777	0.0305068789224882	0.0423097933532875	0.0172250366333665	0.0335020915712885	456.881531048626
LPIN1	373.716544526271	0.0180489417602621	0.0525419011316949	21.0124564192812	0.014258296209704	11.1045402977567	72.7690346350811
MYCN	228.218639228628	0.00711225083629669	0.0156767729495049	0.0735866501777483	0.00914211523750248	0.0919890076441551	237.002017264728
VSNL1	461.755768854208	0.0499518200796461	5.03842883716698	0.012168317131827	0.00906434904744633	2.97391078735702	116.693291748075
FOSL2	610.903651691303	0.0401350897149276	0.567006915828206	0.0115377389312185	0.0343752855229129	0.11290450597446	2.69754320729926
C2orf34	387.009244914283	0.0120431969173372	0.0194608800349581	0.0416031117228744	0.00476540560192546	0.0286047885314896	14.6649464407856
EPAS1	594.282312375138	0.0584698975338728	0.25408966527682	0.0461886048004014	0.0117479257522068	0.0238177543228177	1.62388333653079
REL	471.731026389101	0.0886272709831772	16.881095833945	34.8534830366096	0.0215554928603158	0.0215984373531878	0.201427661782064
CCT7	584.817499534394	0.030958386952502	0.109927919715656	0.0569034466938583	0.0294957447559202	0.0290071622382263	1.0326668331068
TCF7L1	259.839702322621	0.0175535189303906	0.155588733044272	0.0226286630382643	0.0216050148199413	0.011709659417243	222.821829609669
RPIA	265.629398059594	0.00902347607089313	0.0226827350741424	0.0800671059944428	0.0537995641421169	0.0430727272489238	142.191814296738
MAL	0.102356019965429	0.131374748745362	0.0231735115741898	33.9127688349442	0.00494902655111955	70.1657313171631	482.876892007838
SLC9A2	65.2599653698192	0.00591532601870203	0.0385013587303223	5.45798403826567	3.2321340404944	0.0113644587700707	298.874254931741
MERTK	427.291916567804	0.00458629905259819	0.0604337416290864	15.9391573697114	0.088065016423561	0.0194869564139334	15.1177245755946
SLC20A1	530.671145888773	0.0600377715811626	0.240272707094321	0.0917319086428247	0.0131332982972143	0.0139705658943956	0.282408294009632
DDX18	443.548862158257	0.0257678019099858	0.0256927216828174	0.18334401669943	0.0120966728144737	0.0162400131973692	1.8503847027529
INHBB	145.353762865919	0.0254648709082631	0.202781723576001	0.0484328612215025	0.0267648204358872	0.0260366914166907	344.577978649784
GYPC	14.5856903587706	0.01010857007542	0.0828602125169875	31.9308744287465	0.0257983955193358	0.0918545778312544	443.489790265347
CCNT2	497.718183929904	0.029298831425718	0.0539081278569089	2.2240905546739	0.0337339929085829	0.0193177095266366	0.122375042311581
GAD1	3.89198047186353	0.0180517333220032	0.0300740950786968	0.0170054345494021	0.00705843231261038	0.0145644945438013	358.393116719309
ITGA6	550.336700699833	0.107332355716592	55.8385027372293	0.0250990821303784	0.0104605457317592	0.0365712593140476	2.04706228060006
HOXD9	185.665131799013	0.0218290666619854	0.095182826787512	0.0220458589908326	0.0220987824444408	0.0262941734305946	293.71727662058
HOXD4	8.69179480029764	0.017063801641845	0.0808556875345549	0.0261391312795346	0.0142023398068599	0.0265153733638732	427.307212103491
ITGAV	519.623383199058	0.0281582502556432	37.3641815217664	0.261906701582859	0.0141915472094198	0.0122476096065133	1.58350959796182
CASP8	468.468267116104	0.0132499693163652	0.0146405238590773	11.5845143060247	0.0064286833988967	0.0689138063302164	2.89280473536314
FN1	248.911787823817	0.0107009041950562	50.9651102423949	0.745285832097482	0.0274537336028097	0.0489858453539751	228.397742886496
IGFBP2	524.098273089205	0.078138955969075	1.11057836373153	0.0102907805049279	2.72722144113054	0.366954781053586	63.2322444238866
IL8RB	4.19677633638591	0.0300280342705478	0.029937183854632	0.0429773159933243	0.00525051700610895	6.69613711452519	341.483337374875
CTDSP1	550.150334822465	0.0233487841725817	0.0266396831945726	0.149958272759545	0.0116711272559253	0.0419151248061013	6.29137860460608
DES	28.8688517703494	0.0397968673755529	0.141271003699808	0.0417047791102009	0.0250374195075965	4.669538152009	440.211934984111
INHA	0.090294304215151	0.00816541421566331	0.0239065087228253	0.0178612621028105	0.00944798677562952	0.0137915687760573	358.821122909364
PTMA	186.169565519316	0.0163068687227032	0.0283546900255835	0.0237762031660459	0.012363870946439	0.0361393238683533	246.879469690617
ADAM17	453.882927700028	0.206064536496375	5.21985934759071	0.0348751941620787	0.0189950498838824	0.021255296332956	0.268385587127281
ODC1	580.874652474072	2.04226698445209	9.89871851113058	1.88839500738894	9.84847933021207	0.00920910087069704	0.305463591768824
APOB	0.0413379617344616	0.00516879876129246	0.0124149496334531	0.0127540987576147	0.00418025255951551	0.0122111646042115	302.054277095342
ADCY3	510.794450010239	0.0212961533259963	0.0416812248860983	0.0250225409198353	0.0266921899468035	0.0168976258304031	5.47502741962396
POMC	20.9692057745358	0.0178795674016071	0.0781625554099204	0.0682771228834169	0.0264668603029637	0.0280930607713657	480.488562719337
DNMT3A	408.243875472123	0.00507681188298919	0.0182287063750321	0.0657651245921538	0.0118230933841887	0.0360976643825822	63.3746965812432
CEBPZ	226.660452684786	0.0167815592127517	0.04629945430455	0.0231102926639179	0.0129898493769459	0.0152292533599184	181.805973222821
CYP1B1	187.422476202226	0.0058343341022616	0.518788858267222	0.0314624722479063	0.0903462541357296	0.00980032949633771	198.52209487222
SIX2	259.744511140772	0.0160693881623702	0.0528006767485028	0.0280003669855416	0.0254182556440981	0.0577874622713268	269.288461136174
MTIF2	405.601456289355	0.014619973299051	0.0270389144373177	0.0374610093155012	0.0179567837715387	0.0146017922321805	2.40534689302604
CCT4	529.612154733891	0.0459482599941216	0.174973177724103	0.061856058871801	0.0171382324170427	0.0133205729843279	0.503515510467678
GFPT1	555.524199155671	0.0464491539401886	0.117630849693387	0.0495069668747454	0.0248269946139196	0.0185728557927772	0.741763503002333
TGFA	354.195665102615	1.30002513725656	5.87982474989269	0.0160566830722429	0.00729982187806074	0.048333436401191	88.9568325801809
TACR1	0.12571969727987	0.00613809650388601	0.00650428089258352	0.204904298814327	0.00467396184868086	2.45850367939953	340.204557103868
CD8A	51.6002986888216	0.0163419682547283	0.162898164634207	28.8881959746614	0.013696868635744	0.0140349439983582	399.226490797189
FABP1	0.0343147663456585	0.0050099162870818	0.010505400572137	0.0103190266701977	0.00342058250801353	0.0113103599882226	280.450396698061
ADRA2B	0.783464624580777	0.0127158259385102	0.0210968220788643	0.0259417985899164	0.0139849407693489	0.0267373139309979	430.320467324515
SCTR	0.12417149045589	0.0152925482630187	0.0215079813138895	0.0211294157931911	0.0102828084170699	0.0171016911947152	416.713835832397
NR4A2	446.979552339339	0.0195911000458382	0.0865993209221089	0.0103307820722687	0.429328294098199	0.0690342329344363	3.92006079401267
LRP2	0.0335436931345935	0.00509407273210427	0.013439623684989	0.0120465828652224	0.00582682210662291	0.00856332118735313	318.544842375956
SP3	534.348051941115	0.0204275624901276	0.0274302179399098	0.511630077812042	0.0242038599339687	0.0241512687034181	1.21118423893366
ATF2	609.913503744011	0.0196477709812805	0.0335730206255195	1.75440460960688	0.0183560924141483	0.0193862725119334	0.283216019103538
NFE2L2	625.820555604485	0.0171780469028173	0.019846608068624	0.0239502048389201	0.105082589699935	0.531212208151657	1.2425289319146
PRKRA	459.666436912367	0.023747263846602	0.0762662209443957	0.025535449393846	0.0176813459346621	0.0240463969658415	2.88547202750762
NEUROD1	0.0307926838573464	0.00490915254804537	0.012372505716395	0.00657016708854917	0.00604390397641457	0.00580241558202283	277.138313355487
STAT1	611.53648636431	0.0251924772162755	4.87360486910497	2.96401249317218	0.0120251618350526	0.00818817210702413	0.421392903915334
HSPD1	152.958612822515	0.0149206445577644	0.0601715414186104	0.0363473703015577	0.0148865942823453	0.0457174239124493	350.125860292821
IDH1	571.280501805272	0.0159866844261002	0.0262945235672788	0.024700049078423	0.021697260459445	0.136693798506895	2.46438057047165
IGFBP5	536.433044129469	0.0125613338028094	0.155132309684645	0.0854593857707325	0.275461500552888	24.6708690010714	9.57960580011421
EPHA4	297.394409900776	0.0146168761637192	0.210959548869418	0.0261145556685695	0.911356054499712	0.0771364523129343	175.9468360506
PAX3	0.138460637302468	0.00874684003610072	0.0367859973699903	0.00842986486797021	0.0291672359277637	0.0123728063357004	350.784063822419
SCG2	0.932892418500421	0.00859190381698519	0.170788725908653	0.0160171140251545	0.0223539892040368	0.00689868871962089	334.29439085591
IRS1	116.529914917832	0.23291182781368	22.9156296716156	0.185405026696776	0.019816405671757	0.0312038420575483	314.561106979493
ECEL1	36.9557722835243	0.0206636809074134	0.0346865684916252	0.0347553541554314	0.0143621906657858	0.0218086720595562	312.919874157433
GBX2	32.7894931932253	0.0347042571478827	0.0585165959881376	0.0319681568657682	0.0115225636421695	0.0659024815649623	403.088386990607
HES6	24.6233962404604	0.0372179827420395	0.138673418330051	0.0400533890152391	0.0154803875601357	0.0403067787010182	364.935636536068
PER2	478.063321891627	0.0128141109122701	0.030742624007982	0.0285200161876266	0.0114283942095482	0.158589371396386	6.11582610604717
HDAC4	193.108641829171	0.0227617393649487	0.0469927014263705	0.0312781206630632	0.0166588451817526	0.0313980111463858	291.235354450109
VHL	422.601111965959	0.0205612008881606	0.0441747579530592	16.8114786193331	0.0225108782793804	0.0306475427507691	0.255920996439234
PPARG	92.2254456469749	0.00502723026796998	0.0508136271999677	0.0847410351633115	0.221275452540785	11.1517986654792	252.055981406973
NR2C2	551.8493371029	0.00930602257287952	0.019097592768809	0.77608386033383	0.0132821684574998	0.0524956115782283	1.25241425559767
RARB	109.104398802623	0.00309994517348838	0.0245094671567638	15.2338509383209	0.0835186793497166	0.263343131810986	252.73359257684
TGFBR2	384.330940627017	0.0326936624263747	7.57725591482388	37.7023979713008	0.014467155058192	2.53471195394318	137.35867331531
MLH1	416.343291087064	0.0118221045875051	0.0308959651685368	15.3224305075346	0.0097570308059537	0.037996214696832	0.221837235307479
MYD88	615.329129125366	0.0180959283927988	0.0282357806533439	2.36111860598484	0.011777550576323	0.0965709264639878	7.79946486177945
CTNNB1	651.178675594476	0.0172785900805225	0.118123191655113	0.11576948140278	0.0429595503294575	0.0474863360006809	0.708815529939343
VIPR1	11.8253908190278	0.0196742342995519	0.0453400965646585	0.0620336671035368	0.0173546943167764	0.114965841936121	447.902165402488
TDGF1	6.15038876494432	0.00642245730109178	0.0829166968898616	0.0434533549619519	0.00246650582073163	0.00708919053059032	183.536782085765
DAG1	511.521565013635	0.0120711345777694	0.0394592672636149	0.0234984039995319	0.0148827736585199	0.0449969008567364	3.36286825327416
GNAI2	575.421965892658	0.0141375016055	0.0903452295702599	23.9334663844917	0.0186956253176982	0.0323770503992687	3.37201699121649
ALAS1	478.461062899091	0.0130581142831581	0.030280667828201	0.0332866947096495	0.0134507360240573	0.0790136189990183	3.65218404103156
ADPRH	4.86814416969178	0.0261724755883038	0.22542708230768	19.0010764186509	0.0112886492656394	0.0149351576802393	375.842743487021
TRH	0.674988349837965	0.00609784349665806	0.021650440822751	0.0237463806185739	0.00820868999273983	0.0224854655348381	413.55517624152
TF	0.82840849740131	0.0129189063096884	0.0159174556918101	0.0620727746986345	0.00418193414210725	12.7761984764837	390.75587670877
CLDN18	0.59558620719607	0.012038081899027	0.0254298925829122	0.0489742882210816	0.00739147548417844	0.0210900701963398	417.948237702104
TRPC1	146.262975596235	0.0173459302126429	0.0833356423870316	0.0219064057173507	0.0098912621831803	0.0282767806955833	186.548957220632
AGTR1	0.278256184806971	0.00713129054103396	0.0261106410541572	0.018065228222779	0.0116377812952939	0.0210724910500247	356.625613542995
MME	8.40018439962631	0.0120771420661121	20.1107678350105	19.4511484218706	0.0154313405820008	0.0353892842842477	347.488318310673
IL12A	0.20593628272306	0.00627348890529541	0.0160014101187156	0.0211942183363868	0.00981845852823146	0.0261184310575219	372.021986811255
SKIL	429.789721300611	0.0435467904011648	17.4148547774136	11.8843325085346	0.0296088045839907	0.0100520440616348	0.34922669383905
HES1	540.521158198163	0.0173357606689376	0.152389474879382	0.0179270171926678	0.0131139486794769	0.305533100962944	5.39938847735288
RAF1	552.724988133715	0.0140028228377372	0.0211544186011825	1.10916719118843	0.0144139839545598	0.236727161986687	0.630644862449709
THRB	189.736738033853	0.0083780452952627	0.0468483725157958	0.0292855861805682	0.0320919210859794	0.0691310202282915	222.232363977743
TOP2B	428.073852028236	0.0155512847205037	0.0475554450177725	26.0584246505717	0.101709239555125	0.140659196124559	0.09826464987639
ACAA1	252.87997814576	0.0178941436707599	0.0221676987088895	0.089262417974946	0.01050222947823	0.274066338939643	211.138944889111
CCK	1.63131400451491	0.01783214884507	0.0347041308392779	0.037641271978886	0.011736250512942	0.0248350515037572	444.435709016252
LTF	0.766963435192495	0.0342690267971684	0.03308397033602	34.2998832596511	0.0203122035591583	0.146003789703379	422.065954723381
SMARCC1	534.464035222536	0.00973555295607108	0.0379124458635967	4.18723703187535	0.0338429251700574	0.0424795540324056	0.896973843812611
CDC25A	209.892794380307	0.00940964863180705	0.0249537938436573	0.0327543807629455	0.0118702315453004	0.0128301878655903	180.425155447497
COL7A1	246.238790708328	0.106632703195742	6.38788902119018	0.0115179106067204	0.0176950012592848	0.017720102825676	264.770030654241
GPX1	6.01650662462791	0.00919893817594958	0.0187957629116139	0.787815702182262	0.00753164935251051	0.458246018719644	487.574986605001
RHOA	659.605904686346	0.0138725819209653	0.0318209180318272	0.316468519150516	0.0131826475378011	0.252731347397645	16.5526214766993
RASSF1	240.120922226557	0.0132136760022642	0.0265110238046429	0.398223480101769	0.0108449667811677	0.0296264880753753	226.658767063989
CISH	6.25391316133991	0.0138377950457169	0.0317911205938572	0.322173064111253	0.00980980211677306	0.0460413350052786	442.805541832339
FOXP1	499.501436955412	0.0195871949336387	0.0309017111067551	29.8008455507828	0.011752403331574	0.337717930187161	3.8117482608982
TOMM70A	422.874273093846	0.0419612420280468	0.177654657370388	0.0356266927183484	0.0245194711657748	0.0135480267995528	0.21665582461097
CD47	577.941219912937	0.147213829398337	0.348751067344428	22.776779882264	0.00693889567717413	0.0219876637054295	1.13490522717955
ITGB5	503.42343629329	0.0744957646980872	23.8200184787109	0.0141190792350371	0.0187722046126808	0.212591805186203	17.7633842814799
RBP1	115.645089381082	0.0120382713637519	36.0327681784877	0.0184297203804887	0.0133773340693183	0.0561884380268906	313.838265561592
PLOD2	397.114413013327	0.0115819328370016	51.1969006910428	0.0223488772071167	0.0196353006821179	0.0461523340693447	0.0621640722460799
SST	0.304825888281944	0.0118272295306561	0.0332220470286183	0.0393682310790361	0.00631302444927558	0.00819740433318696	366.083933077309
BCL6	505.290450660774	0.010807678419956	0.0269999189690278	2.07786463499741	0.055395330308552	0.0235713516962261	0.529698892451674
CLDN1	699.577946619882	0.00905483597937406	0.24979873756435	0.0372619668576762	0.0166796807484257	0.039421353024745	18.6818743777576
TFRC	557.52864761777	0.0445144160742219	5.68874504323456	0.0565783457409465	0.67679057421364	0.00625921095277026	0.308305072797313
FGFR3	531.902099818709	0.0172959170336931	0.0276479963588636	0.0127692694330185	0.0113998341822815	1.29833603855336	16.1524091011477
ADD1	526.216911954419	0.0102962831489124	0.03380960340248	0.0679014979115067	0.00820984134098738	0.0917991113580678	8.98223626346138
MSX1	161.466004956341	0.0283044001693024	0.0987100342022586	0.0376195803689846	0.0137040148631684	0.0543767926582877	319.82785305652
CPEB2	450.747362499895	0.939164135842266	0.0465356212041723	0.0244823341864179	0.00500762687762592	2.13967487924822	9.42445678686309
SLC34A2	19.7298882828872	0.0129956891259093	0.263889161933397	10.2604679868307	0.79015536309771	0.0193745441575232	370.224577811728
KLF3	583.901594999116	0.0511000533771961	0.069943658505539	0.0296535160653389	0.0138920523548253	0.686881966995004	1.06029388624911
PDGFRA	461.040520250952	0.00847602212139637	0.0195274554777529	0.0854467576058189	0.0150788137663862	0.225296670728516	15.8471813603694
KIT	10.5377263430994	0.00974678801420682	0.128370642219107	21.4466046403921	0.0640119245785972	0.265787439706254	351.413713804787
CCNG2	270.692014705539	0.0198417070319884	0.0365140820370258	23.167628219296	0.00935227802028707	0.76207578948213	193.564601534166
ATOH1	3.79820783232927	0.0615988499780401	0.151562209624388	0.072725410341794	0.00646004268945189	0.0264631843237953	370.37597633402
COX7A2	360.942739117238	0.0149528675828846	0.0306468214293291	0.017382231714692	0.0115197563186826	0.125172284389757	0.285995979823431
NFKB1	524.448254056418	0.0615660967113634	0.274355233796913	3.28492986083789	0.0115641064226343	0.0194567931706137	0.206923771096446
FGF2	210.41851933915	0.0048291299626656	0.0318058220523736	0.113178999760084	0.0119148250510032	0.0356991182908802	148.972913504204
CCRN4L	459.049873652956	0.305955036804944	1.31653969203455	0.0252744405999514	0.00959716919452349	0.0127980600190341	5.98439514557473
TLR2	408.50961882521	0.0108442759626046	1.78517104172026	4.95598372826026	0.00773390007519811	0.0123957265163996	12.4865477948802
ING2	369.032214319769	0.0174319533515532	0.0807434233697279	0.0187787629332894	0.00929543995450806	0.0175262581891853	24.8436060881654
CRMP1	151.52481231245	0.0306263255450662	0.165326720838592	0.0245525807412279	0.380071317911163	0.0148765496539247	295.636194427632
TLR10	0.0665450516558425	0.0134856792474064	0.0100479867677683	66.7270795158236	0.00316961721831436	0.0487718327885452	287.113322670962
RFC1	475.534875635154	0.0155461606989864	0.0936223364494269	11.2653159855321	0.011359295583293	0.0172669329222126	0.249448884291327
UGDH	475.914911065716	0.00949591778420094	24.9942659595026	0.025183758986901	0.24516679531096	0.261439914730308	0.609575094426099
PPAT	382.249650476307	0.0286447453421273	0.0244674755234797	0.0237434580469973	0.0214117956311314	0.0148221152458683	1.81906916590086
PF4	9.22173444426222	0.0440236001757141	0.483660111423758	0.00925268152942912	0.00939222555775418	0.00660197551735727	177.522011817474
CXCL5	0.515687396966891	0.0309031814591425	0.149459455406958	0.0176739785327908	0.00981325522690628	0.0272214934102128	441.557144753787
CXCL3	4.79167857007227	0.0321272200480729	0.227467868758269	0.0142300902986105	0.0136317310032897	0.0119011482824449	373.752867111108
CXCL2	17.5479726584589	0.0364157090253762	0.469314732309764	0.0199607910464567	0.0108061513910791	0.0177347907288491	267.82046954594
HPSE	391.694670577153	0.020048975750098	0.0403878220827869	0.0160284199604091	0.0167777928669814	0.0674008896723649	22.0307943982446
NKX6-1	4.9939892103032	0.018319099333212	0.0556060198667306	0.0337945160041593	0.0129968700666806	0.018623998866559	406.515509563547
ABCG2	0.151383594746938	0.004251651115025	0.0112944250627852	0.05524756221311	0.00448239026214205	0.0210324697039062	324.254970865751
SNCA	11.0893160647496	0.022075684996395	0.120660341802304	0.0757326730757342	0.680463244285286	0.0908121346641338	432.260966178544
EIF4E	187.178248996187	0.0449446501286829	0.143776721969752	0.0135855968263527	0.00380697191328143	0.00935362595856759	68.6642665535162
ADH5	351.419017569358	0.014244778891995	0.0536840639187083	0.0389490771289914	0.0160633507134565	0.0244019371719551	155.305212389522
LEF1	257.178206814867	0.00933477174871808	0.0666388451593931	48.9605176627445	2.37746119725892	0.0285916586231045	191.788387703279
CASP6	327.317759602372	0.00980312717759153	0.0686027060328247	0.0142774872515705	0.0331761983156737	0.00949004546903059	2.23409707849603
PITX2	13.8880388407757	0.0307279630635857	0.189649317571083	0.0168569212414292	0.0270305593086976	0.0514977745242857	412.716926589287
NEUROG2	0.743578079425094	0.0125260329641049	0.0246804180653899	0.020655770392911	0.00869064170999691	0.0188225510058826	359.580932206731
CCNA2	518.759451588849	0.013593358204979	0.0619711054030135	0.206301722773918	0.00794810417653758	0.015825757752633	1.04496247586394
CLGN	81.2277945511451	0.00405866407114837	0.0134117391541475	0.0229201443165105	0.00681052686760237	0.0333547442043006	143.553456888048
UCP1	0.137647101128088	0.00420725715870608	0.0113560583698465	0.018483547399453	0.00424826985552245	0.0113252476847631	315.674744903865
PDGFC	21.7824123447484	0.0164528368267266	32.0501529054457	0.126290553731372	0.0126998994058786	0.0241948657733522	329.201243302136
HAND2	175.580079084851	0.0163809578708921	0.0242916348253388	0.0530016341367411	0.0115083681118511	0.0553649087994439	279.107746281505
ACSL1	503.482242652154	0.15504809102001	0.0394739529273293	0.0330267140437277	0.0161229403024863	0.400529403861924	0.409608734768088
CCT5	547.067957856666	0.49278273475802	13.4767330443389	0.0825771220985	0.0270654691733974	0.0175695031545681	0.15061650950593
SUB1	369.107492865356	0.187540357694502	0.0797147825867579	0.484929397020034	0.00651074289732567	0.00909787011425352	0.375658621512004
SKP2	574.92618470357	0.0523343327559225	0.124441125553113	0.0348206632577361	0.0278034525331328	0.0146640460005692	0.896660265654477
GHR	89.5360704915807	0.00728689059195908	0.0453903230565028	0.013400890878003	2.46963628959026	0.0378972985336118	242.595117326694
CCNB1	481.026809404338	0.0123165644998285	0.185239683798762	0.0313523929000822	0.0126594132148092	0.0159913541289442	0.777983572895969
HMGCR	489.074240219542	0.141485710604891	0.0445788602685249	0.019442083045736	0.011208279921455	0.562910738145894	0.153059653863095
F2R	389.96034198705	0.00567115025727132	20.183583509253	0.144546035613059	0.0792749182776136	0.0214927404801968	33.6871192182665
AGGF1	428.179799570984	0.00863460751458986	0.0166086821490396	0.351538835159871	0.00996583267360295	0.0439096123157203	9.84163253873357
RASA1	468.122790738201	0.0152531927787316	0.0296536703078109	11.2387847352012	0.00925035117942158	0.0693433310830176	0.344194648195384
APC	384.269121885273	0.00898343334601157	0.0143140301134908	0.23562263178116	0.0152658709563784	0.106989530758816	0.471697802951587
TCF7	10.0962883127145	0.0303967498201743	0.0656022207898697	27.1824402627113	0.00869292071173021	0.0453208825940355	441.035501362061
EGR1	623.87981619731	0.0232548314924598	0.0471429346558835	0.0663839105913883	0.0220521746260508	22.1081375104647	1.16652385574317
ADRB2	27.0407245596326	0.0432419293825241	0.0623385951128716	0.0617365041880023	0.00518322501848905	0.186960956352731	444.229257779459
ADRA1B	19.9551906037403	0.0133234365803196	0.061268368114933	0.0891927045298385	0.0112127869211594	0.0197637882991011	440.49177161757
PTTG1	572.000763022105	0.0116114420533145	0.0466288479620413	0.045470700324449	0.0144360371782438	0.0261933822844679	13.9473451283375
GABRG2	0.0465405526600877	0.00769132778209899	0.0123856686641177	0.00802990175132508	0.00702913721994528	0.00574751937944141	284.979465187373
CCNG1	518.046448310642	0.0121916803884567	0.024251922747164	28.5682659644148	0.0118798217950173	0.199641671989643	0.362109971406812
NPM1	1.16487460259697	0.0311493752387097	0.145291859396495	0.0215947810838351	0.0162687279446377	0.00431639004726785	250.314867132566
FGFR4	1.6768227819208	0.0176256929830516	0.0524765188933684	0.0253144936567793	0.0157801682813497	0.0195965614679328	418.147879767576
SLC9A3	9.53852192991721	0.0192743832875211	0.0540891259812025	0.0346143268294654	0.0205457665349065	0.0518264678070781	398.393795333249
TERT	7.46387636753327	0.0158009050961758	0.0484432588252651	0.0539588810581323	0.0152240828569276	0.0225555115584418	449.250519517294
SLC6A3	0.254614709197549	0.0132306763457187	0.0364742463787617	0.0280734047470381	0.010576368227492	0.0224644350187554	430.868636091029
DAP	560.229590222288	0.0456917015071591	0.161247609174742	0.0447675881836843	0.0174401547228538	0.0118812875959989	2.29863231309284
HMGCS1	501.450192955132	8.15446881665537	0.0819942044906078	0.0169508110903729	0.0177006988256849	11.0916473837462	0.37003835595306
IL6ST	517.771867351245	0.0297222206315379	0.15194988745916	32.7772651078929	0.00987143325188619	0.335438488651464	0.558744984470418
FOXD1	242.063112210473	0.0532744377719699	0.067922817442298	0.0151028375794732	0.0116162454766219	0.027637337244595	169.042478329147
MEF2C	91.5849464942624	0.0290016032075566	0.114403639894597	70.7657121234826	0.110357269587531	0.788141160721538	361.655227813256
PCSK1	0.251280781580809	0.0202953154249227	0.180751663464387	0.0133360727888961	0.0131283110542339	0.00669241224720884	302.523591566189
LOX	321.324214828519	0.00870793738744433	49.197121237931	0.011522586914925	0.016758940305369	0.0247733277073166	67.8293997221658
IRF1	462.480044634148	0.00907168095586937	0.0327216135726312	8.80172981717545	0.0145625371881735	0.0127288183004877	2.05303631878004
PPP2CA	596.301317686179	0.0253545437757659	0.0437468882633093	0.224100617042242	0.0123734696016853	0.0667493076364788	0.682967015109775
HBEGF	388.358343880337	1.00718017176823	2.61967256845364	0.0153038356785117	0.0194051170608476	0.620322386533392	139.222080818182
TAF7	397.372925432374	0.0179677004849944	0.0253620572061225	1.75780770172015	0.0106348255712895	0.0184928720694987	1.28975407006354
HTR4	0.0447699778204252	0.00465002701487548	0.00812075976914911	0.0167336988349026	0.00400449694200121	0.0116708499911287	350.878178308181
CSNK1A1	561.683993238853	0.184232469433562	0.409478876795198	0.0333739197157668	0.0129300125763672	0.0592946727598458	0.348816210705219
PDGFRB	496.699359870073	0.0110461596991522	0.991242937595891	0.0486155325139003	0.0623102590290665	0.0263558313970038	15.6121730624199
CD74	527.107560926036	0.00715266316391581	0.0563988941246838	56.0619144400644	0.019895777716266	0.0380819189741042	137.170033046122
SPARC	654.595884165479	0.0135843711349651	23.9143655678667	0.0814145126123482	0.0809546314733461	0.0226006233151421	20.7738644502324
HAND1	0.190717347414286	0.0151745745974318	0.036173396238603	0.00923664458133648	0.00498271776553624	0.019532421339253	401.822152960586
DUSP1	695.547895252732	0.027126776173593	0.119820342749635	0.0591558682336677	0.0171281049643955	8.05273769924989	0.730768201831322
NKX2-5	15.5436230948992	0.0185490654356948	0.0828131484228315	0.0334260225878391	0.0267634170945189	0.0242960516949916	439.615474769451
DRD1	0.103008830399468	0.00959958811680918	0.0237333465391542	0.0165366393321046	0.00462714828412991	0.0181198887067914	352.463654275074
GRM6	0.241344205029827	0.00954530712237531	0.0332362511292156	0.0217603323509084	0.0106211301247416	0.0198292828274581	394.021675928852
IRF4	59.4750510386063	0.0169875126386592	0.152751824722828	47.0195203724539	0.327002337682924	0.0232085993281413	384.141694907064
FOXC1	290.383683493154	0.0275119277865054	0.0622399815639646	0.0301006070749042	0.01637399755005	0.0471954684476326	218.488781809484
NQO2	482.538315634855	0.0278504190144362	0.0751259129876107	0.0187126101878925	0.0152121107695146	0.0518527930750951	1.19248503133185
EDN1	267.055084012391	0.11872857861401	0.24399704648369	0.0102661353020532	0.0147313072056042	0.113109079000171	183.801486441736
ID4	255.367597967023	0.0110157558179627	0.0201365548798644	0.0268173376171046	0.0173013677148061	3.5722839859634	164.47132791731
E2F3	378.439022878466	0.0103844152024954	0.0974457699180035	0.0169591343459411	0.0167013946261883	0.00501946128834423	27.3703571934077
MOG	0.0420492993605802	0.00417115783944841	0.00966578551797775	0.0150276657623386	0.00343859975827311	0.00846513821427568	347.867967774909
C6orf134	250.301506370139	0.0110440894730714	0.0538342478866807	0.0288691543256187	0.0168820201093773	0.024805957548734	187.790438550654
LTA	0.46436072095062	0.00958221676590695	0.0171664180250321	22.1759462575066	0.00579107118752096	0.0238559516901621	409.132705443863
TNF	1.96978202277108	0.0316980976774345	0.0472822065029522	8.9699532416216	0.00509670292746784	0.0223378950665421	400.856835484974
HSPA1A	640.099455611144	0.016927675474394	0.0342395180773626	0.0451726111076624	0.0241261749191124	0.531126328613781	1.86492796244857
CYP21A2	0.1647286689418	0.0103891029777754	0.0155432341090813	0.016795476770703	0.00786319885798005	0.014649191895499	396.270070943342
PSMB9	556.769818658548	0.0130567593799993	0.0863507508042097	29.4717096151814	0.00790851616905119	0.015346171281758	3.91426048038382
HSD17B8	222.238368686252	0.021470609677386	0.0378655905853954	0.0225692206912555	0.0141402993075788	0.0680079997096101	224.452669597556
CDKN1A	506.384485811253	0.111947733800274	3.13129061487819	0.0154175355813638	0.0148282507844714	0.0416077311442473	29.5289582607258
PIM1	484.313845659538	0.0332194764288707	0.0703531205272869	0.0656034099116893	0.0068058210892806	9.35510437945009	100.098441971745
SRF	573.691896571286	0.0237105633399626	0.0379774850439042	0.0600211523935878	0.0278106511119297	0.0323647248372181	4.04445810662802
PNRC1	548.572126381581	0.0180237911199726	0.0254700148794917	5.92357680199256	0.0125091624998884	0.0445156109226477	66.6694376910327
POU3F2	15.3099993454409	0.028393587022825	0.0717374346511113	0.048234066417399	0.0145034453417416	0.0335516469673102	425.014024848025
PRDM1	527.188351774779	0.0545006255105087	0.0505299655178683	0.0753085697198013	0.00634885050790902	3.13590785696722	15.6156560466908
MARCKS	561.900389242692	0.0155807531909729	0.0735136592359432	0.0472344016219031	0.0168016618785517	0.0275233466833185	8.05044220163323
HSF2	333.535552686008	0.0101941555952803	0.0171734105833503	0.0599138066275122	0.0138123456284764	0.0179189607237345	25.2604734615902
HEY2	15.4225923026933	0.0146560069744488	0.0582552662123644	0.0228252091862687	0.199976706633637	0.0205648864032658	367.640208656735
MYB	355.00469176705	0.0032732401757263	0.00810852750971405	22.2207641279366	1.62431730495619	0.203113236308459	13.6600762722174
TNFAIP3	532.126816569935	0.225170480834153	12.3139887561125	20.4952243029411	0.0112926909985344	0.0114656221255362	2.75848488058272
ULBP1	0.0675915717951767	0.011139072102305	18.2590965136832	0.00624514128683272	15.425295477011	0.00565962410553818	353.144281353457
ESR1	5.24033298304155	0.00974366773141336	0.0263239795792821	0.229283132902144	0.00672093384739007	0.0133014353379812	382.371603251572
ACAT2	371.506185302064	0.0265095783011993	0.0185788498949529	0.0189831488275804	0.00384179579965898	0.0286548471569518	33.6374624969664
IGF2R	545.834941138235	0.0638830752162635	2.31382881984674	0.0169699400746847	0.019104133624509	0.0159301475806902	1.55810105813743
TBP	524.094029562958	0.0162912306803092	0.0540605272004372	0.0692525787263835	0.0150479103882374	0.0216827928408035	3.92569069861864
SERPINB9	401.659771096777	0.0159531058586353	0.129076447338315	48.5102880058057	0.00520155029419566	0.0558123322357858	46.2120257578906
TFAP2A	558.647608219681	0.435667527902132	20.311694282885	0.0160313307339302	0.0120623647282981	0.215878213414649	5.9229071340938
ATXN1	485.772203933893	0.0182191686158071	0.107605990185265	0.0709151635997418	0.0174826691944503	0.016993412352339	4.09055106504422
DEK	513.374767652623	0.0180735211598013	0.0517367968275159	0.834270161797037	0.0382372380487352	0.0202588287749091	0.269346519077853
HIST1H1T	0.740745145239189	0.0134436157630337	0.297345680359334	0.00720394431506115	0.111019958305498	0.00652900580289439	317.134342473592
HIST1H2AM	282.165321488955	0.00305134492118644	0.0281410716714696	0.0872768546449286	0.00736748883167053	0.00742759459379648	35.9204462226066
GABBR1	523.891406163001	0.0117043181442496	0.0418139095941917	0.0428090493672519	0.0232347943780106	0.0315193152646323	3.90093295353861
FLOT1	512.230166022373	0.0203220140019861	0.0516987447370885	0.0526131649080347	0.0168584965362459	0.0207370873203856	2.24111577846458
HLA-B	826.865835799235	0.0181660257345054	0.0547043717571979	0.910728874753799	0.019484950637176	0.02992142991344	7.05972999272717
BAT1	474.550249638003	0.0104119069439629	0.0202232791494731	0.0751300455294352	0.012445948590038	0.0287241477568675	44.3271376452709
COL11A2	0.693959625999597	0.0126268805278532	0.0311129963253325	0.0371070223766937	0.0093955570800428	0.0199748089612881	441.033573347432
TAPBP	661.712750752483	0.0221182399940369	0.0586122317787211	2.3326200751463	0.0131673343980753	0.0174001422532363	1.10796940017987
KCNK5	1.54846139748215	0.0095066365172493	0.0152048722607712	0.0838629480413139	0.00729086519074201	0.0538253372907168	417.270679563399
PLA2G7	8.77412029425667	0.00847737916312961	44.9933703172444	56.0742195659882	0.123334878140196	0.00588817773089343	318.19039768861
PKHD1	0.0477981112630324	0.00564621023957055	0.0103010104288703	0.017494274009679	0.0087569404351015	0.00879365302088762	324.107710527847
ELOVL5	639.299212267176	0.0215064534259776	0.158766532507883	12.0060130678601	0.0391354616805411	0.0123452332989826	0.708496014201198
EPHA7	0.346092210647243	0.00394964032060581	0.0244965646280941	0.0120984722988524	6.82479310673447	0.0140508091772022	299.19051883728
OSTM1	466.031057167594	0.048236461072272	0.146644013394801	0.0713746456371372	0.00972530240563588	0.0125347686960062	3.90590999057693
SESN1	353.817523774421	0.00669527292458506	0.0128906672271849	1.22278953820784	0.00688749676403435	0.642340322669338	15.551594315798
CTGF	497.91434529892	0.0110075686338876	46.1353355999338	0.068487851906458	0.0488534087602558	16.743725580628	5.87125387554164
MAP3K5	466.007066801113	0.0119428887549341	0.0503692599985102	0.477017731664795	0.0157509962266138	0.0287715042587144	0.389090453694437
IFNGR1	475.799524019372	0.0687969858589819	7.68163612736808	13.5574352197037	0.0102026128466105	0.0132870054660305	0.193950927429795
PERP	747.445471874811	0.284588403349007	0.585047055396898	0.0113295264853769	0.0289994855454494	0.292758592467777	9.40445395827965
PLAGL1	443.685938305554	0.0104171577542147	0.0190168368544335	0.274001600208848	0.00716364898980419	8.80417577052406	20.8199364023349
SOD2	535.016854209357	0.0453568877464149	7.67143851519234	0.142674646238317	0.0132043011849622	0.0139169703077507	4.57932951485869
TCP1	671.514985716414	0.028986024105624	0.119343983833115	0.0696482308783141	0.0249043528682921	0.0342505741623722	1.95040819492807
T	1.78885536107551	0.0175987124965226	0.0466252477482231	0.0309863675913365	0.0119992373319156	0.0293949615019323	456.447505257568
SP4	462.421767781841	0.0103742574266617	0.0251669536965607	27.3583010274892	0.0224285614605026	0.0235076375638561	5.07399241744472
NPY	2.81683606807352	0.0162088588335151	0.0867230454294808	0.0327733468238857	0.0180076748699572	0.0163283980012888	434.755257542354
ADCYAP1R1	0.0799086324781371	0.0086496408432467	0.0129152334513649	0.0449066841665185	0.0104918484321063	0.0536428697746152	428.942469153315
EGFR	555.597454529327	0.122722907612876	22.2281847727826	0.0141492568360033	0.0125141221748424	0.245477351587789	3.31682673299964
ELN	79.4644254639143	0.013764402818959	0.0492768167897048	0.0439610355944197	0.0178747947015002	0.0349801769024862	422.388574594984
HSPB1	801.571065565678	0.0400705603600341	0.0819834159989083	0.0241963080535972	0.0147029327256291	0.096155653910669	23.445228342048
ZP3	4.70546788062529	0.0169369203928824	0.304727332883657	0.0160044607755899	0.0168652955867145	0.0119820007558679	436.163362992147
TAC1	0.147759789673357	0.00619025907611164	0.0166408077139477	0.0153392981476943	0.00820173216084368	0.0131897409413933	267.122022351599
EPO	2.06878996435842	0.0195004729402849	0.0388880549562513	0.0398788007334505	0.0161027122007389	0.0277824401749832	446.782771396302
SERPINE1	73.0753003254926	0.203253638288203	91.5343447755259	0.0245104344813331	0.0171400467160701	0.060082423003525	375.833791547087
PRKAR2B	157.909770712999	0.00382909494488444	0.029457328461203	32.702773815834	0.181482734166139	0.0301275548208421	182.324719308865
CAV1	314.2038102512	1.61584972583976	55.2674870445391	0.0577637693651987	0.0145197986790494	0.831362092748485	266.446006253937
PTPRZ1	224.913204454127	11.1901082099544	41.4107509301811	0.00761841889132548	4.45504043992301	0.123484751969173	155.450469373429
SND1	560.127099437174	0.0348298786747251	0.0557039492759811	0.166293518703496	0.0171600875438714	0.0251093121192576	1.37673502385713
LEP	0.580002384845889	0.0123007605573171	0.0389077114820553	0.0165022007962626	0.00767970223472781	0.011380282942508	345.819042894085
CASP2	565.20786761579	0.0124172450957496	0.0248164259673663	1.1538973428058	0.0146639294546177	0.0273816926651603	2.43426672748209
NOS3	32.2344757043301	0.028686271776754	0.0981388736636618	0.0704410576339401	0.0268491496383083	0.0305145205396368	420.741647132799
INSIG1	446.567914255856	0.0404986406021943	0.0237932797262205	0.16166742211742	0.0161410473003997	0.0164255130777249	7.76888404915994
EN2	51.335959878245	0.0327130776720143	0.0562036076059183	0.0508049463999887	0.0230310924100722	0.0261178753743845	390.151219019709
ACTB	532.104771909675	0.00852660437634133	0.041639803472223	0.065092450362442	0.0552707464227566	0.0748277086589812	294.269121005158
EIF2AK1	572.720344847529	0.0254417609345354	0.0515466678818068	0.159092579106375	0.0239472062353262	0.0165289362526943	0.417130940317127
TWIST1	197.01337185305	0.026889009141363	0.349891261647511	0.0215509510749051	0.012698916387077	0.0448952227712712	274.32317878104
CYCS	176.621588857303	0.014136247086675	0.0385924375508758	0.0298949343115773	0.0195586275889663	0.0376766234593211	294.987353705015
HOXA1	99.8944957174334	0.114882359116935	0.476081838726766	0.0170900423527389	0.0162588413273109	0.0167216782319953	286.14725896116
HOXA5	47.9019195118558	0.0513267299904165	0.514033187950192	0.0129006669270422	0.0145588654137448	0.0169762644567919	353.969493741514
HOXA11	0.102039252123504	0.00820110998189802	0.0141053510403474	0.00994454433176419	0.00735650301068416	0.0144961240499909	317.047021348944
SFRP4	5.00128677559085	0.0099170484307344	18.0371947177236	0.337775356674517	8.75105742030642	0.0124598629733512	340.028870637706
GLI3	400.215182287509	0.111641676075529	21.3946834993213	0.0132442373650473	0.00756977978270817	0.0206975492192657	7.66528483963866
PGAM2	6.72963938724595	0.0162385962275842	0.0239707743846183	0.0288342819985663	0.0124591055167998	0.0788288324416464	416.592922978387
CAMK2B	1.2304700228985	0.0138022685329038	0.021845245765409	0.0459437328878976	0.0126901619603512	0.0452600951779824	398.96856122367
IGFBP3	543.441125711778	0.0615200012001263	9.55424125210225	0.0350972676187785	0.0193126234188381	0.0153236057220512	6.94399764797117
GRB10	404.884531556523	0.0122476378946411	0.228683271450656	0.0111438800664937	0.0302890964855837	0.0187473701971611	69.717113717971
CYP51A1	354.13348919625	1.19161571879031	0.106269592533814	0.0103894975944057	0.0102236478934532	0.0674046572645451	59.6461157064281
CDK6	459.830356906484	1.7898763321758	19.6049474846595	0.0924184648447319	0.0124857282604945	0.0312465954957994	17.141882881352
CALCR	0.0500842691139856	0.00446972767691359	0.0228965405957695	0.0113417508818629	0.00544617479828377	0.0139341767615483	308.958333964552
TFPI2	0.215745911045899	0.051530391157787	13.3464895923066	0.0301911910430396	0.00688766397676617	0.0108279108990602	295.007032239521
DLX5	161.660195761441	0.117855743837273	2.55911830071938	0.0163999678418824	1.01493466304126	0.00543951785245865	226.877253155496
ACHE	10.2444216752135	0.0111361637398286	0.030829295505079	0.72932303458726	0.0128185341283069	0.0370014822271301	367.103944925318
AKR1B1	496.493373368897	0.0215036951614841	0.0577800366919756	0.301138431589162	0.0332374864516985	0.0171640541226888	5.21696655865139
EZH2	487.519307575506	0.0116049797940838	0.020252434270908	5.01216327834462	0.0983429839937042	0.0190906159320139	0.369485075183026
CDK5	451.24865333772	0.0242319015515615	0.0822193848715127	0.0331796713944163	0.0626534302555359	0.0152478067399393	1.61174293103647
MYOM2	0.885984683246851	0.00889798181206406	0.0236847234064826	0.0201870167280171	0.0087680867416119	0.068198087460228	372.029226414028
MSRA	242.370165431809	0.0116301779815296	0.0246568104274781	0.329494487037414	0.00958374765200798	0.0986259423344768	201.307769523682
GATA4	2.3884889779266	0.0201049139667179	0.0417724664508327	0.0220502433883659	0.0162198230997762	0.0259946607427756	417.391169656529
FDFT1	628.549262988263	0.0153256293674979	0.0182515380631904	0.253750159604067	0.0171434686447546	0.0464149714340815	1.64233387215053
LPL	7.97871693913604	0.0126091791109607	0.096896639464302	0.0795917346826142	0.0701250700465398	0.00985648451017547	365.537284749181
TNFRSF10C	0.487319210413213	0.0137739775969287	0.060577456278012	0.0796415917604906	0.0079607349279026	0.0132059236860348	340.599895261182
WRN	430.500378586116	0.0201548717464735	0.0434459035927595	0.110973796035902	0.172374800442917	0.0198097561230941	0.17879398985717
IKBKB	505.222684789747	0.00900401895066581	0.0151712799379454	1.33864939266361	0.0123644127195108	0.0590326600081874	5.88007107596462
LYN	507.592239113178	0.00992107260099276	0.0925084623826922	46.5953332032672	0.0194394547399699	0.0150574726513784	2.03039385619964
E2F5	237.035803439741	0.00840127202213044	0.0450455533403987	38.30459956219	0.150572388380718	0.0111364975663185	113.956321135946
NOV	217.576309770247	0.012854958096709	0.0632186608175657	0.0288873184488608	0.00867322658732764	0.0250374334353116	247.884129046782
LY6E	570.951457241824	0.018506281196658	5.37868799025747	0.0196569558417824	0.0120352413841458	0.0185550446912522	8.99749080334233
CYC1	560.001813908094	0.0205754757925567	0.0608007865880413	0.0232491201336379	0.0273039549705005	0.046967895665788	2.25331299142593
TNFRSF10B	478.98340174946	0.147674196944659	1.66502038379495	0.0272328083902483	0.02486891633402	0.00985307505383619	0.894742319208502
PBK	334.793939209813	0.00730433520867019	0.0289815283549093	0.0182970078939524	0.642607152064597	0.00975295467942116	0.524005116714006
DUSP4	224.1427857898	0.0141606204313189	0.153503338044137	0.0467227672260731	0.00976686147040387	0.0132250376404102	184.172647854351
PLAT	421.750725822636	0.0217988838429086	29.159523295384	0.0143082276783752	0.0551850912985942	0.0313098626169437	75.8885208169837
CEBPD	602.369975456463	0.0210239066272355	0.281040296426145	0.0238419105362575	0.0292862019789712	0.0313520109049038	3.27620512356441
SNAI2	614.193781263087	0.0449862254071764	58.6046337503702	0.0217084080771969	0.0176860686059872	0.183109914716097	11.2583477329197
OPRK1	0.68459388234868	0.00845461735297156	0.0702222798090294	0.0145851200834605	0.00877776028585068	0.0116283961849563	358.329723905392
MOS	3.88762092301447	0.0195934409059861	0.0359694720993346	0.0279024923855828	0.00727311933232949	0.0339944217017759	295.80393074202
PENK	0.491781819712817	0.0178410187000155	0.023127783408357	0.0410379710485651	0.00788615568196303	0.0223055948909074	398.588798776743
ASPH	518.175758492265	0.0385241977658454	2.78100959943239	0.014513995144544	0.0183509007456627	0.0817106763158245	0.885676622212124
GGH	359.477211300211	0.0402385543631411	18.2649900850152	0.0115581604620297	0.0223719427285306	0.0217612384811305	1.1765256144043
CYP7B1	439.179942584979	0.00549099561066163	0.0203967974378772	1.45064221441897	0.0107519331932119	4.08847525545515	4.47722105156084
CRH	0.0730580141810223	0.00854398869517942	0.0281249621338967	0.0116735412786681	0.00420031535982827	0.00917860346080196	289.539768282363
COPS5	378.336256369128	0.0404680119158836	0.0677850669654623	0.0273082666312386	0.0156143020622879	0.011543984493737	0.946788783899433
IL7	67.1767931174726	0.00996284840544252	0.0588019560798177	21.0277061711631	0.00549295575956071	0.0220307103941199	284.518518536833
CALB1	0.173251984657889	36.5476791904856	0.0441878499687551	0.226612751629948	19.1453891522588	0.00662390541300388	322.975406025288
TP53INP1	504.547806313043	0.02833994064799	0.225995833496778	31.2608240003873	0.0882850350083433	0.0189453969761105	1.94341479903869
STK3	391.494528977121	0.0331172032196366	40.2950375632586	0.0359655924689073	0.14285837387728	0.023404770095509	0.0823532626629012
COX6C	527.458345754627	0.0660740700499004	0.156812588865296	0.0236353282210535	0.197582100851557	0.0480373546274869	0.245666360430262
ABRA	0.206030802548731	0.00566661782149949	0.013546047744326	0.0271587316361783	0.00698177914218589	0.0177120822657231	348.943550288513
ANGPT1	6.00885513506638	0.0130679806425459	0.0357718366203437	0.0168413558045304	0.01449811234145	0.0134502228164897	262.674648658984
TRPS1	524.395576275161	0.0173336422429719	0.186070797384045	0.0132707444510958	0.0698774055307845	0.908746439039987	0.501597001163152
TNFRSF11B	137.830552989229	0.0100062629930679	0.146470027891504	0.121403712551109	0.0745441768839621	0.00855736965013033	190.379923219756
ZHX1	470.296059638491	0.0186523447938121	0.0260489095798047	0.0420672163262037	0.00978225982157055	0.0587501470852811	5.25333606471045
FBXO32	453.519187025613	0.00894277735887698	1.54086294062372	0.0337605147859378	0.0210752295932197	0.0923272929409672	0.307475642504563
NDRG1	707.105605218042	0.152859318015062	34.888827616453	0.0200723089077952	0.0162695446294869	0.103049778703182	8.65319672448445
PTK2	481.158391540266	0.0415406613307652	19.9891415127325	0.133123340636407	0.0354393399658874	0.0254207178216719	0.165053988414474
DMRT1	0.337634437857484	0.00624163223807538	0.0206815896311657	0.0208843129972499	0.00727035281749977	0.0213996920966354	359.219499212764
MTAP	341.26098403156	0.00920833284826383	0.0183495960905501	0.205897707484444	0.00465979060679657	0.0532590119880429	73.4588911007048
GALT	395.84283807171	0.013144169564002	0.0219752963403802	2.85370565917462	0.010837369832976	0.0557103564989599	37.3659699543552
NTRK2	228.156960901569	0.00906027448804894	0.016389826576866	0.0333310421398976	14.8977411210596	0.0185070261364092	221.20186101204
GSN	578.309263996274	0.0183191249388445	0.0367152603312104	0.0658089586231131	0.120019175682229	1.7854794155271	2.04092752837426
FPGS	500.342920172528	0.0269866295631648	0.0333642420872573	0.0702624968311065	0.0104953110281745	0.0287085766286051	10.3543249193961
DNM1	422.193795467521	0.010319819964844	0.0484321729269906	0.0147234311087446	0.0255598060857874	0.0397612927606788	30.5803860341789
ABL1	508.317730106095	0.0299692928637655	0.12418550890126	0.0363495743623716	0.021386488574046	0.0231147124885247	1.98976108766013
GFI1B	0.912350698285502	0.0158332250234185	0.0238199712007238	0.0262030820716823	0.0112289569165302	0.0224492904685377	447.226927183399
DBH	0.626132311126408	0.0207638308448719	0.044300356379337	0.0255663890109969	0.0116107851044019	0.0241419642584392	412.544585483021
GRIN1	62.3846297373148	0.0756933072319244	0.115011664238747	0.0150368596968159	0.0207160057458451	0.0285778693520417	291.488150678482
IFNB1	0.0404960388334512	0.00339833451078916	0.00784255199588619	0.0159282894487898	0.00220659029115539	0.00954575017649872	235.777534445905
CDKN2A	403.455647781544	0.00783330832577228	0.036664175351021	0.0362072458908879	0.00821810108232914	0.0146588802338329	45.9710160617248
CDKN2B	476.76597353428	0.0289030427044642	0.0172595663427333	0.0439768006304654	0.00610985132683271	1.26253025175049	19.8925197098211
B4GALT1	6.8296249298802	0.0187139395484092	0.103666485848351	0.0263034778641657	0.00607616999545097	0.00644952955377145	294.593321392807
CNTFR	2.34060357392653	0.0143501959104043	0.0308711327821346	0.036092203373934	0.011311536227242	0.210154405166807	422.215538616068
YBX1	42.7678833330679	0.364893386087237	0.162228612497497	0.028078000775698	0.0113401815732955	0.0100796056079013	212.530025587513
ALDH1A1	5.38309355063676	0.00662262240389996	0.0699932398056245	23.8529635877776	17.8963389527395	27.1241257719903	375.653186816264
NFIL3	339.203975151954	0.0700909561437995	20.1098526343681	0.0127099718841431	0.0189242482765948	0.0224003179104424	1.49450674879119
ROR2	202.199904868108	0.0138281634797797	0.461620681772958	0.0214250741708639	0.233384491767066	0.0116034582682427	227.03547169922
FANCC	376.843690509158	0.0105574045508015	0.0232002228588053	0.0171900517182991	0.0101062453613586	0.0118720751025449	7.29225844958347
ABCA1	470.374194681295	0.0140225799710948	4.75285745746025	0.0542714911820231	0.0134830431188411	0.00866620027209731	0.345643104118678
KLF4	474.029958785781	0.48299199291169	0.256325236711407	0.0111361960294183	0.0113785291265904	20.5465586447721	0.313199511080545
AMBP	0.073927858919129	0.00901233070573663	0.0155242366134278	0.0151323905239896	0.00711360474703794	0.0175465821622452	391.174564526354
TNC	334.338157743728	0.0624854540389823	72.8871130028348	1.130634403754	0.0515658531193569	0.0243049399737043	178.609759654814
NR5A1	1.59585971552691	0.0124141835389183	0.0356067733083342	0.0212889274483944	0.0175895348970043	0.0230118777093676	396.225945619724
HSPA5	688.003418207528	0.0617440317712113	0.303205277629473	0.0571958632223243	0.0301338176413595	0.0274035593843622	0.989162482254224
PTGES	315.798340894222	0.0815510477423206	0.0318602683237388	0.2392584442313	0.00699203301818715	0.0323748946076722	201.224218026196
TTF1	295.98049137647	0.00896343530067959	0.0216126323040458	0.0317509635070117	0.00897162281167077	0.0123878266726799	1.78929315227737
LHX3	79.2841975440723	0.0222735687577214	0.0495298956619966	0.0629724716962766	0.014496368915076	0.0372328998553478	366.392078652476
EDF1	577.458407173469	0.0209582832142706	0.0396373792160006	0.116294404480283	0.0105647562071129	0.064628325960503	4.62888420457968
ABCA2	393.778696476004	0.00772038377782154	0.0121441674731368	0.182711390663159	0.0111294852154968	0.027163923186057	64.9113403306076
PFKFB3	528.263314788273	0.0615590033070263	0.266383119216053	0.150868881307871	0.0230754603653607	0.00933839192469454	0.757472511761945
GATA3	5.73570311106867	0.018280401846001	0.0623178883465503	12.9964321765582	0.0161183091799168	0.0261513923068939	403.423670774444
VIM	638.400037539555	0.0133939127879051	0.224330810998974	16.7332401021867	0.0178224014166827	0.14616655258386	9.68386810599048
PTF1A	89.4976789284937	0.0234071775175272	0.0494171903875369	0.0591660650482506	0.0161247366859421	0.031649309379803	370.645757167519
CREM	203.649015659875	0.0100468584535021	0.0692990356691471	0.0262797868376075	0.0205971560117104	0.00697237998633805	90.3527131035131
RET	4.7264644262094	0.0204312248984284	0.0495141622358638	0.0488628386593835	0.0136316244624654	0.02222350384901	380.611098019292
ALOX5	429.050373207363	0.00778492362138861	0.0420878867707594	49.5800848466063	0.0192950222698805	0.0359293016767147	29.6407291890821
NCOA4	564.365553938947	0.0123827166479336	0.0256369102330898	2.98897235067214	0.013307562073064	0.131720864715224	0.680444445396776
DKK1	7.50243960381034	0.0114751775846071	36.2568910085615	0.633301980992141	8.25694794642987	0.0237405789565562	349.064600907374
TFAM	453.53045749567	0.00841752782763431	0.0349954077142323	0.192968954048407	0.109197909114891	0.0127696478536002	1.66600151170028
SIRT1	392.799674482257	0.0127879205960707	0.0229319454473853	2.36804018761758	0.0503325367166421	0.0155297850999087	0.874289353077703
PLAU	88.5574647869751	0.162643980899982	60.5460840535379	0.0724225064094018	0.0229181100013882	0.012108859114227	403.828341925044
SNCG	82.6189670558587	0.00892046863131054	0.029432741223981	0.0737050411766717	0.0116233443969132	1.16329537310666	349.236317670018
PAPSS2	377.995720408446	0.00570652651355392	0.0616373987479593	24.1949952491208	0.0130891864176107	0.0259679158647183	56.7387692180932
PTEN	571.295417019696	0.0157853993252407	0.0330000595267874	3.02948542548164	0.0197081475627962	0.0366176782619972	49.8608148528707
FAS	440.800886543935	0.0143314694108686	0.0363798445247441	20.6255573515793	0.00466088562033247	0.0768436826612463	3.40929612628083
HHEX	12.9010876664329	0.0160104091972898	0.0420635348762659	20.479344744069	0.0191295080832162	0.0493496788549329	325.898284790177
SCD	567.179602531948	1.35399007234246	1.640047770468	0.0162106978902252	0.0114889135915322	0.16553496970196	1.35284249088584
PAX2	0.377923455423387	0.0118872060625072	0.0252720117122773	0.0363174465105734	0.012096245915589	0.0233762905334598	435.106038349487
NFKB2	485.424387046774	0.0228372637381021	0.0432314885904822	9.91439033611709	0.00837648869895609	0.0152906971705201	13.33507367333
MXI1	443.82667947365	0.0118368600900051	0.0289946829218162	0.0359728810685942	0.0145813447216924	0.0597808789408299	22.4076577950764
PDCD4	440.823668156472	0.0365475313286589	0.0352452012155528	21.8290512844651	0.0435975433871647	22.2474404533013	1.08147512743132
CASP7	459.761904885607	0.012926646880408	0.0455583631360661	0.059615832184606	0.00916497527579464	0.02055111752937	8.50660010137481
ADRB1	16.8115157226734	0.0228888205879411	0.0471233060026769	0.0275614661380598	0.022825400626725	0.0361792779091923	435.682797786723
SLC18A2	57.9986461343596	0.013309834379729	0.0558333709053153	0.149147363375486	0.048040452563259	0.0287906261135324	292.034321030349
EMX2	15.2605812830892	0.0178884112680153	0.0640988792800182	0.030225140295331	0.0148178226386265	0.029080985745651	321.625796808741
UTF1	211.435767402865	0.0180011294314847	0.0322362324506877	0.0418621792702841	0.0154631607097304	0.034209414954434	291.630144126931
CYP2E1	16.7183194971351	0.0125533806331599	0.0477358916219253	25.0097641400889	0.00563573051893662	21.2619807343738	366.185072229811
ITGB1	558.031566731438	0.0518621384392735	24.8687079980283	0.076106114664964	0.0239327440141016	0.0363494260454305	1.82732249691111
NRP1	495.801895241581	0.00716724034782872	0.103693198996147	0.0257999450136386	0.0468500796649652	0.330359444636423	6.81308685236709
CXCL12	13.8888945570776	0.0225524854207271	0.0848296093919311	39.6225330916942	0.143061807326135	2.11873402316428	404.718108121574
EGR2	402.975999874068	0.00903752849588801	0.0190784131328642	0.500262764844092	0.0250528409254361	0.0366703215533322	66.160315433549
NEUROG3	1.81862281516699	0.0163355865879255	0.0472106028946192	0.021321546080902	0.0126967737056015	0.0137788449504981	406.949365266553
PSAP	684.02398462926	0.0159676345037885	0.0611952539239931	0.45636325688784	0.0249365018041812	0.0246375165119566	4.54320033949864
NDST2	498.741006261492	0.0122443683087816	0.0186307410346015	6.06323452024039	0.0121657163161565	0.0595610777623391	5.93722128872598
PPP1R3C	1.45425003320057	0.123522102854498	0.126810237748981	0.115265594064639	0.00613597178141267	36.0426165839196	410.612219975875
RBP4	24.9076677403617	0.0111472257708147	0.07017844567197	0.0221158594485566	4.07934176210622	0.0272451460094162	337.661565458133
GOT1	556.310849733705	0.013802403028134	0.0259002134428519	0.0400053012426355	0.016757123622658	0.758215300867458	0.857893166469659
CYP17A1	0.343373779484817	0.0133274002706326	0.0288175302064735	0.0259351807088057	0.0104824180727689	0.017295978686793	379.759807930558
GPAM	337.959913992264	0.0103272676594771	0.0222270252674799	0.0483210070797846	0.0349168699199578	0.0168763180983109	52.7676208748856
PRDX3	420.96573642609	0.0276975273492491	0.0511240454991691	0.440689929079148	0.039446213549965	0.0173269166520843	0.130148380045617
TALDO1	598.969376969904	0.0209058673446869	0.025604410442933	0.0439868767946373	0.0164874925400518	1.02846059093669	2.72504202574688
ILK	527.175410089116	0.0383339649310727	0.101970838450124	0.38963870182224	0.011573122026111	0.0145545286600587	1.0640417607653
WEE1	500.036480824586	0.014087508937545	0.0219097109246236	0.150013661261137	0.0125560095863466	1.8740654148841	1.08262262122066
ARNTL	398.028333075047	0.788278210423873	1.85747685532848	1.37385832033605	0.0105254238775566	0.0102864561904676	0.126919734307164
MYOD1	138.900881095835	0.0159803096495368	0.0308100882080317	0.0293809865385504	0.0148795680074692	0.0399391394133614	246.554528945282
LDHA	819.645893721736	0.0536966303326551	0.200340113736936	0.0551609747355824	0.01876577419718	0.0295826144677828	36.3434251020482
SLC6A5	0.0523115289024792	0.00654540177165732	0.0160765442023914	0.0143266925861136	0.00493718861745228	0.0116339543922347	349.744720954819
HIPK3	525.151579842309	0.106425692448811	0.0889152059670273	0.321963153305279	0.0244392766389157	0.0276277864694795	0.325069096989833
CAT	542.124592737017	0.0102116146903614	0.0258579297985124	3.08571293796794	0.0129514233391846	0.0803236818435906	0.879951475629165
CD44	699.731606706549	0.137965306980958	1.69484840925669	0.0292148251387441	0.0207832028975592	0.0350907075468974	6.26100930603822
MAPK8IP1	101.059689184582	0.0241350333787978	0.203551733138148	0.0257250974163758	0.0158595061357708	0.0214958642626452	337.266827698823
DDB2	505.465224253833	0.011917368526454	0.0254976125410327	0.062893173571048	0.0122805574534782	0.0446654720743694	2.13237909055415
FADS2	491.747972724243	0.00574308155766697	0.0990158804422291	13.1438196407173	7.18994965751695	0.00817000882239614	2.38355749498405
SCGB2A1	0.071564573086092	0.00654185675447061	0.0222837248529162	0.0200315701908555	0.00813518887284664	0.0121442118592937	362.220547534743
COX8A	635.990436758558	0.0235622535451448	0.0299072733908484	0.0504941927846473	0.0211965459709239	0.243301901523621	12.4639842776485
TM7SF2	187.956642310776	0.0248217662418599	0.0387115792216652	0.0334760099282956	0.0694472793962415	9.66189719314151	276.219350197239
POLA2	438.001665909885	0.00831242400363642	0.025477679459576	0.0882522436528688	0.0431984393774034	0.0175069979733786	0.674594911748694
AIP	401.137346752757	0.00684314900033037	0.0129734219358069	3.0994470879189	0.011362961188196	0.0408201392325455	25.4294552726511
GSTP1	785.466844725619	0.0404906587372808	0.241255479026723	0.0228307004917714	0.0187499955267738	0.0426418551494497	5.01262246497037
TCIRG1	546.375513113546	0.0136468677379211	0.0319671579819069	10.2183312274555	0.0097896860726253	0.0284577452519434	25.7365222652792
LRP5	467.07156109226	0.0311253680247511	0.056803313422276	0.0133807836219081	0.0529120862582624	0.022959121017024	8.04052447033568
CCND1	288.965857628748	0.0529938206552401	0.264663127267079	0.0191861960582793	0.0261973950992471	0.0693777150333047	210.550110222661
INPPL1	471.695257519814	0.0158248774890303	0.0316424346287654	0.0643784913267613	0.0153769624540634	0.0395237912889407	17.2907110562492
ACAT1	371.701211164337	0.0188625597693703	0.0147775370709991	0.057161719961267	0.0197530998655904	0.321042820030291	1.58480732491654
FDX1	279.908832139902	0.0147775548679401	0.0183560551037404	0.0567704476785703	0.0137777001999188	0.0442584364345957	113.267439258049
NCAM1	1.83100920029242	0.0179261095423797	0.0408675004884632	0.0623220927551643	0.0697347021601152	0.04489088767574	395.631730783627
ZBTB16	5.10768666703059	0.00996993996309591	0.0225334115011874	0.231055681108206	0.0105066301423862	1.2194972493117	438.82925705006
HMBS	482.662706999006	0.0352818519237144	0.0258971533632473	0.0681801319092061	0.0223368009974633	0.0510740362036598	19.4511420124236
NRGN	25.3837646874262	0.0264660363647789	0.0528829041244425	0.0474718599891782	0.017475719753424	0.0345943893205744	426.39997934405
FLI1	126.148282127921	0.0148711725929663	0.0610610027742453	50.9733161726159	0.0343547721368543	0.134818075577572	276.486556254003
BARX2	71.6607967124993	2.46410473688223	0.365182428618119	0.0412983432714091	0.0122690321912718	28.0572447114406	407.171848388641
ST14	556.803636489028	0.0722243936437219	0.0622632269677592	0.021482117182693	0.0155688201073193	0.191875955466325	0.704154686292744
HRAS	463.45486420138	0.0517997647293411	0.0708023103233586	0.0150613907706686	0.0139815127016728	0.0412317888553271	36.0797104223342
IRF7	237.841485026907	0.0256442821892172	0.0364383711841217	0.213630430525798	0.0065001401454818	0.0276072823902183	263.953594531312
LRDD	200.813945863717	0.0134080847538739	0.0274302020283516	0.103823861498343	0.0121624528147644	0.0254680409240521	280.418085847739
CTSD	694.180243292737	0.0182288994436106	0.0624863478014124	0.127943762634051	0.0129497311745901	0.0316746424610548	5.35208655540039
IGF2	338.673516086083	0.0186104701331205	0.138738202047951	0.0141001320447673	0.0259318843660658	1.05455308697819	131.773260382478
TH	5.46286908160496	0.0310584165108277	0.0564120180650274	0.0321042630015976	0.0106637194875498	0.0396644960715466	442.183300636269
CDKN1C	182.309912659555	0.0166047920816316	0.0406370051637183	0.0262737011756907	0.0111798708931867	0.0624135121206307	241.619380636586
APBB1	3.09804398604186	0.0106887495797945	0.0270745091337949	0.382368332616136	0.0165841894695782	0.057300083116443	420.411713606992
RRAS2	261.428813755062	0.0228540661652146	0.0408473074915708	0.0341264372652569	0.0157962964508841	0.0276270168839522	293.126671304928
CALCA	0.0646204142207785	0.0052278235452782	0.0139562506849858	0.0219749642001221	0.00421596788576288	0.0213564217888241	456.195614368252
KCNJ11	0.435504504105094	0.00739258375380467	0.0190895425793333	0.0217506788081436	0.0156681854633045	0.0137139918238937	354.588866346662
BDNF	0.85722730833394	0.0135878809716423	0.0326219150732436	0.0110036799074129	0.0735838324887446	0.0141865679778603	314.038667102609
WT1	1.68130399871336	0.0164920229096822	0.0385169647512171	0.0371198055623452	0.0105176223826725	0.034173119642278	406.046944931014
TRAF6	500.942422721259	0.0128359337440254	0.0180131192325561	0.205609811779009	0.0147128442928727	0.134881320491825	2.95028216177896
CUGBP1	537.111055390362	0.0392009192817023	0.0783741928796043	0.167963336873972	0.0205816446948265	0.0308501086999396	0.195972504639808
SSRP1	520.028931406599	0.0340043902607203	0.106357068915492	0.0452805495032711	0.092010825513448	0.0128304978048362	0.466182784386002
PRG2	5.00015131777694	0.0256494004386121	0.0522234793187503	0.0405087859916992	0.0156557486461141	0.0306582343079193	414.765381390134
RCOR2	15.2352706153733	0.0358799836384801	0.0789483763810414	0.0183190204384149	0.0309027149053632	0.0326848773469935	409.594276104407
SF1	594.855824797784	0.01205347940594	0.0188543252416975	0.327286347761731	0.019534466833766	0.0336891786797366	5.31939541851182
SYVN1	564.63159980845	0.0335598311104925	0.0363842972482111	19.6586516294969	0.0167989112536977	0.0433038505440536	12.9747435932538
RELA	552.034964780859	0.0297155582498474	0.0641139415556281	0.0770583906045144	0.0199591322455232	0.0209048038830863	3.58758904012783
FOSL1	44.9733186267976	5.43007202260981	16.1558497911511	0.0210918544284591	0.0128677986821415	1.11781875944342	414.11185689554
CPT1A	501.771346610487	0.0327689149504718	0.0632251012402912	0.022702453113891	0.558651287958214	0.0272920613789842	0.646209002537311
FGF19	49.2538186052854	0.0200686711430198	0.124522979620979	0.0306307731635449	0.0265089852067784	0.0172854195097736	361.690690804606
FGF4	73.8484876106956	0.0202442134837864	0.0381308260388071	0.0621000560492081	0.0187569313773363	0.0363747861096175	380.949668484423
FGF3	1.77600795467848	0.0197960934461199	0.0316139405872895	0.0319838993119143	0.00796717622600967	0.0336399754125024	397.475790583032
PHOX2A	158.553992707461	0.0157255586632001	0.0244353545579584	0.0457979162217457	0.0117182632475947	0.0314923607841292	254.466694397297
UCP2	265.870565156378	0.0107515343939729	0.0361939403048877	72.5099201972577	0.340254125539987	0.0331734079977167	254.834248097515
PAK1	506.802063584168	0.0507308913571147	0.112174506004227	0.0261082756558439	0.152765783462858	0.0165689162840668	0.418603579785465
PDGFD	25.9987178263629	0.00953412734089581	0.0502160874737436	18.0760782441718	1.12039193716633	0.100952399705223	288.181535571232
BACE1	366.281099987922	0.106732040058937	0.543834344201015	0.0145228499304408	0.0285979964862202	0.0656453411357064	103.510329903933
H2AFX	521.172900295562	0.0144789605091845	0.0268389680619333	0.0874520036996717	0.019778079661877	0.0343959511971305	6.12609541219024
THY1	210.467663873534	0.00930596078183273	34.9872902205384	24.8311900574527	1.3483610154669	0.0220313591837398	220.772498912207
HSPA8	820.015784611981	0.0330898243776261	0.0469993040359436	0.210062635293454	0.023717500865159	0.0488068063576073	15.5253083172903
SCN3B	6.56525395943567	0.0286271308066474	0.0401178008453167	0.026657093859799	0.0134279087805692	0.0638684375542514	363.317269489219
ZNF202	199.736794470741	0.0206177421495329	0.0180654769450045	0.0701333004851031	0.0215709015361409	0.0192095910145367	176.38161897559
ETS1	449.006199157086	0.0474637078457725	8.41984313779237	51.0684839854672	0.0140309486597631	0.0521323502689444	27.5783468106238
B3GAT1	0.523812433062547	0.0151878053246548	0.0292080042754253	0.0439264850557662	0.00906950494983201	0.023952187033253	400.994654619821
CCND2	481.461719630571	0.00430900430175172	0.115203658173996	31.0259044923727	7.85182038004874	0.0300364072523805	23.4245088182983
PTPN6	451.029142329787	0.0130816233040775	0.0238670575174016	49.855462628937	0.0177909952374824	0.0316132782792396	62.6674309440186
CDKN1B	456.111356481183	0.0105081071632389	0.0334229884638668	32.9212102832851	0.162408386151056	0.0485237429766826	0.795634022954152
PTPRO	0.0942099829027927	0.00543260258760473	0.0129435760795098	0.282618342764408	0.00659660758121957	0.00816180432271456	284.455909556132
AQP5	23.6040027549248	0.0179839474721192	0.0993522357090868	0.0224427113882097	0.0264970861520743	0.10636567213015	424.4835110092
SMARCD1	538.272492837028	0.0183766882956775	0.0502791219145579	0.0617610270297184	0.0167579437277226	0.0234963039721206	2.31534221561652
KRT18	475.470686183567	0.0073533099902248	0.0895966801003674	0.0152105775704687	0.0650471018757131	0.0372164396033602	10.2918892943954
IGFBP6	28.0178594929845	2.85201163889941	8.39099841057967	0.0197420591041497	0.0123672347018792	7.39475353270749	464.165577964442
SP1	566.099849858758	0.0162776568039238	0.0238593671679526	1.19868354081213	0.0227540344538287	0.074790620735028	0.746204764667389
TARBP2	216.610894334812	0.0190100063415181	0.0460338353632767	0.0266922231659693	0.0219838863413211	0.0217437054961403	240.818967650964
HOXC8	109.592432461674	0.0318934131086179	0.190726461592566	0.0190282857590927	0.0172264766755842	0.0145673098518212	285.987260611403
CDK2	498.003276452733	0.0284028545847412	0.162767543626154	0.0899318346428198	0.0218869978983794	0.012266719317669	0.673505151789427
ERBB3	470.01891217919	0.0414508338236661	0.240407132957031	0.0107191302050264	4.46984880648376	17.8825483041333	1.7097318241455
NAB2	317.676695633507	0.0178714878799757	0.0413003164045042	0.0258255437321066	0.0265603833373089	0.0183615964278213	156.969691964263
CAND1	529.396558528338	0.0302900141748861	0.144162056464561	0.0628924441003315	0.0431842221692689	0.0203471660977184	0.343014566860708
MDM2	529.570229278913	0.0125261427983797	0.0241761053821039	0.845278401715304	0.0211211764639686	0.0338178147256924	0.382822049031415
CCT2	495.447935386902	0.081191209409699	0.921943425389927	0.0594872308571249	0.0633797917832423	0.0153770129787264	0.353162704808894
MYF6	0.403606161717698	0.0113332754688775	0.0157557733485287	0.0104112172299505	0.00939392261631329	0.0273237015464065	383.173736261191
APAF1	353.029145470602	0.0054578255906926	0.0180127684994348	2.04520099129978	0.00818128599301296	0.025965166571854	34.7589382028528
NR1H4	0.0328011614247565	0.00506127053790403	0.00743445966178239	0.00899394403863716	0.00415442792960093	0.00819723099811878	236.358754905868
ATP2A2	647.598674049845	0.0399211015370527	0.374211312877103	0.0270199198894133	0.0257283988423247	0.0379705580345521	0.923681998460689
CABP1	6.60995788625996	0.0189429304179178	0.0484793855551616	0.0209200301008006	0.0145939133805824	0.024088091784257	368.997186504827
M6PR	637.099978326583	0.0157221327655818	0.0596623330069673	1.18605598014245	0.0180818804470925	0.0196743634968599	0.837893753140696
GRIN2B	0.205087767913638	0.00667935003901883	0.0115715598457366	0.0558832887003211	0.00685274797837677	0.0172838321639778	341.221657876726
SOX5	6.13410392591608	0.00494164957492088	0.0242396157778204	13.4259541571241	6.3826337003561	0.228634048072672	354.224307707443
KRAS	435.902756498088	0.0160564388985232	0.0292957664832289	0.10114966018812	0.0203771970928366	0.0238845517075698	0.575226339914915
VDR	403.590872592733	0.487581063194738	8.90306764661885	0.0141328201658474	0.00638403923059262	0.0248297669731312	58.7843184527413
RARG	512.350023912903	0.0401992235257972	0.0417583569721312	0.0116026900307634	0.0121874483516814	1.73658718165469	2.15980240820529
ITGA5	471.037255995665	0.0156016040500931	44.6302750545544	0.3332472921218	0.0143151980671136	0.0430614337399432	32.6715973908134
DDIT3	275.513062575195	0.0175663535187138	0.140443384994633	0.0179404906187721	1.31234160245864	0.0121929116880865	116.429980526018
CDK4	606.664296247054	0.0180565595364482	0.126582628704803	0.0414818511618012	0.165128995103131	0.0156903904848374	0.825523193949662
KITLG	366.907992038329	0.0174085966683623	0.0242804391722753	0.0528796312863302	1.03567811892421	0.0147292295177076	0.2145322186525
NR2C1	378.639677909028	0.0495331239259274	0.0652869932114207	0.641205982250365	0.0906932392288857	0.0161226539732267	0.228231520169535
CRY1	363.182348994353	0.24747330003822	0.38116665969369	0.0124565435453996	0.0186797452408099	0.011340847986786	1.18873137375859
CMKLR1	16.9910594008743	0.00925497734864959	0.158322432473359	27.3914420162427	0.0200241735676384	0.0165873708852292	359.01324444565
HRK	288.092911402688	0.0155020251085257	0.0199439049468219	0.104824112107873	0.0150236750559323	0.341063805764689	285.205778645903
NOS1	2.75194483935647	0.0216785840699953	1.23683907914825	0.00891292778009057	0.0909747938150867	0.0213222472692401	374.745913512364
DIABLO	478.951347741118	0.0381396632005065	0.267635817664514	0.0463296747266058	0.0518407485080786	0.0195628707299933	0.270502145846094
SCARB1	225.253235079331	0.0202379539066583	0.0312368620069728	0.791020068245767	0.0127785288981277	0.0272387995212126	224.244022996304
BRCA2	313.31893098294	0.00589830938336677	0.0222207777829626	0.101122538868689	0.0152648210215753	0.00887511756337009	1.68957457147771
CCNA1	0.345883048733268	0.16381205924575	2.00163033421917	0.0140225358708924	0.0281004815306384	0.00938931640698025	337.500123374448
RB1	526.723516311666	0.0493450064136372	0.15017381450118	12.8781338462774	0.0151446195524908	0.0237399915957819	0.0889789562589054
KLF5	655.420488416332	0.027247503296155	0.0806586360079801	0.0162792231978868	0.0302719306535044	0.63749065393991	8.41647003060494
GAS6	477.190819612696	0.189814058511067	0.264603331648498	0.0178788781115465	0.0145999041931313	0.0183624950874127	7.55405340325826
LATS2	431.629722642981	0.0238531079337407	0.0555444808514825	0.0174957130904463	0.0123472359308607	0.0736310443460856	42.3976204360242
CDX2	5.96228211404258	0.0180971370697736	0.0692243672387073	0.039250756797769	0.0163774896290043	0.0257501065346129	466.785984455995
FLT1	439.934501646191	0.00971102539849652	0.0628943336614244	0.0463132328389871	0.161123484848582	0.0503829336492835	2.30751442479338
SLC7A1	554.679270854307	0.203429368084662	0.132650622116704	0.0106773954640501	0.00835607435181176	0.46013248908878	3.04467825837862
TPT1	508.950011463925	0.0289334893003229	0.0264397541918383	0.492594524635719	0.0156406319854055	0.320357980244145	0.250777153453392
ATP7B	0.145414505893381	0.0112860848980095	0.0287369317400493	0.0219062608047645	0.0148099473253958	0.0132158382639626	390.123236429174
EDNRB	160.483361186265	0.0130107208625084	0.151786019598994	15.5810378922371	0.032857782003147	0.315904862773434	220.56062436361
POU4F1	55.0527296054496	0.0168175466913157	0.0238898416917045	0.236897102514344	0.0417828794604467	0.0161480584957829	391.989059238034
IRS2	264.107286692711	0.0135246127457149	0.0574707346961005	0.0464598237223903	0.0285896916706055	0.02877579641496	190.291532742264
MMP14	506.862723988046	0.0273164564148555	38.4461642233635	0.0311275838599014	0.0158907518421913	0.0239439135414508	5.12023317370401
SIP1	178.314986798468	0.0128385396880487	0.0246875470357749	0.0124372348215935	0.0164228555498746	0.0266375180744197	100.16850890171
MGAT2	374.712229390539	0.0156907701338367	0.0351592029788034	0.0939320677587532	0.0110914928280435	0.0128868546887745	2.11817240198908
HSPA2	498.798208832442	0.02532666402634	28.5307699495313	0.010602801587019	0.00666754622568641	0.126230276018837	9.0566783450255
PSEN1	588.959705388734	0.0318929566163843	0.109336187039307	0.0512017636409838	0.0209421952674821	0.0333434570986197	0.95505211545211
FOS	563.729815321867	0.0594873143298762	2.30668165239997	0.0158515010933292	0.0494258370275428	26.2547034969714	0.461232084784326
TSHR	0.226848001927245	0.0056373833058111	0.0140680966854284	0.121596420258422	0.00520801752970137	0.00901005596960417	265.462679167516
CHGA	2.27459601839525	0.012263515861647	0.0490202307370557	0.0250090087747638	0.0112502162598333	0.0214269954587665	336.566390532567
BDKRB2	77.4488086769221	0.724634916077996	8.09589864609817	0.0107595884147888	0.0125481988765233	0.861218379905695	358.652722950574
RCOR1	505.866044808692	1.7576880032481	3.2175347052018	0.0325670873409908	0.0428918433578078	0.270381999883968	0.509661720887832
MTA1	510.042581231741	0.0257315311063766	0.0746634912760028	0.0356326548099161	0.0297127536370958	0.0327087064357163	3.15863447660927
TEP1	379.315585187852	0.0167373668736587	0.0220825090865975	0.626312833573178	0.00984749169953352	0.0299875104955001	100.213773571004
NRL	19.6399077327635	0.0463448347330974	0.0544056634295169	0.0957831451467459	0.0101480886261755	0.0193475868747684	396.543417536059
ADCY4	182.115152577781	0.0133906220194948	0.0242820308245898	0.120139925977044	0.0212321179559306	0.173763443722626	288.848862868745
NFKBIA	627.848832621921	0.0647978243156041	0.0770993901858395	0.284460698497853	0.0151203329652344	0.0266928944721075	0.593330093738367
FOXA1	494.522068026746	0.00525311742832463	0.0118551355533755	0.0580248613961451	0.145046897614292	1.67185707573664	2.21970789455341
BMP4	191.858247489216	0.0067719701948549	0.0324309433464573	0.138403354116629	0.127641747737241	11.6401241643522	170.193137814643
GCH1	342.339612053653	0.0083845102548832	0.0176446417180762	9.71361997018026	0.00936278303398457	0.0316522117498142	39.0747374612896
DIO2	365.729085254551	0.00901993936393641	0.0349055831283982	0.140974742248454	0.015339782506037	31.4869528916363	27.3226151768248
FBLN5	408.056575643372	0.00898951496774031	2.12657177915431	3.92582449588802	0.0224972659887654	5.08482504834224	70.290245435658
GSC	98.4815223601252	0.0346170688965859	0.102002662618196	0.0293879239312613	0.0206165671001759	0.0248522848883482	332.85658117187
TCL1A	0.0533374356166771	0.00733708470091079	0.0087420075213216	59.2197195805958	0.00319232042142087	0.0821856590512554	359.848303912015
RAGE	168.189579586027	0.0452948471329303	0.388447587174946	0.0107765435467149	0.030287473963158	0.0156517583863893	210.622025214887
CKB	446.196327442132	0.276512168628992	0.266424233683174	0.00811718568487446	0.239601088605929	0.0146902692850091	8.87127267883274
KLF13	552.92387587821	0.0347774856850045	0.049382849989259	0.0628132387440398	0.0147223429998139	0.0223803614001837	4.22434258793032
THBS1	526.486760095397	0.0165958586424566	64.2427323438091	0.513627692150118	0.0123885940031947	0.125085605426723	1.61693495175713
B2M	660.251554572086	0.0162266556077492	0.0483653444003319	4.04660966418773	0.0156069852064689	0.0190166027958012	1.59051406066414
TMOD3	541.969155454732	0.0630587596936142	0.081552851157613	0.0605108865818217	0.00911405431071603	11.3663718169338	0.517679799569774
LIPC	0.428842115747496	0.00951414232625056	0.0305961837132476	0.0117458250579306	0.00838698923805877	0.0174801093421359	275.101286042638
TPM1	485.334270999452	0.0139782116893212	39.0263821247203	0.114243005740968	0.0476491027057451	0.138407540611479	1.70133151591577
RAB11A	574.886366745784	0.0210390697248373	0.0290731451677578	0.0479339725319247	0.0158957739531181	3.83878372835228	10.7346463168241
CRABP1	112.978164890024	0.0186010304544164	0.0513336270914845	0.0264043879487847	1.07327348967558	0.0288865211635141	258.467292073596
ISG20	151.416113077799	0.0252406297546509	0.0743185024312337	8.85585907075415	0.00801226582362469	0.0230497261925578	283.216224926495
IQGAP1	659.69484257916	0.0310857434317952	0.0832096358621262	0.12169576642358	0.0140968106442953	0.0931111018447182	1.42084509907456
IGF1R	454.92207710702	0.0286707313732737	24.6244528447792	0.0239004598873359	0.101845809359446	0.0595695485027507	1.99441704926559
BMF	27.1189379501157	0.0103229517804028	0.0374146716156019	1.4977335235544	0.0231215556801921	0.023555960239888	393.607278180425
ONECUT1	52.1501440551113	0.0167898507319581	0.0744228113161561	0.0430862448269179	0.0200825127697709	0.0266619774198029	419.333069567953
RORA	477.205912770571	0.0114311534542234	0.0186657755810029	0.321353332309456	0.00909214312812772	2.75750080538944	8.5375448411836
HCN4	24.3754568964981	0.0147179705500977	0.0482763115601991	0.0310109532757418	0.016106053440897	0.0230621886137021	368.905501269856
CYP1A1	0.0558248517434878	0.00809301737939115	0.0155895324850182	0.0109353056494695	0.00400914037345518	0.0398562361077228	346.007796725558
COX5A	655.873604485444	0.017261384441024	0.0244859887349442	0.0837625921377922	0.0171243486453483	0.282314360668156	4.5164406699877
NTRK3	0.211527999014072	0.00642294508539603	0.00960545577745442	3.75162114751909	0.0121335432000504	1.07030976708055	382.244098797642
ANPEP	406.112230358497	0.0208780663655887	0.363173484428081	0.0241094436041991	0.0563391577659217	0.0149427638221726	56.1663688554593
PCSK6	140.963786119869	0.221950965305305	1.00846746420311	0.0115451084513794	0.0401024119395667	0.0642129548290397	312.752641026708
SULT1A1	194.586781460811	0.013164098402658	0.0179153102395157	0.0483989606961866	0.013268061724283	0.0418310799875653	202.152841190617
SCNN1B	150.252861970298	0.0343301786058645	0.0616166270963982	0.0531244274951066	0.00707660480271555	16.4415163810229	323.111879392869
PLK1	548.801929229975	0.0135188778171028	0.0448338085805025	0.0968264739169822	0.0117279992541357	0.0148971709481112	2.52447435923695
IL4R	533.34928422901	0.0374985585495483	0.0886657733258254	3.16355928065886	0.00415615535164958	0.0211009696248903	4.90818636295947
LAT	5.93506618656967	0.0210665274897662	0.0488330161025796	32.1230240837249	0.0118219678150589	0.0458472307054678	444.17960968353
MAZ	510.740523808922	0.028669673747998	0.0555343525791542	0.0345415115895275	0.0338065410434814	0.0150672321849453	2.69723780268767
ZNF267	378.543005840793	0.604771335249809	10.1950049551992	33.5226518046834	0.0217790291634134	0.0160531009862088	0.0695942485331257
RBL2	429.363130298577	0.0196708973093376	0.0573123637692428	22.2247805945082	0.0263029400737755	0.0345689467356081	0.121470556508244
MMP2	243.183030035789	0.0148857376494509	79.0201522653462	5.06499232500261	0.100330756777025	13.7654314401385	224.572664369408
MT1A	146.485148969022	0.0623881098643849	3.842598668482	0.0587430388076122	0.0188260382849536	0.0642865731428207	371.898462379614
CETP	0.272239299628402	0.00910434753457833	0.0145276949324523	0.503506932139117	0.00533493886995221	0.015959691168753	353.963530252048
CX3CL1	178.433238636373	0.00937142768699507	0.0266159358167012	0.0920842265740807	0.0120781135671894	0.0312050702851832	291.346205424107
CKLF	393.374337325542	0.0181537627495275	0.205804333066398	12.452403747546	0.00975309451859653	0.0163068628811566	0.40705433901636
CES2	467.887258428341	0.794734906762338	0.23174427216237	0.0144332293843167	0.00469064361775601	10.2683038325011	50.1021986877212
CDH1	598.582393410805	0.204271798456984	0.360648124753747	0.0107580110401613	0.0436773944837168	0.137782236057251	0.569856458854345
IRF8	62.5388420529078	0.0134993892991929	0.0865073857143988	91.0867700866763	0.019810555399838	0.0483023256905823	358.140347022804
FOXF1	200.481326554529	0.0168290854937844	0.025905674939083	0.0735726513773257	0.0161271345918171	0.0631335959456578	268.537251117732
MC1R	59.31141331708	0.0387417691342236	0.29829171292825	0.0309823626630435	0.0224968643458753	0.0179686362018069	418.925059266423
CLCN7	462.665768992911	0.0182681248058681	0.0383391647536282	0.0499339972839996	0.0141233609984164	0.0194089030544919	52.1716009114279
IGFALS	2.51571873875098	0.0195834691533798	0.0244136502011805	0.065550390797843	0.00962144872881038	0.039040213950374	471.469199565444
PKD1	259.690474717866	0.019004663009991	0.0363664045977687	0.02595573350695	0.0176038829149616	0.0196342543816242	220.955919055749
GRIN2A	0.311029279997139	0.00699741082822932	0.0207612467628387	0.0376093786712337	0.00547624697488372	0.0149115441546191	377.747105464517
SOCS1	344.881467647284	0.025225306287926	0.0183494319308665	0.748558275015223	0.0132951583366282	0.0138048845595592	125.425900600037
MYH11	214.513870279645	0.00612498454335128	0.0134731611584401	0.560289414930609	0.133825316450578	16.1461209747454	208.396785114645
PRSS8	492.007170653484	0.115685155218223	0.117181123607198	0.0112743172398718	0.00465765600174805	0.323204666704682	22.9849011753681
PYCARD	510.075874863007	0.0219134324869383	0.0230704880996732	0.158687800498274	0.0104312675171564	0.0436740360437004	2.87952924568491
COX4NB	421.172411755431	0.0374800122174928	0.0676657066105905	0.0246132735457017	0.0135197969548736	0.0157791178762618	14.4871460192471
CYBA	186.344472002258	0.0308057581434429	0.0928593356742887	17.3796818494233	0.0207243013275011	0.0293792504233541	257.595885561701
APRT	309.134495539032	0.0341952513315331	0.0278570627912322	0.0384876745832869	0.0118070545838657	0.046691990268736	203.387837682192
ALOX12	14.8810522055724	0.0346319638309155	0.0329393298230473	0.0362759849215837	0.013310660442033	0.0936597868376114	420.814074694498
SLC2A4	2.43642865968558	0.00946999039982515	0.0370830769944634	0.0302238107702256	0.00913237421304876	0.0304187481844691	390.275502675555
CD68	558.380007460084	0.014378944334295	0.0553038040051908	3.1333419201578	0.00878584805027861	0.0370268066285764	78.4865774776503
SHBG	0.314741907842489	0.0117534314415375	0.0256529677297387	0.0248417374513707	0.00845491292209354	0.0235528988676875	424.94994852389
MAP2K4	465.218014012674	0.0926622712814086	0.113587209433473	0.0389200753265629	0.0414180110737497	0.0499758246531074	1.12198041618276
TRAF4	446.668478537429	0.0208859170766768	0.0578734577517711	0.0308735835147444	0.0183980451699562	0.0261302311873693	82.8011905582817
ERBB2	542.180116071717	0.0142199852969378	0.0229577108849275	0.0239140066465328	0.0302923412307374	2.04592790001739	8.48702359743871
IGFBP4	625.487006968898	0.013309816716274	0.112435645917504	0.0423911640495171	0.0427783635658392	0.0733511507327806	36.8354700453265
MAPT	0.304079060748101	0.0133355514226261	0.022081398166032	0.0179261419903047	0.00666561075212755	0.0466111710224909	378.050025013485
ITGB3	38.2601451646652	0.0143754977693752	19.3903871570501	0.41738697573024	0.0342607526016176	0.194827203596296	351.613137147436
ABCC3	265.946192316751	0.0114181010980057	0.0305074345223871	0.342840273067518	0.0123422521694459	0.228914533028427	226.289451216492
HLF	16.7696188028245	0.00868447713735528	0.0357865207036222	25.0046818017893	0.00916892639082626	27.8591785460748	399.028139700916
TBX2	181.151732960591	0.016931651767624	0.100972970308093	0.0308847488460234	0.0495509628508742	0.0487446400659414	262.190085036492
ACE	31.0947264989535	0.0144154893855233	0.0603319527882248	0.0668523959172337	0.0131995714224878	0.0260546813188371	352.921152416394
PRKCA	401.756483881822	0.0761050549140181	2.64631269293194	8.33962267965984	0.0763264363521452	0.0153429986150237	21.2345819038822
KCNJ2	202.588715187845	0.00581093406596127	0.0364298074806612	0.0171334966060233	0.156839010469975	0.0308152121345135	221.038581482745
SOX9	370.72854208975	0.0265229681265444	0.133373730314639	0.0265306427985546	0.0118494122514927	0.0236802354048456	148.245068220657
SSTR2	2.64845272345046	0.0141318468904002	0.0246725182285017	0.0921713116445287	0.00884592342934653	0.0191902171781567	401.237894737726
SLC9A3R1	636.6465388809	0.0130528399605922	0.0218266750827712	0.0469158785868061	0.0139215142184861	0.936030391793491	17.1165147929049
AANAT	0.267463269939446	0.0203805991659115	0.0189011532806036	0.0211180649871019	0.00798968713309142	0.0254347715393729	386.477632594347
GAA	454.971293924057	0.0163518627923968	0.0587674590067266	0.017384012391213	0.024748259470442	0.0188624161357306	36.8891253033413
ATP2A3	30.8294733805134	0.0325350520356676	0.113610618016547	41.7753458480611	0.027216056561375	0.0901366863540625	429.831459601254
ALOX15	6.86505066347482	0.0163422145828603	0.135743501491061	0.0231200781768172	2.44680676797928	0.0125970942653008	360.436753382052
CLDN7	572.119909753227	0.018778909085033	0.0166853172584767	0.170203042816518	0.0240835655961047	32.5445211513376	0.609609550988195
TP53	495.284954215481	0.0168043232055839	0.0291377573003332	27.0221133461901	0.0287953823582988	0.121244359111858	0.700117088850404
VAMP2	465.182078117981	0.0414383329298519	0.0391480573812429	22.1406817880545	0.0193439992854198	0.137671531046755	0.401607960591925
AURKB	484.789536577751	0.0136301630075941	0.0460710958610382	0.121212161922423	0.0203798398618096	0.0192454700704213	49.8203727738639
PEMT	501.604410876973	0.0235905892425563	0.0602107232994616	0.0204607916271521	0.0252597529446005	0.0479989829163273	33.0349684798509
SREBF1	424.889271666012	0.0122157679907376	0.0275919606022432	0.0170723693086675	0.0184646534926256	0.0612759924753892	94.7796877103429
ALDOC	347.371871455794	0.0940212845519703	0.0257088086945619	0.0644531861676514	0.0149865229855868	0.0190427227465409	157.856231724501
SLC6A4	0.261646671545351	0.0162939209392628	0.0158323312396122	0.016038404662155	0.0961511435247206	6.76960130357326	370.879095586958
NEUROD2	1.80364574591344	0.0174795965455397	0.0343378950260079	0.0212596950982426	0.0176971049499231	0.0147749373522767	382.118873116145
NR1D1	265.538121621691	0.0113715971538137	0.0375625831350196	0.0318422835720568	0.00773970520869601	0.235281513972334	249.445477330349
HAP1	62.7651551938896	0.0123858910515034	0.182053068346413	0.0154414615477158	0.318991246266581	0.013097061780688	361.064365766293
JUP	699.051746325413	0.180151364558621	0.36862168002077	0.0118764365899167	0.0199765683074942	0.229437010893151	10.6822206904908
ACLY	548.420836528579	0.148444648809337	0.818601123291774	0.0623305318332039	0.0354361452368202	0.0152518735467747	0.786899579308204
STAT3	679.825455921488	0.0202171588603004	0.0583076815534223	0.118004477283218	0.0218785389610577	0.0182016812439935	3.24458200750845
BRCA1	347.929070878054	0.00457908854952213	0.015671579477422	0.0346800609756632	0.0650056986406032	0.0108706582372619	0.992289642021546
SOST	24.9193629605815	0.0284754193403726	0.0466196067015787	0.0410054735327815	0.0176291439417634	0.0473445004412206	432.26778162343
PYY	231.154534540058	0.0212809358694114	0.0418641083309853	0.0315089529206783	0.0105790602349363	0.0364993557337756	273.31494497791
GFAP	0.481220698146554	0.0121480709934389	0.0364706018314277	0.0231171819821584	0.0106210032193656	0.0268708963762168	413.428854353673
HOXB1	0.665186838063687	0.00905750632682844	0.0208708295156408	0.0289942307876748	0.00674300855025072	0.017647856199421	360.05408504474
HOXB2	179.121069513069	0.00852832128544457	0.0849056437946938	0.0671549213480543	0.0199508506948437	0.0135782851061003	287.315952371815
HOXB4	260.526173244696	0.0208563377208186	0.0454976540265919	0.0347273908408787	0.0217384905150713	0.0349521954965198	189.782787278933
HOXB7	141.297253167633	0.00783765047436406	0.0854976635108189	0.0218164556202014	0.0349229573355465	0.016596640825322	197.640300297915
HOXB8	26.2354082345693	0.0334913102266979	0.0800671442946675	0.0262770156401495	0.0116074420727857	0.0276316306372423	316.748467915349
GIP	0.11327512951489	0.00650198292844985	0.0115769125943138	0.0167762124988352	0.00574342909605104	0.018302689731513	339.036756009167
DLX3	84.5371766341279	0.33078030478525	0.115206204987575	0.0162429531890333	0.00898784504196737	0.0209739121978181	305.44751892911
COL1A1	466.615404379023	0.0151504507296984	71.218355973311	0.045304335094347	0.223096358014921	0.0233644922897281	96.7841993424105
TRIM25	536.977776057406	0.0156300932460044	0.0326748883280695	0.0502866716912862	0.0124558994279758	0.0391895175448082	7.11818406249464
CD79B	0.0971754450242742	0.0157530037712233	0.0151934101332335	52.8682477356747	0.0086545236223728	0.0508590712525501	394.494147751226
SCN4A	1.74052256392679	0.0108757779105756	0.0291797232000257	0.0195975050205509	0.0222134735417508	0.0203739908547306	359.514124022011
APOH	0.140756095890052	0.0107972777830294	0.0315030763481509	0.0128240463895567	0.00786853486340144	0.00815485377115898	231.410113710235
ACOX1	491.71162054145	0.0236022271223472	0.0265377223137728	0.0376949846364344	0.0397251720888936	3.93944243232824	0.803867961694918
CYGB	207.905872585711	0.0160623692148521	0.153011502673168	0.0567576104313976	0.229825497453097	0.0165831070554176	250.664256462567
SFRS2	583.538266584945	0.0213352826296178	0.0401748138127755	0.490825449359858	0.0267690868904142	0.0270728341801877	1.12742364939449
SOCS3	431.226043421806	0.0517824646873931	0.793515548818432	0.0162793901790137	0.141979931460206	0.0341982895256992	36.2154872816314
NPTX1	8.76189812683862	0.0252661305890578	0.0510351915024696	0.0208897142233554	0.0161946730173804	0.0278855487109232	420.540244825982
ACTG1	811.913080890482	0.0304970954866468	0.0419883516576214	0.106800557290164	0.0187843365760327	0.0801781590926319	6.58054252822112
STRA13	441.695557918034	0.0286831400517269	0.0176525939482261	0.0453379005739689	0.0390289453569442	0.045855989362564	9.00939805526533
FASN	454.3347729365	0.0502424418538214	0.0520286448856733	0.0139163468140454	0.0205061000563754	0.0304086787624143	56.0173867901523
TYMS	462.028854995152	0.00813393817248146	0.0268103484121907	0.0673878420131026	0.017135325091268	0.0208439788095159	23.6256985768346
ADCYAP1	8.52116273836638	0.0439248780228918	0.232493292867327	0.032158585615745	0.0334309482102155	0.0233862560951244	364.33319704437
GNAL	356.511671816939	0.00784531209358647	0.0304563612450609	1.09599448170344	0.00709197048941347	0.0684096537794647	70.6518598799991
PMAIP1	455.573839234977	0.0157391306495492	0.0290185984671037	0.546830506119321	0.00287073599789237	0.0991848889275926	0.483841537243529
SERPINB5	432.199890128145	1.78113321537201	52.0757755766026	0.0129276289709471	0.00577183830458269	25.2948566230047	25.570074058518
NFATC1	268.093153187462	0.0438975440974318	0.05821069632163	11.1211126190673	0.0217519550347932	0.0234007625807436	203.242756505826
LAMA1	1.55289703676382	0.0214545377690539	12.1323932116985	0.0158343032621836	0.0558333602892575	0.0129778869735169	364.355984960141
MC2R	1.03758236659855	0.020481931869721	0.114552591227493	0.0139030626664815	0.00923936592070067	0.0112378683495754	237.939023757393
DSC3	614.507412947041	0.114529215915784	29.7747947964005	0.0148100724227161	0.0178864310683142	0.9233565584555	1.63740356364069
IER3IP1	498.460076981618	0.0187164361905705	0.0966732647974103	0.0334998650778759	0.0238821080436449	0.0226359058040497	1.04012069773743
SMAD7	251.748845716041	0.0372672214864556	0.0900028215736241	0.0450518343392426	0.0115195348639199	0.0178937273654153	182.728225548532
TCF4	542.683377641971	0.00759121380815252	0.0358268648615204	17.2029642496172	0.0476287633093067	0.0514750638582176	9.60316651794494
RAX	15.6824419617525	0.0214954270905292	0.0365810215697087	0.0516572757315926	0.0167659034728647	0.0486636980908067	413.720675051294
BCL2	146.12718820962	0.00916003485736693	0.0179416761132737	29.8858324145056	0.0319816704232653	0.0321877118260165	255.442067840019
CD226	1.94793597575096	0.00917913412352287	0.0433377162950369	35.1769013767672	0.00845199981076753	0.0681075048524549	306.218209971233
FBXO15	0.170253979312277	0.0046010354699789	0.0132611685615313	0.0490484289738561	0.0112268754076847	0.0133503668312793	273.451964515836
MBP	268.692693297591	0.0148909406777739	0.0205339236400047	0.878269269701329	0.00836366418268208	0.112816136216983	194.355901195325
BSG	594.579442402646	0.0366627290203746	0.120444061507362	0.0282287128070487	0.0248360715199576	0.0236261479272355	17.2467880481496
HCN2	134.821927314256	0.0252398261138561	0.0422766444120521	0.0594546985783466	0.00954961607915273	0.0382019754133514	257.23745879
PTBP1	682.277378011088	0.0289270399528575	0.0519881048124353	0.0713421211723817	0.0234225701292739	0.028096819127595	6.35157052209274
CFD	312.354081646535	0.0167808215624703	0.0248502210512879	0.0345620208799375	0.0450321558074409	20.9314410251223	145.755895464369
KISS1R	41.2875974215082	0.0231256059056912	0.0332901544003538	0.0402969184241127	0.0150924611346869	0.0286555260131476	415.624586641463
GPX4	594.840648936466	0.0157355299327234	0.0270207031563429	1.19977784184262	0.0272534820144115	0.0480114136231134	1.6387651292659
GADD45B	414.628682147606	0.0159550599978747	0.0329622380680167	0.0744453037074112	0.0178833800890396	0.580705331615441	90.4239001057323
EBI3	1.43048840790903	0.0108243271166143	0.0173719595799764	23.7699509878807	0.0136800473685883	0.034035024608263	357.412737122749
ICAM1	476.065692276186	0.0189652691445109	6.53686818429547	21.948595892529	0.0123504233721628	0.0101447589611323	22.4941913708542
SMARCA4	520.148799580082	0.0103361646160348	0.0230713841987404	0.053204104226316	0.031070340520375	0.0637004765817861	0.400796999417946
LDLR	598.25406660292	2.7541533335593	6.48198979785128	0.0141544677124549	0.014765955685206	0.501337274820118	2.10537448362212
CNN1	22.4435622957744	0.0161001938825406	0.376487943503592	0.0221207737940922	0.0501544069616209	0.105753567125965	373.965053206413
JUNB	614.704735172904	0.0447712539113792	0.14574717802613	0.0218960794320978	0.0195782358360919	0.0666475418498224	2.62144461885275
CALR	759.523080475606	0.0247694026110203	0.115973178637532	0.063507726000165	0.022081944045389	0.038846153187306	7.47633340822329
SLC5A5	0.389612838813121	0.0151646804344003	0.0190302190503026	0.0220275036374083	0.00896659898262307	0.0243580883886174	400.160027749512
CCNE1	351.150907453536	0.0197090995436288	0.0662143522231907	0.031167066367487	0.0126270355980553	0.0106595411526813	63.251176643627
USF2	545.099034727855	0.0129243932745518	0.0213639995384905	0.317142286770703	0.0158986631046484	0.0345825971509581	17.379957439477
HAMP	0.711176323030457	0.0118729016663852	0.028036420884274	0.0811121970988524	0.0104228007307451	0.0247820788033756	505.474658176658
CAPNS1	641.895365804984	0.0151496875617811	0.0299836025085996	0.079620538339521	0.0135964279630365	1.73844931746801	6.94002855961828
MRPS12	425.387480484967	0.0227420950608076	0.0989811141705973	0.0176839420604221	0.0184643892242034	0.0147023753973614	14.736448045998
CIC	281.899615762873	0.0184669128375908	0.03534383774446	0.0425372258647775	0.0128542070798437	0.0394258442541197	197.806182771215
BCL3	389.852145028491	0.0195870495332672	0.0300169624685939	0.23105986442605	0.0187244086207407	0.0327664358395328	166.725882329923
RELB	297.221936367977	0.0180558154731858	0.025475677162782	1.01448958378763	0.00912095693100159	0.0130070752310895	163.086655546249
FOSB	508.313793544507	0.0502986679394808	1.12677554146245	0.00844656230994789	0.0120301367431446	23.3272490791898	5.31644828603468
FOXA3	4.04214803039558	0.0157740644599698	0.043775881573285	0.0351008290682862	0.0162993571009358	0.0205691151109229	349.949993382237
HIF3A	2.06229334066342	0.0163464904476084	0.0267412589108094	0.0224284514254238	0.0212849025758549	0.0333416021090605	396.116747613177
FCGRT	314.787933189895	0.00598342605847842	0.0250428500223707	0.483392348227519	0.039591521276722	0.0772442796925547	169.156870594881
ATF5	42.9506115522784	0.0133471485298518	0.108575151162484	0.226846068030901	0.10863249313934	0.00994662259462023	392.305723824978
NR1H2	478.787594624337	0.016038257008138	0.0257061962041101	0.242843021866073	0.012342501781164	0.0230401594219392	0.669294577432774
TBXA2R	3.02824749616987	0.0108444392002037	0.0479713821081913	0.0642871580112765	0.0169405898994254	0.0109476152480167	418.972619095899
SEMA6B	101.411292280048	0.0362103284306562	0.298985150791326	0.0325390758275788	0.0264490233758305	0.0273705737955717	352.110417746717
TICAM1	247.465319273173	0.0277668251317207	0.0310644648987911	0.0466320969034331	0.0117442503749134	0.0514295315975785	258.269271728436
INSR	452.522908209497	0.0225065951230771	0.160741765589587	0.0221136494073964	0.138272875643341	0.00936873089566409	1.04694794743963
FCER2	0.257911150959443	0.0182350458002676	0.0109540015632911	35.3546627631239	0.00661140241834055	0.0585776741331094	386.773583197069
DNMT1	542.102077161611	0.0141261506644274	0.053480566092347	4.00848836589381	0.0181267288722382	0.0142859059759522	0.415266200807054
DNASE2	518.358811609466	0.0170668641333872	0.057353605830177	0.0997125533406105	0.0159896919230334	0.0190385372469633	0.793109778592833
KLF1	11.3975521808207	0.0227035741915199	0.036079603505356	0.0590910135331186	0.0134086283866981	0.0221986535363587	432.223674618448
DNAJB1	596.73996890674	0.0533422936216642	0.135002659822895	0.02603754107353	0.0114457978865505	2.90416114525454	0.854854907967114
INSL3	0.338657748279699	0.00817188002087303	0.0220035621408252	0.064663495809187	0.00677027963017479	0.0178938347366344	424.997009905441
JAK3	51.8469335579465	0.0216963624649836	0.268284816333483	41.317494208962	0.0243699601560517	0.033142194266811	377.465575657839
JUND	528.721090273773	0.0181150764512068	0.0247522013724444	0.0393677312423594	0.0129375278604774	0.100201914060299	5.97885906913511
COMP	155.58130020352	0.0195655257503025	0.0837223281597821	0.0165552344859639	0.0206912013670614	0.0232117376574941	273.020453417419
CEBPA	422.24243664113	0.0155032813757142	0.0297809276101064	0.0266535828748355	0.0133371431161812	0.0453776431167288	2.68025031442989
AKT2	563.617475136418	0.0184304612918199	0.0390192581830414	0.0676305695067672	0.0135697269488029	0.0442278356418273	1.75820946167
TGFB1	495.340848309381	0.0858847063601013	2.28109581534747	0.295026203376868	0.0154644594192378	0.00702818317065786	1.51827284549897
SIX5	60.9868166178168	0.032099713959737	0.0925950589684477	0.0334083202909047	0.0185679276480615	0.0269646259606496	395.755717184332
BBC3	109.326089318026	0.0206137084207207	0.0488439337447749	0.0511633974835322	0.020882541617394	0.0347828158379816	381.336024312074
RRAS	558.408870600383	0.0404100056121085	2.7324401393329	1.96945869086078	0.00874482100563347	0.0195679337969661	24.6182957212161
TNNI3	1.00369593428299	0.0184895931306135	0.0361694525789599	0.0283285951525058	0.0117962734971715	0.0226446080687599	359.230006033558
IL11	8.47007112920243	0.16962946131226	0.493271249798595	0.0249758621181012	0.0178517133717956	0.0189361103491112	472.834870834105
PEG3	0.241549412099162	0.00988855944229584	0.013562217088612	12.1495782491233	0.00842429720788326	7.14511924074205	361.391441023459
OXT	37.9613029249889	0.0237399775035233	0.0689976962043787	0.0419915595627809	0.0126464693285903	0.042735638249352	417.488115214787
PRNP	634.094112571194	0.402149124711716	25.0884472594502	0.0382054970854869	0.0171945185613348	0.0613705058390105	13.6133782774235
PLCB1	383.245455501338	0.0117025981776292	1.38304566687268	0.0123689262783079	3.50749757047731	0.0458096421624831	43.6341410651684
PCSK2	0.210884201879382	0.0125317950941597	0.0275246737874918	0.0190833586203862	0.0118125776613701	0.0209775488617554	362.584523383489
HCK	192.578575798975	0.00884338628229479	0.0820137356803434	26.0466812892302	0.0220751103091892	0.0239429292149093	270.254160122364
DNMT3B	45.295854997705	0.164927444330237	2.37611826933397	0.0228496186068134	0.0142507295253722	0.0113683428884268	346.484729179477
PLCG1	523.508918789371	0.0298036125896129	0.0515871972181282	0.202181415911563	0.0118293392831	0.0178785827505532	2.2034045206882
MYBL2	513.948694212776	0.012679490347712	0.0280420422999429	3.20871362413083	0.00886191722554195	0.0117798513988539	7.79815487249568
MMP9	2.94911535435116	0.0230679773413335	42.6960031635068	58.4381944171161	0.0107158914329138	0.0226306405073666	442.460518052365
CD40	186.987387901773	0.0113912716349341	0.0508666525520484	24.5006673296042	0.0109047113665737	0.0112676345733941	176.955482175118
CEBPB	499.12816080495	0.0584726227957995	30.2521058173378	0.073830806643248	0.012895334527454	0.043118006826533	14.2649908094796
PTPN1	513.975084117087	0.0519508319274341	0.0525984852681569	1.29251992271699	0.0120114260823769	0.015760219347272	1.52237738108411
TFAP2C	420.180420118826	1.57678583593021	17.7616729130793	0.0068098896088394	0.0605533013621725	5.67773991253851	0.322277854139657
GNAS	615.908778635422	0.0158374858369442	0.0316442036421746	0.0905834440664638	0.0200095910905986	0.0448123005204433	14.0218899583193
ADRA1D	11.3318498608041	0.0383325539676305	0.0886425169214964	0.0229559962515742	0.011415320459771	0.0216424310365062	376.39215354791
PCNA	519.614764188349	0.0167736407146744	0.0545638313578008	0.085551589790207	0.0232863442265269	0.0174651361831796	0.417507440337382
PAK7	0.240529413664127	0.0116787507030235	0.0436962832575451	0.0159186773474845	0.519114768551204	0.0179420895094657	347.70401547404
JAG1	533.363894949546	0.0541531740714906	32.0203908029207	0.0153643906204264	0.0148824035551723	0.650206086407454	57.1782119717305
OVOL2	293.493737828034	0.0196773484877839	0.0568349330949931	0.0137427233962163	0.0292058542446561	0.0470418362081418	140.691493569075
THBD	465.932247041664	0.182935657880446	4.24352025260134	0.0113658481935829	0.00625232696109142	0.095389556177514	74.7658974527442
E2F1	296.718481560076	0.0112467691994149	0.0402551803162061	0.0610975666760806	0.016932129476219	0.0133505684212575	183.786068377379
RBL1	408.685525476699	0.00980878700001057	0.0334229477162262	1.07046330679169	0.0129956638128626	0.0158388287301326	0.134255897954836
MAFB	467.796878424301	0.406083094173214	0.106686971913555	0.0170622532425878	0.00707901890197435	0.0385318987452794	14.4819246916772
ADA	467.958665957587	0.0141992796973601	0.0327299147164859	2.22640598153206	0.0103698930804237	0.0185329685778103	55.7638805762295
SDC4	573.235106573767	0.625167328137215	9.91416123043367	0.0148480397566531	0.00851708561125443	0.0821133770920256	9.57386243175294
B4GALT5	589.208395174753	0.0168253776400646	0.106657778892352	0.0221430825602295	0.0645979550089954	0.835797478833994	1.68728258074219
CYP24A1	72.5211842505913	0.00271805013462434	15.3074914388903	26.6754633222997	0.00456303400939094	0.0419847950368658	255.036254612621
BMP7	452.599646293067	0.0088676104868886	0.045633257476085	0.00607862614654199	0.218930409414509	0.131594637843432	5.44687388336271
GABPA	516.375345567346	0.0161288413197563	0.0161515065752132	5.28124523632456	0.0108253251749222	0.0659603364145529	1.09331735750715
IFNGR2	575.143211148152	0.0264090910991677	0.0673006612764456	0.201874358644982	0.0122521722367706	0.0179823282196302	1.43622700540027
SIM2	266.999039086433	0.00838282435786765	0.0145115113629221	0.0910305666314075	0.0127554578994822	15.1763700945086	178.43653496884
ETS2	552.883348938093	0.130769550693778	31.8105067548688	0.0143371760794533	0.014931753518182	0.202602690558626	0.456809601079762
FAM3B	69.8471128987093	0.00308249841666324	0.0100660050131731	29.2114609621927	0.0398007030924959	42.064125968721	269.471065919857
CRYAA	3.85558937452009	0.0147632284941693	0.0894907722931567	0.0517018721616882	0.0176129953099187	0.0209920914887927	464.271729464392
APP	614.896948667744	0.0372363735648319	33.0477664849968	0.0376130982293649	0.0269412923488674	0.0360554109441535	24.2313202769016
ADAMTS1	284.937989248569	0.0587865243289278	13.7760656060865	0.0113186972186618	2.07927182377124	15.1415204057365	127.361865534561
CCT8	405.626542187509	0.0106433014434621	0.021935722531847	0.0400545527150692	0.00708151360323857	0.0217320664185947	10.0822583526311
HMGN1	5.43563605575768	0.0155413789366743	0.0301727992458376	0.104352553855185	0.0152817443777423	0.033977049414329	484.732770442003
TFF3	0.862760580150023	0.00915026382539662	0.0217888431462935	0.0447318073993064	0.132751426260034	0.512741917271936	383.456971274739
TFF2	4.61038426857377	0.0150815820208813	0.0498494507863995	0.0303309417239643	0.0105204005968941	0.0161277490445981	349.590609525171
CBS	350.720585135587	0.00537908646549803	0.0336800574216755	0.023562458084832	0.110194164064878	0.013118346121173	85.6188913830933
SLC19A1	219.290527025735	0.0278680389385126	0.056359313998977	0.0478506094272089	0.0143939049949943	0.018265183432156	266.781273026325
USP18	330.031674398576	0.0120028017421605	0.103628374480421	0.0346454323785982	0.0142852556197676	0.0127064617088023	180.516997550202
MIF	624.90742839987	0.0216181137775577	0.112627883989803	0.0223703023621517	0.0256944735430257	0.0198610955678713	11.8974875806694
DRG1	482.30741208686	0.0543345831330331	0.150288014952995	0.210391515440681	0.055099776441059	0.0189377441902176	0.196412982983442
TIMP3	106.903252313876	0.018127499036759	46.9650999934475	3.63367611793872	0.0335006458557492	18.0660443469525	407.712013147297
HMOX1	309.270976012806	0.0165328618403827	0.0244870329630159	1.61480181962849	0.0123752288530181	0.220334742050962	174.275417358761
APOBEC3G	326.862123742407	0.00900929393757582	0.067682288914141	34.204314589276	0.0106640497675934	0.0158005577580803	116.785200800571
ADSL	496.346069624526	0.0131905726664989	0.0425982733833264	0.113143893231181	0.0281779353384266	0.0191523686883727	1.86131607129305
SREBF2	546.338377565509	0.0278578341109722	0.0271695329574969	0.0799068241522252	0.0107740412924038	0.0411847347311725	2.30503377092154
BIK	189.903273930733	0.0214797998585327	0.0563116779550602	0.0196322192522758	0.0265534288904019	0.0142557165529667	211.106961099894
PPARA	430.67782239296	0.0141689414822242	0.0316799683539261	0.0287808989415095	0.0121706256371929	0.0260394267995092	29.2183570308108
MOV10L1	0.461649391169032	0.00918082615184122	0.0411643126345182	0.011457078080086	0.00782763585246141	0.0106495370280154	305.218320754877
SLC25A1	513.188689319405	0.0411476452807397	0.0607179990789011	0.0296020066987503	0.0183892837426348	0.02634549132345	5.1341373895027
OSM	14.6891942333188	0.122146971104229	2.00067638558555	0.020762288644428	0.0265684367610827	0.0121545905250965	354.889557674753
PDGFB	254.723480745349	0.0961611196602063	1.44519413666291	0.0155397581449932	0.113724485456882	0.0128445372839884	132.201064811216
CERK	508.876337098256	0.0105373850194416	0.0259652623279292	2.80710451552135	0.038020681461691	0.0246100879606752	20.7607202913243
MLC1	1.16518192510204	0.0130167394750769	0.0396526037410701	0.0398074314125154	0.0146044255105602	0.0268991005856817	445.103924112024
GK	468.85261254218	0.0117990924220833	0.0330661245468958	0.469909436179204	0.0113088631601558	0.0371714283378089	10.6539606427393
MAOA	394.637996348325	0.00826034249213441	3.03302247742039	0.00891866307313356	0.0114748500561915	4.48677218440054	54.0055648412643
AR	5.27460777189616	0.00876202092466082	0.0194714628293938	0.0816742461295131	0.012564562987792	0.16734796800299	375.620439017288
EDA	3.98923338413974	0.0173965151646058	0.0541643867347117	0.0265858122461361	0.00826153847605651	0.0162634350782085	322.036379094712
PGK1	732.637057448497	0.0380725398733894	0.0671269504966299	0.0679369398576799	0.023842708242436	0.0374555555513993	63.4498234578809
RPL10	0.0640441564290991	0.00736759314534716	0.0139759978998174	0.0366491475534637	0.00478662945898951	0.0308437987379733	416.463284250714
NR0B1	0.275785833278782	0.00725950345597157	0.0277148241348784	0.0176901547913132	0.0089884289331405	0.0109871808191955	321.837198712614
DMD	69.6947144362291	0.0102156186268839	0.0186907762509432	0.0668024650691054	0.0194248246959516	0.0623225271812626	237.532621698394
ELK1	363.943406050209	0.0340381576126436	0.0832877686199537	0.0398103480757932	0.0124159296479675	0.0163582898662891	144.437189540811
RPSA	0.0547755446942557	0.00890335396656538	0.0080094267622899	0.0246949336337348	0.00484088093512274	1.27593865724977	401.570646933612
ESX1	1.31549966139416	0.0134975981703626	0.0543365553331419	0.0137781705496129	0.0118697825941349	0.015817331444805	326.508861970742
TSC22D3	547.521125396353	0.0116422419977828	0.0207396368218391	2.56998356751444	0.0117271898726353	0.439152316268154	3.71529313921723
ELF4	477.757066741628	0.111454804819218	1.17524078854684	0.0645241316631123	0.01597154322005	0.0124395926460759	0.652398130622416
GPC3	16.8150435742092	0.0144605456081621	0.225825082089173	12.7548474860326	16.9127051880939	23.3350488332432	361.424319295041
SOX3	177.262088858626	0.0102633192022221	0.0313592780192517	0.0445283221926846	0.0132239366388928	0.0424610318676691	283.900050519287
L1CAM	16.0496305061285	0.0577107425602348	0.187749598108318	0.0349050714693718	0.0110830637365435	0.0191377453714639	388.91016810395
IRAK1	461.838386843032	0.0391770779014933	0.0654637675663552	0.0251954926873132	0.014992607684816	0.0238805775592066	49.2336796062649
G6PD	552.733155195611	0.0143198260899368	0.0431080470839951	0.0280669225034215	0.0357207250418658	0.0753294807305211	3.46468648316812
ADRB3	0.0673853326519659	0.00660472632860304	0.011478276347623	0.0163740204980722	0.00467461473996085	0.0196093638474401	414.192448419199
WNT7B	197.155522580635	2.49626781807661	26.9445573149038	0.00903112819322695	0.166221342066891	0.453047523941171	148.475053520487
