# Supplementary material for: Preferential Activation of the Hedgehog Pathway by Epigenetic Modulations in HPV Negative HNSCC Identified with Meta-Pathway Analysis
Source: PLoS One. 2013 Nov 4;8(11):e78127. doi: 10.1371/journal.pone.0078127 (PMC3817178; doi:10.1371/journal.pone.0078127)
Supplement: Methods S1 — R code. ZIP archive containing R code used to for the analysis in this manuscript. The README file in the archive describes each of the files contained therein. To fully reproduce the results, the scripts should be run in the following order (1) Preprocessing.R, (2) RunMEGAPSReplicateThreshold.R, and (3) Postprocessing.R. Note that the CoGAPS analysis and associated gene set statistics are stochastic algorithms, so results may differ slightly from values reported here though qualitative results will remain unchanged. (ZIP) [file pone.0078127.s009.zip › CodeArchive_S1/GAPS/ExprsTRUE.MethFALSE/NormalTRUE.HPVPosTRUE.HPVNegTRUE/nP7.nIter50000000.SigE0.10/AResults0.8785885409.Diagnostics.txt]

Diagnostics for A created at Tue Jun 12 16:37:51 2012


number of genes: 892
number of samples: 69
number of patterns: 7
number of burn in steps: 1e+08

Initial chi^2: 6.1548e+06

Iter	Burn In	T	chi^2	number of atoms
0	1	2e-08	6.1548e+06	1
1000000	1	0.02	92539	1012
2000000	1	0.04	69677.3	1017
3000000	1	0.06	60642	1031
4000000	1	0.08	55756.5	1074
5000000	1	0.1	51776.2	1061
6000000	1	0.12	46203.4	1059
7000000	1	0.14	44113.3	1073
8000000	1	0.16	42827.8	1090
9000000	1	0.18	41656.3	1105
10000000	1	0.2	40195.2	1124
11000000	1	0.22	39230.4	1125
12000000	1	0.24	38602.4	1146
13000000	1	0.26	38276	1115
14000000	1	0.28	38021.2	1137
15000000	1	0.3	37533.4	1118
16000000	1	0.32	36668.9	1154
17000000	1	0.34	36071.5	1200
18000000	1	0.36	35863.3	1143
19000000	1	0.38	35729.8	1187
20000000	1	0.4	35647.6	1161
21000000	1	0.42	34925.2	1217
22000000	1	0.44	31839.7	1279
23000000	1	0.46	31417.3	1309
24000000	1	0.48	31408.2	1293
25000000	1	0.5	30798.2	1330
26000000	1	0.52	30469.1	1332
27000000	1	0.54	30108	1349
28000000	1	0.56	30088.7	1344
29000000	1	0.58	29840.9	1395
30000000	1	0.6	29692.7	1395
31000000	1	0.62	29419.4	1378
32000000	1	0.64	29249.6	1426
33000000	1	0.66	28990.5	1427
34000000	1	0.68	29023.8	1417
35000000	1	0.7	28867.4	1416
36000000	1	0.72	27402.8	1494
37000000	1	0.74	27622	1501
38000000	1	0.76	27232.8	1488
39000000	1	0.78	27109.2	1554
40000000	1	0.8	26928.4	1557
41000000	1	0.82	26590	1593
42000000	1	0.84	26497.7	1571
43000000	1	0.86	26485.3	1565
44000000	1	0.88	26289.6	1583
45000000	1	0.9	26130.6	1604
46000000	1	0.92	26071.4	1635
47000000	1	0.94	26050.2	1636
48000000	1	0.96	25807.1	1702
49000000	1	0.98	25915.9	1644
50000000	1	1	25514.6	1636
51000000	1	1	25730.1	1661
52000000	1	1	25437	1660
53000000	1	1	25451.2	1640
54000000	1	1	25617	1639
55000000	1	1	25726.3	1638
56000000	1	1	25556.1	1688
57000000	1	1	25641.1	1661
58000000	1	1	25617.5	1656
59000000	1	1	25482.2	1663
60000000	1	1	25487.4	1649
61000000	1	1	25611	1675
62000000	1	1	25611.3	1653
63000000	1	1	25563.5	1692
64000000	1	1	25648.8	1665
65000000	1	1	25529.4	1679
66000000	1	1	25527	1651
67000000	1	1	25656.5	1663
68000000	1	1	25580.8	1671
69000000	1	1	25366.9	1709
70000000	1	1	25419.7	1662
71000000	1	1	25658.2	1658
72000000	1	1	25473.7	1634
73000000	1	1	25488.4	1672
74000000	1	1	25661.6	1647
75000000	1	1	25760.3	1646
76000000	1	1	25466.9	1646
77000000	1	1	25474.1	1655
78000000	1	1	25497.2	1669
79000000	1	1	25439.9	1641
80000000	1	1	25322.8	1674
81000000	1	1	25473.5	1667
82000000	1	1	25572.4	1655
83000000	1	1	25532.7	1676
84000000	1	1	25540.8	1644
85000000	1	1	25382.7	1690
86000000	1	1	25307.8	1706
87000000	1	1	25694	1685
88000000	1	1	25301.9	1662
89000000	1	1	25671.5	1650
90000000	1	1	25328.2	1647
91000000	1	1	25553.4	1648
92000000	1	1	25438.8	1697
93000000	1	1	25398.9	1667
94000000	1	1	25437	1691
95000000	1	1	25527.7	1659
96000000	1	1	25506.5	1664
97000000	1	1	25399	1660
98000000	1	1	25697.2	1673
99000000	1	1	25521.2	1676
100000000	0	1	25672.5	1644
101000000	0	1	25341.6	1695
102000000	0	1	25485.1	1649
103000000	0	1	25543	1657
104000000	0	1	25659.2	1647
105000000	0	1	25659	1679
106000000	0	1	25497.5	1664
107000000	0	1	25597.7	1686
108000000	0	1	25591.5	1656
109000000	0	1	25399.1	1668
110000000	0	1	25517.6	1629
111000000	0	1	25668.3	1651
112000000	0	1	25806.3	1655
113000000	0	1	25460.7	1643
114000000	0	1	25594.1	1647
115000000	0	1	25678.9	1640
116000000	0	1	25571.8	1674
117000000	0	1	25566.3	1653
118000000	0	1	25402.2	1712
119000000	0	1	25505.6	1663
120000000	0	1	25338.7	1700
121000000	0	1	25506.9	1677
122000000	0	1	25536.1	1656
123000000	0	1	25548.6	1666
124000000	0	1	25632.4	1658
125000000	0	1	25429.7	1676
126000000	0	1	25518.5	1675
127000000	0	1	25637.5	1637
128000000	0	1	25531.4	1664
129000000	0	1	25518.7	1652
130000000	0	1	25582.9	1622
131000000	0	1	25515.2	1685
132000000	0	1	25564.3	1665
133000000	0	1	25390.7	1694
134000000	0	1	25318.9	1688
135000000	0	1	25573.7	1708
136000000	0	1	25364.8	1696
137000000	0	1	25426.8	1663
138000000	0	1	25546	1654
139000000	0	1	25576.3	1665
140000000	0	1	25594.1	1679
141000000	0	1	25715.3	1677
142000000	0	1	25506.3	1666
143000000	0	1	25585.6	1687
144000000	0	1	25607	1679
145000000	0	1	25472.4	1647
146000000	0	1	25534	1654
147000000	0	1	25491.5	1670
148000000	0	1	25321.8	1658
149000000	0	1	25371.5	1656


Summary
<number of atoms> 1665.72 <chi^2>: 25529.512 ; chi^2 of mean: 23049.9121577615
