# Supplementary material for: Preferential Activation of the Hedgehog Pathway by Epigenetic Modulations in HPV Negative HNSCC Identified with Meta-Pathway Analysis
Source: PLoS One. 2013 Nov 4;8(11):e78127. doi: 10.1371/journal.pone.0078127 (PMC3817178; doi:10.1371/journal.pone.0078127)
Supplement: Methods S1 — R code. ZIP archive containing R code used to for the analysis in this manuscript. The README file in the archive describes each of the files contained therein. To fully reproduce the results, the scripts should be run in the following order (1) Preprocessing.R, (2) RunMEGAPSReplicateThreshold.R, and (3) Postprocessing.R. Note that the CoGAPS analysis and associated gene set statistics are stochastic algorithms, so results may differ slightly from values reported here though qualitative results will remain unchanged. (ZIP) [file pone.0078127.s009.zip › CodeArchive_S1/GAPS/ExprsTRUE.MethFALSE/NormalTRUE.HPVPosTRUE.HPVNegTRUE/nP7.nIter50000000.SigE0.10/Asd.0.8785885409.txt]

V1	V2	V3	V4	V5	V6	V7
TP73	61.6756024788945	0.177937125395632	0.519695940845416	0.340678299588445	0.120533621400821	0.404535391609153	61.8573943928437
DFFB	74.4412604716765	0.197820691959992	0.575301340522884	2.28424798520161	0.232903706943524	0.311064501571699	74.4441610036601
AGTRAP	70.0934001582771	0.553669152324022	3.42934358302914	0.336358285259514	0.153342387059971	0.280020107354338	68.8351612254098
MFN2	16.7887176543404	0.410398956301286	1.48198518356577	0.235183211109822	0.161010443000314	0.346186392701979	15.2165098345433
TNFRSF1B	69.5241944471441	0.160383804577343	0.932838862944441	7.63993850802666	0.242643561955557	0.268134151018031	67.2841527633077
PDPN	68.2749273455978	0.500914299292284	7.10796171283708	0.649900537395546	0.254411723259035	0.153237556126045	65.6522104268746
PADI3	66.0038611654171	0.102403413116698	0.377945125521038	0.220653530744247	0.217171915261126	2.00714358943132	66.3527735292198
EPHA8	21.570641404372	0.22687436142996	0.780943707199746	0.397921342247231	0.160126962584432	0.274023810901676	22.3931747368894
LIN28	0.705113130424711	0.106813861137933	0.138722341736485	0.217681605834288	0.0558046894424919	0.245027248012516	5.01289251941458
SFN	102.543657983225	4.74341950571968	8.72953655568576	0.222426257066248	0.128908443905316	1.59895106765922	98.2532142797618
OPRD1	13.4765510460175	0.244559561194997	0.561397804420642	0.760101575718907	0.20326229891053	0.369802747252686	14.7907825780673
LCK	14.9452248567719	0.215352101064131	0.543938575748276	5.50447613698367	0.146009553055137	0.474451024885119	16.5775892813636
EIF2C1	8.27187702620011	0.146708807606536	0.461847742048157	0.912151521439707	0.2788211573236	0.279514179252571	5.20855113438756
RLF	7.3946346513213	0.43931620869131	1.03698791550221	1.06399553622672	0.273050880017538	0.235851797493916	4.07905475430619
KCNQ4	51.4153619769521	0.255084693049229	0.577266616090334	0.494035879984704	0.197092969150461	0.527592223036941	51.7746319485744
CDKN2C	73.1447470466434	0.104138951309303	0.252772562548577	1.40419807428589	0.0812756715307573	0.294214033102912	73.0920395659071
SCP2	9.94191880101868	0.308341534189604	0.381805635060936	0.389158143067586	0.142174620289264	0.951909221192193	8.01630212708778
PCSK9	18.7835245604288	0.324119640425953	0.966552680380823	0.292151761488734	0.170992704405649	0.262159298639209	19.8105368051821
ROR1	74.3044638564205	0.155016956881758	0.656587793535999	3.41832998269408	0.128200490418059	1.44551399943034	73.6900510010884
IL12RB2	60.2384608711445	0.183564289334897	8.34644056257587	2.72835702485455	0.0434729807174373	0.132577008399803	55.1186082977504
GADD45A	33.146111830905	0.357636766737749	0.600250845391385	0.270884391605826	0.101659287210087	0.474885034737628	32.5945805746671
CTH	52.8709459985402	0.391514507880176	1.98350187348384	0.27099885008046	0.2604132128201	0.152494370614451	52.8387411398529
ACADM	13.9610843775355	0.164189357624378	0.234316217955309	5.84402731895821	0.14608749537071	2.40372751783251	10.8134308827546
CYR61	91.8923961303187	0.443397879070769	13.8920861938934	0.423930563126446	0.217213297342803	5.934072644959	80.7553499975835
PTBP2	6.89607214385656	0.176423635917605	0.320411569385691	2.31364000038446	0.161538237510855	0.223081540643351	3.0351831304557
CSF1	69.6202362760981	0.142659778286264	0.439519576916694	4.79506595207888	0.119609124797825	0.454555628523574	68.5797806041345
ATP1A1	13.6625778265613	0.529767163032978	2.30542728568355	0.382004769024654	0.329017219097091	0.298936500316557	10.4731225081219
IVL	6.52184132310365	4.29789656370354	5.66046664214146	0.280921713402905	0.114731830803366	4.73594931517868	11.0407644267669
S100A9	15.4256044252139	5.04617199569871	3.06043925434074	2.63435919452004	0.101978196752106	6.87383801354838	19.4527108546987
NPR1	13.7381455586225	0.173438599566973	0.367948194792842	0.52029593963789	0.151022496202274	0.355084237392062	14.5891623153553
IL6R	78.8117054101516	0.600016258338306	0.561498071980735	8.06269433375097	0.0895334209808036	0.292671663001783	76.512997537001
FDPS	81.8695842892605	0.262003091657663	0.73508407991121	0.358474356493297	0.182497283366338	0.280310805082423	82.0201482723354
LMNA	21.3133351717072	0.999474185585164	3.40887233023202	0.219989702697664	0.242727872638815	0.606267906955033	19.3612722496949
FCER1G	32.0464301474438	0.0764704015333696	6.89460399774157	6.12182042900878	0.209924230599296	0.221767532162342	25.3679759626946
ATP1B1	20.7696277307296	0.252574429486853	0.613842923860268	0.282178364835533	0.141059717328992	8.43690168359928	18.3129328078719
IKBKE	78.1819205193804	0.13357334987227	0.289583445499793	9.46289613411625	0.122847682327513	0.394016129418062	74.6717706307193
G0S2	48.4058212184483	0.169856021750083	8.94737626444391	7.50299682399355	0.411508357397197	1.7991092318304	40.3121953204236
ATF3	72.367984459756	0.251699442053936	4.21180915336838	0.126616812803167	0.191682937980067	0.885732506543291	71.5619150693651
MIXL1	12.2830486058158	0.272205937635581	0.542148788163963	1.86815204491771	0.165637853287083	0.320179172946358	13.7188254470338
EXO1	58.7774850990693	0.0757750911846083	0.560858193243308	0.169769106557461	0.161818537984745	0.0989913031991066	58.7020979605276
ENO1	54.0461867667272	0.406275755277011	1.07236546542745	0.497541264187846	0.250028229338615	0.413209083659979	53.0505072123617
MTHFR	21.5039104913196	0.256449072178151	0.270376289834169	3.70989609531641	0.0930888814745289	0.40993355155594	20.004111562913
NPPB	9.14413503338409	0.202330930244482	0.824313599198897	0.329084209397175	0.165584184190947	0.265442287677283	10.7018306150406
CASP9	53.2735648922244	0.120678095111497	0.231735687885631	1.30825042945505	0.133244405496557	0.486934411956229	52.9429098136414
ECE1	7.92766381984959	0.254560663946085	1.38697581618109	2.10824858267452	0.572619870996381	0.162493479912149	2.6945756034123
WNT4	59.8709197874408	0.630663497995767	1.50696429989125	0.20931636188377	0.127606041023635	0.996032066662341	59.5976936805885
E2F2	57.5412086049575	0.111041017449885	0.309229480381656	0.84182761477657	0.122522310021815	0.358661417907789	57.853405827356
ID3	48.3420833145159	0.116417601924774	0.548442382178191	0.357158724709198	0.219059628193196	0.284730724076135	48.0792568153722
STMN1	15.4469872537038	0.130113034634283	0.365233032013974	0.487690742802394	0.249595364433529	0.164394537834387	14.4521888928111
NR0B2	3.54261841741658	0.106629649167891	0.360693730971338	0.395495358336281	0.0996308809241913	0.205325429282227	5.76989557028064
COL9A2	65.5296393750609	0.185095827210988	0.647648125666348	0.555888072089985	0.166789698105365	0.27766584210756	66.01651798812
CLDN19	15.3968229125293	0.230912487162292	0.565112795850463	0.430281589786739	0.139983724315458	0.424652293579406	16.6540132281241
PRDX1	37.5316456353095	0.204916408848356	0.468194807264252	0.466610754104469	0.199256560433253	0.921575435140426	36.8860714490679
ORC1L	47.7779947250317	0.140046719922777	0.414471169298904	0.336879382985545	0.144618225276752	0.170238078480008	47.8480020058601
JUN	12.8416596399727	0.870536397704509	5.35901630301295	0.22302218480708	0.149363732447383	5.437748194686	5.81720103534684
DIRAS3	44.055556593709	0.366377621763289	1.81325124572677	0.293578079222178	0.155744537485784	0.258554023792806	44.3788929833963
TGFBR3	66.1355603782207	0.111154266590721	0.246499273282406	1.43529414777229	2.55657308233926	4.62474133515831	65.3197677401613
GFI1	58.4516761432104	0.147481657789642	0.419717627625948	1.66367582408725	0.149759321328907	0.314429832576738	58.8570723452895
PSRC1	7.98559660880681	0.189039608134274	0.726930164209595	0.257791153777394	0.154162651793234	0.201753499312973	9.45022031505868
WARS2	7.35365990326348	0.183980740799355	0.528901303991853	0.300199159267398	0.122881471641262	0.269601218063322	5.58588661345197
NOTCH2	13.0639252179272	0.2351528320567	0.63214259619272	0.835647138450008	0.185920495652279	0.802241141864725	10.9734749584526
MCL1	9.99815490106836	0.359556495272739	0.689949711037065	1.87577388275551	0.170073266577182	1.36238114070594	5.80478956630073
CTSK	15.0813494328117	0.150112570609206	7.01752568539286	6.32482672750101	0.350798048882638	0.927114636041618	6.73945603013245
S100A6	0.817528241908419	0.101487371605714	0.267995747661412	0.241103725920892	0.0762272676475981	0.201917923090934	5.64456044648685
ADAR	8.72380389066459	0.406818560951685	1.14837778108912	2.25101435832714	0.251778218343393	0.152866836771127	4.82721545265309
PYGO2	62.9410097319759	0.181796485382182	0.299616985856811	0.55809040164094	0.133634049348059	0.251477232627548	62.9015332506741
MUC1	70.721872427728	0.178852411973982	1.41677494111758	0.389422025845882	0.18348256991091	4.82807512885282	70.9460036630556
NES	40.411645210758	0.189768717737026	1.0116450552958	0.399754711409123	0.258339238164488	0.28113520467923	41.076000389863
CRABP2	79.5071869318741	3.78990913145871	13.1154203105002	0.792547243693013	0.073173317969028	5.48435364728316	69.8415367023085
ETV3	7.69857961959544	0.521967793992068	1.00673663544947	0.431960115305594	0.159076021603261	0.360320150783484	4.15256775029405
PTGS2	96.3123234043625	4.44824406196243	14.2643854092517	0.179674342418435	0.255766044468374	4.47879392256415	89.1458330966509
MYOG	1.37713886754454	0.117249101439034	0.290793445692249	0.261151544043982	0.129766155215165	0.221131075316888	5.36526181796164
SLC30A1	69.6798442813027	0.297477070793544	1.49833019404949	0.320541583240055	0.191194146048808	0.155318721703881	69.6471646169044
PARP1	8.35734683212184	0.162764909444721	0.564981841434117	5.65865383491644	0.323341627724411	0.206689457242178	2.91264592765858
ACTA1	63.4763899908417	0.368918665373853	1.19651889240052	0.589464173829777	0.156929028390678	4.579936243779	63.6402564544542
TOMM20	8.53337772683556	0.203900486192582	0.869849358278	0.292913122720783	0.150058809537187	0.230717306394901	7.26576517153081
FH	16.2339017138004	0.158558456908947	0.351375237989551	0.352196848337549	0.12848519360307	0.466587689482671	15.2733848086672
ID2	20.6551149224797	0.132381948802201	0.425539864308695	7.96908121955724	0.252173822962492	0.467168731704552	17.3141814528204
KCNF1	13.0979319052755	0.182720787868967	0.409889563297119	0.480096451638451	0.188156841950081	0.387655609090287	14.338651139217
LPIN1	80.3119792799782	0.220091519414202	0.674436612611359	7.5222423674817	0.184366328909119	7.109287760642	79.0573849725071
MYCN	55.724588558896	0.107914543111299	0.259885595001124	0.75262149583662	0.126939714250352	0.744785741384183	55.8047105589273
VSNL1	138.452830754159	0.508900217241693	12.0864755741633	0.193240919420264	0.133295708074292	7.03215560731932	126.449049543008
FOSL2	16.3535149587574	0.441082963662293	2.97186436823058	0.182969043494346	0.362499182098418	0.957035517505607	14.180514846938
C2orf34	36.3627159631816	0.14978786020364	0.267222877912924	0.431319301192201	0.0663971362650675	0.342905367596363	36.0239801387671
EPAS1	12.6383217448308	0.518874743168092	1.9159274843773	0.525967469074184	0.16372043987758	0.331931934084743	9.95704307126086
REL	17.7912079575168	0.68880705247842	12.481124290251	7.21107766318383	0.236143119683941	0.287535220680703	2.53031128242072
CCT7	11.1463687238533	0.361596554821935	1.01369566014886	0.595192704278812	0.30089104097253	0.364034760336458	8.30754637199416
TCF7L1	65.8196528195418	0.213442333997689	1.30745060220925	0.315339169840275	0.239554135563448	0.182216471018416	65.9362268987186
RPIA	61.1842488707646	0.125161001419703	0.301936025751991	0.734402796197782	0.411023354988321	0.459661668925043	61.2059244082715
MAL	1.52850950812118	0.875954144293216	0.317926776029055	6.6905256290574	0.0696065239380454	6.66549056794844	9.62370967612909
SLC9A2	72.544406935682	0.0849397349621875	0.509636164271996	7.04028901748918	3.32757469734378	0.170078989704975	67.6456865588837
MERTK	40.7998306758365	0.0685527814325459	0.727800787818896	7.08616690659782	0.604942646724349	0.257421474018813	38.6199987419754
SLC20A1	7.35798615967173	0.5118864703865	1.67024072781335	0.883773755056557	0.16677542581561	0.204970848175538	3.08224548533464
DDX18	11.9107071821905	0.283629658318984	0.34698956479025	1.21146290910451	0.147697476911762	0.249161663239813	10.5085689158405
INHBB	94.7881385776746	0.279738472378308	1.54505028622068	0.5247726005014	0.275548784312446	0.318351787877168	94.6883717517826
GYPC	35.3716144622384	0.140341097488519	0.869458692617339	5.49004889541366	0.27928281477513	0.807393545194675	35.422765697771
CCNT2	8.099979160925	0.334322783275151	0.630995865154281	5.42107383941513	0.322207596408336	0.262315873934014	1.49260851839714
GAD1	16.2146269338023	0.199636356559006	0.394779759108031	0.217912884689027	0.092114044633424	0.184075230621818	16.8410556584506
ITGA6	15.208469254959	0.882014258148376	8.02513073180766	0.312347861603565	0.133837814947188	0.413451021943419	11.6093661628211
HOXD9	70.5731871902724	0.27451245063517	0.924892360532272	0.302058254111929	0.258980037027807	0.341254693637253	70.7319417732942
HOXD4	31.0640034858937	0.203293646502124	0.750854670147238	0.36522098483885	0.17304171558814	0.309010054244513	31.6877720202547
ITGAV	14.5181123459689	0.342854201076077	7.34526827381927	1.70332315602969	0.192778961001455	0.189893381464927	10.4707691493638
CASP8	17.2769125132849	0.178621511092977	0.2365701431357	9.18499830863204	0.0942133818623097	0.640837965068596	14.1184931111598
FN1	86.4397644858187	0.172952221720757	8.29969917479143	3.39062093267543	0.289707419866581	0.560846655485663	80.9284461413789
IGFBP2	90.2031843385141	0.635266951809761	4.81061565961962	0.14264379169523	4.22202434708991	2.15396962736581	87.3636968637772
IL8RB	16.928482732976	0.275742353864444	0.370172854083882	0.449326740398371	0.0690106680127545	5.22512488772528	18.4207887152611
CTDSP1	26.8605718297966	0.289220696645033	0.357321751291843	1.21236780984742	0.165748744757579	0.481863676062879	25.9438829238705
DES	55.6341244575255	0.395920059864883	1.31566599316653	0.495676191040448	0.260444460153517	6.25029169141177	56.3517889182642
INHA	1.23582447770224	0.112201306957718	0.313258104219311	0.230228651945087	0.125632014410962	0.178776458038909	4.62478757598951
PTMA	55.9304251084014	0.196548359231721	0.4315388672089	0.306916697460676	0.149570468601019	0.407789023132067	56.1325224933911
ADAM17	10.1030042890704	1.0727117398571	8.27752456533254	0.445153340829606	0.214040480833199	0.279573130721556	2.83311656267185
ODC1	16.3602480821716	4.41143472021376	13.5180255355758	5.9203151451515	4.70421342182956	0.120747854686146	3.03264022346932
APOB	0.664613835302908	0.073383491609744	0.173708329072347	0.16032721432397	0.0565404342876108	0.160996276164582	3.72060534458429
ADCY3	23.1376421135197	0.266607067913833	0.566117724254494	0.337722002663373	0.275596295041227	0.241281733810786	22.198536242158
POMC	50.8588758632088	0.222374262882429	0.838222109013352	0.670088722672103	0.271591536003006	0.354675713843617	51.3602478097512
DNMT3A	74.8415969987704	0.0908990252631569	0.262372928308763	0.69106306458528	0.15442731159883	0.396730544946428	74.7445734520232
CEBPZ	54.870485620143	0.193648069541641	0.506378554711542	0.309102050962782	0.15646467463043	0.210122587552942	55.0706726551505
CYP1B1	51.978667357806	0.0884258282076528	2.4952734786732	0.376796906364028	0.60342857784998	0.142010638210825	51.3525131730968
SIX2	63.0652936842599	0.217658539195956	0.571572446170247	0.372522968160128	0.277592739270259	0.561352867531013	63.1991650564661
MTIF2	14.2678757657085	0.188690172504255	0.344095851051281	0.43177466748185	0.207133812559267	0.213920649424642	13.4049761324055
CCT4	7.81998585538281	0.437611369268192	1.44098590679092	0.684239592151111	0.224279096473214	0.191743877738571	4.12875539786753
GFPT1	9.25463494339193	0.435529874694718	1.07634433259103	0.56691196860689	0.25780365132928	0.260187478635116	6.15967367455378
TGFA	91.7812586168371	3.1370864050634	9.40834623785216	0.234273094007994	0.0973987310221708	0.519626791956169	86.7448060152973
TACR1	1.78253357850961	0.0797144398478574	0.0991415339773987	1.20317570686005	0.0674825640683227	4.03304459744336	5.90879106986167
CD8A	71.211773894117	0.213429650553543	1.29650293042599	5.54467905066883	0.177375996910207	0.190738490214996	69.9127673160573
FABP1	0.486576255005999	0.075885926737145	0.145874661116722	0.126342233737364	0.0470800141267538	0.164497439744347	3.41084248822803
ADRA2B	5.98035749856152	0.173780442418027	0.300926640758178	0.326357984439246	0.17770993812179	0.314140413126443	7.98796833942929
SCTR	1.66058362333256	0.177963180121423	0.28871823858653	0.286692527243587	0.131851885582211	0.225622629350533	5.33681622010051
NR4A2	17.6702285770847	0.217490834201788	0.831553359810817	0.157839917799919	1.46193435356933	0.623878215919626	16.6091189200592
LRP2	0.542044673350496	0.0763699951973936	0.188665091951364	0.163018512062539	0.0783650597329567	0.116538141536962	3.91765057857296
SP3	11.0896424758384	0.243681464883039	0.377660456862819	2.46605876140168	0.271035056760985	0.301928013670454	8.61668856177609
ATF2	9.50384696166707	0.262764012983349	0.480793057015551	5.28417461355391	0.24345254064528	0.301605597370217	3.32600303910542
NFE2L2	12.7038193875762	0.227776486582437	0.346084357849449	0.324030372435752	0.72771759108688	2.4943250465443	9.90653338881618
PRKRA	15.506967967004	0.277372356189567	0.719204805995637	0.331480263899607	0.186499856778497	0.2934181217868	14.4037684997241
NEUROD1	0.456432124498122	0.063321167720423	0.175265034304865	0.0984148558614953	0.0825835871681228	0.0847445766443178	3.37283584206764
STAT1	17.2026209756113	0.308364414872105	10.1209447517004	7.41710231713971	0.164066810339346	0.126682081732817	4.05454980283469
HSPD1	87.1533921789549	0.200065125895913	0.678334812204438	0.438956447204827	0.180083178536659	0.495507317960561	87.3386173075108
IDH1	16.2355417772261	0.199001620858247	0.38092928386202	0.349941886167127	0.263655824476099	1.01983359032199	14.5886385886763
IGFBP5	31.4818990215811	0.174243912783804	1.34868798386023	0.86987378444238	1.25749322829226	5.04330283949642	30.4736445815881
EPHA4	63.1504111813654	0.200812938025123	1.68678615922407	0.332211773922197	2.28207132339145	0.776616091672606	62.5142321391736
PAX3	2.11772389781199	0.113617066653231	0.407497472686178	0.132500732946187	0.246639431173357	0.163373161722393	4.77505910409944
SCG2	8.1945110317123	0.111528875032089	1.1621631790814	0.21483721306068	0.221397003699552	0.10605847343558	9.34559290502977
IRS1	95.1572239235168	1.27664067371534	9.80299966461931	1.35033017995788	0.225528247497828	0.384703128385398	89.3583037825342
ECEL1	51.9740551146873	0.230749886818742	0.429320316716541	0.373456655520816	0.167947787991221	0.287093720508641	52.2561110758975
GBX2	59.0529768172929	0.355970172670882	0.633804064024495	0.3706905265348	0.151769919503472	0.60184294033671	59.4609707907123
HES6	48.3439481439774	0.348462432114028	1.11324114243623	0.446689594200388	0.185876627165884	0.416733860777105	48.5676664781723
PER2	24.1256691761187	0.172798695486882	0.422721834531615	0.373635291814475	0.166928680986614	1.07804641496263	23.2644966631364
HDAC4	73.5407960644607	0.25571721495192	0.505979921793944	0.397381198667818	0.215695463161867	0.386877530518571	73.7915790010976
VHL	8.4597410289948	0.231376704825294	0.51996418887645	6.69100474076496	0.234947478119239	0.350726344486985	2.60223706916805
PPARG	55.6671231041172	0.0906459203402466	0.644177223303841	0.766756875029922	0.902663927800414	4.46878194242843	55.3656021068034
NR2C2	11.5898749080656	0.138167893849744	0.265783100251794	3.26630367139236	0.18088695950027	0.561386651731371	8.90803548247854
RARB	45.2073272501129	0.0610440862107074	0.332998236743132	5.14729962728719	0.530882707190862	1.30907753831187	44.2226656334632
TGFBR2	158.951209325147	0.378837300976157	16.1524503585051	10.2483114926691	0.177995134800211	6.60454285789849	135.130174510309
MLH1	8.4032641732717	0.16104967085689	0.428085864940197	6.74351089854662	0.122068841782902	0.404969994736758	2.40316737822758
MYD88	35.0778169237827	0.251807348071154	0.375881220297398	6.17826079825822	0.160284410081771	0.841777780539652	32.4644025499254
CTNNB1	9.9954574967693	0.233927235015467	1.14019285462546	1.09925982984531	0.405416202765567	0.502744070844017	5.90985098334491
VIPR1	35.3056553097667	0.236636313398752	0.529897850454401	0.575981761822604	0.197727090378257	0.853434321984848	35.9871581677852
TDGF1	16.7430213900267	0.0847318938948221	0.587243066624749	0.36507561315777	0.0355770899020388	0.0998305541800907	16.9558412489015
DAG1	17.5445023178384	0.169678220155179	0.493443297280323	0.322875319036472	0.189989509650932	0.504786306792212	16.2683852328352
GNAI2	17.8985601961558	0.198053142731014	0.950134354285599	8.35916900466841	0.20829528755352	0.396119720794196	14.2892956789407
ALAS1	18.8786262363873	0.174522724607072	0.385501617535897	0.443651348456047	0.159665974546781	0.710214119533044	17.8915591171087
ADPRH	20.2430204418958	0.270584787849957	1.43639518412408	4.40343655700143	0.139210595933287	0.213039929017503	20.8475107596079
TRH	5.39756436100281	0.0890067140524481	0.309939602055141	0.285111101669172	0.11067794261426	0.270680994392941	7.43173101497375
TF	6.12674641954992	0.1637830437686	0.24795392088013	0.610258919356965	0.0597109211512373	4.51477573318743	8.78027809079846
CLDN18	5.5108061851172	0.143823064146125	0.334032839820305	0.49125447769588	0.101976778374356	0.243641006871249	7.5833326562351
TRPC1	44.7367654955304	0.186519020516948	0.7309514721106	0.261208678161944	0.13229307454432	0.30122030338649	44.7704557446395
AGTR1	2.67278062759345	0.100919040384989	0.312166151379842	0.246378826571739	0.131673033267525	0.242682976973767	5.05157387598319
MME	33.1125894995818	0.146952081651442	8.11683676989563	6.83005759721897	0.166151566305551	0.358318369490036	26.239897495305
IL12A	2.35997259370868	0.0901059263122479	0.239854300178837	0.268983221658002	0.127863018370373	0.28917025982938	5.1400221434516
SKIL	21.3301768395756	0.414930207395437	12.6620910277325	10.2782403936426	0.29253308451815	0.151968159777089	3.34649319679457
HES1	22.2548510639751	0.222058353361998	1.40985183044114	0.225839890089408	0.158819741348038	1.65262753087365	21.1685664586898
RAF1	9.79764702731195	0.187109242619735	0.30156999781372	3.8503390589666	0.170147766027542	1.44370008736416	6.03007281407418
THRB	54.4399341539823	0.119759665789229	0.56520029488738	0.345314917477151	0.295018568334847	0.595874035070867	54.5970229885016
TOP2B	7.18566866693851	0.210409374882894	0.579917632817107	5.04760707313212	0.631717470904734	0.992881908583113	1.31705217470848
ACAA1	56.0534502333664	0.229451851031601	0.332047659196567	0.820088190924	0.138044703234821	1.46929881245194	56.1440029027837
CCK	10.6579992655018	0.208597150213597	0.409687684643775	0.424235858740221	0.140218760596359	0.300728015323667	12.0414250734985
LTF	5.53304649534659	0.352236202293668	0.417097237689832	5.36172204230601	0.219373185674158	0.999024930139581	8.82035572091832
SMARCC1	11.6508389408613	0.138419154233338	0.530278258352581	7.49725245498515	0.335425618028291	0.475993230935374	6.34981041213418
CDC25A	46.3675868582119	0.119460889177857	0.342951022186008	0.364785206940708	0.143735251067509	0.179474904989998	46.4285194961613
COL7A1	69.1940782530476	0.741280485407422	9.75264653122968	0.162156387392501	0.21078636030707	0.252118478407897	65.1098765997007
GPX1	25.6601186946624	0.125461340296633	0.276395631313553	3.04760222375144	0.109987737708962	2.03602349182822	26.5520503265383
RHOA	49.0789429851007	0.193455623689688	0.451230021262217	2.05626502609171	0.17755197674944	1.62104874533045	48.1279109870489
RASSF1	57.3936054681915	0.181663623863777	0.385954840352207	2.06802582236496	0.135784843018956	0.35978358511355	57.2625214479799
CISH	23.2943119548886	0.175126330132587	0.388521237423987	1.70944274600698	0.13624379519593	0.467171096126456	23.9418127793875
FOXP1	19.6681011564843	0.251172266867554	0.451502308734538	5.96507450684194	0.151933417997928	1.76678639899084	17.4374801283279
TOMM70A	5.99153288610963	0.390053318512039	1.25807382761078	0.424775505152251	0.244102529380304	0.190408519268401	2.76935180954248
CD47	14.4328801022984	0.957213386367853	2.25316528330747	9.78836353488907	0.093111548762199	0.309406832166553	7.67796830837278
ITGB5	47.2104529509277	0.664104537672814	9.99750929567073	0.203752396982964	0.230710228881365	1.39013847616394	43.9578582347536
RBP1	87.1079767792487	0.17495213316796	6.91239456734679	0.278247939671912	0.175602189005382	0.562581348043677	83.8392223100417
PLOD2	7.25882731193187	0.173696842459109	6.05530067555755	0.287163020758911	0.222957583998169	0.478717585158597	0.758106121613816
SST	3.05724080857027	0.150110265538597	0.384014586736366	0.433798024536283	0.0903622742172985	0.126130580999111	5.41181274758353
BCL6	9.47249460723167	0.157530609859644	0.383682056478672	5.20530786009115	0.447474468227434	0.298298107091948	5.04756599404179
CLDN1	51.5975816256752	0.129269391890577	1.97145785335858	0.463035561559124	0.207375210550177	0.482290973677972	50.5891185288171
TFRC	11.6528692797492	0.456863050969528	9.60161821166231	0.673621256352911	2.10449269625712	0.0998695050540495	3.31213568832507
FGFR3	43.0386925897043	0.208186932224459	0.388438655623007	0.17394126503924	0.150338274562869	3.78762326671824	42.4316157309115
ADD1	30.3184768645375	0.160237242785672	0.417818476447701	0.735859549003582	0.119427702730896	0.765005962840555	29.6375727228898
MSX1	80.1096588115712	0.29470559688885	1.05693704507399	0.474552447233649	0.171762404840458	0.553744793875105	80.1877211340825
CPEB2	28.7482859406311	2.45670424776311	0.639290397589207	0.341433107994638	0.0827867226988487	4.55482201175376	27.3331048873357
SLC34A2	43.6579945071629	0.171894828916887	1.67383554524246	7.8118191429575	1.8897106999951	0.247218811256529	41.8196899963608
KLF3	11.6934152501778	0.487202677559601	0.796931769831294	0.403634027645076	0.204060599454427	2.74733482578357	8.7253550761014
PDGFRA	41.5437153305872	0.110786652166124	0.271484581098031	0.808638932609911	0.184448728164603	1.3416185467638	41.07043614035
KIT	31.9914642887055	0.13995232987987	1.08894376642985	4.20180068420468	0.441437278116841	1.38383233740319	31.8807305901971
CCNG2	74.2424992177145	0.244168988855584	0.467189863502942	6.28630505844318	0.123230297663729	2.69524693980407	72.1030711735149
ATOH1	16.8702446892135	0.445402615517678	1.05204162771271	0.641834836020236	0.0878822331902233	0.300817984566216	17.6354964023259
COX7A2	5.30566362702806	0.175825322455844	0.385873810292886	0.222439002662694	0.129057152698925	0.803871663706255	2.84218007682553
NFKB1	9.89297877591366	0.531444923357259	1.95611424193173	6.67994019926979	0.14702300268073	0.268316011735914	2.62455291648641
FGF2	46.1716338741338	0.080870266662697	0.392397573797352	0.877178494374708	0.145179895433272	0.353010621855623	46.1704231465249
CCRN4L	24.5908612759952	1.32326630690765	4.29078180696882	0.331860958098153	0.125940550640896	0.177069090219479	22.5795696205281
TLR2	53.3540383476185	0.134154854985435	6.16711572604065	8.0250548755062	0.0917298229890732	0.16130357226625	43.3490279988476
ING2	45.4717361366395	0.215396648834374	0.764997659320744	0.253086278825809	0.119207647464597	0.250611796622566	45.1985342467805
CRMP1	84.7118262485324	0.325328177105293	1.40308461046257	0.329026513731829	1.33347267074756	0.237468100879965	84.4083782766559
TLR10	0.90480629135589	0.156639827307956	0.134416432825665	4.52942927859821	0.0446239354426482	0.433202538425732	5.14179013412318
RFC1	10.7162762551952	0.198085289307525	0.945862536410908	9.25385214527082	0.163907668307451	0.214865765623753	2.58287300688411
UGDH	11.7135922223661	0.13904862451164	8.37394102031403	0.347404752559421	1.12291777522793	1.56141582256167	5.68064885938022
PPAT	11.4708359797923	0.288668490412883	0.32086895472828	0.325105128887404	0.213297229303837	0.183999657455467	10.44575810203
PF4	19.8598299344886	0.286154290991935	1.64447168751317	0.129568339126841	0.0994665844873169	0.088070552613306	19.9204383900905
CXCL5	4.60551592800743	0.305700118191891	1.10956987897225	0.244277015345683	0.12155281873566	0.321876414417189	7.09198180031007
CXCL3	19.3165021164882	0.304426855277297	1.409618032592	0.208726707733549	0.15488582833725	0.162917607361269	20.0262816196438
CXCL2	35.7301180119567	0.317913440327595	1.96012426362819	0.233817367727472	0.129479536847857	0.237845888965906	35.8173476397977
HPSE	42.6727191731397	0.231554804787586	0.473474982807157	0.238713773645006	0.187968805289143	0.572335385563338	42.3972944964767
NKX6-1	20.0415418797398	0.214954278734787	0.593231879947337	0.412822266513329	0.149090339400443	0.236343329927573	20.8132222738796
ABCG2	1.73694794361898	0.0661008648235076	0.156363752771388	0.511265710959047	0.0640178354921016	0.253592612404499	4.36772449859155
SNCA	32.2686200613979	0.26166002033675	1.03949773543393	0.745776299136894	1.79755494529902	0.757893358085032	32.7986284817614
EIF4E	45.0136055378254	0.335126873491454	0.925129033186123	0.173889941048367	0.0507793973235194	0.127427093895978	44.9948660544966
ADH5	81.3141441216825	0.181367445968757	0.631392826019801	0.43293510451042	0.18504737161384	0.298412769245031	81.4725795550138
LEF1	82.3425211810554	0.133183463045448	0.71664340458197	6.30477483944614	3.48945475901918	0.358295091940709	79.5636805825929
CASP6	11.4536249817801	0.119783349077767	0.62651983172969	0.20380403824005	0.263671650108694	0.145490379600286	10.6668144498635
PITX2	36.3868059166724	0.300547092546824	1.29985865868181	0.236440968571284	0.272441177333888	0.522843780912605	36.6956582457136
NEUROG2	5.66103096707144	0.153915446300047	0.31665047554855	0.251355307706946	0.104563763423917	0.254020551485423	7.13448494933277
CCNA2	10.1046181805927	0.182327245185937	0.617512594577455	1.4187330002786	0.111999153554271	0.217806791813707	7.62832732602113
CLGN	35.0399096230842	0.0524190195822942	0.168237819020542	0.263470171413342	0.0867921196773923	0.317717712372569	35.0752295782105
UCP1	2.1174849152055	0.063556731614264	0.170071728493985	0.224064544052934	0.0557437545697483	0.144293496860087	4.39320056186
PDGFC	46.7204282250346	0.215053371054135	5.21724265679931	0.98061576543531	0.154500710795934	0.307413263669983	45.4533064095078
HAND2	57.1392723235734	0.194718916340504	0.369970235828587	0.594176440593246	0.142166041392079	0.555223036269675	57.2534220975087
ACSL1	7.87390112687754	0.927776409214399	0.488655370372617	0.417138009019402	0.190521445844448	1.87726711655246	4.4234638461583
CCT5	13.3578015969138	1.91662522338301	12.5937232499996	0.881921954146846	0.300694586569762	0.252369136126349	2.00292107721345
SUB1	6.17185995288303	0.936149283611851	0.796232529155832	2.09851536999426	0.0866149992907206	0.129920243772701	3.46193777266793
SKP2	10.0633474655178	0.474047808850865	1.15481943524932	0.476907664022655	0.289812304988795	0.216702224791654	7.00481228491605
GHR	56.0079366167066	0.103648016466113	0.496700654162914	0.184389066238483	2.75892449115885	0.39765030777411	55.2598661421277
CCNB1	8.52392765149569	0.158007101482252	1.38709530393091	0.379909614840073	0.148645712037851	0.213689382363841	5.96576679922367
HMGCR	6.65682338151074	0.877313315348792	0.584644982706014	0.283437562320969	0.154605385339411	2.28591654416197	1.81011790554962
F2R	59.6756020317493	0.0898008007360082	8.04310827406436	1.27161851188566	0.555610959548324	0.302571113423354	55.8586462568706
AGGF1	30.5119322799805	0.122054629607393	0.264574954924279	1.87832385932143	0.120006503528765	0.468174814508577	29.8013956617227
RASA1	10.8844448816187	0.210964485902557	0.392386216527075	9.10795459831286	0.116425537054106	0.631509192724408	3.60004430481472
APC	6.69628668717365	0.122740702257888	0.204022531871193	1.36031621241401	0.178616031083812	0.770087013263993	4.50466933820217
TCF7	29.0260491615383	0.312599449634066	0.700947970601672	5.33134181027396	0.125005969567796	0.502809921715025	29.2865229247837
EGR1	12.2420015746023	0.298054046186542	0.662273003481538	0.720447545136475	0.263893147538161	6.99937789391395	7.28221502111477
ADRB2	56.8058892819753	0.404174002045254	0.659811507075863	0.638937846574367	0.0744699404447547	1.14552985662348	57.3346372565996
ADRA1B	45.2721577726566	0.192934736814997	0.661161934539407	0.785509912493196	0.144605512781056	0.269114846076333	45.7609383094883
PTTG1	40.1773295900513	0.152562548303811	0.562393484806084	0.533016625025408	0.190251419229798	0.31190952097035	39.5708440993035
GABRG2	0.955166637498347	0.0954463334170275	0.18765482356224	0.10651065978724	0.0910366631779009	0.0811133177835895	3.59533252527961
CCNG1	9.56570494410519	0.178870017905816	0.400188938105039	6.17163710107872	0.146100877086558	1.29452786119662	3.88942223799347
NPM1	7.6965495527661	0.261695514029559	0.929302641622549	0.271344171002716	0.157464164989746	0.0731856061003056	8.38200605268909
FGFR4	9.89780603175751	0.187968288623939	0.57867978014932	0.303013538865256	0.170947440969017	0.246942372403477	11.1439229819635
SLC9A3	29.3457958637115	0.218607665896347	0.610958161029563	0.419363245999701	0.220450239928209	0.516847854388782	29.8537690487428
TERT	26.936556656914	0.205247766109585	0.546891184047091	0.538723087147778	0.184173800047901	0.269501584532877	27.666494204295
SLC6A3	2.55240117949414	0.165677906806975	0.402690649361046	0.329119630402829	0.124822326330744	0.266549918729464	5.90481189883408
DAP	15.6668527452168	0.469590416235619	1.36931355777861	0.542177259080764	0.208844132928836	0.186326917640995	14.0058250268073
HMGCS1	12.3498616018793	5.40195172003113	0.866604024898372	0.24807317123863	0.199315656458266	7.9721920184963	3.38740262949151
IL6ST	10.1171090600704	0.339814708683531	1.42934619106362	6.13497049601925	0.148997508921784	1.77947620889445	4.6034561508995
FOXD1	51.5830571524213	0.451640537127553	0.701266491257443	0.243233225901028	0.144115361566964	0.324743365177653	51.5646525650084
MEF2C	102.168157013408	0.327630342912138	1.27960550883672	7.1680325445192	0.693066173418975	2.88236334990091	99.7417113717926
PCSK1	2.45712854847621	0.217526817396388	1.13174460502424	0.182160985508043	0.142209811630307	0.09780417722395	4.51355764456205
LOX	95.7222920923465	0.132323206952151	6.75859591531803	0.194463626673287	0.21995481487855	0.321031435200229	92.5842958325586
IRF1	15.9731359421122	0.116515393848704	0.442067217470275	8.88698808085131	0.188545892237146	0.176770857784646	12.2449613200329
PPP2CA	9.39099440614073	0.301248539050277	0.521017676026159	1.57390723100676	0.151360933803426	0.668124999797269	5.76670171702191
HBEGF	111.242157772174	2.74451321911793	7.27412976318006	0.20973869039346	0.233346921193016	2.88998188545026	107.839015276331
TAF7	9.99286160699963	0.213995289969846	0.345071845933757	4.32332182213685	0.123107828378898	0.231112176749154	7.46846256827006
HTR4	0.7338755023619	0.0744007420814938	0.130308979858707	0.223193510402346	0.0589071549328711	0.153814944830815	4.18738449813098
CSNK1A1	8.09482214693615	1.07771109020387	2.42237708982656	0.403483563290597	0.166815145326186	0.591262771695354	3.57261907449781
PDGFRB	44.089756422933	0.148401644332228	3.90281708363231	0.576609417271227	0.493642476322877	0.324164202953111	42.6104531328693
CD74	117.275205916427	0.11853623010017	0.740892793087025	8.50091054106523	0.24425001134402	0.485560432886819	114.489840458566
SPARC	69.875418371372	0.189599562774158	14.8903459616335	0.899652447796626	0.650193066222566	0.31652907473172	64.069837567585
HAND1	2.18262033865259	0.176807834235386	0.483585691777949	0.160094837347843	0.0702679372337407	0.245570213206862	5.35511670164871
DUSP1	13.7323514164701	0.350742915980317	1.32985174073808	0.715813963956079	0.226359306797388	9.64695034946588	5.96027812955151
NKX2-5	40.8907820017812	0.216260274194188	0.810908042497308	0.41014546802657	0.278225099393127	0.299153605828773	41.3606144727238
DRD1	1.51446577109332	0.126044164653062	0.304030965013468	0.213056890943914	0.0687142655785479	0.234120332277885	4.51597562223871
GRM6	3.00756435851632	0.13298144951342	0.3921686234208	0.310717945177762	0.118618626989592	0.243203494563098	5.59900602358576
IRF4	74.4281965632543	0.2221234324984	1.28542338964164	6.01618141750702	1.26899508019927	0.324909102062414	72.6785140454416
FOXC1	60.8083107068536	0.291336754049667	0.712587559139018	0.424273479962003	0.198639281664917	0.504716626911872	60.8385227039727
NQO2	10.1357014840853	0.300219194861202	0.769865711253237	0.286600206931871	0.200694956754878	0.53757301604808	8.15756543016617
EDN1	64.1108780972479	0.731807853568713	1.65596911520086	0.141482416972844	0.182168960233135	0.901867192073384	63.854267719675
ID4	49.8293507775797	0.149250846710218	0.274724380225087	0.325884963777199	0.187999121023209	5.31599964703698	49.5420584974321
E2F3	49.3004131527854	0.144466919306723	0.839904811934779	0.255345268593153	0.189078228429674	0.08835060427229	48.9845954834036
MOG	0.686181160964813	0.0604159494478024	0.161305923364378	0.207338666788639	0.050098533872634	0.116633531474074	4.26025137022593
C6orf134	52.8468839751905	0.14629766538633	0.595333633156624	0.367835495491496	0.193479430004627	0.290334201104217	52.8816614036854
LTA	3.78117670452757	0.135326777777588	0.260737444271262	4.78181115957394	0.087503553972754	0.281094539477654	7.75173576321631
TNF	11.3457548594916	0.314059018516361	0.524551521633466	7.5132771236695	0.0747369616639087	0.271610535125661	14.3080995453703
HSPA1A	14.6234894712609	0.234608232571507	0.474157697656369	0.555169813709881	0.27279518087329	2.4246852634197	12.0967937839504
CYP21A2	2.11054371709465	0.145353034902093	0.250148544872119	0.236949804397342	0.0941856127635738	0.202149259918069	5.20048798236936
PSMB9	21.2877666572257	0.193478329752515	0.974154635720786	7.04754513647745	0.103981564953828	0.215987019568585	18.5784457858995
HSD17B8	53.1184923520531	0.223045650707157	0.441110317498866	0.302681170753039	0.168624569053136	0.591008458868107	53.3391987407735
CDKN1A	64.6791097248873	0.767521629037503	7.45823607461913	0.244566535393048	0.179390685603399	0.503839487496747	60.755711538346
PIM1	92.8833948600429	0.384420867247336	0.835013438880326	0.728705888340355	0.109836469047939	8.82761240895226	93.1244880248424
SRF	20.5134218045838	0.279253252930593	0.511354906985528	0.673345345317705	0.288494910500274	0.398858004363141	19.314777247184
PNRC1	101.112336188274	0.231923641989178	0.414626355147928	9.5168968164702	0.171922331016792	0.508654213829651	96.8157963059731
POU3F2	37.6234957785876	0.296737417178906	0.729701387512122	0.496930885592238	0.176257108681691	0.404345733711161	37.9750423760946
PRDM1	43.0629092329584	0.50949214607376	0.591544352191256	0.741385075854985	0.0859222937922071	5.71635767264276	42.1156404107993
MARCKS	28.2068910617174	0.213995634990463	0.802844917154311	0.541495952025778	0.207301269661908	0.32116672514627	27.277643688547
HSF2	45.4586816914899	0.125032259252542	0.243409577284874	0.569197127622702	0.169998979755866	0.22803651954104	45.2717094189593
HEY2	36.4163559796451	0.173005722326876	0.592435699071273	0.291756827745901	0.849793579924196	0.254712197210982	36.842606076984
MYB	31.8183772265168	0.0506615941675325	0.150343804978373	4.51699194727773	2.88948439250091	1.17378819635945	30.2944961430371
TNFAIP3	30.6164751580557	1.28865767027549	13.9265704174098	11.9663096298746	0.1515219838577	0.179030798974919	16.070425325217
ULBP1	0.967352666364203	0.157847002966341	6.2433022706148	0.103223562552438	2.83644592416689	0.0789918123350376	7.35864834362638
ESR1	20.0199262872173	0.125409992188445	0.366091662347762	1.33168144621278	0.0970830218131934	0.200340482890654	20.6023583321204
ACAT2	53.9219919905866	0.282460613150124	0.26556019061938	0.247855756086482	0.0560658461661272	0.327454503624082	53.7424198910832
IGF2R	13.9397908671429	0.539684253243358	6.15091548643342	0.260873816818396	0.220856438224234	0.230628251308512	10.9494008637628
TBP	20.5537602228164	0.205780515410993	0.612135343367338	0.700321507749793	0.179912036552719	0.274437762813533	19.5711207294361
SERPINB9	68.4297178371936	0.207007046111537	1.18665241098315	6.03992315215783	0.0783391154654512	0.577086132574672	66.3649798982457
TFAP2A	29.2691306785398	1.90946382327115	12.6843688970842	0.241001379548139	0.163293388768505	1.45978441887522	24.5046331090397
ATXN1	18.7325262151917	0.220646385599621	0.96531878999803	0.716108520269006	0.214656444954119	0.236781217723901	17.6097868219432
DEK	7.63038297928188	0.218371206571942	0.694018114977428	3.24771306918297	0.368049779637394	0.256143186265161	2.9928784499079
HIST1H1T	5.6287026164943	0.165427981043971	1.50783916606125	0.113430242208327	0.587839776508695	0.10346903758603	7.00491993920486
HIST1H2AM	45.8126443291344	0.0465294535984185	0.35057236017871	0.691593761167395	0.0988360013738956	0.0959622461944823	45.6610295641387
GABBR1	18.2058961891838	0.155762897722691	0.517084226410505	0.498595482324192	0.251249382600269	0.388629316100227	17.052679808126
FLOT1	13.7308286425235	0.233820595609073	0.656286359927188	0.584004184473758	0.211146749991486	0.276543434713909	12.1674577336804
HLA-B	31.5857728579938	0.246042650811583	0.704870762040954	4.08950403974844	0.256725459154025	0.39016445633301	29.5586962629949
BAT1	66.8778500451261	0.167420480212635	0.322842593668426	0.721716103947425	0.16443604789798	0.349750524694497	66.7741785204929
COL11A2	5.82129155327299	0.176487925165794	0.3937751590159	0.399986732781395	0.126638552432503	0.257427107322088	7.95071135228813
TAPBP	14.0808469270865	0.257446128253044	0.720609589875135	6.22371461542944	0.175964219443792	0.236898010870453	9.90220282587309
KCNK5	10.1274868638435	0.119731366763459	0.21645045534333	0.764551957649489	0.0897251585943883	0.50125820490803	11.4223900971959
PLA2G7	26.895566259089	0.124049331930195	6.02353216712178	5.4663365085205	0.716213491596372	0.0867667136113316	26.2359440680285
PKHD1	0.664470482920893	0.0766860782072664	0.144725546589431	0.225244194507067	0.102230090538018	0.129062803443531	3.98662744200775
ELOVL5	15.4547805202532	0.278712332174329	1.52518429813748	12.2737630516691	0.393726689378732	0.20022818215958	5.96457912548056
EPHA7	2.90561976193943	0.0618218378130732	0.278627568537625	0.170227596294172	1.75192292825667	0.188452267553147	4.87614128245895
OSTM1	18.1568489528117	0.418079553243323	1.20074346243533	0.729333549260337	0.12242877587081	0.178363991241808	17.0929681131821
SESN1	38.0360811636904	0.0969229558865055	0.18763953397908	3.48651830014403	0.0987246372583406	2.14459704823853	37.0117457308912
CTGF	30.9819776938654	0.160174929924719	9.75262368122435	0.803007063735482	0.463364171172178	8.69410077521526	24.3410715488362
MAP3K5	7.2826573682511	0.170842922306409	0.55593689165654	2.30002549826051	0.189864410723702	0.366325065442981	3.91217306347328
IFNGR1	19.3767964705213	0.579640533006633	10.6707700283977	10.9254358507117	0.134932430238801	0.20255681985174	1.95169651855292
PERP	35.8840029626494	1.54325117126338	3.63227104438071	0.166493327991948	0.375928261543741	1.96463428817704	34.2946474410141
PLAGL1	48.1569531218179	0.148208643738118	0.292279255786434	1.6879473068557	0.101445997108338	7.36710966554783	48.4917343747568
SOD2	26.8456897969442	0.434440089827931	10.6586198828424	1.25106591004823	0.168091936876405	0.191768421325912	21.0655629651898
TCP1	16.2141468076349	0.33285722130035	1.11446821910964	0.769256072386809	0.28130937510526	0.431778138470197	13.9001131817518
T	12.4705889467873	0.209289380732579	0.515885820579021	0.384987414595224	0.13924257144963	0.36591365055183	13.7658954350752
SP4	23.3976913370048	0.154082566155969	0.348097889334219	5.56606260270597	0.236145136558905	0.308298395658265	21.4974880228608
NPY	13.8696745190794	0.189147785823063	0.80523447336466	0.393136031348721	0.197174427019777	0.222815952967855	14.8514334809878
ADCYAP1R1	1.28498079504278	0.119574484287813	0.181164996203267	0.473400190398141	0.136603103008898	0.508823186604916	5.3422026142044
EGFR	21.8538187930511	0.90454829502132	11.9282008054587	0.212824363163123	0.181524507331202	1.53578973666536	16.6947673846901
ELN	86.1451803714672	0.215442600594737	0.603427585481627	0.515572718511472	0.215316784176177	0.40540288023681	86.4780575260746
HSPB1	65.9913742923269	0.478513730072796	0.942219841255632	0.367961732910455	0.198651746538221	0.932400129943149	65.1579495074982
ZP3	21.3085551843515	0.216000786374578	1.74930462361909	0.212740222383706	0.193359961373601	0.180222549326429	22.2600529897562
TAC1	1.86713709147288	0.077558842735378	0.210521072826868	0.198135850569155	0.095210034524902	0.149223479692253	3.75951525372598
EPO	12.5402890045928	0.235700696870539	0.470583713420472	0.432040821143099	0.181421187842202	0.328718078065148	13.6502033761357
SERPINE1	94.0062184981325	1.24286676016794	8.21218080851741	0.338341654839465	0.185674848293386	0.603291221111	90.633471123991
PRKAR2B	56.9365695623377	0.0600179635543115	0.402587332600039	4.61877946060025	0.86991079058315	0.348642609358416	55.575404602923
CAV1	92.6626692418634	4.05751460469435	10.1538850731169	0.738362829695421	0.203926991021541	3.25412690379183	88.4336963033569
PTPRZ1	124.203052763771	4.61812917970529	8.39197429047906	0.111910251191964	4.45327145230887	0.955300465945169	118.888590684167
SND1	11.5996626701979	0.383726360264087	0.675139275723717	1.31027183688025	0.210306844075838	0.322349835664651	9.08933366082122
LEP	4.34626563393043	0.158855622321621	0.430551485233749	0.235358709188999	0.0996542061641782	0.158312898898182	6.04104335950617
CASP2	15.6985201407289	0.17277206781289	0.314583109269805	4.04516446619713	0.196755693576363	0.367131033982079	13.3272425223668
NOS3	59.4384208765471	0.301727289388327	0.87805888182	0.686832669314951	0.272787235947352	0.343699537234033	59.9015905592274
INSIG1	25.0507020483242	0.406524060326803	0.35350872123532	1.19807011532578	0.188578992530775	0.220239479652637	24.4328830791082
EN2	65.867970865276	0.313464364945372	0.612955702542105	0.565055751935525	0.242794715751803	0.307673035752555	66.0503588072478
ACTB	125.975392483086	0.12476669864236	0.616380502554778	0.779327164849819	0.515718762580603	0.801117836401437	126.16677320747
EIF2AK1	8.34052116007688	0.319172547165731	0.630878316618989	1.24481908694727	0.267198112340035	0.252914263874393	4.57055153679558
TWIST1	64.3657103740153	0.290169559950461	2.10828374731261	0.314423137145837	0.168050329622302	0.478616798514609	64.1015033207444
CYCS	76.292281580155	0.187550273904864	0.520217934473439	0.368694708499233	0.209371560221099	0.405108146682916	76.5245347244362
HOXA1	73.9050045935877	0.694752251218113	2.28217929089221	0.248949322425227	0.19363746244136	0.215987881136226	73.5203569906106
HOXA5	62.0783471053143	0.425366456133761	2.42363993691885	0.200269289897766	0.159693406148164	0.216676321478827	62.1130519991087
HOXA11	1.24151984333579	0.109535555733868	0.203608654146099	0.15126801062509	0.0913475963922883	0.196257268540672	3.98382852839371
SFRP4	23.2925177124736	0.133839742622842	6.23715743097991	1.69490095912482	2.22381519967503	0.172273878099294	22.86132293094
GLI3	30.5986410304774	0.785953248908734	6.65424810741531	0.184007989270821	0.107990727848656	0.277584360078405	28.7134066676311
PGAM2	24.7343017135555	0.184106710500318	0.323152293394904	0.364292322268595	0.159876299912628	0.650006440805702	25.3574924609516
CAMK2B	7.67606971337953	0.176333841552866	0.286374963092379	0.50407292543092	0.148078710933221	0.460890893238535	9.18737064154906
IGFBP3	35.2790107479223	0.534632836743382	11.6359054570553	0.492529409527122	0.230173894246285	0.208669690754199	30.5954649335053
GRB10	76.8912841585238	0.162840795071304	1.64305025817278	0.162790221569158	0.297673583491333	0.251932155878939	76.6614511977132
CYP51A1	68.6980612008675	2.69893668808301	0.936487144954173	0.184123958126366	0.124209622918804	0.600308847137737	67.7281517743795
CDK6	47.3999350268218	3.90826250037503	11.8190025454148	0.900758337020094	0.167059187312072	0.39178053730336	43.7196649767483
CALCR	0.790795662144609	0.0641738022689757	0.26339370830686	0.166300377544246	0.0776295966021216	0.182212551686401	3.80972971861483
TFPI2	2.00768148346475	0.462464064579519	5.33258402377767	0.351076052068387	0.0873040884041082	0.139548357918553	6.37946949338117
DLX5	76.969553835456	0.742740150977072	6.03439272093662	0.216103178741699	2.2719047960435	0.0906134645586442	73.3917489419463
ACHE	30.4077933138175	0.145771315114578	0.412617764729987	2.55855100336305	0.147241313779536	0.412804646241179	30.882197594329
AKR1B1	22.2715970607341	0.256154205999249	0.663021045431219	1.78064211738756	0.318838420683942	0.212584538210447	21.1512070130113
EZH2	10.1223999816224	0.168201366953419	0.307331177258022	7.78999607012283	0.636318661975635	0.257932128979443	4.01388820951902
CDK5	11.6421697331113	0.274464904106763	0.80835512812256	0.402315259517134	0.454386022654686	0.227469493280109	10.19927736446
MYOM2	6.48169540040848	0.118386696429747	0.319844432722163	0.249735180964023	0.105977711704332	0.563493163385605	8.00547518143306
MSRA	64.3508164187208	0.15077838476151	0.329692498956719	1.76842390502499	0.128570039812066	0.782859052697939	64.4386373563008
GATA4	12.1881392343673	0.230310095116275	0.449295134398708	0.28988874232471	0.173097712496865	0.316703106934648	13.2779385362533
FDFT1	14.0741343651025	0.221066987078364	0.290753917035364	1.72693452806603	0.241818442981257	0.52084127361569	11.5858792778075
LPL	26.0465556061859	0.166240523998007	0.831232746993846	0.703286583918425	0.449482334158699	0.145691168392018	26.5343135175224
TNFRSF10C	4.33761341556841	0.158635387466608	0.611049136504227	0.659274521789431	0.103388438444229	0.174527975036188	6.05445073516499
WRN	5.6900268826547	0.225648481506263	0.535599198840599	0.917393513125547	0.872588641976754	0.256219603720639	1.89704538067413
IKBKB	27.3491579743147	0.135303497349258	0.229255832383731	4.19119633525134	0.176452427093896	0.575817520094924	26.4215396791598
LYN	15.7259021626298	0.137205904155477	0.978450009210293	6.59683155419009	0.226991278525414	0.205804989918729	12.6836410372629
E2F5	96.9647197378379	0.124899993713101	0.612894254199396	5.27277108767583	0.774027967733544	0.168678454662698	94.648380951642
NOV	54.7228224964722	0.183264239321541	0.700374600315314	0.402219599313277	0.122580154147127	0.324531542891702	54.8038147017574
LY6E	35.1677558421319	0.249704097548418	9.71154490209664	0.260735288814692	0.17500755089834	0.245168147967462	30.4258718360378
CYC1	14.8199880525283	0.264790505487969	0.679201885409708	0.311114401272839	0.293231241856878	0.523460209939768	13.0703204297203
TNFRSF10B	11.2227723018994	0.875273391176757	4.90387602371024	0.37689344899922	0.261883906607137	0.14834135525584	7.67937617553038
PBK	6.2035519500454	0.0965422032533599	0.360379210563617	0.251085541787942	1.64650921960221	0.13010794937434	4.26551894002754
DUSP4	49.8162860688879	0.173074333385742	1.17302256332049	0.50155822469819	0.128540844444471	0.179996938789952	49.7345114563081
PLAT	89.1518642891825	0.292102686454664	7.82601407777071	0.203137691148432	0.471646740929388	0.397814167936665	85.9007057132576
CEBPD	18.6692069695738	0.277512370694431	1.91871005409731	0.320270106941419	0.308902228420412	0.366320645382696	17.0210093140212
SNAI2	46.5951175759922	0.478859171891739	9.06792985679431	0.27904601682397	0.223935425249667	1.3502943797445	43.4712475776735
OPRK1	5.44731795222576	0.117289050001845	0.640711061290552	0.204118358092667	0.124827489164213	0.169703911640314	7.06416358068197
MOS	16.0226878730747	0.201625227758239	0.403110774937862	0.31530348910668	0.0963105601930361	0.334291583190618	16.5048117767179
PENK	4.3308898417571	0.200826898776229	0.338790243043288	0.428473975312424	0.107846261163215	0.257810630480545	6.5785724889933
ASPH	11.514270787593	0.36696574310864	6.64051937479384	0.244265741500688	0.222192032552559	0.82348408122382	6.54546794249864
GGH	10.5628097141425	0.391904347326425	6.22581198888304	0.163543119890119	0.225984599600094	0.263714862217777	7.36756090209637
CYP7B1	20.7766076332157	0.0759220262666973	0.269961416182122	4.12689774216858	0.141226088925846	5.7489638601658	18.9589983157055
CRH	1.04953824064911	0.105265214415964	0.316938994873049	0.152008160113715	0.055167878131236	0.122095559012969	3.68288786376128
COPS5	8.8519410128533	0.361247119509852	0.700861630176292	0.342143170182493	0.186612107566161	0.160120010635652	7.46393490828115
IL7	67.6708231557005	0.130140002084695	0.616868317795103	4.40781043675573	0.0738080895803833	0.264644078612412	66.3702182565497
CALB1	2.36691810789758	3.48069512894639	0.57546206355773	1.35714608940124	3.03989587989959	0.099947296367293	5.8975478879889
TP53INP1	14.5515495570825	0.314003293519645	1.78063919157425	5.98787333254515	0.617435242945935	0.282181160937364	10.9802933317755
STK3	7.11830507017685	0.354452127227698	5.72318402464346	0.41242227364765	0.774096628075834	0.306727131024488	1.12923997447092
COX6C	7.02187515522883	0.548219729940494	1.27453618129427	0.304717339675431	0.989293039277309	0.513514136985906	2.37872903526005
ABRA	2.07771031928093	0.0827783445339452	0.190071314714034	0.314789827826385	0.0870283237433705	0.227941666023438	4.70685806310617
ANGPT1	18.9420465142016	0.14315463907437	0.384600851789592	0.217267132743962	0.147474296093323	0.176248672514982	19.3979318201876
TRPS1	9.08178806525931	0.225182999175936	1.64281187936286	0.211326808769366	0.554748092104529	3.1481037020034	5.11459935717605
TNFRSF11B	43.3999470648155	0.137398925106037	1.25515302287568	0.996221114042907	0.491196824791274	0.122989646062132	43.0783989198085
ZHX1	23.1542543347428	0.217374735413099	0.351974166378399	0.47316145254475	0.120959249360034	0.554129645922774	22.4195170051495
FBXO32	7.74753587108193	0.118808640945671	4.55886134935092	0.393222836042413	0.218214711220125	0.80862288286853	3.30140945597844
NDRG1	37.6920872154486	1.15821612021998	11.8571424184335	0.286294683499347	0.200347011657009	0.963995359877598	33.3412745823208
PTK2	11.1718441750636	0.41420668325771	9.84276712293818	1.08344353196405	0.334933049983168	0.302685718381997	2.19740132823787
DMRT1	3.4777270858236	0.0847847211516189	0.263962442113108	0.263026438278803	0.0963941884989015	0.249429402607826	5.61531077083368
MTAP	72.4861466073282	0.137149179858534	0.291199581111202	1.31769956149287	0.0659349595892997	0.490321225933689	72.305995694863
GALT	59.8779138055307	0.163111204057704	0.36953944917661	5.75951727446968	0.127810978420787	0.529204604178152	58.1456541155494
NTRK2	56.7326302263141	0.133084564281182	0.256336384745824	0.417737776454162	3.23808163060634	0.266157312553141	56.2796512762388
GSN	14.6519205923843	0.240065656575265	0.484980604974722	0.756886743707677	0.773763563323446	4.59405065595399	12.3723333712855
FPGS	33.6375983677618	0.293560018625443	0.434484742962432	0.692950628042361	0.14753697624382	0.330752023254109	32.8955485408644
DNM1	52.8118777995077	0.139776708353847	0.557154621313961	0.207552846100991	0.241431471601996	0.402542397702329	52.4543046221496
ABL1	13.3238013227614	0.308995981885735	1.06154748498295	0.432895514907932	0.237797376316754	0.281960442444305	11.7518289215542
GFI1B	7.15127203980443	0.19461232708275	0.351734851223153	0.334402412098247	0.142758464820944	0.301414431687199	9.12570155449638
DBH	5.63371912910196	0.213875134013507	0.477525053618174	0.300650388399279	0.138320702276494	0.286472720067212	7.62080110519674
GRIN1	61.3101554415811	0.489987756773151	0.977762790594372	0.201578599568511	0.211187288891567	0.311507415555936	61.4409163974759
IFNB1	0.596209291015935	0.0503919446820923	0.124611968644001	0.188749617415666	0.0352090339561155	0.126824636100723	2.93349522487513
CDKN2A	61.1375060827087	0.113603096300586	0.446266986229906	0.404715058824399	0.108816604295363	0.198362988283436	60.8387890387714
CDKN2B	48.4878192131355	0.332414230891305	0.294478373246012	0.515280557865377	0.094460599843371	3.5536412990962	47.9519443851542
B4GALT1	21.9782813044465	0.188801030708292	0.78965179179415	0.30665279396026	0.0860391899741765	0.0972803148162129	22.3574726633432
CNTFR	13.9031493631818	0.180749452364192	0.373307472895156	0.439284350094842	0.146691838265688	1.20528241244917	15.0200927786437
YBX1	44.0686246266023	1.10707137858063	1.04235116856977	0.304338274153373	0.126179206596924	0.130105828496167	43.9606908613407
ALDH1A1	22.3350502553945	0.0919645305514796	0.730505736012892	4.9743566844029	3.04056342776009	4.1330735719168	23.0309144792223
NFIL3	9.95134087765582	0.562504126226978	4.81052822588974	0.199644527958519	0.206905802088315	0.274385593464013	7.63719753975958
ROR2	48.3155446573838	0.197530019144098	2.30773634028383	0.342735735187443	1.0269144982848	0.184714653103231	48.0267485336873
FANCC	23.3483873245339	0.130838236543816	0.32927567316898	0.235150273903422	0.117329246534833	0.160870446925456	22.9593870669743
ABCA1	9.94850337309259	0.207033213051705	8.02166869239466	0.610255355546848	0.166030693460639	0.134823540879624	3.11915669882765
KLF4	8.18939941722212	1.76531028016875	1.79247796181376	0.169671224550285	0.157873237611658	4.51520196514213	2.83089040678465
AMBP	1.00487967251927	0.113067172393041	0.217187957164133	0.213932514585884	0.0987232901344708	0.222214757716696	4.82367507898037
TNC	108.251822359819	0.617508500924541	9.32787611387552	4.19584972480432	0.48446194005004	0.312767063119891	102.932067840003
NR5A1	9.15902270122355	0.157968536539579	0.460300710888355	0.289890656459293	0.18383494346651	0.270981659924236	10.3810660661896
HSPA5	11.3267229327049	0.575732294040455	2.10088396665074	0.687679961130882	0.348600905486328	0.327407943124649	7.2756648126605
PTGES	65.7588403377736	0.62353067027687	0.406168751009419	1.53262168641227	0.0933028998352653	0.377728338437149	65.6352523192336
TTF1	9.47261792039653	0.114144209026784	0.275424476745183	0.369920404961608	0.100724474016431	0.170299482531577	8.77085277177446
LHX3	76.3519318305937	0.251625215031958	0.572199524799736	0.569883529939819	0.170921297792754	0.389221115931878	76.6013244867454
EDF1	20.6945546622345	0.25877023090721	0.481963666537425	1.01858237770798	0.133478772165297	0.614912071254649	19.4611595713652
ABCA2	69.6792123421334	0.111764478922639	0.208272966375669	1.20856908635758	0.137287007655518	0.325246333920658	69.6385554837008
PFKFB3	9.0732869988321	0.510647609681208	1.8673612393251	1.25105162847782	0.264932190624395	0.168777587435212	5.84895544372136
GATA3	24.8802180971022	0.207568753088092	0.683252926895727	7.39099671395306	0.187381956352258	0.327376100452821	25.5448538105445
VIM	42.3469329339047	0.183079320107101	2.11137273851238	12.4941344656147	0.216255962883502	1.15515864690172	37.59111898013
PTF1A	86.4317287561539	0.25452905412675	0.580349871724666	0.610232311627406	0.178255336416621	0.363365359849138	86.6967328848308
CREM	47.3161238151058	0.128345146004866	0.640482730236593	0.305632163344141	0.202663789755657	0.103907947828873	47.2985428933749
RET	19.4208070626148	0.221325648916076	0.504107517908582	0.501655549265495	0.16163600355883	0.277159289087929	20.0116905766582
ALOX5	62.7970225441805	0.112067605938789	0.534252122344152	6.2101440798231	0.226727067949178	0.416379556684335	60.9537172446553
NCOA4	11.0968459018413	0.170503996654359	0.347314543953601	6.59678260083651	0.176068618440042	1.01521714076157	6.09908508592956
DKK1	25.4515757769428	0.166502857817	6.07936351456296	2.52638091711354	3.22163915386178	0.277802751454209	25.3664001149885
TFAM	12.6720887914187	0.128809893972748	0.481784977998754	1.32356151281049	0.655466062704331	0.165420052261978	11.1694742485608
SIRT1	9.21354842554984	0.151290765573216	0.319728617248769	5.07397728302439	0.3952869464398	0.217222336642604	5.74637060491826
PLAU	111.058315522422	1.04922937785451	8.40022031715099	0.728639014595138	0.251934077140024	0.175725882001409	106.801404752637
SNCG	80.0786718296369	0.116465520939618	0.434768543932965	0.702102164816773	0.150610562591009	3.16965163854546	80.4635364630532
PAPSS2	75.9748579745986	0.0857729952455392	0.744460879270226	5.40028377553351	0.170855396867466	0.349205858578874	74.041485779822
PTEN	83.5624235067385	0.208112484455265	0.449677834591316	7.12883996156038	0.221884595148622	0.430187145283627	80.6232854250973
FAS	17.9871410710053	0.176725706233379	0.503102561368594	5.74732957418581	0.067514810897417	0.693698851032553	15.9210316156345
HHEX	31.2994479721677	0.17586894953647	0.456289786555792	4.03404004582093	0.202203289125057	0.468013294179665	31.2179263273834
SCD	12.4873770197723	3.30542174093527	5.43443668713337	0.255204468490875	0.163403319184284	1.25778862327532	8.55657221601828
PAX2	3.80084337235373	0.146216889564902	0.370145463879359	0.428545353954904	0.146192695629194	0.310454678531425	6.57477945413595
NFKB2	40.7494918343188	0.281588766595212	0.543679986620429	9.47599109853648	0.126640293069874	0.216465866587123	36.9771820520241
MXI1	50.542354242607	0.158317457715997	0.373369123400698	0.415701099076719	0.190908081723593	0.581265415708157	50.243964475254
PDCD4	11.2576478303245	0.368046528751747	0.473110187473956	6.21008563736106	0.365477346959875	4.34886328579298	7.06939846183837
CASP7	29.3660916855558	0.174326977988464	0.542508333764789	0.645735035757616	0.128913923359457	0.263967463285573	28.8462093184662
ADRB1	40.0609655993741	0.255000898650696	0.579871979268281	0.362673301591941	0.220989980426465	0.398482909927288	40.6480480030387
SLC18A2	61.6824958932749	0.167953037950382	0.557441524965416	1.05396890643003	0.349796630003718	0.299239419066449	61.8548559616191
EMX2	34.0510901291321	0.20288626625397	0.598938587258688	0.324469105582553	0.163481673817047	0.321926907968136	34.3467174253041
UTF1	66.4411933145162	0.218402266938634	0.44591454456912	0.499332235688382	0.180524066082857	0.455242143788906	66.5483149308556
CYP2E1	42.916211172058	0.160579635282057	0.528751574483597	4.78986767081531	0.0893663634855949	3.93252182103962	42.852938927894
ITGB1	17.4112491178682	0.519616712547218	11.2191745285552	0.810493812663967	0.2553826999727	0.461716747998779	11.4544164510286
NRP1	26.8941066720487	0.101499224875014	0.984727746339963	0.351097848441126	0.395273195631764	1.68026848936658	26.1032044798485
CXCL12	35.6038799566043	0.250558989718229	0.937074473674487	5.3567176869978	0.769799501510655	4.66169705347335	35.1549116375549
EGR2	74.5026278208984	0.1331989746931	0.27366358511795	2.36032875860721	0.262422575191271	0.420930458080627	74.1755795265033
NEUROG3	10.6142327753543	0.187458360123662	0.535162852357149	0.287410345511841	0.146622595860217	0.196035015076267	11.8923507682084
PSAP	24.2440230301096	0.212562065351031	0.689305525223064	2.53072804181268	0.30487394075305	0.317795782970775	22.4237145246081
NDST2	27.7307475885367	0.155223320738145	0.3115653042111	8.35190209043648	0.155538430834692	0.598217553144005	25.7330125135661
PPP1R3C	9.06474534506887	0.751816918602599	1.08166118581846	0.955294880110692	0.0922927447156124	4.40234027414935	11.1496202105123
RBP4	46.5233173716828	0.158551250505612	0.653631822740202	0.292805409362774	3.29667244140281	0.316517981604109	45.793454628318
GOT1	9.88870939602712	0.185825299473274	0.355214092494923	0.435403152251305	0.207747719699555	2.82262294004908	6.73562929672475
CYP17A1	3.37930063336486	0.16310305428929	0.364870867387618	0.321297120669497	0.127488817596579	0.222097429238145	5.77291362096695
GPAM	60.2445531555847	0.128921196816017	0.285991818311256	0.486420547340588	0.31053305568966	0.206558077071197	60.1454947565281
PRDX3	5.71329654500238	0.294480105418815	0.574981468756952	2.05166201714311	0.346937528290707	0.251275506654165	1.53735734320412
TALDO1	16.9057331347462	0.275365636441932	0.354858991016269	0.53155523893488	0.220182974411805	3.42802159834178	14.9786197656746
ILK	10.7148235813821	0.385442426734378	1.02293802811761	2.11642435258151	0.162056159972815	0.203423049058007	8.15017570608759
WEE1	10.4027428164079	0.192112296015799	0.30638803917055	1.17305838418274	0.144809823334344	4.33959069045639	7.47675130854305
ARNTL	9.82322606310881	2.0712764980643	5.32830347689273	4.22530600355278	0.137880039545094	0.153788165591115	1.60763862675231
MYOD1	58.4189139449173	0.193883969739438	0.400304196043807	0.375446325662525	0.173761891852392	0.412433024457907	58.6348306765259
LDHA	78.7761543449452	0.607740358685145	1.79695244801125	0.69407309417152	0.244434301446604	0.415437245455775	78.1132593073466
SLC6A5	0.728233754454429	0.0901817212521555	0.207327678580246	0.196203674690676	0.0667966772396315	0.154470870301818	4.29183737209829
HIPK3	7.65837629623549	0.751962155538762	0.986440154529437	1.90211318300897	0.267795273915753	0.375158973540104	3.45009165990191
CAT	11.4307796467496	0.140244429130433	0.416676511278571	6.61340769853535	0.171245121128712	0.722980509773544	6.90102925736505
CD44	30.2459347029738	0.945214454249933	6.04807629545206	0.419415317519019	0.25332138064291	0.392315369470701	26.4454402485475
MAPK8IP1	80.1761361279422	0.278935250993266	1.42918982705499	0.321099918092128	0.180077693800394	0.281859469301612	80.2992841954642
DDB2	13.4298196270173	0.178134685808257	0.342743181512349	0.666559282626094	0.151980638698366	0.469218929103071	11.8699616747705
FADS2	17.9061582276353	0.0998437389777145	1.00169026456641	9.81778120046278	4.48939796911534	0.122822858166105	12.2013345944232
SCGB2A1	1.11085716438342	0.0938338922863475	0.271446955752135	0.288480871136282	0.112100456398645	0.162636789878265	4.58410745163456
COX8A	39.0876689827357	0.300275487112162	0.413883603988323	0.57502507177957	0.239972660756721	1.54665545893028	38.3449021803299
TM7SF2	61.9289357461912	0.276739431544519	0.492342030036344	0.44698986852246	0.519774434945248	6.92682548971057	62.2852735430498
POLA2	7.34417770439396	0.111365454551233	0.335207059882894	0.810737950646177	0.362776493115412	0.218912983527083	5.03548193652228
AIP	48.6097846070703	0.0977105947595744	0.187710586050468	5.86892890782608	0.142937251841323	0.438130478017577	46.9535349313933
GSTP1	27.5018253507234	0.466120457930214	1.98518867959016	0.349357473995937	0.266615021159314	0.50805364617847	25.4071605781913
TCIRG1	58.693317461755	0.185032391072363	0.475280315256119	10.9294505547833	0.127897545942935	0.378263331008375	54.5054310006622
LRP5	30.3271058868574	0.348077311749868	0.602283012749436	0.206458013309325	0.460119141559385	0.311837221315087	29.6668024390311
CCND1	62.5854154054745	0.47852737099241	1.76783161031714	0.248263727729448	0.264179032411217	0.678360564527452	62.4641349315071
INPPL1	40.9459300600918	0.213261181649117	0.387033289746955	0.620933212678156	0.185249771122517	0.412563733997584	40.496132520841
ACAT1	10.0250426530704	0.212004368685711	0.233941932751059	0.613347862917037	0.205767989594614	1.48295062688987	8.83034830208208
FDX1	59.8176329799161	0.185911375265602	0.258916592519031	0.575985864346673	0.168303242320613	0.420798777211416	59.958894064243
NCAM1	11.2053266161823	0.209275454390668	0.48623854520895	0.593270542830768	0.463255180208405	0.448946865902383	12.3287256593479
ZBTB16	24.3879073684365	0.132693270567683	0.308498088295678	1.44975053434887	0.132624329750769	3.34489275619404	25.3937470671524
HMBS	45.3094296637978	0.369915342606324	0.363033882939624	0.689771469591268	0.240069267097856	0.543864835113607	45.017740545059
NRGN	50.257973953175	0.28950136005903	0.61587360574249	0.529658966767158	0.211862516101056	0.372984108188995	50.7779616770832
FLI1	83.9290036680052	0.193767985805934	0.699457071541466	5.84584138178886	0.341148197229835	0.968525133358584	81.660572906638
BARX2	82.3785768005532	3.96517543719619	2.2621115857559	0.531499411575381	0.160827320154139	4.97371864114338	80.9776713724792
ST14	9.17684595228681	0.591787351474638	0.728985913619986	0.274854064933356	0.180771166720943	1.2389076629798	5.96182790671197
HRAS	59.8287578038265	0.46977016850594	0.737662807833069	0.239097559226931	0.162804518000232	0.419299472428876	59.5491432312589
IRF7	61.6857933234893	0.290905416796409	0.495993404801077	1.46632357149165	0.0841110509675139	0.35128867501646	61.8739840027594
LRDD	67.8783454965716	0.180806055584084	0.360242519991983	0.883940410398777	0.151138400718401	0.342904077868681	68.1608218392641
CTSD	26.4348785780044	0.2405172782984	0.750504874971544	1.14271764120651	0.191627424206423	0.405613506220588	24.801757760628
IGF2	80.1783663496426	0.226330340169378	1.31371581322842	0.20125196932029	0.272043826430327	3.15144911294281	80.4453665814085
TH	22.0656526182554	0.320496121428938	0.609812258525134	0.404716460782658	0.146143321059118	0.424038700027846	22.8541671408795
CDKN1C	51.7095951925068	0.206206742170206	0.471356724233616	0.330228393532583	0.147252062148739	0.570957153365639	51.9045985073517
APBB1	15.9280465712849	0.139774747916111	0.35428136975125	1.85831978976506	0.19689947595342	0.524467142699201	16.6818597377814
RRAS2	64.7802843181695	0.282129783320824	0.501850139502907	0.425145286994225	0.185271164755337	0.382434283249698	65.0411351837518
CALCA	1.05436283239544	0.0765981904821276	0.21394644084297	0.285184536742996	0.0660183572879133	0.23003671743112	5.64829075532972
KCNJ11	4.09867434125441	0.101288520145283	0.251878171604224	0.268521436787531	0.181669454400925	0.189084288276103	6.06176913315432
BDNF	5.91564404676244	0.161304616776698	0.380501295216263	0.163492005838463	0.422522210296071	0.185139036310295	7.08217709040942
WT1	9.63967209907032	0.191852219014526	0.442398192369698	0.39797570862749	0.124928054899565	0.335320957811283	10.9169411462497
TRAF6	15.9177907146281	0.180506503918336	0.2726259009586	1.40309507969061	0.173524004849934	0.997996154587447	14.6353898208464
CUGBP1	7.09518725961113	0.389666201846815	0.890048271253151	1.31444512202456	0.221923426652548	0.369474236632729	2.29092607567221
SSRP1	8.3157570277006	0.345502659806605	0.99287244869033	0.522452181834842	0.642695970537634	0.19467626796871	5.28313421517169
PRG2	21.0958479179654	0.280230876113049	0.549982241079553	0.481445789247425	0.186929838331241	0.379545158351579	21.8207944789512
RCOR2	38.3159453957947	0.350107381701346	0.773229464349344	0.277870912672402	0.265722223897126	0.354612109015524	38.7396162063759
SF1	24.3592177926418	0.171951779630891	0.297059486078012	1.98494031489688	0.246804239939541	0.413752180359862	23.1022072352882
SYVN1	44.1612954834246	0.37062166283103	0.500843718931097	10.6963362924519	0.208227984996644	0.512399098635959	40.8551056686501
RELA	18.2988105983803	0.331247622930512	0.698432615948515	0.790733988476407	0.229202302980031	0.292831704906833	16.9002709732509
FOSL1	75.5717512965715	5.70743449960876	13.5527584936599	0.308557585184631	0.172289202341095	3.51388263762863	70.9030021808277
CPT1A	8.1228127267994	0.33384123521821	0.710935700067148	0.312362287530518	1.75774963721119	0.353845785685194	5.31328587681373
FGF19	62.2312598108184	0.224092237867501	1.00508312035444	0.367470311690003	0.245141388899176	0.220748474422648	62.4970449287769
FGF4	81.1058291599113	0.243612026810883	0.505558286013581	0.626630146733191	0.216955256649756	0.410290079135379	81.4707646075068
FGF3	10.1810187989345	0.217184162069866	0.364999299385	0.387237151079548	0.105249069202632	0.374176840253377	11.292160036855
PHOX2A	59.073054428045	0.179785589713629	0.315617692054099	0.49523306050174	0.151080290122538	0.359578214252576	59.2631703190198
UCP2	72.5627404839704	0.14499695905749	0.501179820618385	7.44839389968038	1.43409299449919	0.41963625822687	70.4567579309114
PAK1	7.27828181104222	0.445939990593861	1.09188948890129	0.355305067850699	0.846971590494113	0.23072593271135	3.81079430529069
PDGFD	41.2428574439689	0.130211006104724	0.59702122504001	3.95597763838193	1.97683977458443	0.726763624297259	40.009206098911
BACE1	79.4291451259334	0.719830863614851	2.72297815175308	0.208347301841124	0.288070960692959	0.677538020610771	79.0220945255043
H2AFX	24.2968469297617	0.223960378476271	0.386539964771677	0.792039106095426	0.226379185084539	0.428395183734952	23.4168027484927
THY1	134.111716970986	0.130668276043312	13.9301765625825	11.3170980338354	2.86041519225546	0.303153192538719	113.929442553694
HSPA8	52.8212714758405	0.412975413393003	0.605156180143912	1.6326236157297	0.280531897546571	0.606794885436877	51.5981579088104
SCN3B	21.7401688035727	0.293986805357942	0.471007843090331	0.310458324738604	0.154316313591915	0.579967740930838	22.3334458386921
ZNF202	55.3778879119034	0.231690428851585	0.275027520360241	0.636861953505548	0.212992125699802	0.245411255043438	55.5545745266308
ETS1	76.775478320758	0.471858329761221	12.072313133032	8.04883806381644	0.172236145074143	0.618688172028688	63.8040216394885
B3GAT1	4.61941516465436	0.179241685136672	0.39210890508901	0.474318029887601	0.112394602287821	0.300808695406656	6.68852928502328
CCND2	56.6857762489918	0.0710847704815697	1.17082119787224	6.46278390138424	4.38254441256313	0.361482509982759	53.117485479302
PTPN6	86.0353270245387	0.175165041066788	0.338489461076317	6.86066681330183	0.206643915315634	0.375201432590498	83.8747774948129
CDKN1B	9.96898213060644	0.141286083836179	0.465355375405335	5.53041761999808	0.866421319875023	0.499727121323985	6.26400597519954
PTPRO	1.21967718157933	0.0762222179691698	0.177672775684216	1.32685052746195	0.0803527352286305	0.107823024862958	3.85447861968915
AQP5	50.5708237898173	0.217122801050164	0.884189687671085	0.324749563359816	0.264233229997203	0.863625655880504	50.8717734765275
SMARCD1	13.7046525008813	0.232121913012964	0.603308921618948	0.652219008462383	0.20086876834031	0.320729800144298	11.9709119559346
KRT18	32.374150696459	0.107357099267142	0.875119356347092	0.220212194636298	0.49508177510333	0.411236085174576	31.7195892680874
IGFBP6	61.2165054621306	4.35032148363026	12.4782669020781	0.299832263084875	0.151767640942186	8.58442293302423	58.9583156110735
SP1	10.103618264564	0.206594724603818	0.311654717784285	4.04481431623733	0.254862036685188	0.733888818082188	6.39814773653706
TARBP2	53.79866518331	0.212115040004979	0.51351031374234	0.317666439856831	0.240978553635508	0.265782450698355	54.0203874397621
HOXC8	71.0763052640766	0.305123734708491	1.38349499612576	0.262221843613734	0.195725526838638	0.197377683353318	71.1311109735043
CDK2	8.13723557149375	0.302152983433839	1.26493684608978	0.844359265450099	0.238844911861287	0.163014925229893	5.2632932160209
ERBB3	14.3323472392036	0.398797358484641	1.73248375964441	0.169802630893698	4.25327898854223	4.80423797542144	10.8353204794163
NAB2	77.7232562980638	0.22403378709097	0.498951732388879	0.327765647279909	0.265213386492085	0.258062962535166	77.9889625161977
CAND1	7.44866738200687	0.332663172190392	1.2116074459406	0.68303818446884	0.397549705880279	0.259228914517082	3.43291825267703
MDM2	8.16210808886095	0.168058872659756	0.353304079784811	3.33022489271883	0.228033252683284	0.409063635897744	3.89398177150914
CCT2	7.90071232726708	0.608096940239999	3.64286129882273	0.633921857027378	0.494510200164456	0.208418036132285	3.58756376345559
MYF6	3.80597279166861	0.13368250200487	0.219837611023731	0.161721848573646	0.120915537274548	0.30707267195275	6.04582140204992
APAF1	54.600957340158	0.0830233219214829	0.268390345073367	4.70288039574263	0.118687101126354	0.310121196378141	52.8595735086251
NR1H4	0.569253748938967	0.0614148486843014	0.109086233445987	0.130066613853016	0.0548022046104289	0.113010733051333	2.90850892416833
ATP2A2	10.6952169873618	0.433579570429975	2.35066061534276	0.389769906080392	0.283746199302231	0.473601903615272	6.81559078087902
CABP1	23.1078649459031	0.205118424653874	0.539678284215404	0.286589341402295	0.15698856259598	0.306004593639058	23.6776601081334
M6PR	11.0841752695094	0.216615070258481	0.679748817827083	4.29621921958357	0.211214343295068	0.275382416780264	7.03435229484047
GRIN2B	2.12655545682139	0.0921711943235858	0.205598613828062	0.504565383275785	0.0890154009110429	0.219873592754579	4.66906312785289
SOX5	22.4221346602281	0.0798431816197079	0.324374677901613	6.46535713194582	2.65307379825693	1.20794364836183	21.6622054802629
KRAS	7.12092255560403	0.187656501766382	0.387865692293071	0.870381425073924	0.219082144547423	0.297285443969843	4.73373821171061
VDR	80.5140084249396	1.74226586382935	10.6739980541914	0.203815644538775	0.079153795746639	0.333880776108677	75.2166530555128
RARG	14.5704469543016	0.400566602344328	0.611362000800932	0.194360978478006	0.151809273181008	4.2221977463479	12.2990851049744
ITGA5	75.640416134992	0.22291078410382	7.86502514099581	2.14023335187993	0.176273559556714	0.477554769476601	71.6460762801601
DDIT3	66.7638442482772	0.201331602183596	1.08273693740807	0.236301054387942	2.41963618887587	0.181851111157478	66.0100497903612
CDK4	10.3303021930435	0.232265050005753	1.07654454156445	0.512471612486453	0.952771349771838	0.230992843942252	7.05852650307083
KITLG	5.38875462597659	0.21523513405531	0.332240494514714	0.560393679498868	2.2136931801332	0.217841697820506	2.33289964200453
NR2C1	5.99961212175308	0.412999340829697	0.70120267655895	2.43714147041854	0.562330533287044	0.22155367903769	2.72713891146562
CRY1	9.16030500357909	1.04214808626999	1.92980337195355	0.174635066657813	0.199033580669455	0.167722829087881	7.70694136066284
CMKLR1	37.7914149184795	0.136009184576257	1.14236261873276	4.5911072542031	0.202158765722604	0.222354675593997	37.5100510864339
HRK	76.4343313755535	0.211418045924045	0.314061407323293	0.953479920763923	0.195491755959332	1.77316199971001	76.6195939675719
NOS1	13.6637924692488	0.23484301913999	3.66959606178323	0.1543650806431	0.555500764864194	0.253435758901559	14.7166192162729
DIABLO	6.94274240155452	0.379917171869596	1.72232994258174	0.522675408115401	0.429211624962098	0.252341296728426	3.16342098236034
SCARB1	54.2660105905086	0.238498712237412	0.403684577526724	2.95700910386204	0.151767663530808	0.32880919804541	53.9542620384753
BRCA2	9.38592195058926	0.0884738313702279	0.288137255839073	0.787297693224997	0.172124534999677	0.126366905559529	8.50261254574113
CCNA1	3.87432241991543	0.811202543631028	4.48441889420085	0.206880035422375	0.237566665267668	0.135426645566909	7.10221587452457
RB1	11.4699237047663	0.478690323150494	1.30191812174359	10.1922628241412	0.188790944531329	0.294699199696106	1.1990546446408
KLF5	32.2591470667987	0.305920412341855	0.942135749296671	0.252041443732431	0.32800350565911	2.7791693419583	31.1449449081682
GAS6	28.2748865816611	1.04381816129496	1.78309010726698	0.273038736597531	0.175015760722643	0.257660584940735	27.5570000316232
LATS2	65.7680228827558	0.27998356355373	0.620369918203768	0.253398700218323	0.155774389615185	0.644244711197912	65.661110526446
CDX2	25.1368402332541	0.228862804699865	0.698709099658378	0.418927313093951	0.192849750783334	0.3166513068082	25.7376259711526
FLT1	13.5130782319611	0.141000212060431	0.663517261508876	0.495449649554044	0.831115003885743	0.496563603109346	12.2275916195458
SLC7A1	17.0317233923609	1.13937847450117	1.17982189877804	0.162960493569402	0.110727265582721	2.18731502173546	15.2335756972519
TPT1	7.2682005936633	0.323433778370654	0.366707747099711	2.38725348875754	0.194949394923651	1.69794460035424	2.72967411444957
ATP7B	1.96176254394102	0.146079950951488	0.372255925687409	0.285533494800459	0.16754700008864	0.195583815856191	5.13874728348012
EDNRB	63.5160315815462	0.178937308607216	1.40152260687235	6.85687677541487	0.322360775068249	1.5604591018594	60.5202311047022
POU4F1	69.3945895120328	0.216380186655355	0.319956844750471	1.41091332584187	0.365899472531512	0.220419754512627	69.6669944315278
IRS2	54.1828517705716	0.167625741989866	0.641801133155611	0.51211061293533	0.283928683015676	0.335245740922326	54.2462470755172
MMP14	23.4069532839768	0.32681251016409	7.09742160111458	0.415902943875083	0.201765207514264	0.322105951921682	20.9147084818004
SIP1	44.1788356650127	0.146830348733312	0.317287134280288	0.183955264706493	0.160383285642705	0.29092112407772	44.2522773549983
MGAT2	12.0082425920025	0.185642956594484	0.402917393939062	0.764303346029374	0.135846562486437	0.169406641457886	10.9711010939334
HSPA2	33.9810189412059	0.326333635154382	6.93879288267576	0.149679583271558	0.100618274450442	0.984138069440364	31.6406998005124
PSEN1	10.2998345905087	0.375596421804118	1.08260263984041	0.607732485244272	0.245662537970821	0.39667172323465	7.28963123607128
FOS	13.2092990636962	0.580407731316741	6.85959557928177	0.272238203537407	0.451584855195734	5.76794430605574	4.76230804962626
TSHR	2.08144894347037	0.0797799705349398	0.185545835554536	0.776832952413589	0.0633573830606206	0.126656554523334	3.97755761298582
CHGA	11.5833848255872	0.155624568361625	0.47089341649374	0.294383189363685	0.131675283558968	0.249848662034327	12.402553313316
BDKRB2	88.2666824032483	2.12131811480851	10.2481155058013	0.185464597362973	0.158781450200504	3.02020096102176	82.3579889551408
RCOR1	12.0511973993269	3.54097460991032	7.54115355847867	0.442922534657157	0.38127079572228	1.68486980572592	5.95616386091329
MTA1	17.6326981263964	0.282765024445352	0.725475276704041	0.431992783589989	0.306623190039398	0.381931384714088	16.5425847560876
TEP1	84.4568846439133	0.212458537077309	0.318363973871416	2.72808674504704	0.122250425990128	0.337012547658355	84.1417913779246
NRL	40.8863406472898	0.405190859587883	0.606995606360852	0.801632072982107	0.1265318280078	0.253107066984115	41.2935152529134
ADCY4	69.7629001359224	0.174007096893189	0.330527865469176	0.976643197441898	0.228923988712525	1.14252666515132	69.8122275331809
NFKBIA	9.74458073226559	0.548383213891122	0.892204345108981	1.84935621782972	0.185003468580951	0.336019629447961	5.62832797709467
FOXA1	14.1388531501194	0.0832562158077464	0.16978955813826	0.653998091633771	0.833872260427074	4.14264628354221	12.0532650750398
BMP4	44.7886273770038	0.0996641218557822	0.408847621683946	1.00242037489375	0.664545679959006	4.44675061363057	44.963242876782
GCH1	56.5615228432928	0.118825230040677	0.281212938248111	7.6424372760824	0.122726163855562	0.354067308276502	52.9507696609804
DIO2	48.0123266347812	0.118034851335977	0.431055160934209	1.06518873430882	0.186659124319573	4.16065568161458	47.9943227474619
FBLN5	102.11770727608	0.139202303511648	7.3305455373523	8.22856750508854	0.261599543868753	7.08754686109183	90.8286157303851
GSC	82.0827122168555	0.325750827988636	0.925449586016897	0.381885396033728	0.215202779518583	0.302888626477198	82.1569521486031
TCL1A	0.931666270550283	0.0983097810047954	0.12498596159571	5.33802034337932	0.0490398446445433	0.679814547855182	6.37705219590175
RAGE	59.965867148249	0.378604715301759	2.15088608724984	0.172187378036326	0.278519311012269	0.218275525966546	59.294612508805
CKB	30.5527827939964	1.27641682101502	1.80022998405012	0.127006982052517	1.08790160114092	0.211529990672211	29.4221085315048
KLF13	21.7520630316006	0.396953889668932	0.591439115692294	0.663315636688085	0.178618347399506	0.304958733515362	20.6479828803563
THBS1	14.4236850748271	0.24499929553063	7.89077657654703	2.64300490414418	0.168422291257559	1.01473757503294	10.2190285270369
B2M	18.3742897017777	0.212449172042698	0.653975836317919	8.25970026191447	0.196840436287	0.263187915676279	13.7652311539589
TMOD3	10.5427909423157	0.573915885503224	0.933822576010376	0.670796788668537	0.135203016096363	7.97166595356735	4.60139991724203
LIPC	3.62629789170044	0.124100913259498	0.348717193081001	0.17831978457082	0.101847262116182	0.191046961195467	4.96489393952789
TPM1	13.5533066239991	0.179691147212516	6.90327556910091	1.05269499621639	0.409380515938726	1.12013024059033	9.86642008599515
RAB11A	37.0389657940128	0.26109202799928	0.448244393713431	0.591428452143165	0.203597959092744	6.52824320946666	35.9692578946654
CRABP1	67.803126402256	0.208010206172741	0.596824078049484	0.397017618626805	2.14477977867926	0.340827539441891	67.2314693602829
ISG20	71.9743227186895	0.290260064359697	0.863377164118234	8.49309267637526	0.10595488941641	0.279570846727105	68.4185745529848
IQGAP1	13.0236845211301	0.363159280995709	0.951489934937076	1.09954319856878	0.191854629023992	0.822051369823131	10.1601452661213
IGF1R	13.5441784140004	0.321325900207482	7.26985446992078	0.332340941901321	0.663678830022975	0.615600204670027	10.1588660606818
BMF	51.0681815978815	0.137133892657257	0.47910763297553	3.94071542103416	0.244179334305021	0.303338388600395	51.3184750675584
ONECUT1	75.1332214215504	0.207100321268577	0.765088307842268	0.452035435924309	0.214181884558599	0.31426924929252	75.3836993932253
RORA	27.8484186369224	0.152200022017937	0.270901732694137	1.86462850944466	0.119724636786638	5.12400584019547	26.6401063791372
HCN4	46.4460699194078	0.189265748427566	0.536150380705547	0.358513297832316	0.18787248066599	0.28293338623958	46.905381438468
CYP1A1	0.809770350573102	0.110459256893271	0.210179401013124	0.150362357660656	0.0576406991062387	0.387566257167882	4.31737672837815
COX5A	22.9751104599786	0.229553574617087	0.3597716806583	0.899710433680935	0.206165214493337	1.65749774926948	21.3830983631598
NTRK3	2.30724160120544	0.0855896685372114	0.135196322325044	5.89516381604677	0.143630321738548	2.93607851134513	7.74416199614068
ANPEP	69.5662224537945	0.237311530838785	2.1394907181518	0.29464344900187	0.433021371272145	0.208802140869973	69.0600661680824
PCSK6	85.6023791887728	1.10533936488031	3.88557380378424	0.174813240441469	0.356361053496554	0.652099409554982	84.2035379737117
SULT1A1	46.0404024993323	0.158550496759948	0.282835169050878	0.530041204468821	0.16371181007357	0.412963285342071	46.1175625365164
SCNN1B	90.4509774197742	0.341939175760405	0.698043932940205	0.60553599495005	0.111945974515424	5.40253110962285	90.3671462617316
PLK1	16.0641241705218	0.196211508461272	0.546044432242806	0.915518826342159	0.166572103279769	0.199722483552308	14.5822585591453
IL4R	24.9290779360446	0.399010967377412	0.968444064448328	6.7830267844958	0.0648835609776361	0.301744199376313	21.875339741982
LAT	22.6262964426199	0.251019120999651	0.561357781913511	5.47735699156779	0.165063202050163	0.501218798847104	23.174152727316
MAZ	14.9666718754373	0.321853653831948	0.60500176123765	0.465242556438121	0.32606386700994	0.20768019740012	13.458509626778
ZNF267	14.0008644941317	1.92352710388761	10.0668549035817	5.93297800711135	0.226211004224942	0.228733417556707	0.932894681119535
RBL2	7.41554985406508	0.238756444004505	0.642879914911365	5.02862534695329	0.285993921125905	0.396484406686547	1.71767763659635
MMP2	177.721573070755	0.216858635357596	17.1679287576243	9.58235177865484	0.738059417980359	9.28840410311263	154.011864709861
MT1A	99.3150982493538	0.554164628526368	8.02099249376311	0.713850969027246	0.221435292072941	0.693460085962611	95.870449559604
CETP	3.16470309705462	0.127270898471473	0.212854553837192	2.05419269245005	0.0700260808493371	0.206622946266429	5.71407662995621
CX3CL1	72.3609387518168	0.128798410246605	0.369679330132634	0.882785085894994	0.141819438767479	0.354774554594951	72.5132489479593
CKLF	9.25163269182239	0.220312729657783	1.51912407480561	7.18280490711719	0.137277645290465	0.22294690275197	3.58371795155136
CES2	83.9264685929586	2.46284889671849	1.78206164908469	0.219365548605368	0.0734437399048294	8.07594103572885	82.7219719414851
CDH1	9.2612785747802	1.16325210746441	2.28366551671369	0.180981683909825	0.433245780762549	1.11485777899826	5.00387451448183
IRF8	93.5258608386854	0.191457902350084	0.93278385519497	7.31784865938685	0.221402911725689	0.495935015843091	90.5318840141741
FOXF1	56.1491532936704	0.204725079267749	0.354696462546209	0.703257320377369	0.190404897681661	0.568442435287856	56.2248180546802
MC1R	76.2362571570077	0.363856550384145	1.84690889015689	0.365449735389093	0.243817419966114	0.252994151302545	76.4515113353667
CLCN7	68.8948768907843	0.246899008710373	0.47021968021364	0.574170514429868	0.173410129162667	0.285183666192254	68.7944302092911
IGFALS	15.3676366660308	0.231173870243515	0.355964717008546	0.616594702448855	0.118202763079917	0.433772169730576	16.6263471643742
PKD1	56.7811440508949	0.251138886997866	0.521335747097349	0.335608582148379	0.20500491482873	0.256743368373806	56.7897301179219
GRIN2A	3.11488833091211	0.0999045254107205	0.246544534608475	0.414953556013965	0.0683721639011641	0.197091446297839	5.55705450916913
SOCS1	84.3991404916076	0.276655567734001	0.271383961461254	2.98389403010787	0.162799852258165	0.187748700227126	83.9992659942634
MYH11	52.697465381453	0.0923498622490952	0.222966626514029	2.47362340673158	0.750185467662646	3.91470147480101	52.4168944884488
PRSS8	50.6583413361281	0.772146436073707	1.17014510591969	0.195281269523541	0.0677841764123326	1.74240094408915	50.0268868033572
PYCARD	15.3427376702461	0.250687943937983	0.314798929681598	1.20517457363384	0.13189329857247	0.465273375376285	13.9817072838967
COX4NB	36.8219404442891	0.366539458350982	0.668627349032102	0.314748609629497	0.159587610606199	0.212569630671851	36.4086323482748
CYBA	73.1156500144032	0.316394933144862	0.960715573426914	7.58688202605756	0.239297679580852	0.38476764432111	70.4823067376391
APRT	63.6395073589379	0.340060405624132	0.397654284854829	0.4856142696646	0.149359169941914	0.496191819487941	63.7819406062678
ALOX12	38.6618628814118	0.335117139881875	0.420141618849057	0.424275656225912	0.164767306869811	0.716634569501314	39.1514469400352
SLC2A4	12.8718236919417	0.121904091942238	0.457392848305602	0.331490888742936	0.126743836853739	0.366187838835798	13.8291165312532
CD68	102.956684023013	0.194405533089104	0.75570215348746	7.33825459222917	0.116324735980174	0.468249106634705	100.576932669001
SHBG	3.5426608715092	0.152198802247422	0.32374220315539	0.340444562200107	0.10809292348966	0.279525436035988	6.31095338111087
MAP2K4	9.59972372403714	0.645542216581399	1.02813233810551	0.474091434381008	0.36671550570127	0.503899758575176	7.55549281390026
TRAF4	85.3195479332126	0.246592449540198	0.619925845920083	0.414596586873253	0.237678669153941	0.329318633836952	85.3067287490881
ERBB2	29.7151446467798	0.19130899043676	0.375600346314553	0.320571985813043	0.299914881571152	4.68587608680052	28.5086206704053
IGFBP4	71.9301218033089	0.197853141549815	1.14420196563358	0.577763784824995	0.425936780535966	0.766540855519616	71.3061695570428
MAPT	3.11991250384949	0.156240167405358	0.302290554620152	0.230518135679315	0.0936376786334878	0.440890236098467	5.64501783857757
ITGB3	74.0371722717222	0.192610263342707	8.07393626582498	2.06363211940539	0.305102255824971	1.14521949646392	68.9674951077421
ABCC3	74.1739360751424	0.143017229802842	0.393326436434007	1.93056772157391	0.156797397917771	1.34383029359173	73.91768087348
HLF	39.1357581120232	0.11110541233891	0.40815523490886	6.20048257932936	0.132852726634892	4.45769722824831	39.2551424813067
TBX2	95.4210369633773	0.21665046037166	0.931055036624782	0.385580724993108	0.407706683896684	0.51075904079689	95.2664058561652
ACE	52.1686457138855	0.17739070992736	0.611386524657779	0.600606360203427	0.164822183727014	0.312131156291737	52.4174232838433
PRKCA	60.3719652227751	0.583432518871069	7.05612893675042	9.34653006864594	0.548378576051948	0.211798162259234	49.7931648334981
KCNJ2	50.3980093038855	0.0916809655822166	0.462874699271152	0.230353825355878	0.779352065559269	0.355402566133409	50.4622810302896
SOX9	88.9989589263692	0.312709592555421	1.21128247234538	0.3603929590991	0.144811671454338	0.310385493158908	89.0737636776993
SSTR2	13.3958254925354	0.164027598761568	0.304351840484914	0.740493022365594	0.114661756830995	0.224914781397117	14.3249081064763
SLC9A3R1	49.6130868437814	0.190368796875006	0.307130458829595	0.553158661050118	0.188060125357791	3.44691466875228	48.9614398027951
AANAT	2.90063412459843	0.225343062143761	0.276259335700162	0.279757213889926	0.105642076734633	0.320473728927715	5.52071316801352
GAA	62.9096363762406	0.202794647020933	0.646533886158351	0.243316588034094	0.2721720247228	0.245488795904721	62.6709676563067
ATP2A3	62.541422951565	0.332652921942069	1.110142422742	6.10963326572834	0.269591630845943	0.76125775671514	61.0139105256922
ALOX15	24.1060530516016	0.188912421186536	1.03934844882703	0.287245680171131	2.82757948222886	0.177747298078097	24.2983331647275
CLDN7	10.0247864181953	0.245785155389554	0.273171960640518	1.36056978217593	0.273314329448926	5.60736375241038	5.08536786995506
TP53	10.2989145090577	0.210534150657703	0.425287609204665	5.83527535476031	0.31368080527233	0.948578393852509	6.16627977392613
VAMP2	8.71728265565719	0.429783130009538	0.500047633150262	5.55243729531853	0.219864782063196	0.983976538051797	3.75489256153594
AURKB	72.6963367358876	0.168001728137978	0.551244197572507	1.07985167997649	0.257473539411096	0.264237824726421	72.3735955284507
PEMT	60.4966980517297	0.291425370854501	0.667029305786963	0.283199535012745	0.262875760725204	0.519625193603929	60.1782680520547
SREBF1	87.3833208448529	0.16964333526482	0.398772242683755	0.252367188173671	0.211434916620722	0.610271692551746	87.4958834283424
ALDOC	90.2143207572109	0.695037614344601	0.362322847732753	0.646570079612518	0.179252700061226	0.250402244459896	90.2510858011021
SLC6A4	2.4847954922662	0.192477833639823	0.252326385648433	0.226089119096221	0.551720970352718	5.80749500073826	7.31745729004815
NEUROD2	9.76051143917728	0.196497910067015	0.442945306798131	0.300951850921759	0.191754105923609	0.206183564146162	10.8735014636525
NR1D1	64.0555093756301	0.142032189346877	0.567976812237226	0.408528491903764	0.101516637512889	1.41130353583728	64.1819816753297
HAP1	72.3023565838734	0.17316781687884	1.29777972064021	0.194603995151689	1.16675733084084	0.178407042129947	72.2857784473556
JUP	40.3447337284941	1.13314981457195	2.649165234595	0.176815868459695	0.239529054012908	1.63398694157703	38.2720571462621
ACLY	9.61554003179856	0.921705334788808	3.59718650481753	0.715143271848121	0.333839333460235	0.221838427015337	5.89732814302978
STAT3	20.3512374280189	0.246518524031056	0.717436261307633	1.12524332031284	0.281972144564209	0.271422830172543	18.4319751644409
BRCA1	7.9942184454829	0.0762689269898241	0.207865705643311	0.399253957760304	0.438595407384586	0.154604943774242	6.59693390918726
SOST	51.3749859637428	0.290497044499115	0.555522612321898	0.470560073797733	0.199936748923262	0.495101293046119	51.7916003293344
PYY	55.7763289772837	0.269760534449838	0.479733163105358	0.405722879273519	0.131015057713555	0.4070467051626	55.9043131540372
GFAP	4.21300904210292	0.158364943796461	0.435142967336088	0.297532819095112	0.12628896209837	0.308501680830508	6.56401564516094
HOXB1	5.85704442267021	0.125397926507689	0.289167839028524	0.338026662124587	0.0890810175855849	0.220707820399501	7.38385969002464
HOXB2	73.1592025079143	0.133652370107457	0.807170642229088	0.679326834010634	0.220994719440424	0.202505602496165	73.2029344132135
HOXB4	57.0084450251031	0.232713474268694	0.520779871173438	0.380922642790976	0.223477656607243	0.373646718697355	57.041266843149
HOXB7	41.859032710284	0.119967452259501	0.762123406372157	0.274304076229974	0.282658097744501	0.196960018261351	41.9528301218137
HOXB8	44.1438362206334	0.301143528200395	0.669785908319714	0.310505869993691	0.13102021680975	0.316707328471595	44.4588298554842
GIP	1.44400156089903	0.0932915445119369	0.171520266939353	0.220049644449441	0.0814535907485797	0.219169397450831	4.3993050875988
DLX3	62.5389774885761	1.27463837203089	1.00903340621	0.212243524355233	0.125611024153349	0.267759184926778	62.4996044802112
COL1A1	120.577191174984	0.210072733097143	9.22141758337216	0.618451496693194	1.18845997843296	0.315195225679682	116.552464337393
TRIM25	28.9168632023973	0.214475709881561	0.430248648889722	0.592224203042201	0.160529099566844	0.451920575487157	28.2365440828959
CD79B	1.330528687519	0.190937741890846	0.233018426364457	5.39462150880015	0.116465515647706	0.500952626998091	6.81961856464432
SCN4A	10.0284032557394	0.148147327221828	0.387233336204547	0.257272592788151	0.211340260557891	0.257415087761981	10.9938043851572
APOH	1.56601499592429	0.117427765598726	0.324054017120798	0.153184262175086	0.0900858642065482	0.102636407818325	3.21311318658977
ACOX1	10.3516074539352	0.275769674244298	0.362548906233074	0.463662899054279	0.366810059698926	6.03328036731625	6.59210885890951
CYGB	73.7798047934302	0.201765318654473	1.33837261624603	0.643995904909627	1.01684857968159	0.234206837041526	73.71641946067
SFRS2	10.6654363915162	0.245535303674373	0.52046980629828	2.50143095616714	0.292267569360283	0.337721308939908	7.59779682182951
SOCS3	61.7803673847161	0.466581751440658	3.36718578530465	0.234924877867581	0.767119163877491	0.418418838326106	60.7219689584752
NPTX1	29.4715322148158	0.287143800579198	0.560058247681208	0.302274889759359	0.180953746058525	0.325147287342583	30.0188992159086
ACTG1	30.5785418343507	0.350703622772069	0.683898120382421	1.09253639742805	0.243719941359023	0.838007797428563	28.8692385727612
STRA13	28.7118881351828	0.297478462166404	0.254215454660427	0.512255536597364	0.341331432727338	0.489038412964307	28.2119630114602
FASN	72.7630716663297	0.450225997874162	0.563268538074524	0.196802242827972	0.232805197143981	0.377920430381484	72.690133413292
TYMS	46.9427115971807	0.112220370426856	0.37701597493642	0.667815615574182	0.209990109628925	0.267979567619577	46.5736525007497
ADCYAP1	27.2429397964637	0.377686756728119	1.40828464693129	0.360947349449554	0.270355034643683	0.297146517899411	27.6379333189387
GNAL	72.6013208653288	0.116455291342604	0.444337571417761	3.52216460813022	0.0944444231660732	0.593577962510825	71.7414048235994
PMAIP1	7.30747918369211	0.20802156297426	0.366917262676648	2.42760865067175	0.048237490527848	0.800853364302557	4.1008903574547
SERPINB5	67.8809461913048	4.01900745076096	9.469170462681	0.199396515107964	0.0961713592280699	5.36224070960649	62.6007656394027
NFATC1	76.9112085751257	0.423923057686922	0.695750511368865	9.79397010020925	0.240198146277563	0.312595328165735	72.8348601315315
LAMA1	10.7770182897422	0.237714022924429	7.81303774124331	0.239533585204028	0.41639862437508	0.190112124427993	13.200187264123
MC2R	6.75159757017517	0.194128510571131	0.76962386922386	0.174549723031361	0.102973489548031	0.131782666614898	7.45302611449932
DSC3	18.3364985861777	0.955578989651047	11.3351531763385	0.239737834182995	0.230027072936121	3.54959806928028	11.5171158928273
IER3IP1	9.50740630363312	0.218968101266113	0.959580802679378	0.4253293575074	0.262706231017061	0.303797565565802	7.25563181641825
SMAD7	53.0158231817966	0.351686164875202	0.842477274934813	0.52859326636846	0.133634549315688	0.220935235786301	53.0535381607841
TCF4	33.6761625427392	0.121606840446928	0.457650175787054	10.519345589494	0.406918622369043	0.546992982943504	30.0892068003176
RAX	37.949218295127	0.22734667277131	0.451867935027848	0.566091930442232	0.191703301780367	0.514027688946648	38.4938663434322
BCL2	70.4398852671673	0.139607676485494	0.309681907776442	5.18776430502468	0.295953789168613	0.379900238153386	68.6934230349064
CD226	10.19713454166	0.129632262713824	0.469793359100317	4.0107668467039	0.107386211730719	0.560516948637477	11.2977599619608
FBXO15	1.84521766033675	0.0652896009895387	0.174316125344617	0.432553342450997	0.135064387075483	0.170794829039873	3.79753418050977
MBP	64.4877555819566	0.184684520467833	0.282688389154789	3.3144129508744	0.116872920719647	0.854380824219039	63.7232554914499
BSG	46.4773968809649	0.38381894684387	1.17196875644908	0.347011722688463	0.264226645253279	0.30218082509781	45.8915348350958
HCN2	66.9820166992798	0.265720834602366	0.472456176036521	0.584238544341599	0.139922344858606	0.401963654760129	67.066352141485
PTBP1	28.1884756892203	0.340911776994518	0.616558411462518	0.81713174233885	0.283500383109124	0.390732608420759	26.8042873451222
CFD	94.6713019431459	0.229406876415423	0.427370553491095	0.454116808896855	0.368134682942552	4.24472503852931	95.0435998982209
KISS1R	60.2673585154758	0.261100304214637	0.420225028280411	0.456542784202456	0.177436307678215	0.355169638962692	60.5770199147359
GPX4	13.4191091768959	0.211654532904922	0.359767736217932	4.26447517605435	0.307700235207508	0.541406927640356	10.5244252954567
GADD45B	90.3990676929878	0.203227811813196	0.442128527384029	0.746781234199466	0.209632470200287	2.37424398610208	90.5282427781163
EBI3	9.03814127045021	0.14217092202304	0.239328296054248	4.34453733081641	0.161981967323317	0.387880333784732	10.6376092958207
ICAM1	72.1156443901335	0.243129369712024	11.4280081882641	10.1505809111576	0.150929112769813	0.148570272088652	58.7414589800827
SMARCA4	7.28721878018301	0.147956386533805	0.336117238720926	0.618251914962981	0.314015600560632	0.656293752442243	3.68872567286266
LDLR	19.0306311089481	4.74761765617203	11.1282660228826	0.204659054820099	0.194284108640158	2.52234458383919	12.3814978219672
CNN1	46.5239548100526	0.192631349681275	1.97211234809231	0.295206700967344	0.381502010397091	0.828572756252511	46.8914682172319
JUNB	18.5883100336841	0.462242240943531	1.26198729028883	0.33542009876723	0.226815128059582	0.682349013366418	16.9728866957264
CALR	32.5189291600237	0.328008640211646	1.1731424517829	0.671778055603259	0.260178290300336	0.472724652567065	31.0463821945893
SLC5A5	3.89888154343697	0.192163299808229	0.263792628069972	0.294506591980488	0.122940061170378	0.272868591670973	6.23391324428498
CCNE1	73.3628725734609	0.213603932825994	0.625505494029904	0.356598551970544	0.146721342287574	0.146458708478975	73.3191065993924
USF2	44.9406278734397	0.181413464868734	0.329762400128293	1.96365222445348	0.200931243358059	0.408093206176867	44.3589441051851
HAMP	6.18482580172319	0.162675213413416	0.389008234037136	0.776874708833699	0.153943180841265	0.319393090073054	8.75139229109861
CAPNS1	29.7235745639447	0.192472640274736	0.424327196003306	0.850588416016126	0.178926138606288	4.7920083687951	28.3948873684403
MRPS12	35.512617836704	0.240721358895459	0.900574406737854	0.225213936692596	0.211499096345396	0.199242327480909	35.2164636030446
CIC	73.9554903053149	0.230516508298673	0.435051141128306	0.466654432487858	0.152726359360521	0.421260776140555	74.2045160878013
BCL3	90.9037720208571	0.246881260104172	0.397476328356811	1.59150213737014	0.221186077017792	0.403100739408808	90.9633549779247
RELB	64.3819157585089	0.21360616270382	0.343456416047397	3.45299331290436	0.123342043849375	0.183712333408228	63.9018335286051
FOSB	24.1883980379225	0.474783369552845	4.54569735999167	0.173078168486154	0.166626701902795	5.2533344775396	21.7111725408875
FOXA3	17.7278662035233	0.183739256858281	0.454163695411059	0.408504619430028	0.175952592308186	0.246411754817762	18.3345948947063
HIF3A	10.1960871797928	0.195513103345461	0.350204421322829	0.275071546490415	0.213941014636482	0.356330523371986	11.368725794211
FCGRT	75.3755490515947	0.0918142021386532	0.329365555447774	2.36030784062111	0.365154374985518	0.70972073542955	75.4846097718507
ATF5	66.4823097867757	0.192044549281129	0.949452818097509	1.39697026453001	0.651323407849993	0.154509343138124	66.6905247400461
NR1H2	7.80042673520264	0.208971262071744	0.351504095811486	1.51461988255004	0.15412935393963	0.289912741192995	5.06607124695111
TBXA2R	15.2092335131451	0.140242233980724	0.545376596030391	0.625859685630313	0.191458721014957	0.154840419846377	16.0664427953778
SEMA6B	81.7707355222551	0.352350438619568	1.87445895321055	0.406479445039666	0.280239417474084	0.319225480845248	81.8097307626797
TICAM1	59.2433064970392	0.286896088662021	0.414973270129971	0.523509106271908	0.140509705310205	0.546746765897934	59.3135281734171
INSR	9.82959771254915	0.267343044229327	1.25464791339497	0.310425056844867	0.798616301856482	0.147249448142912	7.8507574942284
FCER2	2.81158765860734	0.217823370556169	0.16262019641252	4.77616564078833	0.0979521387724619	0.533835486376786	6.98313622760674
DNMT1	10.2699339708987	0.2041685337024	0.645268837940929	7.46939078537188	0.229208252261709	0.211386450881741	3.59519514090086
DNASE2	8.82005839719555	0.215878383308048	0.644461508409068	0.928540212888332	0.185174038450318	0.231342352994584	5.98980527483408
KLF1	33.0059358156703	0.254094438759238	0.457756784953448	0.642551638019026	0.157830661745874	0.295756919740851	33.544627411851
DNAJB1	11.2972232285597	0.515414247060961	1.38046211075869	0.356663347521104	0.158860091363821	5.93582863442669	6.55062262810001
INSL3	3.65720007195604	0.108668742862925	0.28227271799078	0.667898565303284	0.0933283645366884	0.238562962831967	6.424165405811
JAK3	75.4632112439294	0.266044153869725	1.80581929248908	5.72349925433994	0.251536936146052	0.372588784446339	73.6595431321091
JUND	27.5966944334399	0.243460089323268	0.355606490364383	0.490927468132758	0.182411503662001	0.823969904215074	26.7717791392386
COMP	64.7949224830055	0.220032346422995	0.819800956291029	0.2303356809071	0.210318782371196	0.286966925525678	64.9061584089804
CEBPA	13.2296632004554	0.196314714671953	0.35410486085154	0.32866297935369	0.16649462745328	0.463849864309813	12.2533277488875
AKT2	13.1625551242197	0.229425820317296	0.496030647327127	0.68080433728886	0.187493961051826	0.49672177697368	11.2219551688383
TGFB1	14.079825408674	0.668448791656496	6.07736986535317	1.99028124397619	0.179496940589928	0.117661069524872	9.63912855661973
SIX5	74.9752317382001	0.316929047216645	0.833944537467762	0.418042460773205	0.215629819042476	0.322098088085142	75.292061054273
BBC3	87.6374163012589	0.254900670276032	0.58223929136582	0.507398775958452	0.242980758291812	0.374323986164508	87.9269519919403
RRAS	79.3786878891389	0.400900379349415	8.84116184507353	6.72342344043484	0.127654338252628	0.255120140747985	66.6240803433774
TNNI3	7.54389858224236	0.214732861088482	0.426899347781963	0.342429504886613	0.137513347641191	0.265667258127341	8.73762376468272
IL11	30.748467544979	0.934436986600374	2.52176208443099	0.330020796896765	0.199442829441616	0.250190903765227	31.4040110591218
PEG3	2.37837270545554	0.133162902138529	0.194294134287797	6.55586487359402	0.108838626179739	5.69243500618356	8.63404876123149
OXT	63.9036244224566	0.260080136926762	0.701634179554323	0.507594220244467	0.162157914999459	0.433889640148333	64.2949466634391
PRNP	48.3663300504859	2.09858123808035	14.2713980388711	0.487148636501327	0.2192840770885	0.65067829495555	43.3249179843012
PLCB1	65.7384442121657	0.171857079843693	4.41329374903697	0.178754976305515	3.635002837506	0.530311786415024	63.0043247492284
PCSK2	2.44907962769752	0.149789091890649	0.32345312207373	0.252038755688986	0.129401430487155	0.274255316665483	5.01147354424796
HCK	61.0052017034786	0.132678715755997	0.810118047436122	5.50867532003381	0.253400584460197	0.311322909733397	59.9045821374255
DNMT3B	61.2486977053524	0.858309161453756	5.37358292987567	0.312693128204049	0.15579169388681	0.167596959065328	60.2401122382881
PLCG1	13.8680538999589	0.321670224908532	0.609284326523786	1.41308931596364	0.20220026596831	0.249076545111331	12.1401292315975
MYBL2	30.9723142019539	0.171232261985162	0.368600571908583	6.62717458321736	0.123687719328321	0.159715995272975	28.6643328855444
MMP9	15.8881712082368	0.278811267305871	7.24593280796707	6.4803021593998	0.154263747779416	0.310089504909607	18.610968008204
CD40	50.8080761946645	0.145177845989566	0.549173135127117	4.62512813107442	0.130335564369954	0.172292375032372	49.7575679489354
CEBPB	40.2407817739335	0.570143206668303	7.64070272732252	0.784366676823814	0.154129868952377	0.501165091291487	37.5392609804881
PTPN1	12.9334595098156	0.467145054856808	0.658705624151982	4.06707393286911	0.148037647396641	0.210980922398011	10.3342865707829
TFAP2C	16.8016780591262	3.34172587034465	12.5487492846719	0.105689413731402	0.470423531229174	7.25698443303053	3.66519928411255
GNAS	44.8558404710159	0.22254146105583	0.444698233751834	0.940257742391847	0.246704506236032	0.564594786274563	43.9926338959898
ADRA1D	32.4563654971128	0.34865312049215	0.801374936250791	0.3010112978017	0.142822385946901	0.289316289711965	32.8889764118073
PCNA	7.46003690466447	0.21985342905868	0.621766533642248	0.791103089517919	0.261840787054831	0.229077741798452	3.88570385432566
PAK7	2.55022057597385	0.138351948862357	0.489877820215131	0.2180391970744	1.40755839176675	0.217363128161324	5.09140897407246
JAG1	86.2181851823983	0.558673639722388	10.9452935495102	0.259255061025997	0.188779348637557	2.807906077634	81.5300635437468
OVOL2	75.2223386892015	0.236318986136805	0.634456056922754	0.189330973256694	0.275918818787662	0.477635273275803	75.3678714315783
THBD	89.5215231961983	1.15615917049614	8.73505217021693	0.193713804596702	0.0905356685803334	0.907041738818948	85.9356842442
E2F1	58.4212968401332	0.154062973287053	0.45788472028563	0.642597756989688	0.19509838930317	0.205571816831305	58.3327805803689
RBL1	6.21523760724554	0.128809653631309	0.44149214263485	3.34046764967438	0.161671059821468	0.201732264761639	1.76420492248486
MAFB	38.1586505066793	1.60785017751916	0.985586814513535	0.240576830753901	0.0902689586696151	0.414678905411868	37.4720085084252
ADA	78.2843842135731	0.185126769484301	0.409013290319853	5.51885327837617	0.132841413448596	0.248945100131061	76.8554938122876
SDC4	39.2123525446718	2.2805782899822	12.3219717302933	0.228799000175947	0.113865341561305	0.77782785704171	33.4616514731442
B4GALT5	13.242492902424	0.21082202213121	1.10576404720338	0.311569380359898	0.530432428215771	3.10706927218799	10.6181143633943
CYP24A1	87.3691535884602	0.0473159645007533	11.1394064661662	6.82091853070984	0.0624616328981822	0.468067016260402	73.7932179805862
BMP7	22.7416457326781	0.140584156116967	0.500810379118181	0.102607786187376	0.998508144647172	1.02833215536234	22.0044691678156
GABPA	12.9046692273624	0.215588784971071	0.258786424398331	8.24879222354312	0.139406888917849	0.616630095949261	8.12463604195316
IFNGR2	12.3000600416945	0.325982974774383	0.79812629817494	1.5121626616553	0.159770975944115	0.226449796042046	9.78250196028614
SIM2	56.7161652017626	0.116003538935329	0.239969993426646	0.7824515329897	0.164130118278831	4.64497696056984	56.6860819321102
ETS2	11.2158076662743	0.977358070875262	8.5051226597247	0.260885575793405	0.202948964277532	1.38655956637966	4.23368903922678
FAM3B	73.408195200211	0.0467144905592018	0.174485604361313	5.2049466780966	0.35217249895577	4.64431480719291	72.3164072919743
CRYAA	17.8300947863671	0.185225781820441	0.813207877037139	0.552387160003172	0.203277068639976	0.272849186599067	18.7023601991199
APP	61.0064573889236	0.43040836842357	10.9205564888812	0.477770811536976	0.297855965755353	0.420196858064878	56.9268162469325
ADAMTS1	99.7863849603538	0.483648864229329	12.0310619681162	0.177868853026295	3.11744000713765	7.49641569152662	88.8139302841768
CCT8	31.0587743767471	0.150093832123933	0.294560593354519	0.467952783692905	0.102533564309984	0.280517999175808	30.6715119499146
HMGN1	22.3297129271683	0.207134670771122	0.414425834303872	0.903562604897252	0.185361288363677	0.404404552078247	23.2196798854241
TFF3	6.23036161902972	0.122549291115572	0.333555234865	0.490120462383889	0.690716103545389	1.94974178996685	8.00958949201126
TFF2	16.8213359979633	0.182923360861024	0.52842291245117	0.348317639225005	0.116736082015204	0.203360360278837	17.4704180733183
CBS	74.2027050972908	0.0781293651569924	0.479409796429495	0.291869622985587	0.677627199719555	0.185599700328428	74.119266248504
SLC19A1	56.3772026963584	0.302394759095194	0.602443389399598	0.515799439016215	0.180985811109566	0.238987182443204	56.5419928526955
USP18	75.0951864980689	0.175417385834012	0.977634703073323	0.434030523697217	0.170814227149716	0.177974791075935	75.1951312661268
MIF	39.3782680863503	0.296025775896074	1.16051365287525	0.355252886606732	0.298327966571246	0.272871697492415	38.5155682488177
DRG1	6.61961816448167	0.488441416620894	1.22295308401588	1.54011124353027	0.465319150973486	0.268858315665732	2.2810805968129
TIMP3	121.359561755112	0.24693622785091	14.0431412623821	7.86530207480376	0.344650084454307	8.62000762860901	107.010502754458
HMOX1	65.7158228580338	0.205705605993471	0.379821842052495	4.58391284917207	0.153452370838875	1.31277089789055	65.0756922963996
APOBEC3G	84.6548489730921	0.133817581720541	0.729085440160485	5.70027171738207	0.132121888065732	0.207132903214764	83.0632791185395
ADSL	13.2989265494628	0.180430167258921	0.539492051963114	0.967264982553001	0.283397675053626	0.268905080478571	11.6591769276211
SREBF2	15.3209179101968	0.323443265665503	0.374416847602803	0.782765929232516	0.155334023888457	0.457052364894383	13.6742703174604
BIK	46.819265589932	0.23481251794575	0.549285000790255	0.284637263370573	0.260934836706556	0.209114291497514	46.9652509371445
PPARA	55.7816863259422	0.178253884268174	0.406668119861309	0.354907872673914	0.148374033296855	0.284619790933777	55.6423942344635
MOV10L1	3.92585407829109	0.107595086210941	0.433766910032183	0.172708086146189	0.0947382757099186	0.165805539368356	5.41658756754926
SLC25A1	22.5325168123917	0.394722483405957	0.661905135593583	0.391851769324907	0.223632512746263	0.329895452784736	21.6576933016093
OSM	35.8831242313294	0.699103220573703	4.70553921227294	0.271047756679515	0.247701506558539	0.172981504878904	35.8707015197766
PDGFB	66.9851606837698	0.633697772649033	4.2463269114206	0.2232046781916	0.621550301983951	0.174214222165884	65.7520744231253
CERK	49.643711796518	0.148933981075555	0.33766319414138	6.404858586044	0.359433064273884	0.331061260191995	48.1219058358451
MLC1	7.71607266370753	0.159069743230366	0.476187768991186	0.440543361652863	0.195835335076117	0.320893899977446	9.47489526253255
GK	32.4153672932554	0.170515277949109	0.439454704813537	2.2599309272916	0.159396273199906	0.406399818085859	31.4377151866226
MAOA	71.6144899882963	0.125594796635351	7.53202749264343	0.135362322017891	0.15703001545232	6.75214325088909	66.6717810822927
AR	19.8095390353793	0.117002489657366	0.265114190468119	0.690764166537758	0.151530628969622	1.02433815834144	20.4919120035275
EDA	16.341627166896	0.194545645576746	0.526618558555493	0.297678025260983	0.101702066738331	0.195087930851854	16.9194144664834
PGK1	102.068483185764	0.435862005935746	0.791470319990727	0.782318076447117	0.262811954266472	0.489483940213498	101.906242593652
RPL10	1.03515493952653	0.102102013291878	0.181390234561607	0.420655518216484	0.0638721619087883	0.348377424760887	5.18227211411181
NR0B1	3.09749232464914	0.0996763460002087	0.302156581551512	0.23508443091635	0.110462932492292	0.15507249617145	5.07997652009824
DMD	50.9691220259517	0.134116186670844	0.269558806665661	0.570048544357848	0.200175124110798	0.523420562698827	51.1381788153344
ELK1	83.4169693798256	0.339896159020988	0.84044152835601	0.496977311292122	0.166807306570988	0.253489510295475	83.3782860450721
RPSA	0.738863595680353	0.128122939617913	0.128461239546616	0.359750386906745	0.0772078198193337	3.2262503734299	5.80767216432388
ESX1	7.69336334242231	0.161779845646595	0.535714074740269	0.207615613928863	0.131399587819717	0.215646520133973	8.69335792128714
TSC22D3	19.0413454746977	0.155505521762177	0.292532411239005	6.04006276899475	0.149883887352208	2.12146944605495	16.4861021374432
ELF4	9.03691798635269	0.743643443430916	4.0057618642	0.670324404484728	0.192050106973554	0.171928654642754	5.5785289645256
GPC3	42.6152146285699	0.180301538542664	1.55036266028908	8.50505323780823	2.65957008004697	4.01197381565669	40.6921278732037
SOX3	57.1951334171242	0.150426567944653	0.390718895597494	0.557830060900589	0.1656774193862	0.43985654000167	57.4141887004536
L1CAM	40.078603835554	0.451760810468503	1.29529516192276	0.450214879897257	0.141289529614698	0.23775285194935	40.5073313869803
IRAK1	72.1945116449668	0.376521982293739	0.704578600727562	0.335395246763145	0.185319828656723	0.30538425568714	71.9646551667948
G6PD	17.5485475461024	0.202443227909851	0.508682233115732	0.334812633011829	0.354736106588862	0.689773972705644	16.2333492007052
ADRB3	0.977977590506429	0.0955792744397251	0.180169254688466	0.214003725979249	0.0645162780702442	0.244640448868561	5.01849858651846
WNT7B	93.3841334302878	3.70002120490575	6.83896903904578	0.140340613633705	0.880452606614847	1.93217831903031	89.2604745889908
