# Supplementary material for: Preferential Activation of the Hedgehog Pathway by Epigenetic Modulations in HPV Negative HNSCC Identified with Meta-Pathway Analysis
Source: PLoS One. 2013 Nov 4;8(11):e78127. doi: 10.1371/journal.pone.0078127 (PMC3817178; doi:10.1371/journal.pone.0078127)
Supplement: Methods S1 — R code. ZIP archive containing R code used to for the analysis in this manuscript. The README file in the archive describes each of the files contained therein. To fully reproduce the results, the scripts should be run in the following order (1) Preprocessing.R, (2) RunMEGAPSReplicateThreshold.R, and (3) Postprocessing.R. Note that the CoGAPS analysis and associated gene set statistics are stochastic algorithms, so results may differ slightly from values reported here though qualitative results will remain unchanged. (ZIP) [file pone.0078127.s009.zip › CodeArchive_S1/GAPS/ExprsTRUE.MethFALSE/NormalTRUE.HPVPosTRUE.HPVNegTRUE/nP7.nIter50000000.SigE0.10/Pmean.0.8785885409.txt]

"1"	"4"	"11"	"14"	"15"	"16"	"18"	"22"	"25"	"30"	"31"	"37"	"50"	"2"	"3"	"5"	"6"	"7"	"8"	"9"	"10"	"12"	"13"	"17"	"19"	"20"	"21"	"23"	"24"	"26"	"28"	"29"	"32"	"34"	"36"	"39"	"40"	"42"	"43"	"44"	"45"	"46"	"48"	"49"	"114"	"115"	"116"	"117"	"101"	"102"	"103"	"104"	"105"	"106"	"107"	"108"	"118"	"109"	"110"	"111"	"112"	"113"	"119"	"120"	"121"	"122"	"123"	"124"	"125"
"p1"	0.0147625018372229	0.0149864583423536	0.0141959160014825	0.0144018512473936	0.0146469903906783	0.0152456668411544	0.014540025204025	0.0142946137048671	0.0141536794095802	0.0152087253691793	0.01455654075083	0.0144786035568423	0.0149388079551573	0.0141054939100938	0.0145476481008965	0.0150638907207905	0.0149405404178131	0.0142437968693423	0.0150252364699059	0.0148402749013471	0.0144176228063753	0.0142806506819397	0.0137970651409802	0.0145721212844854	0.0150592096708845	0.0143539368389945	0.0149476533740102	0.0149956329358316	0.0148124929166386	0.0151587200544584	0.0148304998311845	0.0140811414405417	0.0142010792735726	0.0139541826993157	0.0143609448524469	0.0144754114182385	0.0145285594784078	0.0142245240902315	0.0148902783616292	0.013872680544402	0.0151078889097729	0.0151115565504737	0.0148637306041495	0.0142403349027024	0.0141657916666883	0.0136095190454515	0.0140588473455782	0.0143950528444815	0.0145376454854316	0.0148238239773299	0.014328188756337	0.014442443091138	0.0146968359181637	0.0149770877027326	0.0147889951098114	0.0146117912554887	0.014299267087973	0.0142296244009996	0.0139313450153906	0.01408758411866	0.014150204642049	0.0143998338877897	0.0145279433732417	0.0141533335994846	0.0135832639906777	0.0142744487700866	0.014761652343868	0.0140360230466788	0.013814272861845
"p2"	0.0922461290479844	0.000133840241839091	0.000113111983194154	0.000303751487674741	0.000171731277234548	0.00260512756378549	8.39813770939066e-05	9.04393822730773e-05	5.60707056018899e-05	3.290872975232e-05	3.97253048539414e-05	0.000124220823272196	3.72996449328561e-05	3.75722449062844e-05	0.119589749149036	0.00010538274400664	4.44724460748852e-05	7.86161358677736e-05	0.000148117776700388	0.00331496652847544	0.000270030917774018	0.00563181535754482	0.00012165431227797	0.0297278108501243	0.130447625757001	0.00075426292329616	9.10904662666353e-05	1.08238469076519e-05	0.000122382165667204	0.0978947325686556	0.145984775101244	0.0772787414639739	0.00471185246749757	0.000688961481007421	0.0440801446719496	0.000506621262225756	0.0120952713108613	0.00227069494660281	0.000377109015960746	0.000320739068441112	0.0568710988475524	0.0412902997615045	0.126468994413377	0.000231309274983151	6.22681815136341e-05	9.86211762547921e-05	9.7991111997638e-05	4.73275791334959e-05	8.5955080990916e-05	0.000101419429443633	5.02229284848049e-05	0.000450804151640645	0.000212174392562911	7.07369938230616e-05	0.000117867752057468	6.09431377254739e-05	4.83278425645901e-05	6.5301150993071e-05	4.69694846744428e-05	5.751624126966e-05	8.89726887534989e-05	6.01562885949257e-05	0.000207589971501689	3.20525498073147e-05	6.64184273846022e-05	5.88360176792901e-05	4.16886440878271e-05	3.74801941842838e-05	0.000126301735617556
"p3"	0.0290090420975804	0.0167266789259157	0.0268640159920969	0.00415380686140886	0.0262262443255045	0.0201720637296303	0.0109983084445016	0.000479373214335996	7.42384335275827e-05	0.0284788511875326	0.0289546634106975	0.0014005619837685	0.00881664593591544	0.0280599689442086	0.027865530066333	0.0343732970479314	0.0313338454587437	0.0134256692278831	0.0151171481459916	0.0266881095411528	0.0162675154445114	0.0197366888864859	0.000231305251652664	0.034014256981949	0.0424059046363327	0.0185996581550429	0.0377405763095783	0.0251257206971245	2.32796808054102e-05	0.0346905746889346	0.0286863640987965	0.017583649275308	0.0248597746948125	0.00241061554370027	0.0210900956313003	0.0297901682858933	0.0305346341614857	0.0393125908069596	0.0203768058556356	0.0308092856731745	0.0307725982673098	0.0432454682387211	0.0254788913445247	0.0306106418298216	0.000309201167519012	7.4468353137666e-06	1.63742710960233e-05	8.56345369846769e-06	9.81813753354624e-06	3.93816433085216e-05	6.77108411647738e-06	5.61239369683056e-06	0.000232980147215558	0.00122092046749251	0.000102131397124256	1.25258773492715e-05	1.0002027769532e-05	1.9582671303642e-05	9.49681987229454e-06	5.66802618561874e-06	6.62537408471142e-06	1.77721068870381e-05	9.87852706609432e-06	8.4705524811643e-06	6.22908678318232e-05	9.4249860651805e-06	0.0142317405199188	1.58195348233677e-05	6.37369572466037e-06
"p4"	0.0168982330852683	0.0213971930201849	9.69856509045879e-06	0.0194344949565474	0.0225206387600091	0.00887234555085438	2.2379605488198e-06	0.013427938691535	1.47014558401001e-05	0.0149817029483095	0.0158396348970235	0.00019403799794466	0.0411347868761587	2.89395904700937e-05	2.08136781477589e-06	0.00970155258603078	0.0149945772842153	0.00321364717731555	0.000244847233755036	0.00263904594376534	2.35526595365349e-05	0.000558530384195145	0.0255608572366526	0.0146511171799844	0.0241334619013847	5.07906661950715e-06	0.0085873418800903	0.000247142013859871	0.00785432218833023	1.07663881621913e-05	1.00804707015452e-05	4.45351861281641e-06	0.0132980786753555	1.03252721229265e-05	2.86863184867163e-05	0.00123879222455246	8.17769769672867e-06	4.96282198102492e-06	0.00763580695387942	2.12500114701556e-05	0.0119103992517672	1.64893015882622e-05	1.09260337037211e-05	0.00437035325668314	1.42679217521508e-05	1.27622872947034e-05	1.40610554363888e-05	0.0615680340838775	0.0519038854126058	0.0120702133407897	0.0269251082078477	0.0505169834556316	0.0544363135788582	0.031725803257043	2.54688860056171e-05	0.0342320225905237	0.0328955453649018	0.0230685204801585	0.0293505906902867	0.0302198944831336	0.03374448676435	0.0290471181154854	0.0560156752189725	0.0385392699776704	0.000300960527266805	0.0304905869828744	0.0202248990926879	8.39892705189245e-05	0.0268202502979286
"p5"	0.00023707162869519	0.000190235133473728	8.65246164393328e-05	0.00701992307860391	0.000291603064470375	0.00214955705984732	0.0661626001598363	0.0337097176032571	8.70289168368162e-05	3.98244327671067e-05	6.58382680522915e-05	0.000576448499134012	0.0133045035061923	0.000110957900040898	4.49178566201318e-05	0.00668246499750167	0.182847627195847	0.0658382532087204	0.000384397657946246	0.154324438239002	0.00018105167017345	0.000206418439136509	0.00798809160190323	5.70534924100187e-05	5.29258742198255e-05	0.000120372502668227	0.000461972053861652	0.0482330727657453	3.61585291094919e-05	0.000107958468516287	2.85636785412634e-05	0.000962984871750589	0.000173328505431907	0.0582634223054059	6.2525574205976e-05	8.92360993391324e-05	0.000105282689693633	0.000253641266412163	0.199991011257167	0.000262149940174217	0.144863467962485	0.000141021343668298	0.000223018397246342	0.000144177397168285	8.18771587053348e-05	7.47677262127096e-05	3.76985976756079e-05	9.4186995844533e-05	3.65143149863936e-05	4.54413321410583e-05	3.09989009983888e-05	6.12556137883198e-05	0.0003318748400598	3.38242762677795e-05	1.71223726808347e-05	3.69094244425023e-05	6.89165370221454e-05	0.000127306162883146	0.000103452960725707	6.97292326668831e-05	0.000102082442067763	0.000264364568795374	0.000566201907136915	0.0001036146844938	0.000155671123025514	4.22921898271997e-05	8.03317092155823e-05	0.000126723263485702	0.000144001955133701
"p6"	0.0184300381384036	0.00274765683222036	4.9456772686962e-05	5.65168935763662e-06	0.0001320457764037	0.0235983008553772	4.17511523643463e-05	1.83255397569088e-05	0.0577946471948825	4.16323186107662e-05	1.20964701971902e-05	0.000895286119335094	6.65370350688291e-06	8.94576033079225e-06	1.39694352451214e-05	0.0255826871121032	9.16675856425536e-06	0.00637183187601861	0.041860145255365	0.0181662789476819	0.00282724117913899	3.36217937594408e-05	1.05033597330416e-05	5.68894805284084e-05	0.000252603207758827	2.1570798391356e-05	5.36011185586481e-05	6.23243313630054e-06	0.0014033876590987	0.00162141450563523	5.53356133215264e-05	5.42610339037994e-05	4.99021487935914e-05	0.000108871125689874	5.29909505101899e-05	2.08787294069644e-05	0.000130259527901124	1.96331340842652e-05	6.19782377067565e-05	2.04695027151876e-05	4.62270549103753e-05	7.4190358497398e-05	1.81243974163073e-05	0.00219288946857802	0.060896375139692	0.0322907899010099	0.0526180136347333	3.41452902253383e-05	0.0452710815705546	0.0845405853008646	0.0455340107956144	0.0244806330102902	0.0177536475782063	0.0636373108433596	0.0846223240367329	0.0499434539091087	0.0298089497123231	0.0382022207004764	0.0155877826732339	0.000956431233343376	0.00642979310854033	0.0356731563334964	0.0001080102231877	2.82700924113411e-05	0.019134158386028	0.023007255297304	0.0142553492860625	0.0500601506170067	0.000146456798607483
"p7"	0.0134166381826546	0.0134511259099992	0.015879147995937	0.0147904546298939	0.0138393463695467	0.013454163269886	0.0142537924111058	0.0154688162687292	0.0159415014312634	0.0126352587990974	0.0143458174111335	0.0152469066085269	0.012561161784982	0.0156300616014644	0.0144540166593653	0.0129205995150636	0.0129737054125229	0.0152395276295663	0.0135581820789676	0.0138215063894314	0.015530450472174	0.0153593464999974	0.0154931844603209	0.014611593084276	0.0131322430598852	0.014920109501339	0.0132862301401588	0.0134254970321123	0.0136553248606452	0.0131364102578368	0.0135704298860141	0.0156448461130791	0.0152987144653353	0.0160076339223378	0.0158345200265439	0.0151008407894851	0.0150051956388191	0.0153620089149248	0.0134627735386373	0.0162604547430579	0.0129790645843282	0.013113825632342	0.0131691148884029	0.0154276064568225	0.0155710605558374	0.0166455836122592	0.0156097196607158	0.0132787600444094	0.0130742497685474	0.0140169633959367	0.0145822007045777	0.0135529548618597	0.0132572266683152	0.0132391751220183	0.0139993313433252	0.0140359545719539	0.0147683783466431	0.0150310120194244	0.0153040338656893	0.0156736172898386	0.0151114783926926	0.0149640472407037	0.0137519342338473	0.0150405974774603	0.0165219474686377	0.0151248362825246	0.0136280201365088	0.0157377977701607	0.0158099698380998
