# Supplementary material for: Preferential Activation of the Hedgehog Pathway by Epigenetic Modulations in HPV Negative HNSCC Identified with Meta-Pathway Analysis
Source: PLoS One. 2013 Nov 4;8(11):e78127. doi: 10.1371/journal.pone.0078127 (PMC3817178; doi:10.1371/journal.pone.0078127)
Supplement: Methods S1 — R code. ZIP archive containing R code used to for the analysis in this manuscript. The README file in the archive describes each of the files contained therein. To fully reproduce the results, the scripts should be run in the following order (1) Preprocessing.R, (2) RunMEGAPSReplicateThreshold.R, and (3) Postprocessing.R. Note that the CoGAPS analysis and associated gene set statistics are stochastic algorithms, so results may differ slightly from values reported here though qualitative results will remain unchanged. (ZIP) [file pone.0078127.s009.zip › CodeArchive_S1/GAPS/ExprsTRUE.MethFALSE/NormalTRUE.HPVPosTRUE.HPVNegTRUE/nP7.nIter50000000.SigE0.10/PResults0.8785885409.Diagnostics.txt]

Diagnostics for P created at Tue Jun 12 16:37:51 2012


number of genes: 892
number of samples: 69
number of patterns: 7
number of burn in steps: 1e+08

Initial chi^2: 6.1548e+06

Iter	Burn In	T	chi^2	number of atoms
0	1	2e-08	6.1548e+06	1
1000000	1	0.02	92672.3	162
2000000	1	0.04	69677.2	164
3000000	1	0.06	60631.8	164
4000000	1	0.08	55751.3	177
5000000	1	0.1	51776.2	177
6000000	1	0.12	46221.6	170
7000000	1	0.14	44110.1	166
8000000	1	0.16	42827.8	182
9000000	1	0.18	41655.1	172
10000000	1	0.2	40190.2	175
11000000	1	0.22	39247.6	171
12000000	1	0.24	38601.5	177
13000000	1	0.26	38276	186
14000000	1	0.28	38027.9	176
15000000	1	0.3	37533.4	189
16000000	1	0.32	36669	184
17000000	1	0.34	36072	182
18000000	1	0.36	35859.7	206
19000000	1	0.38	35729.4	199
20000000	1	0.4	35648	187
21000000	1	0.42	34943	210
22000000	1	0.44	31832.8	259
23000000	1	0.46	31417.3	272
24000000	1	0.48	31404.2	254
25000000	1	0.5	30798.2	260
26000000	1	0.52	30469.1	250
27000000	1	0.54	30108	253
28000000	1	0.56	30088.7	258
29000000	1	0.58	29840.4	275
30000000	1	0.6	29693.5	252
31000000	1	0.62	29426.9	282
32000000	1	0.64	29251.1	266
33000000	1	0.66	28990.6	275
34000000	1	0.68	29023.2	261
35000000	1	0.7	28872.4	290
36000000	1	0.72	27405.9	304
37000000	1	0.74	27622	314
38000000	1	0.76	27233.5	303
39000000	1	0.78	27109.2	306
40000000	1	0.8	26928.4	300
41000000	1	0.82	26591	313
42000000	1	0.84	26500.4	308
43000000	1	0.86	26486.1	301
44000000	1	0.88	26289.6	318
45000000	1	0.9	26129.9	320
46000000	1	0.92	26075.6	322
47000000	1	0.94	26050.1	316
48000000	1	0.96	25806.5	325
49000000	1	0.98	25915.9	321
50000000	1	1	25514.6	321
51000000	1	1	25721.5	328
52000000	1	1	25437.3	333
53000000	1	1	25450.6	338
54000000	1	1	25617	329
55000000	1	1	25726.3	326
56000000	1	1	25556.1	325
57000000	1	1	25641.1	316
58000000	1	1	25617.5	316
59000000	1	1	25482.2	339
60000000	1	1	25487.3	321
61000000	1	1	25611	310
62000000	1	1	25607.2	322
63000000	1	1	25562.5	314
64000000	1	1	25652.9	326
65000000	1	1	25529.4	318
66000000	1	1	25527	328
67000000	1	1	25656.5	332
68000000	1	1	25582	335
69000000	1	1	25366.9	336
70000000	1	1	25416.3	330
71000000	1	1	25658.1	323
72000000	1	1	25473.7	333
73000000	1	1	25488.1	344
74000000	1	1	25661.6	325
75000000	1	1	25760.3	327
76000000	1	1	25466.9	329
77000000	1	1	25474.3	343
78000000	1	1	25491.6	334
79000000	1	1	25439.8	315
80000000	1	1	25324.9	330
81000000	1	1	25473.6	334
82000000	1	1	25572.9	318
83000000	1	1	25534.9	321
84000000	1	1	25540.8	322
85000000	1	1	25383	325
86000000	1	1	25307	337
87000000	1	1	25693.2	316
88000000	1	1	25302.2	338
89000000	1	1	25670	331
90000000	1	1	25328.4	331
91000000	1	1	25553.4	320
92000000	1	1	25438.8	322
93000000	1	1	25399.4	334
94000000	1	1	25437.4	335
95000000	1	1	25527.7	323
96000000	1	1	25506.4	328
97000000	1	1	25399.9	325
98000000	1	1	25698.4	332
99000000	1	1	25521.2	327
100000000	0	1	25665.1	327
101000000	0	1	25343.1	327
102000000	0	1	25486	339
103000000	0	1	25545.4	327
104000000	0	1	25660.1	313
105000000	0	1	25659	320
106000000	0	1	25497.5	339
107000000	0	1	25597.7	312
108000000	0	1	25591.7	320
109000000	0	1	25398.7	334
110000000	0	1	25516.7	333
111000000	0	1	25667.6	319
112000000	0	1	25805.6	325
113000000	0	1	25462.5	328
114000000	0	1	25594.1	318
115000000	0	1	25679.9	326
116000000	0	1	25572	314
117000000	0	1	25574.7	328
118000000	0	1	25396.6	336
119000000	0	1	25504.8	335
120000000	0	1	25338.9	318
121000000	0	1	25506.9	325
122000000	0	1	25537.2	333
123000000	0	1	25548.6	325
124000000	0	1	25635.4	322
125000000	0	1	25431.3	331
126000000	0	1	25520.6	331
127000000	0	1	25637.3	336
128000000	0	1	25532	326
129000000	0	1	25518.7	326
130000000	0	1	25583.1	316
131000000	0	1	25518.8	335
132000000	0	1	25564.6	322
133000000	0	1	25388.7	339
134000000	0	1	25318.1	319
135000000	0	1	25573.1	329
136000000	0	1	25364.8	328
137000000	0	1	25429	336
138000000	0	1	25547.5	337
139000000	0	1	25576.6	332
140000000	0	1	25594.1	339
141000000	0	1	25714.4	328
142000000	0	1	25502.4	329
143000000	0	1	25585.6	319
144000000	0	1	25607.5	330
145000000	0	1	25473.3	322
146000000	0	1	25534	323
147000000	0	1	25492.5	335
148000000	0	1	25318.8	314
149000000	0	1	25371.7	345


Summary
<number of atoms> 327.4 <chi^2>: 25529.686 ; chi^2 of mean: 23049.9121577615
