# Supplementary material for: Preferential Activation of the Hedgehog Pathway by Epigenetic Modulations in HPV Negative HNSCC Identified with Meta-Pathway Analysis
Source: PLoS One. 2013 Nov 4;8(11):e78127. doi: 10.1371/journal.pone.0078127 (PMC3817178; doi:10.1371/journal.pone.0078127)
Supplement: Methods S1 — R code. ZIP archive containing R code used to for the analysis in this manuscript. The README file in the archive describes each of the files contained therein. To fully reproduce the results, the scripts should be run in the following order (1) Preprocessing.R, (2) RunMEGAPSReplicateThreshold.R, and (3) Postprocessing.R. Note that the CoGAPS analysis and associated gene set statistics are stochastic algorithms, so results may differ slightly from values reported here though qualitative results will remain unchanged. (ZIP) [file pone.0078127.s009.zip › CodeArchive_S1/GAPS/ExprsTRUE.MethFALSE/NormalTRUE.HPVPosTRUE.HPVNegTRUE/nP7.nIter50000000.SigE0.10/Psd.0.8785885409.txt]

"1"	"4"	"11"	"14"	"15"	"16"	"18"	"22"	"25"	"30"	"31"	"37"	"50"	"2"	"3"	"5"	"6"	"7"	"8"	"9"	"10"	"12"	"13"	"17"	"19"	"20"	"21"	"23"	"24"	"26"	"28"	"29"	"32"	"34"	"36"	"39"	"40"	"42"	"43"	"44"	"45"	"46"	"48"	"49"	"114"	"115"	"116"	"117"	"101"	"102"	"103"	"104"	"105"	"106"	"107"	"108"	"118"	"109"	"110"	"111"	"112"	"113"	"119"	"120"	"121"	"122"	"123"	"124"	"125"
"p1"	7.33188128124991e-05	7.46282636424697e-05	6.94351384101502e-05	7.46702757718075e-05	7.33416769970891e-05	7.67576240289634e-05	7.35757097946603e-05	7.00056271742e-05	6.92958640242594e-05	7.5647778461121e-05	7.25535079238042e-05	7.13833275787579e-05	7.86498871848192e-05	6.90618022273595e-05	7.36081283677084e-05	7.56268632290742e-05	7.55772462021577e-05	7.24940667219458e-05	7.45993856279633e-05	7.60426547196122e-05	7.06190197842913e-05	6.97405673135643e-05	6.80013521073154e-05	7.15342674673827e-05	7.55438075987002e-05	6.9880345150433e-05	7.55117565549018e-05	7.36193845949961e-05	7.31113419493195e-05	7.50935707054671e-05	7.29540192948432e-05	6.87969034725518e-05	7.01308676645736e-05	7.09084047080418e-05	6.99322971751126e-05	7.30879365264138e-05	7.10132195738861e-05	7.03154152323775e-05	7.46525630925229e-05	6.92045806854249e-05	7.64570881969037e-05	7.42505038485824e-05	7.41937830990527e-05	7.35970433324243e-05	6.88732844675736e-05	6.71851096224893e-05	6.82579741100542e-05	7.49515945782109e-05	7.32417963280631e-05	7.25235973657668e-05	6.98193872934318e-05	7.27525715809779e-05	7.53723332792016e-05	7.55880582283983e-05	7.13365095345371e-05	7.17588611154676e-05	6.93925780010386e-05	6.86855529142818e-05	6.81194321295707e-05	6.86602747227254e-05	7.04177818610792e-05	7.07094486002163e-05	7.29993786480235e-05	6.96061573521184e-05	6.73718588205504e-05	7.06297942149085e-05	7.37208012552505e-05	6.86315342333264e-05	6.89940759255473e-05
"p2"	0.0165763283598308	0.00144233166252671	0.00124196257988503	0.00336607356979225	0.0016567560464721	0.00840162457584607	0.00109160395068125	0.0011151505904903	0.000792848239421325	0.000452405253187811	0.000553603810753461	0.00136429853402771	0.000505574110331768	0.000528039284199426	0.0208748715191883	0.00124118650611589	0.000648819089155367	0.0010204006822181	0.00154519701163435	0.0115242303323843	0.00230278736199071	0.0130447800056631	0.00140886191975215	0.022711925761407	0.017529869243673	0.00424704254870629	0.00110354700190164	0.000203748713826817	0.00132197614680878	0.0152263686176536	0.0194445102386945	0.0188138333411284	0.0120413086172121	0.00458892121364436	0.021591643852582	0.00329703962732417	0.0184614696026747	0.00828299709323689	0.00331489835348463	0.0028124642263399	0.0249784748203261	0.0217805168218232	0.0258853494182175	0.00208831508189027	0.000877663615264421	0.00115655525977428	0.00117598251644873	0.000645735550439194	0.00103103184710441	0.00118751308090827	0.000653109904285551	0.00318825767653161	0.00202922254889645	0.000872535249991146	0.0012694457737322	0.000785498098386822	0.000587162462667616	0.000824794409871088	0.000663774029290905	0.000715101466259959	0.00102709230476368	0.000796971279275042	0.0020651044239181	0.000467991404830758	0.000863501476626822	0.000767894700094616	0.000635536375496715	0.000597582690851901	0.00140942762340016
"p3"	0.00268822611602846	0.00263130863836646	0.00281619309375818	0.00431777940693389	0.00270528562748476	0.00264464316569711	0.00341115318156609	0.00167590681972819	0.000569199584552002	0.00298881917177807	0.00304396220171159	0.00287863846053512	0.00440562537624479	0.00306251234309218	0.00305458899387555	0.00284955667123715	0.00300810425988607	0.00249497666127007	0.00252546449756389	0.00270864303383444	0.00258702471230639	0.0025869518646441	0.00114005007037753	0.00283986708640974	0.0030439741118531	0.00253050239877559	0.00309793203659061	0.00287096809025895	0.000272311226792569	0.00287094625263991	0.00274822143739002	0.00265190685720288	0.00284034383320675	0.00370337305099621	0.00266706940348624	0.00275880841207236	0.00279489279591064	0.00306745641165545	0.00266097905430571	0.00310207111565253	0.0028601171929184	0.00309483487363879	0.00283728400381977	0.00285148937832671	0.001328978124048	0.000114528497434539	0.000212615967063991	0.000120642116582065	0.000137977520567404	0.000383914415983055	9.06490781502213e-05	9.06066940416101e-05	0.00113177510776113	0.00275183878340461	0.000699281147655162	0.000164967813744687	0.00012667028274567	0.000235860920716202	0.00013868606669469	9.49120400704494e-05	0.000102754010442271	0.000225544978999766	0.000142050116844674	0.00011691373725656	0.000519765497869046	0.00013044646771802	0.00262420875377829	0.000199325204169548	9.75830484513831e-05
"p4"	0.00210777675125747	0.00215324199562813	0.000139223543075558	0.00217151610468511	0.00214518785893243	0.00245740700080066	3.86398381705788e-05	0.00214971641782683	0.000190759310532587	0.00206023855886476	0.00212759592257601	0.000973303270424303	0.00241506765447016	0.000294182277945871	3.22082914808079e-05	0.00219431940101683	0.00210968654642147	0.00358914990635818	0.0010786006976681	0.00342259990104369	0.00027270969710225	0.00169826441562311	0.00228340780937953	0.00212297838710478	0.00221413856565749	8.26927178651092e-05	0.00248812923459644	0.00108003853930402	0.00286869005551514	0.000150331050049857	0.000129337918992342	7.29697197994659e-05	0.00213708445338452	0.000142036387371415	0.000303561944319518	0.00248537697248684	0.000125527337861509	7.69022295176321e-05	0.00292830053110708	0.000255499230702707	0.00206469638060164	0.000202597238272048	0.000147605957517322	0.00384783600901161	0.000208051683005946	0.000181430111250125	0.000180959149591812	0.00285844113540255	0.0026481400021139	0.00203346121567838	0.00224342809427319	0.00265136623706564	0.00271391345011921	0.00230235440961208	0.000265764052864404	0.00239657633919999	0.00237408010480212	0.00224703183766506	0.0023422203172679	0.00242506049180254	0.00239407250967114	0.00234415072851932	0.00280161858149141	0.00247019224908187	0.00125205449205149	0.00236681118451854	0.00210871281437994	0.000587936521725323	0.0023665932371788
"p5"	0.00233296371738749	0.00188609503885545	0.00105993308079223	0.0157957442306672	0.00259791427547809	0.00837726378727804	0.0184525842856992	0.0271926222131799	0.00120584226479989	0.000570776393688143	0.000887487949426933	0.00400723186612804	0.021506915268393	0.00131966676622541	0.000680133652863626	0.0156002849791161	0.0259710911981909	0.0167328193706484	0.00306994664047027	0.0224210263500973	0.00185288672430082	0.0020669582190362	0.0166520813812661	0.000795640233914554	0.000782109789091633	0.0013145803280047	0.00338613422706687	0.0243712519930018	0.000564315747341967	0.0012950214414688	0.000469517261381141	0.00550614082526426	0.00190634380534249	0.0231718331270764	0.000871345591866396	0.00108052380056475	0.00127846912682798	0.00223077502521442	0.0237652101449217	0.00244832260846746	0.0229227076430002	0.00163355993633633	0.00217556559390091	0.00166794551877023	0.00111590327542894	0.00105110433959116	0.000602920496692536	0.00114331141838046	0.000508050848267084	0.000714383015192124	0.000548557019513309	0.000846114307002939	0.00269913087319925	0.000488061256449662	0.000323718912588331	0.000580604280782247	0.000992831646397935	0.00151313093404209	0.00132440381199616	0.000984884661518625	0.00131266076047017	0.0024651616648377	0.00405364368149	0.00127109270676058	0.00177218785865662	0.000644721405976976	0.0010185402454433	0.00145965642903672	0.00161940554996044
"p6"	0.00625700081847174	0.00539535391420264	0.000539308958335083	9.72975236611722e-05	0.001016677564917	0.0049336828151862	0.000478293799625113	0.000250586779832318	0.00566391523428151	0.000451090324143473	0.00018900773125165	0.00315383848974273	0.000115294573674004	0.000125387569327117	0.000200210309125447	0.00490165957627609	0.000123301167841555	0.00762755545484521	0.00527359218887502	0.00647527350235897	0.00562371893180529	0.000404574470226269	0.000162520564466324	0.000618770665440334	0.00155908439154129	0.000295068646297099	0.000572804836593403	9.71788595087622e-05	0.00403451588944662	0.00426958177924052	0.00057704304576762	0.000598781685611099	0.000572230538826593	0.000923732966451754	0.000557132889602949	0.00028992208842503	0.000976103087195197	0.000266970390636463	0.000616754953188763	0.000289603459856586	0.000499322692045194	0.000688487491314084	0.000251252121818732	0.00494501821447183	0.0055682943473132	0.00504634840787758	0.00535515390556878	0.000394339933963792	0.00506659828745735	0.00636995806739052	0.00508240442621688	0.00474012410963751	0.00685059213852507	0.00558412560079003	0.00631947569284557	0.00517591297983588	0.00477685726849499	0.00485227952477283	0.00720499980728432	0.00324020004359285	0.00771059666877325	0.00481750906248166	0.000906533398582583	0.000383277463896164	0.00593546154925102	0.00497232226405433	0.00777793743413813	0.00526201941415714	0.00109802425212668
"p7"	8.22200113971814e-05	8.29464743608797e-05	9.05240516474451e-05	9.02699082847765e-05	8.16947945322659e-05	8.34118470392478e-05	8.26441724068041e-05	9.25578198008383e-05	9.0810716889729e-05	7.84025109032207e-05	8.57431388627182e-05	8.86137377349618e-05	8.02201743174624e-05	8.87562493279411e-05	8.37255392511828e-05	8.06331858168121e-05	8.05671000269315e-05	9.85723565106538e-05	8.18657209959198e-05	8.75096559677234e-05	8.85317219526705e-05	8.91639691608115e-05	9.13738958141881e-05	8.62027152208255e-05	8.1796795974775e-05	8.47174001880828e-05	8.10817927209951e-05	8.16790093129713e-05	8.47507170457372e-05	7.97874307804945e-05	8.00329655880789e-05	9.00160020592661e-05	9.24012705381424e-05	9.39462901015303e-05	8.99013741174198e-05	8.93782928724802e-05	8.55815288899718e-05	8.71001562216719e-05	8.38146237266316e-05	9.3550079130786e-05	8.06089353768935e-05	7.83173958446802e-05	7.93177710906216e-05	9.60943385066625e-05	8.88402237322294e-05	9.45599787125179e-05	8.86008830945855e-05	8.04078871109725e-05	7.90403768456049e-05	8.41568985764165e-05	8.64642076552173e-05	8.13674484943469e-05	8.0845877652648e-05	8.15829888118795e-05	8.20844162101604e-05	8.39638427773188e-05	8.7347420206957e-05	8.83481081794389e-05	9.2522317929784e-05	9.17634655229038e-05	9.0193879990442e-05	8.81978885776592e-05	8.1179558845898e-05	8.81252303791094e-05	9.68902076415124e-05	8.85960798518064e-05	8.40002219483691e-05	9.00019322757527e-05	9.38710829555775e-05
