# Supplementary material for: Preferential Activation of the Hedgehog Pathway by Epigenetic Modulations in HPV Negative HNSCC Identified with Meta-Pathway Analysis
Source: PLoS One. 2013 Nov 4;8(11):e78127. doi: 10.1371/journal.pone.0078127 (PMC3817178; doi:10.1371/journal.pone.0078127)
Supplement: Methods S1 — R code. ZIP archive containing R code used to for the analysis in this manuscript. The README file in the archive describes each of the files contained therein. To fully reproduce the results, the scripts should be run in the following order (1) Preprocessing.R, (2) RunMEGAPSReplicateThreshold.R, and (3) Postprocessing.R. Note that the CoGAPS analysis and associated gene set statistics are stochastic algorithms, so results may differ slightly from values reported here though qualitative results will remain unchanged. (ZIP) [file pone.0078127.s009.zip › CodeArchive_S1/GAPS/ExprsTRUE.MethFALSE/NormalTRUE.HPVPosTRUE.HPVNegTRUE/nP8.nIter50000000.SigE0.10/Amean.0.6368403777.txt]

p1	p2	p3	p4	p5	p6	p7	p8
TP73	0.0305614256766893	266.334892134694	0.0853617930168316	0.0135590895718513	0.013804427192455	0.0258681235683972	0.0216061951582276	176.263285188998
DFFB	0.237113773587184	322.496551552587	0.0171877342424953	0.0139069144111416	0.0129773895631116	0.0392355522718797	0.0246508106880008	121.924561328271
AGTRAP	0.0250146613969924	17.3026382685248	0.0149293628714985	0.0102111091397548	0.0535568438873259	0.467094659820308	0.015996216368307	518.128242362308
MFN2	0.0177746916212081	0.838967262095037	0.0789992265452144	0.013648890964025	0.0433601931080104	0.232260975953933	0.0238377069983849	541.731504211716
TNFRSF1B	15.5517572570173	256.617637854781	0.0257217488996891	0.0204431232323172	0.0105766355411285	0.0807418787558063	0.022097317100903	223.933101548006
PDPN	0.0425303673976075	186.780116777572	0.0229910454766059	0.0358043539171145	0.031887859583202	32.2712234121893	0.0136832102657305	304.848541206582
PADI3	0.0158334818804668	424.804480264866	8.58498020451898	0.0513867526402786	0.0121733817797609	0.026743862846598	1.12867300666	6.6583393154459
EPHA8	0.030673375716417	447.357797571844	0.0200599702710702	0.0136112966180139	0.0249788650072907	0.0553397846955735	0.0240990365859481	6.11535225499943
LIN28	0.0134203993459853	405.27634556971	0.00719727673502252	0.00487370815445943	0.00784803135952266	0.0125383456335392	0.0187872906042479	0.065654740526563
SFN	0.0115219544143207	30.4767678822186	0.0377136980808102	0.0106680921433276	2.58501107378379	3.19228976451616	0.121298492888633	693.39863486144
OPRD1	0.0878779356871576	455.101981176886	0.0208747933386692	0.0159758679469989	0.0145937732435487	0.0521132599470015	0.0330707115373597	21.8896701499899
LCK	38.8926399708397	449.54914851096	0.0263777213052863	0.0122903324717097	0.0134642246310016	0.0435808210230177	0.0303380725935204	1.82087271828143
EIF2C1	0.0719968612680153	0.741994482981609	0.032199809333546	0.0395985931030567	0.0124239451869076	0.0395468484894223	0.0148528024017894	524.12840219045
RLF	0.145552487560898	0.188231505215058	0.044792875030741	0.0238747014326341	0.0379160463020059	0.109867537324712	0.0207710052638072	489.741736800924
KCNQ4	0.0430003735802503	428.569207281384	0.0202899004128553	0.0150070915419598	0.0211030276793847	0.05354368254843	0.0447441138687207	31.0525094216894
CDKN2C	0.337895207554558	338.318301987087	7.75593034350439	0.00645650755855757	0.0142570834342171	0.0155964981024664	0.0348879699437128	34.3675329838084
SCP2	0.0420425159526413	1.97277400829792	0.017619577635821	0.00980727779067752	0.0246893256401364	0.020912327486888	0.152324381157984	472.678337880466
PCSK9	0.0228108481980714	479.571428931407	0.033495921071889	0.0186772921566674	0.0334867186885981	0.0959724865239707	0.0193061957270873	5.70034448901513
ROR1	0.681741362893446	315.003396120654	0.00963983974172042	0.0116986778861826	0.0103177818157826	0.0251003334163284	0.322069835920778	122.576460389519
IL12RB2	0.980813712820077	333.110030247236	9.24486056296577	0.00432514175883016	0.0613082254734481	13.7912964072774	0.0103001699071887	0.916681062437919
GADD45A	0.0121258953236475	4.52242797033415	0.0251758253874679	0.00804334092460776	0.0270712315472921	0.0422728189440505	0.0396195664187899	435.733840925822
CTH	0.0268244304784067	222.270848928697	0.0105283463383664	0.0374228225227698	0.0453136389615785	0.194050849706204	0.00853394091574162	76.880971129541
ACADM	22.8829090264577	0.511345814036222	0.0272991936286475	0.0107627758684993	0.0122973515112541	0.0157291684761854	0.662400622397659	492.617719730469
CYR61	0.0155077479318125	13.1231916843054	0.00871473793686559	0.00996027351501549	0.0502145475515529	10.6225753799198	1.14969741561906	472.579879850035
PTBP2	0.291824902390977	0.243758809865141	0.0999218762922197	0.0158896890348778	0.0124849533675033	0.0311753790988067	0.0231506898911435	474.722415678912
CSF1	1.33882626566043	170.042881647885	0.0297649812439923	0.0141122422901204	0.0100575973059437	0.020647727764011	0.0382929487228723	310.902484042222
ATP1A1	0.0219787468881298	0.603442357548762	0.131059990023476	0.0388034451536019	0.0617800944461877	0.283987114878777	0.0252274799758336	696.536274607217
IVL	0.0218754622394393	383.762461079714	0.18296133184887	0.00780349900185495	22.4756058974815	1.24108082386084	34.5984714095652	3.87447270942094
S100A9	0.328931918460827	610.515373487298	7.83436789086099	0.00594740895047406	19.6764212922538	0.184285117221901	46.1477845001191	1.2009949713169
NPR1	0.0612181479100054	396.944237830669	0.0140879631706609	0.0116790238359669	0.0137242508415198	0.0323063541538993	0.0265802048944156	3.28860888325257
IL6R	4.61507989098754	85.2934343461084	0.0119195848092484	0.00697270188193251	0.040984749244471	0.0513719651149043	0.0255906569901676	408.014472800589
FDPS	0.0172168460865291	289.303208541011	0.0473967673711809	0.0117114922937311	0.0175636669484451	0.0439774976506279	0.0189524638593034	156.86416289537
LMNA	0.0133679865659806	4.62558650386243	0.0159022655548247	0.01485852029299	0.226628891259388	0.548628097865625	0.0519947516963035	606.814851138937
FCER1G	36.0634987508437	0.589840778732295	0.378951385248371	0.020004321345749	0.00461322425805189	1.7596170747439	0.0129243315972068	433.614023573529
ATP1B1	0.0205252105771786	6.04835596677436	1.28927105540497	0.0107685051310651	0.0246810015306135	0.0435569999816229	8.68136580210885	559.207251379136
IKBKE	8.02141675601674	172.764807496504	0.209745084719533	0.00869318021889221	0.0104807842530644	0.0144830678934491	0.0386227112089137	308.479263538289
G0S2	21.2893710056457	347.917568497526	0.00893287333863476	0.0408937630672153	0.0107414933712235	19.8280632169215	0.145774382306307	82.8991367989004
ATF3	0.00760411298837752	124.956064228853	0.154154266729214	0.0146299391066589	0.0280683531403512	0.568206288165569	0.045132493239503	314.655379901771
MIXL1	0.307542605169574	470.303261983415	0.0188519192998551	0.0147448609460419	0.0265811704395266	0.0289628886072716	0.0289516454345547	5.40937048670769
EXO1	0.0101871243865432	57.6039412811135	1.62633414138628	0.0179633487408854	0.00743995891201072	0.0669824761137934	0.00931555342504881	347.45853652524
ENO1	0.0454243515481173	9.2894109200738	0.0216787302387603	0.0179829612507729	0.0302576898584773	0.0907858477957182	0.0347850625618584	769.230420097152
MTHFR	1.13191793314256	2.46533224642091	0.0160370588518601	0.00627740910984536	0.0188020925573798	0.0192682287859757	0.0458629281913128	447.145849360297
NPPB	0.0291198917228317	429.190876031021	0.0128433493884177	0.0167842322619625	0.0176920014544961	0.0701924117928828	0.0213633442195579	3.19266734072576
CASP9	0.139787830688213	17.1113795226644	0.0168614530861727	0.0108663042564908	0.00727404457154497	0.0170040395884282	0.0370821304569783	448.5218035427
ECE1	0.227042067163858	0.217026161560596	0.420640173703049	0.11463678569542	0.0206147012790006	0.10636983620935	0.0130977777632279	583.315248884365
WNT4	0.0210615584559617	226.250423725979	0.0291367732323107	0.0125766725405655	0.0628112480304711	0.0994267233935075	0.051628132140776	240.575112889228
E2F2	0.0768789683263937	395.085919011759	0.264593289280775	0.00958353092478598	0.0105121366269609	0.0193399063068849	0.0394468232896643	41.4366794846233
ID3	0.0242303810922604	14.3275255498917	0.00398168137153402	0.014641380427295	0.0100122751297045	0.0565370703577201	0.0249239857370512	398.306595449931
STMN1	0.0361658648416033	1.65271454480972	0.0613983110538572	0.029075241325551	0.00877314157546034	0.0230513173839952	0.0118613186399451	438.355178717432
NR0B2	0.0437514201317631	371.909690043937	0.0115420730509456	0.00827801153282154	0.00997311848374598	0.0207360749693189	0.01912448661311	0.515443184732484
COL9A2	0.0411642635099604	431.041815359146	0.10450026704072	0.0186947256728964	0.0133652579507385	0.0645910367304712	0.0219828385559544	45.3291636018844
CLDN19	0.0364465668171198	484.218081849754	0.0225202929290921	0.0138294017409903	0.0199445745100689	0.0371140159692335	0.0318459233158219	4.49273982054279
PRDX1	0.0378128712272401	3.69766164966654	0.014950536894091	0.0151934960939682	0.0217957166079721	0.0336491814044649	0.112079776966258	577.911368781727
ORC1L	0.021451256345778	210.823790359738	0.158163336724394	0.0127611748083253	0.0103086150400989	0.0407814550294471	0.0101812552816747	195.27022569944
JUN	0.0145686099327197	0.562711584572974	0.0269937929513648	0.011629121304491	0.135402510987903	0.947597042549726	1.27254703347246	583.265743004173
DIRAS3	0.019900523205725	363.042981804289	0.00723089837343896	0.0138159669460133	0.047669950851273	0.563394268789546	0.0212298265147853	22.2890186664111
TGFBR3	0.176026930366951	211.471869860629	0.0367820245657146	1.20084722186432	0.00813157360570908	0.0173697194359916	15.8354842529713	232.233198985762
GFI1	0.358256845088936	372.837636697348	0.0293013738438826	0.0110700367151695	0.0151821433002036	0.0259267306709553	0.0228038935568698	53.5583800344065
PSRC1	0.0190789524945061	404.488590184251	0.0157908283198851	0.00980319185669271	0.0164090092079011	0.0562855730794047	0.016254085485095	2.36885046314696
WARS2	0.0174201033413437	0.361954061946419	0.0441802615820296	0.00922190589350048	0.0161209715022927	0.0484381990157477	0.0175411849972359	391.615625443916
NOTCH2	0.0935772660934867	1.126919621	0.0266871973414392	0.0143681238797807	0.0177259810563268	0.0228890702987638	0.131059199862734	576.202448548018
MCL1	0.187111919548333	0.222690475688538	0.0236805694321831	0.0125989393131479	0.0235869888849873	0.0501225086033857	0.153767247004982	645.938457535306
CTSK	4.33999687956556	0.521095405588954	0.0107055753518665	0.0287441030898097	0.0101365397545791	4.27910362964622	0.0762768964074873	528.115665889018
S100A6	0.0269849204127792	460.335354598092	0.00840132318966234	0.00672060458364433	0.00728774324689829	0.0176118856767072	0.0131479501820419	0.0602210361282794
ADAR	0.294390235519646	0.144800389141992	0.20663808894835	0.0198609521393902	0.0386393828409724	0.0847241705693587	0.0184606838720965	572.19027913632
PYGO2	0.0386350238738263	36.5078602991579	0.0210403066831207	0.00889564211609048	0.0109646478436612	0.0234166449144537	0.0243393291578801	403.51824826632
MUC1	0.0257103877263862	217.41719293736	2.54002438592389	0.013709489997509	0.0106152117560392	0.169730205236127	21.5903810982852	292.867087602953
NES	0.0387702217666232	460.981879152572	0.0240578655983436	0.0251834344469319	0.0194200591746939	0.143579837700862	0.0220997437288816	15.3612586542311
CRABP2	0.0852546974458923	373.318054253559	8.50439228783122	0.00955058043665166	17.718508916869	20.1307181073042	32.5958599584265	2.56769072168311
ETV3	0.0409047044098821	0.213533057963869	0.166200313399447	0.0154246817817499	0.0541938759707196	0.0706373735768756	0.0294133097868237	518.030779016138
PTGS2	0.00771584953973124	77.5208302040714	0.00837438877521013	0.0252512470348631	19.4544387923659	5.91738405142576	0.363035731411217	362.235809679842
MYOG	0.0216973686837804	429.512174756618	0.011337857555244	0.00959376778328221	0.00947007198958351	0.0213061988629469	0.0219209117306915	0.162456568988129
SLC30A1	0.0216356793404281	111.161340404682	0.0250073234409745	0.0186251525323989	0.0246975812490048	0.231911435461652	0.0134857936219201	332.860915290688
PARP1	25.4214957785484	0.216608893751067	0.157034691218725	0.0466045177886354	0.0196365338375613	0.0627536089597438	0.0106572414741298	472.980673401458
ACTA1	0.0599229567760877	245.35990968384	0.00794179568747374	0.0150506032145697	0.0416797179410009	0.128180870514297	20.3698381477186	235.523013169179
TOMM20	0.015683334729041	0.604353486455395	0.0139095370233056	0.015707273285808	0.0173361007829407	0.0952847710713889	0.014692924821004	369.363547744298
FH	0.0256954545534816	1.96070618597165	0.0357115581788915	0.0102358305127646	0.01299427639776	0.027747478074335	0.0390441662213691	442.220621423975
ID2	22.8255179144928	0.730430066142605	0.118142371848907	0.0288464932589428	0.00852742746121491	0.03032579299449	0.0363338206815914	594.857116919404
KCNF1	0.0542004671874271	454.635779936009	0.0166997942991163	0.0142705614591837	0.0191605767902927	0.0337199145396231	0.0332986669656545	4.60646417450973
LPIN1	18.6473545011627	24.1211976922022	0.0114215097160559	0.0123244624937044	0.0113776259514929	0.0415636570283299	13.0386518654848	422.956347009068
MYCN	0.099447716667301	229.662486367049	0.0207109833025635	0.0126029630803967	0.0102694702818416	0.0183348340799775	0.066562390367688	235.440326535306
VSNL1	0.00955791191906891	45.1274037380376	0.139304782468759	0.00692634021777375	0.0986779094946557	0.874694328409362	0.78148460765173	539.111066127971
FOSL2	0.00890472298950097	0.785961490943846	0.0703181383219877	0.0528008574977712	0.0478505005662746	0.440979973445347	0.0915437965253742	612.950508578178
C2orf34	0.0360543036201774	7.57081292345499	0.0122336813090116	0.00886805624986031	0.00971625954262825	0.017221653962565	0.0363022877616452	394.153409711176
EPAS1	0.0338542661448909	2.57206046908984	0.0105325784175354	0.0123963713097562	0.0660586311197019	0.250916182352436	0.0256558755450035	593.315836674721
REL	32.1169766624914	0.0942896991326752	0.562989946706598	0.021758699005944	0.129251784030683	14.7636033567502	0.0213699523725836	475.727593029733
CCT7	0.0404708402608778	0.632175441922241	0.0167346099128025	0.0336525239453469	0.0342614673787432	0.11085016990722	0.0219988521889247	585.306854845427
TCF7L1	0.0233448179056006	220.078726257754	0.0169065416860955	0.0277268794698636	0.022805787218182	0.162158668217592	0.016374266769443	262.605377817826
RPIA	0.084385231442674	124.636294870248	0.00818581232866711	0.050635267930708	0.00906069588575647	0.0122374812801572	0.057961434106334	283.084374811493
MAL	32.5588269336429	485.375334120452	0.0420691419145665	0.00318050318274242	0.149087538193992	0.0319794330245189	69.0161893620068	0.70557417670162
SLC9A2	5.74550584742968	303.433178456239	0.0693389566790874	4.6767240947533	0.00815105314402359	0.0349047571451051	0.00992250465980022	59.2558549769975
MERTK	11.4162808212578	4.66877016556619	0.218263537328561	0.132220007405947	0.00372307387268743	0.0290669606741645	0.0186279406639434	441.609768147213
SLC20A1	0.0685402947045253	0.379129464202433	0.0230847416679447	0.0133759792965293	0.0471723559925675	0.208079132008881	0.016204157363527	530.572652893512
DDX18	0.213884499863466	1.08879019673522	0.0109396532891683	0.0109878406390441	0.0231426495784369	0.0319847370170178	0.0157279249216864	444.291915900727
INHBB	0.0270338581825682	293.332114878763	0.00900244463022568	0.0203215662494642	0.0274248720989867	0.0937611084601281	0.0257209058647855	196.708431531941
GYPC	29.9634592164391	400.330450290062	0.0143064922899925	0.0286359690415406	0.0114837281818474	0.0651940432373506	0.119923121930095	59.5075562054009
CCNT2	1.73485024071639	0.0793828551590564	0.178797627160083	0.0438716145120982	0.03146437870541	0.0596305311594898	0.0180770897666338	497.93475525414
GAD1	0.0177480070751822	357.360982358498	0.503719531752421	0.0103809450482399	0.0198643595712735	0.0308628923693885	0.010161468734539	4.53870864021526
ITGA6	0.0156126993626525	1.68270164524611	0.442582718106074	0.0120368754704381	0.106978829981569	54.2371846515332	0.0245436821452097	551.721645550485
HOXD9	0.0217354835815675	287.831135504544	0.0182140499993799	0.0233203242492779	0.0254472463656821	0.0795874080603843	0.0306149487351879	191.482465245964
HOXD4	0.0281447494244292	422.896171824558	0.0276320501675916	0.0110171632155873	0.0124767046491901	0.0464277659399647	0.0262703061006981	13.1684143467983
ITGAV	0.168551918689697	0.367580722442065	0.0729553658444159	0.0176497438188097	0.0249213438225032	35.0539510278602	0.013465828113662	522.889628454875
CASP8	10.0661059128841	3.56366484463814	0.0247333452142862	0.00767203236687304	0.0100862495019893	0.0176518409997166	0.0817363017937363	468.961740967152
FN1	0.247520425268443	173.133668217592	0.0105807344010571	0.0331599061566798	0.00605265498616699	47.4080339795419	0.0659593981796552	307.951323076454
IGFBP2	0.00988640639809591	58.1164682355733	0.00928827801972501	2.80273900873309	0.0932770205315995	0.957632409234198	0.403361034510369	529.224398979779
IL8RB	0.0417292744164598	342.394341785924	0.0200503652828308	0.00344557082978537	0.0232100178368448	0.0401191885152564	5.81164446915864	4.11539692635886
CTDSP1	0.177811281006765	5.00472676683637	0.0165031673464337	0.0146575833486154	0.0196298435938406	0.0288506238182373	0.0463359297688492	551.252781840965
DES	0.0299551621690106	424.360515462454	0.0143671634182252	0.0213759978219328	0.0350050689929646	0.162731609863131	4.93200005159089	44.5023467824076
INHA	0.0188255707204897	358.984118155766	0.00956607981443179	0.0144481746709321	0.00488551455772622	0.0179098810479193	0.01366788232045	0.108308119619376
PTMA	0.0246890108893132	236.981088716344	0.0159878666429099	0.0156633987029119	0.0169192911499899	0.0337479873791852	0.0349749270948588	196.069430924715
ADAM17	0.0288200928312541	0.119739924309309	0.0553108231441447	0.0242032454236917	0.276183514467499	3.57749118799229	0.0158510855498651	455.442648189485
ODC1	3.25591271831894	0.642461360847069	0.00748532234309311	11.952682905896	3.91346579455126	9.12910731676281	0.00896347030843308	576.683406872866
APOB	0.00907258716973771	302.206174158771	0.00651024784065087	0.00316422530523162	0.00403383716541517	0.0123463283885544	0.0102547671432636	0.0570606717161105
ADCY3	0.0262314789236788	3.03722836161975	0.0171068016942473	0.0386331452501428	0.0255269022320795	0.0454150260538462	0.0191472557554813	513.297878202612
POMC	0.0615993219114533	454.074003924985	0.0237914528153222	0.0244782859877304	0.0152417599881572	0.0628194819701308	0.0256689050849786	47.2835103869532
DNMT3A	0.0510388414630215	35.5313569795486	0.0170397180611317	0.0158827735844447	0.00800584468750232	0.0248514115297975	0.0343568638432559	435.955289469769
CEBPZ	0.0202037043117353	183.448341165455	0.0165352148402407	0.0132506238021367	0.0161308385505478	0.0463311908262463	0.0163647552840236	225.111941377371
CYP1B1	0.0595861932296593	190.83194894079	0.175532237249535	0.160680339681918	0.00617699913220437	0.408874905004535	0.00954965717288673	194.847440162281
SIX2	0.0277662587587221	258.898427168447	0.0271492005909359	0.0238631464652401	0.0149474326042969	0.0399616756959419	0.0435243294930922	270.138856208859
MTIF2	0.0313078166373907	1.83476787645223	0.0104320964323911	0.0197737750462239	0.012823864912062	0.0361455323879989	0.0191535093854144	406.261572597113
CCT4	0.0441179017211542	0.219307283179898	0.0183762418839472	0.0186743398973048	0.0388926331563052	0.203607171796888	0.0130116091605979	529.892409292633
GFPT1	0.0426287095033683	0.5159993337825	0.0144424227004584	0.0181623378333313	0.0521945478530491	0.111397753814682	0.0290417070923252	555.851937997639
TGFA	0.0167553848127616	68.2899415953581	0.0108771984049384	0.00813017916665924	1.55689037203322	6.24545567354941	0.055770115207425	374.295952648648
TACR1	0.26203678545477	338.634004344965	0.00499021822513797	0.00541512388931965	0.0060655148557386	0.00636515923646934	4.45708432632508	0.0781269219379789
CD8A	26.0194517984523	345.481680047067	1.0747174870153	0.0103841076764249	0.0177308624648219	0.119632588387531	0.022768439162653	106.982341246291
FABP1	0.0113912933666947	280.505366323968	0.00415281724160342	0.00361146936182201	0.0062610931143964	0.0116741202739249	0.00924094037718371	0.087686705143828
ADRA2B	0.0386737781576207	428.940257684863	0.0138221270852949	0.0239211970442719	0.0143606865317032	0.0300238961935781	0.0221557938283051	2.03442458644747
SCTR	0.0270364796547944	416.47012930195	0.0126291018694986	0.0072043424163036	0.0130646171931924	0.0297157574862928	0.0153485065390234	0.455181426021439
NR4A2	0.00987759106198322	0.464677195598613	0.992965749234008	0.304554920796295	0.0196181133035351	0.0587591545861977	0.056785907365272	449.815360465316
LRP2	0.0183214414293642	318.779994859385	0.0054311938783147	0.00693362208818278	0.0041530362302853	0.012882220912351	0.0107295442871155	0.0758835598481477
SP3	0.475594536774052	0.370442309114754	0.0309619727001148	0.0170856492329322	0.020423929291357	0.0301864824122223	0.0310172609990542	535.092078068908
ATF2	1.26164129639271	0.483650473245915	0.0348531306997319	0.0202097030547654	0.0190959024730683	0.0410756004185819	0.0281788321156827	610.160541561357
NFE2L2	0.0356361392125462	0.967806137819945	0.350669258209282	0.0699619301464967	0.0171731106697044	0.0172693162311946	0.339646023873979	625.857441323124
PRKRA	0.0172954787807115	0.9225317535754	0.0201338479185529	0.0173154492897306	0.0246823464787186	0.0514346499047963	0.0198327637809606	461.689002824241
NEUROD1	0.00844274360220392	277.275159367582	0.00232602696788188	0.00566349728221851	0.00531111225310952	0.0142684697334659	0.00632871807761421	0.0385356439125022
STAT1	2.32002240108928	0.325211530554782	3.56884132916129	0.0149679962363625	0.0397349361178458	3.31392240337758	0.00695625688774576	610.866127693477
HSPD1	0.0311461392568272	312.624622049122	0.0139070876556424	0.0168039061405681	0.0100105281167573	0.0394049056819882	0.0410399127523826	190.601392664609
IDH1	0.0350112274114392	2.5443864086176	0.0441907004113136	0.025812551344144	0.0143270115420652	0.0193616899317428	0.1024615098408	571.126322470062
IGFBP5	0.0736784314538203	8.9302549381667	0.00688564779018091	0.171981662080669	0.0120959297404176	0.272609236561239	24.7246355735114	537.151715997288
EPHA4	0.0187929892938486	154.464752245087	0.0149031234491773	0.847358708705649	0.0163082585516012	0.193255784552244	0.0669026293214476	318.928069013475
PAX3	0.0116562031561136	350.636847182089	0.00962707027490589	0.0219694211838682	0.00884653380770662	0.0243188640590991	0.0123229880471806	0.399296206511546
SCG2	0.0130660227962158	334.715552097025	0.0129286489968987	0.0307560428201195	0.0105483772017291	0.157358997750293	0.00701653501499498	0.674982343242527
IRS1	0.0674047811770889	255.826802504551	0.0127147081917508	0.0176661929042982	0.305553323353282	20.6282146201177	0.024137468361363	177.75477280262
ECEL1	0.0377416856367336	312.827652677476	0.0161578398526448	0.0173444526414161	0.0209957097508228	0.0350325221548868	0.0270907128941656	37.1122808091055
GBX2	0.020030634957857	376.829220167205	0.020051854304828	0.0108836024271854	0.0444397626315378	0.0448938419441324	0.046803020756024	59.061163315788
HES6	0.0380078586719545	317.118874524014	0.0116183781827882	0.0180802779724607	0.0370567025892664	0.0465005581471711	0.0303286621234911	72.3278775507891
PER2	0.0263883637172838	4.64568417411252	0.0194438027009505	0.0156839565740544	0.019410628841951	0.0302536790000895	0.141706989446642	479.555635632214
HDAC4	0.030101072218463	270.01235973032	0.0154747583142677	0.0155095832373616	0.0204661071974908	0.0396632519980112	0.0342502048178111	214.311462889921
VHL	14.4825067142929	0.197968029901704	0.0579044637016169	0.0253562011815136	0.0211915464802909	0.0311936815943897	0.0332852805405413	424.798081779505
PPARG	0.0610567748900669	238.568000046651	0.0169470878690105	0.147119993499619	0.00568325599246841	0.0306384901897316	11.3340690358406	105.746274118883
NR2C2	0.770430058902285	0.821980313274858	0.0235734694424348	0.0167413646071966	0.00923874717274521	0.023826924425882	0.0648255997009373	552.201905538508
RARB	13.7406465301236	261.513292404952	0.341873518853915	0.169305871716694	0.00385365230025225	0.0303582976038391	0.151937843516485	101.287251547469
TGFBR2	33.7429757560176	64.2154214319498	0.00708999316955968	0.0095655672592958	0.0284885665217594	4.6777065136571	1.95970667038857	464.890666955147
MLH1	12.8145642443274	0.698701254343576	0.0262426720390335	0.0115659651812223	0.00799056770368269	0.032841699251669	0.0266119129152945	417.94855530813
MYD88	2.10044374912286	5.57221696717749	0.0115512138575429	0.00880963859969304	0.0207964742324945	0.039744948994944	0.0691400852208034	617.773461723193
CTNNB1	0.133243969687573	0.609560112022508	0.0140439112948899	0.041773436660839	0.0205981218236674	0.10443544352417	0.0433405814589404	651.12288793185
VIPR1	0.0628650534071911	444.428693412618	0.0107009293526406	0.0202705064661163	0.0217781218237267	0.046265751118572	0.122033385016805	15.3804381907263
TDGF1	0.0460068549455151	180.114097324216	0.00983754594925346	0.00343120511213704	0.00778495373254969	0.0855723469443248	0.00899231405709178	9.54625389007635
DAG1	0.0241587248355131	1.46006639106202	0.024571087803883	0.0191960138260316	0.0158954824176141	0.046420361414714	0.0373012527702579	513.439131630686
GNAI2	23.5141421572194	3.17504945801527	0.0151161986931785	0.0249481865730681	0.0171629200008664	0.0908846356390857	0.0319909151719728	576.247657864945
ALAS1	0.0459245366484566	3.93712604452109	0.0180630633496115	0.0153636275961186	0.0161944107506635	0.02623642073875	0.066896596801708	478.333111551588
ADPRH	18.2800808950349	368.795718214899	0.0186125505545281	0.0119170512469762	0.0314037766599864	0.19289086524287	0.0110736944941583	12.720091376962
TRH	0.0243700398584279	413.170460097369	0.0163289157528692	0.0105918950468916	0.0076778072885676	0.0300561077762712	0.0184231899493881	0.962212026828611
TF	0.0691838450428681	391.956855442193	0.0453438434982261	0.00451293869389333	0.00743604843125445	0.0144235480595642	12.0591211177782	0.286618179207904
CLDN18	0.037128833916092	418.247090592999	0.0164287781177109	0.00902272281709845	0.0100145446021969	0.0188196839556309	0.021008802967406	0.41407315715621
TRPC1	0.0179008227153298	179.454940650911	0.00686493889105032	0.0126754780813095	0.0196827151472216	0.0673697827911126	0.0138907138817659	153.4681329183
AGTR1	0.016821915284795	355.802322762551	0.0112380043680532	0.0114999971918571	0.00907172950205524	0.0217280374305938	0.0129854905108238	1.23847716439939
MME	21.1552158983663	348.995690292365	0.0462971216001328	0.0139384948442895	0.0079170340083624	22.5095154360205	0.0264074270136635	3.37155690278315
IL12A	0.0158639806365594	371.887153998966	0.0150419644249511	0.00832598850838635	0.00590043806193141	0.0141869348714733	0.0194548552038731	0.463331560218362
SKIL	9.40865479690681	0.171626848896593	0.0445020144353064	0.0314388601298544	0.0522412958879895	13.748076605065	0.0111547678273267	435.484428222512
HES1	0.0165858270682969	2.06169930415828	0.133923772650761	0.0152918333559495	0.0189557534206074	0.105461936970921	0.161655209637768	543.888805964687
RAF1	0.642438893705588	0.46112059032893	0.0405233681379986	0.0173470631187208	0.011663062698171	0.0268356157353326	0.193582453330623	553.150652731649
THRB	0.0206456823728329	205.545638865401	0.0124883072684091	0.0307829405525685	0.00660737644659754	0.0526143738346301	0.070901518417765	206.297993109825
TOP2B	24.5010819928248	0.147406453706878	0.035487385576996	0.122547825324605	0.0211769691481512	0.0441189820188558	0.0893424762578645	429.369057315143
ACAA1	0.100413233009999	200.569754367803	0.00968786105376971	0.00934123787241717	0.0168890906811126	0.0187426830246162	0.308413118332063	263.563005789437
CCK	0.0436806924924105	444.842498602108	0.0143051504482106	0.0151690477669795	0.0158998833285259	0.0329796612592841	0.0238369254680074	1.24303504158134
LTF	33.5065181085543	420.214014508255	0.00521103761715634	0.0211885285798721	0.0264457459820078	0.0420879103386906	0.15001236458844	3.66639602551835
SMARCC1	3.17542871625955	0.251932636375983	0.0297722359860998	0.0513685436080753	0.00951254749015957	0.0228588562477369	0.0408588789734016	535.87662890139
CDC25A	0.0262776166308618	174.656719379261	0.0315645548540971	0.0154498267570796	0.00837893892432908	0.0295388557569082	0.0149645616384931	215.632410411938
COL7A1	0.0174142150445583	253.979088147008	0.0384384634689741	0.0174447082047553	0.12760026809522	5.97689568562778	0.0116461436302904	257.427684686127
GPX1	0.773298623543111	484.962433300255	0.0411272882726045	0.0102332847075391	0.00942743697249312	0.0191867935597999	0.305437601016546	8.72614549940224
RHOA	0.276447590412312	21.2360679899999	0.0133099325642397	0.0159702420458972	0.01623254048439	0.0279530459226661	0.288912146756978	654.770593652291
RASSF1	0.43726379143689	216.758325984635	0.0148637297881719	0.0107395171478968	0.0118751802870918	0.0233048842886709	0.0320067151862774	249.931992752658
CISH	0.236581210518926	434.721506743825	0.0366460466020505	0.00813611050828003	0.0118272114984206	0.0231922032279704	0.0325143753912505	14.5506536413708
FOXP1	28.4353430156472	0.959844269175721	0.0222805700103955	0.00881253426208343	0.0157197442692633	0.0841631862522214	0.28028839379212	503.597038902553
TOMM70A	0.0229701073905303	0.0971468950742548	0.197274629197082	0.0195022664482476	0.0494140395703445	0.115518882854249	0.0179084209924594	422.762413476358
CD47	22.1141202791639	1.89006045392734	0.0374243615734214	0.00779786172895501	0.235248489261135	0.370195387067334	0.0267540117050097	577.759505307803
ITGB5	0.0100786370250128	3.04923823708757	0.0127160262273309	0.023229766418691	0.109627944496168	23.0443132865621	0.306128764451181	518.700227241886
RBP1	0.0195404463974895	303.925410368474	1.13539057193642	0.0198898713996618	0.0167077279979123	34.0221955391145	0.0445522263521423	126.475613920509
PLOD2	0.0362855153801767	3.66469099849322	13.9723391371676	0.028552359985881	0.00924922250049028	48.1828969141286	0.0720493946407113	386.534705342118
SST	0.0317491374188803	365.930878178581	0.0127536153734613	0.00743456136778803	0.0164281633611233	0.0204894362784956	0.0113286754162262	0.59004271263005
BCL6	1.48212969605085	0.491433959936365	0.157127734438419	0.0504960044512024	0.0113680036169616	0.0272339769307393	0.0236435900801501	505.673441131972
CLDN1	0.041390944275407	29.2228510087936	4.11267958437776	0.016177141212979	0.013950846976008	0.257344919363539	0.0400490426285267	685.679331059842
TFRC	0.0541588669830228	0.136413864063959	7.74224228536694	1.09038464693083	0.0893011414471393	2.45801006609184	0.00644446735499159	554.252393195245
FGFR3	0.0135574337953837	15.0786448892597	0.148684966725937	0.0116132317475362	0.0227552330775726	0.0428835505933416	0.783071152825062	533.365187788242
ADD1	0.127830168288691	3.83428931864814	0.0108913590446064	0.0109955285632274	0.0175485362967648	0.0312973130583302	0.0997295323208728	531.291793467318
MSX1	0.0341683469964171	306.461978733688	0.0123883117478992	0.017777797282119	0.0370292425041383	0.0443851673818741	0.0542011946724378	174.712251015324
CPEB2	0.0325758760787619	5.80904296039327	0.00587124350971244	0.00782442317982655	1.39700663382763	0.0711313777107773	3.11108550839969	453.018480841127
SLC34A2	9.68550015298918	365.014877869576	0.0144583494629964	0.872223927195368	0.0116354111733847	0.219617671020027	0.0169404106497086	25.5355881266899
KLF3	0.0280109381298761	0.385994026145901	0.0946417961665027	0.0172518055688977	0.0646458610819661	0.0608366725078347	0.483119977114571	584.586383720641
PDGFRA	0.0871221601972783	13.6731744820568	0.00674279809211945	0.0174593388503424	0.00677798303768193	0.0306786876168621	0.307390529820181	463.229323804483
KIT	19.4182428193276	311.965297842141	0.0399710832852888	0.0592045888560908	0.00847456474421936	0.062412354580614	0.235774547679191	51.8098281614336
CCNG2	21.6965887915799	145.920375479175	0.0153608466300346	0.0083454043490597	0.0224072653153366	0.0265425898072557	0.841510955695111	319.703003364944
ATOH1	0.0449615537855367	365.279323226118	0.0256998152062813	0.0043061802380316	0.0740148083194442	0.0868697776727528	0.024260385975932	9.01867623886285
COX7A2	0.0196633537995777	0.137040839119022	0.0262728203730961	0.0100146243898564	0.0191481921999038	0.0191773417750422	0.0858650286691139	360.972471946338
NFKB1	2.46213470986248	0.19116749332005	0.0282059992927753	0.0106177055201779	0.0952228633599005	0.122726345588501	0.0107546241704908	525.244782621853
FGF2	0.137194288710957	130.913288635969	0.0100627447684954	0.0178232244238125	0.00795297721567434	0.0371431463351545	0.0523025243068575	228.409311335287
CCRN4L	0.0206696704041156	4.37139698448701	0.0101648874154165	0.0118706682851034	0.357266996782646	1.91190767214717	0.0159958602683177	459.961868083623
TLR2	4.96437182256338	4.13040070149329	0.0542593348978897	0.00634050775811217	0.00841782875542813	1.91135419747488	0.0130780620457643	416.679976398977
ING2	0.0128129396096747	21.9006725734107	0.0200412557150878	0.00932427288872899	0.0198083315490129	0.119539527356199	0.0141637470406256	371.931861170591
CRMP1	0.0188995918175379	256.457706216996	0.00995913798380666	0.210775368102699	0.0195290981583612	0.0711029549242922	0.0160113364317306	190.967677269559
TLR10	65.4566722397557	289.032942036586	0.00829492066849451	0.00372973204405057	0.0120948388277235	0.0106831732138966	0.0403590904852405	0.402727372405953
RFC1	7.56405143419888	0.172846803831336	0.0916021551609051	0.0124481364878254	0.0193811951460232	0.0349734973516647	0.0136307795348727	478.795650173949
UGDH	0.0275265600571713	0.211075449913549	0.0249014058576678	0.259114121945797	0.00843802092693845	23.6792251060427	0.18750121601811	477.485566813257
PPAT	0.0259029500593769	0.520820739125311	0.00777398267932261	0.0211679969241348	0.0248915880785954	0.031919118133861	0.00913297265387965	383.52110519589
PF4	0.00827650029122134	172.662960445096	0.00502346308535302	0.00902817435202229	0.0541276397906255	0.786881256536953	0.00762569814275315	13.7420356366384
CXCL5	0.0159478118510038	440.312431031401	0.0153803599979378	0.0111581641377471	0.0277989939534659	0.125717098440262	0.0259742375107397	1.93256246174106
CXCL3	0.0217435955623271	374.64391928852	0.0190278859288087	0.0176516811427605	0.02927611711496	0.262798589555181	0.00977098477208754	3.92595321907985
CXCL2	0.0122327399125503	245.481977234343	0.0212797713054889	0.0172251561999998	0.0423229622255474	0.317487332163926	0.0130441190551773	39.9155726575348
HPSE	0.0193161065305666	14.4945275813207	0.0118161415462939	0.0161612365760891	0.0184226040126223	0.0409107714947475	0.0480327767448298	399.1608550557
NKX6-1	0.0368588890974339	404.981544221906	0.0228876017417165	0.0120630780442687	0.0185812626571439	0.0495700526547689	0.022942001724226	6.59167156189492
ABCG2	0.0478417980817426	324.198354931446	0.0109154625903489	0.00638058324844225	0.00532954458521174	0.0108723405894682	0.023029207712668	0.320522749581561
SNCA	0.108664643352816	410.337452776861	0.00781208348111239	0.451098445030922	0.0189684560908595	0.0988622109359544	0.125559271005287	33.2856429009475
EIF4E	0.00971565762419356	60.2637803903786	0.00736664504484829	0.00280615480535412	0.0416273077971191	0.125610052780873	0.00686870728930359	195.553855545261
ADH5	0.0327677656781051	122.892509708281	0.0878929670119973	0.0129202458469342	0.00897393504968121	0.0414282245405209	0.0173290445407033	383.697132459487
LEF1	45.7662458374742	129.097201051616	0.00801120487911176	1.97389614743617	0.00682904490391428	0.0304214928254476	0.0401023021981433	323.252848427093
CASP6	0.0151384138920031	1.07533293937017	0.0120449762083154	0.0272076370215399	0.00785051141307681	0.0519467732326373	0.00876609599911087	328.513489904145
PITX2	0.0113918493423905	397.723774321925	0.0203046621847177	0.0369072718758829	0.0303867838703311	0.178680530397475	0.0586982385620096	28.8929935130072
NEUROG2	0.0328476290284172	359.285596166909	0.0142770845554857	0.00862868542490366	0.0095827095526037	0.0235872792803868	0.0295496321194331	1.05103159742957
CCNA2	0.139344233436668	0.51474975388627	0.0346178964824818	0.0113131810912788	0.00968614856716339	0.050047426367954	0.012133157094084	519.447086683114
CLGN	0.0206360089831259	140.531165033169	0.313843972413943	0.00663113275237073	0.0040181498097206	0.0114081491965292	0.018396995694684	83.9813325391014
UCP1	0.0167512489628577	315.886870032504	0.0111644481675683	0.00559302764535359	0.00344735892837396	0.0145810782188277	0.0140179768915026	0.11569450167808
PDGFC	0.305649049122783	332.205869225317	0.00874897853603029	0.015480502885479	0.0143769605171659	31.9348112700733	0.042206125587024	18.8495611152785
HAND2	0.042495914246798	275.064692633322	0.0114625188568351	0.0128547507508662	0.0175235299400991	0.0219930817574086	0.0629070952732792	179.634502900162
ACSL1	0.0394968902379422	0.208132863212953	0.0261329762337005	0.0128434676000135	0.181168994739427	0.0405665049633789	0.332352161276309	503.662830508839
CCT5	0.0555983896712777	0.23403579131541	0.0232594696491608	0.0382448786818096	0.656795822797289	11.5191718952269	0.0227285436000966	548.475786020283
SUB1	0.394552745242538	0.297556902538364	0.0174931799432482	0.00664785963119175	0.202823298535313	0.0979856239419239	0.00809669219299157	369.249948022732
SKP2	0.0480950560773267	0.539689842222275	0.0191818373274356	0.0340338799120408	0.0593973313605324	0.1212687152305	0.0147249642502044	575.003865510787
GHR	0.0145176784467604	242.625885841214	0.0273293121895631	1.7719864840282	0.0100137837233066	0.0585987800353576	0.0346121492250697	89.9255778834345
CCNB1	0.0261040163732491	0.402990592569145	0.414844364624406	0.0128827172836357	0.0157689245398972	0.134096018832575	0.00984422056212772	481.020265231793
HMGCR	0.0235739890406181	0.192710200277246	0.0153066421845305	0.0181390297528094	0.201004532408436	0.0491992410162581	0.455187295516877	489.015017219093
F2R	0.0458668453756731	10.2900050424629	0.00874955215774494	0.0506319772490615	0.00709572288357434	18.6731035377842	0.0258906615318277	415.009157319514
AGGF1	0.290084461848154	8.47906660662261	0.0120442899924395	0.0109903872678411	0.0103297102559791	0.0152661329879963	0.0472178245853612	429.531663658323
RASA1	9.87151446811691	0.232549183041396	0.0194802890547829	0.0105219355811953	0.0210168607895072	0.0297726689122292	0.0627144989736966	469.448970973651
APC	0.160877317384066	0.279115170024232	0.0159407940686209	0.0187616190971471	0.00838514990573575	0.0148313317602155	0.104362958991701	384.323973124592
TCF7	25.8059420102399	420.214287803337	0.0126855778229413	0.00994774204872602	0.0281023569417133	0.0883153605070075	0.0572678114467795	32.1640279919219
EGR1	0.057218623312644	1.08842105483024	0.0251032547293313	0.0182600248123983	0.0190175042966662	0.0336046634925803	20.5101052398618	625.297008058464
ADRB2	0.060954107028023	418.4575096577	0.0217322983675034	0.00537058261962263	0.0489638111952164	0.0867240583130899	0.18803508399279	52.6632793241542
ADRA1B	0.0878642887571228	428.721708011768	0.0205404607620369	0.0171851413801081	0.0186934343944905	0.0411688504551323	0.0163270340457047	31.7612326157749
PTTG1	0.0346496699170455	5.12962842168369	0.0712401683741619	0.0125498955063786	0.0121389531048948	0.0361072958726644	0.0199448864607757	580.823593280199
GABRG2	0.0112843364051243	285.275590092965	0.00626109648051181	0.00752850262387559	0.00643444954398851	0.0156559226829869	0.00743633192826348	0.0399227227872961
CCNG1	27.2787065291292	0.915070618255169	0.0344096913955144	0.011245583049411	0.0126116747035054	0.0220785443077479	0.166914479096458	518.670494058231
NPM1	0.0222173377596828	246.772339003692	0.00474833997197406	0.0157829235733996	0.0345565826759037	0.190605623755443	0.00545657669510818	4.61266899495519
FGFR4	0.0225360150732953	417.917946904991	0.0130229100218782	0.0111348751925009	0.0157833447800065	0.0388974600321363	0.0279935750102092	1.98400330791115
SLC9A3	0.0352568710342685	375.293912299749	0.0157997555377846	0.0203294362447234	0.0181444870809459	0.0626395654228959	0.0512391617458261	32.5257906812833
TERT	0.052636811280038	447.565102369607	0.0173377469893727	0.0131574090894634	0.0226117625319531	0.0468833638830195	0.0264345313914098	9.21310560134397
SLC6A3	0.0285232112357588	430.817954497039	0.0111989070436117	0.00868265228152605	0.0111621879997502	0.0217120971917579	0.0236101380894391	0.500708711655055
DAP	0.052336587397524	1.18746471390183	0.0185846408245693	0.0210757382304061	0.0504564062399443	0.14570274563685	0.0152920577120713	561.289348796731
HMGCS1	0.013715880984271	1.41793232967901	0.0174671544599136	0.0137350860448487	9.06991271303713	0.0676129448214795	10.1920789574534	500.419777606228
IL6ST	30.896202224635	0.546396191213562	0.025590189301892	0.00856956982430005	0.0285377837706101	0.145963355547896	0.233996329609235	519.591315806391
FOXD1	0.0188223943665716	165.697085497428	0.0223173479446838	0.0112100701556245	0.0542238789568981	0.0945474120540445	0.0531842850735626	245.332417181127
MEF2C	65.381102895987	267.119903927018	0.0143594473012811	0.0676226433790508	0.0153837056692445	0.0938099439486618	1.07771832740439	191.224026010584
PCSK1	0.0111862629450839	302.48119996904	0.00898008751585666	0.0115989357179065	0.0238234917400279	0.253553155322175	0.00587879357238977	0.271992606343181
LOX	0.0149663039986066	67.664971200877	0.0651027819140499	0.018589329765	0.00765915684752294	48.6809884983235	0.0195755761032986	322.289513629911
IRF1	7.0071119840148	0.98789907497895	0.309999051803342	0.0105147174943249	0.00835007964819033	0.0299784904204454	0.0133181266713788	464.781183378465
PPP2CA	0.22114022808509	0.487241596939589	0.0186243628871485	0.0119496274052652	0.028675621867727	0.0382912996291234	0.0937750366129916	596.358395431421
HBEGF	0.0158954755018619	152.318944605458	0.0126721648963303	0.0175080613509874	1.48262565378364	1.47418157227949	0.191609010709737	376.312769256234
TAF7	1.65521814497434	0.341344342571545	0.0142558631000692	0.010664200050222	0.0157320019792367	0.0199026606721656	0.0186532898456742	398.445319504262
HTR4	0.0163388782000363	351.022647743225	0.0111799227787084	0.00548341534868267	0.00424417963895246	0.00927398292476245	0.0105831153554437	0.112920519092772
CSNK1A1	0.0275963278194355	0.167383531004764	0.0351523486628091	0.01155673186474	0.264207358209893	0.568012442832875	0.0690138500772832	561.502437135239
PDGFRB	0.0477172857252117	8.57084586574387	0.00546951722488093	0.0569619469626937	0.0132227178579244	0.686288969252902	0.0229673125825702	503.99654064839
CD74	51.4135872616053	51.4818450450377	0.144407537148032	0.0246036914857192	0.00699869898749955	0.0554080115160822	0.0497065830904681	616.821552259263
SPARC	0.0458537567767826	4.27726758863508	0.0193483694028949	0.0606081872950283	0.0108838256021291	19.9250985140604	0.0349111489510105	674.890573631531
HAND1	0.0151096183344846	401.953879851185	0.0148734014527907	0.00514581869033672	0.013847396236798	0.0444626519475688	0.0151970158883427	0.330041265565712
DUSP1	0.104157983897913	0.686373986092714	0.00833833959151911	0.0191009270639363	0.0537992558342613	0.122054880498993	7.9533124622494	695.760356165292
NKX2-5	0.03375756599167	431.598625492928	0.0126291426636221	0.0357608404409884	0.0189280224271797	0.06340454605756	0.0271156699317458	23.5668078504295
DRD1	0.0159551203316285	352.345149427108	0.0102527088493405	0.00717211041452574	0.00997421511644592	0.0291107951200679	0.0217416087803177	0.246449367548438
GRM6	0.0255598003286974	393.648467354291	0.0113346680841929	0.0101454102380504	0.0113060660549794	0.027538642889285	0.0232231980970111	0.702167478253951
IRF4	43.8461431866901	333.756499741365	0.0220512829315325	0.419536932762036	0.0183585235162709	0.0756261153455461	0.0214086366560838	112.815163536638
FOXC1	0.0347049293950561	209.498159402921	0.0150798219324793	0.0119434122379879	0.0251634863855374	0.0541361141849798	0.047303602473701	299.460310868813
NQO2	0.0225909986431544	0.306219728582204	0.026479488614084	0.0165414171139287	0.0247693473642663	0.0645853445840831	0.0679804799997315	483.246619931596
EDN1	0.0154384928065437	173.393614036816	0.0115461979169858	0.0130501700714603	0.129780592638016	0.19490792039633	0.0931882792066227	277.503456401199
ID4	0.0253926281256304	140.965530663745	0.0128893675766604	0.0139898644682314	0.0106356442587382	0.0257980087250447	3.95802768154937	278.478284357039
E2F3	0.0212340663183409	25.0073202328241	0.0244805517152929	0.0233574421709927	0.0148765689728242	0.0732726166462459	0.00638673707351637	380.87321905773
MOG	0.0156406423679949	347.988139494546	0.00864976722351861	0.00339434257812	0.00472195960172918	0.011873033496654	0.0121896363505168	0.0501393507686666
C6orf134	0.0291428097388831	180.868244016464	0.0175691143125812	0.0132611417466115	0.0169610457700632	0.0349708561774625	0.0155551633768086	257.159167648796
LTA	22.2572919648327	409.625501247808	0.00993650572794612	0.00616218153955737	0.00944369174877018	0.02357700150369	0.0140174413224056	0.279803277350563
TNF	10.2393236342804	399.51665614041	0.0156146456041203	0.00642265142297615	0.0468436088937926	0.0391615637984679	0.0158773349886144	2.21589232636811
HSPA1A	0.0455323158408216	0.584252650421142	0.0669501492362569	0.0302008364663747	0.0189659000247902	0.0285679687200953	0.350239226275694	641.593004161446
CYP21A2	0.0224372056341314	396.210345749617	0.00915014292408554	0.00903882697830845	0.0103497378731084	0.0211778995068168	0.0111875512842237	0.229210427407995
PSMB9	27.8936388152783	6.2899608764956	2.02294298418625	0.00770353831690869	0.0122498743993418	0.0892068819221524	0.013541456294997	554.157340892255
HSD17B8	0.0236590407288739	213.465204943018	0.016258311214586	0.0120623282754409	0.0161448174564744	0.0379040265063332	0.0655723247385589	233.063094746487
CDKN1A	0.0114120420334936	5.16493062541604	0.0480040851076167	0.0176603916767641	0.10894220150569	1.61527180756237	0.0195620200290958	532.308611434995
PIM1	0.0479418115093741	52.5057062676162	0.0134646969314493	0.00520687741493009	0.0263488697058057	0.0741959715819752	9.20651849775791	531.783276168814
SRF	0.0953818509939305	2.99404414608506	0.0106725196702738	0.0214256303115717	0.0136254197088659	0.0382862451998087	0.0301241622535297	574.979069339192
PNRC1	4.75553937421978	48.1848605349914	0.0145140743104003	0.010887463444032	0.0161588102835199	0.0203105330829611	0.0581760662894588	567.951552762312
POU3F2	0.0269485057510548	381.274390816532	0.0147281131876768	0.0139747315871683	0.0258196350582517	0.0482947072548372	0.0273060513156909	59.0489139481672
PRDM1	0.0661449919568737	16.4727689263885	0.0135520079315406	0.00518376005779376	0.0601956389608221	0.0409545338474896	2.62868060147583	526.880374108551
MARCKS	0.04059707231894	5.71917413963879	0.0165885548052773	0.0186333094415873	0.0237224853783939	0.0561601626172063	0.0242773780712195	564.168037826294
HSF2	0.057949782772672	16.8234774302195	0.00873065887258573	0.0162056090880665	0.00867209061594899	0.028730626691973	0.0174829646834046	342.012008728329
HEY2	0.02161621543638	354.210425619034	0.0332497226074486	0.173926513505773	0.0141588525772113	0.0568448289485139	0.022785859499973	28.7322609900334
MYB	21.453974586217	32.1668171987664	1.69133860936375	4.27100281386904	0.00442919027912373	0.00820306968507719	0.183910088736457	333.716692034494
TNFAIP3	18.4836187581661	0.754222498346631	0.0385566790027108	0.013070821429899	0.319844070791466	10.8580549190078	0.0144381418825212	537.062259826689
ULBP1	0.0101629366512941	352.807521383115	0.0136620003580006	17.5962899582736	0.0143494432761614	17.0149751270203	0.00449174539127722	0.214379145416807
ESR1	0.168906877261523	374.902689868727	0.0428689701139543	0.00815090936028747	0.0101327029050369	0.0375094365396152	0.019129563890953	12.7740649056988
ACAT2	0.0193211732263413	14.8764714882226	0.0191853466772727	0.00358314718064273	0.0174862945596506	0.0195914945038701	0.0299586862465319	390.234013223543
IGF2R	0.014268666061264	1.0332644818694	0.0208531531471018	0.0226711664151836	0.0650008066308612	1.86583172305911	0.0201179071964951	546.745474205671
TBP	0.0662977132960436	1.21504760028732	0.0139571154626734	0.0137696377519189	0.0155962786351081	0.0492200163359625	0.0244902636702683	526.618187915123
SERPINB9	46.7090310302587	36.1086567070121	0.0115271085499595	0.00998693366809341	0.0182923811445601	0.180587260528214	0.0354402597110928	413.446307667423
TFAP2A	0.0100499710960064	3.74219187037219	0.037645491736983	0.0169583457738142	1.01621433635591	16.9436303101241	0.0916361846946742	563.486137733631
ATXN1	0.0547079033127209	4.13878088464924	0.0160555018958979	0.0195674925697774	0.0237914801387651	0.103410592453853	0.0196129045363498	485.720642522813
DEK	0.477186825687026	0.165734872484035	2.21777343105844	0.0354969247254599	0.0245620355231248	0.0359083900621234	0.0158566742050539	511.84431515934
HIST1H1T	0.0101954300080569	316.28633928652	0.014366138311218	0.126710640927599	0.0161129854927856	0.299178521318417	0.00807534300860342	1.62474733875161
HIST1H2AM	0.0733730613933398	24.5024271201921	0.102759667028009	0.00656599639144175	0.00397485412332036	0.0213890046289338	0.00628759666345266	293.541186083217
GABBR1	0.0553192375893846	3.4950992493629	0.0121297405187216	0.0253846195299167	0.0108449323133535	0.0447992495813237	0.0300238223489357	524.205842623427
FLOT1	0.0473091320191518	1.20590845977048	0.0261000697836129	0.0169297303006013	0.0169950250554348	0.0670717926631441	0.0220443784878076	513.117750000455
HLA-B	0.756022576356444	4.35456792975589	0.0522297054596625	0.0170715764217305	0.0207136898469493	0.0378453715113116	0.0278434435634996	829.71944154475
BAT1	0.0807900005329696	40.2259294044723	0.0256988355356435	0.00961038717838392	0.0119351656197544	0.0255333731232972	0.0270324617613652	478.615136860194
COL11A2	0.033972045091899	440.538238498985	0.0149830767266425	0.00809292185608352	0.0133297653725043	0.0297800152651043	0.0206035578588469	1.28272519676938
TAPBP	1.86116564633121	1.31549360836139	0.053742117616477	0.0105023671728455	0.0150397882153248	0.058371482926793	0.0215386279428684	662.09123970031
KCNK5	0.0716077749513327	416.397535459668	0.0345684550340587	0.00851520698742204	0.00767837534398672	0.0213485824789137	0.0412816321737021	2.32804427235017
PLA2G7	54.5888662661963	313.21307572595	5.86969432558025	0.84890711589843	0.00825803562864493	43.7223420420003	0.00936636473971186	10.4633971821281
PKHD1	0.0249319280644192	324.279846286107	0.00631687687635244	0.00601703588941076	0.00508303637800758	0.0122771788384265	0.0111788913435077	0.0627465766556797
ELOVL5	12.1036464033761	0.415925504457064	0.0297755508362562	0.046674977238081	0.0251005310912317	0.219165662628397	0.0148034950484575	639.416233472788
EPHA7	0.0123200481778684	299.089173978155	0.0203255160183653	7.08543186300676	0.0046491216380182	0.0260272232245146	0.0120449333226264	0.100257336671739
OSTM1	0.0817752063441729	1.24561198837633	0.0112370179552806	0.00958596646107043	0.0590818394606763	0.190085151346709	0.0131481181754614	468.550367462447
SESN1	0.955301688204376	8.64722622836796	0.01423796836318	0.00926803817140833	0.00602993522769086	0.012171869652139	0.712144483321381	360.901812834799
CTGF	0.081122724129283	3.89576815730287	0.014641486593632	0.0449558732025789	0.00773892212897874	44.3344019811869	16.4663507525642	501.673411548079
MAP3K5	0.418169268045621	0.213876529954078	0.0538815119566771	0.0273247984177241	0.0133508292721383	0.0511191518726777	0.029762248923027	466.180201563724
IFNGR1	12.1127229796366	0.168338422868329	0.0671493557093322	0.0114133334759241	0.0875390370091606	6.4299098371078	0.0172357994562831	478.200002866131
PERP	0.0123040393516152	6.9123294723928	0.0241443279992447	0.0254306203919721	0.354911842020283	0.422852710727582	0.170261110604911	750.06834766029
PLAGL1	0.239132521197075	17.7979257259966	0.0106568068471578	0.00854492951266944	0.0208030934289971	0.0218218696745793	11.4994496654066	444.338623556801
SOD2	0.0590412498539405	1.64940087859834	0.0491581879450977	0.0100796767638544	0.0526377047883975	5.3535453856827	0.0106007063802448	540.085232680133
TCP1	0.0568538742257778	1.86301313859988	0.0137320771295862	0.0173180342077347	0.0238543944609981	0.0620552999644548	0.0273011582056946	671.690747393849
T	0.0290089456323008	451.518478852091	0.0218004878052964	0.0108276924565935	0.0156013315487798	0.0373618147728148	0.0233673926204076	6.73515886766918
SP4	25.7881277488064	4.48515677111265	0.0499047705069266	0.0188656328126893	0.00979001481721637	0.0182727343910778	0.016829190685476	464.446497850539
NPY	0.0334504807345468	432.769202516244	0.0239814541230764	0.0177184699327865	0.0140996767787867	0.0784892363236613	0.0166396765753488	4.98164488916902
ADCYAP1R1	0.0468740913956946	428.820831779295	0.00868567423179493	0.0122198977988072	0.00478315302138968	0.0133702411463082	0.0780983639870359	0.298456771182499
EGFR	0.00883849525639905	2.16608313463073	0.0289381255078993	0.0160864147594176	0.160631552027806	20.6664968026081	0.126531827276177	557.946142486356
ELN	0.0494062970951918	357.925258100954	0.0234685864351484	0.0160656487201306	0.0132819811412508	0.0316925255229011	0.0455834737296167	143.874487042837
HSPB1	0.032737975406687	9.51428223014272	0.0280143106330264	0.0117718987908602	0.0499431840999841	0.0726253657584646	0.107835880749741	815.231009890369
ZP3	0.0197682421913988	433.291029616711	0.0675589465964185	0.0228548279865247	0.0247730449567868	0.219887384127169	0.00960628140976513	7.60373418521134
TAC1	0.0111390494378048	267.215857453202	0.0101550137913873	0.00714686791520927	0.00946848845967855	0.0196614993349582	0.00864651222394287	0.225342278162248
EPO	0.0518905456505566	443.373739792526	0.0153044214823802	0.0206503697678454	0.0221617952821686	0.0539384157386443	0.0284133519493923	5.47139798284442
SERPINE1	0.0217601170820286	272.82552814105	0.0659520795943398	0.0129496633058638	0.179543364600202	85.7745457405892	0.0230830829719938	181.992209836032
PRKAR2B	30.9069993395609	166.939074474897	0.0207492805471306	0.271686810215398	0.0061726565213754	0.0231145724728012	0.0254948466111162	174.872790944892
CAV1	0.0686810144306675	215.220074352202	0.00614135670466459	0.0239151246411764	1.429194999729	53.7984328391539	1.2583334137088	367.029120952832
PTPRZ1	0.0109742997394651	353.721461092399	13.5685553342287	11.8330200199514	19.1547928123667	32.9719257217536	1.3403610614045	9.1156964585721
SND1	0.134300237851892	1.01105261577101	0.0108078781430743	0.0180267540409971	0.0331949395997869	0.0903929492274591	0.0314783040000375	560.501415396498
LEP	0.0151261311830128	344.560477236537	0.0116575169414903	0.00710501957406981	0.0131125992782105	0.0353852804249387	0.0119233242298121	1.8543435881685
CASP2	0.844092902029134	1.96755523597827	0.0267502028770733	0.0193225148971631	0.0102507799512185	0.020485526808014	0.0276523542342523	565.936287920795
NOS3	0.0430172607678014	358.246602518931	0.0111192015937992	0.0210153208108028	0.0188592887381851	0.0546493636501745	0.029633816742958	94.583402726852
INSIG1	0.111333387164619	5.01166637171266	0.0135729167273826	0.0138626114503573	0.0353900100601986	0.0163502141026202	0.0162854662346731	449.44492867586
EN2	0.0347554632964103	368.193314173409	0.0243203447907109	0.0227301062215917	0.0328061533201395	0.0460591107267051	0.0213557256911081	73.1873730332785
ACTB	0.100259425740361	282.024359280365	0.128932484503697	0.0625932056201391	0.00881945532380086	0.0509180314449931	0.0717749917891578	544.052216209002
EIF2AK1	0.195913806099829	0.225602301484116	0.0247415839041011	0.0297889802192562	0.0326384752922688	0.0672092369951097	0.0153540271151295	572.606344721466
TWIST1	0.0207338280135981	266.728028680713	0.0134568138444686	0.020159045773306	0.0382455884179187	0.245996390435488	0.0446082387605212	204.584034883265
CYCS	0.0394932330484982	290.468879981005	0.0254582594850674	0.0124791936810734	0.0148332163957146	0.0246974510279382	0.034840761135397	181.122030113508
HOXA1	0.0142135066000229	248.501653115328	0.0222409566503179	0.00982174602815975	0.0542227631396493	0.214163241112602	0.0111523400586782	137.850386949702
HOXA5	0.0154204699829778	338.775120210841	0.0407091028864512	0.014830254134815	0.0434786877378992	0.569589575563146	0.01494046109556	63.1287786734567
HOXA11	0.00874397357982229	316.943300971596	0.00979379033455447	0.00719212432194712	0.00731516094741288	0.0148234679765382	0.014177887228706	0.194767391469699
SFRP4	0.430379567945788	342.85079736798	0.17703025497448	9.64710740460504	0.0101887591473749	16.8985527805721	0.0156785626750461	2.01770505762497
GLI3	0.0165751848406438	20.8276484148011	0.0216391805630449	0.00995553551617	0.104869531792111	21.5906900634357	0.016147792307877	386.884458897031
PGAM2	0.0349783580018503	414.813469946536	0.0163677085823685	0.0160075955782048	0.0160475942252026	0.0303825222385117	0.0826624361412059	8.45963824176488
CAMK2B	0.0414739955085394	397.883913401045	0.00968753860906066	0.0094728419715409	0.0117916952411175	0.0245853807046583	0.0519986458721881	2.24489470056911
IGFBP3	0.0266933244148406	3.73047078719497	0.0182481481859877	0.0219063504329861	0.112778897433597	10.7450147767097	0.0124733707973256	545.625435825778
GRB10	0.0126032444416407	53.7098491938618	0.0251299617335875	0.0456393600470856	0.0108282228426228	0.172123263772337	0.0139003792589244	420.895723123417
CYP51A1	0.0104943106534226	44.6097879595423	0.00865685038899134	0.00571758014836174	0.959467395683905	0.168990236043457	0.0905989188254918	369.22196149855
CDK6	0.195768133494721	10.1659975384531	0.0036811212014223	0.0158249307211761	1.83583907290747	21.6377789128033	0.0725275920495662	464.886362553292
CALCR	0.0115591378984327	309.04994165298	0.0124580607233999	0.00630280822758277	0.00574222815088969	0.0191796087936782	0.0109189017482687	0.110499506557755
TFPI2	0.035552222393625	293.718478767766	0.0100234153237164	0.00562319823339758	0.0412480169280605	14.3128452514608	0.0122375624667146	0.773610402685919
DLX5	0.00968751982809245	208.577937211762	0.00869439648014779	1.56471067553273	0.159636946557239	0.979283216302467	0.00537199833750283	181.035253720789
ACHE	0.476802277871837	356.753622062608	0.0127695221208412	0.0142895648665668	0.0126309567147297	0.0203830103244678	0.0347360615522697	20.7860202754174
AKR1B1	0.246082799894371	2.60843817306989	0.00885725637636572	0.0450490237531839	0.0152814496008317	0.0606319596059421	0.00970190158220273	499.082741913265
EZH2	3.35798708700646	0.298126758178302	0.437819832794499	0.126201487643313	0.0133927801458331	0.0158596625932969	0.0267510549690866	488.680803935548
CDK5	0.0277841967080093	0.70858387990775	0.0138528888962949	0.0608783654145803	0.0262845098570309	0.0676235987529175	0.0144637638794209	452.27102693778
MYOM2	0.0244734139615502	372.710519700181	0.0128336986192607	0.00799190248532946	0.00861726848823704	0.02224872747782	0.05610426360217	0.410348491746852
MSRA	0.280077194357365	197.810046383555	0.0157663838420271	0.00964340158175881	0.00970095576330376	0.0232557979525952	0.154281342626191	245.862346852508
GATA4	0.0311898974054374	415.89461373129	0.0147687703191947	0.0115846502303817	0.021426910107112	0.0456696083671738	0.0215900251002264	3.91972325802428
FDFT1	0.246489620187947	1.33877505578056	0.039032667248995	0.0194182397451863	0.0199397645358127	0.023802735330544	0.0666254995813167	628.686515393959
LPL	0.0938772033756634	359.745621169621	0.00878615326233806	0.0863067171835178	0.0145646139774534	0.0991961485637907	0.00888605422024165	13.8155329021597
TNFRSF10C	0.0773981002777403	340.416090203071	0.00913210563848142	0.0112548604115836	0.0136343311704018	0.057641414781165	0.0137961338969369	0.701121718949292
WRN	0.111904200707884	0.208943295571476	0.0258293352063529	0.270718908898272	0.0229799693495106	0.0428905614207459	0.0176195688382671	430.293105397615
IKBKB	1.42992210013252	2.72206751432968	0.0170734935554731	0.0177589633196153	0.00928931447564177	0.0139317906827238	0.0594550969430101	508.402093903884
LYN	44.2347273542553	4.29142930513351	0.818385548220926	0.0207946224081344	0.0147320543604724	0.097131319988215	0.00934533527229776	506.72641653131
E2F5	36.3079762248985	98.3986818733284	0.0112333993607901	0.129338335094283	0.00935115989831603	0.0232409741629136	0.0130564700279544	254.717286643433
NOV	0.0211703775538293	243.018847979465	0.0224381061722385	0.0106001387663127	0.0109720992895005	0.0358315736422772	0.0305577835327929	222.165799871103
LY6E	0.0190084795097232	6.43628806670762	0.459123576185752	0.0105030925039252	0.0265454846338692	4.59431157167396	0.0122567111648439	573.781130190077
CYC1	0.0291990892489819	0.774769757866737	0.0127062176050589	0.0292927376898748	0.023893244504112	0.0526303442439618	0.0419519351758458	561.357248682542
TNFRSF10B	0.0112097717341938	0.458058501283759	0.0821421248027453	0.0284012917275681	0.187150296153146	1.14443009383132	0.00894359441981593	479.742314208906
PBK	0.0194045304528249	0.283875115527572	0.239765608377037	1.24844984040882	0.0066569724252452	0.0220042776569809	0.00652362749666589	334.334521662367
DUSP4	0.035422301410143	172.828302354558	0.0110511512431628	0.0104902309794835	0.0243205376730237	0.112551830769256	0.0171940957352707	235.597782008023
PLAT	0.0164012039216466	140.953075862809	9.7263912441599	0.11095267883232	0.0659825217084222	29.3722007122708	0.0529139531979065	348.88956960558
CEBPD	0.0196180721692283	1.49667417479817	0.053779715391307	0.0280372192173904	0.0270939026755183	0.171504089416118	0.0194428597089385	604.198816959213
SNAI2	0.0156043248591319	16.8995244449671	0.0169513531360266	0.0169040035802149	0.0271163698136339	58.4001963226034	0.175655820262645	609.136930088047
OPRK1	0.0159230330380298	358.540181155871	0.0124393615968354	0.0111030506930603	0.0111958323139201	0.0763233932910713	0.0132841407203495	0.60924500800145
MOS	0.0221807307379505	292.861806404228	0.0129979584289138	0.00875622983810689	0.020013690475237	0.0219723359226201	0.0309780031839841	6.85132658558252
PENK	0.0394860681766593	397.888292520073	0.0148041627276908	0.00740777691948413	0.023226109096665	0.0292421456929547	0.0223770708922414	1.2788308824876
ASPH	0.0132590442495394	0.322368744292637	0.0183276261152293	0.0145512323815038	0.0480315038765633	2.43484168800753	0.0556495849157021	519.165478069592
GGH	0.00896567921991917	0.242901190839765	0.0454527334033175	0.0306548728729565	0.0800069177418242	16.7566306104185	0.0226168840429151	361.536350349023
CYP7B1	1.17769652279272	1.6935940763371	0.113649866380667	0.00983748170000308	0.00662461838229977	0.0203397471552698	3.65388404298319	442.723234201271
CRH	0.00710745550890464	289.824674031053	0.00752779502162337	0.0033323450098483	0.00922461487830974	0.0321319884850891	0.00858291459272856	0.0668413414589269
COPS5	0.0224398897711968	0.38212725107329	0.0116302545044657	0.0143546811496576	0.0411178076397525	0.0665439787836926	0.0166174195635487	378.867177741869
IL7	19.3254943035296	261.626567369212	0.722878801466637	0.00868436662426387	0.0115318034028109	0.0492455728667127	0.0170132097022093	91.0655826542824
CALB1	0.562138029310622	319.921376526944	0.0045272457435214	19.2721662162524	37.7311759023718	0.0646584887393379	0.00642313433379529	0.168146813373292
TP53INP1	29.1437482569164	0.841815772334319	0.0188388171360143	0.0956592657674645	0.0308356409016035	0.194961445667634	0.0179489602333294	507.396401661931
STK3	0.0217676100953875	0.0775097309157882	0.0894023954511604	0.276649602928037	0.0297589035101851	38.1825626467882	0.0222175257907783	393.040745061803
COX6C	0.0216285192988945	0.171928178764883	0.0318715689101022	0.311892775753686	0.061000786401729	0.0841020692640278	0.044837696495824	527.357546499513
ABRA	0.0287055433733504	348.94312972677	0.0106851113685151	0.008713988168041	0.00688664786328953	0.0171495298335246	0.0300612005197284	0.298890305885945
ANGPT1	0.0153786174397493	259.779124625538	0.015503814012934	0.0212857196122756	0.0153442448081888	0.0312170887721803	0.0152932957399295	8.91923536578217
TRPS1	0.0128568389530633	0.492613690841482	0.01316129428024	0.0763397286127426	0.019118127633176	0.193042588219622	1.1861596948774	524.227565907162
TNFRSF11B	0.0832903827632823	195.36783826234	0.0074423973313079	0.20490383824523	0.00971291505719889	0.0480460647127605	0.00913123323545572	132.871627894519
ZHX1	0.0369573847519089	3.91649286067377	0.011718820756048	0.0128292663667782	0.0195437415645151	0.0266594245592548	0.040251534663806	471.746247545164
FBXO32	0.0295249464217064	0.363128186193772	0.448173888420493	0.0228095138739974	0.00720307730238036	1.46327527922923	0.0741212605078537	453.180443430045
NDRG1	0.0191378765836517	5.19895233861755	0.0260571435508829	0.0143237143502081	0.221381741221164	33.4903957991714	0.0652258240358105	712.089517200537
PTK2	0.0611784457509459	0.170015771233241	0.236551232828661	0.0515056654178807	0.0550681889181358	16.7826203300268	0.0146015266914926	483.810790698386
DMRT1	0.0254660809603279	359.172101559671	0.0135750684881226	0.00764100351641114	0.00812662049683864	0.0185533208821714	0.0219062776135925	0.473855543584622
MTAP	0.327041554125575	67.3899743032134	0.038223340849597	0.00526809624826984	0.0103488225639925	0.0174582184085808	0.0675155580028242	347.243844125915
GALT	3.02975610312922	18.7592876204641	0.0119569481929914	0.0116579871510928	0.00814845002247108	0.015402258631894	0.0577033768303804	414.210523431384
NTRK2	0.0355747040697732	238.225980390301	2.59735906276654	17.2863252001622	0.0107101171047396	0.0181385678080254	0.0286009488152464	207.29284950836
GSN	0.0540113181003594	1.20471418088685	0.010110496121825	0.152795268017305	0.0111353685285209	0.0296916942601637	3.0900613611367	577.925100467273
FPGS	0.0541373018845679	8.38269505688557	0.0156530880613172	0.0118490636314864	0.0228320322041312	0.0521406852701865	0.0220386227704828	502.385626529223
DNM1	0.0204834149419992	15.064902345766	0.0208109736389821	0.0242374341400245	0.00900824147996744	0.0437486317743681	0.0304225558226715	437.612079829365
ABL1	0.0378333548715883	1.75355706886592	0.0141259163872029	0.0186957131192401	0.0404952095014261	0.15615314499229	0.0239360372734143	508.610700605275
GFI1B	0.0286830950049043	447.447949092378	0.0110606333717169	0.0125413765098294	0.0201017836167589	0.0281226022161566	0.0230527056262337	0.873534717676142
DBH	0.0257500808004249	411.823268793167	0.00940668567776985	0.0134141089444327	0.0267669029453907	0.0512285022435272	0.0233357839295168	1.51047852104305
GRIN1	0.0150399643323337	259.769703259165	0.00624476827651384	0.0198073159220386	0.0527111456924795	0.105758995675378	0.0282688066001025	94.1277156120855
IFNB1	0.016468961915267	235.843588859201	0.0056047222165913	0.00384585115002823	0.00339552247454165	0.00897614517901841	0.00653414299613169	0.0642242671027213
CDKN2A	0.0318614025781015	55.627405600245	4.54177734303886	0.0119260014548978	0.00916706084366937	0.0343217846403424	0.0171244137422134	390.210390084087
CDKN2B	0.0422208554483879	13.9604272079655	0.022494438525299	0.00747308625822071	0.0264080544118246	0.0257125751911238	1.23833549124807	482.695877101702
B4GALT1	0.0217041397440021	270.690315141052	0.0163161321358654	0.005171554514635	0.0217253037329253	0.0662367019038076	0.00779442474925914	30.6953488503435
CNTFR	0.0386258303044077	419.990560041755	0.0123898805598755	0.0135993409248682	0.0142163979434575	0.0271554999293777	0.182295729297417	4.71995195845364
YBX1	0.0162428020503231	192.057284724239	0.00407975752380333	0.013567244356097	0.258993911724285	0.130052967699594	0.011644075297099	63.362322046821
ALDH1A1	20.8660545700773	368.582957537405	0.680678942043129	19.6961306422664	0.00597005606308375	0.132239662548183	26.0254706185128	13.8624587370617
NFIL3	0.0118112627807417	0.240053054959447	0.0207081775253103	0.0231477239498617	0.0920333416646931	18.9069223330574	0.0272912833316487	341.390174242223
ROR2	0.0352249026514284	226.828651315757	0.0103832968992864	0.466916267700814	0.019661721991339	0.471760804060652	0.012958325094825	202.035588149662
FANCC	0.0125244878429077	4.01791330142394	0.0633625764426359	0.0123070749614737	0.0111752158425599	0.0328766746880672	0.0120033887652789	380.065958237155
ABCA1	0.0410192333364676	0.839025647070534	0.277768356394574	0.0126784169232244	0.0175585538686671	3.98599063505292	0.0103826813815473	470.239921667366
KLF4	0.0130883420372457	0.592032776951088	0.237303866061014	0.0120770840167217	0.610950532668837	0.194262555500238	18.6783220999229	474.851050249081
AMBP	0.0188254144525626	391.362857925486	0.00625913972375859	0.00568269830810245	0.00581153857487206	0.0143851357529714	0.0160973041937483	0.141511259016527
TNC	0.512709239709479	51.7878108527333	0.00332335536044199	0.0544765034258045	0.0425010648882727	67.2540003553066	0.0286760402046517	467.331125878306
NR5A1	0.0292863668810397	393.733940576599	0.011616639611082	0.0200956316595281	0.0121193487026178	0.0376515995259453	0.0284143099671926	4.13796654950533
HSPA5	0.0565282779651112	1.08052067206266	0.0209669752731511	0.0304853886114818	0.0476715285460914	0.220500598670089	0.0306460071010849	687.861104310986
PTGES	0.277086771886178	188.44925054211	0.0149395119410921	0.00655778551624999	0.0763405530739767	0.0637096741160085	0.032622599681758	328.457213652001
TTF1	0.0326076948964756	1.30313356344206	0.0177516740168295	0.0107532871683254	0.00923736921383634	0.0203589037197944	0.015851076116707	296.402761854512
LHX3	0.0461553752960514	337.521186395298	0.0157772690228572	0.0173769137409027	0.0212419485154999	0.0557017070793931	0.0331012649338932	108.27009588071
EDF1	0.109863866290321	4.30021043367425	0.0161764623698025	0.0096100974139038	0.0223963281074355	0.0263068635072521	0.0684518453456535	577.624568481049
ABCA2	0.142964083350824	32.4641731377348	0.0266565240195336	0.00963899484573521	0.0100191772502666	0.0220329494402616	0.0247531210918329	426.300852296786
PFKFB3	0.123128636665836	0.345354194338207	0.0377318816413545	0.0377589618992777	0.0658585193668406	0.19559749698179	0.0115902486896529	528.71158938706
GATA3	12.0778753646541	393.247395758953	0.0134311437020729	0.0135971572059147	0.0143347589332486	0.078298859792266	0.0297799760241143	16.7971172846251
VIM	17.0338859740792	5.85777744528449	0.0100990356915665	0.0167525080999086	0.0111058882814818	0.160673695626969	0.170630377872928	642.131732496652
PTF1A	0.038658223182551	307.697064394235	0.0127911386123157	0.0143412904784329	0.0155957158781758	0.0442311198219397	0.0330052281324691	152.428383934683
CREM	0.0272396441108987	78.4771169865563	0.0122153262728837	0.02234565463781	0.00939958248197951	0.051317798672984	0.00740458732947543	215.373176760326
RET	0.0416008666117526	371.611664427654	0.0124150099675713	0.0173180805683576	0.0107497252333577	0.0344204189122931	0.0174586038846721	13.5583584583482
ALOX5	47.230952396568	12.573477315751	0.0244634190650791	0.0177351696241386	0.00852189657196635	0.0526115556265825	0.0295370236936999	448.298175396009
NCOA4	3.25642967767995	0.71051294491976	0.0252282550424521	0.012095569715957	0.0165264005420384	0.0351111573378097	0.179815588839851	563.925632546754
DKK1	0.422949856886038	327.055552954158	4.50571470233686	10.5379609052954	0.0215397802143696	32.7704995670604	0.0125894799970137	27.6259488255901
TFAM	0.258931322907	1.1327365563383	0.0127450277982056	0.107476385320191	0.00861993087694525	0.0224292583748695	0.0143272022633471	453.922112001511
SIRT1	2.75680964022459	0.660284451735455	0.0110956800698666	0.0766821372683706	0.0108630518650267	0.0169145305454758	0.0216702487920035	392.699424823889
PLAU	0.0561383381958653	374.620780734147	3.80679418532322	0.0325651977897272	0.374715939755393	56.2762939054261	0.0122618415716047	118.246060530022
SNCG	0.0384865337071092	301.278418033155	0.028834103430635	0.011971428361903	0.0115399913455495	0.0186824909493679	0.718520525316044	130.94850050448
PAPSS2	22.7272585947675	55.8786595524459	0.0419736882920653	0.0190400248631971	0.00809375233184378	0.021376509143511	0.0237839922728712	380.233281371524
PTEN	2.53818720259533	25.2728203198902	0.0102041581696976	0.0131103900143788	0.0151786617390501	0.0440710007047292	0.0564755706831772	596.426487084788
FAS	17.4475098613639	1.89776673391154	0.187762355630349	0.00408308074450873	0.01399733452686	0.0460499140076533	0.0692579384070683	445.0407604967
HHEX	19.6208775545946	320.770454300954	0.010741128117511	0.0149123582381686	0.0148318433645906	0.029726290327261	0.0537956699715508	18.824508120381
SCD	0.0119090474008911	0.702229375618866	0.0163601657322642	0.0161894162379217	2.22804135723875	2.14414974440882	0.227097368372201	566.402712236518
PAX2	0.0332521588045612	435.1128800139	0.0188024643570137	0.0101681946898902	0.00991589589748586	0.0271331974859679	0.0214666721627027	0.558519936694838
NFKB2	8.98201425102875	5.19615003719294	0.0144499526052911	0.00806964766993915	0.0327211084114726	0.0305129363222922	0.0171570956455395	494.45838156966
MXI1	0.0277633540510713	26.9048541735598	0.0136758366344653	0.0183955147638644	0.0130361434664941	0.0166176458047083	0.0548128270913069	439.357316188723
PDCD4	19.4716624258558	0.367055336902256	0.0154595220182285	0.0440735778678093	0.0233556828875751	0.040038406834832	22.5696999530298	443.822644077283
CASP7	0.0421664309096229	5.93362531715709	0.0248819791664853	0.0106802454736973	0.0108388240389961	0.0449215622860342	0.015029750530008	462.414674866931
ADRB1	0.0412665249721435	432.783086593382	0.016551576048604	0.0200232031411707	0.0216139928279576	0.0466208123242631	0.0440961004504871	19.7615098069278
SLC18A2	0.0928187331288189	264.348462429827	0.0100954875908958	0.0484848659012955	0.0197780061754165	0.0435012254935673	0.035298890458942	85.7040277255523
EMX2	0.0319861455140058	313.975155455293	0.0145044064738115	0.0128328428938303	0.0168032828068133	0.0388057994011003	0.0305455110300526	22.8891874835881
UTF1	0.0432265283651497	277.993838126414	0.0144167160873883	0.0194189139187504	0.0145234961833589	0.0378341283835776	0.0476307707933264	224.890882005393
CYP2E1	22.949536316016	364.132662657122	4.46023088249493	0.00606188701799839	0.0163680234890992	0.055751424278151	21.2681803870575	16.5985676959567
ITGB1	0.108254276248239	0.701294507726746	0.0220741389683669	0.0225480952840416	0.0728593761274255	24.83572060993	0.0383528101811829	559.221588988305
NRP1	0.0282010147782077	4.15691338907376	0.00972302389523702	0.0321544679177999	0.00684273774810899	0.0861672593122267	0.375317448945059	498.324842556007
CXCL12	36.2299668866128	348.606509252583	0.00569632808979614	0.243496979246229	0.0163037694670761	0.245674310790697	7.80185055375255	68.218515094771
EGR2	0.552865308747616	56.0681389164641	0.00757898724217726	0.0351408550597395	0.0120599321965544	0.0218862613730272	0.0479026559017563	413.12447561092
NEUROG3	0.0344923790755597	405.089182823948	0.00910636560327588	0.0144082860207718	0.0148155682172363	0.0507206214524147	0.0202161422648842	3.66993302222967
PSAP	0.364861517575652	2.15550737979435	0.0192897998015549	0.0249156255511695	0.0141548525776864	0.0453936804751301	0.0196195922723435	686.372508531413
NDST2	5.85134350883293	8.20204516605786	0.0121787551030703	0.0119477258151041	0.013037286854194	0.0231012154795763	0.0753027634059516	496.671571629345
PPP1R3C	0.106613068427086	406.063743546663	0.00622204205167137	0.00553345187462801	0.126438147804352	0.253405955688974	35.9751673918763	6.45824422335559
RBP4	0.032217133682875	329.791397814626	0.00949144654322235	4.15349415966581	0.0122661948657401	0.0554132535024621	0.0231260230964688	32.5572325526986
GOT1	0.0396737019155216	1.3736124135417	0.0650555625542034	0.020593235844846	0.0167315708049371	0.0346156669000949	0.675485933481605	555.968635168956
CYP17A1	0.0303258925145509	379.688216725327	0.0119239186288042	0.0114228426984363	0.0148610531269815	0.0247111355229535	0.0149365731357943	0.563244396525561
GPAM	0.0350665292801653	25.6628070123264	0.00985710342198589	0.0246130650134202	0.0102269755407819	0.0249905131712285	0.0171201034986034	364.973296301657
PRDX3	0.296440032272332	0.0744829449876709	0.0244121381992961	0.0414049261277052	0.0259104703789631	0.0581607010220829	0.0194230611728219	420.944039396248
TALDO1	0.0537304179303295	1.36215719218594	0.0156802381245514	0.0200267377462767	0.0187409284833496	0.0238795603664391	0.819246092759951	600.47654373287
ILK	0.366980028704472	1.28633403790708	0.00819613142164531	0.0127416209386821	0.0348861381825816	0.0870969853836816	0.0215127597541035	527.104414173013
WEE1	0.167651099004872	0.314172893846726	0.0260227795887489	0.0099561491104304	0.0113514173724007	0.0210529395726959	1.19753575087828	501.379954114077
ARNTL	0.494230383543855	0.0598900920113976	0.13492313698566	0.00887520265251532	0.98409530529718	0.618986751072776	0.00877148685123116	399.776505936113
MYOD1	0.0334526598834176	245.161665481268	0.0129626195847917	0.013306756592351	0.0176103170840311	0.0255766782136624	0.0361599536187414	140.214598068672
LDHA	0.0581089059288066	14.0527272170199	0.0179435902962069	0.016126624077636	0.0600981847396566	0.10204319735438	0.0298870670173371	842.136884367967
SLC6A5	0.0162693619049842	349.973369280405	0.00881931210745887	0.0053740913392667	0.00881045744625274	0.0127588564326973	0.0124928961238837	0.0717981075934929
HIPK3	0.210675866967663	0.245497680164765	0.0132721900443568	0.0267927840764662	0.0923674289736941	0.0741290325023651	0.0352519694866076	525.354707478563
CAT	2.62594488768107	1.28501822825943	0.0155452033960809	0.0150135134998786	0.0157003844127868	0.0252516557098548	0.0687170604412847	542.202125076172
CD44	0.022603621180816	1.93707015441342	0.0128652466349953	0.0200303204549314	0.198355781864473	2.06248629449237	0.0259287134708483	703.76474075088
MAPK8IP1	0.0289441905260673	323.635734423481	0.0146358809272978	0.0272075460086212	0.0336471681570406	0.154957959722626	0.0202874574354441	114.593532310462
DDB2	0.0619600279322046	1.29651967873491	0.0554967515163241	0.0147488213340228	0.0140538547185431	0.0312153133674253	0.0445455220745492	506.141731147892
FADS2	11.8317671741005	12.0678787072751	1.68151929880768	9.67000719142712	0.00868547310141141	0.117301608384	0.00805565805854485	479.77584996337
SCGB2A1	0.0171373146901118	362.510859868872	0.00767387882888148	0.0112067679247746	0.00661385030645634	0.0172581785537209	0.0105471860123883	0.0792708786729085
COX8A	0.0352301827297132	8.47546622591758	0.0176124487050413	0.019557494939713	0.0148340375456461	0.039225733368528	0.254847888908916	639.946197002179
TM7SF2	0.034918913769109	266.549353464588	0.0117694307872772	0.0634693134841496	0.0363698798142104	0.04190885622347	9.94687981825133	197.198892309115
POLA2	0.0695734086892066	0.392015911854384	0.301549957583313	0.0443510991944359	0.00904121152292811	0.0199328576927748	0.0130635293528693	438.114005247204
AIP	3.04811231099389	14.6164845854107	0.0106538270383682	0.00817337954629002	0.00636497104846506	0.0171336140581287	0.0359471445818028	411.955393540786
GSTP1	0.0256730665777493	2.89803207590308	0.0258488424732576	0.0246743098204229	0.0478249199197574	0.216948519984594	0.0567905331977115	787.326707529539
TCIRG1	8.93856745941699	10.0220019860792	0.0235828213073507	0.0113568116993339	0.01854322195022	0.0375589559324008	0.0302031344261039	563.168942388882
LRP5	0.00964146598564243	9.3139259485994	0.00878082277091136	0.0815280710557168	0.0338337065174312	0.0740195871713577	0.0223050672528756	465.795868615033
CCND1	0.0188957932738318	186.802059447265	0.00603741977772165	0.0334688254377489	0.0451530156090791	0.23881442007951	0.065862832169326	312.611014250276
INPPL1	0.0873920264508845	13.6047743868255	0.0103019642612566	0.015978509820911	0.0227301332158807	0.0280372485707817	0.0327837839900891	475.254869482556
ACAT1	0.0528845782293302	1.24795678882502	0.00473417795184432	0.0176115936383224	0.0151832105394653	0.0225146610849017	0.411541343087357	372.07332509751
FDX1	0.0412933926728038	85.2363881552075	0.00986167853471574	0.0114042184040933	0.0138288789033671	0.0161957504528265	0.041875064826489	307.92779558059
NCAM1	0.0681411283634846	395.58955919885	0.00585571199468588	0.0623414627785505	0.0175483235241302	0.0417710395500961	0.0630630701070947	1.93651114570994
ZBTB16	0.189308556297727	431.688614075087	0.0126561232736002	0.00975549675003094	0.0121007215724734	0.0311156893248341	1.96701820464766	11.6642150095645
HMBS	0.0961004679858068	13.0045531485126	0.00484877181030884	0.0256606682756121	0.0348093994929917	0.0249060578572878	0.0654591752420233	489.149426822591
NRGN	0.044862122197311	393.53370181522	0.0227936359578151	0.017860524634061	0.0237829041701081	0.0570184593971029	0.0311386286258508	58.2134239806816
FLI1	47.2352742945532	197.987288327647	0.0139806403198138	0.0243523743632381	0.0101311324629948	0.0361942366063876	0.164805936175028	208.297239769261
BARX2	0.0463117198498051	388.924770014074	0.0089623204197366	0.00824659620061348	2.82257020194286	0.554953528274838	28.5247245157151	89.1395511209729
ST14	0.0212293497459335	0.512316547172398	0.0387645634560729	0.0183642404057464	0.0783529132826958	0.0597570767194423	0.151696899673396	556.978966785469
HRAS	0.0173366177405322	25.4886691404159	0.011319948391649	0.0120720530057286	0.0581060436113646	0.0772265420779152	0.0343777297127173	473.895978870844
IRF7	0.171351730379694	258.621097140047	0.0275928371787095	0.00715121503455288	0.0272884940481603	0.0297324377380734	0.0280862556637799	243.160562736788
LRDD	0.0837904904522882	269.811851095364	0.0205889969106553	0.0178618771499598	0.0133166732106483	0.0198495305057876	0.0263089027548247	211.480710708664
CTSD	0.140359925068811	5.32961714327108	0.0328670926823257	0.0155311492142029	0.0247095536815973	0.0604508003246005	0.0332171230263463	694.144427689568
IGF2	0.0117817047667688	90.5645814118717	0.00818045960977116	0.0216325485974344	0.0217379592410316	0.216954609692784	1.24476831895318	379.703929192737
TH	0.0360877098187033	434.022439416633	0.0195640895430649	0.00800404724771779	0.0357357552008839	0.0486155247077254	0.0271185516178864	13.5034245476111
CDKN1C	0.0212122788891514	229.418468818983	0.0153654561067787	0.0132009509542254	0.0287122590059901	0.0408108387881754	0.052176771205449	194.45943997039
APBB1	0.428975099671872	402.28603932078	0.00882857249561221	0.020237540807884	0.0126827745290053	0.0225133532735324	0.0478947602953543	21.1107220976171
RRAS2	0.0475188818495866	284.646624035278	0.0133866439561737	0.0196335192342064	0.0304395349944573	0.0390782496514893	0.0408792999338977	269.897574858521
CALCA	0.0275091873601799	456.275276271103	0.00738022054032591	0.00363847443860873	0.00702859823544129	0.0130650063097211	0.0201912317926371	0.123769130690601
KCNJ11	0.0309375771586946	354.709625756592	0.012859041429034	0.0185828172679601	0.00773883643993357	0.0172707595269121	0.0137127224929396	0.457062446868042
BDNF	0.0121686911446056	312.856279670453	0.0078827683873784	0.0997671011380565	0.0135286986813063	0.0377343763755058	0.00979789815848039	1.93027508684232
WT1	0.0256940584907944	399.754089435574	0.0190117334584004	0.0166627837617497	0.0180992653105566	0.0281850508027347	0.0255275885456423	8.06664145509692
TRAF6	0.231269724389261	2.49969758652286	0.0184292617674193	0.0173528115262208	0.0135201497576153	0.0152922971618684	0.111693125511615	501.213227290987
CUGBP1	0.127233101080046	0.137067492457882	0.0203451298742721	0.0262313833641974	0.0420253908652491	0.0791578337250781	0.0186121086117985	537.291515940413
SSRP1	0.0512863045396935	0.46613600095981	0.0285674944406205	0.0792490368398686	0.0320723486962581	0.0724451894016376	0.0158911108488248	519.941115562534
PRG2	0.0409973899442537	400.405650066852	0.0126945990590304	0.0117863914150588	0.021160888095225	0.0482773371009667	0.0260709867578767	19.2286630904242
RCOR2	0.0235752515515124	392.391788402612	0.0112480177951932	0.0424490370227037	0.0324901032868045	0.0484071392056314	0.0219301822848222	32.4514924118781
SF1	0.364622119620579	2.59671399997434	0.0160312417390603	0.0207503920763713	0.0174090056241271	0.0333228677543191	0.052726126102931	597.456465636749
SYVN1	20.1138929281759	9.4482114217428	0.0110958589357374	0.0149377142973851	0.0368361797418771	0.0642637476201695	0.0492378010500443	567.806597667109
RELA	0.0889044842208032	2.24598310076617	0.0154216461762719	0.0185007482017916	0.0345883194638632	0.0811057666491062	0.0238934132276293	553.447924451945
FOSL1	0.018799320385024	344.232690878956	0.0110879878652659	0.0149620011219337	7.96681436316759	7.95465308313592	0.38853875459839	121.29844743276
CPT1A	0.0325315853843997	0.487334408329561	0.0100116229151535	0.515297543545291	0.0354091975109992	0.0603803863804431	0.0261882002281486	502.054727105348
FGF19	0.0278879597987527	322.763896623248	0.0137865428793915	0.0317376746270438	0.0174285063876374	0.0831579030363948	0.0219102375519614	87.9991069192989
FGF4	0.0614655756682145	348.608867789962	0.0134468821966132	0.0190883931057544	0.0161496010245889	0.0317327989609617	0.0373611815857621	106.07722285185
FGF3	0.036438798153315	395.126496425348	0.0142215248902068	0.00827122866707705	0.0240654915931913	0.0269350199180063	0.0271515436244324	4.21992826688319
PHOX2A	0.0462424148616625	241.833195544905	0.0126736911668211	0.0147291124250331	0.0137882682354329	0.0366182156327361	0.0439713974441297	171.207876762307
UCP2	67.65976147576	190.4224229046	0.0370804206054537	0.374375226108759	0.0057362192969866	0.0291920380037365	0.0394449004366681	334.628221580541
PAK1	0.0250879156846918	0.271415610447035	0.0460648561004979	0.187340135314695	0.0539216759041045	0.100272062134849	0.0147927620080124	506.804243624077
PDGFD	16.3801171570675	253.702737653788	0.00721296969136985	0.839957297107988	0.0073160716058852	0.0426139840568358	0.129469328295217	62.2949530044391
BACE1	0.0153619000300147	106.389057862576	0.00863503524723035	0.0334271723527921	0.104160463019478	0.506276314292032	0.0353839936814617	363.436329019457
H2AFX	0.067046382677249	3.49621369867565	0.00867074679940284	0.0260455554441569	0.0167240460984194	0.0320666167348224	0.0388861173944303	523.88435382402
THY1	23.2244244457247	192.905476938079	0.028732912184926	2.19940899070984	0.00911531674647949	32.6067138950277	0.0207316818328783	241.393407352135
HSPA8	0.206879192869973	10.1102535283836	0.0130059324585222	0.0212007914302352	0.0309597671923945	0.0447582306305674	0.0610812016352078	825.353564345278
SCN3B	0.0345257058177206	359.844539717898	0.00770252366530594	0.013501941338913	0.0390869904202583	0.0604417055546472	0.088292745006039	9.86913732836647
ZNF202	0.0568333878026723	174.418957100025	0.00691224403753634	0.0234970943904576	0.0229222782284344	0.0187262244586288	0.0179178559170855	201.772348371798
ETS1	48.9068874490641	4.98591383735562	0.0128498517427901	0.012954858633214	0.0688789272511342	9.05530242704372	0.0247003860995492	473.255925101659
B3GAT1	0.0417346882253795	399.828952114116	0.00991853833284873	0.0102248352932247	0.0159672836264436	0.0269794775643657	0.0286169348795374	1.74567842049878
CCND2	29.6342811264498	19.8750028551265	0.00515296716031214	9.18095445084999	0.00812065754155393	0.108270674489953	0.0346986965992553	485.460663886133
PTPN6	47.8618880226751	52.7323203834889	0.0304693340754282	0.0154370295402695	0.00992351550457334	0.0309521586654343	0.0321261818662804	462.921190376435
CDKN1B	30.9342128132829	0.174630769288664	0.127342397976041	0.270160395092086	0.00826965956282326	0.0251229324587452	0.0342124919708922	458.175708369359
PTPRO	0.244104466947069	284.361193270117	0.0119762947641297	0.00880544450975538	0.00812057666981842	0.0138897319717182	0.0103441304549995	0.231111079567585
AQP5	0.0244795394539587	378.497022461729	0.0140060356469736	0.0239896215926041	0.0182999809600445	0.0901053870648102	0.104517303547155	69.3639329783647
SMARCD1	0.0896255926633324	1.65202635801435	0.0136366108897772	0.0179666085590549	0.0212607299192948	0.0404794785318309	0.021046108759411	538.953452387534
KRT18	0.0182268858328861	6.91662826134567	0.0557572634974882	0.0708728055723659	0.00744395682143958	0.0721462487268714	0.0215677379613149	478.702701609578
IGFBP6	0.0251264049881738	421.784165053712	0.00709551330364554	0.012458134648743	2.13339688798216	11.4498798867462	8.95544974680311	66.6040224810978
SP1	0.727603989292302	0.419174732551244	0.0536245186701774	0.0169871967165017	0.0149310736976232	0.0180008770562893	0.0683801662476502	566.683741646085
TARBP2	0.0243270408671427	226.797656705999	0.0168123116171098	0.0311332302646974	0.0177825897426851	0.0461177534721623	0.0198495863296723	230.537609290131
HOXC8	0.0192136346831098	263.420892141838	0.0125896979444684	0.0183798980100583	0.042215480566484	0.163296059207728	0.0105750142862141	132.190024674542
CDK2	0.0554077576097519	0.307442365828498	0.21291134165895	0.017306119712613	0.0239242369129763	0.106191374905761	0.0110463088541839	498.340086922307
ERBB3	0.00935966937109876	0.349815919610845	1.54515396193501	2.95933963533549	0.0529570238481437	0.199383955456274	16.3169436358448	472.296934563747
NAB2	0.0292726778300176	157.437884844608	0.0140886216484662	0.0235382995399997	0.0236580210489518	0.0440259483807762	0.0206049811817412	317.39586978814
CAND1	0.0510586298420982	0.230310963917306	0.0399774499058429	0.0315027668965231	0.027803265521318	0.106005394596742	0.0185230484098494	529.488760845581
MDM2	0.500712716656142	0.353272930016618	0.245161285047302	0.02124929093763	0.0115136001427463	0.0217890678193274	0.0291387195882124	529.591420541797
CCT2	0.0643895972113163	0.105270169686486	0.0124921278347975	0.0532939086724049	0.0955492915745108	0.840810660443414	0.014068020634571	495.638676595054
MYF6	0.0192222463060477	383.429746476299	0.00870349031085343	0.0122844939877288	0.00883737802285713	0.0178752469949619	0.0327728524741036	0.227802111615556
APAF1	1.39933689506579	17.5930298361881	0.0148580227369091	0.0125189683983533	0.00576254459008706	0.0132370318481056	0.0225501471329413	370.836637079898
NR1H4	0.0119717186996036	236.493412839037	0.00425535413398054	0.0050144828998252	0.00410091644476759	0.00766001306991978	0.0104831577845196	0.0558962346439393
ATP2A2	0.0240510519921503	0.81697185650055	0.0464686192595841	0.0244030369027941	0.0415640034130432	0.379089983976737	0.0290282134307876	647.563993612701
CABP1	0.0278673912125394	362.418052352082	0.0154247255524147	0.0168406731654196	0.0177093081727734	0.0504645289019371	0.0294620654007288	13.0808066058063
M6PR	1.16394236104392	1.24561320808291	0.0302287940141148	0.023442974052019	0.0158435367693909	0.0565582689749629	0.0193812944420483	636.509865333185
GRIN2B	0.0666656382167695	341.106056006713	0.00922344694475962	0.00726959813358193	0.00531008437363418	0.0138809768173604	0.0163664411220587	0.377855919138409
SOX5	13.6811274957199	358.393306455841	0.00691625586382907	6.72416958434273	0.00686670707727611	0.0284613199524201	0.236929738277886	1.50379675113734
KRAS	0.102118065609995	0.30524889407646	0.0369333943364549	0.0293688259533465	0.0147691859620861	0.0148344773694276	0.0292980950902319	436.113930289899
VDR	0.023613024961781	65.9905568918034	0.0187369541679892	0.0039980556157705	0.401743316824099	12.6990670448531	0.0471135072403539	392.874978610579
RARG	0.0133940617907176	1.67763910360449	0.0244282721858049	0.0127120240833402	0.0284883146949395	0.0454109488993225	1.66327829841049	512.75278490231
ITGA5	0.251909165173381	24.6848034809341	0.0096321293065084	0.0138042197657876	0.0138283926716818	43.4703607798602	0.0293295527123852	480.507558662571
DDIT3	0.0177717893061316	111.094570941619	0.0179626196144604	1.5362684114899	0.0216810610424175	0.0757757011121361	0.00953082922529494	280.752375647299
CDK4	0.06355299544131	1.56814013980061	0.0240393857101538	0.162924820461224	0.0151744413803469	0.119636265262609	0.014762106431445	605.74318685994
KITLG	0.0703607274044522	0.141734872960205	0.21136417823612	2.32389796745998	0.0121929596886127	0.0217215695526486	0.0144497434371223	365.714390626111
NR2C1	0.350256034170946	0.0934236300973495	0.0163280282258404	0.0823146685028094	0.0484593205414722	0.0658559227037889	0.0222941288094362	378.971298928932
CRY1	0.0092589180026183	1.71596375628621	0.00914517214757731	0.0137722285382259	0.251292473570651	0.478635494669168	0.0133765530554454	362.501984895918
CMKLR1	25.4755003320365	325.970071447656	0.039601881452491	0.0221482323385783	0.00812878981485496	0.155694446865106	0.0147090369933981	51.7103402077203
HRK	0.0736046960339771	277.588161656238	0.0226773912335394	0.0185499035920822	0.015298315876919	0.0266227647745992	0.299084594404499	295.8123697335
NOS1	0.0165954516671799	373.251286900588	0.00828216201113592	0.104838115827418	0.02866825645187	1.33696037306577	0.0115673284810942	4.16698146307242
DIABLO	0.036889235760579	0.166471376782414	0.0243278681247129	0.0543783722178046	0.0644474534335557	0.215581004700336	0.0142666613059521	479.240119503432
SCARB1	0.665489256371376	211.23379224621	0.00797746503087898	0.0133716284304511	0.0208025137583023	0.0252132801996506	0.0289407447672566	238.476380300955
BRCA2	0.0623774289465578	0.594230721558812	0.0921116672849901	0.018754835388739	0.00538594816373194	0.0173012427023294	0.00718807248771432	314.363226150372
CCNA1	0.0173807684218231	336.977200893848	0.00374124283225955	0.0180781018808431	0.133402743388378	2.66182571983955	0.0080360333784021	0.434450966549381
RB1	11.0143576980139	0.141074242046541	0.0583268800973925	0.0236356875621175	0.0498059043126786	0.105012053454764	0.0116120306708513	528.374607199724
KLF5	0.0165166477656044	4.69318184004939	0.0202944260953858	0.0405403042794663	0.037553222636578	0.0850964778166586	0.406568240606661	659.286047180557
GAS6	0.0254452917951169	5.46845310953845	0.00827263358717047	0.0168786796132902	0.258069414902034	0.37966431833827	0.0326531670220488	479.041524640107
LATS2	0.0252406057799178	44.1446808930159	0.00973795022197963	0.011845474229104	0.0307862325381902	0.0545862436977613	0.0799156507928151	429.88422878198
CDX2	0.0366604182397995	463.598943715709	0.0176068222801539	0.02235202044683	0.0235033327371254	0.0731778593424635	0.0270514947232333	9.21620711681433
FLT1	0.0399883950757648	1.9855200561758	0.0100143439433039	0.12072219247809	0.0102667546586916	0.0354231015321429	0.0347327929538293	440.41662889983
SLC7A1	0.0138465989987239	1.72066343397967	0.0181803013702287	0.0110564745068425	0.235242982570587	0.283048672194575	0.455233769361516	555.95072426244
TPT1	0.691323609986465	0.549948762511384	0.00583136374522093	0.0153429790591607	0.0313157787718685	0.0391839617473843	0.450961923016599	508.208148050016
ATP7B	0.0141878742735836	389.361904377174	0.0115414850757379	0.0164291691240286	0.0106118684884263	0.0491752576676099	0.0127969178074565	1.12715027936645
EDNRB	15.3196137469525	198.327792312831	0.00663743304569381	0.0373401774694865	0.0108305101275862	0.0507317806492385	0.420376592858873	183.105023224377
POU4F1	0.13340093713025	350.393324585026	0.0213398705890166	0.034228803871002	0.0132182681456677	0.0312591159976114	0.0189842993877818	96.6590069284178
IRS2	0.0479248889723137	175.271543510323	0.00786635854500351	0.0340621263521991	0.0135883431453821	0.0789542711370537	0.0276932938376905	279.011353749459
MMP14	0.0188567028225903	0.477937545452249	0.167338199445957	0.0139557318090988	0.0297145700060278	36.898201019275	0.0178620442032861	512.742786420544
SIP1	0.0197568244418319	94.5455053548887	0.00499491154249865	0.0143684427572139	0.0133086221126833	0.02799703759203	0.0189514911095183	183.89513250114
MGAT2	0.109515247931857	2.07576004420873	0.00778047838070338	0.0128683629588271	0.025275745191271	0.0326041989671033	0.0164634213824123	374.686780623679
HSPA2	0.0110295200275167	21.6642380647436	0.128430041622433	0.00742712524306412	0.0430798459130913	28.1577980795219	0.112863359393676	486.439706387251
PSEN1	0.0459734931065668	0.602579576988637	0.0217781426073522	0.0260965993682407	0.0486327782461552	0.0951508399422676	0.0404896483367967	589.109814377445
FOS	0.0302372531918903	0.824705626048167	0.00879318788382871	0.0346133806917495	0.0858808823621611	5.19884374648483	26.5698219580748	560.082203116484
TSHR	0.13092910373217	265.533748557941	0.00791499085497196	0.00713683110289581	0.0058960971027446	0.00844378942932629	0.00538512250883906	0.237324948471505
CHGA	0.0243988875595174	335.629571576325	0.0127348682456227	0.0117451201604035	0.0109271924280439	0.0350346212187326	0.0214761581759039	3.33368745709295
BDKRB2	0.00778130792404642	287.783423208383	0.0540022748519299	0.00801155504723259	0.448895463211551	2.43173347580004	0.0801419144522534	154.540165616834
RCOR1	0.0271061533746299	0.451456481359455	0.0188976787976006	0.0424905841572195	2.52385945770014	3.39903681802449	0.182823581001902	505.238432982585
MTA1	0.0292293443841962	1.73732882403402	0.0105577134022945	0.0325721326213431	0.0209045227452487	0.0403651678047686	0.0288518724715496	511.518416500619
TEP1	0.662641901912884	74.827720760296	0.0129941546477117	0.0114016366175543	0.0118178324011303	0.0236630496661826	0.0373070942030726	404.550838855296
NRL	0.0701785512020538	373.629443964882	0.0176887569649703	0.0101866048332424	0.0374544041383246	0.0500197646241014	0.0179814439500063	42.5026879295891
ADCY4	0.0952751683796785	271.494848504765	0.0130444048376611	0.0160444295919055	0.0122055820958733	0.0249130858719194	0.220639505629893	199.467735150379
NFKBIA	0.236591531141464	0.309660436747305	0.0349992247021975	0.00960969394681535	0.0812417904342473	0.0879952975347781	0.031753560771151	627.994718860866
FOXA1	0.0717719293588421	1.02441141126205	3.0175860519439	0.223809571407918	0.00629414714550815	0.0106267161012365	1.77130944823367	493.135423363738
BMP4	0.0694459757603736	139.980784839126	0.00393628167300161	0.0942764347476892	0.00957832838121525	0.0453729689712204	13.1800110410418	220.889618985081
GCH1	7.64056650076316	24.5016848840467	0.989477980731213	0.0124832754990248	0.0113787589143592	0.0173702616941528	0.0344451687680335	358.043435241033
DIO2	0.115773378797898	18.201536152886	0.00652795237042181	0.018376433649529	0.0109093545479201	0.0508167235242517	31.5687073398624	375.142174596759
FBLN5	2.32899318522377	43.0716980882993	0.00497561338510403	0.0186246787047485	0.0117213091230533	0.370549259539228	6.79928305300716	437.130370569631
GSC	0.0343794084717574	295.895824107776	0.0159158185945806	0.0191830226288237	0.0363540118688924	0.0688365010568589	0.0271403315869053	135.240910748165
TCL1A	59.605432362001	361.199841704004	0.00399997033813375	0.00555766200533361	0.0110169335854938	0.0139635032046758	0.226439930860987	0.0834762571066024
RAGE	0.0109838218283897	198.193297721323	0.0175403566398863	0.0282739846826488	0.0377136852587609	0.140547018565753	0.00833898597700285	180.95596608082
CKB	0.00665077789445283	3.14895465062254	0.0108592435240705	0.211137304372514	0.350093621237364	0.171783460873786	0.0193950990968242	451.930150415158
KLF13	0.0661654478128734	4.17765635306894	0.0121943501326713	0.0203091711867777	0.0567382506039891	0.0408432528393019	0.0194797650237799	552.759205134291
THBS1	0.856033094459833	0.451901383551196	0.00775764701433739	0.0138742790717585	0.025751668081529	62.8417439344998	0.113424971905819	529.036594886281
B2M	3.63389156205734	1.00150163377211	0.0452603582093895	0.0140051956494812	0.0213808494707848	0.0565508042249286	0.0211827015230801	661.119375842226
TMOD3	0.066894183965353	1.1315730211346	0.0126343966248133	0.0105472806578489	0.0728351516336164	0.126585378903403	10.8046779261602	541.690540169807
LIPC	0.0165952834449023	274.217369454761	0.01166246419234	0.0086745227881892	0.0118252971105361	0.0257808499840169	0.0130167388245029	1.2789707237684
TPM1	0.13109832237057	2.72655105333828	0.00955507760256954	0.0596910411763349	0.0176983121382152	38.0215329063321	0.130307914070287	485.271533463906
RAB11A	0.0402429980729322	6.21076545102741	0.0157379601816837	0.0114170090642629	0.0296126951355599	0.0301901626073686	4.23253266740596	579.283440650761
CRABP1	0.029540027071747	273.902218147605	0.00516569597071448	1.8200767636171	0.0219237819057617	0.0499635369545654	0.0405758952122539	96.8579780060961
ISG20	6.80968231167177	264.881681321871	0.0257754768078445	0.00777125829561368	0.0412783189365607	0.061049030999005	0.0259709335520525	171.476412428373
IQGAP1	0.138126697557624	0.800869446039293	0.0125769681203375	0.0194392430120096	0.0336362132961531	0.095339826310434	0.118186033737536	660.003343060599
IGF1R	0.0171553794815886	1.17399550081331	0.0117751132075122	0.0891693769054532	0.023640560989868	23.8828764080836	0.0939876785690569	456.503805668262
BMF	1.18314280242786	372.113236094384	0.0147914441393843	0.0257185700810907	0.00953537551494281	0.0333690816875811	0.0214163937492428	48.8976994868379
ONECUT1	0.0465756780335487	383.745643497156	0.0301425991316163	0.0227870652136117	0.0188788838497417	0.0539207745619142	0.0295693334984563	87.6762260269221
RORA	0.228321156304406	6.84106474835158	0.0324979040887928	0.0113414620301173	0.00936162910631372	0.0182380577312204	2.7203860095975	478.906804772424
HCN4	0.028553359081851	363.327699657631	0.0133725487895394	0.0178696197215708	0.0228664303105282	0.0456986034165147	0.0270584091575383	29.8911849763044
CYP1A1	0.0163870455312034	346.066623308698	0.00573060606367309	0.00397362576597044	0.00875898105599592	0.0186026857977995	0.0385257801516407	0.0625778030778316
COX5A	0.0721482107418729	2.60058010721742	0.0196173782768155	0.0205017984715147	0.019371558664679	0.0272494383583136	0.26950529159235	657.73285168034
NTRK3	4.62316629777088	379.994825933986	0.0057176876964551	0.0153397297430699	0.0067718999777063	0.0129156537776719	1.92050568258444	0.864825293209683
ANPEP	0.030552463530576	34.1020932526071	0.00780260560570422	0.0369881855757267	0.0180042410168475	0.334391604373143	0.0241561063108542	428.164394024453
PCSK6	0.0201144900349593	281.591390715674	0.00983390552162076	0.0305939105276272	0.215235851145384	0.416978973331658	0.0403031304184521	172.782861350721
SULT1A1	0.0736462675949037	196.493842918895	0.0145956912217088	0.0101659869319138	0.0156696931540272	0.018535181201856	0.038668482052817	200.220117652039
SCNN1B	0.0356798610061383	287.070062918283	0.869895611355307	0.00807455652091081	0.031823643779755	0.0417857117467672	15.2746032964961	186.519795403581
PLK1	0.0690755287389236	1.50503697678419	0.029367759597637	0.0187076701954052	0.0152469889895535	0.0435334319110814	0.0105350490901629	549.641434158071
IL4R	3.37781698045614	2.9731388724574	0.0300970810216078	0.00476672646379128	0.0367379208484432	0.0667111871282777	0.0208948058734251	534.956140166578
LAT	30.4361955637183	426.848949486967	0.0287025613908431	0.0120436325884435	0.0245508600875744	0.0482645970574616	0.0464763521966001	24.907755538968
MAZ	0.038461156851347	0.868634796604263	0.0134700600114176	0.0305543723398329	0.0421150779380022	0.0673310899971598	0.0152083562022859	512.557790971807
ZNF267	30.6976130518645	0.0587407594662384	0.135663892725806	0.0296736004135998	0.717949281560307	7.57173912129017	0.0101390320602296	383.208490734782
RBL2	20.5578469932493	0.171219080854239	0.0265046473323234	0.0381426048608292	0.0230704825804522	0.04807041831137	0.0285721866170726	430.743079511747
MMP2	0.358522687296855	56.6594905652356	0.00510177443537161	0.0467793055031422	0.0149130541857729	66.0249952419915	9.21555599845549	432.984216903849
MT1A	0.0313185561438944	329.031281416594	0.0157143624452716	0.0207009062884791	0.0752291927925209	2.01477714821563	0.0453303876079579	191.11409799147
CETP	0.827877244734752	353.662371740954	0.00854808988697645	0.00594114859301454	0.0100134096071863	0.0136340224353597	0.0169547869770191	0.359416788241653
CX3CL1	0.13901491650672	390.227640617728	8.26739908374855	0.018433077817672	0.0165561203920701	0.0310544875272118	0.0426656466299085	72.6605080143188
CKLF	9.16104315590949	0.102405147362288	1.42168227098828	0.00988815249425076	0.0174949194564902	0.147586726451142	0.0147936576982293	395.48421648606
CES2	0.0153462863193958	28.8470343136492	0.0137419320961174	0.00704872443868612	0.515585776878446	0.0883463176944055	9.89908612619936	490.012969978872
CDH1	0.0100575501146547	0.75250038269488	0.0818465064422299	0.0471617986954491	0.36822098214143	0.270798206055729	0.127206614916876	598.233394589201
IRF8	83.8701850991957	222.49938546733	0.0185620369615874	0.0155892013099165	0.00667209672231242	0.0380943877534188	0.0646039644322746	205.116945048385
FOXF1	0.0786247400813523	262.357475817794	0.0151715808659216	0.0182652670713779	0.011687752872981	0.0265602180308814	0.0876405386114112	206.545422962083
MC1R	0.0366679990207507	385.739382272254	0.0107797817358143	0.0169909053955644	0.0370008253616166	0.317055695452556	0.0163568082673896	92.3168338824309
CLCN7	0.0718695666535651	32.296364819584	0.0134925568209202	0.0176733880960085	0.0194860105275783	0.0388560775433019	0.0268162357804129	482.369682725422
IGFALS	0.0757279985854265	470.815885556057	0.0140838081600871	0.00903358659944532	0.0248110886903314	0.0328909534725508	0.036170623283118	3.13370579194976
PKD1	0.0292085168323133	212.886497663908	0.0161519760715967	0.0252067250768549	0.0215087971258635	0.0424533093483892	0.0273684100145563	267.811197514231
GRIN2A	0.0349431282456994	377.523913852395	0.0196326784223157	0.0085422255194345	0.00823775089133297	0.0137452296560531	0.0176574895524991	0.705595462351872
SOCS1	0.904666500347498	130.612657758811	0.0143317081635803	0.0191504514674632	0.0210767052313601	0.0199362006201681	0.0154275289231773	339.770409442509
MYH11	0.458458054748123	199.824774496302	0.00662351610944838	0.0924964901812246	0.00707833647635625	0.0223261639151942	16.7269861770059	223.067914809784
PRSS8	0.0096510091863572	21.9540291975145	0.0835537683924831	0.00527215312098675	0.158445000246697	0.0689612271863741	0.190826786001014	493.056482406088
PYCARD	0.226949108805166	2.38656132113768	0.00840409323063402	0.00997826616485062	0.0249828600398947	0.022921083979553	0.0712960092374593	510.404821821532
COX4NB	0.022272920404166	6.67003418314482	0.0104849636541329	0.0154713246096777	0.043223339837223	0.0638547471871846	0.0196852937157286	429.046023866015
CYBA	15.9404473098897	232.803549542937	0.0132046337261173	0.0161888869520512	0.0216439316933146	0.0608557347008922	0.0298900655541651	212.595540929731
APRT	0.0429155064793614	198.108392651803	0.0166740695818804	0.0116522444518961	0.0325006023579823	0.0261913387797571	0.0524476129852798	314.257631204826
ALOX12	0.043949612730142	408.995501903814	0.0161946442064105	0.00997231211199969	0.0379204855706343	0.0331443021572105	0.0799322381739209	26.6422450647238
SLC2A4	0.0229330351083462	388.617471777792	0.0390499930677417	0.0129349597562793	0.00995712508411816	0.0264554902170464	0.0273823639696301	4.20228887752289
CD68	2.69420911357966	57.3488526042078	0.0205472060344152	0.0129577975296549	0.0116022062165023	0.0462723706006869	0.0481495711917704	579.928536268148
SHBG	0.0258295914681189	424.879751355607	0.0135064721200963	0.0087442488420739	0.0105513974645247	0.0337604582426187	0.0167926546321254	0.499820709665187
MAP2K4	0.0390901441710427	0.748486311280431	0.00556308817580855	0.0325632549981031	0.128559674214191	0.100388085561558	0.0599931253449657	465.420683870642
TRAF4	0.0349490381366528	59.9499114188869	0.0211056513361873	0.019549296226649	0.0154278838466299	0.0305960931290521	0.0214453802111273	469.458733814813
ERBB2	0.0314918089371608	6.08278460316425	0.0198931591802477	0.0302247417127017	0.0149042415008578	0.0221812742088234	1.6414571748485	544.805860559295
IGFBP4	0.0444927843900781	27.6224916754575	0.0112737979209687	0.0399607595365442	0.0161163390719357	0.0970399171707005	0.0868557598641002	634.810714547703
MAPT	0.024965788610709	377.243616548888	0.0112138030743115	0.0109552523492243	0.0138473632050863	0.0182281692775031	0.0376374297673365	1.15276092393214
ITGB3	0.0905334703777728	229.836948857012	0.00566247597217987	0.0299823819835598	0.022153719420622	7.84753637254239	0.0419867244820019	171.261408872729
ABCC3	0.196801611098389	213.978111561798	0.00839577235646335	0.0184194165286461	0.00751618291610321	0.0224836168687657	0.291001369907927	278.443918082315
HLF	22.0380949155586	396.20140787283	12.2899878012	0.0229736832273484	0.00782338829205361	0.0295364478430052	28.763013038558	11.6126267643549
TBX2	0.0255420581052386	224.301358125685	0.00910091875811146	0.028663271111261	0.0118230115026367	0.0394274885626115	0.0508370598314291	219.10933082072
ACE	0.0660058949973598	327.378249284647	0.0146320262800692	0.0180225591173091	0.0108536286362189	0.0558248574851107	0.0240948793355366	56.5345044633467
PRKCA	9.34430141166288	4.53951149479684	0.00365900348307878	0.0909509826266885	0.0621843796063918	3.30470792396827	0.0145015345797277	417.048455657575
KCNJ2	0.0207074940023307	263.608094104965	5.12623991541771	0.262802504753548	0.013362876020197	0.0487411743055236	0.0532385259099693	155.770174661127
SOX9	0.0164214502953851	108.833964882313	0.0125825138560244	0.00848041792309533	0.0307243099645851	0.110344095669246	0.0292458303730488	410.090466979097
SSTR2	0.08013542820869	400.140413710129	0.0164452593800056	0.0121942457039812	0.00754177419296165	0.0306892894582696	0.0190205047439073	3.63363548017819
SLC9A3R1	0.0578068936781149	9.83687942182151	0.0486075066713458	0.0157305188257322	0.0166051807122092	0.0181271326116887	0.805020931485531	643.643003080864
AANAT	0.0254179201301804	386.274684608954	0.00826710337921317	0.0106573399407677	0.0201526470135055	0.0357397870760798	0.028140790827614	0.562120935188829
GAA	0.0214247547700224	29.4621910631055	0.0158561899242828	0.0366463262641121	0.0124493842467431	0.0635505628698787	0.0201677211328725	462.279816460002
ATP2A3	37.0537001346896	301.849960478497	0.0103831116370671	0.0142706972887136	0.0132766073781978	0.0582112208207536	0.0961239313887411	163.447562510426
ALOX15	0.0200970610992717	347.405724603231	0.0166649829189998	2.57611569122166	0.0118806495510066	0.150634128285635	0.0132147710908283	19.7711810038086
CLDN7	0.0907968827440907	2.30476453409884	10.7290887145073	0.0312803955703226	0.0175945172427495	0.0145314581002944	33.4382493425054	560.990673345126
TP53	25.2837490399211	0.503703255126171	0.0423341204848568	0.0359550740671485	0.0150006550079367	0.0283864702102615	0.0844581492695249	497.003519820337
VAMP2	21.4208234722173	1.99950877183338	0.00634445739885037	0.0231265003546963	0.0578804669240808	0.0554615161149063	0.171523762286926	464.157198985277
AURKB	0.0997424858076037	33.7860467477332	0.015536292076903	0.0247731307450196	0.0117382729102801	0.0364880415134746	0.0137365125554464	500.972414235437
PEMT	0.0207213565637944	25.4229019950716	0.00691662385106642	0.0217778375871336	0.0247797077566782	0.0462168928978156	0.0594942221972587	509.240522615793
SREBF1	0.0216604379393047	85.427918907843	0.0230528534017905	0.0138995830813909	0.0166763519366191	0.0374542594052645	0.0472392511439232	434.253729258459
ALDOC	0.0712763774872196	161.928981857539	0.0118854736803451	0.0174067830138701	0.0893925409809066	0.0336619945828486	0.0158852508135602	343.366394118034
SLC6A4	0.013542392625769	368.765956593111	0.00842494860288355	0.133092233613411	0.0121578925029053	0.0266127064066864	8.91606247018458	0.608461964057099
NEUROD2	0.0303366397873779	379.528299068314	0.011173690703507	0.0225913545942536	0.0247339710764232	0.0579492721504067	0.0205497355601204	4.36661474623703
NR1D1	0.0316941636431154	241.788305999054	0.10506729243744	0.0081567167567357	0.0154412795189434	0.0299720313267904	0.132916482367438	273.207209902477
HAP1	0.0140847435001643	318.065990396264	0.424881163546844	0.205093881808294	0.00884859111480656	0.102555139352316	0.00994331801229482	105.515944484846
JUP	0.0114838152647131	4.13121653734964	0.0221018818528337	0.0190716978645973	0.23266333465266	0.254952238274313	0.152145696971667	705.569383756642
ACLY	0.0493526769574275	0.23053339898084	0.0098966280940771	0.0387021619149319	0.195428362481253	0.762964417777698	0.00996802340140513	548.857069280836
STAT3	0.117846857373431	0.794260184965393	0.0340033225560764	0.0294143916647195	0.0240138806009106	0.049695280400045	0.0221119375176657	681.928819403332
BRCA1	0.0319125243131673	0.477452064142803	1.4582622474836	0.0973686074206174	0.00570784897437309	0.0177759769644546	0.00823789659697203	347.244080071586
SOST	0.0467995054518763	417.544326210343	0.0173627835020328	0.0171170632566797	0.025278020604169	0.0401471366910114	0.0482149806304229	39.6853520607057
PYY	0.0398765691428171	270.076812683066	0.0186546559095209	0.0111337084674128	0.0244688301532283	0.0429068252338347	0.0421353850858416	234.363653115809
GFAP	0.0269062282761757	412.417444036736	0.0141699113825891	0.0117376615945551	0.0169820369571883	0.043230652760322	0.0172564328375624	1.63780419804289
HOXB1	0.0226166904733422	359.369939121028	0.0194852629117594	0.00750343164715646	0.00971886869255731	0.019965711314132	0.0236445075272703	1.39820645704061
HOXB2	0.0645951599497043	287.974195705189	0.109727748340966	0.0274122860976323	0.010924803652995	0.0955095351228354	0.0148324631907367	178.094942110713
HOXB4	0.0336128519458489	181.180300112342	0.0166593802026123	0.0132799822674205	0.0138436839794535	0.0532639302671524	0.0350599358385707	269.015129894292
HOXB7	0.0130313323658286	198.195668491714	0.0250022021314425	0.0451682072750672	0.0119257542330304	0.071674070113738	0.0126519943613093	140.786269073243
HOXB8	0.0238502127440366	306.136901759211	0.0074060843833644	0.0135486065321121	0.0402859933212515	0.0471411477712405	0.0227117965004576	36.880810717603
GIP	0.0177276313873818	339.093017129634	0.0082626976583756	0.0112459114494164	0.00673789655042303	0.0190660349818772	0.0162691704762443	0.198043903779705
DLX3	0.0219946541537677	302.364351024861	0.0102047960973112	0.00815406087300295	0.459664080681095	0.0714908810072657	0.0210747171284538	87.5620897675528
COL1A1	0.0305329740473018	37.3069816608867	0.0147342291589277	0.261126968495168	0.0180180699159129	66.9880207499291	0.0233249630470599	530.119880248558
TRIM25	0.0480505363263862	4.44950252783932	0.0180522544469576	0.0129990592749155	0.0211505234690635	0.0350604719264993	0.0366581963110903	539.546309250605
CD79B	52.2852756347465	394.953933854699	0.00685720087077766	0.0102597592888269	0.0145187218039986	0.0205288706000997	0.0778900442049923	0.916744974590169
SCN4A	0.0207931263735728	359.644320574314	0.0113781549834374	0.0201064669594243	0.014608770084155	0.0355550981454398	0.0313154752522364	1.54118205922009
APOH	0.0102800869481124	231.256129878178	0.00498071761059836	0.00455830790708006	0.0105887321974096	0.0337510368171969	0.00465306117566251	0.285200442924574
ACOX1	0.0500933829109965	0.333429124465467	0.0188555327777563	0.037592156692146	0.0267871170579033	0.0190388358881053	3.99802572066994	492.067621610486
CYGB	0.040804529591069	244.836100536354	0.00865119918902213	0.267556759766222	0.0189438315016329	0.0784151750553866	0.0156971769120662	213.912329935641
SFRS2	0.345406932653583	0.391912563772753	0.0319742925249121	0.0250265426808236	0.020309559341475	0.0314111620660823	0.0253504449783378	584.38321889961
SOCS3	0.0107589171093486	19.9547593092452	0.0064202977506658	0.0688098215074793	0.0650480396219955	0.642793632183882	0.0398911869804776	447.612206672073
NPTX1	0.0286747936221322	417.671787048415	0.0148383554008202	0.0126113149529042	0.0286948937971964	0.0661412477445516	0.0290420613375243	11.5082932974423
ACTG1	0.129750475246849	10.0408880242196	0.0166218610176222	0.0272363591193139	0.0378562544716116	0.0548275333107925	0.105384744285221	808.404019951788
STRA13	0.0715061126795987	9.13248859279183	0.00587521046174116	0.0304088035640943	0.0352578597037382	0.0162012158788061	0.0587972809856304	441.622011108933
FASN	0.0149556163352779	42.1564158969618	0.0128216771034602	0.0193269662524023	0.0378581042653532	0.0575283253060238	0.049342607965591	468.206105932503
TYMS	0.0602782458029212	8.54636629478697	0.0357638943530185	0.0145415584693051	0.00646558085493757	0.0192570347903196	0.0161760748370972	477.29916601165
ADCYAP1	0.0340870668776395	343.796900432089	0.00984726162847232	0.0408941343986907	0.0452067711423178	0.227238843381204	0.023765778587839	28.9113237518915
GNAL	0.811507616732516	41.4073008110983	0.00816120019912235	0.0101691285138805	0.00746869348469491	0.0133130859078842	0.0624004961197322	386.032950752124
PMAIP1	0.457986862095641	0.430587771507892	5.16502411506028	0.00407950039256066	0.0162780099588203	0.0227930787726902	0.179779460297647	451.596627799059
SERPINB5	0.0119199356420782	15.8456561595487	0.261053299322711	0.00627325030422905	2.75637529566874	49.9142103754456	23.7171185756189	444.195623568072
NFATC1	12.4461554954052	190.929541535539	0.00740541697352631	0.0214623520775113	0.0394081476689838	0.0474738131662176	0.0270756875931494	279.216707934994
LAMA1	0.0234043248041875	365.274610497266	0.0106769053642237	0.109495996498559	0.0204983107288835	10.822086917934	0.00982775151625328	1.74588240426632
MC2R	0.0141195954342942	234.177214706256	0.0051931298569492	0.00901257497740384	0.0223217274944997	0.0965693361099421	0.00791108121035563	4.79738176889677
DSC3	0.00867314861295938	5.07192230260276	0.225859707999688	0.0240826546688416	0.0897194039017941	29.787560714575	0.620182080417361	611.051005779571
IER3IP1	0.0325922067195754	0.307496180735699	0.0275070687332512	0.0175655952571347	0.0183725798263743	0.0734712861015409	0.0206963778528597	499.067874100551
SMAD7	0.0373021889434978	172.895210960898	0.00966890234170784	0.0159482339638229	0.038620577848849	0.0840610167413122	0.0161785849524696	261.512849394942
TCF4	15.9354353153056	1.91244661083594	0.0135947451466861	0.0519274964595661	0.0111369926419038	0.0585733137694963	0.061978409663434	551.399876533333
RAX	0.0443225507609292	405.916052272129	0.0179028552002945	0.0144541688109091	0.0203247938149063	0.0271590271699621	0.0467069830783865	23.4457315761342
BCL2	27.7463589607549	229.625024904594	0.324909505941736	0.0230802334478949	0.00715911728648187	0.0153931654301675	0.0264958062392999	173.594914102483
CD226	33.0938105685105	301.992333887717	0.340925026382003	0.011265030320442	0.00828617046168469	0.0432482841921739	0.0533216002177277	7.74295475864693
FBXO15	0.0471628074147122	273.384516997444	0.014832824567289	0.0127809579689073	0.00545255843114207	0.0112147912841143	0.00881065015678032	0.383566237854979
MBP	0.54227874085752	184.249532063139	0.0168894860749484	0.00985027896964071	0.0176318979454192	0.0131106927617042	0.132526806331882	279.064886634901
BSG	0.0234147941669906	15.3941354553593	0.0303352502873806	0.0236806097899615	0.0346418278801707	0.145574467591646	0.0208824895662483	596.255968721874
HCN2	0.0368218380047849	228.48167730389	0.0122860165153971	0.0122308684827206	0.0196617668572505	0.0223763374140319	0.0334393203282032	163.505200304239
PTBP1	0.0745356054889173	2.35117116085703	0.0300104337264332	0.023737735719806	0.0141066000582472	0.0634021694057929	0.0334430683312369	686.267530026029
CFD	0.0398703841705904	185.247062951394	0.011274460939374	0.0630212746441084	0.0290855917752689	0.0375562608194982	21.2841099527698	272.977970249963
KISS1R	0.0529759029237896	402.603365589259	0.0208645058414738	0.0169631106507047	0.0205820639481575	0.0428600384181891	0.0249285527206	54.3596663613033
GPX4	1.13208808212316	0.697500900196322	0.0327906224303455	0.0349089092077338	0.00922190605205656	0.0274169471721139	0.0401597078779022	595.848495603956
GADD45B	0.0539385920894632	84.2053349862751	0.0114355833613036	0.015690799979569	0.0144388119791956	0.028139203978175	0.975598055137533	420.672144840326
EBI3	23.1862670203347	355.498377151303	0.00945089812354399	0.0164054545860554	0.0109983141588988	0.0263882042433004	0.0351631923416966	3.99770104749126
ICAM1	19.1506964910615	8.74831332635989	0.19634862296308	0.0185632743683305	0.0192663591516764	3.08057642797102	0.00637217507642331	495.719913452077
SMARCA4	0.0618929896177397	0.305207928048345	0.0204068586420919	0.0309801670010908	0.0203347093331717	0.0244498964574462	0.0862202921511093	520.0869745142
LDLR	0.00850176604288625	0.774413417356287	0.0302405246192954	0.00979347824317928	4.01441418815361	5.67782166946875	0.3861621660815	599.383142309824
CNN1	0.0202694461863633	344.725523497744	0.00684588962611715	0.0296659094327937	0.0148343962017717	0.302035117444067	0.104676328963588	51.6961582696391
JUNB	0.0247067505110583	2.04060382816284	0.0132142022717971	0.0197613212398208	0.0523464109817365	0.156360599752184	0.058054157846381	615.273778129191
CALR	0.0431972305292786	5.84659488447177	0.0181650312929251	0.0266493382750648	0.0229674596610862	0.116622746635359	0.0353975807502981	760.997261338226
SLC5A5	0.0238359549655217	399.507889210023	0.0141204163509615	0.00838608488895321	0.0096189844260198	0.0397079990699083	0.0207839814649441	1.24873084674473
CCNE1	0.0248150684025788	67.312610357379	0.0379473442050763	0.0120398604879369	0.0189126200040255	0.0435204237730416	0.00863511455663676	347.061025733917
USF2	0.277043584791487	9.35964476281239	0.0198145482644144	0.0172562379900781	0.0172832875221943	0.029709074101389	0.0462162334048283	553.017144371608
HAMP	0.0793350749784409	503.623822491237	0.0211138240380183	0.00979572335942578	0.0151072458772779	0.0252690918178134	0.0191092675592869	2.77117891775119
CAPNS1	0.0703269130422971	3.62289476379485	0.0132858029606984	0.0186973682324973	0.0176779521825953	0.0266171427652016	1.60475308482777	645.284914952222
MRPS12	0.0171021938317046	8.60731375786914	0.0146019688617997	0.0219615700999071	0.0239312340765439	0.0978476359042073	0.0121995752878446	431.510244235273
CIC	0.0485627940618882	200.832361861203	0.0137918138952092	0.0119744518946617	0.0271290351611866	0.0449522125039798	0.0239301787089085	278.955182947736
BCL3	0.284072350033063	166.878767503641	0.0127052191230018	0.019501876576526	0.0197158468236713	0.0308064892428913	0.0372232742026738	389.71725971419
RELB	0.498399137714269	101.686560236659	0.015903590957618	0.0104621844013104	0.0159666395802935	0.0228538072967366	0.0157030181686692	358.884440418789
FOSB	0.00987676477471324	8.48446046412253	0.0118806711486916	0.0101677134505297	0.0666716680895622	1.0386072165221	21.3223306097584	506.713893016296
FOXA3	0.0419355135208055	345.478538998352	0.0129109041981019	0.0209326824026717	0.0181057082714723	0.0411384490837386	0.0146207472107598	8.53226928434101
HIF3A	0.0229694501547647	394.595363247077	0.0106912961484801	0.019319122029813	0.0184509450566288	0.0370906020398943	0.0289968808842864	3.63624418269094
FCGRT	0.448841982081889	154.633697451992	0.0161847801189328	0.0365529551656834	0.00632208971815549	0.0188130519825324	0.0815918917199871	329.318190265046
ATF5	0.0982660102602972	329.842652714512	0.0643378362025953	0.107003589033492	0.011481013066745	0.036488772279471	0.00850990610740725	105.438389088031
NR1H2	0.266526203018956	0.70931873067118	0.0203975480371375	0.0166880075749743	0.01773657724003	0.0324356493936926	0.0252470857163127	478.641500546012
TBXA2R	0.08653897315133	417.319320818511	0.0142290260580786	0.0187433425675317	0.0132575682137024	0.0343444013055073	0.0135560145398039	4.64281375651527
SEMA6B	0.0365032315407667	354.776508230547	0.0118688204452724	0.0292557031142332	0.0475572619840769	0.18156738633033	0.0231561856568241	98.8723313263156
TICAM1	0.0542265565537405	243.426046694238	0.0165026705545923	0.0118541708831477	0.0308334050993946	0.0318569484561935	0.0667867916173718	262.173240367223
INSR	0.0274350288492583	1.39785867490958	0.0189587480319358	0.197431065451718	0.0277693553542078	0.135203223108148	0.0132922287627196	452.128589298484
FCER2	34.7838044722584	387.795286147099	0.00702184548821451	0.00807163367639087	0.0127618545010398	0.0147256733950633	0.0727061934013603	0.335405058694991
DNMT1	3.88554506958485	0.372998325813608	0.11434777334875	0.0160837878433832	0.02115679263733	0.0469244150081061	0.0143951964831638	542.134729532912
DNASE2	0.0477064742073513	0.833434311289251	0.0406040046674537	0.0239433689141923	0.0106485270134179	0.035704913586824	0.0123522372976114	518.413483868436
KLF1	0.0448207610982062	426.878528494232	0.0178891838944391	0.0157786660659824	0.0254358344115556	0.040084495913816	0.0306839621846052	16.6438618517125
DNAJB1	0.0253465817498093	0.458621815454232	0.046013321431703	0.0138363346806646	0.0529388992626408	0.0526754960698351	1.36906143374117	598.636156706677
INSL3	0.0718069473709256	424.863116193845	0.01013259128798	0.00603710419878245	0.00907639982488289	0.0200949511622599	0.0212250414354718	0.560738930740392
JAK3	37.5747604764789	284.010324580233	0.0142019046197465	0.0180205874202715	0.0161978319872582	0.112166576648635	0.0238778554273101	149.130273363276
JUND	0.0458118550413904	2.74086593516454	0.0134596284101652	0.0191017977465722	0.0320176593037978	0.0354252023158713	0.104312830650555	531.992751554747
COMP	0.0245386743920073	263.423746329083	0.00964608324621411	0.023339505339298	0.0181862026493289	0.0651300344208942	0.023247334753599	165.213397648114
CEBPA	0.0224713157750348	3.78663566397262	0.0149949685692324	0.0199576415486387	0.0154611761523555	0.0263847902811899	0.0630403582984892	421.074169270266
AKT2	0.0703761736972	2.08705983939302	0.0198386283738766	0.0112204568872062	0.018144002124265	0.0365616316939146	0.0281122327236292	563.260121692668
TGFB1	0.654682270300412	1.81604811539708	0.00878990158311973	0.0186383820733701	0.122655187379644	3.42737714305167	0.0120973003265521	493.76882669738
SIX5	0.0393131745545034	363.177866016473	0.0186572709489838	0.0187245456558429	0.0377275961679857	0.0849474647362287	0.024280397680074	93.3657513468145
BBC3	0.0315393723301228	367.457098883073	0.0181969862905823	0.0162496778616448	0.024798212432571	0.0491559742633719	0.0331862487968411	123.176831990638
RRAS	0.290628555537802	3.74550608787064	0.00938730852573355	0.012456105756667	0.0320648143186952	0.580631479806699	0.0111116338525219	583.152660713794
TNNI3	0.0393453927796873	348.301525087018	0.0126532277965914	0.0119541584078828	0.0194801105346703	0.0357583533520154	0.0251468270871704	11.9240950545611
IL11	0.0230815977239227	464.743040498013	0.020196195650395	0.0112298401922513	0.243782224958091	0.538798381495291	0.0184824071542628	16.5814069148798
PEG3	13.2747777405563	359.886515190676	0.00604358584671648	0.00972389068088379	0.00882794595712545	0.0189193200797025	8.02335054955584	0.240777139509485
OXT	0.0353173890393183	399.327067178442	0.0208915808115702	0.0182300151742592	0.0206040076423267	0.0455045170905976	0.0478094870491698	56.1373482582507
PRNP	0.0351876895932256	16.2689772248281	0.0126196344733792	0.0128795648879946	0.927938901371921	25.3584716267732	0.0703873723618889	630.748132301413
PLCB1	0.011023470828204	22.3357660850976	0.00433827230636665	1.99024428731544	0.00841319635935178	1.4427524142534	0.0226139104280307	405.593134177199
PCSK2	0.0193058870410059	362.343338226149	0.01125164974315	0.010701991992355	0.0078412967716872	0.0196656520049404	0.0167569367620657	0.517553954941143
HCK	24.0961733805201	249.410152565781	0.0332600251215759	0.03468056607512	0.00757113748356039	0.0505254029076424	0.0163234990848035	215.259282952786
DNMT3B	0.0255026863538092	319.97994691062	0.0132082242483223	0.0117416532093553	0.15145058257089	1.84613274319791	0.0116396296722576	72.2904508693739
PLCG1	0.157954116643859	1.19422067298173	0.0122925633698385	0.0211431656889531	0.0293332389640316	0.0464001860988182	0.019964029114287	524.666083602662
MYBL2	2.91159681580242	3.97643314865512	0.0167324969610343	0.0108193467069946	0.0156347704399477	0.0331421702530078	0.00869254769101412	518.110243553446
MMP9	57.1458763736727	438.383586817226	0.050212187995547	0.0171477437140562	0.0164436649080442	43.5689403544826	0.0174548515777333	7.60828645831757
CD40	23.0573654311387	163.901833529675	0.0258792414383713	0.0152067113109399	0.0109246288833242	0.0320813177499817	0.0163924607176871	201.505497737263
CEBPB	0.0473906801064564	0.930520739790212	0.014716251669248	0.00871313267377965	0.0516358601583447	29.9414596802246	0.0377175224464978	513.072837334256
PTPN1	1.51484595291115	1.15204237805463	0.0111875043555097	0.0123736023875314	0.0657678270916378	0.069878035455833	0.0174682422821574	514.156297731699
TFAP2C	0.00574086618452224	0.408426301537856	0.0908142697201885	0.0732658524830335	2.39010826199045	15.1159724292561	4.79938008336558	422.494117618848
GNAS	0.0759691707400076	6.25935235487142	0.0121272514609407	0.0204604222725498	0.0207386357929921	0.0391441632040903	0.0558402187535376	623.609949741764
ADRA1D	0.0205639008953297	362.242283831423	0.0119843388238098	0.0110728056439599	0.0394780326623379	0.073848836522789	0.0275053260064348	25.415085569749
PCNA	0.0728727810153926	0.234478753016244	0.187611359547531	0.0258565885863175	0.0158731719888766	0.0492557735006235	0.0155052281584319	519.550870051336
PAK7	0.0136330243365447	346.427348263921	0.00855236341902822	0.461633876140094	0.00806439650884442	0.0375285735926377	0.0164095885938599	1.63311191371327
JAG1	0.0161367501644931	5.30266170277141	0.0141751752941089	0.0109482875361107	0.0772699161079559	30.8276261923434	0.517520361830545	586.8036439484
OVOL2	0.0117088509506868	160.587581760537	0.00822075623456577	0.0353269225864456	0.0192299936759255	0.0750251261406182	0.036852164670756	273.645054216092
THBD	0.0291689238374939	63.733213821972	0.010773642043772	0.00573778774188063	0.146872707700493	9.4208082501652	0.205092181045235	472.017471434854
E2F1	0.0450765556284082	165.920191856006	0.0884326875050854	0.0212871100019314	0.0101757165678831	0.0364651445099964	0.0109567582690742	314.499959869507
RBL1	0.524942141897504	0.224894625909024	2.66270318562235	0.0187818868156285	0.0102325303178212	0.0145045519661051	0.0168290995986252	406.884760970368
MAFB	0.0230821604436585	12.0084870076006	0.00832603456535717	0.00530040333292158	0.430161067807536	0.145763856643964	0.0480805906405886	470.26911323811
ADA	1.68593627442132	41.9780529550827	0.021864510714011	0.0109183597019056	0.0132107382545494	0.0295339721138445	0.0168967457057023	482.292081466058
SDC4	0.0173901529241818	1.46705858070574	0.0677463104718275	0.00893938064296006	0.942906321762512	7.27848859606745	0.0461953035111399	583.349654739804
B4GALT5	0.0190434382153497	0.608777480757798	0.0427618925825201	0.0510492294459527	0.0176136854690575	0.086257680029809	0.614676519206169	590.433852816075
CYP24A1	19.8221824720384	167.338231289808	1.80872071132904	0.0055630282129757	0.00384306793213606	6.93170122643551	0.0395409611690933	173.234335902894
BMP7	0.00756751605972066	29.6822340064228	3.9198235776857	0.274011757009369	0.0147001623903297	0.0625886582528812	0.119444023338138	425.151491917443
GABPA	6.13209199901702	1.19499316346717	0.0165804262411591	0.0156797385297079	0.0196166855504266	0.021314933843953	0.0881648677839551	515.477726651173
IFNGR2	0.17928316941838	0.499961671024607	0.0410796771864977	0.0144608536558838	0.0278983103762468	0.0548014289720705	0.0188411046420745	576.200057218902
SIM2	0.0514200871280537	188.999060120331	3.9572378327702	0.00998715620761669	0.0104216925594497	0.017067701828709	14.2305259577196	253.800669907664
ETS2	0.0151298722669242	0.885273243611341	0.110233569141002	0.0167203742134784	0.211128709939682	30.4102121028825	0.17558791463316	553.681357290772
FAM3B	25.5464718857398	324.139306036634	25.3915273821597	0.590710736486469	0.00485132429713411	0.0139229032006829	42.6965479582618	3.31492547129261
CRYAA	0.0647247737937644	455.619466093019	0.0137726233470523	0.0192298332985927	0.0117432280902021	0.0798030410747378	0.0251866283870231	12.575458373008
APP	0.023080271810697	6.24593379386	0.0355092150505143	0.0221436305747328	0.0621117318163854	31.2662787124079	0.0289864722342649	634.352922077262
ADAMTS1	0.0135112331418959	35.8800486575503	0.00643180250786709	0.730244521534466	0.0298165736988444	4.24058307605973	8.15211345428291	392.73520204415
CCT8	0.0495742499601779	7.97701761752123	0.0139024990389067	0.00907746368248923	0.0166481038507348	0.0259765002543831	0.0288389429927902	407.613819635162
HMGN1	0.0972570257471399	476.490298191843	0.0236840585588081	0.0151649767726314	0.0180465147414495	0.0378264783300106	0.0305166372648535	13.7885256080747
TFF3	0.0564178170803769	381.01716363941	0.00478929544411037	0.126624159442629	0.00941545668312301	0.0393953302886592	0.52805241596091	3.24999291654375
TFF2	0.0312333548322525	347.784420181196	0.0186754576451328	0.0128548170417758	0.0137270909454113	0.0426939160354421	0.0150043208665559	6.48764304334044
CBS	0.0221749990113997	107.525269022739	1.40572329435816	0.210574388308617	0.00811713034025053	0.0275810661601224	0.00877294289554608	327.652750550147
SLC19A1	0.0311766392240812	262.031059784264	0.011561753281704	0.0200851788774776	0.0272766851064488	0.0753126970382211	0.0166776723826996	224.251028306773
USP18	0.0250315768318636	186.242434789605	2.08339190603756	0.0137323833033846	0.0219033957327293	0.0908228913863502	0.0172899294449859	322.6191454299
MIF	0.0176651556310988	5.87195997734382	0.0181593755560766	0.03058653590102	0.0331464995747232	0.163601098156257	0.0253527093141416	631.002755896356
DRG1	0.206248056028672	0.114559993233039	0.0290339608791555	0.0691876891785344	0.0504350507412464	0.139203814093415	0.0166668214007839	482.271516671367
TIMP3	7.0267432284407	383.90367014979	0.0190020906661459	0.0256258330193363	0.0154405724776159	52.381043128886	21.4204199735666	119.772949361324
HMOX1	1.67606917280367	153.213276429491	0.00764188774123455	0.0135824981512142	0.0156754488286952	0.0281567403581586	0.260176673597315	330.134687744606
APOBEC3G	32.0749410695131	96.5567990992738	1.57250785492157	0.0125420894900043	0.00968935589247034	0.0997608746464249	0.0158584620965846	347.828582019983
ADSL	0.0748251976987782	1.41040830329788	0.00940639931746323	0.0318208497045963	0.0170300530455707	0.0593649741570577	0.0198762813565814	496.928304393084
SREBF2	0.082886815943753	2.07107159273817	0.0151018100037273	0.008565260904716	0.0261306671151091	0.029437689653291	0.0312651144428516	546.435200145693
BIK	0.0192863350005362	210.61338878739	0.0111839249157698	0.0370184587813559	0.0296885122753291	0.0584010214141886	0.0129995040519504	190.579296243527
PPARA	0.0301734270270375	18.011829469998	0.0128422703754551	0.01594077533576	0.0119178026554255	0.0240515962037837	0.0230211252117734	441.802048221709
MOV10L1	0.0160542341779829	305.253482725688	0.00985368877675677	0.00648673472243653	0.010623080475666	0.038156690075819	0.0111764685390467	0.469639035133165
SLC25A1	0.0275610442955481	2.12398531949374	0.0113581190535118	0.0177786319181619	0.0303083227545844	0.0480871547948138	0.0323018742408704	516.248934280174
OSM	0.0249727557812767	331.880104558568	0.0153729821379006	0.0295213620395744	0.137133573500374	1.33971224698892	0.00970542974727244	38.1645033090923
PDGFB	0.0121519277117371	110.396043326386	0.00530350630304014	0.0822383411670591	0.0987937595950759	0.806243968724822	0.0171174053552627	277.114847038436
CERK	3.91004820487106	12.4796510891643	0.0129191105875525	0.0345703049938254	0.0128357966667916	0.0239146090940922	0.025904945803824	516.126659325342
MLC1	0.0491515526177049	442.202896976505	0.0165369396484323	0.0125993826788657	0.0166208930657127	0.0398921526843041	0.0274030183269578	4.03927562579159
GK	0.336978482018142	5.09978406531886	0.0186762801502985	0.0154975873252573	0.0116807391957421	0.0236379819760244	0.0299885346017633	474.588353503144
MAOA	0.218810340651473	296.373807672325	14.7281623757709	0.0229581752433126	0.0236260117452812	30.4277343483515	20.9535123263843	98.8007381449374
AR	0.111295518395071	373.04036383023	0.0138483870815328	0.010445320762173	0.0107961558518478	0.0198908188951941	0.193995620437403	7.70931353591074
EDA	0.0231966491369291	318.262710081686	0.0104940189783642	0.00811529318649793	0.0138951713281835	0.0550953944067922	0.0111884506596028	7.87142676612916
PGK1	0.0725894994785291	63.9195714282282	0.0208420852677056	0.0241671379379444	0.0374018429203343	0.0573535247002989	0.0561141335033624	732.209321661695
RPL10	0.0458072525866392	416.577224702575	0.00922215827025085	0.00551911904370027	0.0120214553126864	0.0113716808884187	0.0480151690386334	0.148976594280877
NR0B1	0.0205340868249217	321.590000932007	0.0112123448986941	0.0125731768036913	0.00791129906410076	0.0198245798608365	0.0117012648041842	0.712666962229311
DMD	0.0712007806879563	212.443530171004	0.00630394213307878	0.0212464202532702	0.0101341639713226	0.0138159775911123	0.066973247698195	94.7815398918143
ELK1	0.0277448977930477	119.119391544899	0.021927943020994	0.014525587405977	0.0302116250208311	0.0764435788211495	0.0170514803589798	389.250849493799
RPSA	0.0349141665592423	401.707829579736	0.0172660915594578	0.00560858984437498	0.0116816826636731	0.00679078635770118	1.26190088402954	0.138188044314634
ESX1	0.0155901230546048	326.680996457192	0.0107067814168591	0.0120706143537307	0.0135265245759699	0.0486404224108133	0.0141714544037647	1.15756963284123
TSC22D3	2.65061780818823	2.82934903253342	0.0141463760863133	0.0105623969789804	0.00859462507229429	0.0322898668305279	0.447192173716175	548.295939488036
ELF4	0.0756849966100579	0.278161319397962	0.0224904665293688	0.0182269881508958	0.13612028103387	0.698263249427243	0.00888394076704012	478.431540290672
GPC3	6.3466879226557	307.824194663994	0.00636289871607458	16.6764520280475	0.00870895911167793	0.251578299419051	23.8901358460452	75.8780904855062
SOX3	0.0455630390541453	275.167518813315	0.0105645411403456	0.0159682291129873	0.0189663205652817	0.0338659358878476	0.0268729694337807	186.111236691257
L1CAM	0.0556913726664138	380.017577402119	0.00889918944687084	0.0115390565328302	0.0571601113449951	0.199638776900234	0.0211287387220646	24.9022355191377
IRAK1	0.0307451247878625	37.7396593613642	0.0134721829319704	0.0173926634419664	0.0400525419831222	0.0587297628295538	0.0239219865835666	473.117743714523
G6PD	0.0164569087304683	2.54445132004298	0.0130071877692729	0.0300085494896875	0.0224059190860562	0.0331543878021026	0.0965463491033396	553.470706984567
ADRB3	0.0224298289623707	414.070325472942	0.0106471996212291	0.00743290162803326	0.00688240538737081	0.0137930690075624	0.0201328733540132	0.177462845735162
WNT7B	0.00799673937357471	71.4284425581805	0.0553625459904319	0.0823670766486888	2.56362446250716	22.6749588810657	0.11001354898267	278.441912851965
