# Supplementary material for: Preferential Activation of the Hedgehog Pathway by Epigenetic Modulations in HPV Negative HNSCC Identified with Meta-Pathway Analysis
Source: PLoS One. 2013 Nov 4;8(11):e78127. doi: 10.1371/journal.pone.0078127 (PMC3817178; doi:10.1371/journal.pone.0078127)
Supplement: Methods S1 — R code. ZIP archive containing R code used to for the analysis in this manuscript. The README file in the archive describes each of the files contained therein. To fully reproduce the results, the scripts should be run in the following order (1) Preprocessing.R, (2) RunMEGAPSReplicateThreshold.R, and (3) Postprocessing.R. Note that the CoGAPS analysis and associated gene set statistics are stochastic algorithms, so results may differ slightly from values reported here though qualitative results will remain unchanged. (ZIP) [file pone.0078127.s009.zip › CodeArchive_S1/GAPS/ExprsTRUE.MethFALSE/NormalTRUE.HPVPosTRUE.HPVNegTRUE/nP8.nIter50000000.SigE0.10/AResults0.6368403777.Diagnostics.txt]

Diagnostics for A created at Wed Jun 13 00:50:50 2012


number of genes: 892
number of samples: 69
number of patterns: 8
number of burn in steps: 1e+08

Initial chi^2: 6.1548e+06

Iter	Burn In	T	chi^2	number of atoms
0	1	2e-08	7.2778e+06	1
1000000	1	0.02	93846.8	1005
2000000	1	0.04	70196.7	1034
3000000	1	0.06	60624.9	1047
4000000	1	0.08	50517.7	1035
5000000	1	0.1	45781.9	1076
6000000	1	0.12	43839.4	1074
7000000	1	0.14	42402.6	1065
8000000	1	0.16	41144.9	1094
9000000	1	0.18	40769.4	1089
10000000	1	0.2	40336.7	1089
11000000	1	0.22	39387.8	1128
12000000	1	0.24	38842.5	1100
13000000	1	0.26	38382.5	1099
14000000	1	0.28	37532.9	1104
15000000	1	0.3	37438.7	1102
16000000	1	0.32	37079.5	1123
17000000	1	0.34	37018.7	1135
18000000	1	0.36	36234.9	1161
19000000	1	0.38	36225	1131
20000000	1	0.4	35626.9	1184
21000000	1	0.42	35542.7	1206
22000000	1	0.44	35413.4	1167
23000000	1	0.46	34127.2	1244
24000000	1	0.48	30789.6	1313
25000000	1	0.5	30510.2	1342
26000000	1	0.52	30402.7	1327
27000000	1	0.54	30343.4	1313
28000000	1	0.56	30147.9	1323
29000000	1	0.58	29873.6	1349
30000000	1	0.6	29772.3	1352
31000000	1	0.62	29347	1395
32000000	1	0.64	29097.5	1373
33000000	1	0.66	29046.8	1382
34000000	1	0.68	27705.2	1499
35000000	1	0.7	27511.5	1459
36000000	1	0.72	27017.3	1472
37000000	1	0.74	26858	1505
38000000	1	0.76	26818.2	1503
39000000	1	0.78	26560	1510
40000000	1	0.8	26626.1	1545
41000000	1	0.82	26531.1	1570
42000000	1	0.84	26467.8	1558
43000000	1	0.86	26145.5	1574
44000000	1	0.88	25982.7	1587
45000000	1	0.9	25967.7	1623
46000000	1	0.92	25788.7	1592
47000000	1	0.94	25560.4	1636
48000000	1	0.96	25202.9	1624
49000000	1	0.98	24985.9	1674
50000000	1	1	25144.1	1658
51000000	1	1	25027.7	1706
52000000	1	1	24911.9	1724
53000000	1	1	25077.9	1660
54000000	1	1	25190.2	1686
55000000	1	1	25083.6	1675
56000000	1	1	25002.6	1698
57000000	1	1	25149.5	1685
58000000	1	1	25083	1711
59000000	1	1	25182.5	1678
60000000	1	1	25095.8	1665
61000000	1	1	25242.6	1650
62000000	1	1	25052.3	1682
63000000	1	1	25196.8	1652
64000000	1	1	25131.5	1688
65000000	1	1	24906.1	1681
66000000	1	1	25163.7	1661
67000000	1	1	25246	1677
68000000	1	1	25107.2	1656
69000000	1	1	25141.7	1676
70000000	1	1	24954	1681
71000000	1	1	24886.8	1662
72000000	1	1	25058.1	1695
73000000	1	1	25129.9	1655
74000000	1	1	25085.2	1690
75000000	1	1	25084.8	1724
76000000	1	1	25009.5	1711
77000000	1	1	25247.3	1688
78000000	1	1	25270.7	1653
79000000	1	1	25147.9	1657
80000000	1	1	25174.1	1679
81000000	1	1	25200.8	1686
82000000	1	1	25019.7	1705
83000000	1	1	25095	1690
84000000	1	1	25004.5	1684
85000000	1	1	25216.7	1688
86000000	1	1	25225.1	1657
87000000	1	1	25079.5	1675
88000000	1	1	25027	1725
89000000	1	1	25298	1669
90000000	1	1	24967.6	1698
91000000	1	1	25200.3	1684
92000000	1	1	24971.2	1701
93000000	1	1	25222.4	1683
94000000	1	1	24960.7	1689
95000000	1	1	25352.7	1661
96000000	1	1	25165.8	1664
97000000	1	1	25048.8	1684
98000000	1	1	25134.9	1706
99000000	1	1	24842.5	1705
100000000	0	1	25040.4	1721
101000000	0	1	24917.5	1696
102000000	0	1	25167.7	1677
103000000	0	1	25091.7	1706
104000000	0	1	24918.1	1721
105000000	0	1	25131.1	1696
106000000	0	1	24804.1	1724
107000000	0	1	25043	1729
108000000	0	1	25144.5	1708
109000000	0	1	25139.5	1694
110000000	0	1	25161.9	1713
111000000	0	1	24961.4	1710
112000000	0	1	25017.9	1702
113000000	0	1	24915.8	1716
114000000	0	1	25072.3	1725
115000000	0	1	25246.4	1703
116000000	0	1	25038.7	1711
117000000	0	1	24830.2	1737
118000000	0	1	25025.3	1699
119000000	0	1	24800.9	1710
120000000	0	1	24967.8	1707
121000000	0	1	24979.4	1691
122000000	0	1	24947.6	1690
123000000	0	1	25103	1645
124000000	0	1	24864.1	1700
125000000	0	1	25070.1	1688
126000000	0	1	24833.4	1739
127000000	0	1	25072.8	1670
128000000	0	1	25320.2	1674
129000000	0	1	24886	1681
130000000	0	1	24993.5	1685
131000000	0	1	25015.7	1709
132000000	0	1	25168.9	1670
133000000	0	1	25145	1700
134000000	0	1	25010.4	1705
135000000	0	1	25394.8	1672
136000000	0	1	25075.9	1682
137000000	0	1	25178.9	1681
138000000	0	1	25098.3	1704
139000000	0	1	25033.7	1691
140000000	0	1	24970	1680
141000000	0	1	24900.7	1704
142000000	0	1	25215.9	1657
143000000	0	1	25150.7	1701
144000000	0	1	25067	1700
145000000	0	1	25028.9	1676
146000000	0	1	24890.1	1701
147000000	0	1	25000.6	1723
148000000	0	1	24987.4	1751
149000000	0	1	25009	1721


Summary
<number of atoms> 1699.92 <chi^2>: 25036.964 ; chi^2 of mean: 22473.7169887143
