# Supplementary material for: Preferential Activation of the Hedgehog Pathway by Epigenetic Modulations in HPV Negative HNSCC Identified with Meta-Pathway Analysis
Source: PLoS One. 2013 Nov 4;8(11):e78127. doi: 10.1371/journal.pone.0078127 (PMC3817178; doi:10.1371/journal.pone.0078127)
Supplement: Methods S1 — R code. ZIP archive containing R code used to for the analysis in this manuscript. The README file in the archive describes each of the files contained therein. To fully reproduce the results, the scripts should be run in the following order (1) Preprocessing.R, (2) RunMEGAPSReplicateThreshold.R, and (3) Postprocessing.R. Note that the CoGAPS analysis and associated gene set statistics are stochastic algorithms, so results may differ slightly from values reported here though qualitative results will remain unchanged. (ZIP) [file pone.0078127.s009.zip › CodeArchive_S1/GAPS/ExprsTRUE.MethFALSE/NormalTRUE.HPVPosTRUE.HPVNegTRUE/nP8.nIter50000000.SigE0.10/Asd.0.6368403777.txt]

V1	V2	V3	V4	V5	V6	V7	V8
TP73	0.359358008090713	63.6185124300669	0.603087099833761	0.162605668500941	0.176438486661782	0.33916583261842	0.275450876214757	63.4991115721109
DFFB	1.4288044359102	73.2149816953413	0.2083996343145	0.16614681126168	0.173579923537099	0.509456748651317	0.292450961654616	73.1007706449631
AGTRAP	0.338445781556452	44.7814262712785	0.210101206326945	0.14390230554395	0.494062642341968	2.49124666691198	0.230329611418718	45.5261499453989
MFN2	0.244960426747719	6.8531714522358	0.607752405481099	0.181344463044453	0.440351376171396	1.60272797210701	0.353079007068377	9.76657607286512
TNFRSF1B	9.14129192973074	71.3778084716971	0.284798656753847	0.234096397687455	0.149479445385363	0.872961377417012	0.30581702920993	74.6213421440772
PDPN	0.478936168236166	62.8813415739849	0.276951626421158	0.365117324937676	0.394270314399573	6.8450376950362	0.180446271315857	64.9489797795521
PADI3	0.205074850189644	25.7750322475857	3.38960722028234	0.429857507418657	0.171126010966676	0.36467237550515	3.19521965783561	25.5919686421881
EPHA8	0.368879503056028	23.1216590575187	0.235750832947717	0.156950990407007	0.271447285027805	0.60123924461556	0.292792400274501	22.4031729035863
LIN28	0.187882042405845	4.97770101250947	0.094193779539889	0.0725573604739229	0.11284425384587	0.204131290498299	0.241293098222492	0.931996160178753
SFN	0.160545883286736	70.6144025626993	0.424291305611911	0.159082283290689	5.60270648213126	8.41704096549131	1.06075207024337	74.2659663353608
OPRD1	0.784245482089292	47.1534326336377	0.232026747962407	0.183029535696726	0.204845292293983	0.580584808195079	0.385062900313635	46.5137320838665
LCK	5.51363394185975	13.1430379613768	0.269521823784099	0.155323818102096	0.175837575328019	0.517161706878795	0.355932030652187	11.0973378481893
EIF2C1	0.711244955702773	6.59225679937155	0.340415607804725	0.384047009866465	0.169601191405552	0.458315261993744	0.209824060492926	9.29814961670426
RLF	1.11938349382786	2.60017447536306	0.403134709938112	0.275924122539067	0.387918595257734	1.05111988060882	0.261232697633352	6.72699250528828
KCNQ4	0.49062039039807	54.4946654080048	0.23305410601248	0.177389606512757	0.260818742914976	0.556444774511449	0.471184797172298	54.1191357300519
CDKN2C	1.63985034798957	50.2659902936112	2.82267510004283	0.0955917245629708	0.175223912495246	0.21142460189719	0.374265676123899	51.2843255991658
SCP2	0.500464756464253	12.3508706953867	0.200792198025286	0.129689697820044	0.284750468383315	0.297963542929335	1.07210161446154	13.7448320200874
PCSK9	0.298153273126439	23.777954767002	0.315609582403734	0.211538503569593	0.363108261030825	0.827372276021589	0.253926794456155	22.9210299947124
ROR1	2.65430615271681	71.8637088510293	0.153327930747179	0.14018762614453	0.128696166174691	0.333028704047482	1.55504890907755	71.9833679763995
IL12RB2	2.98669943514833	10.3817358459723	2.04534013269399	0.0704595182095424	0.577864637028159	6.85622049252188	0.146878000361991	6.36770088869953
GADD45A	0.17730883629834	19.1616960174565	0.262217861395889	0.123203052211314	0.305370363663354	0.510177565961649	0.391576492602866	19.9466927715224
CTH	0.290423818853942	55.0684192134153	0.126415989340391	0.310067684901317	0.365822475914512	1.21439697202232	0.129836542412483	55.054282969453
ACADM	6.94748018066821	4.85530272182354	0.299206271597007	0.147885560941895	0.16351401873831	0.239214988700021	2.51530918715526	10.298542637752
CYR61	0.219159971434103	39.1809420898361	0.120091374716218	0.136884335040116	0.484846543440149	11.3322941280372	3.69380733164104	43.7725689164353
PTBP2	1.72952629322489	2.80202299192552	0.652261024586572	0.194633783785173	0.17650957741571	0.411323658131915	0.305972201992894	6.61217018739631
CSF1	4.09885703472562	72.4062206036032	0.297136292298333	0.209076790977147	0.148755141748683	0.291680295870087	0.403350855895538	73.0293531449455
ATP1A1	0.317742992183025	6.23327985344772	0.891804005695586	0.403620721340494	0.616092768051313	1.94415061013765	0.339208948179347	10.7521734843054
IVL	0.263890466436036	18.844912714691	0.912996453217139	0.110088655628018	4.65406021416471	4.53312260799424	4.53030169086679	16.889234275457
S100A9	2.11935012316344	17.5955377814197	7.79756493483206	0.0908476214416657	5.62615495986014	1.82270760173428	6.92085167817357	9.18900374340527
NPR1	0.565094393074864	15.2942580652719	0.164329531226936	0.152307029962476	0.174127232203188	0.386048114684789	0.295776376231953	14.407563213386
IL6R	7.46812132611483	88.5266307393915	0.152440025237593	0.101896488057244	0.434875043548504	0.692009837545606	0.321962021091127	91.3417226313483
FDPS	0.230664954286559	61.9664824710928	0.410237875875577	0.167876082687773	0.236240282735614	0.493156991176047	0.253290689139296	61.8879966102536
LMNA	0.211667122300789	22.7343079290643	0.218237471971042	0.2052004094825	1.29627111455399	2.89499974335049	0.571133490270287	24.1912173136592
FCER1G	5.83506435518134	5.61992090001211	1.53105967531812	0.235630187647515	0.0791540695545048	5.23577261871888	0.216372037802606	11.6543092098437
ATP1B1	0.281585421487544	25.9953396943804	3.07398879500306	0.139084237685559	0.320966551559451	0.654703781668807	8.23658402216155	28.8156224545785
IKBKE	8.85341492540672	73.7359077142022	1.05297862403257	0.118005663513304	0.148754827588254	0.214149409305907	0.409468266777687	76.8595753611583
G0S2	11.6955737863224	88.7821860938944	0.127686738885768	0.372054271476806	0.154994584100863	13.0601819735894	1.0696452288026	107.734850006977
ATF3	0.109265776236929	74.9761533728703	0.862624908283165	0.188399509412364	0.346696527728928	2.62621313544482	0.488220784864739	75.2679905232744
MIXL1	1.77724513096421	21.5725228864657	0.214163880106356	0.179274496152557	0.299067292267948	0.38665948284368	0.317928831317828	20.7352509294827
EXO1	0.161718217727694	68.5216430922598	2.95199025804606	0.216411620636237	0.106438211290078	0.627592735816138	0.135344047951848	69.7574525624197
ENO1	0.569242249989622	39.0550684136899	0.269081059154739	0.231421935190372	0.394817944277868	0.981870637225855	0.4476670996388	40.2733920729875
MTHFR	3.54104113204648	13.8279742824091	0.193657229690031	0.100478437839589	0.233523661946662	0.257312216811703	0.453145860512143	15.4668214068292
NPPB	0.318165958415815	17.3009441199541	0.176239130046253	0.197143153157455	0.230764945936518	0.67057021414152	0.273510263627507	16.2239352070504
CASP9	1.0568206059819	42.0697066361437	0.223718259876707	0.146140787057678	0.111760579970449	0.254329870429926	0.392593690192071	42.255592230333
ECE1	1.62644785400602	2.52696944520171	1.69574330108588	0.800769317547471	0.264433483235623	0.999762750558738	0.194945794864663	7.95019939624598
WNT4	0.244534307678539	64.3300453738392	0.312087653972453	0.156287973320881	0.519593411114863	0.890502641136542	0.489902951982355	64.2013849267863
E2F2	0.672425290001095	60.9677077178981	1.09896381103967	0.136889655015024	0.141432778342113	0.314851612277886	0.406220483942052	60.71633032815
ID3	0.325605525634181	36.1732284251725	0.0563531420327142	0.179971552186573	0.136697763800811	0.596478668534557	0.299516491298851	36.4380588465176
STMN1	0.441805112379692	9.99169299131994	0.494320366232588	0.291101901106749	0.128844716940491	0.298449159880952	0.177904870470611	11.3272846260757
NR0B2	0.4171323671849	6.37472438045065	0.141296275462161	0.111738543673282	0.12695126224605	0.296443362897183	0.243740831804308	4.33833935186134
COL9A2	0.468672753429961	65.0781825170533	0.670000663180548	0.213039447557756	0.182861131407952	0.660945370259311	0.295434537135298	64.6976107290711
CLDN19	0.441152473797927	20.8414392488286	0.230035304896238	0.179916562147013	0.241666870220361	0.480419868855783	0.359743128832843	19.7678479093074
PRDX1	0.471894479142876	21.2168197822031	0.223032845493069	0.218928043967151	0.272402213359775	0.452443052485213	0.926455301911087	22.4099719332566
ORC1L	0.267147174304407	47.3873432046139	0.821556231961984	0.165752333827736	0.143872671142152	0.457241318600762	0.134117026696505	47.4219305425941
JUN	0.204517217065896	6.48178539827591	0.290851193444838	0.154344890461173	0.956623141549215	4.46587312264087	4.1987084810456	12.013283816519
DIRAS3	0.247102109784789	44.0797435860906	0.0987893153765301	0.16194212303363	0.396779150928367	2.38724676170574	0.265351681593688	43.8388261139838
TGFBR3	1.18998265300975	52.769039244691	0.352738873904398	2.57968858135484	0.120781592542222	0.271004710206445	4.45705058783903	53.0760638983126
GFI1	1.81739357280424	62.3543370422063	0.287069184225354	0.135504722979978	0.184306723477167	0.326764459500276	0.273394292115261	62.1570274917922
PSRC1	0.215726825854722	13.4291752152944	0.176716214043945	0.127988979408055	0.206884961636052	0.590117116958069	0.212014657909649	12.4610919669308
WARS2	0.23615958725951	3.69087585226575	0.375298351830601	0.127873548057949	0.200551526018582	0.517300968066623	0.230113505292643	6.09536041784475
NOTCH2	0.914796761204013	9.69602688892107	0.3018904250996	0.176504876203515	0.233057731629827	0.367582343159263	0.986763333041817	12.1688897638119
MCL1	1.4680447552	3.26536212030048	0.308829413635275	0.187893085763762	0.323130127049154	0.616661260770943	1.18520492651528	8.78838229079063
CTSK	8.39392594125835	5.09620787924819	0.134967720689829	0.310237509823647	0.139712758678767	9.59024864530086	0.759317473808867	18.0914046529366
S100A6	0.295250531886095	5.70720186482816	0.114378400705214	0.0927739384640995	0.112747434594089	0.283352514636572	0.178801195717682	0.899448705607885
ADAR	1.7908950264845	2.05690406878974	1.10054713802329	0.221164785695322	0.437340874232932	0.830617416305455	0.253789635696248	7.52790036606421
PYGO2	0.431736713662777	57.3217095291132	0.234188367989029	0.127990194637023	0.151415636858009	0.335255941188837	0.290222541258869	57.4171201052005
MUC1	0.321466489909246	100.801005767022	4.32100647448203	0.178632598764027	0.180906027440587	1.52073112662068	4.6896879618165	102.511189303195
NES	0.445070447883465	39.6491905883162	0.251107766877143	0.26034828870685	0.239577281209774	1.11701541656218	0.272032786627812	39.1063740588656
CRABP2	0.767850187156065	16.2308304125829	3.09409779149627	0.133640787938018	4.78511051222876	11.4075209049495	5.2123492737437	11.9675896422707
ETV3	0.474355850204669	2.61770315826841	0.931333032573409	0.210551196527668	0.489201237785142	0.717072326653728	0.400706023414464	6.92615349459805
PTGS2	0.123987915212612	81.9119966357346	0.126127832653146	0.262728096008413	4.83986105570811	10.2452859840085	1.97786134435402	85.8803703157349
MYOG	0.289610022427222	5.71078530125772	0.138994565486445	0.124655750148935	0.131485852654398	0.288166689423634	0.273279294812561	2.04403514330886
SLC30A1	0.260567540562668	78.218497096771	0.265158622766777	0.220348658647919	0.280010353483921	1.55641123848192	0.2194304236714	78.214844727024
PARP1	5.56599275388564	2.51492517239581	0.890866400952919	0.426209354630234	0.245009050999845	0.671714921630262	0.173320521792419	8.1576570650624
ACTA1	0.647934996480489	59.7916639888472	0.122516171964318	0.199840911843385	0.42189629202941	1.20013085541527	4.43697422372175	59.5111769404134
TOMM20	0.222995096239872	4.72449745217238	0.166796499202256	0.173824740666199	0.213512263807036	0.797578061378259	0.196689806752691	6.60346852073611
FH	0.32821308716939	12.6344110896068	0.318260268415614	0.129093436938462	0.189024024401561	0.36664286790578	0.40994253609671	13.7601109761483
ID2	9.25635919835898	7.28116468732549	0.825258462290931	0.330836511983388	0.131936725800667	0.406724824225656	0.47329787645047	13.4443652374315
KCNF1	0.546063860673915	19.8855838733158	0.20045939654781	0.183450030369694	0.223655122679564	0.418988823322902	0.378455520422609	18.9393795845761
LPIN1	7.14698629002693	49.8974154954468	0.145058519749542	0.166270046810115	0.167090578717821	0.531423200549575	6.01871408342247	51.3830003604933
MYCN	0.847086255663377	55.2247262625241	0.221764906684835	0.153118362323571	0.155522520418189	0.282062309382352	0.618434420452956	55.0675374143533
VSNL1	0.145625545037813	77.9531272426671	0.922374657699704	0.105110493841718	0.961326126830305	4.21135415429775	3.19740200434139	79.3726719888778
FOSL2	0.131554900116089	7.14452083676961	0.577819045686513	0.475398610306578	0.486090993804996	2.62857898613444	0.89470375910828	10.7371645123686
C2orf34	0.405488349854795	26.0407031415936	0.141004085367419	0.119769480198199	0.142065092356363	0.240499572535869	0.37801172074265	26.5188440537943
EPAS1	0.453707675992432	15.0069616524516	0.148076019856755	0.175052483465442	0.594049771941334	1.83198630038602	0.372569312611096	16.8966618200003
REL	7.29830840073715	1.30802695067991	1.89141556474755	0.250224049686764	0.891947214847792	12.3345072173591	0.293531659758077	17.9046687292019
CCT7	0.482901310865963	6.07264700149799	0.204741209835259	0.352657945071481	0.383496369177736	1.06190328351873	0.303224103874388	9.45922076388971
TCF7L1	0.284528703052509	57.4998284106291	0.219774487708308	0.297278376155847	0.263914835162575	1.29792540507719	0.256165887491075	57.5003892165042
RPIA	0.734008589734101	68.3774113398638	0.115273299459889	0.411822705270499	0.148623552879114	0.183207594091236	0.501628405982129	68.2527912742895
MAL	6.4026616086825	11.2932588443218	0.391877439543957	0.0549493111299974	0.957189809156792	0.441975027308307	6.50865786710234	6.36458711030795
SLC9A2	6.91854532812099	65.2391505450064	0.531803895399848	3.58774175532873	0.118556412404264	0.440685003317312	0.149763960113992	70.1304952419243
MERTK	8.50955091951038	22.1206763741971	1.0793580721823	0.807818245890987	0.0601168007571207	0.418607174129264	0.241680807563255	25.4708676429347
SLC20A1	0.698879124163528	4.11710620631661	0.290308495778656	0.177607015645049	0.481515568586801	1.50218016904358	0.244338210548626	7.84130190569707
DDX18	1.38104238464659	7.66929709627555	0.141966579308213	0.152062278240664	0.250018087702607	0.390262853073766	0.207841901525528	9.52573987433252
INHBB	0.361425988538696	61.8417828027467	0.123769993595964	0.227201878141217	0.296617540124907	0.841911818552665	0.30997191582884	61.571265186904
GYPC	5.45230413961569	68.663288336458	0.17768447415878	0.28535288885275	0.15940156852021	0.661380724307851	0.901302856421102	69.5810283924287
CCNT2	4.78297317841533	1.23876992697916	0.940980198117438	0.401479822155903	0.364841611905259	0.710900582569834	0.253318487739556	7.85257441164202
GAD1	0.217877939472848	18.932910935869	1.48773908731227	0.125761014461042	0.22330981623246	0.376747876289956	0.14621101175017	18.2513304379485
ITGA6	0.261760191306117	10.6353758533139	1.80173721251319	0.1730177111425	0.886386009798315	7.83234109293673	0.34527669777928	14.7890693294246
HOXD9	0.286285566864373	67.1368559388677	0.217926428619451	0.256398993285595	0.299783535646781	0.784144829497966	0.336120601796354	67.0755385455817
HOXD4	0.328169599661818	34.7297099144752	0.284974139218238	0.155273958139622	0.171662984610335	0.556449826503785	0.314065180856765	34.1437882088863
ITGAV	1.36023274660769	3.58757967161864	0.586030791531384	0.222032705372667	0.330023887605747	6.92854616710485	0.196583194422971	9.9669375398627
CASP8	8.97562952557447	18.9299043135182	0.281416147434139	0.100362288069923	0.144430956789391	0.275950786423989	0.691848042128505	22.3422752618129
FN1	1.59854744293705	84.0863791041915	0.144628422418784	0.344010069396729	0.101886267813983	7.36150981250239	0.644837062588716	87.062350025228
IGFBP2	0.147962007170676	82.6663439789402	0.129147375286373	4.44606347594833	0.794235214523554	4.42095137358534	2.26335900425199	85.9998269600976
IL8RB	0.458362237546345	16.8073886566995	0.227080943705026	0.0562209105485385	0.257857889829694	0.545062259726728	5.20224189093873	15.3561387215942
CTDSP1	1.26113930301661	23.1410792812558	0.209677146749514	0.19410114048992	0.249950113053568	0.384939784275827	0.512899626008171	24.1744631782383
DES	0.367646993975803	63.3150094565206	0.174402430278084	0.235815093668547	0.386455614877169	1.33648307626957	6.42223232216464	62.7171139257738
INHA	0.233764315378577	4.64082887490521	0.117096937296759	0.157635817537091	0.074702737673048	0.2462173216932	0.183885525825086	1.4651206132651
PTMA	0.302030164252749	50.5023125383999	0.187347065674616	0.189801460673482	0.220380663769825	0.427022954969977	0.378952753637012	50.4210059765198
ADAM17	0.392332941647602	1.80793387456133	0.469821861342832	0.24742301182201	1.28750441795281	6.88453044739363	0.245691196605077	8.68648492462561
ODC1	7.74906618430129	4.91164808327584	0.118844041154565	4.35442254538002	6.1285047259167	13.5538980296727	0.137484869560936	18.6604108029907
APOB	0.135672459032408	3.75248563838852	0.0842145456752767	0.0484404519320054	0.0652083829041461	0.162425285164812	0.137621651924839	0.81684431549842
ADCY3	0.312685522337361	16.126692816999	0.197379975644559	0.373121313588967	0.294818790413794	0.513837815241332	0.24601945272722	17.3718286554614
POMC	0.624934704138155	70.1400538247895	0.248256025622205	0.253704417079268	0.197144641604666	0.717194124024049	0.347956053913831	69.6140151497393
DNMT3A	0.532414197307092	62.3067867238179	0.19801808681447	0.207947152743171	0.11570814398306	0.325383013897244	0.348651294598446	62.5280964759879
CEBPZ	0.255401438494223	56.2114256164817	0.205006223449838	0.168206175666394	0.1937225173067	0.542169007192913	0.219614023469317	56.0466645450332
CYP1B1	0.710240196672126	49.7505841279187	1.07471868605814	0.85690412086047	0.0947191157182813	2.19815157571394	0.133035164191869	50.8559039394264
SIX2	0.366396851183361	63.293826963848	0.287983023709502	0.277825135287427	0.197373956142736	0.516927747326237	0.460008056432862	63.1562864889776
MTIF2	0.360984572334265	11.328872648824	0.141656947999598	0.225739426054324	0.169345260152838	0.408731691047982	0.242514785747383	12.4218454095974
CCT4	0.526300398492274	2.85932919579165	0.220826352416365	0.225487283855233	0.402846407146069	1.49585444265403	0.209326955303472	7.19951736996257
GFPT1	0.530441954713414	4.71032347528557	0.189070105282659	0.217995830981721	0.46837204063356	1.07562164179252	0.361230074537506	8.31563158541385
TGFA	0.232124601261938	83.3348971902556	0.140204432308639	0.105845420437642	3.4915113555452	9.05998186623809	0.607384195013955	88.270831268496
TACR1	1.41219703097499	6.23301718659674	0.069617543241108	0.0729829110628832	0.0891393163426669	0.125570057919915	4.92296976810501	0.960218377771402
CD8A	5.58105158187434	86.4175026102584	2.52983411755029	0.151233143386792	0.215328725267674	1.07461971077741	0.276145846752595	88.8501563670623
FABP1	0.165229891322675	3.60018235498978	0.059270747976094	0.0495864774482492	0.0861023306461495	0.162252388950767	0.119162294746215	1.11278475373171
ADRA2B	0.413301340039921	12.4769694818245	0.166973331144034	0.244120763024694	0.184039971316411	0.373389641604312	0.263269732049425	11.1428155602866
SCTR	0.298479841629779	6.4895481224658	0.150656427905454	0.105761007002718	0.170404167617106	0.370432402214352	0.214748846798398	3.92531154938603
NR4A2	0.145739836896161	4.77843103662873	2.38903024472631	1.26058732431923	0.253274348792857	0.651428861388104	0.557302155481908	7.73133412919666
LRP2	0.200797244327114	4.07124790849263	0.0781102843012878	0.0898566978158271	0.0737374931348983	0.195218932370181	0.146468310273132	1.04645098364451
SP3	2.34883274694987	4.09433633702682	0.300385820169553	0.223422488704476	0.261525556847892	0.402529764316591	0.353288721370275	8.06905437887805
ATF2	4.28323611739676	4.80385792025393	0.379117218824	0.247235787317536	0.243386087613732	0.553529674124402	0.351902387922637	9.70823824097993
NFE2L2	0.434977786785988	8.34560803462196	1.50182080241584	0.590060120512475	0.253166036161616	0.309047242844982	1.89569279102506	11.5593460054325
PRKRA	0.268586001326615	7.89662712377612	0.23757194740677	0.218066484314063	0.275940467934109	0.575351946754869	0.261768994853003	9.79988917218635
NEUROD1	0.107341805356277	3.41887281464416	0.0340396732498048	0.0825855579335122	0.0705906197305795	0.180731232985781	0.103269763573124	0.593582143261037
STAT1	6.62138855289801	3.54709648831917	4.89126416198591	0.201151552516915	0.464237947564295	8.68619494163328	0.113619974290099	16.5251734461339
HSPD1	0.380581043086704	59.1171753337396	0.184784121880369	0.208314331759918	0.154673937109586	0.467427241736575	0.444389590113201	58.8746376588139
IDH1	0.414899477072693	15.2519963841224	0.43154505640906	0.287856130186264	0.184469968575844	0.2843968352651	0.864611717655725	16.7022716399681
IGFBP5	0.826258105538209	31.5623620994981	0.104035766201792	0.996106176889556	0.177605122637778	1.95171604207611	4.96685234684953	32.7369238503108
EPHA4	0.280255637684687	78.1414411776501	0.188315880717591	2.24576175565173	0.202723562308014	1.48392393114448	0.634101393399361	78.5441811549141
PAX3	0.151424466856882	5.86669224706061	0.110079082304433	0.221074918962907	0.131598565762496	0.325833860345741	0.179803883343709	3.92300402282142
SCG2	0.180560399583908	6.73799181681598	0.150128964093597	0.272058886152776	0.139174806868657	1.03709722954701	0.0984808200499621	5.29023636807378
IRS1	0.656288293202674	59.6690099148248	0.187097408901041	0.226700424290607	1.54646618113227	7.95848967291851	0.280081223320696	62.3946884794968
ECEL1	0.394101311459926	53.0932018920043	0.180771633746319	0.179453487844597	0.243610035551076	0.417772918584478	0.305755478382545	52.8412995858258
GBX2	0.258026445540871	72.1071980601409	0.21349663725582	0.150232249036629	0.407016388983109	0.536816976623302	0.480417568315804	71.7983858995067
HES6	0.408454003627288	66.0276731430767	0.163801429818028	0.193156955860153	0.351476185765904	0.539057321352269	0.341217289103751	65.7367512626291
PER2	0.354124146182248	20.5595536582448	0.231300159904598	0.200276128585603	0.234503609606039	0.371481809554971	0.99660812476278	21.3742954852504
HDAC4	0.37512398903645	56.4686349420933	0.179465510409238	0.200824377644569	0.261991574912742	0.4904221224317	0.408087109709726	56.2525696464691
VHL	7.37141719394007	2.092914304409	0.467837877664049	0.26485824748594	0.246068805246766	0.419853946445945	0.35796962208318	8.83046318021853
PPARG	0.570554530151998	64.7235093816522	0.1907207858397	0.754362693890706	0.090436365069292	0.403124613737185	4.28273693511157	64.3137603082172
NR2C2	3.07529169583112	7.10217565782067	0.267799896505074	0.197693792705191	0.134607246974322	0.357330554328634	0.641135109885302	10.1620042731815
RARB	6.29031347249447	66.9042932617235	1.30848766543566	0.8519215937675	0.0614132995168417	0.399200693263218	0.975906507314219	69.6162775849731
TGFBR2	9.60877480345142	94.3781887010856	0.10624041904071	0.142947302370763	0.335138482026588	11.5816979434859	5.45972676126495	110.585542182129
MLH1	7.74386949446749	5.95212378817018	0.269362143072079	0.148081241656985	0.121822219574687	0.410901956967306	0.332003490695012	10.7452247426195
MYD88	5.68572387963852	25.1289926618331	0.153861073945704	0.123171336459728	0.257349177093156	0.454672302888755	0.680008934070119	26.8982901669472
CTNNB1	1.15143367263356	6.06904945270695	0.189318703252365	0.41374001424954	0.282555926898603	1.02233471207972	0.511771715967263	10.0354164545119
VIPR1	0.631023646852383	39.8912011000168	0.153763349573282	0.235975959912887	0.24094762825783	0.538782950176839	0.894041353203656	39.389042206017
TDGF1	0.386273206836821	19.5345409624613	0.106478336461191	0.0537013131660607	0.101495935287131	0.620405357467667	0.119708940934431	19.3638692022838
DAG1	0.353046169258134	10.1685745417123	0.279306724799675	0.229848963468421	0.228374032396436	0.526360976086704	0.425201882152686	11.9257442613223
GNAI2	7.93958480622161	16.7930255067404	0.175786496119871	0.286945842188892	0.251516396144113	0.975573395463234	0.368935147596974	19.8897299014229
ALAS1	0.509811974735719	18.0590802191197	0.222659334407846	0.178972259315586	0.21185670061317	0.35189102138684	0.607540425175678	18.9508275136877
ADPRH	4.44846124315123	33.7293622221634	0.204188356415091	0.146974631642428	0.321299073685673	1.34697027119778	0.170114227596789	33.6277857651648
TRH	0.301814783316545	8.15918013158262	0.187829442684535	0.132039167798205	0.101546628386549	0.395752509036968	0.237570000553654	6.40842312438875
TF	0.667954862142604	7.08201438050241	0.370332550063336	0.0643334698389837	0.109320640826384	0.222862992291554	4.95746322605527	2.84542854650978
CLDN18	0.428246827332808	6.62701894355828	0.175117578464026	0.111436863150766	0.133877006315013	0.26894586847822	0.257299276252257	4.1095084036142
TRPC1	0.237690208724451	51.2445829844034	0.0917347619446782	0.157967009984592	0.228750209177318	0.596450176280532	0.213212398227264	50.9664137239242
AGTR1	0.215405789585049	8.83847062488947	0.136798600478229	0.141585213231354	0.131114279126048	0.285394170596849	0.178133910441611	7.63923289192789
MME	5.76049476981355	18.0294808006773	0.375100597098915	0.173809623859654	0.117361787112525	6.63078214101327	0.31812951020207	20.6479866061229
IL12A	0.210007751640162	6.00162948176157	0.166268652167621	0.116054875608903	0.093620798798582	0.193978537623166	0.25596511033211	3.91236190427695
SKIL	10.0325796076868	1.98305897337747	0.39022464609654	0.313105404545003	0.451469310288954	12.576873704319	0.162826393020742	20.9405627712659
HES1	0.2216208242132	12.2217768269458	0.834409802050841	0.190205887595112	0.248135571538557	0.997424655072777	1.14070679546503	14.1276573746087
RAF1	2.85701390417281	4.69689273859154	0.387199219469619	0.217322495328757	0.174207990652843	0.327720264329151	1.29561799227267	8.78556162499705
THRB	0.265206712437537	48.868327976048	0.151715983354047	0.295160586010037	0.0909421360318997	0.574390909484609	0.614466187109774	48.7465448122435
TOP2B	5.19239046455713	1.99232297673316	0.325627200289943	0.723751960639015	0.25259279680212	0.547256786943777	0.72221444035324	7.60310546124885
ACAA1	0.851741197847629	57.9308896485737	0.126110759686645	0.126834610698059	0.202758962567868	0.267006941882027	1.5696305470364	57.8930474456571
CCK	0.470472390226002	10.9420854401511	0.185131857837243	0.181850137011126	0.196788663937189	0.427585701361018	0.305462565636478	9.35131039474087
LTF	5.25435242575345	18.5243561002318	0.0801716666470457	0.231266693746049	0.276080540850305	0.524886301348472	1.00444221585822	17.5476362701309
SMARCC1	6.56675207159064	2.86867702989013	0.323425633714205	0.451345841484883	0.138558048083093	0.3533336338381	0.442185542874107	9.41055549314664
CDC25A	0.315260878501358	47.6834632105467	0.292647898274195	0.187644628652074	0.123621046794893	0.390591396272753	0.18994868607431	47.6997659103377
COL7A1	0.241717855348037	64.6751948215891	0.384542099651837	0.223417601484925	0.847105845354766	9.28004472484107	0.173601277574579	68.0896287927788
GPX1	2.98219311104431	30.7198758425043	0.366685893592169	0.141776445486174	0.146600563656912	0.285509016114981	1.59033358563454	29.9253602052422
RHOA	1.92034473968359	53.9264201316542	0.174620556267847	0.217971554031979	0.231098838057067	0.399146385995518	1.70598637310259	54.6556718904559
RASSF1	2.10419525929946	54.6544192092365	0.187369410947389	0.150644408664983	0.162378704433899	0.345635805631554	0.355828060532511	54.7146813719524
CISH	1.40335187193775	37.9830667747076	0.338073285618795	0.113269647246091	0.151173664934166	0.328766726892349	0.402712850878187	37.3789499577009
FOXP1	5.81476021428284	7.70068205346213	0.241500857779245	0.127699786626069	0.202966246263951	0.887110839030933	1.58034568879143	11.5791460390382
TOMM70A	0.284495872192143	1.39638973275375	0.960154579325588	0.233461923848251	0.427512115528483	0.960218137880332	0.225583755359459	5.4752037510421
CD47	9.17201853756315	12.8987792388982	0.347215058743586	0.121230046863998	1.30938901173767	2.4360012016748	0.344490010203809	17.6354322327922
ITGB5	0.158049406505427	16.2573903201671	0.161841013363807	0.260915314505238	0.915723552215496	9.67045895384916	1.68288446480531	20.1674025773752
RBP1	0.266935992974481	79.2262656188219	2.71995726657308	0.247672295474024	0.24757234110943	6.43500044328256	0.485992789798675	82.8414335596118
PLOD2	0.445914646417954	16.5589353571774	2.74084922008749	0.285553636921942	0.138882440477453	5.76357832840006	0.636159749292794	18.7858553964032
SST	0.377424179934177	6.74924620487792	0.164988271233848	0.105966230536393	0.198396929773394	0.278815243220965	0.155722426610127	5.02166398982074
BCL6	4.29206213966688	4.6202793342767	0.896163990087705	0.426395727109884	0.157161518165	0.364232739598066	0.279766462169636	8.79052179769002
CLDN1	0.465530099951856	76.6186699126709	5.7539165892719	0.22398242711228	0.191856012352628	2.13951609327417	0.466910397206658	80.0067792598823
TFRC	0.749963570006228	2.96265020419977	5.03385876055382	2.81511878789157	0.722860584202346	6.49325772492022	0.114270003980801	10.768262864419
FGFR3	0.186956082627515	42.077092201698	0.930095209515211	0.155533045294609	0.28106087666805	0.555201892622245	2.83826019640051	42.7636780348685
ADD1	1.05404330299279	18.2293211140152	0.156963713530419	0.14432115095472	0.233690509225442	0.444609391986231	0.768595371439407	19.3572395267964
MSX1	0.431970525727978	75.6461688430971	0.15542881675824	0.211288400714505	0.377614828589187	0.582390157365525	0.531793264553246	75.5022914123873
CPEB2	0.386711233005592	24.8588695097421	0.0843728667697747	0.103230374521834	3.21078209492574	0.761087583050236	5.3710768378373	26.5582090474823
SLC34A2	7.38536751187965	46.1847709484595	0.171081984173442	2.10497063691749	0.160620743620414	1.49278801718616	0.235701377243078	47.9270395922875
KLF3	0.337181830764915	4.30899942619435	0.680751863167701	0.217775804108822	0.560810785611433	0.768448505637317	2.24021182603469	8.59332773880998
PDGFRA	0.812049266006215	37.9909401949241	0.105079441270908	0.202321191768697	0.100262832055059	0.388299267781304	1.50218131045806	38.3769750568715
KIT	4.4836711859494	59.6115910190652	0.347731175777589	0.414136932615075	0.126244588913909	0.757130060341265	1.31065321528139	60.6516901214456
CCNG2	5.99833452666549	89.9896408068596	0.168928198112468	0.118105007276238	0.267941417388813	0.363493730503025	2.80268664751562	91.6608281091888
ATOH1	0.479225758041492	26.551390211446	0.244885688823759	0.059193996991243	0.523638865433784	0.772633324688658	0.291129913045542	25.889286530475
COX7A2	0.249330960616224	1.77798427859397	0.25153043815496	0.124093906646062	0.209189412395324	0.278507016622818	0.655358944103828	4.80315429866779
NFKB1	5.76905778660204	2.66982647257366	0.306959859168375	0.133626334340016	0.693290402687817	1.26033833446431	0.176213892587513	8.98662090555133
FGF2	0.931737631045916	58.0846818527585	0.127409124740365	0.192342942850085	0.123118972876237	0.448250876601875	0.481184130055104	58.0708703207336
CCRN4L	0.298198749613961	21.2500278759652	0.132393493849332	0.159290796808959	1.51583679511095	5.06253781200881	0.228542677964087	23.404016105089
TLR2	7.57213313441742	18.3269665370894	0.430848828432691	0.0862669320612902	0.129574777699715	5.72169328319804	0.184458454596019	25.2048783986614
ING2	0.180231081120831	44.1865768449309	0.23704917867653	0.118654793308079	0.236364142263418	0.997897682094167	0.201617741322214	44.4733302276763
CRMP1	0.235771181010362	54.1870141646759	0.125792149296317	0.981708438144864	0.23552652874079	0.739129930456931	0.216933078782285	54.1003358611607
TLR10	4.46233672118942	6.22973502834051	0.109060190034338	0.0589595375870736	0.146694051235216	0.165295902258941	0.38741992345231	3.63358091229189
RFC1	8.85512063300965	2.60290715888812	0.633917107171422	0.169957855490592	0.241477658120663	0.454593916882166	0.216066072353716	10.4811095954859
UGDH	0.359398912804008	2.21850697796597	0.278299306217978	1.201070834315	0.147717142123104	7.82344319557983	1.2381591516622	9.66716357918954
PPAT	0.323140053545334	4.29001226711208	0.114493259705	0.219364814008446	0.26487452586401	0.357895963572305	0.13119759518976	6.37546887210114
PF4	0.112059939331467	24.8377842286839	0.0654378992493524	0.0995113215710205	0.344984406685012	2.03598586357256	0.115520498566345	24.8981599707657
CXCL5	0.224629469170257	12.0287550985108	0.192336358182191	0.141035128485945	0.294448590162763	1.0515269954359	0.297852448875235	10.7149253386996
CXCL3	0.27322431608457	15.9156513712022	0.200574106334481	0.186565253412285	0.300688575323809	1.51983729985465	0.145508361250541	15.0731391363924
CXCL2	0.176140719490986	47.8755631087509	0.20497061245565	0.178947414515701	0.340585326627355	1.51377516487292	0.177074539862662	47.8267972219747
HPSE	0.232871083133108	37.318154249366	0.157266240382832	0.184894742107402	0.22061066779453	0.478718097900155	0.451163913885501	37.6335845608593
NKX6-1	0.416013399376163	23.0990627458522	0.227636758232826	0.154333004284042	0.21253208509023	0.527741431998778	0.287438901153868	22.5084844831644
ABCG2	0.437956856184029	5.14049565063891	0.134577100959119	0.0859477679756262	0.0711042850998183	0.161086699418028	0.264985280124107	3.25928075295669
SNCA	0.879776837896122	54.1790652818143	0.0902794041209097	1.52011625037834	0.232027323245187	0.887297788492682	0.906273444008799	53.8661863871117
EIF4E	0.147095071735095	48.3593517741851	0.0823542208706995	0.0466360588470127	0.350007367362474	0.911767623166802	0.106375677410967	48.3795126609452
ADH5	0.400018107477745	91.2270960998091	0.637581112367119	0.152334783669622	0.136200735157911	0.50274752178987	0.244488977566239	90.9990775824808
LEF1	6.17441406968634	95.0372146340815	0.110584836981172	3.47683075019429	0.103737369173333	0.397155604834853	0.456254925127429	98.786083547815
CASP6	0.218137467594845	6.97670372684142	0.141668715661115	0.251403002138781	0.115986486259421	0.553877997519572	0.130333019808189	8.06120728561476
PITX2	0.169219466739236	50.0128736281934	0.219763562052684	0.324168964205806	0.319458037366715	1.23840597027658	0.542496091266657	49.7343595181164
NEUROG2	0.34644769709476	8.4326843086106	0.157046944410236	0.115401696011061	0.128302510055474	0.300082147374909	0.325232975013018	7.06887306669657
CCNA2	1.09447711378985	5.35414815576767	0.35095885651189	0.138221663705977	0.138196703559607	0.592465816348519	0.172570121482497	8.37661199580383
CLGN	0.213655015453309	35.2340800839287	0.937121460958868	0.0801247566486485	0.0592186200171628	0.162486147111591	0.203279810394678	35.4299602088871
UCP1	0.19536501759877	4.21328651474787	0.132566621788856	0.0790765652053842	0.0576273092748598	0.19079366083976	0.174357747276315	1.60870235972115
PDGFC	1.53242740830566	38.0822418563384	0.109556439401162	0.17648002561122	0.179643246286116	4.93889140981282	0.421265960327605	39.0179119667696
HAND2	0.43763073364607	61.6038826068063	0.145478511395686	0.158111162469998	0.207210076954435	0.31620744227505	0.594162521186415	61.4494276691608
ACSL1	0.441005650713349	2.54835910771156	0.290776576409288	0.162469659465715	1.05235499019485	0.494620714349626	1.70526114364138	6.98665633180305
CCT5	0.633431297925803	2.57905926044875	0.263990413365125	0.379120236560331	2.40610286289765	11.9642051356494	0.319321451824365	12.7722011288685
SUB1	1.88358061592362	2.8772572940349	0.185283296287447	0.088215123555665	1.02126428208554	0.931349728568462	0.126243733161702	5.81331363064568
SKP2	0.586076127603576	5.59699602271123	0.231746177981379	0.344877534858572	0.568536728562665	1.0593793939673	0.203453963212495	9.06996542656949
GHR	0.18817159991397	62.5644102281042	0.28173984225009	2.59093607049078	0.138038605939694	0.593759005850316	0.366569082418561	63.4913076314767
CCNB1	0.334737069409998	4.58153381175583	1.53313602307065	0.1691272825679	0.211934812659097	1.14766637117432	0.141124584002303	7.61324222676463
HMGCR	0.312276801276089	2.40781815414492	0.202855254788468	0.216197218172645	1.13632375901662	0.591784768407039	2.01718307548345	6.80247576091763
F2R	0.479980618516001	31.3585699086391	0.123492056550567	0.415087522984386	0.118847015336099	7.51956591600494	0.336547322821155	34.2470635955964
AGGF1	1.64522504005409	27.418077597666	0.159584465574524	0.131587659872084	0.130670037080653	0.210104709465493	0.468324971930312	28.0801175103633
RASA1	8.8305475074487	3.11157431727737	0.223119410358749	0.135762354680587	0.264335992855881	0.421163812164146	0.583106710894697	10.3962558865143
APC	1.0867565895778	3.28848860706362	0.179822781691354	0.198958012056822	0.122642393986071	0.203600637077221	0.750379968795315	5.85475796740648
TCF7	5.19664644730557	55.5307326001996	0.174217503184175	0.12779330087135	0.312530460195674	0.88912071824842	0.58694254093805	56.0571063651245
EGR1	0.639648079026401	9.04010740641238	0.278714657683563	0.249050550664562	0.278309554467371	0.478860467426097	7.40427248593452	13.3164960127989
ADRB2	0.592364257265434	69.8356303257953	0.244040656089093	0.0847772053965401	0.483118594778072	0.821440943191307	1.18880641019755	69.4844539751987
ADRA1B	0.782196286866983	56.2727488480553	0.249628045792312	0.209114351662339	0.229454053600257	0.485601440571004	0.220336479116579	55.8258738322265
PTTG1	0.417795166186773	23.145895684632	0.575993023106508	0.173765971107409	0.181937827687219	0.441591934566898	0.27550137617994	24.075169698034
GABRG2	0.148470848452722	3.52796372429046	0.0835996943045371	0.0944001798482278	0.0841263008846826	0.197788730772652	0.108882661712164	0.617027359380347
CCNG1	5.90982360553839	7.4526266185644	0.33754783550378	0.162746098979377	0.164249350759729	0.313671208481102	1.15997352730203	11.4159758156315
NPM1	0.263302928502442	16.3459479097498	0.0676022387060433	0.156345958945543	0.288897344581043	1.0560292702397	0.074374717716645	16.0333206547393
FGFR4	0.287278871075927	12.4375950347349	0.159264098561939	0.145815860582349	0.199772575291516	0.475013500097408	0.311141424236615	11.4119983917738
SLC9A3	0.385191073909455	49.9661741121918	0.176876700966427	0.221360417204046	0.214788577040136	0.650334672016875	0.520277228619906	49.5995594311479
TERT	0.561112935327757	29.1494666231356	0.193833204147954	0.170299278631291	0.255501557473253	0.49581815148372	0.312568146423497	28.4355454013217
SLC6A3	0.3333838998977	6.89272318032894	0.136852768248059	0.119600310122788	0.145728663452288	0.302954553822986	0.298991997950777	4.40283917422333
DAP	0.578218577980647	9.60239381250022	0.231551797224614	0.248156902819926	0.478748585465911	1.25485982396979	0.210386709138277	11.8540814385493
HMGCS1	0.241332361724453	10.1716303599271	0.218415586246604	0.197332854222162	5.90852946921526	0.816620650616742	8.02261145433406	15.7929149454647
IL6ST	5.94509640182365	5.99901495055058	0.281309440636647	0.142755674707849	0.318670080527296	1.31945878540597	1.438971061187	10.6836895391023
FOXD1	0.250202335681306	48.1645588765438	0.23198680851423	0.145870522784183	0.479360613777294	0.913686724856633	0.498430688106523	48.2112781211546
MEF2C	6.92960043449466	76.512941121293	0.177905746689912	0.537809086883728	0.219894425603866	1.16092124097122	3.29242166573317	78.933463556905
PCSK1	0.141781549321414	4.63155970571746	0.108048805394138	0.13852404451543	0.236742427450053	1.36026948988666	0.102049245511707	2.5460224886241
LOX	0.23101729047835	76.5340594926974	0.537005788557145	0.21844239675041	0.119821911761336	6.20571672709956	0.253444847718057	78.8444720433652
IRF1	8.21783907763554	7.90802726130068	1.30764584324123	0.143116179306821	0.138213808506332	0.424880153569883	0.180630492797537	12.9271986153072
PPP2CA	1.52415174461348	4.98123186702804	0.250633417079134	0.158266191394523	0.348833746224624	0.497748415033151	0.821877437514382	8.92617377553043
HBEGF	0.224746196531121	88.7735119269223	0.16587146098643	0.227730622184779	3.60578962798369	4.92616579977815	1.36388626340648	90.1453970617126
TAF7	4.14048350279364	3.73777937292876	0.175265734550588	0.135841076205292	0.192895001887708	0.271311168965281	0.226471603644094	7.24786852095698
HTR4	0.216524703624988	4.5103803477625	0.13948703840518	0.0756223368565818	0.0611736740305589	0.145241771116048	0.151011167211296	1.45639088846514
CSNK1A1	0.384930508479618	2.3607040970733	0.334747969241782	0.163135840282636	1.35618097108077	2.8711869700241	0.699584295414704	7.83850650892099
PDGFRB	0.579294087261812	33.2594060942011	0.0771548828220477	0.478143294187488	0.187529615139705	3.06665794243955	0.292060173774231	34.9143722328592
CD74	8.47183038052734	89.2988552737894	0.986746653967465	0.277619084767981	0.108819650160176	0.695850087480816	0.587986737749257	92.43958499079
SPARC	0.582253043177207	22.783577787188	0.243335193758403	0.569714693227526	0.191494748371656	15.0027107668591	0.435041431508137	28.9555648875318
HAND1	0.209961814768142	5.70119518573896	0.174165605203147	0.0703764425505815	0.179865638809123	0.523456054380816	0.196304222249723	2.98164376426625
DUSP1	1.00767722154118	7.09469578433144	0.113901703582184	0.23987476553053	0.568786087906245	1.30118109634813	9.57472367875835	14.0982562219779
NKX2-5	0.360400282537546	47.7036649240667	0.162268001820946	0.328620761883429	0.229115210759591	0.649197049344546	0.317102529978105	47.1731108374619
DRD1	0.237582696907316	4.96600505144927	0.125395286346111	0.0875278359095901	0.134478609225717	0.361969171780434	0.25258554285907	2.53946873905142
GRM6	0.309630965185087	7.37093863469367	0.131572108912703	0.126343472579815	0.157752831014302	0.350207890139402	0.280316346141834	5.50465368860055
IRF4	6.2592059832879	84.0020317760149	0.243972614276459	1.48207679854517	0.233783001538376	0.793802615752446	0.297217489143672	86.7134962218207
FOXC1	0.383379388645105	61.7765515839616	0.19852622397675	0.163423627021274	0.283964331435041	0.621235361125834	0.518868185594154	61.7577988412017
NQO2	0.30555023780321	3.76982558449012	0.296421128791979	0.204257694994362	0.280626312789294	0.688618898785376	0.619164574802218	7.09636796978599
EDN1	0.22431539198795	66.6469642045087	0.145117846114352	0.168530544454241	0.824390782967336	1.42284452673914	0.758889268045187	66.7150206500481
ID4	0.306926872895104	64.8164955556539	0.164887726974381	0.166265218094313	0.140298363495359	0.355570896973118	5.42953678992156	64.4231853935449
E2F3	0.267300470686582	48.2239426312268	0.261798242529962	0.255423321930842	0.188672514020365	0.675878593256903	0.0932499417278499	48.4292490056942
MOG	0.217556242951858	4.34192614310233	0.107505322839759	0.0543998951964728	0.0665266276162119	0.1574226462234	0.151243245986535	0.840027147559007
C6orf134	0.322079167137464	55.7627807659847	0.210960288805699	0.176048277261513	0.204045840474901	0.425356612936985	0.219554152881817	55.7566140926097
LTA	4.52960849671455	7.22095201950424	0.121901616581337	0.0843084896100361	0.122676569403734	0.325029455521739	0.190658457016222	3.01118624557259
TNF	7.05074015825542	14.7043676179282	0.184131262531561	0.092691369281089	0.405992195145247	0.497205695664269	0.212728409615604	12.4226896215092
HSPA1A	0.57067595711751	5.77135369688615	0.559650595314413	0.317471756649271	0.25833406227554	0.405946390195133	1.9315534384315	9.89770356971305
CYP21A2	0.29583433657632	5.33605214040185	0.119364648735565	0.117788339129571	0.145673558187169	0.28718629739416	0.168424227253825	2.44852357917164
PSMB9	6.5257262103932	27.3403105770824	3.822264761362	0.109066481563661	0.182843966561169	0.932117754212973	0.188968777350343	30.1763713809937
HSD17B8	0.29706394293359	52.7809729917915	0.192719474975807	0.15694873132759	0.199647138253859	0.437915907563199	0.583198654046255	52.7942791060359
CDKN1A	0.163128041072354	22.3586319788962	0.433604006814555	0.215754226932207	0.873075345140258	5.10128728817233	0.299144265262107	24.8889620392884
PIM1	0.57477641949974	82.2197625666951	0.192485707964867	0.0864622983372947	0.317006068152176	0.876667659509384	8.6613708207769	81.120483894726
SRF	0.850540374354751	16.577889843342	0.164695456287049	0.27664235300704	0.196998283004719	0.48887470462894	0.383284473681519	18.1249468624076
PNRC1	8.51062977288457	81.7086803607391	0.190157001423294	0.150606918938898	0.214887951332349	0.33213027728176	0.572887434217613	84.9000557148874
POU3F2	0.346510298763255	66.9207927612729	0.181190372812703	0.170394973640598	0.281693335939521	0.555269036880138	0.331335783632871	66.6547826049285
PRDM1	0.682891766041862	44.3087784236945	0.179099347906855	0.0885623047167488	0.602126529512507	0.560893374606745	5.27506895451517	44.7030443094619
MARCKS	0.457938410342659	23.1529094712199	0.225557126249918	0.215275656468976	0.285985121802242	0.673735211226932	0.300898027346962	24.3695635001861
HSF2	0.548775480817631	36.0750943954123	0.106760643789806	0.17748113349362	0.119177296555396	0.347302390318112	0.213689174176013	36.4232115318093
HEY2	0.269490868682291	50.154675502505	0.304149470737534	0.820019117019507	0.173175642728587	0.588904797821312	0.267483912112166	49.831874012316
MYB	4.60501012961152	51.9279501969319	3.01458005615835	4.03810314588693	0.0638138449582564	0.124539356057443	1.13369602131139	56.2057458126374
TNFAIP3	11.847211488964	6.32635753304777	0.427882975866222	0.17777635731219	1.63905830266814	12.9708533163505	0.218293857081411	23.5061094267987
ULBP1	0.147745622856747	7.17730025284107	0.180998583508375	3.12084333162591	0.213805928007072	5.48290324020372	0.0704315412889695	2.26160209940207
ESR1	1.09929293413881	32.53101421063	0.347624789683665	0.106681825303738	0.129779001980712	0.424181138815708	0.230097362784297	32.0667441319011
ACAT2	0.259226864194919	37.2822038745898	0.221921195524828	0.0526755695553607	0.225707709799245	0.281596297894598	0.341160774317043	37.5188175194778
IGF2R	0.217331033015306	8.15802758927121	0.245002466259737	0.258186784702278	0.572829383807202	5.47518589577201	0.269638988561611	11.7935868021166
TBP	0.650651469325416	9.11273375160131	0.17445434497292	0.172138342245845	0.212951696772467	0.598532569586365	0.292488027032716	11.2453469369313
SERPINB9	6.0883693442472	62.2702109705503	0.157614604483456	0.121876157988522	0.220169847128048	1.43360654184507	0.423630918707818	64.5973897809024
TFAP2A	0.159274409925996	18.968162220999	0.39423313399705	0.244159545489686	3.22842255845962	12.7715192369844	0.857768488112984	24.3477406627275
ATXN1	0.615434273316971	18.8036823364	0.185084284720105	0.22567878165922	0.283934995240606	0.934816056839063	0.27043988156445	19.8631591613988
DEK	2.39222193329708	2.07617616156882	3.64274982255623	0.369210465282069	0.296118031008046	0.49934966610495	0.236501567602426	7.64607360075796
HIST1H1T	0.125299916439251	9.9083887070166	0.168037155448152	0.636324871571361	0.18966756612631	1.51616205553861	0.115959081556341	8.95995609480913
HIST1H2AM	0.637223128989991	40.1770202080895	0.587208277484909	0.087551715768225	0.0636122761253604	0.268668390871155	0.0873201632626302	40.4105583933599
GABBR1	0.580257197999362	17.6751444903816	0.166824970923056	0.289395522174666	0.161571965611296	0.567444477730293	0.381476668144709	18.7998574379037
FLOT1	0.53881205083834	9.15295356482972	0.285561047631366	0.200501429228403	0.221554455150297	0.70196624262891	0.27829236845336	11.1124531025532
HLA-B	3.79129094812849	24.9210631085147	0.528235961088343	0.228748570141632	0.277846027584807	0.581323640826377	0.393754517260824	27.6341469603634
BAT1	0.765739082603401	66.3038121953803	0.266603347759294	0.145761290438945	0.165845613086841	0.348247272823223	0.301385557090827	66.5267046097061
COL11A2	0.39445257534447	9.80490932879152	0.19843868829865	0.11443632280832	0.174462586110825	0.383270702595252	0.265614058900487	8.08669790180014
TAPBP	5.56085321217522	11.1048576079492	0.514264560388525	0.144653972346165	0.217078110556314	0.6404593304233	0.280204952409722	15.026462521292
KCNK5	0.639743003815259	13.9393948279811	0.305023059739193	0.11447149900245	0.114059445450568	0.296916925893903	0.420163963724244	12.8320878651906
PLA2G7	5.59010856653289	35.5001564346969	4.09393511755664	2.16503880132466	0.124790226703245	6.12993417085624	0.132379394406517	38.7161277219232
PKHD1	0.296913570474359	4.03827861412333	0.0777171197861081	0.0831737614963625	0.0834547262519542	0.184663614390322	0.150241257640407	0.809953590094022
ELOVL5	11.6622305227125	4.06070295883468	0.329508770512722	0.47051831085859	0.322333402944778	1.76322817335943	0.202477204992206	14.2078579471275
EPHA7	0.156713149015641	4.17180012719816	0.210270870723034	1.71532542533361	0.06669918872173	0.299584378247316	0.161144478917495	1.27379746301313
OSTM1	0.934638133577605	9.14967564099157	0.151373494287514	0.124376150269467	0.505404461625988	1.53231127341813	0.189558916623618	10.9675974615075
SESN1	2.94093521350271	25.7856534474802	0.169979502023389	0.110269368225684	0.0930260487429938	0.189621387803435	2.2857638408273	26.3769661854754
CTGF	0.814156230122773	21.9637633863119	0.208703863230828	0.427913231422807	0.123245411805633	9.12099774797941	7.59884947758799	28.309063401841
MAP3K5	2.01546450875767	2.83104590003135	0.440479432794239	0.285399639901775	0.184171765658615	0.564782666436859	0.350597201067606	6.59163998968963
IFNGR1	10.5518646354876	2.40274143345456	0.567113537386413	0.147826787496136	0.683539190258256	9.97117703298354	0.247275602506419	18.6263131298965
PERP	0.199708499865291	32.7306621014713	0.305118973695465	0.305637319531935	1.90917331136745	2.75328108991894	1.30863225724159	34.8117593124058
PLAGL1	1.47784855959984	44.5287991087136	0.14931649538927	0.124884819802217	0.251767005465809	0.299400073709064	6.75872396155983	43.4719438555659
SOD2	0.660647264381711	11.2141431111893	0.452798739683967	0.148119749711908	0.53526157786403	9.11565668039671	0.158732385826894	16.6237358049543
TCP1	0.627399336314855	13.8757365840156	0.17514576601584	0.228484791228579	0.358185965484261	0.767151580477615	0.380790646512568	16.1454965288845
T	0.368705648838887	24.2505165236132	0.24705080788643	0.144843791266678	0.185368269848204	0.479659354436972	0.298748756013286	23.561348434116
SP4	5.44050052639192	20.5149298557085	0.426409350446174	0.239697057339745	0.154987809212391	0.283323848116347	0.240679442862737	22.5422305601962
NPY	0.370805597123897	21.9142808660467	0.256834566141298	0.19735943468017	0.187394294385804	0.731114979955537	0.199215416090207	21.154432920584
ADCYAP1R1	0.501263025435275	6.26013188253681	0.118335553355181	0.146040060743906	0.0747448183768668	0.20955958692109	0.666492268929968	3.4665777819679
EGFR	0.162578127534097	13.9582304582036	0.323932319785595	0.209386636048793	1.23475552458216	11.8046546922748	1.07869182474188	19.5586984169313
ELN	0.523621986829657	75.1514992273375	0.262656951863426	0.201829977621216	0.200304759873139	0.430075780483972	0.50493518948159	74.9115347087998
HSPB1	0.428262960056429	39.4386648899827	0.346957394675559	0.176140696124091	0.512740603964712	0.839258322015132	1.01332650992771	40.8183800988968
ZP3	0.28087486706332	25.6286148550193	0.503736203945062	0.244041778012459	0.271307903723138	1.45015721417488	0.140302497037294	24.9213436267173
TAC1	0.147949837838207	4.02618382341596	0.118591600138822	0.0867681684512461	0.119144235668439	0.241451215406812	0.131920026880329	2.26358212742618
EPO	0.523213975097399	21.6749088171638	0.175834626658772	0.213450627252207	0.251585374431108	0.606321531135471	0.324346507196335	20.9388734993188
SERPINE1	0.301114448442029	87.3083949170545	0.545155161869524	0.193987293172982	1.21101982714748	7.68569007843789	0.336613807086931	89.904097666768
PRKAR2B	4.65748971579553	55.657981261632	0.221665431755653	1.12109390480164	0.089629917116342	0.298313197992224	0.335826579758903	57.0571279356311
CAV1	0.685467139478389	82.6185335800716	0.101731094657816	0.308881810088786	4.14498666892993	10.3078998196539	4.00346778471574	86.6690903245489
PTPRZ1	0.15824540875076	28.7301117038527	2.79924472626747	2.91324509222408	5.22083706284907	9.12975098792145	3.53454720546476	29.6846300212298
SND1	1.1213163334602	8.27030907358495	0.14546896411949	0.230912629087611	0.387536493982786	0.856976386362909	0.393949329663342	10.7876605461629
LEP	0.203070739748157	10.8598502852524	0.138412022395051	0.0956138398183002	0.164165843301066	0.402058365014859	0.181959508549167	9.92284739347622
CASP2	3.35432495529474	13.2708191951064	0.294139612536903	0.23498008382055	0.167366343072832	0.316427132411529	0.342638903068823	15.3448050910843
NOS3	0.49072093689298	73.6646036379609	0.152897298716069	0.229776541990363	0.237518044557896	0.606773623368633	0.349062734538709	73.464663956393
INSIG1	0.894643917867328	20.687715089028	0.178106439887181	0.16951187707647	0.354821101176367	0.254270578626292	0.210458034381804	21.3525839675985
EN2	0.407565804303877	76.0075906553115	0.259460641327954	0.233007573920681	0.343076703968677	0.535529330165793	0.260110264810811	75.7533079793824
ACTB	1.04125222931283	129.324993237506	0.925520764628179	0.603307131400443	0.137064677899386	0.64087568539882	0.771271892382572	129.263244815585
EIF2AK1	1.42178156592702	3.14364725734962	0.296713742159625	0.310325285480422	0.381442347106907	0.767651001794346	0.238867596983867	7.75386216300836
TWIST1	0.255345735520173	59.0884152750297	0.169632550121235	0.241770971722658	0.375634905378381	1.59520046707845	0.510336923406379	58.9508806847861
CYCS	0.481994189158198	73.5344294095941	0.287710681644566	0.153858136590122	0.199070818552656	0.332739491589408	0.393057474257523	73.3757301542103
HOXA1	0.199855995279719	59.3999270918119	0.226930665434832	0.135546888096261	0.445228844285831	1.46598640730879	0.173977997334092	59.4585836360819
HOXA5	0.22548868867748	64.238029847352	0.359507970695337	0.17286494055594	0.406099691848538	2.4836047184817	0.195797237680226	64.4855878970228
HOXA11	0.135457363530923	4.26776062635722	0.122076956187013	0.0896976971187532	0.103794512551303	0.209807645738203	0.172705433157377	1.89361378223787
SFRP4	1.85475831563212	13.1736906732614	0.856223720394716	2.29175573292009	0.155316911956565	6.1552431293742	0.220461503054504	11.0162727019479
GLI3	0.237764817606507	41.2998563337203	0.24049802645742	0.147462495098365	0.777324147933687	6.15330232898317	0.236932800497271	43.1251318202688
PGAM2	0.385570535669814	26.5709240511544	0.200325560210322	0.194726548026045	0.220216911623336	0.408271843523408	0.678543141476253	25.9887576778655
CAMK2B	0.452415323201125	12.4858068446394	0.142812217338817	0.123149226051815	0.161848305129367	0.305670509448903	0.490652650386109	11.4326082812459
IGFBP3	0.348692040971165	18.8851298147509	0.238630066873272	0.273046142097171	0.897486444818544	11.5398205422946	0.186032871965641	23.38070989167
GRB10	0.173807871415448	71.557517856413	0.283464958959232	0.40648324761549	0.147853238394688	1.31625606125267	0.183766539465463	71.6723350840389
CYP51A1	0.173565829431463	61.8836883244049	0.109590809377215	0.0802418465861746	2.51767717714909	1.36300214526106	0.728020374116856	62.6760649504954
CDK6	1.37739160506817	34.0420497922844	0.0606002881867989	0.199733528892222	4.31148910823581	10.9209024761926	0.685135530210668	37.2140350258623
CALCR	0.154032380075485	3.97247969501152	0.146490484394068	0.0772412527799079	0.083067957427258	0.22990759599906	0.130709346461465	1.22016482238891
TFPI2	0.379811511281947	7.18093918662502	0.125859762717762	0.0783097850114374	0.381266786161034	4.62729494386569	0.150631666277651	5.1774246561437
DLX5	0.140044209823916	47.0957230146447	0.119580022574396	2.74592938757688	0.901623072617867	3.40574126040952	0.0812217364160215	47.9865426067847
ACHE	2.0332332725497	41.1684885719982	0.162263159745879	0.16361018554342	0.15778123497411	0.294303902580621	0.3900301610881	40.8446213919276
AKR1B1	1.48808228147574	14.5800399394392	0.109827609028132	0.415084549515726	0.202341905888055	0.665440934870436	0.143514450122541	15.8531313314842
EZH2	6.51779550226398	3.67539573130242	1.59904051782605	0.779398246899977	0.171975316510413	0.241488733834917	0.335031966561095	9.53041525381463
CDK5	0.371544251323419	6.29674310552236	0.18139690514333	0.466812762468189	0.309532459660254	0.725594219842557	0.191554076094914	8.31045312763847
MYOM2	0.289535491045906	5.85456297519613	0.147740917423136	0.111058273173511	0.126148713703268	0.270607415684764	0.509624871690168	3.69536542261481
MSRA	1.6514138150243	53.6039494985968	0.196295893375233	0.138197166396531	0.141300952782931	0.328424324606843	1.01763484069174	53.5404756160679
GATA4	0.362392477141542	17.0085845243929	0.19462914552569	0.16830176738473	0.253290577642578	0.500148756574503	0.260940019812398	16.169089022015
FDFT1	1.72142903354912	10.6526867909572	0.377607874954564	0.238276844787253	0.257519688174958	0.333466394391946	0.649413148350687	13.3968323761679
LPL	0.78107841735844	32.7972840635724	0.127176446973001	0.547173994361332	0.186098121562733	0.886220186954114	0.148602926769912	32.552444261246
TNFRSF10C	0.625147376605102	7.01697920029003	0.121504954367046	0.141770384415537	0.168918784758642	0.547477469848958	0.174444562587751	5.54729230107634
WRN	0.944218327389131	2.57583491654915	0.26721980244218	1.15189349699668	0.257726259111641	0.510844063295766	0.249991527583106	5.96550185592086
IKBKB	4.35553180484101	15.7073498485957	0.207524610195729	0.213664036423862	0.142286777203058	0.226350355828287	0.56609529023915	17.7754888520399
LYN	6.45457800926006	19.1786287071052	2.30612582089471	0.25169987820195	0.198698153367758	0.914353543310297	0.161741919696232	21.933661329888
E2F5	4.94386682047247	70.3004344779882	0.135900056527684	0.705490170244837	0.131267970694556	0.317120067387277	0.170942686762582	71.9709096225695
NOV	0.298015271500963	53.8307323365319	0.229270146352579	0.136848047271974	0.164951690426493	0.43468448139512	0.379002447482904	53.722224400173
LY6E	0.274401630041525	26.287280130013	1.76268158566193	0.138723211217335	0.303583250532089	8.84241012389602	0.179685260415158	29.9880431619536
CYC1	0.36718787233113	6.63425217036778	0.162823538896052	0.316198153343471	0.306285805051244	0.657998748845548	0.484279842468952	9.63982661801344
TNFRSF10B	0.181882324472455	4.31904882972632	0.586477567316949	0.295240312141874	1.04316767971391	3.99877741510471	0.125221289925228	8.21960094119352
PBK	0.240541642850176	2.7823445349172	0.980553363373577	2.29328890214204	0.10607520765645	0.292422825332329	0.10688109317171	5.38150587165137
DUSP4	0.404885397562768	54.4135178760266	0.14029690239039	0.145189587531909	0.271888662880043	0.989126649929186	0.250783606027434	54.2737339020711
PLAT	0.218663264854799	112.056211038483	5.56558484946618	0.754798418975311	0.637195496179184	7.605346783426	0.544939814369962	118.092662842989
CEBPD	0.274312394587894	11.0108464152504	0.464936521111988	0.308169962814009	0.34817313609929	1.44739057791288	0.278763397665136	13.3838776609544
SNAI2	0.273140027682071	47.519407640666	0.207141755653345	0.241306787211457	0.396647668029226	8.73598689367391	1.32117383660986	50.2533873803628
OPRK1	0.218814442208895	7.1863423482158	0.157939816864817	0.133158813919072	0.140719498624554	0.675823354606649	0.161214564545254	5.75258524763685
MOS	0.252560617720963	21.040650972149	0.14955550845115	0.109421894382203	0.219644787294525	0.266200101117894	0.309626681811302	20.6169604830035
PENK	0.403345829992148	8.96172611735778	0.175255942010398	0.101430726460259	0.252366193508735	0.3433881918938	0.254007513906803	7.47791997962161
ASPH	0.221616625696359	3.32211687709019	0.226209346735841	0.183412889682158	0.443435535207259	6.13162891529036	0.590609697313444	9.19193220855983
GGH	0.132277181012275	2.25843144750571	0.386000801984302	0.294476710125192	0.630407217104877	6.66333309760191	0.283535351084543	7.73701890763908
CYP7B1	3.58357036168587	11.3975457784431	0.734044476902575	0.14256734440999	0.110652735733176	0.291367832272639	5.37577071602648	13.6937858208829
CRH	0.102701081470287	3.68870826316539	0.0968839375426176	0.0522304099519231	0.129722497587354	0.351439815907057	0.129711019194217	1.01971780064126
COPS5	0.273421109663803	3.95716070821211	0.14856409292236	0.173164953621483	0.356424050502991	0.636252975258101	0.230054008673652	6.16608506956154
IL7	4.23219108787837	66.495894598951	1.85121014389477	0.123578687246667	0.157730704387382	0.604399422852326	0.227833733279371	68.0801123173077
CALB1	2.45437530838134	6.82928067659072	0.0607808572705752	3.08109610180448	3.58406231401935	0.625049700703516	0.102186484700246	1.83057536311538
TP53INP1	5.87849803150781	6.86732640964366	0.242877053236386	0.692748019890182	0.345088172656986	1.48240379924068	0.253427547990015	10.9838421810057
STK3	0.328055943765166	1.12212763355331	0.600812446534205	1.23374616304881	0.323095958596358	5.52988637518726	0.260728208920319	6.95134059911579
COX6C	0.301184729725385	2.39924752636305	0.337198080754625	1.35539559545084	0.525851830614285	0.858032036457802	0.478541027852688	7.06456033011394
ABRA	0.300472009211234	5.32267252530915	0.133341065142109	0.120870518707284	0.0912616950019367	0.219779821064096	0.326313147779069	3.00383177440503
ANGPT1	0.189593428979432	22.3875078276059	0.159661639016654	0.199577641577968	0.182371119722645	0.346002539154487	0.187942313801505	22.0201539403241
TRPS1	0.179559557004157	4.99443369285943	0.189364461113655	0.57140324793034	0.251924287494098	1.58401498228306	3.50909368221945	9.05899470683284
TNFRSF11B	0.667271388566504	48.1949862763866	0.108390548928843	0.893077127022419	0.127338452103349	0.517412969244179	0.129629844890999	48.2925735335594
ZHX1	0.465755072767972	17.6376276691869	0.160613296482854	0.144110455269476	0.242551373034974	0.366622290744991	0.430155840126501	18.5452031643033
FBXO32	0.395714335739706	4.04156912315879	1.56860553324293	0.24497760116002	0.123974279816007	4.4701640740929	0.717762825994593	8.33671230687085
NDRG1	0.310897714401256	22.8006549370946	0.305166653746154	0.200802455737879	1.58683701203555	12.2960287432115	0.687150650388336	27.4686592113661
PTK2	0.695021438298609	2.23250070395942	1.12399284179641	0.44991587632487	0.498066036776359	10.4030829765372	0.199423795416912	11.5206814652508
DMRT1	0.311087631279016	5.95939982466394	0.16881504634751	0.103896194885987	0.113117887699974	0.243963873663477	0.27502394652224	3.99024206568318
MTAP	1.69505379815084	71.4270071640312	0.357708585849197	0.0778054323066183	0.13211522866712	0.231391847674996	0.591508324523927	71.6540283438326
GALT	5.58303213167957	44.1411540408534	0.174715308668834	0.144187841423231	0.12602817019606	0.227298952928446	0.546503750292247	46.2710027190377
NTRK2	0.45118474970259	62.988559004479	3.9337519933919	3.36125531203995	0.150339791797544	0.266803179840445	0.335954397505149	65.0071565983675
GSN	0.602855090169784	9.37780987749976	0.139620041084309	0.963484758535025	0.170549532052513	0.446522892160478	5.85325717100661	12.6687333139623
FPGS	0.548216635798674	28.9774496787605	0.189303184806294	0.150143497359856	0.272256294047857	0.601389251946419	0.297990450975994	29.6181504740558
DNM1	0.258511461335499	40.6881752196031	0.246404398279668	0.260218853081784	0.139840220682962	0.486312938109964	0.337691128034681	41.0485538628134
ABL1	0.440015991586697	11.7412779187004	0.179805485104621	0.231466307019103	0.425544729956671	1.28951185395067	0.292732185317278	13.5560605933254
GFI1B	0.366761906919581	8.30722195661798	0.148962120702108	0.146414098677128	0.216480358652219	0.333478529673501	0.283136753466082	6.21961288500588
DBH	0.341005167334925	10.8438608524078	0.125488753118702	0.167541248256954	0.29461464322884	0.531618381559203	0.305887481506373	9.55302934437131
GRIN1	0.198397627444219	59.349376933449	0.0968870033581428	0.216497787040432	0.42939800205629	0.929175709811992	0.31013907116829	59.2120450191701
IFNB1	0.197465270304453	2.94419030006422	0.073263891555089	0.0536100196447415	0.054567699231741	0.131386478512831	0.0956882692033971	0.868249434044404
CDKN2A	0.380824956074926	72.8406721191804	4.63022452352592	0.153666940798122	0.132628324486679	0.443686161936475	0.22630500186847	74.793698965963
CDKN2B	0.495763349402537	38.8742126856811	0.25848200911875	0.103233047342136	0.307230240273268	0.344994032489842	3.50696434956746	39.4464085690965
B4GALT1	0.289226802283851	42.1345529919008	0.182895380755994	0.0740734741300706	0.24257648156335	0.594722723863018	0.11666166847756	41.8883521831959
CNTFR	0.440876493523057	19.7584516794041	0.144881497463666	0.158625049550218	0.183369893134328	0.341566323813849	1.10138123996319	18.954182343784
YBX1	0.188595332462297	42.0040276576736	0.0546095684781545	0.151746877435104	0.944912796362489	0.929954254101126	0.170004102262344	42.0897438549958
ALDH1A1	5.68284129359102	36.0188966641277	1.91198916759363	3.26829412681704	0.0910904758809039	1.17643305606133	4.22706784334496	36.5031715953816
NFIL3	0.168640760161898	2.51866456584914	0.22863613114311	0.244198945782989	0.703484671036328	4.87556551781832	0.305561035370899	6.53319697395792
ROR2	0.427908656893626	71.1023338628625	0.135892494031657	1.59039058100667	0.257420023760419	2.40027113844122	0.210960915180344	72.1008464566402
FANCC	0.165278704864522	17.1596236350941	0.473710601152471	0.145971932408439	0.158792259276019	0.37823044777737	0.150140904030327	17.8831055736267
ABCA1	0.447291538992383	7.99444156973822	1.21567683708683	0.169042610340815	0.250253104143702	7.29473220456064	0.170204032289448	12.1838424907085
KLF4	0.193933309232212	6.08135520879182	1.13937647565287	0.168517299972336	2.09496048914652	1.51059770896294	4.83984017262098	10.2545893362397
AMBP	0.234390650435183	4.96883684934581	0.0911911410542804	0.0808910669244005	0.0831215892225786	0.226012081715552	0.214422203169994	1.65346812905693
TNC	2.70550692354576	81.2443085129426	0.0569312256444661	0.506292573857002	0.4806789369374	8.2291905689666	0.353090253285192	85.0213173282956
NR5A1	0.31684170541814	16.7128305678712	0.148117621317904	0.220944691002988	0.172511024857275	0.457936654207169	0.322863423630795	15.9669866480293
HSPA5	0.62689577018157	8.73640818774506	0.246561231373273	0.325852116495332	0.530380601233236	1.77650367451755	0.379828500999813	12.2797847401224
PTGES	1.76957930546781	69.8289269688297	0.18753937561124	0.0915019846024366	0.616406961809975	0.921613783678075	0.404553735868003	69.9020099287692
TTF1	0.347363337136697	7.3561382859126	0.20394022494702	0.126360718894025	0.116869031442899	0.278624515578781	0.2007685192104	8.20832801305833
LHX3	0.499050996316135	73.167158542362	0.18120289405603	0.216033393809443	0.243077691379378	0.554733863789061	0.362029942352815	72.9788198606856
EDF1	0.970545420984793	19.3224940472069	0.185502508352445	0.133311768197936	0.290222838909147	0.363802753389192	0.679109776502718	20.5948236294243
ABCA2	1.07621430184027	57.3222329122417	0.264315015536221	0.125227914259354	0.145844730250016	0.289384710878125	0.290785793723547	57.5961460368618
PFKFB3	1.11171389193351	3.47709307458018	0.376701443306224	0.369717181216415	0.561552923127647	1.47268992970672	0.170998361687835	7.6026909658543
GATA3	7.38640020524352	38.4399043741576	0.174708197551425	0.158797160042215	0.186442692951002	0.792636321968042	0.341850275615309	39.929542021124
VIM	11.7138417157086	26.8077469489208	0.141585218992063	0.222608400231848	0.170065099896897	1.53457641629703	1.26813392115674	31.031513522466
PTF1A	0.429378747365394	63.7187908029344	0.166193008569865	0.166149763812776	0.21429467575928	0.544812495097894	0.373634585858303	63.430083572585
CREM	0.309514306893585	51.7941938596517	0.138851949495565	0.209879500577809	0.119078346840815	0.505118865135914	0.107456933513864	51.792926137104
RET	0.465383027837985	33.5749551444909	0.157266384906812	0.189552907981208	0.148611780288118	0.454585019108956	0.215456772476746	33.1539913086651
ALOX5	6.00484598545348	37.6274595451548	0.267825651052762	0.21354709427503	0.127961646073023	0.607227054714116	0.35064877439237	39.6000386027022
NCOA4	6.78009619216123	6.79429948014865	0.281393896497346	0.153599250885502	0.243201472028207	0.5707574031877	1.22871186931101	11.8153527517927
DKK1	1.99948495278386	55.257375189277	4.32536980249951	2.65455214074046	0.263166539066307	5.84761534702203	0.180924798441027	58.070954810584
TFAM	1.52902604851663	8.18069163104931	0.160752194227203	0.678935909446585	0.133443547912623	0.304391424808283	0.18515703865048	10.0638320346078
SIRT1	5.13447360336075	5.06013048792946	0.151419312528265	0.530174209231119	0.159748020964485	0.247260714821262	0.258885634882707	8.4513358435204
PLAU	0.608803342323772	103.943453999457	4.84937696462782	0.365526682043315	1.80801152506842	7.84011426783321	0.204739665060197	109.677306423099
SNCG	0.477711176600236	65.0470734852257	0.297230754077682	0.154068001499408	0.154702703177439	0.254722275177654	2.49477640073503	64.9120671979883
PAPSS2	5.13393496686582	69.0837462076067	0.375236214519232	0.216892026618159	0.11860667670909	0.320110072555247	0.308601124998892	70.5717271335268
PTEN	6.49647018931433	60.5553921660208	0.14327922699365	0.178471761015964	0.194876517266335	0.574694638414415	0.596550948858684	62.892014961772
FAS	7.44007363200229	11.5371663574913	0.997767268259166	0.0690013529866049	0.183899359376912	0.560446496611287	0.605953909869666	14.8062434979515
HHEX	3.94759336269565	39.09824565091	0.145849623420896	0.177917696007049	0.173189239367826	0.36685809080275	0.486967582704958	39.5277476961043
SCD	0.163281927281262	6.87509913318393	0.206279350818339	0.201639155766872	4.70862133999475	6.19177622861614	1.52848613070907	11.8691624099662
PAX2	0.372295754667709	7.2051718701309	0.199014789623128	0.133252425826325	0.137825950812174	0.358555871403306	0.277644047809439	4.81446949681471
NFKB2	8.96300717740109	22.6082611315249	0.187117116706883	0.11675095699823	0.371478053034315	0.41895538875215	0.224472454464808	25.8396579412143
MXI1	0.304729006494092	53.0537738543421	0.179089354637934	0.214025105007005	0.164706546404121	0.246231161148121	0.535483423501002	53.2488397525176
PDCD4	6.86940783725372	3.32494890476774	0.200711283043917	0.389986657996628	0.284433669583353	0.583556238041152	4.22990044787784	9.38863477981653
CASP7	0.494229515994369	23.8983607787917	0.264748584097928	0.14631002607579	0.159445499820994	0.530123420274727	0.220522423864933	24.5014362636476
ADRB1	0.479083504092478	44.6257493555423	0.19686000069772	0.216240236835245	0.272213988743152	0.539264588531103	0.472028518613823	44.0927971523367
SLC18A2	0.779767195768024	62.3114900716805	0.119101487556346	0.374030211507258	0.225172521580977	0.505568827594074	0.359385236015857	62.2293882071225
EMX2	0.336984400778756	41.7739981969518	0.168264822005378	0.156621085128036	0.201437203091398	0.444269153539609	0.322567787893815	41.5142428030915
UTF1	0.46964501530751	61.1118874654086	0.196668255732564	0.211568179687732	0.203407570778543	0.495140853570182	0.494758086235282	60.9610745730176
CYP2E1	4.86730383381838	40.301820502668	3.70414767530451	0.0877411628882295	0.216677234279227	0.607006969441158	4.01577874469511	41.4994133108107
ITGB1	1.02275457517043	5.30281879638154	0.259103575877718	0.253901750298661	0.703019748777846	10.0386159969171	0.43440484696815	12.8326054247805
NRP1	0.355185745476158	18.7312007279716	0.132267361982299	0.319860133595446	0.109684675708226	0.874838919082423	1.78345640794268	19.7594472212784
CXCL12	5.57619681389427	75.4577966108815	0.0864063923212019	1.07528268301783	0.21546149277105	1.84949498353495	7.03100225915485	76.309403134193
EGR2	2.48399356469468	73.8244552632966	0.104386617689373	0.351953459486468	0.164671794226183	0.326105894603704	0.495385040905381	74.2419120198165
NEUROG3	0.382047325284233	17.0534775236801	0.13628859283264	0.172351182729969	0.190250044296038	0.529694797409634	0.244985059207012	16.2470170352125
PSAP	2.21133494550644	14.0729865480652	0.241017924836851	0.311623119300627	0.218382337250709	0.583616873979541	0.297000384198668	16.5750165259064
NDST2	8.16746320851667	29.4008047570716	0.153570606670534	0.150366238262268	0.179849322242786	0.327931521727219	0.680403325993914	31.9089048363083
PPP1R3C	0.882625203892745	21.7022273883371	0.0935530539697438	0.0852562563203195	0.822165636189383	1.7294244785352	4.35222036539149	20.3875323544783
RBP4	0.372906822995901	46.8995162867605	0.115325419374284	3.38168828967945	0.158814720021857	0.585405059444613	0.268683219457899	47.3933437599422
GOT1	0.505509050108506	10.2315567591972	0.564828856491589	0.243757639815048	0.243843356041714	0.498384459582227	2.60607758621347	12.5060378735601
CYP17A1	0.332976518758035	6.47009416699956	0.142428704048682	0.144801281713306	0.189894349795783	0.328877687938222	0.208346625900072	4.45122558908502
GPAM	0.3908100049525	46.969772942021	0.129687765738243	0.253131263775378	0.155325598495856	0.3174646691394	0.215967002692056	47.1967900700035
PRDX3	1.65974156628918	1.0998252351447	0.259421985704856	0.38755959890767	0.303836579372287	0.659534039249696	0.243978104386344	5.5445837477537
TALDO1	0.645359219226728	10.3951953029852	0.209287268931249	0.243989302023899	0.224037083661191	0.371969687487379	3.09866296830298	12.9480837484485
ILK	1.98324483619131	9.19556142255082	0.121466385528467	0.157200475965637	0.362584608928056	0.859949263129061	0.301766981208908	11.4314699427814
WEE1	1.17828435453897	3.42929928338909	0.29972638914994	0.147285309804619	0.146600715736757	0.31212816301371	3.41369900697414	7.7114305533564
ARNTL	2.33017720295533	0.874193828002192	0.743339133821707	0.138566964863806	2.39894399493667	2.79522520150721	0.134685672485293	6.84631459190276
MYOD1	0.388080080324429	62.0509098109485	0.177070432026217	0.157457460249949	0.208993751445024	0.330894611153588	0.408698687279235	61.9976163526053
LDHA	0.713351369875449	49.6184414179963	0.223846374792611	0.220938859731456	0.599285878461381	1.14669902267672	0.446212612563698	50.7032538390958
SLC6A5	0.209101702930267	4.40264063713195	0.108008996697236	0.0760207577869577	0.120888446828332	0.192680185707128	0.15876426856015	1.007419348882
HIPK3	1.54429857801323	3.0915007448004	0.164382498429549	0.285601562131013	0.695817221939452	0.769220958874557	0.407579604699975	7.29401508864154
CAT	5.93319848523862	9.57381142509388	0.190966381292555	0.188092677149648	0.2100677030424	0.330484473816663	0.654611831880865	12.7413657912022
CD44	0.325423886603813	14.1930194144093	0.198199765128776	0.29013991190045	1.2513332713798	6.31541671582879	0.378217821361337	17.7777605056614
MAPK8IP1	0.346452154930393	79.6916038320724	0.17516941588281	0.274612149625146	0.353220578635828	1.23312013989806	0.270158230130606	79.6088557458662
DDB2	0.625740208120434	9.11562445341757	0.468381657712943	0.190535828132829	0.19234665624314	0.392290511071304	0.494583049435936	10.976279474802
FADS2	9.6600032490262	33.8137195708579	3.40769510939176	4.2784546487586	0.109698675615176	1.10151404264462	0.122926725460938	40.10920170075
SCGB2A1	0.222604700970496	4.48606753792951	0.10477496179988	0.127219402299125	0.090401626302738	0.235774370593805	0.156437426140952	0.969461158321517
COX8A	0.44308829182145	33.4722096175645	0.218029967709667	0.228692123906972	0.229695063419841	0.557581056459546	1.61448483935533	34.4793957729669
TM7SF2	0.427007280899791	78.9664664802608	0.158727252565406	0.498412237240065	0.403839873424666	0.578402961078102	6.63661472150367	78.7259019920501
POLA2	0.66664054411981	4.27992848878336	1.24265491538839	0.392075015474672	0.122974561753378	0.246613063332966	0.180451433255569	6.90999103913649
AIP	5.74720373162218	38.2376755901565	0.149750372966512	0.111473540670951	0.0988085265882511	0.252583377969823	0.371403151965481	39.8464026487307
GSTP1	0.317914847025136	18.5636527933294	0.335479073903786	0.307695011306902	0.512522447724656	1.72300243632763	0.651804627232053	21.1778612245413
TCIRG1	10.2749738308653	35.3814423171177	0.264522382340284	0.151874335988054	0.2461455124353	0.497534651341482	0.382843437817971	38.5167239375022
LRP5	0.145884167233918	31.006781964533	0.115695137046234	0.568024991544286	0.362125001295595	0.754056368588516	0.286750118233885	31.7264063962304
CCND1	0.268279254252395	72.2411051215563	0.0870304575949861	0.33289061796521	0.448325334196366	1.66423877769432	0.625794476324264	72.0945336601635
INPPL1	0.806947952658612	36.853852295564	0.1253384333939	0.189079555731161	0.266864023892112	0.362642485988531	0.375460149182435	37.2537870600918
ACAT1	0.519417402527523	7.83640008904401	0.078766260896861	0.198860792071095	0.172878231670155	0.308144229570492	1.71371835194759	9.21156045177323
FDX1	0.439327835478847	68.2508209289383	0.131276562482435	0.139917074647885	0.179018426497947	0.223841326569796	0.441839699931356	68.2252161749903
NCAM1	0.663224456023623	12.6043674989007	0.0860419062895443	0.460369655279397	0.216908644392153	0.487125075807269	0.571497338359165	11.5061454366445
ZBTB16	1.24777198242251	32.8958907478618	0.166769825150557	0.123230204234105	0.172898273062994	0.410673526103859	4.10952977858031	31.8360036743116
HMBS	0.875698794663957	36.6369445271339	0.0672169151386003	0.273132477957464	0.377600373407359	0.338540101609766	0.638665809112703	37.1579633794837
NRGN	0.498519072489793	65.2833311927168	0.263046760532295	0.213572300182004	0.266737425384006	0.656568742982984	0.361446785139311	64.9587003090514
FLI1	5.55083145094561	59.2195016303583	0.171332985138936	0.253304899477666	0.139825616240796	0.484502104215892	1.04274433322685	60.6365450279916
BARX2	0.572411175830525	85.5767345067858	0.130761348152054	0.125226830034195	4.33128292312658	3.08364916226394	4.76844741753438	87.2582148605924
ST14	0.284976083982649	5.32321616053338	0.36408322420478	0.216928137980573	0.625324655163084	0.698009240848505	1.11003194541398	8.60190234241682
HRAS	0.254986907262064	54.0623698034625	0.15425868778126	0.166366270337565	0.509523014883147	0.800540351770041	0.42101576400422	54.3008381210525
IRF7	1.24851028325254	60.4701897505703	0.308721183532889	0.0973298730591762	0.305892657501665	0.394710760064763	0.338895254556483	60.3247899676993
LRDD	0.757590521691168	53.7298049024935	0.233521819774781	0.208416712937589	0.165613691785301	0.31090798879444	0.322966574289256	53.6782424621178
CTSD	1.27590571753936	25.4718914578248	0.368087444544018	0.206634175273422	0.32688332754947	0.756222078267171	0.415257858037113	26.7169129897811
IGF2	0.168901623917621	83.5731730017883	0.110513454193361	0.241338345655446	0.258996345541533	1.72638251953638	3.41623050290321	83.8020027120097
TH	0.411889101240819	34.4384497092869	0.204318483455285	0.117555827366875	0.343923380025981	0.527123514981617	0.36664044460792	33.8883289236778
CDKN1C	0.287267958209149	56.0293109076371	0.195652664571849	0.169204205004336	0.301209270395875	0.482482464094555	0.479709167204503	55.7191253382661
APBB1	2.00143589350322	43.4038905496029	0.121063391977076	0.21402183823869	0.171413450818962	0.297035834356079	0.480045491542735	43.0632546372721
RRAS2	0.54786736614853	66.4791674671299	0.166968495319072	0.234811363376502	0.349244187069188	0.484217525372758	0.443364093866656	66.2852186023668
CALCA	0.322504774881598	5.70906228457178	0.101064419166965	0.0575521602158642	0.0986708700550021	0.20588913907605	0.24733786004566	1.54421568529669
KCNJ11	0.329971744123584	5.8259578789758	0.152196840034024	0.18200388247225	0.105167720123901	0.228667202704883	0.18718632231849	3.9103542008626
BDNF	0.166376421210115	10.8608621592519	0.0967090079595683	0.541451357102477	0.16555676496763	0.399139151624571	0.140485524329911	10.0723742822487
WT1	0.309504215113683	24.8828150930308	0.207491574753807	0.20070209574083	0.231361953474267	0.372270613193706	0.307953107462671	24.1686234654366
TRAF6	1.49750964691455	14.3505176162224	0.23482745754429	0.213027746801978	0.197665776602512	0.242966779772569	0.906059106449539	15.8360447337451
CUGBP1	1.12339666481627	1.87395868399253	0.249146165812387	0.312403132953056	0.429141068523594	0.846126722883191	0.25533083950019	6.91349833883739
SSRP1	0.58484750282949	4.99201004704951	0.298669623340536	0.61795356676857	0.352683198206044	0.737829976985422	0.21467949568112	8.20109877121378
PRG2	0.453026826676009	41.0803143404699	0.164283761647445	0.161336933139959	0.248769938364089	0.528429021238501	0.304553626189509	40.6391634184675
RCOR2	0.300651585688721	52.6053763500165	0.13780308253459	0.350068866965788	0.330513202714157	0.538571349054476	0.276930231345174	52.1509457051669
SF1	2.05164179289506	15.8001239430441	0.187860226047258	0.249888534323789	0.239508768252826	0.432180413420066	0.554119407122118	17.7972638122927
SYVN1	9.66419984522524	36.2197274517899	0.150086440767466	0.229934875771366	0.397865742198054	0.732259271755142	0.550846581769822	39.5189581299607
RELA	0.822523699087034	13.5251610411387	0.193736466490878	0.228079197969613	0.387905653860891	0.828390038146214	0.304852085554693	15.2065465550985
FOSL1	0.277332951211211	81.0834567142775	0.154353787026994	0.194063465059553	6.01076133060248	11.5184893334743	2.0168622777866	83.7822103972078
CPT1A	0.409550910746372	4.78590606311072	0.13667312000875	1.74349832038621	0.355486333645739	0.633758411708869	0.324954048230781	7.87626091365187
FGF19	0.320756237658468	68.5721646436348	0.162430901984949	0.292512023300627	0.224778528091067	0.775031092759078	0.259862369501777	68.3316244033179
FGF4	0.592040556188107	75.3547217471235	0.166950926360362	0.222376192655022	0.201954341103297	0.381151182636504	0.41161382230205	75.0883586748861
FGF3	0.409931626845426	18.4754967118087	0.172243427965974	0.115162567971171	0.276931027764555	0.368281070944299	0.303335333777525	17.6405838651159
PHOX2A	0.455271341132759	45.434640541482	0.165685927305353	0.188280451974617	0.194704117099374	0.404831801418132	0.46123462566024	45.2563426882976
UCP2	7.84676163088945	97.2740169941033	0.383478568367894	1.57838039920951	0.102495063404283	0.392967804043301	0.465579778004587	100.25142913229
PAK1	0.326122460117244	3.29253703209426	0.402491226057302	0.991532213410884	0.498225091937879	0.981951994462931	0.198079855605822	7.17413064263484
PDGFD	3.91718655706301	58.3416563870714	0.091305144922665	1.81757273714018	0.0967054039709732	0.459876421612721	0.807032827732798	59.953762256738
BACE1	0.22733128235869	78.6265052434693	0.101803833842171	0.330487910668111	0.7151953228924	2.54401747270373	0.410045855800466	79.0093128017665
H2AFX	0.676137674169086	17.3566051480796	0.144906586950766	0.286683263491276	0.213469955834352	0.391977046002205	0.437889029700842	18.4929265450739
THY1	10.6622678366826	118.048011245509	0.32325487794189	3.72834004246682	0.131937661002685	13.1502154412079	0.2714886823457	136.839888163401
HSPA8	1.6843171998119	39.5991883252467	0.187465425451507	0.265776598447239	0.393742444054174	0.62772824690603	0.655632569124755	41.1459003663137
SCN3B	0.374538618812329	28.4953265305495	0.102432744448765	0.169294917478884	0.345640861390319	0.585366870649758	0.681864312046798	28.0316725521354
ZNF202	0.53001520580819	44.618201646253	0.0937458984868447	0.253188470416598	0.261462802398433	0.274204994691913	0.217257460385014	44.4998375327839
ETS1	7.33503327819736	21.6400711504482	0.165496007444174	0.157363528319215	0.634221378402186	11.4432534344023	0.316780832772322	30.2670508261843
B3GAT1	0.455192806141807	11.3642966352267	0.138102062272948	0.129397131529017	0.205482221126569	0.335929011051094	0.336493000085954	10.2389458102802
CCND2	6.20192899961439	50.1623477462604	0.0762264153171423	4.60749465788465	0.127510033033354	1.0419725013658	0.429794910182439	53.1916736658388
PTPN6	6.76131175948545	76.7074901121671	0.347142500714024	0.209829182654362	0.152115679394266	0.399262173023633	0.391676249058362	79.115092396113
CDKN1B	5.46661404536809	2.191358397237	0.759162165029051	1.1901242235544	0.127683348037369	0.34293855473751	0.374848482372112	7.82308896527905
PTPRO	1.20328451975172	4.39227149586467	0.140148522583594	0.104845168447532	0.106052618487325	0.188216226707477	0.140914690640779	2.42498925078157
AQP5	0.29965937469865	72.5297343287324	0.175502995292945	0.255476870940016	0.211523760592778	0.80802529715503	0.794993657856243	72.2153286563176
SMARCD1	0.806006007824937	10.629563399853	0.180129269719101	0.225507070582457	0.256165179540014	0.560824626280284	0.255978689658197	12.5432402690349
KRT18	0.241532430402342	25.5043648320825	0.446974903901627	0.533944595841294	0.118854936595834	0.733523524635094	0.301264801390043	26.3199140219675
IGFBP6	0.343749401762801	70.6495440307836	0.102401131318252	0.168221433238326	4.18240625274884	13.9469389128884	9.17880957065734	78.914534312033
SP1	3.10283031658391	4.34977374803127	0.480386937505706	0.213552406144128	0.208841984902287	0.302543644106943	0.649795153064398	8.66594065634262
TARBP2	0.304629158576634	64.0152697233002	0.194405658308163	0.310618029412178	0.233531123381019	0.554426287164198	0.243553733984923	63.6952972680154
HOXC8	0.274992378810624	59.5811587452967	0.149090476246193	0.207339178308429	0.390540199179422	1.22758763352703	0.158383713290209	59.5144998111502
CDK2	0.584573280139292	3.3394292188716	1.07249125826036	0.194445534921791	0.281559145309958	0.963611117123684	0.19731227531781	7.13207015023928
ERBB3	0.140843396705474	3.34528814205593	3.14805001324361	4.09057712694695	0.509059113805545	1.57518526386836	5.34492904571719	10.494363344643
NAB2	0.345009339812277	75.0023794232861	0.183280976761002	0.247480890418612	0.268518805116252	0.534441268722032	0.27035293518786	74.8412708675954
CAND1	0.592334946932791	2.7966207443031	0.372230952563781	0.335017880849278	0.343531837123028	0.987519385565792	0.260614275487887	7.04877628402417
MDM2	2.43436361185387	4.46019735001529	1.18951028182955	0.243485488330729	0.164078061937266	0.340814549823391	0.379939227876381	8.44437338124583
CCT2	0.632824482397409	1.5750459952497	0.150280996953374	0.4513812346274	0.684170332568948	3.2950836599497	0.195789566711841	6.99084798634546
MYF6	0.219208466643471	5.26734380058967	0.112422280666102	0.143475487192452	0.126782340170778	0.250035502490509	0.369282895526183	2.46297659606048
APAF1	3.73597788062343	39.5755575030574	0.189122646533279	0.144732471048013	0.0820504448699771	0.191516111491448	0.264045856512111	40.3453819172921
NR1H4	0.148055043747431	2.9505577502342	0.058838701360435	0.0652125213115714	0.0636778149329485	0.117367493092532	0.138507776023876	0.66524257359514
ATP2A2	0.332894284658422	7.4172429907275	0.467808248660155	0.285293924686772	0.459343861329623	2.32266016145971	0.396564079717933	11.1288203457865
CABP1	0.306052397670267	33.7188265214917	0.168005869172017	0.185691364869638	0.210564593689961	0.511851017094921	0.333280445702568	33.2289963169616
M6PR	4.26344769537563	9.638352027445	0.33279063506001	0.268148202922896	0.233098055400998	0.670658394885271	0.272212277098016	13.0197872592864
GRIN2B	0.568610456860033	5.18586493151519	0.111438824489632	0.0946131007832327	0.0797033933549071	0.211750630251703	0.208994147837108	3.11391130310923
SOX5	5.47397326378774	11.1269550419875	0.0835574427715772	2.64709169025688	0.099452243937479	0.330437160097299	1.22250155799853	8.77623190157545
KRAS	0.872180959438351	3.43148348817269	0.336619768650376	0.281660289729518	0.194269448474202	0.219548077185534	0.337858024468072	6.34954400532399
VDR	0.302067052429601	79.9187190881694	0.217919739101543	0.0639445034243236	1.75461633997961	10.8322285464868	0.512013074570523	85.6052090502042
RARG	0.180294409939083	11.4855156410191	0.263859440358602	0.162875031264051	0.335283342790221	0.542389174579975	4.06493108558745	13.6158553912656
ITGA5	1.70799110179584	54.9860050708692	0.130667116931697	0.182607877040277	0.197606159104852	7.18112984776567	0.383954578916982	57.514495041453
DDIT3	0.237087770407748	64.1885113600187	0.209138889298344	2.66833343903523	0.233281501618646	0.735889897708844	0.146867546053949	64.7673448904997
CDK4	0.659386521399393	11.6308276344578	0.281166998351196	0.965595572657509	0.208873136969003	1.06184194989809	0.227249972806026	13.9923677892509
KITLG	0.63784317863077	2.06695782125646	0.942006702666312	3.16255545851786	0.164312107411612	0.277731003751057	0.203957141743702	5.57488400338084
NR2C1	1.74230875904609	1.40339458027791	0.203331851979948	0.549392828631953	0.398354716913441	0.666944204907305	0.261159298747982	5.15424346116212
CRY1	0.140341331517833	9.85886481015253	0.118549960241533	0.176248878102282	1.11445280536746	2.15515820640129	0.177526238549357	11.0790703604707
CMKLR1	4.67255723430953	60.9794749876349	0.346501482740929	0.239355353964534	0.119632563094474	1.13756926253828	0.196996404928568	62.0888665999834
HRK	0.748011568799042	66.4197205881109	0.244912172299751	0.225722958968431	0.217115192364703	0.362653794577035	1.64479516500478	66.3485460076593
NOS1	0.197296856918116	17.993646354346	0.108391326952827	0.608015082360891	0.303330449441386	3.77736295544179	0.169352060569781	17.2093813007501
DIABLO	0.4208248946852	2.31645655918442	0.242820996291408	0.45365748016568	0.543465888870302	1.54422013558539	0.196957287069516	6.42502799204613
SCARB1	2.67530066055649	53.1071042996392	0.104870478077743	0.160559822934781	0.251557701639885	0.370056384932445	0.333532020306275	53.2524045091702
BRCA2	0.548641230948675	4.69445523581179	0.527063837501741	0.188293885746351	0.0881526129250111	0.234895235914177	0.108952166266953	6.02309739779518
CCNA1	0.19490363904779	7.38783692733773	0.0545094657812094	0.18965108877873	0.756703763805645	5.17328325313189	0.120037666358323	3.85072966790314
RB1	9.69512449054164	1.90442008300717	0.472828114976301	0.29053280881829	0.462311520562462	1.11740519012293	0.197926003012041	11.3518595050678
KLF5	0.245352178680187	22.4452407625148	0.27833011577913	0.412625065330157	0.418735617977262	0.993836263033357	2.14299188715709	24.0375318096395
GAS6	0.352086881955923	23.9021022217033	0.123701542948764	0.20876742398855	1.3026689114404	2.13159899414725	0.377366874643877	25.2934920403907
LATS2	0.333046766743731	65.6415945227868	0.129393896205699	0.15647093427372	0.315877730177221	0.626439733580531	0.696198915261886	65.7454285582942
CDX2	0.420499321248665	31.01349494769	0.211303114984902	0.260582227348427	0.286331916230862	0.780856297285846	0.303549615451665	30.397042498336
FLT1	0.517255908626822	11.7977938343252	0.12997932589212	0.727426839209096	0.159631758396427	0.421356796422032	0.38942165236508	12.9317122003889
SLC7A1	0.200768838521393	11.6644912048113	0.243677118223133	0.139959151639033	1.29945198072241	2.07799129394736	2.21514661491312	13.9506748149404
TPT1	2.81700719175389	5.3258109332905	0.0983927120692616	0.187605116492946	0.359748845973445	0.517355896285917	2.00732789944856	8.86891462421018
ATP7B	0.1923818318151	8.91490019570406	0.145161044458548	0.197008829588068	0.148732837924236	0.52780207857938	0.172455923363942	7.47225505851863
EDNRB	5.73231636955285	51.1718197592876	0.0879287524036327	0.306911580627843	0.14240460129376	0.601019416098101	1.7671895929648	52.6057540858217
POU4F1	1.04298974321144	72.4515889031905	0.253504730692964	0.302803030173812	0.166759789496549	0.383795070771	0.250094170724771	72.178043538594
IRS2	0.499325370008369	58.4368624496257	0.102316032596525	0.332594950713298	0.180623139856695	0.753909925451832	0.32229883402581	58.3511666109738
MMP14	0.295133040420003	4.63613344574408	0.971385607257913	0.189041454083537	0.399654326641544	6.77029569430373	0.235216048157589	9.96281591753811
SIP1	0.231492959810754	43.6445096914485	0.0676246324612744	0.152265267651759	0.145919970670459	0.310113890821729	0.229002697278873	43.51030192203
MGAT2	0.848485585233436	11.1820642330722	0.106998336989001	0.16090769436999	0.264679294392893	0.407837096088039	0.215890719796092	12.1916917966546
HSPA2	0.177513083308061	51.7894602257823	0.826779509699456	0.106504774526912	0.527286302175292	7.92577748899091	0.939998810617069	54.4653754655628
PSEN1	0.589816016512319	5.98308892849738	0.256319495082373	0.298670990740699	0.471170061518695	0.89750056421463	0.452162949609268	9.29455876177008
FOS	0.438955255556079	6.9019805352002	0.131951883156354	0.388824224452244	0.770767045211001	9.81016394322485	6.25418844728799	17.2736641072097
TSHR	0.80903529019382	4.07784613877245	0.0999255427529753	0.0871877626065633	0.0950270525910969	0.132693880375536	0.090507412846107	2.30175957021784
CHGA	0.281137743605811	14.0717516662304	0.161627445517459	0.145505812579272	0.131727504187987	0.403942392075274	0.251235104807305	13.3900195856849
BDKRB2	0.118040969704805	56.1968101388598	0.480970023549547	0.114838310313704	1.67832036942114	5.75556863817989	0.752542942117279	57.4659849041126
RCOR1	0.392034713047614	4.3453478170193	0.221009072204532	0.398601207730574	4.40924228130429	7.53606407251644	1.38731121558396	11.0269274099642
MTA1	0.387182628083032	11.6507522109306	0.140891777524463	0.346067768276543	0.264160284831277	0.530581940762302	0.341412808060126	13.1826430556341
TEP1	2.7138176517025	80.2299115619805	0.170958398437276	0.14563531250103	0.164608325897456	0.337970487044311	0.432888950928017	80.6254845945749
NRL	0.650810370411028	57.9282272515694	0.194494365710973	0.125950286373051	0.357883425711203	0.56383072189945	0.235886078535261	57.5712017549639
ADCY4	0.844412891469702	55.7999201404618	0.175199355801579	0.200217882670199	0.185255626696841	0.3376808462228	1.29991901306369	55.6595585473348
NFKBIA	1.59748736150657	3.529296047499	0.357914736603911	0.146186825180448	0.679790002417814	0.883964766230701	0.385684501208115	8.54128972752912
FOXA1	0.753380804219288	7.30489072298924	4.12964382625669	1.1258407394821	0.101008822462599	0.187052912960625	4.28506603209591	11.3401877532829
BMP4	0.663599144478616	62.6398414884301	0.0642678148465291	0.572584247058107	0.12971810529725	0.528484053562459	3.61224545405215	62.2107379961052
GCH1	7.34426196707494	49.4172726862652	2.27626932274808	0.1542535894402	0.148923810886855	0.262107807134634	0.376752591448122	53.6183410338071
DIO2	0.915968633073166	41.3943157333591	0.0925321907008743	0.203781663354553	0.162155323167829	0.574776337713195	4.09217430178495	41.5121898880716
FBLN5	5.55601345799185	65.903555012522	0.0665205190016316	0.233544916070865	0.170431388530883	2.71583395690727	7.01501015349254	68.1988000887553
GSC	0.405747556960545	72.6476550816099	0.188629304327015	0.210344472981512	0.342602255794818	0.711496883636528	0.320639126558864	72.4728192125141
TCL1A	5.1723170668349	6.46158900224955	0.0558893245495838	0.0720194000993564	0.151440204791513	0.198888257828692	1.22013470763611	1.06652986094434
RAGE	0.155834116938746	44.3813056423054	0.202289587400491	0.274342417000055	0.341166602695977	1.06198114003607	0.136016688153925	44.2766676571265
CKB	0.105075765041947	17.2491856106335	0.157096738582783	1.03485015516262	1.4764003947992	1.30011898841377	0.271656529396937	18.4526041790313
KLF13	0.67529764107254	19.481837664099	0.15649279720839	0.251337954584508	0.518972383223381	0.490830658996905	0.296401922443632	20.7977395085145
THBS1	3.43298766672769	3.85139197675668	0.117113197970961	0.18199419266118	0.336883290439422	7.91548620383202	0.955872571235703	11.6029847593956
B2M	7.64113093169577	8.73911887005995	0.457500296117339	0.198133222122834	0.276758772499395	0.703042114358808	0.285812373760524	13.7762250095079
TMOD3	0.703410432338427	7.87847284845422	0.172659135299036	0.137326531446138	0.64685466775046	1.18980847674265	8.06837745621942	12.7538848055289
LIPC	0.198209173139828	7.63905187790064	0.13118574998886	0.102010897553288	0.15046585910852	0.326173407820776	0.162735253354945	6.75751049157112
TPM1	1.07003527931946	14.7929774510868	0.122922396580163	0.480776524516487	0.231580198290335	6.61384637534453	1.00200568378134	17.9335030986254
RAB11A	0.512691004269792	26.8920531462968	0.200269314950266	0.164066381601715	0.335479299086759	0.449679942135853	6.67414343012351	28.6261352427348
CRABP1	0.3569182638405	79.7014416407073	0.092637233038613	2.81075840122598	0.240415581296785	0.547482940966897	0.410766785607324	80.790394468061
ISG20	7.94123073876164	70.5384154056115	0.290883097533298	0.111733250031572	0.414720434032454	0.658292567199392	0.318810123296662	73.937909188202
IQGAP1	1.14230326376197	7.69119395646997	0.167456639206535	0.240430256948076	0.405162895535786	0.970167287029005	0.982809527904643	11.1993770533049
IGF1R	0.249200396979571	7.42508963453472	0.155809732758473	0.652422481651665	0.306380006172873	6.93128229443808	0.785167281481524	11.3340477457674
BMF	3.49731149171491	62.1118391402321	0.175542732321917	0.269203247760129	0.143719633269518	0.449126178950491	0.273007653951653	62.1258298189263
ONECUT1	0.488594128263402	81.6542334339311	0.291224166368024	0.255287729414229	0.232936211942077	0.632181736982035	0.349425359907779	81.516879630222
RORA	1.42174385438137	25.729793207865	0.323086172727414	0.145864578199677	0.134628136526995	0.282079888509397	5.06296697762629	26.968247934878
HCN4	0.339723779186658	49.0076164818172	0.155912378866421	0.198348742601266	0.253412981102061	0.508608605362681	0.30097323315074	48.5398623023501
CYP1A1	0.200064916420928	4.33799996241747	0.0761050862794428	0.0638972596244361	0.125618535427261	0.256665927812507	0.385188769735123	1.00272433381227
COX5A	0.716680532193554	16.3624510776671	0.261051806052772	0.249909705476453	0.252857782971773	0.387922412784838	1.59656234925992	18.3596785776461
NTRK3	6.15085573903478	9.69203038434745	0.0846039945663528	0.184388929046247	0.101066190323871	0.194567641740723	3.82176966673724	6.32156365892503
ANPEP	0.393051634426579	57.6610265706463	0.10919404476701	0.349263070332663	0.235687560932166	1.98726946171371	0.309922201776477	58.2175615006066
PCSK6	0.241825917100997	67.3644993095636	0.126976742175083	0.301256664453463	1.11568677660897	2.32797115832854	0.47388058845658	67.7846255243602
SULT1A1	0.65391004047646	44.8147082130131	0.164077271494611	0.129586090375751	0.19369593754227	0.264184544240491	0.420836313707557	44.7651560893528
SCNN1B	0.390474132263373	63.8484733636383	2.29011209438368	0.119567431667712	0.366784088220048	0.535699112646291	5.6921691300171	64.2511099916902
PLK1	0.701149026923934	11.6875598038514	0.302306049430954	0.219454189922019	0.214001063916024	0.525519677769704	0.174803092204628	13.5051164810788
IL4R	6.66010803934071	15.2607889903653	0.322531074939768	0.0754411453821701	0.41495855509712	0.783385336581954	0.263610732806337	18.5562051625014
LAT	5.31502957384016	48.2673568913959	0.30111451456179	0.16945046998895	0.262532206080445	0.580157017436327	0.485255682623651	48.681945683657
MAZ	0.464473018063623	7.7046532158446	0.172024725347733	0.293277632871453	0.423783957093331	0.742952816478726	0.231016082355016	10.0083487931622
ZNF267	6.06304325663979	0.88968721861364	0.773149750658119	0.313225885620365	2.15564104225257	9.28797161458162	0.164960113853019	13.4973455681012
RBL2	5.32821127573015	2.13019015164903	0.26967492493786	0.376729513996222	0.27283275568974	0.551535767147916	0.353244842733223	7.56879269483553
MMP2	2.20102834300721	88.449782716732	0.0806101044337147	0.442846384575796	0.227191313778507	10.8883794495888	8.49693394280253	96.3064216828807
MT1A	0.392880983454667	77.3041885082323	0.20265934803177	0.241901459234643	0.62902788719689	5.80470285917579	0.526450757819847	79.4788327326187
CETP	2.62057364872414	6.00615602345625	0.11026295510083	0.0828824849866418	0.14032515292992	0.195585320652732	0.19320472281131	3.30163725937894
CX3CL1	1.08776503733629	85.3176236882831	3.89519325517903	0.21392032503482	0.212173772761143	0.412982631344992	0.451499891756909	87.1632642599965
CKLF	7.6685830486403	1.47169951362816	2.68504479048359	0.140893158546501	0.218310765267151	1.20537818207684	0.196476224195195	9.04868173644044
CES2	0.216696292649466	53.5289981773131	0.202073372637556	0.116100338057833	1.91639213894925	0.940300778834858	7.57388603015974	53.2801494139363
CDH1	0.170344188042091	7.02419902872414	0.630355561740742	0.437880799680428	1.74101722630824	1.99856784772207	1.09287369685138	10.482794752372
IRF8	7.45082120663452	84.8873774167207	0.226059978808704	0.192156599900698	0.0998880262457505	0.47554533504541	0.60849188326022	88.038095407619
FOXF1	0.727600976475466	70.4126764800998	0.18582910434015	0.214762140644732	0.163269751718241	0.395649343337892	0.737159522227961	70.2783167528485
MC1R	0.42431557160786	81.3887072566468	0.148687100223715	0.202143462524196	0.382505097432672	1.83484918651938	0.23010426198609	81.2147057587547
CLCN7	0.685140828712362	57.8291443598554	0.169459788511557	0.216773503202781	0.241795106581573	0.471776429951186	0.308967429497888	58.0361915224062
IGFALS	0.704215519979185	16.1978312654722	0.177614475997266	0.111550678382917	0.265124634203433	0.384016314429896	0.402256555125047	14.9535965502359
PKD1	0.34956028441241	56.3457944822464	0.186444015152835	0.269033091642976	0.265179401296589	0.466094130902952	0.325849890774583	56.2280653710689
GRIN2A	0.383776046289219	7.02026286422982	0.205749862480665	0.120727771743733	0.115567792395186	0.201792467356593	0.219999776638468	5.15010533903799
SOCS1	3.24050483728522	76.4370694291828	0.192808336148136	0.210478479314785	0.27812069593128	0.264255551787966	0.192981693922953	76.826162022585
MYH11	2.17053534372963	51.3965349439219	0.0940453451144529	0.619607995351584	0.106188220122578	0.323802137235475	4.2494161608586	51.1690291828204
PRSS8	0.147593503194465	49.6155631045884	0.630237785915247	0.0779307762119879	1.04452962354428	0.714931075971631	1.21463250234105	50.0610601616106
PYCARD	1.4684158170273	14.2359258315499	0.121704296146293	0.133464388032058	0.293253215613806	0.326485775551588	0.62686127927485	15.6370347632602
COX4NB	0.270288131373495	24.7691327858991	0.13287591507294	0.175973221113037	0.408213743257447	0.671902561777787	0.24042109381	25.4481625577371
CYBA	7.57970728782186	56.4553878493136	0.161057669029805	0.196918399562257	0.248726702232125	0.721210726743878	0.35729992922597	58.8595609780648
APRT	0.534271906480537	61.4701141907867	0.196717627614584	0.151104881942406	0.359214126082445	0.392001279946103	0.551742975075171	61.4579788785183
ALOX12	0.462311203719498	49.2621184251918	0.214218142358308	0.123661776373974	0.372575383790261	0.413723183373017	0.675919135521945	48.9419863410043
SLC2A4	0.295384281135883	17.2198815894846	0.328408270982115	0.158342196603394	0.135733623903539	0.345220964652503	0.326152503398121	16.4086234852162
CD68	6.71196777085765	91.1155873667357	0.266196178273047	0.185639087772671	0.17533042924528	0.671040969934928	0.512622095756526	93.4631613918314
SHBG	0.326149729494252	6.53639385763734	0.182735661092035	0.125097760640724	0.157511372108518	0.392113515451192	0.223849602947589	4.09582187604505
MAP2K4	0.447773901881609	6.34211742660252	0.0780053629184966	0.322139077016642	0.813642719242086	0.887923475471276	0.555385791421171	8.66833954109808
TRAF4	0.434603245468365	77.3893408734025	0.248291262497728	0.236384622766332	0.212338859026836	0.394046120129357	0.272893245008269	77.4428309770813
ERBB2	0.392294556705142	24.7286813944991	0.234103287287817	0.313422026575598	0.192913640695828	0.3110108133272	4.24411303706116	25.8882245882561
IGFBP4	0.553795606607871	62.0683596876704	0.155935007370024	0.411777731902555	0.204661199511362	0.985592914568648	0.846550416766598	62.5080157931749
MAPT	0.280518279487025	8.72199176559448	0.137767863784436	0.126682455657417	0.175121713868887	0.267709091245268	0.401538908969575	7.28892686369764
ITGB3	0.92653569870131	68.9258590487718	0.0802047890193185	0.278394586728831	0.256279962312915	9.33043262093414	0.4718513936367	74.0809599555863
ABCC3	1.31895790837611	57.2793084697855	0.108955697213148	0.225052947639513	0.109913762132222	0.329240820482629	1.54123039292698	57.3183855015498
HLF	5.30253729937202	32.5153499485348	2.55458998108933	0.248498394674797	0.123845679708595	0.443393891773979	4.34677432012604	32.3410840560638
TBX2	0.312721843336917	51.3344537677389	0.126008804605874	0.283269605852396	0.165954619744706	0.468108390173014	0.480223822868158	51.1329772290097
ACE	0.595842771328295	60.7107574514249	0.16866402878788	0.214988745675618	0.148254589793425	0.588012690169622	0.282575006703919	60.4842477345758
PRKCA	9.03948586402504	19.51347484937	0.0526324910064021	0.5937752737771	0.526755169604626	7.13411225191897	0.200592228536477	26.5688665198368
KCNJ2	0.272334576491669	78.314823753169	4.415224615197	1.13388107301483	0.170952318512158	0.564671461002907	0.530534433503616	80.7468180806311
SOX9	0.24163068814234	95.8922214705564	0.160271083325457	0.122514533715167	0.336846701269572	1.01696865857087	0.345443981242386	95.8921940246142
SSTR2	0.690020768499135	16.205156378079	0.195585180677991	0.142707167031973	0.121992148249209	0.375633070359369	0.218030193487108	15.3552515658774
SLC9A3R1	0.666495213906492	36.368957452778	0.471200276934058	0.21399763112766	0.213952251406571	0.26412776248689	3.12557050015825	37.4663345442369
AANAT	0.315992196454801	6.85121694512169	0.109481603195655	0.12331046311025	0.22277278159742	0.43618567942666	0.304998539098074	4.89777985702514
GAA	0.282687927079797	57.0939297941344	0.199271237298534	0.370338054011954	0.173897727024408	0.701987117451814	0.261598480694262	57.3233287976723
ATP2A3	5.92693362105892	75.8190741312385	0.150873685880985	0.176909873786705	0.178699848440238	0.684001415236143	0.783798832872782	77.6101187682958
ALOX15	0.263653521368302	39.694260654706	0.204328088679812	3.06383015656261	0.158197864692617	1.13413877224054	0.169471016588249	39.9770039083441
CLDN7	0.884119023311951	14.6760522817421	4.80915145008083	0.343786264323796	0.257257849140231	0.227535681952134	5.56097126324406	18.2910077214975
TP53	5.79711095525554	4.99575544360544	0.404542965121067	0.36780755725601	0.199474514176765	0.418366320123278	0.747710011055198	9.54467055122153
VAMP2	6.06652958013251	12.3072228471717	0.0888015699081611	0.258552023047921	0.505427960735458	0.577160773618257	1.10552366238216	15.1152163342657
AURKB	0.880971750277706	61.203132926664	0.216709200218736	0.29944980272456	0.157342751310229	0.439337331075555	0.210998508255732	61.3621777659318
PEMT	0.315672361361797	54.072479388879	0.0975995851015605	0.280700025771533	0.291133280226494	0.570970266999213	0.584540307386297	54.467132315353
SREBF1	0.297717406292872	84.5061268604776	0.256825419053566	0.171889614555363	0.210807716773615	0.480765205875533	0.492528143616123	84.4666971944695
ALDOC	0.697289316825988	85.8397987861415	0.159721145509184	0.199554303832489	0.664958400545636	0.470316406889793	0.218184605020959	85.6685644315309
SLC6A4	0.177654226128703	7.76780879733797	0.116109639146304	0.700139710457305	0.160685607079676	0.36331130169253	5.29978352940265	4.43544115426084
NEUROD2	0.336694035832382	17.6600453831211	0.145084736861896	0.237826403764931	0.259525017688426	0.549640064717689	0.256304224622377	16.8502131219006
NR1D1	0.424972203725482	61.2604709234703	0.703213526974138	0.113536019536847	0.204820245016908	0.402227560682898	0.960592080351666	61.1273836161286
HAP1	0.21768020136376	73.8837375745751	1.49515404285588	0.951995158640879	0.132934903708963	0.947847452565743	0.140454031263415	74.0800321582613
JUP	0.169799170906683	21.5611075075225	0.278164841503613	0.266343770214152	1.43712869577972	1.85486463078317	1.1673192403278	23.4350157992871
ACLY	0.560272508268087	3.19651226413553	0.154035352449687	0.372827503008646	1.1220490816951	3.38779269417478	0.15261051730256	8.10448867581059
STAT3	1.0875566428727	7.80938827781786	0.363186130461609	0.332408168787449	0.299666833250228	0.685098581783192	0.291525862712683	11.5211333607575
BRCA1	0.358219063354263	4.07314166314661	2.5343563628744	0.605697111527444	0.0862303842953754	0.231478866848543	0.126438411995741	6.17893743876313
SOST	0.510718175392812	60.2631058465875	0.210630264194982	0.202215547469165	0.288529267437118	0.515787518192945	0.472561103226949	59.8487967955133
PYY	0.5104806948402	58.3939138103866	0.228157425008354	0.1427028229779	0.274109323010148	0.510942976168164	0.459580968528947	58.1974767508304
GFAP	0.331774038268033	10.8912980399614	0.169819855831335	0.137306530581982	0.198750299208861	0.468484134188513	0.226753994230104	9.57148540069917
HOXB1	0.270437165407754	9.99041996208197	0.197809939124378	0.0998474722915619	0.130247290844858	0.277805808958864	0.274525290965631	8.88128082418217
HOXB2	0.730340051680694	74.2442884239439	0.726831250404134	0.279533584077357	0.169922507689269	1.01057372475342	0.196555972052252	74.367448675755
HOXB4	0.409486579401798	57.2306219114401	0.193083039542368	0.176743519821236	0.185689559713535	0.634259933936598	0.391326554404829	57.110258123508
HOXB7	0.187648567688385	46.3583094262813	0.244431541037346	0.342571934560389	0.160820884160071	0.668881762188135	0.167765796347863	46.31989713671
HOXB8	0.299717877735328	47.5209251398253	0.097111624058234	0.149437524142419	0.345843954159513	0.53621025288558	0.248305946771794	47.2851610273558
GIP	0.230443619988337	4.67634164110699	0.107335603102386	0.141489993427999	0.0910599698228358	0.255382591167571	0.220276594242901	2.04346252057391
DLX3	0.284137664627327	66.0432293167549	0.129362870264345	0.110546848818221	1.57414991560424	0.77473076397981	0.262709270256041	66.1050015655382
COL1A1	0.401757258837567	76.8752750802525	0.196239323189532	1.33118055133958	0.259553628950498	8.45278192227759	0.304552755563091	79.997690635768
TRIM25	0.556065694749536	21.4027091484949	0.226605388370635	0.158335979073607	0.250430910857252	0.457647398684707	0.407974472400254	22.4425066372901
CD79B	5.26122872171604	9.52661145826862	0.094601581867836	0.127378452066238	0.180788292029023	0.288404833549501	0.633536608327939	7.13095886168804
SCN4A	0.255947492486834	9.90584516054616	0.131743449976257	0.197705290644792	0.181855776582307	0.392878944250878	0.322103706204928	8.80961895115868
APOH	0.141960959058966	3.91770080134126	0.0665887553966445	0.0647008714373536	0.132077751834432	0.35313684718556	0.0729353509924624	2.66553058358548
ACOX1	0.557113682551999	3.7876940526152	0.216467475808177	0.384961160144261	0.309341040596927	0.289667354883464	5.91029425417724	8.84269755446807
CYGB	0.468294281714841	53.8035322312039	0.118111946155937	1.1627391752363	0.22972576366346	0.816005399483372	0.216603961955596	53.8928053395753
SFRS2	2.00245808180097	4.46980977055905	0.34637179935848	0.308044760062506	0.278652116523873	0.399195476678171	0.33930529679834	8.62805658628801
SOCS3	0.169131397451808	45.4728104535162	0.0868727756227797	0.530185715073484	0.550220695127686	2.92964720369619	0.432718484182849	46.4353032298416
NPTX1	0.333681380496953	33.2997377532805	0.192497577388793	0.161623795196066	0.308293681593408	0.633783404831985	0.33777881119865	32.8300079387538
ACTG1	1.21901029908127	38.6085488641097	0.211568314395553	0.321749482025769	0.459742217045312	0.717678537101585	0.969710013903667	40.0488089500382
STRA13	0.64205611814917	29.6005242979094	0.0903902378246082	0.310294315777177	0.37743552842427	0.250531103809501	0.553353126722938	30.1420990899588
FASN	0.219321223352453	66.5663312368696	0.167436066159232	0.237078972109891	0.414505255137006	0.648042115470662	0.531195448714371	66.6413587082793
TYMS	0.612552986871557	28.8000497063077	0.343394571879354	0.189784292566327	0.0990914547787033	0.259522547956812	0.210098726428117	29.4184905691104
ADCYAP1	0.366430658317072	45.3927004639407	0.125436914438313	0.315501670854968	0.396288994097033	1.3546932675267	0.289385761278974	45.2510780299651
GNAL	2.92299308970069	62.1639652786713	0.124825246843525	0.131118685346528	0.115336564109859	0.24463785648225	0.569475200691308	62.9275093110027
PMAIP1	2.17306920678302	3.83805546126102	4.33757977398836	0.0678885698934403	0.202786027061098	0.316997464417248	1.19156964220757	7.96442560095111
SERPINB5	0.193196261404907	41.5517683918293	1.28333399067436	0.117733953407844	5.34476516012208	9.50976295731013	5.0465810036302	45.4751563792721
NFATC1	8.90098620693316	80.2135916117025	0.105563897622304	0.232822828804016	0.40438594409724	0.556617213920939	0.353745364895555	83.6516323175204
LAMA1	0.265588021583757	13.1563742941389	0.138114627094491	0.642822511037444	0.250058277966977	7.71883229926704	0.144119192367018	11.159496732078
MC2R	0.163336102403578	15.2605012621883	0.0738496411311446	0.10934071022653	0.227686430527267	0.718639429908452	0.121545871466798	14.8814974762985
DSC3	0.157612338835506	23.1903796079917	1.22431633898706	0.321989559014534	0.816259616127567	9.54445951734878	2.91743186543982	27.1871925909643
IER3IP1	0.413110743165718	4.06384386442236	0.31111581083622	0.221506800135241	0.224047853088124	0.760910431470292	0.276846972588573	7.28928743216681
SMAD7	0.435550347852326	55.5630815075818	0.115380790663367	0.186939902834814	0.369640775959123	0.796385687982552	0.207377326041015	55.5521329840461
TCF4	10.0728829019664	12.5655586777948	0.17659172389641	0.470802857348792	0.158898069853268	0.771633124263882	0.61768444989649	17.4845934525835
RAX	0.48370358308336	45.2952805449689	0.210969515166705	0.185012692375343	0.232146371008854	0.405410359192911	0.461731340657241	44.9305876977666
BCL2	5.13035623911486	67.7984342853117	1.28243085534526	0.245243875911058	0.113180482913106	0.202697803211983	0.31845529811841	69.7104112943111
CD226	4.12544942236383	24.6607632182174	1.17505241753344	0.122217706691813	0.109073685681138	0.461423632355198	0.47590069138359	24.7998704717838
FBXO15	0.442842732749881	4.96092723130684	0.154428814677973	0.139341931864282	0.0704261302085701	0.165253577523032	0.126551140977273	3.56094873596475
MBP	2.36229765326045	57.6788525169667	0.215214236203484	0.121999043782798	0.215060123656879	0.219731664243602	0.927916593190483	57.8415212551408
BSG	0.347992895504919	43.6098545161054	0.341862014249045	0.257298359966327	0.37663495024937	1.24969401993488	0.28963622453479	44.3499780800743
HCN2	0.414143001094179	51.9914173034509	0.141224612455738	0.150071959910496	0.222330910419065	0.32753471437741	0.346467747962212	51.9523486246196
PTBP1	0.830165288619154	15.1906272755898	0.331334891696922	0.299683384074009	0.202754386496863	0.750203045541399	0.438543610181255	17.2717789715296
CFD	0.442536468167885	50.7341524544998	0.158502729160273	0.495105468649617	0.342288246797108	0.485118148635234	4.15192671624985	50.593547220703
KISS1R	0.548563851286132	67.7822739069139	0.21845772221923	0.217391809466882	0.250877948325432	0.518485173352436	0.318360824414493	67.4027953849943
GPX4	3.99950398694864	6.51975753242448	0.346119482686176	0.367500375519102	0.132937207565875	0.385666663901581	0.466543400461188	10.410098880264
GADD45B	0.567930751050517	86.4563364873324	0.142492274351017	0.188266899782951	0.206206111236121	0.387014919502997	3.06779249119579	86.3186330167116
EBI3	4.16311603574589	17.0571335355415	0.127770022982101	0.174269761591745	0.150686312002991	0.3427246297683	0.366767417266393	16.4091565581299
ICAM1	8.79988051115369	33.9856107514468	1.07634110848475	0.229475895007682	0.244003279590223	7.63061413965656	0.101302205170841	43.0650345019093
SMARCA4	0.696734101031788	3.56250000981486	0.245191719942352	0.32132155718391	0.266791129611352	0.402939568498819	0.729341800833974	7.43329156197728
LDLR	0.148929623355603	6.66470607307282	0.347067465440319	0.137440504057382	6.08062622075045	10.4413644140923	2.1835982376419	14.1259426142944
CNN1	0.257650266785314	60.3659195317031	0.105942990821477	0.289666599705574	0.196908776086987	1.73003215250446	0.782152018295073	60.2994278500281
JUNB	0.365356770837845	13.1638389854013	0.177421557280687	0.221159244929839	0.535890781786626	1.30288222819706	0.631295406713674	15.0596803143722
CALR	0.526251323670769	28.5862315113634	0.249463172576163	0.327968324121097	0.331753911958958	1.16453398453366	0.447422482572424	30.0209428417538
SLC5A5	0.30009596513236	9.54079610244891	0.15005819118628	0.12292880031992	0.129118943896223	0.438145631160174	0.251501777894552	8.08405226954349
CCNE1	0.283993132889028	71.3970728321779	0.341160238923894	0.141260699477818	0.225628310710807	0.532043822051023	0.120573545053133	71.4956296864441
USF2	1.77620704444414	31.5701843424368	0.223651688841591	0.213175257499408	0.228674343206798	0.381866792630472	0.492723884781938	32.4358643124266
HAMP	0.758489491121869	15.603573110498	0.241156659525942	0.12189187249629	0.191230317780614	0.362546371305831	0.266301474338935	14.1842920304555
CAPNS1	0.758484275797737	20.4062036728215	0.180184082676924	0.227925356626951	0.234346014382553	0.348245415256533	4.48533992022372	22.3901487760876
MRPS12	0.251004371000356	27.8546592116526	0.194834639666739	0.228210217730097	0.278819083039578	0.87778095733854	0.173658643661373	28.4080802732883
CIC	0.528224676212297	56.1098262185846	0.188383224441412	0.148419568620623	0.282148323284529	0.50441794874663	0.305362561384774	56.1330818208099
BCL3	1.84651750694769	90.5199378049243	0.166117319965749	0.229995420765913	0.267763943820027	0.410089915428428	0.424060756692724	90.5348039353507
RELB	2.29715947906621	86.2198907035388	0.184600398930237	0.133377971683869	0.196595305148439	0.325877116178235	0.218072138318735	86.4304883061613
FOSB	0.187462737650303	28.3105642368538	0.175822495524451	0.140657176426209	0.601001084159545	4.15811340621731	5.23611141249704	30.0752313996082
FOXA3	0.411609416099407	25.1386527821448	0.152102122128071	0.208251930608984	0.205853036600221	0.432656436663605	0.200209682220756	24.724885965745
HIF3A	0.296134136043954	16.4441927784496	0.13270467189848	0.209301531746918	0.201711681058647	0.416252251990137	0.33696680864664	15.5236006870142
FCGRT	2.15431723310129	79.5631363596836	0.194780055262537	0.33141229841592	0.0986216548346281	0.286717677368537	0.698041801386029	79.5365136915917
ATF5	0.827347148965804	72.2593110790097	0.524116610734035	0.667403478746131	0.165449178775006	0.492457939417701	0.13147817636438	72.1770089213451
NR1H2	1.63532882774299	6.27439956134587	0.235735385230859	0.208502951486786	0.233359857058587	0.41199922689635	0.311375865535183	8.86418110940756
TBXA2R	0.723115632299569	18.6567722642863	0.176447206945374	0.20214285824154	0.186423675357364	0.406338458094195	0.19681347584705	17.7284333466804
SEMA6B	0.425992816276657	82.1077008758056	0.146850725782094	0.276708633370986	0.437895578106156	1.34519250448912	0.265876087409672	82.0671672625783
TICAM1	0.568771714942297	76.5520915147248	0.221360334205163	0.148633356515857	0.335838728174564	0.398107007301847	0.619591480678999	76.1567858922639
INSR	0.367375353089642	9.7698489601343	0.221174416585656	0.97369268195573	0.295906970629592	1.09579717536056	0.194687755906511	11.3985028785967
FCER2	4.69210912352913	7.09172360040805	0.0976800820134728	0.106894145885184	0.169332154395495	0.214141583713132	0.6146426719571	3.43372030194307
DNMT1	7.25515859233776	4.56290317326753	0.745578151982223	0.201951090569731	0.24823061745437	0.595353856542449	0.183860223434676	10.4860754769878
DNASE2	0.569204173277879	7.382461668406	0.381116739591626	0.279822046594834	0.164078231954503	0.445113211214867	0.189661805715031	9.74735435763412
KLF1	0.496127270623869	40.206438176953	0.20814632300225	0.198154635741091	0.268703593462664	0.471006438980136	0.339404142260126	39.6593676127088
DNAJB1	0.301112899426586	5.12250589240721	0.44333178408753	0.179147464323827	0.512116516365599	0.620119974618262	4.03925755251971	9.64851126578081
INSL3	0.651701652784831	7.35827349927718	0.139627716358586	0.0858260104622414	0.129107440614432	0.283603440504219	0.281551028877637	5.09004126108538
JAK3	5.78428869767269	76.0151462074235	0.182812006355432	0.211590916024311	0.215854142137391	1.06680988372017	0.318144887930169	78.0493891614351
JUND	0.514449936685659	15.0589993553923	0.171804360619973	0.223571207707292	0.351640090807995	0.477261726923338	0.823463034446673	16.4069658861742
COMP	0.327520908033087	53.1813359819612	0.12952693912165	0.234226867617472	0.218447838026635	0.673222699302352	0.277860600977687	52.9313030959945
CEBPA	0.274718974157731	17.5213752196116	0.174408750623916	0.22781190890456	0.193092951458142	0.35213611993754	0.561442700893932	18.3523192132204
AKT2	0.75741845805807	12.3034949414711	0.229389099943295	0.150853515958972	0.226561586352143	0.497847766149196	0.368598117736899	14.2152311353275
TGFB1	3.09564736154757	12.6510692352957	0.122877583441382	0.228803068146969	0.855560344052052	7.48387780189069	0.170437433396469	18.1416900385772
SIX5	0.447125631497081	76.909813304799	0.213878793004698	0.206061195774594	0.368954903750283	0.862804635964841	0.306755792946167	76.618375306284
BBC3	0.403392518652335	84.6470503506464	0.234056376099345	0.204217086897958	0.291883538487451	0.613697684101947	0.383267624911235	84.4177275639322
RRAS	1.96013352432211	19.9727837122977	0.153087390715326	0.165414513527666	0.381682336282344	3.09537394514792	0.182186934145206	22.3107940027556
TNNI3	0.39001852041659	30.3806117882056	0.159342929531648	0.150010634383241	0.214569279558155	0.394924192877832	0.28728944912776	29.8718531193039
IL11	0.321700104773093	41.1480091074808	0.231404849703999	0.169442663755585	1.17201923919483	2.5803904903488	0.237243347565251	40.8090352438
PEG3	5.62392921204651	8.02242876616596	0.08162855626544	0.118031951346043	0.130706991945269	0.27904185514779	5.45694432442675	2.5021323690103
OXT	0.404453945710337	70.9114739850722	0.239824316298326	0.209832545989357	0.262617181036972	0.515848380023793	0.462838977154303	70.4875393170651
PRNP	0.481720269683157	43.389775223431	0.176382617691051	0.189001666715633	3.58160170332154	13.909631062135	0.730234461953192	48.0192249317504
PLCB1	0.175452777024573	46.9536288620877	0.0614738229798533	3.26088552698696	0.134702888040358	4.34508937050866	0.314382227555684	49.1579467911964
PCSK2	0.231595808518684	6.24687170902132	0.140022067830738	0.137747089508235	0.120281204747456	0.263330757225938	0.222791743499187	4.38912820887115
HCK	5.9103266230249	57.6021482975581	0.324843743536072	0.362642345341718	0.112548950812726	0.668905613937722	0.23189198579464	58.7636366092886
DNMT3B	0.311685491861673	64.3225048979279	0.158190190842813	0.153946923533231	0.850527119405536	4.69838563678726	0.182630460439246	65.51099043224
PLCG1	1.2211534420645	9.47713035145655	0.160097521227935	0.246807536185959	0.339810561476074	0.570812456103684	0.281851802396758	11.5104291762834
MYBL2	6.27006592783085	19.7483335327394	0.210587967096924	0.158294992948252	0.21487678862994	0.437884525943897	0.152540139380252	22.2109366992005
MMP9	6.70585416438211	30.9178902893526	0.417438532710313	0.216720521645315	0.231943291396552	7.44257625354644	0.222295840896234	31.5259122449441
CD40	4.40826091197782	46.8358680475609	0.262492645243869	0.164904473100496	0.148877612737254	0.402121323806545	0.210297977343241	47.8932409323138
CEBPB	0.555973503290677	6.57049465720659	0.186130910881646	0.129413954931592	0.604497680821919	7.25726628986503	0.436839097857742	11.4560216201303
PTPN1	4.38151120197462	9.05937949780474	0.135346880993052	0.157530325135197	0.553867193565813	0.778597199508644	0.247154596172089	11.9370490977223
TFAP2C	0.107991865393715	3.58463321316497	0.629986913807096	0.551975514441425	4.16925741773981	12.7852405367499	6.52498003530914	16.6418585198941
GNAS	0.790723385671148	27.4198171388894	0.172844502386337	0.25361291746509	0.268137530066259	0.523188712267791	0.577359185366473	28.4725058281271
ADRA1D	0.275824387709048	47.217543365764	0.154896067488961	0.135066972847918	0.3768218301678	0.675309249247748	0.302803671716932	46.7665531473874
PCNA	0.777623818272142	3.00070468011345	0.977018292092096	0.315338059250375	0.207381487660035	0.569590955561857	0.2158887304327	7.07269318486847
PAK7	0.179559622432714	9.97265937027502	0.112514487798951	1.34619176630616	0.112248447944315	0.428108244794414	0.201521089444638	8.93195398163218
JAG1	0.241968008447632	23.3091688147932	0.174136393702482	0.147121772085991	0.954424925025859	8.8629918508523	2.44408180137457	26.6939968891157
OVOL2	0.169175001279407	56.1628305760435	0.109271218590428	0.322328360543602	0.241509354458963	0.746661312801415	0.413713660674958	56.1722721702939
THBD	0.396656947467745	90.3384403593797	0.174828920385726	0.0908993622674793	1.02854408580526	11.7929661714573	1.45398334704905	96.6668697784115
E2F1	0.49078722007897	71.9537900078571	0.621522225162496	0.243491276775924	0.157994068930625	0.494677098960139	0.150194548105952	71.9653126303612
RBL1	2.27287502528758	2.24250260869349	3.39011975881037	0.220699668708317	0.134596324592867	0.227291697377528	0.223506887159006	6.40690464922427
MAFB	0.302123835672622	33.6172626014035	0.117822160073773	0.0896617695093656	1.74271594956449	1.22245131873088	0.488195616732738	34.3060450067905
ADA	4.82619428331997	67.3658145847438	0.273669539084002	0.141400755132262	0.178078478703229	0.398898222456607	0.222629086036168	68.7749933525978
SDC4	0.236356401381218	10.6211514925151	0.566387842197555	0.124364870321112	2.99403097342559	11.0756005880415	0.511586859504975	16.3128770839577
B4GALT5	0.259062107489999	6.06545474096085	0.416186173090008	0.469415546983863	0.238159976161904	0.894702474991136	2.5503322302091	9.75068759327636
CYP24A1	7.834825622687	94.247118982615	3.1146306739706	0.0810540367184648	0.0678495415681681	10.2106896820587	0.44353849724854	109.343277249865
BMP7	0.122186503426799	52.1816555843109	4.41397430000478	1.23914078174032	0.21754754659473	0.693908695105361	0.923445897865064	54.8291140106135
GABPA	8.27490094645175	8.68920318129882	0.208473425567332	0.199595323825058	0.236387616047165	0.29363358364354	0.760892830415176	13.5129271492679
IFNGR2	1.30982833697265	5.6092805333112	0.428149186485895	0.198679496857263	0.344955038861494	0.679967710590255	0.257465316352195	9.01270464200873
SIM2	0.548254853973413	81.9647733503245	4.39311485289127	0.141482186785318	0.150255108637468	0.278381990633019	5.67605939637979	84.550728547069
ETS2	0.251974763763708	7.32681244993291	0.770551114374662	0.220728398489967	1.47997068237401	8.91101016739016	1.28510968368587	12.9647777081069
FAM3B	4.84044685452977	15.2812814351829	3.07070822328772	1.67587868893421	0.0885626458160812	0.194445981407071	4.32388035587389	14.1074213768452
CRYAA	0.625688243102603	35.1410353807255	0.179208265973103	0.205792759504705	0.169516066054518	0.769487958839966	0.31982901501742	34.4345237060374
APP	0.329004563957757	24.7879286538425	0.37125446308489	0.284254742342097	0.701894763440662	10.3528841107256	0.41370486667823	28.4205581330966
ADAMTS1	0.221117014582	65.8640006816996	0.096274041310124	2.03679874844359	0.319903465969331	8.39375630374385	7.72984417563138	72.0848915488697
CCT8	0.501974795370926	25.7085883039721	0.162722534816937	0.113384246736803	0.20405055108483	0.347266725215715	0.32600508918492	26.1698320051477
HMGN1	0.866744333519793	38.1486833219743	0.254220422931405	0.201482669303604	0.231792455215984	0.496653706857342	0.358808189221072	37.4720254335297
TFF3	0.549364581627204	14.7668521642636	0.0666824679197152	0.689425733546621	0.137817961724165	0.444567130311517	1.95605608866767	13.8807312600349
TFF2	0.361253495866614	22.2653232913559	0.191726311062704	0.151878252235781	0.178648862300068	0.457590422586227	0.193560873630958	21.7385010254059
CBS	0.300592580852096	79.7898175450398	2.87043612654193	1.0176366307401	0.108506617965501	0.361138388070896	0.125522974245513	80.9036204923251
SLC19A1	0.385358652706472	57.3543178103971	0.165793468690936	0.239659923025872	0.296435104966529	0.742412296956121	0.256646693779281	57.2751526342943
USP18	0.313117161609537	85.4922576355111	3.7069394645891	0.182238179776719	0.26684877704874	0.848211006054796	0.213120426494578	86.7133511025952
MIF	0.263014390269001	24.9038689259024	0.231354243225545	0.315976185051839	0.384384998523615	1.38775286844199	0.380923015296483	26.2002616208061
DRG1	1.4161569038567	1.6566951938826	0.300998777648634	0.510125581737141	0.471654548805343	1.15153728555634	0.228162304921779	6.39089284372782
TIMP3	10.013957836694	122.253705077291	0.235017544083364	0.299008869375578	0.22271152457108	13.5271545506504	6.48812429306038	137.638550527339
HMOX1	4.55133156592362	80.9281583620539	0.105935770089445	0.171213039100115	0.196812430109224	0.36693207977864	1.4451052350877	81.6036305088674
APOBEC3G	5.57229856810468	83.9467158331899	3.14984065444876	0.16114288089739	0.148290184807201	0.978761793962398	0.197680733423171	86.4366607758199
ADSL	0.749874329614676	9.72198965040606	0.120884072138792	0.320841223586415	0.223513963086971	0.667961035403017	0.246539697288512	11.6891964472318
SREBF2	0.802578713277189	13.3300968406239	0.217803814258503	0.131617441534175	0.321506467447812	0.394017787897531	0.376187661782285	14.8728962631166
BIK	0.279077992483488	48.4873338570417	0.148845589805768	0.316558054051863	0.299486970587464	0.618353787904191	0.169032943649662	48.3711694245326
PPARA	0.375934893193735	43.7015642968574	0.160124716443286	0.190620671536762	0.16641859737638	0.381780242589163	0.281911718139708	43.9430866489444
MOV10L1	0.201340776551018	5.39296855042624	0.117885494920354	0.0867913821365331	0.13485069850085	0.433137638944245	0.149336720326763	3.85436915862337
SLC25A1	0.374882728224283	12.9940224384213	0.139121742395794	0.209071951334765	0.337285140467857	0.597243230405599	0.380458130540484	14.4690330563757
OSM	0.280505107739555	53.4837406049322	0.177834788550244	0.271376562373243	0.758584262654402	3.79604664338162	0.163491601728084	53.8107075571886
PDGFB	0.147548811365434	70.1273707559821	0.0817425466195008	0.55216949501685	0.667822212356067	3.11162905862208	0.215704352454974	70.6201551318743
CERK	7.11537528008872	37.3916466672944	0.16188830989628	0.342316044253162	0.175668232600186	0.382828270581448	0.339737976654198	39.9967212144012
MLC1	0.485050891972487	17.8858470951093	0.209880588897233	0.167017096541253	0.204505704240789	0.458820467373015	0.329851308089683	16.9480744450324
GK	1.82651118523666	21.1227496332608	0.22080126279621	0.188958273736644	0.171517335056473	0.348422157054276	0.37198879935715	22.037022171172
MAOA	1.48940836706043	84.7080072944655	3.10776566108666	0.258861277922628	0.319019349273295	8.39388899535895	5.11373584753968	92.2706749081841
AR	0.843852077349757	24.4157935383715	0.160611531819899	0.133005405632817	0.142671264112439	0.249608429414178	1.1022815588114	23.9150047114916
EDA	0.302514154872102	22.7311788159113	0.125634894785617	0.113931190966218	0.169090269420931	0.531347407492484	0.150548274807484	22.3151890443683
PGK1	0.765544331379599	101.515670263086	0.251794898803733	0.287544308141791	0.435212963159219	0.682455848170385	0.63492176926015	101.720262708085
RPL10	0.47913076870081	5.37581319688839	0.123250991522021	0.0804692326091818	0.153969430651865	0.183430768915209	0.464733491630042	1.71451741468858
NR0B1	0.250229481465354	6.42495001287382	0.133578550757025	0.139361916337018	0.11377961187219	0.254243706747118	0.149490301141911	5.06770639646695
DMD	0.60969663982015	43.1449067064194	0.0908081194185124	0.223503980931777	0.127299480036969	0.196174195236329	0.545530801963225	43.0282072024405
ELK1	0.387365281485727	89.1995871524291	0.254277883867016	0.182631188963053	0.34288291240191	0.778714602956217	0.213469525072837	89.106321283034
RPSA	0.403856260721649	5.94571486802762	0.19050393183578	0.081552249497918	0.14966471551918	0.114183367295827	3.19176098722578	1.91966599425162
ESX1	0.203467243392786	8.52008368512561	0.132992364358247	0.146176297209513	0.178985466558961	0.514718890331354	0.186447099713415	7.48141710558901
TSC22D3	6.02471295279937	16.9598090307537	0.18214285995688	0.156975217699746	0.139763643942741	0.496760122037862	2.11829233028635	19.3736048222986
ELF4	0.776405230045958	3.76265366729905	0.267879754087225	0.218069919189919	0.865376754387561	3.07315717727477	0.150469082981805	7.62371098421053
GPC3	8.02480683793499	71.2534944698168	0.08986237553068	2.88728852025847	0.129990292524047	1.75549649626654	3.94916444099613	74.9207849168361
SOX3	0.464992259132855	54.1895443270479	0.143239357714163	0.192835346193855	0.218462291654625	0.425371639449341	0.326739910973156	53.8936112137528
L1CAM	0.532972529274372	46.8068123337079	0.113357798152244	0.148557509347534	0.474446328549027	1.33188756071302	0.257144952142857	46.4718728328688
IRAK1	0.402854347262683	65.218423798092	0.181889284946598	0.214819906039864	0.402077595309592	0.68996754423465	0.335229220761476	65.3599602739854
G6PD	0.271660906430746	15.8040044665839	0.18307107354219	0.321810351495226	0.291487429517235	0.477977483930865	0.805305893696417	17.2717065004069
ADRB3	0.276743494452837	5.49030036809913	0.129145145973996	0.10141480931353	0.0998682557972807	0.211384163404417	0.252434737471895	2.04754759011621
WNT7B	0.113507132620291	68.245489608004	0.448169656815581	0.556314137296928	4.04592378691603	7.65959674098662	0.81033488039441	70.2771980030338
