# Supplementary material for: Preferential Activation of the Hedgehog Pathway by Epigenetic Modulations in HPV Negative HNSCC Identified with Meta-Pathway Analysis
Source: PLoS One. 2013 Nov 4;8(11):e78127. doi: 10.1371/journal.pone.0078127 (PMC3817178; doi:10.1371/journal.pone.0078127)
Supplement: Methods S1 — R code. ZIP archive containing R code used to for the analysis in this manuscript. The README file in the archive describes each of the files contained therein. To fully reproduce the results, the scripts should be run in the following order (1) Preprocessing.R, (2) RunMEGAPSReplicateThreshold.R, and (3) Postprocessing.R. Note that the CoGAPS analysis and associated gene set statistics are stochastic algorithms, so results may differ slightly from values reported here though qualitative results will remain unchanged. (ZIP) [file pone.0078127.s009.zip › CodeArchive_S1/GAPS/ExprsTRUE.MethFALSE/NormalTRUE.HPVPosTRUE.HPVNegTRUE/nP8.nIter50000000.SigE0.10/Pmean.0.6368403777.txt]

"1"	"4"	"11"	"14"	"15"	"16"	"18"	"22"	"25"	"30"	"31"	"37"	"50"	"2"	"3"	"5"	"6"	"7"	"8"	"9"	"10"	"12"	"13"	"17"	"19"	"20"	"21"	"23"	"24"	"26"	"28"	"29"	"32"	"34"	"36"	"39"	"40"	"42"	"43"	"44"	"45"	"46"	"48"	"49"	"114"	"115"	"116"	"117"	"101"	"102"	"103"	"104"	"105"	"106"	"107"	"108"	"118"	"109"	"110"	"111"	"112"	"113"	"119"	"120"	"121"	"122"	"123"	"124"	"125"
"p1"	0.016434061386814	0.0199464362894035	1.17961584931913e-05	0.019783023056283	0.0213856788993279	0.00485571795088616	1.87188149814215e-06	0.0138799561995587	2.01589304243816e-05	0.0130166698425978	0.0158227210526935	9.0554832835468e-05	0.0405491437194845	2.98468020276305e-05	2.08865259821255e-06	0.00580127824865094	0.0141072919418472	0.00206617646766613	9.73649249718784e-05	0.00108358705428434	2.61068518014233e-05	0.000509896182684118	0.0271080864308368	0.0150948618603006	0.0242862879831102	6.22709221211943e-06	0.00593612187123168	0.000109200654803866	0.0024465962650369	8.8851618553114e-06	8.91156173752069e-06	7.04748707845631e-06	0.0139614909890083	1.12190923804045e-05	3.93592585281842e-05	0.000759038643836814	9.19956907781387e-06	8.44648472366246e-06	0.0048407085111226	2.94477985028529e-05	0.011040625688013	1.28821386966722e-05	9.0768262809715e-06	0.00437750166691139	1.42387873350438e-05	1.3771692032008e-05	1.5270700027906e-05	0.0640990095388645	0.0535285279055297	0.0116235105436464	0.027840203516623	0.0523566505397463	0.0562650519551651	0.0317702982635054	1.62194395121893e-05	0.0353742336664108	0.0343864451224262	0.0240939307598128	0.0308537176318154	0.0321376696967052	0.0355729123771012	0.0303439397549551	0.0585800506757917	0.0407269579736235	0.000741781667008797	0.0318869563164586	0.0192947163838527	9.21099235763563e-05	0.0287391748063568
"p2"	0.0133838668150372	0.0133929033712406	0.0159340296263018	0.0148228383968382	0.0137996266984291	0.0134250336957317	0.0142557538400554	0.0154984203981885	0.0159720003791291	0.0125538446741664	0.0143557598077968	0.0152173477909958	0.0124877514900916	0.0156629340643806	0.01445983902888	0.0128770671284499	0.0129396047064527	0.0152700900359387	0.0135179377704258	0.0137938205164913	0.0155665985699935	0.0153932478918371	0.0155384498804123	0.0146035044601514	0.0130843532102243	0.014952985687675	0.0132745213554067	0.0133695169754146	0.0136114883713713	0.0130956547273735	0.0135436692746541	0.0156966411409671	0.0153415508566971	0.0160679775867857	0.0158617954496118	0.0151115003551613	0.0150017596024654	0.0153985311088606	0.0134461202607726	0.016327961975035	0.0129350553574285	0.0130622437462227	0.0131308708412503	0.0154608434350216	0.015598932524162	0.0167246044602661	0.0156578187234572	0.0132629042608597	0.0130296607891271	0.0139862457745992	0.0145803588937202	0.0135333064443366	0.0132108231229323	0.013195709880965	0.0139634043105747	0.0140051345980262	0.0147614727786465	0.015043760932459	0.0153340447648959	0.0157107115939346	0.0151371584213654	0.0149722439450785	0.013740929385212	0.0150686222337596	0.0165917583235622	0.01514124047192	0.0136101868720408	0.0157723492603254	0.0158693048779586
"p3"	0.006603167645562	0.115254059806027	6.94499309340655e-05	0.00160792066722639	0.0938706508604273	0.0938726608343138	0.0225204471757797	0.00221030050303224	4.54202564788501e-05	0.0879163011344226	9.6941703891022e-05	0.105820486114969	0.0645997862574152	4.47060600295931e-05	4.93339504708246e-05	0.0921965496254919	0.000101188461297241	0.000273390659152672	0.00114194721391598	0.00164352810895976	0.00294272959418066	0.000177741385206868	5.23660623169355e-05	6.51290582877496e-05	4.66420192176306e-05	7.64611816577029e-05	0.000433000441463535	5.03741600676069e-05	0.170512744493777	0.000440309200796402	7.07658247178867e-05	6.71436073381728e-05	0.000179050322176872	0.000501817670741531	3.96435925325273e-05	4.36666339111956e-05	5.29359189828091e-05	3.6932393934604e-05	0.000219849549144028	4.47666359007696e-05	0.000193364276889615	6.41769686953018e-05	4.06450195962662e-05	6.67220414493445e-05	4.96350101167717e-05	0.00011911801274815	0.000196791944684437	0.000141887208939691	0.000101237333346738	0.000151985257843864	0.000121504789270353	0.000179359368274877	0.000109755533268435	0.00156600575188276	0.000876632985869748	3.43947378949308e-05	5.23187085443153e-05	7.29415301368021e-05	8.53243811257535e-05	7.72092425410562e-05	0.000109146361406749	8.33125650899921e-05	7.26684950095432e-05	4.76511967250759e-05	4.8591250679736e-05	9.02606212150333e-05	0.129115709657322	7.68016220675965e-05	6.25414112142036e-05
"p4"	0.000326917260241762	0.000122894768896191	6.56987241554341e-05	0.0120152740149049	0.000235576561157968	0.00594709368634566	0.0646795739950989	0.0424455806969827	7.12437940508346e-05	2.34904723553253e-05	3.62401559097307e-05	0.000350421856246897	0.0371459259304143	8.35802786494934e-05	2.74589528364091e-05	0.0187535872801207	0.167750009674292	0.0622961662766138	0.000529074426676734	0.146977679629852	0.000196606478069315	0.000184507198149099	0.00993733576764021	5.80551536170928e-05	4.96267666416889e-05	7.3576690106412e-05	0.000505750911575996	0.04800158675946	3.80004160438423e-05	0.000100807828104332	1.93985655719555e-05	0.000620812339151139	0.000139071496936647	0.0620951893522953	4.15600838517743e-05	3.69704443285392e-05	6.98794517128862e-05	0.00017102866985673	0.18452319595152	0.000173275305675011	0.129730517751262	7.75467944797691e-05	0.000185111712162085	0.00016623408152969	0.000108594495934179	7.57452982520441e-05	4.25323052517694e-05	0.000129147112789243	2.61337605929158e-05	4.0998607211624e-05	4.72972112520904e-05	4.12133212110712e-05	0.000388373401461948	3.02239734132513e-05	2.21363863755997e-05	2.67786054585797e-05	6.45156132481473e-05	0.000133854352390188	7.48054885730402e-05	7.3562115090096e-05	0.000126639514321629	0.000240224081745967	0.000586982798406198	9.90709323440182e-05	0.00014556848442084	4.36770597434363e-05	0.000110192545752004	0.00012760460722818	0.0001149935219881
"p5"	0.08752993616583	7.97150931422493e-05	0.000181653188614971	0.000146417776746955	0.000132567939121365	0.00731946573696792	8.6739924953866e-05	7.9563941544467e-05	5.40849232928443e-05	3.15223231454106e-05	5.10702474923853e-05	5.39286133689201e-05	2.97934974898095e-05	2.60097131440051e-05	0.107343397191124	0.000159937570508695	5.05880859877238e-05	8.81420999511212e-05	0.000510033316648197	0.00329524439056484	0.000912547129111337	0.0118073645337267	7.14634555567284e-05	0.0384755637826194	0.124631769717756	0.00296303450252699	0.000313745760115909	1.205434089049e-05	8.26069027954684e-05	0.0969366519432568	0.134355592936647	0.0692988372138269	0.00749756478430059	0.000838329785836835	0.0461927136073845	0.00162560572152923	0.0223320286579796	0.0049077950962319	0.000326222634250909	0.000326680218565082	0.0593536326426516	0.0491455896443788	0.116960920295326	0.000971142731392119	6.799962184127e-05	6.98977252084218e-05	0.000106478003291022	4.83506972512669e-05	7.55496295226637e-05	0.000118104835828465	3.60278016088188e-05	0.000551753898985745	0.000197945554919297	7.45426133900025e-05	0.000257144399758398	6.4376993235902e-05	2.94109692051987e-05	6.36032852599393e-05	4.83450401407838e-05	4.69556797537509e-05	7.2248891469828e-05	6.91991802254516e-05	0.000121821779425091	3.77320294089335e-05	5.26956113152994e-05	4.75588995853715e-05	4.56491362342439e-05	4.98692882726438e-05	5.74686565657374e-05
"p6"	0.0297435575563453	0.0142957861561664	0.0294311105164354	0.00314678545062844	0.0241897222315624	0.0168595481477239	0.00873272718315435	0.000250475419408516	7.15943823374946e-05	0.0260130607414373	0.0316686986398493	0.000159855385946122	0.00211517473755186	0.0293763189668972	0.0298695416865298	0.0316600423736316	0.0310398874578939	0.0138252150697162	0.0144805388346079	0.0270295331580553	0.0170456772418752	0.0205879844748916	0.000272596699334053	0.0347663842821013	0.0422107720716485	0.0190664247645252	0.0400401962831183	0.0250255632206595	6.48037845476551e-06	0.0351274636998191	0.0295553090668339	0.0188914151240376	0.0264113038844958	0.00202433197367596	0.0215764606171178	0.0305230865414802	0.0320356692167141	0.0413968594481285	0.0193831845644829	0.0333442823802457	0.0306770079698231	0.0461745179259733	0.0246142761576299	0.0324053926176946	0.000324170360400755	9.07950754885363e-06	1.89588286564029e-05	8.80425221939283e-06	1.14408901197314e-05	2.62314137097563e-05	5.95700441222081e-06	6.417795873315e-06	9.07749773234597e-05	0.00033518673106652	5.70445585098022e-05	9.99783763651397e-06	6.46029336424678e-06	1.66862918655653e-05	1.18070804850843e-05	6.82073004557267e-06	7.7553709966556e-06	2.23631803988159e-05	1.02072350420109e-05	1.08572740741711e-05	7.22501172900829e-05	1.0307488457975e-05	0.011771515001401	1.81159232662578e-05	8.97515519572693e-06
"p7"	0.019236007730614	0.000138249291152223	5.53034704850081e-05	7.39888015406756e-06	2.26047081285557e-05	0.0104967788531434	4.33538639626869e-05	1.54263363945095e-05	0.0570869449543728	1.69644921335094e-05	1.62879322769769e-05	4.58289672355074e-05	4.82420721539222e-06	8.19690458433033e-06	1.15279760420921e-05	0.01389219348094	1.10033794037279e-05	0.0102111666318431	0.0411316540895594	0.0217640325969655	0.00313883801920196	3.27148242992422e-05	1.44442524650188e-05	5.18771930578607e-05	0.000377812268827031	1.91198742677052e-05	0.000129844701952514	9.2551734271895e-06	3.35365262580276e-05	0.00196803296252877	6.11491380044701e-05	4.90418906013876e-05	5.48766102078433e-05	9.10442408559216e-05	4.1556361667237e-05	2.3679057808584e-05	0.000149255375653986	1.81923311018263e-05	0.000119837227257642	1.72460901323675e-05	5.23234116498142e-05	0.000119961792021412	1.45532330956864e-05	0.0024389657239454	0.0611548744183925	0.0329337113320847	0.0530588314805426	4.32911221067197e-05	0.0478326347715804	0.0863931829470456	0.0477469090273801	0.0270927896141807	0.0211668497197929	0.0653226163675608	0.0862468132765762	0.0519773954684947	0.0318158707799292	0.039425340151407	0.018699904105145	0.00192705139686464	0.00990170576961636	0.0373591558483704	0.000339981920029431	4.88997228606712e-05	0.0195703015456288	0.0243707429665711	0.00137353285504341	0.0507347061054761	0.000220000260423727
"p8"	0.0147549481214788	0.0149511323595417	0.0142017727218252	0.0144041897074597	0.0146232221767134	0.0152568825912838	0.0145162872607512	0.0143008262321048	0.0141753447900336	0.0151776443112076	0.0145527467906811	0.0144386770175681	0.0149318293510691	0.0141283440152548	0.0145319161425245	0.0150709502301174	0.0149421645999074	0.0142508327625592	0.0150170469421392	0.0148316584292631	0.0144170850534354	0.014282771351652	0.0138122142210571	0.0145874478867134	0.0150733518088628	0.0143488268245237	0.0149481369257842	0.0150027265228152	0.0147421167400105	0.015122643263154	0.014806800332482	0.0140839986615762	0.0142026868964591	0.0139666254230841	0.0143809886232676	0.014497102300092	0.0145312557514601	0.014231613675561	0.0149096836297244	0.0138898684931459	0.0151010515348229	0.0150785245526553	0.0148499120101673	0.0142516977294579	0.0141759327963382	0.0136338787235124	0.014062265005544	0.0143909003784304	0.014537352166998	0.014820918107896	0.0143361829485045	0.0144331693136922	0.0146984265688733	0.0149787428295258	0.0147712433658709	0.0146187574076942	0.0143167121190146	0.0142410504492411	0.0139418023552557	0.0141039089900372	0.0141503047845808	0.0144069791920339	0.0145269857840054	0.014166089762392	0.0136086835219796	0.0142880540872365	0.0147317433485761	0.0140514994949736	0.013830869732346
