# Supplementary material for: Preferential Activation of the Hedgehog Pathway by Epigenetic Modulations in HPV Negative HNSCC Identified with Meta-Pathway Analysis
Source: PLoS One. 2013 Nov 4;8(11):e78127. doi: 10.1371/journal.pone.0078127 (PMC3817178; doi:10.1371/journal.pone.0078127)
Supplement: Methods S1 — R code. ZIP archive containing R code used to for the analysis in this manuscript. The README file in the archive describes each of the files contained therein. To fully reproduce the results, the scripts should be run in the following order (1) Preprocessing.R, (2) RunMEGAPSReplicateThreshold.R, and (3) Postprocessing.R. Note that the CoGAPS analysis and associated gene set statistics are stochastic algorithms, so results may differ slightly from values reported here though qualitative results will remain unchanged. (ZIP) [file pone.0078127.s009.zip › CodeArchive_S1/GAPS/ExprsTRUE.MethFALSE/NormalTRUE.HPVPosTRUE.HPVNegTRUE/nP8.nIter50000000.SigE0.10/PResults0.6368403777.Diagnostics.txt]

Diagnostics for P created at Wed Jun 13 00:50:50 2012


number of genes: 892
number of samples: 69
number of patterns: 8
number of burn in steps: 1e+08

Initial chi^2: 6.1548e+06

Iter	Burn In	T	chi^2	number of atoms
0	1	2e-08	6.1548e+06	1
1000000	1	0.02	93988	158
2000000	1	0.04	70182.7	169
3000000	1	0.06	60622	168
4000000	1	0.08	50518.6	177
5000000	1	0.1	45807.8	170
6000000	1	0.12	43859.2	164
7000000	1	0.14	42402.6	175
8000000	1	0.16	41141.1	171
9000000	1	0.18	40770.6	179
10000000	1	0.2	40336.7	194
11000000	1	0.22	39387.8	171
12000000	1	0.24	38842.5	172
13000000	1	0.26	38382.8	179
14000000	1	0.28	37537.2	182
15000000	1	0.3	37438.7	181
16000000	1	0.32	37079.5	182
17000000	1	0.34	37040.8	192
18000000	1	0.36	36234.9	192
19000000	1	0.38	36223.6	184
20000000	1	0.4	35626.9	191
21000000	1	0.42	35546.5	193
22000000	1	0.44	35423	203
23000000	1	0.46	34123.8	222
24000000	1	0.48	30789.6	255
25000000	1	0.5	30505	264
26000000	1	0.52	30398.6	259
27000000	1	0.54	30343.4	260
28000000	1	0.56	30147.9	259
29000000	1	0.58	29873.3	272
30000000	1	0.6	29772.3	264
31000000	1	0.62	29347	270
32000000	1	0.64	29097.5	270
33000000	1	0.66	29051.8	272
34000000	1	0.68	27705.2	292
35000000	1	0.7	27518.4	313
36000000	1	0.72	27017.8	301
37000000	1	0.74	26858.3	322
38000000	1	0.76	26818.2	315
39000000	1	0.78	26560.1	307
40000000	1	0.8	26626.1	301
41000000	1	0.82	26531.6	312
42000000	1	0.84	26467.8	316
43000000	1	0.86	26145.2	314
44000000	1	0.88	25982.6	314
45000000	1	0.9	25967.6	334
46000000	1	0.92	25788.7	332
47000000	1	0.94	25558.4	329
48000000	1	0.96	25202.9	325
49000000	1	0.98	24985.9	352
50000000	1	1	25144.1	340
51000000	1	1	25027.7	354
52000000	1	1	24912.7	321
53000000	1	1	25077.9	342
54000000	1	1	25190	315
55000000	1	1	25083.6	331
56000000	1	1	25000.6	319
57000000	1	1	25149.5	323
58000000	1	1	25083	334
59000000	1	1	25182.5	347
60000000	1	1	25097.5	334
61000000	1	1	25242.6	328
62000000	1	1	25054.2	324
63000000	1	1	25196.7	327
64000000	1	1	25128.3	325
65000000	1	1	24906.3	340
66000000	1	1	25163.5	341
67000000	1	1	25242.6	329
68000000	1	1	25106.4	334
69000000	1	1	25141.5	325
70000000	1	1	24954	341
71000000	1	1	24886.8	324
72000000	1	1	25058.2	327
73000000	1	1	25127.4	342
74000000	1	1	25084.9	331
75000000	1	1	25084.8	337
76000000	1	1	25009.5	345
77000000	1	1	25246.7	326
78000000	1	1	25270.9	327
79000000	1	1	25148	349
80000000	1	1	25175.2	328
81000000	1	1	25199.4	331
82000000	1	1	25016.2	333
83000000	1	1	25095	335
84000000	1	1	25005.9	338
85000000	1	1	25217.5	315
86000000	1	1	25227.1	329
87000000	1	1	25079.5	336
88000000	1	1	25027.1	350
89000000	1	1	25298	326
90000000	1	1	24967.3	330
91000000	1	1	25200.2	341
92000000	1	1	24971.3	349
93000000	1	1	25222.3	337
94000000	1	1	24961.1	347
95000000	1	1	25352.7	325
96000000	1	1	25162.4	334
97000000	1	1	25049.4	336
98000000	1	1	25135	342
99000000	1	1	24842	353
100000000	0	1	25040.4	351
101000000	0	1	24918.3	326
102000000	0	1	25168.4	333
103000000	0	1	25092.2	335
104000000	0	1	24918.2	332
105000000	0	1	25131.1	335
106000000	0	1	24804.1	328
107000000	0	1	25042.9	333
108000000	0	1	25144.5	324
109000000	0	1	25139.5	334
110000000	0	1	25161.9	328
111000000	0	1	24961.4	345
112000000	0	1	25017.9	330
113000000	0	1	24915.8	342
114000000	0	1	25072.1	338
115000000	0	1	25246.3	338
116000000	0	1	25039.3	329
117000000	0	1	24831.1	338
118000000	0	1	25025.3	323
119000000	0	1	24803.7	330
120000000	0	1	24967.8	332
121000000	0	1	24979.4	350
122000000	0	1	24948	328
123000000	0	1	25103.7	361
124000000	0	1	24855.9	343
125000000	0	1	25072.1	341
126000000	0	1	24833.6	331
127000000	0	1	25073.6	343
128000000	0	1	25320.2	338
129000000	0	1	24886	339
130000000	0	1	24993.5	317
131000000	0	1	25016	328
132000000	0	1	25168.9	329
133000000	0	1	25144.8	334
134000000	0	1	25012.3	347
135000000	0	1	25400.6	335
136000000	0	1	25076.1	343
137000000	0	1	25178.9	326
138000000	0	1	25099.2	324
139000000	0	1	25037.1	336
140000000	0	1	24970.9	334
141000000	0	1	24900.7	347
142000000	0	1	25215.9	339
143000000	0	1	25149.3	341
144000000	0	1	25068.4	341
145000000	0	1	25028.9	348
146000000	0	1	24890.2	340
147000000	0	1	25000.6	326
148000000	0	1	24987.4	335
149000000	0	1	25009	329


Summary
<number of atoms> 335.54 <chi^2>: 25037.268 ; chi^2 of mean: 22473.7169887143
