# Supplementary material for: Preferential Activation of the Hedgehog Pathway by Epigenetic Modulations in HPV Negative HNSCC Identified with Meta-Pathway Analysis
Source: PLoS One. 2013 Nov 4;8(11):e78127. doi: 10.1371/journal.pone.0078127 (PMC3817178; doi:10.1371/journal.pone.0078127)
Supplement: Methods S1 — R code. ZIP archive containing R code used to for the analysis in this manuscript. The README file in the archive describes each of the files contained therein. To fully reproduce the results, the scripts should be run in the following order (1) Preprocessing.R, (2) RunMEGAPSReplicateThreshold.R, and (3) Postprocessing.R. Note that the CoGAPS analysis and associated gene set statistics are stochastic algorithms, so results may differ slightly from values reported here though qualitative results will remain unchanged. (ZIP) [file pone.0078127.s009.zip › CodeArchive_S1/GAPS/ExprsTRUE.MethFALSE/NormalTRUE.HPVPosTRUE.HPVNegTRUE/nP8.nIter50000000.SigE0.10/Psd.0.6368403777.txt]

"1"	"4"	"11"	"14"	"15"	"16"	"18"	"22"	"25"	"30"	"31"	"37"	"50"	"2"	"3"	"5"	"6"	"7"	"8"	"9"	"10"	"12"	"13"	"17"	"19"	"20"	"21"	"23"	"24"	"26"	"28"	"29"	"32"	"34"	"36"	"39"	"40"	"42"	"43"	"44"	"45"	"46"	"48"	"49"	"114"	"115"	"116"	"117"	"101"	"102"	"103"	"104"	"105"	"106"	"107"	"108"	"118"	"109"	"110"	"111"	"112"	"113"	"119"	"120"	"121"	"122"	"123"	"124"	"125"
"p1"	0.00226404493441421	0.00242492584155761	0.0001516739251427	0.002334239884605	0.00229164707973679	0.00429188114695408	3.26180396243469e-05	0.00227473546281882	0.000244319222682381	0.00250051489658141	0.0022197864047854	0.000617011612800553	0.00259070616181173	0.000310017848905603	3.29267405453965e-05	0.00431555981403842	0.00233822802385488	0.0032374489560148	0.0006620872023546	0.00245727678374993	0.000280418099168201	0.00164769654671601	0.00259986028798133	0.0022802431250854	0.00234407065539245	9.98204994479911e-05	0.0040320682136672	0.000679723857791188	0.00362423748784165	0.000131973938199911	0.000120212191778083	0.000103367475274848	0.00227652614493993	0.000163140143498081	0.000367022603914107	0.00203736654034561	0.000127541946765014	0.000110694687951102	0.00406539216525418	0.000307227202316587	0.00252392793148018	0.000176129354615524	0.000130347331162661	0.00399689385048508	0.000185197241690872	0.000170670126235958	0.000193605778770314	0.00335821452507807	0.00299513916424009	0.00219052016120606	0.00256063661230329	0.0030657177685432	0.00308167316224659	0.00244171388515061	0.000204539645157851	0.00266709516105929	0.00273283623661528	0.00247831143848133	0.00269169690204877	0.00284399102047397	0.00283586423534671	0.00263583551509751	0.00331150279990608	0.0030059878784721	0.00206619939903929	0.00265969400572344	0.00236562619009559	0.000615504208395541	0.00272992544423575
"p2"	8.33648961458621e-05	8.44130013200212e-05	9.29602447085472e-05	9.31646670437363e-05	8.54776246961634e-05	8.95526758477907e-05	8.58791909733879e-05	9.52706894817501e-05	9.31783126641173e-05	8.08638056631244e-05	8.66752487132907e-05	9.10522778322895e-05	8.27510725366e-05	9.02755212732234e-05	8.73894041327006e-05	8.71205850096099e-05	8.22595070550457e-05	9.76412182023471e-05	8.28232542590971e-05	8.59914305063028e-05	9.30352518722711e-05	9.26800967775898e-05	9.37765533242134e-05	8.96331244196092e-05	8.3008670465375e-05	8.71410478768074e-05	8.60170209182654e-05	8.24807550646075e-05	8.58542490969328e-05	8.06446569064082e-05	8.13302378791817e-05	9.30288794024069e-05	9.33368886816434e-05	9.57487335455956e-05	9.21993492979675e-05	9.1000824225352e-05	8.84439323581644e-05	8.97940710541422e-05	8.74048242815712e-05	9.45210716438351e-05	8.24733401819473e-05	8.07452878544826e-05	8.10006423847537e-05	9.86899796553801e-05	9.20254869088566e-05	9.89148241858239e-05	9.15557537420417e-05	8.18542754707231e-05	8.16144435462586e-05	8.60444208546443e-05	8.76541672009955e-05	8.39384065256038e-05	8.27681440899511e-05	8.36939126105498e-05	8.3489839271345e-05	8.49012159447876e-05	8.81522512804484e-05	9.00800340739716e-05	9.26408935714617e-05	9.49591732521229e-05	9.45739549931276e-05	9.05972431161415e-05	8.48139580959462e-05	9.03768165502855e-05	9.93018972253251e-05	9.11592275782047e-05	8.52988056220082e-05	9.39971101156204e-05	9.50219980061073e-05
"p3"	0.0164010858239852	0.0184128826642385	0.000975836661842502	0.00758929094159183	0.0153589584132432	0.0179357531124506	0.0291236876170787	0.00869936741562736	0.000652286904036756	0.0179214486853362	0.00123715431130731	0.0171424553184267	0.0378090874725442	0.000647987816627475	0.000719883404698611	0.0191937715879418	0.00131784368062378	0.00254429565731918	0.00620021957070617	0.00758553843805156	0.0101438252753787	0.00182900493929412	0.000842758370063565	0.000933973662526683	0.000677617421384214	0.000995056460123035	0.00339096395350471	0.000723875604384076	0.0185120472063412	0.00326128715621677	0.000944609366433972	0.000886382456248446	0.00203815936402463	0.00355205792779956	0.000554014226413191	0.000655787296842291	0.000770097924661378	0.000573875818609631	0.00206570957266005	0.000646895261201805	0.00196534781696431	0.000868335591276273	0.000571308259490088	0.000938405625901707	0.000794804043694713	0.00142456305298952	0.00213194700442101	0.00151577552580999	0.00128473146471725	0.00180264005736829	0.00155246962923278	0.00195643641674154	0.00134616982984203	0.00740874824848935	0.00534741754797105	0.000518896535210329	0.000753776027369622	0.00101415409703124	0.00113299870239701	0.00100523609565125	0.00130396213506068	0.00120271285508217	0.00102749316648608	0.000714831196874542	0.000724660182551009	0.00113465573591239	0.0168583108318557	0.001026431216861	0.000836628815240255
"p4"	0.00272861658920629	0.00151043720119428	0.00103557507641818	0.0194559245260278	0.00215949016004019	0.0138584542408595	0.01551848504319	0.0235167864915254	0.000917505578905896	0.000396628920900176	0.000552138829401217	0.00282381865329598	0.0249453565256594	0.0010826768060055	0.000460143378251529	0.0225422822288857	0.0239383657497487	0.015081135845396	0.00363036836077178	0.0206709483730201	0.00194386526523077	0.001862426421181	0.0171160835500237	0.000765302239483092	0.000738600008904366	0.0010589497948256	0.00343179262913511	0.0179879138400261	0.000553753940818618	0.00122225027324196	0.00032512342844164	0.00417115352666701	0.00160255590789502	0.0162612336691023	0.000605322987888844	0.000593868918210721	0.000971034240011174	0.00186993219553575	0.0215595849000125	0.0018942149166623	0.0210997227624959	0.00104310325938306	0.00193725519534427	0.00180402846115594	0.0013452515744042	0.00100464763652005	0.000646201373081527	0.00142183372531738	0.000468060745820882	0.000632280897613604	0.000662102260467664	0.0005880499547724	0.00290965493089629	0.000506559457351072	0.000350518269915464	0.000443561099044378	0.000828308229675166	0.00148507517340204	0.00102456133752785	0.000992500277761669	0.00143460919061639	0.00221768434669571	0.00381302738639195	0.00121585630852467	0.00156556214720432	0.000644986496500375	0.00130586850194364	0.0014602061101428	0.0012914763040846
"p5"	0.0157419890290667	0.000965253713881196	0.00172847808238383	0.00166964439086043	0.00137801101256884	0.013684497135825	0.00106550988610458	0.00094317714247366	0.00075017463460858	0.000432623338014287	0.000654137020835742	0.000710948057972905	0.000433215456805012	0.000414428705146419	0.0186086927025805	0.0015716534762544	0.000664465516997148	0.00106292099854299	0.00323240573140056	0.0107486787592016	0.00454746903154867	0.0167882931194742	0.00102591611363046	0.0184957638326098	0.0168821526083559	0.00867351905880155	0.00236261818400622	0.000218827109934032	0.0010003503512283	0.0141870372405666	0.0179698580870199	0.0162297207073755	0.0137411882365148	0.00463901389518303	0.0165985586609711	0.00626065553672839	0.0202053363232874	0.0115628883775511	0.00282355699370259	0.00252489849608275	0.0177345570013198	0.0145620216112193	0.0226690399654773	0.00494548654246315	0.000858960796289622	0.000862116448414956	0.00114764340034525	0.000648062934964335	0.000924912875140318	0.00120420332301702	0.000476311002108747	0.00347436268513236	0.00184868995374784	0.000892328151585252	0.00207319567213459	0.000819635891081803	0.00043549455240291	0.000794856956508896	0.000659891692504822	0.000644559840135031	0.000935171086001377	0.000852059317140028	0.00146847329663679	0.000548603701013355	0.000751922581173802	0.000624517724089633	0.00057566011548249	0.000650232669410012	0.000782396527863122
"p6"	0.00290008187676945	0.00286059696699662	0.00293061720293588	0.00425011616586924	0.00293860243213513	0.00287919342044604	0.00474900870119274	0.00119030961034954	0.000577032174087787	0.00328341078002184	0.00323980342460187	0.000938239767907906	0.00383164834876056	0.00308139352670101	0.00352825884471657	0.00315651169541343	0.00317701520207494	0.00259122567140036	0.00270820358045326	0.00287559574804816	0.00277310383786485	0.00271350419595912	0.0012727394864382	0.00296720094901436	0.00321108657067374	0.0026664727447881	0.00321331610918512	0.00297104612578354	9.99080439225029e-05	0.00311555527256134	0.0029372226072523	0.00272898171469272	0.00292388606460895	0.00358556614097958	0.00278335392058473	0.00290910059613025	0.00290760790236918	0.00310500027206706	0.00285622814853167	0.00308557847474837	0.00301226143825484	0.00329081006943468	0.00285403435199929	0.00298583810176736	0.00140206417832375	0.00013654080602108	0.000242945471053662	0.000125446737082505	0.000162126497166314	0.000310743705196293	9.28258770967201e-05	0.000107469425987539	0.000681596121869407	0.00145219073728816	0.000499442705136554	0.000145302152390486	0.00010773518324127	0.000229116088746662	0.000168671720488314	0.000106953393897792	0.000107822677921349	0.000250795790312621	0.000140448933338722	0.00014983278590712	0.000568250967053418	0.000144672044415616	0.00345240159027688	0.000243724156261507	0.000127020078674657
"p7"	0.00678587225161224	0.00109462324526902	0.000594871334817353	0.000117807019104449	0.000300432348584201	0.00934961625194164	0.000488093956464275	0.000229033763147454	0.00537316095083399	0.000220526839584153	0.000245237003353149	0.00053118381468375	8.2237314285311e-05	0.000120170650600664	0.000161803461273728	0.00918681313958061	0.000165246518553919	0.00799789875321014	0.00525580066391127	0.00538894031485699	0.00589318464900919	0.000403801151837834	0.000220398879114525	0.000583637147208254	0.00199204485606686	0.000283654572177512	0.00101890962947177	0.000136746578381469	0.000450494657361765	0.00476652253418958	0.000620136571072162	0.000563650724279522	0.00061511943646056	0.000845117730337875	0.000527475425973857	0.000302302301975592	0.00112712511457658	0.000242829841555825	0.000947245539706226	0.000257210306958619	0.00054231390579311	0.000942518442227426	0.000218100547378681	0.00525731313779728	0.00542790770824368	0.00516584539956121	0.0052551003354734	0.000505858121473681	0.00503823470489526	0.00618503337448314	0.00513644724397476	0.0047419534785072	0.00506584252510404	0.00554599207421744	0.00610631706842394	0.00501820167909288	0.00479897034592775	0.00484449435486483	0.00591902518445167	0.00468095278276512	0.0083951505742741	0.00487327604127459	0.00178011704411073	0.000524638748840415	0.00586285587587475	0.00462965737430937	0.00405888913121737	0.00525183965667586	0.00141342881477981
"p8"	7.26439237134295e-05	7.44757926844264e-05	6.78808320644315e-05	7.34850808713877e-05	7.21941313862686e-05	7.70165354874983e-05	7.39526741991381e-05	6.95070941749288e-05	6.83564495584696e-05	7.60347694180365e-05	7.14399536046877e-05	6.78780808550314e-05	7.85161778576324e-05	6.81376719633058e-05	7.49839299300325e-05	7.87558516265772e-05	7.47124927103877e-05	7.22276749184432e-05	7.26877678212328e-05	7.37591029300786e-05	7.06409917522014e-05	7.02179676872045e-05	6.6949202531646e-05	7.09366012705323e-05	7.52037061783079e-05	7.05473860275168e-05	7.67300985743116e-05	7.31565093714382e-05	7.30486658958334e-05	7.58498086976711e-05	7.30919205813648e-05	6.75867172645739e-05	7.00304579310479e-05	6.98772945700173e-05	6.91751541941123e-05	7.09144359594226e-05	6.94897364439222e-05	6.90064133129021e-05	7.62479274452645e-05	6.7069639374384e-05	7.61962446550641e-05	7.43976443685197e-05	7.25359731870769e-05	7.24035688663987e-05	6.85296841233425e-05	6.61876550660145e-05	6.71767319518778e-05	7.25916232541827e-05	7.15125474054085e-05	7.16872597020956e-05	6.88559684107543e-05	7.03307565064493e-05	7.24197918869306e-05	7.30298417490955e-05	6.9947468635522e-05	7.07221586562416e-05	6.98837341798806e-05	6.83763201244603e-05	6.75350021886118e-05	6.95176217442267e-05	7.00126093601061e-05	6.98347077973796e-05	7.13387422964933e-05	6.93946166774424e-05	6.72288160928092e-05	6.99157994994891e-05	7.45735957345047e-05	6.601979779289e-05	6.65474082634621e-05
