# Supplementary material for: Preferential Activation of the Hedgehog Pathway by Epigenetic Modulations in HPV Negative HNSCC Identified with Meta-Pathway Analysis
Source: PLoS One. 2013 Nov 4;8(11):e78127. doi: 10.1371/journal.pone.0078127 (PMC3817178; doi:10.1371/journal.pone.0078127)
Supplement: Methods S1 — R code. ZIP archive containing R code used to for the analysis in this manuscript. The README file in the archive describes each of the files contained therein. To fully reproduce the results, the scripts should be run in the following order (1) Preprocessing.R, (2) RunMEGAPSReplicateThreshold.R, and (3) Postprocessing.R. Note that the CoGAPS analysis and associated gene set statistics are stochastic algorithms, so results may differ slightly from values reported here though qualitative results will remain unchanged. (ZIP) [file pone.0078127.s009.zip › CodeArchive_S1/GAPS/ExprsTRUE.MethTRUE/NormalTRUE.HPVPosTRUE.HPVNegTRUE/nP10.nIter50000000.SigE0.10/Amean.0.3402434380.txt]

p1	p2	p3	p4	p5	p6	p7	p8	p9	p10
TP73	40.306368797854	43.1690781672316	85.9025666861439	1.82725526355373	24.8737352598306	35.5475849367466	97.3089236915418	38.8586839455199	30.7586577259565	42.3307098298954
DFFB	36.3681688021676	43.3553880818512	92.918400189227	1.34038865404109	23.8703105576518	35.1484074480936	97.098016295284	39.7955083660544	30.2195678974292	42.4303903390248
AGTRAP	49.1261397360978	56.2792448224833	94.7433878606701	0.376032380991874	24.9378768898277	42.9795352752329	118.412475118993	60.7349998319008	34.8974065977576	52.6432795175937
MFN2	52.3160808890297	55.9068711181609	95.2358018619244	0.0814500213738162	28.166093949612	44.9365684181642	118.717406633828	58.4904846503515	34.8452723250977	52.3576578423448
TNFRSF1B	40.3485480110603	47.1544424841828	106.405316091372	0.441051751619204	26.2319016840305	37.2648650632602	113.122837409796	43.2160356945548	37.0332845580446	43.5350554011778
PDPN	42.6406769460985	62.7039794642016	78.9143161440015	0.162392311460409	27.2554199793785	40.0166889010949	115.023105012277	65.1997026330337	35.2768427957869	56.2509976443832
PADI3	42.6035147570368	41.1584299299146	82.9826564866925	1.4402237101124	32.6920864897268	39.4117796738961	88.221396270878	40.8612950050095	31.1400309266493	37.6976814890274
EPHA8	39.2090910174745	46.1589569548715	91.7296745135719	2.83133491592373	24.9388929999014	37.260412877437	94.8104996876276	39.8907028447644	28.9897106191607	42.9518274344189
LIN28	32.9700955336833	41.1696594672566	95.1614056939996	19.0882469598665	23.4792999191715	29.3274565605685	66.5785795947673	25.5296446872815	23.9513945504631	39.463907211006
SFN	69.7704685989459	84.3930351842404	130.756789839968	1.20104407501749	40.3613773935566	64.3026893059213	158.564535074535	64.0933135891257	38.4005661449196	77.2131862439261
OPRD1	40.8174822143929	49.4281060350961	97.8997610781131	0.694410258494479	26.2434580027555	39.0489083691467	101.274348838191	40.9288909685885	31.6288155332576	44.7424448245256
LCK	37.320464922799	47.8845412865179	132.024812385359	0.373216766434993	24.4568157755529	32.3539109643994	101.720784347751	33.5269857845048	34.5418476019633	41.4812247370497
EIF2C1	43.2416946128299	49.5118037815763	97.5059463001968	0.323511195273738	31.0550037370983	43.2836533094343	114.60338111992	58.594598254556	38.0338457585893	46.6914138927559
RLF	43.0185450332581	49.7288074272332	87.2190952628837	0.156852437159885	24.9858103966227	37.6015042317915	112.966500382151	51.4835561021459	36.1598925095817	44.2840855089079
KCNQ4	38.8519160293335	46.2680554988854	92.966568396916	2.42869332365433	25.8769379339855	38.1510410156753	98.2653111974306	41.0648967137216	28.6600578916753	43.5820705661701
CDKN2C	38.3508708487256	34.193888838597	80.0695028199274	0.571141147987462	20.9282337088754	28.228092666386	77.0214506457996	30.2283293821296	32.5209475658938	37.2111039358354
SCP2	43.2807971116459	47.1243926358545	94.5721535453758	0.54885637084709	26.5689113278894	40.6983437217043	100.795636104835	44.7479055273702	30.4259387894476	44.4292426062475
PCSK9	42.5200743497167	48.8323380946231	93.1949830171027	1.27151383626674	28.3524445072877	39.8910163378952	104.722981042206	42.4249927075287	30.9482727527892	48.1956290348316
ROR1	33.6037213840034	42.6925241607326	91.6375806375697	7.68110218724847	21.0552609967604	35.9123793348991	92.3561179681695	44.3714056136183	32.0704408305046	35.9006907091283
IL12RB2	28.1523451397761	33.1999068459461	66.9323503715388	19.7695511762319	15.615511789312	20.550703645122	72.2008499964427	36.1351247331809	26.765697225214	36.5156806136668
GADD45A	40.6040995499781	44.1547968737616	75.0534164732267	0.221981316474213	23.407356897514	36.6253015420185	102.742551102651	44.6773979956353	30.405572672951	41.8882795618858
CTH	23.4504626983385	32.7932917415016	53.8758830241168	0.878401679807997	15.6381676034704	26.387290719112	68.6235920105466	25.9748787362854	21.4984398324427	29.203131636127
ACADM	45.9525454461293	47.6273935203283	120.961009798157	0.742553251178043	26.6864219640738	43.0482768262183	104.390867004446	42.8616855261231	36.3497202238563	45.5694457223495
CYR61	41.6479377450463	52.9815462181424	72.1356934726188	0.0389989467657847	23.7814477142539	48.8717024843616	117.67808466695	58.6028687541928	28.8640263349215	53.2797152301826
PTBP2	44.8131287000135	42.8276973076934	86.0052424902291	0.276606291510303	24.9961666519571	35.0295953178191	109.813609598265	52.630454302403	35.4935047524668	41.4207055654107
CSF1	40.673861872699	44.60045868993	94.9296723570796	0.122539442881686	22.338952109657	38.8274923284804	114.816836173801	47.6459151428091	35.6148010282082	42.3956562968968
ATP1A1	66.2544222546565	70.181817986197	115.174238131425	1.79740493610564	38.4280176264387	56.5147378841915	160.66103449744	72.6257407385406	48.2629993597928	64.4082379113938
IVL	41.3231568764813	49.9792683303067	85.304525462734	0.409094605848292	22.6162242646999	54.4160223720969	98.2757820596845	21.4219159703302	12.6541764042007	50.9841432905843
S100A9	77.666088937233	78.2583278884254	183.289382756257	5.03098243370705	32.2254357761823	67.4167494239141	138.854713099915	14.3260697384626	18.551714792516	69.2389950885499
NPR1	33.2438028720251	38.2551347650745	82.8350465921401	3.71152846188051	22.5893519778998	32.103820332126	85.4441180765351	32.9290858430886	26.1384003029971	38.8289452172588
IL6R	42.3087354225272	51.8002409105702	113.671122379713	0.0315056449076811	26.9891233534924	35.2051696851809	100.28574440852	48.1110720401856	33.4517296718901	45.8469230809421
FDPS	40.8135467726059	44.3431362088958	85.0798079505888	1.27876971210906	24.1345110081726	36.2383580191977	99.3615225480539	41.0216790414451	29.7321996493144	42.0721714203103
LMNA	54.282002891655	62.5449783312585	99.7989791119475	0.302345722784683	34.301534311475	55.1718332237289	139.471940782446	64.3175067720547	37.8855673239342	62.2449289828825
FCER1G	28.915023222991	30.3178368191241	84.7174172440217	0.086238633884642	14.9579634658961	35.6412166859946	128.96532609742	59.0168268459651	43.6080516297984	46.6396281201675
ATP1B1	58.3911443532717	51.5349987479394	103.011517325458	0.069720587237148	35.5703074362984	55.9161233707334	133.01453868072	49.0240160511639	42.2745719971399	46.2152750207896
IKBKE	43.5555605461177	47.251716619935	108.249158796935	0.5863073839639	24.4679649985394	36.6526765740744	107.832128675298	41.2113707399685	37.611206343093	41.9210400263822
G0S2	38.6055715464989	41.0657478784157	87.7428385029626	0.0290844731423866	20.8224140721419	38.6605125801956	117.050464207138	52.6394870233988	28.4071515442872	44.5050198797779
ATF3	44.3124590791207	44.319244174581	65.4471800357582	0.119239487355471	27.4773701190657	43.9519010734217	97.9171866057833	42.515789692085	30.2393336076456	46.447732046278
MIXL1	37.6375044280569	50.1878349863349	103.951573026723	1.183334856918	26.0884815426487	38.6552093259856	101.599064548474	37.0270167447428	30.1721889309985	45.0674179718675
EXO1	42.5708120869925	38.5612975483942	68.2556801411384	1.31311727383918	21.0908008477602	29.6743389902348	94.4271353781173	41.1950023575565	30.9685811370476	38.8488572140473
ENO1	70.1282728306657	79.3333737162493	144.18039019856	1.59579550308537	38.727296492622	63.171315835094	171.573844223723	78.6283301682798	53.8467992488975	75.0809408270585
MTHFR	38.9989711583987	43.1614268458677	95.4089901472703	0.0610960490404083	23.1671811478841	34.545520595289	101.102555062431	42.5093414383177	29.4788944817923	41.8935370640879
NPPB	35.9812983401392	44.4305572037997	83.7804891093013	0.763343039393381	23.1402498490383	37.305111637964	93.5549411813975	38.5487430900451	27.422594692317	42.1139983536276
CASP9	42.1695443423179	45.8215668217948	92.561196465525	0.632797267813818	26.396976733323	39.064174867752	101.346518263468	44.1232898622841	33.2302787829145	40.2505953981119
ECE1	49.9945215879413	55.0303786006537	101.991205430607	0.149923573010396	34.2573562660812	41.8971502910266	132.498370025977	67.0162433168647	45.357774577757	54.1684148987891
WNT4	45.3931515382356	43.5628526215613	86.3483362560905	1.8259302556405	30.3835341349843	41.6217182095731	98.940725479316	47.4064025233429	26.6834692251007	44.3083690041111
E2F2	37.9167606696161	43.1091232206237	92.1828432402824	1.20308924777882	24.3766270275522	36.4717200906247	90.5902854070663	35.8696349919945	30.7601931436724	41.6536635250539
ID3	37.8463727363662	40.316757034474	75.3905917112499	0.3742656879555	21.8107359816699	35.2753745827738	86.9304553582999	50.5530472251091	24.97465992257	39.2612294867415
STMN1	40.5588134961605	43.0837484147365	80.4125765152327	0.0698862280373892	24.3221439343239	35.0662920475171	97.1871948508068	45.188776034314	33.2346380039931	40.1797147401533
NR0B2	33.3342926789386	36.2794829863396	75.1607302455368	1.19372169862736	18.9684514051617	29.7795085219567	80.4032379409696	30.9350098639763	25.068775791847	35.7054317182923
COL9A2	40.6465882684019	46.0224858447667	90.4093167450593	0.21732281650299	25.3764510472222	39.3959339036921	104.636250360284	44.7572905511985	35.5063854768835	46.1471857400045
CLDN19	40.7429581842237	48.1513216943815	97.1658261333264	0.147015465930452	28.3908319091753	41.1390117476168	105.199309816055	42.8509872750274	32.4087343278178	47.0757389515462
PRDX1	51.6927650422449	60.5751038119855	113.399221070977	0.592595608470312	32.2227051917933	52.2291663792134	126.260734850249	53.8209362476201	37.4121691290293	51.9276030169528
ORC1L	40.1217222466766	39.0936578589198	77.3279841953942	0.885993417859509	22.2651280255093	31.0423908605375	86.3527800002084	40.3637131480129	29.167267115218	38.5103292464347
JUN	57.4256066193331	55.8698778006246	98.1346562809965	0.0722506004211883	30.951850361758	51.6633668552421	133.65650235333	63.3775589613869	34.5195535332632	58.6638878767612
DIRAS3	33.3891584522466	38.7826478451385	73.3465309180103	1.46525518124751	20.2126682232275	30.7989229600809	82.2479059380211	42.6038847531222	24.0654471591075	35.9911663181415
TGFBR3	38.3530095040977	45.9088520617773	94.2227182221668	0.181541449861011	30.8218391111749	46.0765156974594	104.791995930458	37.3406184853194	31.3154983738018	32.0616369990979
GFI1	33.6873818952578	42.7662951563218	92.8005658354153	0.866502062292089	22.5986714742503	34.6471845258161	89.7812059677924	35.2247929488713	28.2762708430933	43.5360522935546
PSRC1	35.7176766435959	41.780038192868	80.800458123439	1.22428557390344	22.4450787609299	32.0999982361704	85.7100962955017	35.1780244267314	26.8003466113939	40.2816255114438
WARS2	36.0700093689061	37.7553022393643	69.8678514460875	0.616327740155448	19.6339147526554	31.2801565671896	90.0765344598783	42.228738760666	27.0624551199505	36.0500245144121
NOTCH2	52.1944273372186	54.841476777021	108.789221822032	1.56821372552972	29.8308913203692	50.2038313397329	127.856066853952	62.206839989309	39.7151629410065	47.8217584065575
MCL1	57.3885317871656	61.98556946602	128.98363627413	0.335597501785931	31.9540572789535	52.9106033720462	144.952047412736	65.024631724263	38.4256468102404	61.4058106225289
CTSK	38.4358256314517	40.8580110946913	88.0204487534622	0.0669095089893755	20.5908019726626	51.701809719207	139.151172788869	69.2935339834512	33.2856182163209	56.6156344454653
S100A6	31.7795956530542	45.2178039924225	101.562987387651	20.2017816404053	27.3967794244806	36.6716565180645	77.669862783363	33.9860143432265	29.5985669491253	46.8461059290512
ADAR	51.0635089682483	57.3652959586775	107.598031059691	0.209864963304459	31.8616432096971	39.8813004943906	125.041907138174	62.4514469140649	39.3088375416159	55.2902715069292
PYGO2	39.2234829671261	43.112620332043	88.7639342348603	0.520929295419408	26.8113780675799	33.940498502935	94.4893432861694	42.7868466678785	28.6748885492367	41.406680006579
MUC1	54.2605433153145	44.3942869010768	103.747793779471	1.89737370394599	27.0473252133015	49.0828321623231	128.192392454782	47.8091840208102	29.9645128099379	44.4180137796506
NES	39.7761999149715	45.7523558687997	89.0876498130082	1.67782082723331	25.121861828924	40.7398649352294	105.395624988505	47.042426349674	31.6862817140902	45.9158028583741
CRABP2	47.5414709699485	43.1640459011885	88.3508005590374	0.176233119835978	23.646329961791	49.2435672825243	91.5432403204141	36.0087036107271	14.2942699259539	54.5837210335459
ETV3	48.2968636084998	51.9837466461243	91.1488910205176	0.21782596358914	28.5102230931341	43.7695120007902	115.78362795798	51.5338262186636	34.3148833963909	49.7983483472273
PTGS2	45.5286579885433	56.1585024970716	63.7912372427881	0.0822352101694292	28.2453402336594	38.1125310248479	96.7733695194039	46.8333563621547	26.0612891619806	65.6649081640964
MYOG	35.3155668993948	42.0585291362289	88.0197443885372	4.59880383898087	24.6865252357341	36.1995201663278	85.2924376563252	33.1912288822022	28.2437115340934	43.3604908574876
SLC30A1	37.7820230160168	45.8536550911882	79.8926343536109	0.794377014203986	22.267593334526	36.2940066943279	104.004435581985	47.7861641496563	27.7332383354161	41.1792941924162
PARP1	41.3029844974183	46.6694347578203	106.682387663982	0.0933652538065523	25.903030252427	32.5282806577498	108.796904126313	50.1730599719116	40.3631857337467	42.3493234933282
ACTA1	39.6064200315181	47.9919117322577	108.382012676512	0.104952888395614	26.8193537959071	46.0410744694642	107.697449111047	43.3232726643175	25.4768500401252	52.8340765100051
TOMM20	33.6395145214095	35.4006899024745	61.9414632573813	0.205164030750732	19.2509748039976	31.9219160286911	86.3336805806641	40.8981923727107	24.2346020332249	34.7412385065393
FH	41.9932513892684	42.9833171015483	80.3684608429453	0.652064995255104	21.5614691240777	38.5554752409641	101.336963804744	45.2983684991238	30.1217651067786	40.1377442617937
ID2	50.5323292571114	53.3475954491571	123.465797887729	0.48556141298768	28.7340812456014	46.7821678125314	151.987470484149	52.1785537529509	48.4200573234117	59.3594721665831
KCNF1	36.7356185927019	47.9491659449651	95.7118411303303	0.427224938475275	25.1281461174605	39.2310742616558	96.5528270917712	39.2610785663357	30.1571171419188	43.094831823605
LPIN1	38.8080642827141	46.4995536039414	112.940385611249	0.550100308797953	23.3764071675567	40.7096823274856	107.991794843629	39.2152214392857	31.3466400774049	36.220149311808
MYCN	40.8212074864647	45.8330149306869	93.1195505729551	0.0761774578136524	23.7215666519583	37.7844559293269	106.415835943937	44.3389980468301	31.4864389381019	40.8131283676713
VSNL1	61.461890667856	63.5408694315492	109.173965942259	12.1799883991205	35.9545204291616	44.6777186620622	124.170671615314	44.0352634399755	29.6710153559196	61.7106269297965
FOSL2	58.4472513268165	59.6729782075316	92.3301637218011	1.95644090482155	35.0153493401818	57.3488506724505	148.295090451762	62.324725249219	39.6793282528617	57.7338848308616
C2orf34	35.2153482591458	38.3686507663416	79.9615385240984	2.48479417606944	19.9733815453088	30.8897308415122	87.2469894049213	40.4686386515871	29.43309538856	36.717836458763
EPAS1	55.4446948556543	61.9123040713396	107.305921724266	0.147750394607282	29.3896358689276	45.311955649117	138.221363654262	68.954935238721	34.9030689915134	53.4004613886553
REL	46.4241147856266	50.7631105722803	103.580386306202	0.211121257279855	23.7715803570274	30.4717854642678	116.415708446573	62.4740128387205	39.58525008033	43.0050352218062
CCT7	50.6440252173567	60.4723446697941	103.273495289537	0.372045446917549	32.5553910461913	46.5679565467691	130.530414132724	67.395629796144	39.3482311055485	52.2497243037793
TCF7L1	44.3751373045204	45.1180988794154	80.9897239791133	2.46868752615046	26.3401081843453	39.8594082227492	113.536351332611	55.7065157270996	32.7654245108954	40.7399818449614
RPIA	34.4946581760572	38.3595155440366	78.5095011293323	0.87712747857	23.4181684798912	35.3632722537696	95.4675484065392	39.2728979010413	27.8053230939003	34.0890752830399
MAL	54.5477942331628	53.7787867577367	203.247403540069	0.72570462322808	29.5732050653672	62.5105043766482	103.106844985624	4.48215303561055	23.4464782790831	43.1835439434469
SLC9A2	29.7019521914621	35.6873260388419	68.5613078849889	1.58297388653696	25.7547800501376	32.1902000835229	91.5869010777001	32.7133757163431	27.7291620976761	27.0817681869314
MERTK	35.9040734000944	35.5822789933353	76.9904192355747	0.0795522332896477	17.3804092219914	38.761432950469	125.453037724173	50.6402466928384	41.7510909237366	37.0852855404406
SLC20A1	46.5257983112388	54.3814342272325	95.2118334019053	0.313113819743232	27.9504366518008	40.4322286620515	110.17047011422	66.4452816831901	38.2705282897794	49.6645203175607
DDX18	38.0289064582472	43.006640380605	85.2527600031359	0.8147447352311	23.3346113126093	37.4287168169099	98.7952401154118	48.457448852548	27.3809974203093	41.4107185207771
INHBB	40.9884131612294	51.0756801091056	91.8933103279986	0.695289682896205	26.5304710797666	42.1201152601138	108.675843238538	48.5807582233233	30.8927908586519	46.5038828231462
GYPC	34.4498844929917	44.8433724289447	114.981100205744	0.234139942334479	23.7662123043731	40.4778139302068	110.252401812033	41.4888311708885	36.155647033765	40.9717691858076
CCNT2	43.0379795873443	47.2848465396411	94.2756123291697	0.214415613507587	27.8132357315793	39.8362432626558	107.530289335402	55.029235243877	35.7767812061593	45.3437369553741
GAD1	32.1394457606494	33.9451129219738	69.3214990438679	5.7356256889694	19.8018498064486	27.6977051268208	78.6244842771264	28.7958762513946	26.295260991932	36.8910855555712
ITGA6	58.4964681718423	76.7675173868545	78.431193325107	0.525512662437939	28.7717070365631	44.5723779849406	135.16235876388	76.8758803708422	37.7676314937135	66.3833649567373
HOXD9	41.9938302324398	49.6098086937678	93.0230046774114	0.201809919655435	27.5377819689585	40.0441079554615	102.132520402564	46.4990334659792	29.7846985248016	46.5707362563012
HOXD4	38.1601280639912	43.2048383806823	84.2108230878987	0.464176611154927	23.3969726851739	37.3543252952954	93.9296147640021	40.3809189759972	29.6412595883707	41.42830013409
ITGAV	47.5401347438649	57.4649465307826	74.2224654045804	0.515758062565805	27.4026587443144	40.637308380985	131.482597280093	78.1179757551694	42.7760518362544	55.5634682541161
CASP8	39.7302125197841	47.8820512651406	109.903032690744	0.427300690749324	23.6002932352417	35.6532115556119	104.646626873719	41.5838521705432	33.0723427592487	45.0113832041656
FN1	35.8826130711908	49.3778534962681	51.9667023794666	0.153267465266888	18.8395188833847	51.5473505329532	137.784870428456	85.8374031195402	39.477836457036	56.8313034749927
IGFBP2	55.6586636835241	60.3203193794536	88.3096752742024	0.0208619563839753	42.1164903677887	56.7698357203589	138.700559663591	58.0261480324136	33.4653601247804	60.4560048209289
IL8RB	28.9929624818868	35.3482683311255	78.3659963346983	5.17436828070301	18.3062965692916	33.4641058033535	70.8972176419905	25.8326697766633	20.9586257577245	31.5414353301729
CTDSP1	47.8156988096377	56.1862748791462	114.030883460197	0.167651034876091	30.5581532740139	44.3644071486343	122.605748162053	54.4636598880215	34.8023139725819	50.1959485092916
DES	35.4750809888528	45.2218600866864	98.3760883091141	0.156317921576682	25.7002609766217	45.2273471856826	98.2525936903083	42.177162938552	26.485201186925	53.9513110308289
INHA	27.1325346735641	34.8793262564624	72.3199136083634	5.54207967667476	21.2866295195844	28.7020019902307	71.3786175397557	30.5347875367743	24.5684311633049	35.7777956468963
PTMA	36.9953401865824	42.7635394848548	79.8659174607883	0.132402063957882	22.7119353963977	37.0408088670618	100.849829251683	42.0202531255907	27.6627497286934	41.5852975868059
ADAM17	43.1455447799591	49.1065822049451	74.6879270989203	1.46449017177957	22.9161563540087	36.3628256225264	106.225200110555	53.3859055102847	28.4431978944258	41.1129215198583
ODC1	39.3078808785192	75.392538483832	101.193629187482	0.0463851437248538	40.7096543109085	43.5461990663137	135.30724192079	74.7757344914065	36.8200075116103	56.6200659868794
APOB	24.7912076852475	30.6473799567158	66.4223792026548	16.1242880226252	17.2644738981548	21.5062807254183	52.4351725038618	18.5537111655482	20.3726611062671	27.9201881191248
ADCY3	43.0543977333762	53.2805728316735	92.5277810450118	0.495004031359559	30.8508490408587	43.0266347819549	117.540893990612	52.0870542647734	32.4109820297224	49.5383075716208
POMC	40.9561891400486	52.0211072954857	99.9710281203242	0.775258792267574	26.5649763812086	42.6293903276236	109.703228350024	46.1024029741776	32.8728017088949	45.9754215190717
DNMT3A	40.8969362499308	45.3773443376589	90.5307766259353	0.240417907416572	26.4265498292498	38.6190846699412	106.5365159297	46.6469314705747	33.9239173114773	41.481845847157
CEBPZ	35.2045470492843	40.1117469345339	74.9521744140289	7.64686121557372	23.6294056079528	34.8212660823024	87.2465602300246	42.0983691206532	25.2083886472139	36.7143591426298
CYP1B1	28.3679428152509	30.420278069928	51.0971691264824	0.042545899146435	19.1867639392315	34.9291183537904	103.861710125322	44.3891047586194	42.3780747923646	35.7848589879502
SIX2	45.6749788133091	51.3452760132119	98.3439837952243	0.0946597297901002	28.7642841168953	46.6671195143889	119.857988933481	54.539395268353	33.3296992299537	48.7881075636644
MTIF2	34.5648148628678	40.9466337807732	74.6464844374816	0.410943904202737	20.6593064599468	34.1712321093662	92.9152718031782	42.8203027980799	27.6129885905775	38.0407006634464
CCT4	46.3471432972888	53.6558542988315	94.2096442736705	0.320366437432366	27.4737194251532	40.5846260132115	118.043844655036	62.5641651584901	35.2065448883057	49.3053818821058
GFPT1	46.8698409027662	58.3712744912172	101.292883617593	0.185547670138887	31.4785919506876	44.9404530510193	124.610798417658	59.1850578229719	37.9321024583282	49.0793564691974
TGFA	39.4579851641965	53.8486273393919	76.8843046674452	6.0778523230815	21.4976529303875	34.9221579881803	101.617908971142	48.3060966046778	27.2337257488939	40.2950779529961
TACR1	24.756602937556	33.9055168782674	88.0107337722223	10.3642952615394	20.0003525755411	26.4871562740608	61.5560513385531	21.9450816175992	21.2308482858504	30.344628408799
CD8A	39.8436580192126	43.6050636157618	110.88547307492	3.23095242147707	22.5086913768371	31.6575374236184	107.64891212363	40.1177287517072	36.3512012951496	41.6777417804079
FABP1	23.5029230845513	28.7185387259003	62.7822316847731	3.48362453688189	15.4299816470987	22.4180601055453	45.3184943939902	23.1848348804136	21.9394978734743	28.1726026864946
ADRA2B	34.9737890672444	42.3353474000419	83.8292208480001	1.88959704445955	23.4669605546885	37.8059345453504	95.4354763015075	36.3876026191043	29.4677167285408	39.9552469182152
SCTR	34.6307184814053	42.4991900696624	88.0614160654436	7.3124778227732	23.5924641379997	32.239615418718	81.771644526401	32.1285489318275	27.4607711298959	40.8867236001235
NR4A2	45.1460459059604	40.0518846734945	65.7837562126809	0.078827115395059	28.1353195627897	43.0332652151449	116.180088668738	40.5182312867232	28.6885754424021	45.0473050127549
LRP2	25.8265642687495	31.0221546178165	67.7127102300332	15.0430011828018	17.9231114481093	22.6810261449804	58.3686786494115	21.4142825615708	22.5992140398655	29.6878193122516
SP3	45.181435267904	51.1171500805836	104.595023699156	0.168843261630279	28.1596728888725	42.9541070735817	119.445469633399	55.979541930565	36.8849976994416	48.812043727643
ATF2	50.751951305911	59.1142507901341	118.28363727035	0.267023297715209	31.925540889892	46.8087222348525	136.5184526695	65.8337487927289	44.5038685979498	54.692969712625
NFE2L2	63.2212471082913	59.7392266191517	112.391845881713	0.139061584344753	41.7866701847129	60.4797492220584	145.956367284249	49.3625942928157	39.4514483020922	54.92160644546
PRKRA	39.6600711328044	46.4476433648004	78.2027280031293	0.493843871381433	25.0422585541164	41.8464793037861	104.984355694923	50.7585262285222	32.3582644296631	41.4536289205335
NEUROD1	24.4864124722183	28.4328386716347	60.9127230612768	11.3288950792326	16.238016394622	20.559598407524	47.6356541716445	17.1461094695639	15.5794147328827	28.2671140567407
STAT1	52.3016874556815	58.9836757875722	113.211756832397	0.195296697651814	30.450674242938	36.137439230503	136.486903134527	73.0718940610431	47.2985948678215	72.6464426634269
HSPD1	40.8891423276791	48.8656412343502	94.6858486413421	0.0586130048071302	26.8342810197299	45.1888283706539	109.725356500224	50.8021172191757	34.2724949821821	49.4935258868681
IDH1	53.8672898008647	54.8868789719957	106.962542810649	0.332059385680589	32.4473084968712	51.1819479572328	124.081733459402	52.5112675882825	46.0179484466077	49.7658196496819
IGFBP5	37.7667898440939	44.3160557630747	95.304058385969	0.056995549893949	24.1367011127282	71.1444820241627	147.223351757585	64.5047307637602	33.1639402723925	53.8485089646604
EPHA4	44.6533436964268	44.0926265286824	75.8237959711971	1.16217492123712	26.8489911981712	44.1632558053765	122.729594317899	51.3251275157633	25.9713860340697	38.1891027734393
PAX3	27.7478909940255	34.6459878510893	69.476607204323	10.4698397685903	20.4811911137881	27.6556498058737	69.0226053680024	28.9923177749534	23.193477062385	33.4251621054171
SCG2	30.4080327773189	34.2461126792775	59.2943734687392	0.318542301361918	17.2110343235767	26.9820422298301	78.8935996266417	29.5095706462027	23.0523873103405	31.148929629683
IRS1	36.0964188374057	48.0743311974666	75.2314785087851	0.694997384093166	23.8333974561236	36.4346635975566	106.288102466496	53.8329089383522	24.7200349290485	47.1749843647803
ECEL1	28.7632010767319	35.1280109472902	67.4848405011509	0.517593433751241	19.1009188074254	30.2238520399532	77.8324096945818	32.3744758226853	22.7006020631475	33.4093293917084
GBX2	36.7970724181036	43.9944525994788	86.5187221463275	1.32599470063069	24.1507835237679	36.4323632823689	94.3645575730691	38.4740453899503	28.5926368647581	42.5094306888168
HES6	33.185334200498	38.6139261528037	75.1098832735772	0.212713989367372	21.295982009105	33.8457214309548	86.8772889593959	38.1526865866866	22.8398991314198	37.1772996118271
PER2	46.0032676118203	45.6511085322395	86.2589392676216	0.355563514486861	26.2619657527929	43.5990347780377	116.14524683608	45.7989721189043	29.3871099001427	43.9594461544352
HDAC4	40.7154751911837	49.0203455264208	93.6864353101874	0.22438935703469	27.0051890158303	42.2432692517558	106.314489072422	45.1564763429118	32.1204127429458	45.9024924287857
VHL	34.1283799378815	40.4659940489088	90.6100558213401	0.052235527358588	21.5936787555919	36.1514872284672	98.6797311822075	46.0057607230304	31.3068726085554	37.6627427970368
PPARG	27.511469575214	31.950631625731	67.2939593061981	4.06400188942633	16.0146410884112	39.8007654291434	90.0069270620767	26.7342825949832	21.9670693773192	30.0564095494728
NR2C2	46.0245286579217	51.6471763534567	108.714626133018	0.494012297933241	28.7065085335589	46.3505987068106	126.646481073985	56.1035493577482	38.8015948505731	48.2578315213
RARB	32.3929214987629	29.560700733004	68.4033092417432	0.0484293238103168	17.3975211022138	38.4580447761143	97.3095644592559	29.6086663068819	34.3105055996821	31.5160488596947
TGFBR2	38.6796319210783	56.6734940252697	135.52456219789	0.0305692733411196	19.4304645765155	44.4167593926335	127.421276489085	59.6328081316111	33.2387718861183	55.5904919788849
MLH1	34.936421611757	39.3552367293617	86.6988851796446	0.034880914534765	20.2773027572575	36.40315661643	97.2497478215738	43.7960064877882	31.6199451709289	38.6742006843167
MYD88	48.3711202596689	61.9712822590197	135.083902557137	0.814836380943626	31.9001818466391	52.6969159510868	135.754231091568	59.1475347856922	37.975857210294	60.8768583959609
CTNNB1	52.3208879791872	63.4831840826641	116.264111982114	0.277594468550751	32.4467738021716	56.1552026491523	152.493780108789	68.3010570935791	46.4613275674625	60.1693448166394
VIPR1	35.5762068854329	47.2067404476713	96.2240946656627	1.25131982153104	26.9997161621221	42.1523061899666	93.5454373715891	38.4119753708992	28.5281732901346	46.7159302825632
TDGF1	15.2206576360504	18.511149194541	39.4669018305979	1.04989700527579	9.04804291612266	15.2652545429824	40.4883468471753	18.6580929933042	11.4421407181149	19.3420225373845
DAG1	45.2361328103357	50.8827266883645	93.2675360661414	0.096534762915332	29.8676400043997	44.0682687718609	117.318934263458	50.2388222851252	34.2703099572948	47.8754546348823
GNAI2	44.1389461672932	57.7755605003926	126.406540944247	0.0933942034821632	27.4564723440601	47.0689836518405	134.772786161957	66.1561090946254	43.5107426888041	53.479827544072
ALAS1	42.8628459541227	46.7399503219017	91.182549942403	0.425493569873377	26.5415433973074	44.171266134548	106.77760037039	47.6782630211381	30.8576826810245	43.5152451848885
ADPRH	32.8936525714744	38.4288366891843	90.2500479847198	2.02473629444491	18.4232390297734	30.46297139364	84.9842730756524	34.5866422957088	30.1063990446491	35.2738410527573
TRH	33.6632611346907	40.4046125468879	83.3520850442141	2.85561341853948	23.1248101076004	34.7908966391203	86.0966429170215	36.3569818941279	28.5642635984878	38.852814332417
TF	35.4250440778858	33.2079505791621	98.170756233081	21.0228817971256	22.5790390631706	34.832519318549	70.672709936036	24.9289233455246	19.6708167180326	41.2574572423442
CLDN18	35.3549403619866	41.7197718585632	88.8113844888348	1.87553538088856	22.5701773101942	34.5856131267151	85.9767947180935	32.6500562128967	28.4183255465544	40.2299175715547
TRPC1	33.2545158167245	34.3310280009231	60.5967676089796	0.0445102837111933	17.2470952360155	26.8207210697242	73.3787657021297	33.9585493789991	24.6329055255769	28.3176244937375
AGTR1	30.0007577133773	36.0863773619338	68.2366618008952	2.76316807309028	19.2794204213188	30.6455595731179	76.1926876114081	28.8230570631587	25.7537835958654	34.4465053789738
MME	35.4219024898574	38.5403985779305	76.5022181541581	0.289633310570425	17.2545380170254	31.1492285309792	87.2553155524244	45.6802428271855	25.4663048151148	34.9370934700501
IL12A	32.5523379198931	35.2427229560696	74.7819293321658	7.50307740221944	20.9969399466989	30.9690998304683	78.7576652427773	25.6190057342499	25.868819681475	34.3998472730802
SKIL	40.8292662148901	42.6656693504087	78.6523372052577	0.0381955903830708	22.1505558409236	28.9727712417003	109.217351692666	57.4430864492566	32.1473488699112	44.4574802329764
HES1	60.1711063466814	51.0122157525115	85.5742660351755	0.6072983038933	23.2574157755849	47.7211136743849	140.136958983325	56.31054436054	34.6445386164036	47.3926308533965
RAF1	43.6522696852564	52.5693007036015	110.695685399847	0.169720209287406	28.4313886617414	49.2303821847923	124.851934074293	54.2885676670986	38.84519239428	49.4285474704654
THRB	34.0369405277681	36.2269825024994	63.6347334346022	0.89501964380276	17.2446901302522	42.2061625948541	108.72844533028	45.3436906741337	30.7216405742401	33.3366442531894
TOP2B	33.863813371566	40.8863360790779	95.1208752411746	0.0692263508091346	22.8636777261485	39.4637698230481	104.04598816979	42.7800165900897	31.5500574354246	38.7298068863994
ACAA1	37.7756306691447	45.4865779337535	93.2454107338411	0.109040947101328	23.6357525741127	42.0621959899495	104.132683712873	45.1198034274127	29.0678001660108	43.0234116099829
CCK	37.2456650882335	44.1572531506255	90.6001910602707	4.22193569475241	22.9607462491672	37.0991489198674	92.7984318948368	38.4661684905897	30.1821931669372	42.263779851845
LTF	36.7860565602237	41.2917793082701	125.836280531228	3.06072014476978	24.7871829634634	29.2407893332791	89.2285048091233	41.5470149360306	25.1441209436051	38.9258399898825
SMARCC1	44.2676668351258	49.7435817290594	104.230264777815	0.242635891399924	28.268367603583	45.7923891077905	126.312691774143	55.2153359894199	37.8264627755635	45.2664545423837
CDC25A	33.6969527083462	37.6265003133852	74.3410149779825	1.1796874141261	21.3826087206291	32.6167775834902	86.4172206713824	36.4430458113439	27.843303644101	37.632945182367
COL7A1	45.211609984526	54.7042552643652	80.8556398442544	0.3191593843519	29.1301632705668	45.544841585212	117.745719325012	57.3538035376328	33.3131241382608	52.5102057037486
GPX1	42.2546576619725	49.053086855562	112.688086737646	2.0706641927382	25.1313947424758	42.5189346736742	102.749846467246	37.7220449973031	34.3227703056135	42.8029298815687
RHOA	56.0176426987057	66.3606110517982	137.917617343745	1.08646817266616	33.5188124274171	59.908864955995	152.805804919433	64.3449088262193	41.9888077913282	61.2611975436225
RASSF1	38.5880698036153	45.2416257203899	96.0532262314142	0.276445336453682	24.1652160493493	37.0753510281155	105.752824447068	44.3839641360106	31.6466003647427	42.9125785284658
CISH	36.6330363685201	44.6427886112938	94.6294187571354	0.588021298576827	23.8004442921756	37.8296945554134	98.652611359159	36.9469070313721	30.2438020675411	41.9216995892789
FOXP1	37.5829165635409	52.6631835241201	121.905340398167	0.0838449831246681	21.596250712637	43.3783442484849	119.582710980604	49.3834998500522	36.9316683225562	47.6204405561637
TOMM70A	41.4076487938753	40.3283246217773	72.5628718100167	0.633455544905812	21.7544428560232	34.0842233578406	95.253369485023	46.4757381445663	29.3914361485143	38.7152946407316
CD47	53.7619086256487	62.4214826847615	132.616999776795	0.316470951122029	22.8749682095903	38.3068146322216	131.329162989536	54.9665447364791	44.3323220671115	60.4919525731978
ITGB5	46.393224426057	56.7395571799168	75.0361744981792	0.290771177077003	27.2367222558156	50.6593191163811	133.160459491524	62.1358965021507	31.3385411052227	60.8408924912122
RBP1	46.6570584090656	50.9741988801214	61.119102089034	0.182296899438181	30.818427180574	38.0412281683705	102.733493959796	65.3234876093938	31.4001308349118	38.0863718080239
PLOD2	47.7970227504281	46.1495896756117	34.5538670468888	0.165653321828276	18.7910750927037	34.1956649980542	123.553677702582	66.7903804842026	31.7674515944389	40.3039437054293
SST	29.8352130549917	35.2669534311793	77.4521470022232	15.9531536208066	21.3082375828136	27.001944827191	69.8719701906937	27.6420940649241	23.8246636042887	33.2049310592905
BCL6	50.0485970566799	44.7305630579668	98.7592082501305	0.0890196831328439	31.3644235810766	37.911618764824	117.341664502623	50.227812728103	31.998992634142	44.1048395810972
CLDN1	79.2512773601972	68.8607238485809	102.180266552541	0.355404092817249	28.5705995232593	60.575355974852	191.038556958999	83.9283578038108	59.299085061091	49.5118201475556
TFRC	58.4369550609792	51.9454953227223	79.1283246946294	0.238570637950506	30.6898450882141	40.7214541998284	141.094345933608	64.6999762319401	45.2808002728636	51.0262976366694
FGFR3	57.8417813719872	56.6481478719565	99.5375640296875	0.202329018505202	32.3472438613617	51.5495331918343	120.87853446271	46.9915559768581	32.6547058223596	50.9248696087513
ADD1	45.3917661101841	54.6537194964386	109.243245992869	0.285702840662026	28.3571254943619	45.0767664474047	114.636925882479	54.4796309764011	32.5959441925502	49.48668199617
MSX1	40.66705487856	48.6835610639528	97.0412447497996	0.943433886698874	26.8269696212961	40.2982497224566	104.504007267246	44.5640066424116	29.7159194331888	46.127952839064
CPEB2	40.4050013888803	54.0033546763383	93.77596676942	0.907250808076223	22.917821770699	38.2724896857992	99.5447175372921	40.0140511368504	26.297095016147	46.2771823149533
SLC34A2	30.3223356599221	33.0261289216605	83.8491062690806	10.7280390986824	20.7054418417118	28.9342660182196	96.666490780422	38.9940687773051	24.0954282439251	33.3088990011719
KLF3	56.3746402646095	59.7651082751158	106.966348463987	0.170293960550748	31.2872581400436	53.9824216519932	132.528196151267	53.2519038148001	34.4009366297722	54.4112997457922
PDGFRA	39.4990888896902	46.2970695622614	87.549725668577	0.0804942555968641	22.6559096005854	44.2482992286549	114.382049641898	48.2761788873007	32.6202471946714	41.4136689544755
KIT	28.8751898256083	35.7424952620256	86.5725189163884	0.257057753451595	18.1345238314838	34.3373991054124	90.3897265376534	28.4553490828259	27.8164993645928	31.6407013138487
CCNG2	38.2223658520006	51.086615913294	119.482467042446	0.259586257118102	24.8616302884234	42.3728761652386	95.4137161443934	38.4210159541139	33.770800528792	44.1607496426931
ATOH1	32.9210329917646	37.6053884961025	79.7547747644779	2.32293994371163	18.914794347252	30.9765861946214	83.9257154510196	28.7105572755447	18.1655101238379	38.0178811411466
COX7A2	36.0072964895166	37.3980227298979	68.6333850456522	0.431865582654093	19.1911959027653	33.1840816967695	75.0682312151572	34.4067324256354	22.7416127406704	33.1827303133641
NFKB1	45.7375223030913	54.3629249361416	105.402450575531	0.0719100786574056	26.0687166090607	38.8633304737967	110.666891561466	57.691578082348	37.3215838685517	49.0293533707356
FGF2	30.1356199606326	33.5876312252904	66.4179641377651	0.730189676392358	17.6965199432611	30.8454029670617	86.1170214761103	38.510570859836	24.9860084205159	30.0649825005901
CCRN4L	37.6839704291307	49.186047092678	78.578776568726	1.09335383554658	22.7912399194755	40.5880412204994	104.17359476656	52.4315079335023	31.1814520312302	48.1065264611781
TLR2	38.3835727207868	45.056668332163	80.444443453611	0.469522203336206	16.8050054854042	28.3895857732489	101.414183411346	54.9685225745813	31.8394730547561	31.3026329016196
ING2	33.8505495770825	40.7478791710034	69.7349017966467	0.116148196587731	20.1607356901792	35.1389330806991	86.2933506570517	41.1075817461672	27.757859815134	38.3465788555963
CRMP1	36.9278426059225	42.468426871873	76.5310398163817	0.259698492651783	25.3821879841701	41.2160375930557	107.963241557958	43.9897651472269	27.1534322991444	44.1557527298531
TLR10	25.7573474236337	33.6893445659507	125.962582724423	0.0298981215160698	15.9034316658494	14.3945335637454	66.4655095833664	15.9333136386975	23.4673428867955	23.8655056431457
RFC1	43.4828195505625	47.4625751086112	102.520839081458	0.0651351426178961	24.2591449113213	34.2291331895495	103.759863347383	49.3761566894136	35.1933713758065	43.3829126911896
UGDH	44.0495930301486	51.0499232400581	70.8530131203676	0.43963521226169	33.6471172163419	45.09105682221	119.598231665669	62.9621982687372	24.9295496483173	46.4136234888522
PPAT	33.6678802406252	40.4327094238729	70.6685203523799	0.283331858906658	20.9864148893868	31.2288575388283	84.7223091756747	38.7300350482039	24.8778981485293	37.161304597776
PF4	14.4532353522589	17.8034924931581	35.5581804169465	2.31039249527077	10.8619523702273	15.6949752834895	37.8566698783653	18.6452802247477	12.0052104580271	21.0748195834123
CXCL5	40.7345305142519	45.2357459507599	81.6362206112249	3.93713585362651	23.9843662623217	38.4031100739582	97.008802651045	39.0889809379364	26.494997605485	40.226376623751
CXCL3	32.6372725911669	37.8457562143782	66.4490464802483	1.78816976110449	20.3204399056846	33.5319541767777	85.7225520767858	34.7793127459623	24.8042354574749	36.6857612105933
CXCL2	25.223327771511	29.9386560324497	49.2864621849615	8.72473197262545	14.0120985712331	25.3211158677629	66.5337572985081	23.9955786553399	18.75618878231	23.3332679156341
HPSE	37.7809750644831	47.0473968401968	75.796871138555	0.710563585903844	22.1441911174289	34.4983892377747	97.0535224153996	37.6673875856674	26.3341678504071	34.4967886688704
NKX6-1	34.4300759844783	42.1256357263786	83.1020116108974	0.468278590512669	22.7424792313221	33.463345682319	87.1412997223708	37.821750364809	27.4938029796115	38.4781796160375
ABCG2	27.6343596801361	35.8591251412117	72.7307116344409	1.70667152280645	16.8246580637236	26.2272305807959	61.9867833698847	22.8819442517598	25.1591662642152	29.2429284559144
SNCA	33.0588636453731	46.9196947836064	81.4228446855813	0.700865197624701	21.2554697009786	43.8304176391257	104.243672797403	40.7075177909844	32.8057359035915	36.9872788517521
EIF4E	24.7070383438885	32.654549490852	51.6608741691457	1.55942208253753	14.1338498475223	17.1275701394498	52.8881643990617	20.2733541564165	16.3631351150555	25.404957945253
ADH5	46.3891448914118	47.038422907415	91.0103447788905	0.351124000776296	27.2516650954181	42.227665811496	114.875962152873	50.6148019351485	35.4656357403728	50.8480434180567
LEF1	29.9776846606802	41.9031143979039	119.941034752445	0.0559062532000068	23.1579543022195	36.5021124943871	117.207235074278	44.4572618906773	36.4364132190884	46.2478419868207
CASP6	26.0190184444709	33.5457308113384	53.5176940793507	0.0871674806446051	17.3985767593845	30.2466380915328	75.0147292908264	37.3286727906655	24.895910629884	31.237624106635
PITX2	37.6414821631565	43.135560529234	78.8301049586999	0.26916583451667	23.8123139732662	39.8037165238751	89.805580464059	39.1709012308363	27.4554095789708	43.8089846430979
NEUROG2	29.8757717514721	36.8969143129047	76.0337509982119	2.32436838278824	19.6869852173254	29.2100334326865	72.7237862717007	30.4326848831708	24.4287844838814	33.9966345960279
CCNA2	49.5805120764989	54.5394567349691	105.398908022736	0.100879911680837	26.5341112850891	37.509169466008	108.649004265026	54.0424627432055	34.8736275825555	46.793729924155
CLGN	22.8715866440549	20.56105609423	41.2209064814752	0.209176606001436	11.6279531804738	17.3286269619692	53.9239051799661	20.5366870852299	17.2190733182821	19.1074860154518
UCP1	25.8729922882274	31.1962277668961	66.375836737899	10.8871495424527	16.7374368328424	24.8339655792712	60.8916838497749	22.3599142952313	22.6284214865782	28.2483978522988
PDGFC	31.1951687925217	43.3690575255483	48.7237540030393	4.27750436590162	13.8165187484924	31.9121965803771	91.064797120928	58.8328310656054	27.9197140079117	31.2837932845018
HAND2	38.2857676080636	46.5909336414371	95.576073115974	0.679105032797127	24.9923154546188	38.6483740053187	95.5354872864388	40.8796387788068	27.3489452108887	44.5041702219873
ACSL1	42.3971780908816	51.5574690401664	95.6404859162767	0.0602231381219911	25.8790418730856	48.3464232790859	115.131582483695	42.1313183131161	30.6874410326659	50.5912446720676
CCT5	48.8105433251273	61.3721296447878	87.6476569612665	0.360940408595695	29.6215671236121	44.0358276381508	125.140090928552	73.1697073507357	34.9426838821355	52.85392645828
SUB1	34.3025421247446	41.8880394643225	73.272032936271	0.0292450458264347	15.9076353524141	26.8876459908543	79.1117267927099	40.2382419327125	21.8703988614466	36.5814687361008
SKP2	51.5738713835199	58.6499133802857	105.43881826014	0.102337685790989	31.7459311108127	42.1576058600045	121.772011146622	63.7145566662569	39.9464389843425	58.5237509255464
GHR	30.6560113205015	32.7397252239971	55.6253560192609	3.6705488304891	20.2444019992814	30.1467905733114	73.0799711165936	34.1418145795592	24.7389394296626	28.4267993806757
CCNB1	48.3380972527652	48.742119537799	85.8474586479	0.391414485393608	23.1435507598656	35.7262148649105	105.589721006289	53.8041736536821	34.1398108476811	44.3254205405613
HMGCR	44.9630361485706	54.646379696181	94.8798297162142	0.258367736113598	26.4762826531331	45.5383681668148	99.4766298853974	44.6096872168462	32.597052207451	44.5509767500478
F2R	29.8473857776936	46.5221279192097	60.9459952147592	0.0917370154825777	17.9788071235749	42.7668136116518	110.204842692901	59.2926856191212	29.7525252426815	46.1293454762578
AGGF1	36.6091133747777	43.3939403294712	89.153420453301	0.398282228379333	21.5179623116619	36.7421819292779	97.7201158907159	41.740661829344	30.5839116868151	39.8072155559824
RASA1	36.9791980345633	46.4488359697202	102.017634590873	0.315319260132637	22.6102014695253	39.2660106510378	104.744616555826	46.96196923844	34.1618426155953	43.4794572475574
APC	31.4286788004357	36.234472034923	74.7266504005721	0.24994117713765	22.6228878918615	33.4072623297326	85.4737878046983	38.9651613734874	26.997675471597	33.4602842479128
TCF7	39.3440004073367	47.4989230329108	121.266408023428	0.372300403498417	25.0079115275376	33.25366639723	95.9440877211213	40.0078019717049	31.1901043376743	41.8140571457751
EGR1	58.5929387457246	61.9090108610537	134.927498232536	0.0328404883558844	35.1256978274385	57.1421082980712	141.92879401253	53.2733182076743	40.1061144174938	59.4452562267609
ADRB2	41.0773273919988	50.6753630542936	99.3366359997989	11.1426306492106	22.124775109171	37.4470085920513	94.5684069477295	41.0214381833297	32.3309796660324	39.37380504576
ADRA1B	38.7406658706155	46.0887503394997	91.8411042991505	1.88840723158618	24.2304202949321	35.2094275608421	97.6606334292103	43.8456865282464	35.4376827513599	42.2308664954941
PTTG1	57.4340225709462	58.8601682075323	109.735849029013	0.284657487313006	29.0980107576313	42.4149681453146	131.626961612572	59.8487773531328	45.3780945555773	50.0228472606196
GABRG2	24.7694111241077	28.2978743542017	58.8381744463595	15.6931789750032	18.2116463142597	18.9840234222981	51.4073628197288	17.0027340992419	20.6225937898876	26.1566031065213
CCNG1	47.1226254197071	53.5979500649231	120.332715879542	0.694634513007671	20.9814941529226	46.1813425617159	121.445399783201	50.4104259999233	40.7340713564493	42.7909128732993
NPM1	16.673111443077	26.2708417182229	51.2567945786358	12.0222028080042	14.5782088857262	17.0075881797925	49.3604167488436	18.9136208680472	21.036796257959	23.6240088163281
FGFR4	36.5094687289742	41.9215661720869	85.3349533582266	3.44378259893069	23.8131114489786	32.6201213004897	85.9778516966829	39.1037498127074	27.6106877396231	38.5560801638299
SLC9A3	35.6151082427927	40.943014277185	80.3973311552547	0.951104701096035	22.7734145127049	33.3889539852178	92.371491313867	37.3163894498221	23.7414800350518	37.1403652878722
TERT	38.3786818842021	45.5433765926702	92.5146928808379	2.223565095416	25.4031045968254	37.8985943232754	95.2276225322903	40.5621142504825	30.7341028584823	43.5163534031654
SLC6A3	36.0234212870499	43.8626538640058	88.8384499826308	2.11330940224335	23.3832490784072	35.5055940254811	88.9520764933754	35.5600996741369	28.6117357871263	41.5168452285506
DAP	48.4067458734642	57.0660554866928	99.0124159638301	0.855003482652267	30.8746323599599	44.7318988575343	126.998645444529	64.5653269689236	36.6501426321529	51.5061073338045
HMGCS1	49.827916516478	58.51746515897	95.0061620105329	0.452562513553623	29.5679917588654	49.8256654667537	108.411752786279	44.5527370061279	33.8724596692585	47.1236811675792
IL6ST	45.0824103638389	52.5349709474649	122.410702957067	0.0321701527200428	20.5091728961002	43.7814945795054	119.027861057152	56.5806649359356	39.5604745017707	48.0343284340763
FOXD1	36.0527851582642	42.3267036969456	76.6195626962156	0.0479077880069505	21.1789212211828	35.5125565960524	92.5948209747235	42.7858127073371	24.1883153372432	39.4676907302088
MEF2C	31.1117015803595	43.4481993183573	148.058840040669	0.0395036012509799	20.176891676995	38.5600043552619	123.724183521706	34.5599116598872	33.8062976408629	48.0185489536345
PCSK1	22.2037345256771	30.9815475328904	55.4680776464629	9.04664080109064	15.2646979497648	25.8343163456785	65.8839936493229	25.3583522722171	19.8773704517914	29.0242236037429
LOX	39.4611628794549	38.8393979296524	30.6626003690251	0.120496228970806	15.5390723854679	39.9383401080362	118.281861042225	73.1563162162868	34.7793699790184	46.9841113636413
IRF1	36.979627283007	42.6745414798408	93.4684792609124	0.381042037252746	23.1779731081208	34.4759118918266	110.652200161289	45.33472690334	39.3487956261532	45.7665148413317
PPP2CA	55.6995519472288	62.7679644560556	120.61998897976	1.17147967066805	29.2302321739596	47.3657208700061	127.251138675818	57.6735173328363	40.4502921973077	52.0062216054884
HBEGF	47.4981895706968	62.3341599071422	83.1136483423882	0.0920093997074992	25.8036533560192	52.1408918114062	133.505331736402	47.4694513180244	29.9289200626808	51.4397127521221
TAF7	34.7446411981294	39.7332441571248	81.0983159629497	0.127933497513699	18.8100919385188	30.9251924760881	88.9891750835496	42.9284236249511	26.3923097827666	35.6862425615926
HTR4	29.0750483995845	34.2890822137618	76.3011338311991	16.2995065240554	19.598190168022	23.9402434297503	65.368910648798	21.9874397372714	25.7607479580876	31.4195690786409
CSNK1A1	54.4290863406065	62.2638121808669	104.33743807901	3.97315034138141	26.6013158380074	45.1428984077161	119.592773881926	55.7326351919089	35.3285847443503	52.017955904224
PDGFRB	38.471579084293	47.7344042529636	80.5436218947707	0.0381033088086471	23.0203422124214	48.0856115996208	126.992264682138	64.0144921953205	33.8632642779829	50.9562880340959
CD74	51.1856163045828	53.2221171496504	156.225998564633	0.295235259163884	26.3834698543595	51.9705567347173	185.08674232062	70.9143746478904	62.1711913774979	62.4040377749486
SPARC	53.8767074211827	60.506105249553	91.3228840346907	0.0424119819399051	31.0119608702261	65.4247334065232	180.570293672248	90.4711060666738	49.2012958491034	75.9594342528111
HAND1	36.2778683404977	42.0746094259569	81.0304474147615	0.799156099470661	22.0888167165278	32.7655682894353	79.097926818827	33.5605676126643	28.2204000491913	39.4663605298265
DUSP1	64.2369812459236	68.9446329988825	141.14162306455	0.0970776296799541	37.4164657127028	57.3442176836905	153.195602579321	69.1816557563088	44.1002331317315	64.4624003495995
NKX2-5	37.0611735338127	45.355710249566	88.4099330804595	2.71410123796823	24.3062243925666	38.2093644240396	99.7472275226661	41.9593117071119	31.3406276122345	42.4064930645333
DRD1	28.6203223322355	37.0326160006737	75.8407232852401	6.27691187566868	20.4544521031719	27.2248717763135	66.8278136437372	27.7587034391676	22.9521628829215	33.9207427931134
GRM6	32.0834750594194	39.6596496550072	81.9139591396573	2.49315098500997	21.982672744878	31.5755857799973	81.8454380705784	33.2784995922102	25.3816079074086	38.2469543823628
IRF4	32.5350963511792	45.2492634799197	120.065445479742	0.0258185359581407	22.7996825384868	34.9183833164592	122.280286008083	36.1105472666513	34.3208822405799	39.4390734010351
FOXC1	42.3796205398404	50.7988681763307	93.96570703095	0.494927086911038	25.7621421050008	44.3593266265864	118.391925803875	51.2783390297417	33.2307824072702	46.8553093923755
NQO2	41.6127295192403	51.2480967102173	86.600403529458	0.441089038327777	28.4777409532244	44.7461498223379	104.672041590883	50.681721254181	28.6640668508414	44.8310965414512
EDN1	38.3976983284936	48.1666152112273	71.8653012545407	0.970766136899475	23.947981910822	45.2245140916471	105.570909162855	44.1574674534092	29.3940290842964	43.4475143302872
ID4	38.0239473528982	39.2916574851872	81.2086915356155	0.124406362963339	24.0196553663189	40.7789277387163	93.2622102709921	39.9819428623567	26.6825185968298	39.3666482409688
E2F3	34.4615385551109	38.3982953470059	65.4962858667806	0.324364233986212	20.6286647507131	37.3082708217603	93.786900989276	44.8764400054539	28.8055728781867	41.1643573615017
MOG	28.338572474078	35.1177988376591	80.0556741961599	17.4865872587073	20.2894684063437	23.1775924221466	58.7767023207857	22.1755019654205	23.0258586410646	32.0036171201457
C6orf134	37.1152481790426	42.1876343523015	78.4939651330825	2.43605002528182	23.1827068718055	39.6886474804654	97.5957325636737	44.3365735125513	31.254333764265	41.0075729614685
LTA	33.7961024376497	44.1467166185781	113.264366070754	2.03857593664702	22.6062972995297	29.3225963919627	84.5696603027666	28.9880836704216	30.6612049862857	37.1954650742529
TNF	34.9532960909141	45.5521208421856	99.4277595417985	0.192282039711264	21.6827877115977	29.5465889387965	79.4999362491862	32.1303637579366	28.2710755815398	37.6963659585053
HSPA1A	63.3971162679508	61.6886716372535	115.42691198079	0.174641710058846	35.7996573718621	54.9371119805819	150.236077272751	58.1462697595195	44.8586030305263	55.0699962230742
CYP21A2	31.9667607443711	40.8408009312862	84.020381592326	6.22667239806896	21.7474555271338	30.9420145571366	77.2911704292916	32.1528409862296	27.7947317188426	36.9363595298743
PSMB9	49.3920922489673	52.6688497051031	130.024830190441	0.483566797895636	25.9799600121678	33.7896050950509	131.357705053456	56.2187861874859	46.7041783483273	62.4205998020707
HSD17B8	40.8582006406572	44.9956688612038	88.6277640649687	0.457421091424377	24.3689103051594	37.0530276966127	97.4698622045992	42.3553574227294	28.3282302982495	40.4938164262197
CDKN1A	49.9518214111373	56.7904678627177	82.513901264457	0.646065770468619	28.2894836919835	44.6045222923021	133.132634187097	54.9001290699166	33.4552805854664	54.3525726308471
PIM1	56.1811852347156	61.032103921593	123.464787986518	0.240910082046264	27.2505075899485	53.5782141702903	130.068185231939	56.0698478834566	32.6273117769514	52.5054184433106
SRF	46.8629184331258	56.6253596746638	106.688179125871	0.278886496043755	30.0855271781703	49.3585804423502	135.289970500537	58.8713163589424	35.9434227954832	55.8993558389056
PNRC1	49.6617497809571	58.4967895446849	129.030616559964	1.19493581583782	30.9349847232229	49.2656793241505	139.32579447379	57.6136213946489	46.9075030109903	57.8597701813063
POU3F2	37.2491378095453	44.299824603592	88.662034608242	0.445242172063182	24.8467821484994	37.0554338571245	95.2029441052273	39.3459008747477	27.1719390314351	43.1479798153533
PRDM1	47.0028529359677	57.1698754659506	106.72794644031	0.382488236674033	22.4139663948589	48.5422411113934	133.483303917914	46.2977170672189	33.4895894773069	50.8554184882373
MARCKS	50.1626614323154	54.0793289742486	98.9844065821814	0.120512343582862	26.5429823817733	48.6490811453994	131.301368842379	65.148999327933	40.7192665430955	52.6885897724641
HSF2	30.492892077275	35.3023780765105	66.9944843250894	0.149583097121885	18.3444247332779	30.4234891112168	81.4631743461691	36.0872305781623	24.6760709677039	34.6392089590285
HEY2	32.2010675528233	35.8504830474515	69.1192407297427	0.749012433419315	20.105168518076	35.4187885207333	88.4969505742069	33.5724980633264	25.8818447592446	39.2472615674149
MYB	35.4871076745143	31.1542070388421	81.8585055242946	0.418182013217518	20.8666579331118	32.4640189024149	95.8523824506037	29.1705691241723	33.771398240951	30.7720109910893
TNFAIP3	51.7562232528174	57.4594174612788	108.483870011128	0.470970542571603	26.1931694003111	32.0942246982075	124.893281363728	66.7913021824519	46.1191969831043	51.0764768925072
ULBP1	33.2665411881999	31.8125959078394	42.3656049862596	10.8567106340172	25.3022842834453	29.2883642995938	89.3171482760576	50.4232787884647	25.205724069937	39.7630384715409
ESR1	33.484267626116	38.2993931326872	82.4581925803225	7.7929909393798	20.0484641297682	28.5906924834205	79.5719016446148	32.7950070061411	28.4915852497663	33.2746980031512
ACAT2	40.634068702286	41.9117458516899	79.5970191865598	3.34239470693431	21.1721773491526	32.3813946616739	81.4212703445631	37.4241554093855	29.191796325216	37.6316348384024
IGF2R	49.5337225573315	56.1294321098917	89.6500194784671	0.166074130291522	28.9872473289578	45.763223106537	117.820539838945	67.0653352537725	37.0552062789832	56.2733306513428
TBP	47.0439564335214	53.55647818792	102.221617601114	1.9508684813125	27.1897595975876	41.9503563750569	112.104020015481	56.3073207640693	35.7221734242992	47.7818829700813
SERPINB9	40.0179001623306	35.4723082605363	118.00088521357	0.246464977368887	17.381356397348	35.4000232608826	120.244813663841	49.9644559280968	32.3932445377324	44.484037482861
TFAP2A	49.5057821536686	63.7549554869467	89.3921804788208	3.7543383228517	31.3279396912398	54.237318367916	127.861649889161	60.6808824795046	35.3044664391613	67.8048971300604
ATXN1	36.6983651267908	49.9442143003847	84.7113901975887	0.145007946944628	20.8910096448519	41.2771135396098	121.504597000476	51.0813635081066	35.407010193884	47.9453764587798
DEK	46.2138622350465	49.1648066731589	93.3844829927906	0.0924246038248904	27.8067232041378	39.9054455106405	116.559815239376	55.3463620870128	35.8204554957712	46.6024212457892
HIST1H1T	25.1678233164504	33.9317103262679	58.364315945637	5.86686984869246	16.6759860966302	23.8876403285538	68.5824783623672	30.8731376207105	21.0903342522712	30.2664143255966
HIST1H2AM	28.770128628064	28.7502743755191	60.9694672943749	0.933050979714002	16.0426430546902	21.9990859025666	73.5601883419485	33.398943596095	22.644573454598	31.0671390378716
GABBR1	43.6425808397865	54.1830047011235	97.4453150788562	0.386562934928335	30.649689542057	44.0163659085797	117.628238734594	57.1373136516725	35.7055124141985	45.5500434521181
FLOT1	45.743024250229	48.9262445223756	89.5253704746389	0.0914089678237468	26.0370702940854	42.0317022467437	119.033703342483	60.646731726873	35.25604306535	45.2605895860473
HLA-B	74.9041136609699	76.976947810133	163.131859388062	0.406869706391165	39.5454479660246	59.9573917596455	195.560413797203	87.0613472242332	53.9185476030658	80.450777540419
BAT1	46.9430351923056	51.1663207944977	103.045365862751	0.961963270267151	26.9875041788356	42.267082842141	110.757382580712	52.1478983585999	35.098577091338	48.2847703968771
COL11A2	35.960909921902	43.1726600568981	88.2548602450773	2.13585855292029	23.9346086934633	36.7642451342436	94.1894638258461	37.9596199327308	29.8303937891255	42.9450560108974
TAPBP	56.8809977292625	64.7514998273695	134.603441280634	1.80347761671836	34.2171325797003	45.0687609217695	145.197955231751	68.5838609643059	48.358221691891	63.2562109519443
KCNK5	36.0963830015208	41.3976148431214	90.06703469833	8.33898890390145	21.4902205520875	31.7791742525402	84.9570003168463	32.9811720929781	31.4066344707903	36.4188167450788
PLA2G7	24.6531124717944	33.8269611613195	72.7506645715268	0.194209701893354	13.6573259257427	29.0446867039479	109.65450731455	54.0990147269397	41.9988683390102	42.5884155484911
PKHD1	25.5601417756939	31.9129116596416	69.5139623665583	14.9796402610753	17.8751199662479	22.3829346842427	61.4117074528795	21.1557892501499	23.5374466303283	29.7545443324108
ELOVL5	53.1059939756054	64.4479570732248	130.363863330545	0.0336180075696353	33.2231369209275	43.1503307385967	145.573282047761	74.3965438936209	49.3000430553654	56.1506518822283
EPHA7	25.5761148503101	26.2058087041059	41.4898643034413	0.440517846112193	15.7627249015945	32.8594238122513	80.8098137021542	27.1032607467193	24.4533925698667	28.1341119923438
OSTM1	39.9306662441149	52.1454513273342	88.7237378911746	0.508941706975226	22.4614599708913	36.6282442900987	101.517250674139	51.8041430453902	30.1602960394262	45.3838321129046
SESN1	32.5554203239864	35.1844016145393	75.249578870351	1.38306685883469	18.4820919653539	32.6644244414341	83.2528950888073	34.1618199579538	26.0100473706118	32.0321183702708
CTGF	41.553273029896	46.200589644343	56.2458247004829	0.0749334260146868	22.0450297004612	63.8515355875497	153.309134105975	86.6498784846821	34.3383444282117	61.0981706622753
MAP3K5	47.0369751707747	41.0799785070098	86.5354745301416	0.273883932054916	27.2297725134465	33.3105812726021	107.238074739195	51.2057557345191	28.8189933898356	42.5259737964353
IFNGR1	47.3917833577063	51.8550086988794	93.91876307481	0.294118112838938	20.316117470465	31.8827796371269	106.514904740583	54.8318997996771	40.1527611445144	48.2593825987487
PERP	70.5163260653214	83.8227393223948	128.651696445636	2.09452782940424	43.6908918682027	70.2260395765774	174.346496470878	62.6480351820042	42.7821803469093	78.2514950278373
PLAGL1	40.620843825517	39.936128202755	98.159679515667	1.18528722405642	20.1537563396602	44.571945108554	110.269248152847	43.8925568296465	29.4639144091911	45.270500513122
SOD2	52.8746989146201	50.9567630614005	85.0427919093043	0.274970126488674	26.1094989855127	37.0103974168298	135.256267280756	66.7301850098441	37.1287978568307	55.5398485514466
TCP1	59.8328314690434	70.2498013525983	127.987757978884	0.368200641715259	34.7681842939111	53.110095502213	143.808249775048	69.8335934864322	45.2983403371739	65.1523350556004
T	39.6329597331108	45.146780433864	93.4825909955401	2.12801854884572	24.8070405258354	37.9198972049583	96.8051570192432	39.0246388968938	29.9162753762715	44.4472009861869
SP4	41.8105409974482	43.4633142147673	110.560693358219	0.560532195194112	27.094319448895	34.6985839094585	107.865188215772	46.9478441198806	37.1765667648186	41.5461175112034
NPY	37.610225015533	42.9164182411595	83.9733547171469	1.05075740522024	23.7960357145688	34.872669712916	94.9167409722571	39.0020069592152	30.8921139070137	44.1076534026044
ADCYAP1R1	33.8713565385113	42.939857980945	95.3979349769888	2.78490346680161	24.0024216546766	36.5360305639227	86.6225257898163	30.6493377416788	28.113686392587	41.2902550869081
EGFR	54.0507003603363	62.1460276798179	84.2162533475086	0.667241222457045	32.4222944219701	50.2115424821991	133.228739437667	65.8358389978773	39.423027223165	56.2782161211528
ELN	42.8042967685355	48.640714373882	96.4990801216576	0.0925596289890926	26.5839975962916	44.3179437272654	113.213512728518	43.9869532718008	34.2163097759898	48.6728473532138
HSPB1	75.8769948666138	83.0172135973755	156.55779405772	0.218196116060975	46.2386209044384	69.6782240802804	176.446336585883	77.0257304895617	54.7526239597197	82.1685583348551
ZP3	42.978316160886	43.9918319786337	81.367815333613	4.14549937357267	24.144108783184	31.6341728190086	97.4984253557195	42.2284861978652	29.5841243134375	39.3789467555688
TAC1	22.4547547369523	26.2832146942793	54.5729324860475	4.71545198565749	15.1918565046309	21.0052348377838	53.2601947376935	21.644898304488	17.954432547606	25.7917311237983
EPO	37.5996156929059	45.1200096675203	90.9979620767937	0.574891153989322	25.8128218399355	37.6884730694387	94.7031749770321	39.6424235267956	28.6303537917538	43.2206079446167
SERPINE1	50.3605647668967	61.0049506438029	42.5107000672035	0.914703635821202	21.3977299517623	44.2930726031434	130.193770583165	89.8143283064381	29.3470861995272	61.6744804019566
PRKAR2B	27.2373494378855	31.1987270256422	84.2294550146475	0.0402032205129421	16.749018069452	28.9348286547823	88.9557294942159	28.4518322291922	33.7729780240064	31.6656467987546
CAV1	49.5033518529036	76.877601627241	93.7873281073914	0.837595690926602	27.1780222899945	53.5198740823362	145.141534820995	77.6974179057789	31.660970019026	78.6510900878189
PTPRZ1	47.454882170905	51.0537459088273	36.7272610128954	0.300473923006476	31.3072333501738	41.9141305323753	111.36899423955	42.6602851329897	17.821640399094	60.0720253106663
SND1	47.3207655873874	56.7302379004324	103.738833950197	0.335165366553688	27.0947138292533	44.9614632055431	130.342747671499	61.5671064601469	36.2795948750702	51.3268765955867
LEP	29.8813000896952	34.3699277595441	72.6398992579378	10.3720885003473	20.6207371892486	26.1045212223853	64.9515310808743	28.6060997696808	20.5633327886368	33.9596902877263
CASP2	50.5914663366393	53.2946398223495	115.598644672092	0.305482917603202	30.3750569761756	43.6398608642609	126.219573939833	54.4449481296646	41.0523533433971	51.7586528168641
NOS3	37.1372457324664	44.9108413665219	88.5265510628318	1.28180635700685	24.3035291110482	38.8444724210298	101.549722165048	41.9641993176579	28.6610712563369	43.0144498035462
INSIG1	40.9200236987318	48.9265591788548	89.4099579854194	0.0547368358813033	24.8197317160335	33.2473557788208	104.966045450908	38.076572435302	31.9796786442591	41.8353471967764
EN2	36.7830464774462	43.2759229166898	85.0278741299449	0.452192327140615	24.0181505033868	37.6439733529326	98.7996090361472	39.7794306684397	30.1199746730437	43.0185254154659
ACTB	79.5315998540429	67.8961729996639	143.569213596469	0.181505799918299	42.0845420409163	71.2946180285132	203.268948658875	86.1056260434562	57.5861350063287	74.4272119030955
EIF2AK1	48.3985221926089	58.7857273752019	111.877959707814	1.44842878407733	31.9235725147856	44.045483570022	118.522408955526	60.6645761199047	40.980071353101	52.9627120441233
TWIST1	39.9397024390478	47.8052369105843	84.8739653980596	0.166804761503275	24.4335023356017	40.7451332217904	107.755063096369	50.1665622213181	29.8241501327796	44.1820805280417
CYCS	40.7315588871602	45.3676222553552	88.5033824037123	0.103645179416198	25.3408112105768	42.8584133641843	102.770804322919	47.8213539922463	32.2365315146792	44.0554456676281
HOXA1	34.7443011128407	38.5500958713312	72.1705143385962	1.19252097332958	19.0278794050865	31.3888080808118	83.8055079928221	41.0588239546952	24.9888921932946	37.925206693632
HOXA5	34.5369788591295	40.5034803354399	73.4434439375732	4.40263370661027	20.852196281349	33.654177830966	87.1944371278477	40.1872043971531	26.1824038982206	38.6396600070296
HOXA11	27.0816975087227	30.0056003237762	66.3406767137024	11.0478832114113	18.009418707051	23.1953511787617	58.6761076676897	27.6019665884039	20.6007147431267	29.1525343166651
SFRP4	20.6000033722596	30.2724402536118	32.5211410089763	0.025448491381451	15.7697969953619	43.6100102399045	111.642513216455	43.6765310541255	35.5513569552626	39.3025167214932
GLI3	37.2520055140939	44.2669492299578	60.7165575739191	0.946091202181396	19.9422483082537	35.9291134186811	98.5195239105758	54.2496034481215	29.5634222594306	46.8214913374687
PGAM2	35.0069536776303	41.8426052727063	82.6431650776022	0.615431093401582	24.4843398192082	37.0046510317498	90.414168358038	39.4066164037846	29.9465328796323	38.0382556858572
CAMK2B	34.9991002393086	40.3422899446083	85.9526868328832	2.32134969137662	22.5595090012654	32.3941944226442	81.207340966156	32.9678065068162	25.6056717915787	37.3077776044556
IGFBP3	55.3387471579872	60.2091537957809	83.303822293401	0.0490974637426864	26.9923105008257	47.3845599899622	127.848115055394	68.3118704088945	38.2001250913491	51.9556629022219
GRB10	44.5508072063608	43.8932413053336	67.1214154604752	0.440375425539803	23.8456438067127	43.6104163823826	118.149798680094	55.7830021200899	36.3947918566584	41.3206191849634
CYP51A1	37.2555254871905	47.4600799143198	75.9746221977619	0.334315352224358	19.539638648961	38.6749152112094	91.8867591876198	37.1336135538612	26.3941461209857	40.0508275412387
CDK6	39.3376584294709	59.3876454185086	85.1164926550674	0.120585266815805	26.6709332123719	39.4800368205898	107.990813714214	64.8866799140345	26.4793630871973	48.170505862037
CALCR	28.2864894859804	30.6929945738702	63.6947768938329	6.31967133123874	17.4413705511171	22.1755669579293	61.4995018654745	23.0373430275806	20.918893483984	28.9951923159293
TFPI2	27.5242757805271	45.9110420706762	52.0019690877603	0.570053827007172	14.063025752754	23.4270333584801	67.0624920666674	33.0842807197456	19.2205597544069	24.8039523253051
DLX5	28.457968280388	42.0965083709896	63.9819997413111	2.76635845324053	22.8609876829263	32.5575209798351	88.683777074978	39.8443830423226	30.4079006671968	40.2803554598378
ACHE	29.6865580252876	36.6451356421497	80.9616192035158	0.752750553900475	20.9548645085412	31.5963620768837	79.9758056072185	33.1919704204812	27.3325343614823	34.5644751399903
AKR1B1	36.6220994754307	52.6027485981515	92.3260794598917	0.247809941541149	26.4807686517248	40.7609477740959	118.300363885228	56.3829982378453	32.6313680155744	45.3620218738554
EZH2	45.5610445477938	47.4285827236575	96.5025183197332	0.233977394642327	27.427587309859	40.0366058334546	112.390122914899	44.7070485128832	33.5385633726088	42.2274760026206
CDK5	39.6891502357047	48.9453358419576	81.6176170002482	0.758618062665092	25.09331639566	36.0891164811171	101.243954160844	48.3002491609882	28.9828984305799	40.4933524529465
MYOM2	30.1283768926323	36.0631929648877	76.2478965945332	2.4685745854804	20.7545772345396	32.1512163735612	79.3650494909628	29.2791543803791	24.8248823945528	36.6562283079946
MSRA	37.5443236045049	42.7376941390215	92.0465256430336	0.266952437791456	23.2172132729264	36.7041809992273	100.631532210144	40.3108566409464	30.0682270300105	39.9255287230238
GATA4	33.4597097758909	42.0058198535441	83.3750337553863	0.678727804331863	23.4579518405761	36.5363401321361	87.9062227657707	37.8998448091491	27.9495015915874	41.889531994175
FDFT1	55.3122432169021	61.7165402270146	124.592674190319	0.785519419142547	36.9778254390854	52.7652178128008	142.091239767453	55.8392823052158	45.8914070324177	52.3328848788961
LPL	25.2890100563182	38.3243244293209	66.9463724244232	0.129663508231117	18.5075247886149	34.4524775330945	87.8820901916616	35.4951846693023	28.6739882855696	35.5568854201168
TNFRSF10C	23.392234000797	33.0432763312449	64.0067808897348	8.2893855060765	15.7454054337273	30.1674546739823	77.3980223013928	29.9117610521908	25.8289507895119	30.1455433047849
WRN	36.0389742316781	36.945452699611	67.30855457511	0.475882126886459	22.9139251793676	37.0510198135808	111.006267018441	48.2206233887566	34.507375032708	35.1764548594932
IKBKB	43.8904003089347	45.2823694358062	99.7991817876315	0.840556639217007	26.6452468181981	42.8175441041791	124.116766385815	48.5907765231164	35.7703044396664	44.2557954090649
LYN	49.9849966810459	54.0405060283077	134.508673907199	0.0794561216073972	25.2848419603552	28.8608957990169	123.883759653285	49.6345221541538	41.9732224370268	42.2229190166051
E2F5	26.7610459744773	31.7525971255363	90.3944503835352	0.105039220125301	18.408554418574	29.133705485369	90.9861989573833	33.1335779148449	31.1419285932376	33.0831230777549
NOV	42.7503473804658	47.5852760139142	88.6476409911625	4.18379074838427	24.571887412105	35.9769553810387	97.1771473870975	46.7440079141021	37.132891333774	39.3849016508977
LY6E	56.9527048352804	62.2472935749076	98.8360646613324	0.283029191084595	32.9013293839408	42.456014968584	119.089052450453	72.7109027535137	38.4794523666284	61.1843598755995
CYC1	49.5905101747093	57.7444769625301	103.439427831998	0.267865561583389	30.4334136846359	47.734176688952	123.635298630708	58.0048033130932	36.7427557952833	52.1056656843321
TNFRSF10B	42.381052494748	45.6113285217209	70.0357697461713	0.0965349390723589	26.5014584423409	39.3122438719873	116.138898588627	60.9672849565927	36.5943406319715	43.3274563921076
PBK	33.2588188424424	31.1588073181017	49.0806545439023	0.0692158510028573	18.8245524138425	28.734349349652	85.6291367444853	37.1391432589628	25.5543552675185	26.2412024635771
DUSP4	33.4160180872619	40.9733968492104	73.2662900130731	1.45789813241586	19.6813321247235	33.9656209573081	98.5970718076735	41.0256150168076	27.5832740356954	37.4507737165502
PLAT	58.7804487370173	50.6485045319706	59.2644248927288	0.0282088202733829	29.8416367200509	43.0138824996652	141.827581990985	66.196463679521	36.613940075929	41.5390580427103
CEBPD	58.1355461845707	56.1458950064432	91.0621654644	0.444613888680148	33.2125806756996	49.7340837194586	150.730424338829	65.0862471690311	43.561394881654	56.4178336833208
SNAI2	58.5774159829298	74.9260429671672	76.3343563184674	2.48743297863693	32.0758353260303	62.1985411974667	164.199387327344	96.4277862525944	36.1785322146885	76.1942080780208
OPRK1	31.3732170672506	36.3570016126492	69.5353240232944	5.85926668409642	19.5942243200092	28.1169582285302	73.5046579871813	31.883107185999	24.0526738167628	33.7453444209951
MOS	25.4292064572811	28.7273837927049	65.0077146679412	6.90735367166541	19.8456730536567	23.6619305024888	58.9269459534672	25.2666042616581	16.6853285251103	27.268417732249
PENK	33.4503466664166	40.2621813309838	84.6840559922375	10.7080481673604	21.9423547028351	30.3754415700293	78.9881393785418	30.2027361011674	27.2534875865573	36.2705136552306
ASPH	47.377425027936	54.0509903308113	78.1317881916681	0.318585011628257	25.6265825338183	47.6241692541967	126.8065283187	61.1419540660744	31.2826342439091	48.0716775703047
GGH	35.2418734093938	40.8546637476637	52.0514560399675	0.34106275560389	19.0216432058075	31.8114016299016	89.560872593905	45.9189618474641	25.5864899368895	36.7220363326369
CYP7B1	38.1054867897346	34.414621472947	91.7851936620021	5.86220498541324	17.3582155972053	37.7746383400623	110.182305587061	39.095478979159	30.6129734791799	45.5098424783878
CRH	26.3359130504173	32.0942809230608	63.4107292057131	5.89000036817407	17.2490691587696	21.5389675404965	49.4501714308933	21.0758003082147	18.2355832112566	29.6965141462835
COPS5	31.6305533051888	39.5952619231909	71.1158880507908	0.658952568783065	20.7219603145188	31.1335560366124	80.125265630613	39.7900954141065	25.1242403526274	37.5611072437324
IL7	30.678989471391	36.5261126758846	87.9998682875224	0.268724205154136	19.0646362078278	25.0592792796669	79.5077885110716	26.207952570239	30.6894264250922	35.7226360908355
CALB1	16.8160898478632	47.9812589770307	50.3150556463359	0.151780643336957	25.5263777166374	31.1633509982638	89.1494355128232	30.397217250537	17.5866687316886	46.1960440920921
TP53INP1	37.1124670343115	49.4844465372764	112.311177759606	0.104289266762116	29.8003773401949	39.3440859152167	133.442160881576	48.6064528787457	34.4927540239946	48.7834631462152
STK3	34.6855082979669	49.6476951893323	52.7752064061654	1.51314993431981	25.1228129586707	33.0669186614546	99.5962858864914	56.7701949248838	26.3926949151933	47.8764704691974
COX6C	46.0543941453627	57.0818092372045	95.7653770925358	0.118508648199143	30.7018717460204	47.5025871072318	110.215762881446	54.037230162287	32.733230900238	50.9348146748527
ABRA	27.0129890042649	37.0060413897952	74.2047883820805	0.843338226670666	19.576222099209	30.3056150961161	72.8077632891673	22.9251759667976	23.1325199200521	36.3098080491743
ANGPT1	22.7280274261465	27.9707672887575	49.6028023827063	0.723734893651286	14.8779237358308	23.4698275751598	60.9713320442746	20.7787455593669	19.1833879988557	26.6641996189733
TRPS1	46.8716740920636	47.341582996998	85.1535359469986	0.406749496571592	28.7916000350318	48.1074591423725	127.638005961938	55.0151447815708	32.8289130351896	51.4415831809572
TNFRSF11B	27.3498245899346	31.8286305094177	56.0294611585092	0.346233962932288	19.4366686247139	28.1451677171351	78.6704349031238	31.4526034770437	25.4541454440452	29.3021985702875
ZHX1	39.4492397827576	48.5245037132127	94.8456616169521	0.426785356433135	23.3185318948327	40.066831928757	99.1616988578889	48.665828109105	33.9327233402753	46.0844544380897
FBXO32	39.5269242230631	44.1911727780976	69.7857681578745	0.307091318814918	17.8174427743625	39.0267463381669	117.391311948912	56.3711277279193	30.8269780102979	39.3374367573214
NDRG1	74.2670835077255	82.4215381354444	118.612258850049	0.458410124210792	41.1760548795853	57.4929594639041	162.538799663472	84.2211802415684	48.278644953404	77.5024048725134
PTK2	46.6152925714263	51.3918943104603	76.7122596404894	0.505305538189958	27.1419648735264	37.8010161930843	108.750835542315	66.267415561831	36.3750461319008	46.0409315913009
DMRT1	30.0165018513052	36.2960154459894	75.5143364604764	3.6662442007957	19.4999748303347	29.5564970266873	73.380011838412	26.8095677131558	25.2517218264599	34.2142433041862
MTAP	31.3962906594047	40.6134110709491	85.3751208911113	0.138170168835601	22.2041014326648	37.7794613297186	85.8682221681977	39.6261633770255	29.7713112150776	42.4809048492499
GALT	36.2488208012707	43.8044339500799	96.4730145257404	0.148761254361899	21.748694656107	33.159180416582	97.1592574187404	38.6915920557705	29.2486865539195	39.2339592236976
NTRK2	37.9635012598915	39.6336323004138	66.6316646333075	0.0667815722998965	40.7105168596303	39.3405992226266	124.133906558385	39.8571345844633	38.3352138977803	38.7171194037337
GSN	46.2248037944653	53.5807181983468	109.830780193028	0.226976505640201	34.0193871561532	55.2103928676976	130.737571075224	63.3900661503137	38.1812903239658	49.6812072824983
FPGS	45.407887968062	50.4716380267852	100.35147023217	0.169691265496359	28.870456230143	39.4752989007184	111.02654291892	53.9333943216748	31.9210520608456	48.0223303119453
DNM1	40.540761741097	42.7491335430998	76.739597981867	0.0454065540625322	27.1093776110562	39.5103095464599	101.737346314628	55.2950547940289	30.7497361741178	38.2710761891233
ABL1	43.6951402887527	49.7832305073505	87.3261380256284	0.411190747741987	26.5358505833202	43.9119177838146	118.734502462483	58.9023164309578	31.8877429278255	47.2668174300877
GFI1B	37.3489562172238	46.1606646050641	92.5844617376384	1.35411233085104	24.6988595120573	35.9315732452497	95.6615771829959	35.5444123996828	31.2540166754988	41.1328557137316
DBH	34.9911581299471	43.7492966346188	84.914929217844	0.780790964887469	23.4921466944262	33.838267001676	85.4064531092272	34.2872599298122	26.7505968094157	39.2566597839091
GRIN1	29.078673901172	36.028211357315	65.6808100435176	0.677317765514301	20.9129949092463	30.9721853231681	77.311738895408	35.6109785251462	19.8193579556436	35.9589122019972
IFNB1	21.5400023284508	25.1611568627699	51.3721547557465	3.35451968030866	14.1786007038778	16.8972699370299	46.2403385793233	15.1468019145911	17.8978883381982	20.0418241992131
CDKN2A	37.7231802610168	41.5238840700088	82.0097536170022	0.16233415638947	23.9430341867172	35.2478371427118	98.6430280064566	40.9518047344994	41.6321401476639	48.605672266738
CDKN2B	37.606894349299	48.7936453343973	97.9465078077813	0.0502786573116879	25.1972022742662	48.3368527255886	110.686375431679	42.720740451933	34.0332424973215	52.7660366138497
B4GALT1	25.4686613526001	35.0556482408238	59.9835717504134	0.617358756544857	16.47720900565	24.2377976317273	58.8350486376415	24.9495568653758	23.5658617622098	31.1586044994758
CNTFR	35.3892427835256	41.2434444441896	87.2975493272317	0.451416330559919	22.9111401161906	37.6815461247633	93.2633018175166	36.3495043400854	25.980781390871	39.9710974841185
YBX1	18.5800785740591	25.6498645524182	46.2244344985703	0.437193009789536	13.9568258312647	20.8325113635	60.4908668176737	23.6834939992143	16.007683512849	29.1046923772086
ALDH1A1	36.8289182428995	33.1723513880627	87.8277707366886	0.181186771628534	27.1563480056968	43.7269528066341	130.39411600005	29.0082038598538	28.1780363972829	27.3475339254476
NFIL3	31.6081699403542	37.2504824260456	46.0923357193903	0.0582567000547329	18.3487372350262	32.4407007416554	88.629586482471	43.5143419997531	24.2450330058441	37.109178750164
ROR2	33.8922085443379	41.8334379097474	72.5275099686295	0.225314031049279	26.1515120423318	35.372877271278	101.901948708404	51.8802352276626	30.1633692444455	36.0417767979987
FANCC	36.005777563609	38.1736836615129	66.897762144146	0.291237501914668	21.7560930742593	30.4701480312621	82.8190798785774	40.7376348995606	31.7133913983009	35.0682557380951
ABCA1	40.0708358130936	46.2107027123748	71.0961859719466	0.135439499413163	21.4239055091187	39.2558601695616	113.960554316094	62.4404206285953	33.4771466233688	45.8794839331866
KLF4	50.7903210483535	47.0235639906542	91.2069721149907	0.0972289351126356	31.3474580323533	51.6730557836992	106.100094982916	38.3501609681196	28.018907013701	48.4484901750141
AMBP	31.6942183397916	40.4063306109405	82.560129208747	4.97555004824961	21.6395726655692	32.2419458519334	77.0669926147063	26.9383104323868	27.9835339050723	37.9642433633004
TNC	46.0733767101715	60.9918389436562	68.7066300905485	0.107366417022318	36.0761157757647	43.4860696628878	132.392609336301	100.042795623247	26.9367618874863	69.8493446169199
NR5A1	33.6521666400202	39.44990247068	78.9814658448937	0.501800433388906	28.7507748851513	33.5425180980445	81.0125457781744	36.8575854617107	25.3633189567561	36.268617575264
HSPA5	62.0719748944001	72.3122173225614	123.859780658439	0.33577666182314	38.1558715569903	53.2966127020797	150.309938553401	79.1347038972134	44.456858082292	62.0100066470875
PTGES	42.6148961492599	57.7386709575679	113.952880974556	0.66091934049331	27.5170290905289	40.4217939715356	103.232158493941	47.992240282886	34.0761211247712	48.1671801870924
TTF1	27.1839700861603	28.2097515205339	55.1910658278845	0.287206502194568	16.3818765056157	23.6232353816887	66.324574405117	32.5570598425371	20.70825751032	26.3919144921775
LHX3	36.9788104158566	44.9983404085748	89.8329972544709	0.160801986588968	25.0914128139389	36.9912985465728	97.6550465544487	40.2024740766262	28.6425805598134	42.8873241817398
EDF1	51.0866858932058	59.0665040918585	114.940069092848	0.0343567955320234	29.8227070102332	49.2493958419116	125.480348385866	60.1751239307732	38.1866934009423	52.3677711088088
ABCA2	41.1887362778886	46.5478758432665	93.5510527315672	0.0213282151489055	25.9863625690681	35.1046142030445	101.15451229988	42.8194447437805	32.9481163266914	39.2379353095208
PFKFB3	47.3689029072997	50.952380356599	92.9172578154353	0.0353228358352191	29.623659825286	38.4663944851143	125.781237125383	56.1233148934251	36.2936333441521	50.3487637538637
GATA3	34.6674444975357	40.6091371343739	94.1536821922663	1.35826348479624	21.1410570949935	32.883586527887	91.1018171221675	36.7405783025967	29.1315732712747	37.3694310681806
VIM	46.1142884948711	62.9070748265358	127.999622402934	0.0449615287061623	24.7503212727394	59.1875451800219	164.069434056551	77.439638045082	44.4091828569133	58.493955312469
PTF1A	38.6134309618784	45.7274669334872	91.1030600100322	0.965087118224132	26.0885613730525	38.2564257097281	102.210037274185	42.6355404656078	29.2966177062572	42.8635622332889
CREM	25.3442123662871	27.1262295878429	48.4062628196928	0.748566730467447	14.7655337368982	24.9732115532255	73.2635927748987	31.0478972022666	20.6245468124822	27.4496151933473
RET	31.4791726244067	40.4137758029214	80.9016204239222	2.71343381228067	21.381443741365	30.014830398036	79.6915934547005	32.1645279472895	26.5711140494517	36.7093030931721
ALOX5	35.3867428738988	41.9752091745965	119.204019312999	0.0506031142200144	19.5326163760299	34.189674747689	125.770427392578	51.905394891368	39.5325503468238	37.7564557739117
NCOA4	50.3367341182692	53.8959644798298	125.260494697572	0.189947125500251	26.9619081707592	45.6819918263627	123.397780359953	53.9395731822685	35.0074696296317	52.1117495118162
DKK1	42.0933243982138	50.3614274024454	50.2782357815225	0.156666944573456	25.638177703134	27.3742621286771	103.530160609805	52.8549926719694	22.1489857360707	26.122496502628
TFAM	37.5832692050966	41.4253524398518	84.5683842649831	0.303899763985645	24.2683240573408	36.9258596673219	104.5202993817	51.2199979950518	31.5542308281944	41.4990889141968
SIRT1	30.0544491640784	37.7756620152803	78.4800547356369	0.136892921634867	22.3726714984567	32.8610811383908	90.8947245350141	39.5564497348177	27.9558659113539	34.8754368484037
PLAU	45.2750861341548	62.7969482739127	63.4262074796879	1.60275496184225	24.7567009742632	45.8109828701664	135.732313688813	71.8421076122223	35.5953076776647	62.2129218750296
SNCG	38.6292780355083	43.9854534106476	91.8319756653521	0.238444574176537	25.8676785674945	39.0069055698453	90.35703402604	33.6925275783777	29.599848834126	38.2446667775896
PAPSS2	38.6547274630844	39.5952755066615	92.6036325151084	0.163354052715072	17.9892989528396	34.0555573104215	116.831805504451	42.4703442920498	39.7336285744103	36.8037348635703
PTEN	47.9562979313742	61.6993914176278	137.824461854203	0.188394437566806	31.4021395602473	47.9580619332913	136.769449148064	55.7418178033092	41.1943059796126	63.4105912166518
FAS	40.7528568508285	42.0323913000071	96.8976859985097	1.22572740526392	16.9388798219666	35.3775877696822	107.513361637672	43.2996391551721	37.4667140331906	42.6689506698401
HHEX	27.7358717428	34.9853877522769	87.4356992338497	0.14447288285347	18.1852388441929	28.6806178052514	76.0343519655574	30.1449829763825	22.5943034485643	31.9071237011201
SCD	48.0639728325604	65.0220241493649	100.66315325752	3.02323932202733	26.343438578626	54.4462241735985	126.00478267909	52.9968805258251	30.3388774216785	62.9649512893426
PAX2	37.0053021140742	44.437600023913	91.5781337994376	0.799285063156203	23.9384356872102	35.6099064605681	91.7664736988296	33.9589139365537	28.7814421426194	41.471015700172
NFKB2	41.5941893463729	50.6743869298098	110.008649799962	0.159101547835669	26.3168057204192	35.5168492901642	110.090125707317	50.4843814040868	36.8344702549035	46.1100119697344
MXI1	40.7732557074377	46.6164993644678	89.0955888948689	0.624039130334551	27.6177064611185	39.0229945062258	103.194502325189	44.5383840525162	29.8723281647772	44.1453375777927
PDCD4	38.9571000891631	40.2650566121922	119.784129974047	1.20097378352694	27.403362066629	46.4510448479691	100.747248141248	36.1246060456624	28.2679437612902	43.8744315787958
CASP7	40.0309773596042	44.9351439316405	90.2333596044453	0.299650209914908	22.9086180122828	35.1804636120018	107.230762968516	46.3010624855102	31.8178978299406	48.2603240563372
ADRB1	37.2006583242672	45.3163293111165	92.0785766796706	0.577819743305199	25.5976802695287	37.8078827818567	97.3674062134826	42.1361087480561	27.8899631980491	42.8129170948005
SLC18A2	27.7415030978504	37.2645242875646	68.4186443712889	0.0590003252130955	18.2835243677208	32.4140140403396	80.0574532224879	30.2455464609227	23.1268284933206	31.4071285201027
EMX2	29.1538163813819	34.066449722293	68.1924611472611	0.116613656354133	19.7492106633829	28.8243472635798	70.9865905788117	31.5373989360292	20.4371697960435	31.8520544137527
UTF1	41.8069958404154	50.2262084061408	97.5220616626262	0.34802061911158	26.9136559481854	43.1635334316443	114.125606291511	47.4239873488396	30.9042046793465	48.4298162341207
CYP2E1	41.6623277984914	37.3154967226972	119.700673979609	0.586773944740811	21.3076863384765	35.6852407208678	85.2842676123131	24.0876469727036	26.9468878746469	34.7254002625498
ITGB1	51.0670866694233	59.7849032497482	83.8172700679845	0.0624494542900529	28.0845288125219	47.735319744758	140.492809364138	78.2113102812241	34.5338573706279	57.9588124936047
NRP1	43.946058901237	41.2224686022053	80.0136157372499	0.295489392193658	25.7994242795558	47.3499411069638	124.080855905661	64.6730771142366	31.1807241066038	44.5713757673442
CXCL12	25.7447719632251	38.6887343269694	111.122389092843	1.00860970091186	18.949161073952	41.3811859950172	111.59518986681	39.5554587976237	33.1444106012264	38.6773200857366
EGR2	36.3303260066685	45.4245170719882	89.4357247190464	0.097955542230375	23.303165978767	43.3045112980021	115.230526063264	45.8325268010957	30.3270086094366	40.7425174981293
NEUROG3	34.1454527793312	42.7155691070072	83.6116469943064	2.38857850113099	23.450717929487	32.4915662652519	85.2230156710213	34.6704099764275	26.8125698319299	38.5976677197136
PSAP	54.4391592897631	66.4463094784654	132.900510186743	0.189224411915949	39.2121843428488	52.6077026095885	153.546852443601	74.1178234353721	50.1442348829605	63.8485168861985
NDST2	40.1013692890036	49.3407428976697	112.829599875006	1.08343083593387	27.0408697592719	41.2987229442497	111.391065310009	49.5808409090934	31.5327648032359	45.7766868584573
PPP1R3C	45.0074471041674	44.3212498144374	113.598052873668	4.44208910072665	21.8506134657523	40.5407614850191	83.4379948726588	31.6039486369197	19.1711899262337	34.9169409564549
RBP4	29.1054565451724	35.841443610786	64.7214696996693	0.670590847195082	19.8635891972707	33.0702369484678	89.1311241291893	33.9734207422812	24.1873531875655	32.8211933188319
GOT1	53.3614144869735	52.8320933807376	110.666612735176	1.85106292095052	26.6872415874627	48.8389309003478	127.205272680569	49.3610296466973	34.6026756145929	50.7172818561918
CYP17A1	31.9673074983025	39.8754720662031	79.2293269092266	3.31564420334728	21.7586499817952	29.860853776732	78.7255121215228	29.9245260540101	25.0048472240386	35.3939354553326
GPAM	32.5715393706802	37.3221954632272	77.9535250730188	4.52338615605385	21.7448421319692	31.3495390944698	83.4269275674566	39.3539945718703	25.4504015100051	36.5437798448676
PRDX3	38.456119092263	43.0578582386285	83.5420588956308	0.121336036775194	24.0098332291159	32.3292244086962	87.9107624875126	46.28047729698	26.7077067193818	36.5285223991972
TALDO1	54.4423617613674	63.1132793967396	123.186974861932	0.699141861420109	36.8846093469545	53.821179975464	125.889730720167	56.2221607785016	34.7287663126195	52.004998214305
ILK	42.7931990720733	55.7442447150297	104.303158308382	0.867919533276529	25.5703138935002	41.0290668400417	111.94902660499	61.7156539766934	33.4661610391589	49.781958531577
WEE1	48.176548824468	46.0817691135438	101.354494834836	1.1177860371558	26.1324122805525	41.9246681258404	111.295990996752	46.6011384763105	34.3365115464383	43.7979288644971
ARNTL	36.1370531857777	38.3392776833891	71.6448434919416	0.483736099853575	18.8605203233458	29.0619860456313	94.1313289623142	44.2900371030707	25.3897497965478	41.3665963794264
MYOD1	32.4326128663387	38.9973716809223	76.0907096824673	0.706702875178089	22.0039295939773	32.8159562410528	85.3048750959005	34.8456057550324	23.8417714321223	36.8248583647165
LDHA	75.8468523347882	87.4295922169956	161.379921469644	0.212374607820087	44.2329114863037	65.8156642753665	189.656119578707	90.1757678978712	53.0517920443749	85.2620798846382
SLC6A5	29.8208409277687	37.0887164380421	78.0885445253928	12.3036456848156	21.4092194829469	25.2459684505688	61.0737241775825	22.5591439460784	22.9039121147337	32.3123816665078
HIPK3	42.0186892748766	55.4348301403096	104.930430304327	1.6593909616398	29.02976165143	40.9573011037901	115.405121909151	52.477743158794	31.6572281082214	49.6764191790079
CAT	44.9066567082894	47.1120724906352	110.383073115426	0.447505742817294	26.1028313111565	45.2365581870433	122.513800433644	60.9399461002109	35.4955725971857	51.4864190249266
CD44	60.8859206710501	75.1118230581601	124.075600612283	0.676964462211246	41.5927771822543	56.370348661546	156.396780148194	79.6967395691816	38.8608225073015	72.2493987198859
MAPK8IP1	36.2666946683898	42.7140941298194	79.7886118200715	0.670502280314815	24.0002343561491	38.7986257955735	99.218726629117	44.2004678105737	28.384943933092	42.0360960220823
DDB2	44.9639808318031	49.4048348165155	97.1394410782404	0.51468884644778	27.4928384340495	41.4781021011767	114.301986234337	49.7550831377686	34.6567029677629	45.8990752300827
FADS2	38.6452021275781	40.1224639055626	81.1784556277482	0.326423407788084	33.6738646595584	38.4507686731288	131.632114990889	60.1636333274721	52.1349236681106	39.0376415068676
SCGB2A1	26.7813935222427	36.4912908044688	76.8898595518907	17.9880506830107	21.011232440566	27.8798492583743	66.8432673569958	23.3200037218466	24.322229589927	34.5135469523193
COX8A	57.89015007789	66.8553438388185	124.684271568338	1.48010373422132	35.93006408739	59.5295313350749	146.376314201841	59.9757105139307	37.5957278745257	56.764821924221
TM7SF2	39.4172941369117	47.5330573843086	97.3239746183158	0.431958878731542	26.414447441825	47.7407807440506	106.903896256104	38.8545278825386	27.0963785687256	40.7760043909673
POLA2	41.3819164675126	40.4891664237457	81.1884440648252	0.41909101525354	25.4935877860446	34.2950013545339	101.486268755879	44.6541413924733	30.533452766026	36.817593666138
AIP	34.4493955838335	42.8218720424312	94.7814516225551	0.0961238127816128	21.9959844901183	34.2020892579857	94.2221239999156	40.4363155503491	28.659058009758	38.0631248776554
GSTP1	73.4313374364101	83.1106027363909	137.960365872678	1.81183941477229	45.3027195005345	68.5704266337064	178.93041926629	78.1752025167038	48.8321420023631	71.0980088107503
TCIRG1	47.8474421842501	56.4711847996109	128.139745782476	0.101410410641486	29.9810087445785	41.5124000206484	128.065447800102	56.4219419882734	40.2121997293124	52.2942506725753
LRP5	39.522352466059	45.5640669945214	81.0810628980893	1.5797069711748	28.878127153493	43.0115160378509	108.143659257822	51.573530047959	29.3521369069048	45.3462881595395
CCND1	42.1690903626061	54.7637252384664	88.9979810126876	0.904611845932035	26.5847728401706	44.6339892374928	110.045918483203	54.1515412299976	30.4761826366542	46.1208416424051
INPPL1	39.0693911150903	49.8064903089138	96.8225706968006	0.165194873762406	26.7642856953584	40.5133746583998	110.55109134204	48.2675543726784	30.749658880392	45.47208786969
ACAT1	30.2793371584575	37.4305786248229	74.527456403796	1.01597362737201	19.9158715678557	34.5232104706291	84.8706296086752	33.2909494747892	21.0325686027682	36.2528678576841
FDX1	34.3615571548165	40.8305583089885	78.8123315608178	0.692907225417697	22.6584736432352	32.7816057182807	85.8602008594362	36.942088676285	24.867030171283	35.244121489782
NCAM1	28.7182543267873	40.2205405424048	81.9231737748139	1.15289817280703	20.636478330532	35.0639590890221	88.1402578574178	33.9017470241079	24.0590392976411	39.8699886204826
ZBTB16	35.3879250677552	42.2929162559682	98.3339758270913	9.46644779960453	24.6959866375253	34.5060237013265	93.112764478713	37.6240961433525	27.4377350903968	38.8839117284084
HMBS	41.156997070314	52.7770311798378	103.810096633249	1.24034334820948	28.4560236662631	42.0452295387214	109.177179124889	47.7279594272607	27.7536033366428	47.3615673389103
NRGN	38.9585891210134	46.7770976494975	90.0466225729366	0.228716187681369	25.3193532986554	38.5099431640858	97.0923976292146	40.8236821644501	29.5579806702344	41.1391711656998
FLI1	31.2183395805689	41.8884512122192	121.857591772783	0.0534908812246862	19.3458758654161	32.2172248349106	102.902263207592	35.5973950062115	29.0724972996082	36.4870423465154
BARX2	43.8203000964517	52.7025385564249	114.518578214487	1.64409840440031	26.9263732498404	51.8532858771305	98.946816206819	42.3946737781887	24.0050064611933	47.0364294342378
ST14	53.0164661537479	55.2333924914531	102.282547068478	0.795005449455052	32.2491360043925	49.7543297859062	126.026761155373	50.0231437327907	32.757510980878	53.4828416131747
HRAS	43.1103517928128	53.2791931293396	90.2436866949244	0.68861768191883	27.7066975904623	42.3979804197083	110.186103213719	52.2917330552306	30.1831335435306	48.7441198063663
IRF7	44.4888989845052	52.6868166484537	110.653125196388	0.64601576463832	28.0615179728474	36.3727756533657	103.177918611394	45.0329616474145	30.4237664868921	49.3407517621092
LRDD	42.6141191324898	48.0932378860797	97.9803879080701	1.12622036428833	26.2456590401709	38.5479824753696	105.643567279895	43.5241205606411	32.1993484964794	43.5923798622178
CTSD	63.2551036805936	70.966627017937	139.405068293766	1.41873774421387	35.110888282612	54.7290153379956	150.245094335588	72.0972946938062	45.3637912658219	64.447019756013
IGF2	37.6791026727323	47.2391317971868	77.2939098521443	0.00909495402677987	24.4066629285357	53.1873911387063	109.789431281002	48.8528107843708	29.4017416967373	44.7567227373315
TH	38.3948573545841	46.1774795920818	90.7062064934337	1.03015596778556	24.7939001767817	36.7977495004245	95.2887920870552	38.1927688188311	28.6780228385677	43.015341287596
CDKN1C	36.8763832576601	43.9126496492136	83.069588312496	0.176818691306651	23.2427605644508	36.5416157325705	93.3607531640607	39.8924902002081	26.2383846281361	39.3105991310623
APBB1	34.5624640049552	42.6811424399938	91.9700752871388	0.329931855549648	23.3561806538703	35.0932452493321	89.549536052697	36.3216075774964	27.540757801497	39.1888223962091
RRAS2	47.5329256301247	57.2750894264766	109.850649204305	0.464291851722837	31.3412173532288	45.9590491286212	123.039921368192	51.4589870915875	33.8924086115562	51.8701610702325
CALCA	39.5768741957629	45.3986528063285	106.156780269415	20.1593456330348	25.9749210543199	30.724195020639	79.2352679546528	27.3746194889228	29.7850548005076	42.1404384732968
KCNJ11	28.6830872590995	35.4304717339256	73.5487753091412	0.439063106141066	20.2369881969612	28.6164791740989	77.554211907383	27.5937032626748	24.3976498770767	33.3964498880148
BDNF	24.9944986903677	32.1986168133419	57.2069627478455	0.986526134272961	21.9335025551066	28.4680425849225	66.785780184887	28.2602382586538	21.2640667033338	29.8375949288526
WT1	36.1920731862245	42.0195144335754	83.7513404565086	1.12241516042861	22.6666527698539	33.4072658025908	85.8545589724776	33.5505810786158	26.4941350312958	38.3547093842143
TRAF6	42.9320322091854	48.6414692409024	100.958053561033	0.554511876855123	28.0440761948423	42.6449600754753	112.731793108758	48.166573285423	34.5241486570267	43.1097662278947
CUGBP1	46.7073303466179	54.6386539903114	104.621415520808	0.758441247612782	30.0446655268124	40.5952287730621	115.153486008327	58.2616856308446	34.497084390053	49.0737321922688
SSRP1	45.9576557349875	52.3444158797428	92.8059955342156	0.370467861311974	29.1439621387222	41.1071422788341	118.810772980187	57.4744006141079	33.2522421602501	46.3310430557475
PRG2	35.2460254683941	42.4890619200988	85.133213248769	0.825924739683277	23.8319012185131	35.0318315495979	89.0306800959557	38.117697053829	26.7772791767814	39.351856899358
RCOR2	35.4985281686447	42.8411457255825	79.4678469085344	0.665780073901801	24.9997909211015	37.513044623794	94.4916748167521	38.3802320947069	27.7327380229337	39.8840925907441
SF1	50.9309920029388	58.1221962251031	120.810450300462	0.0866639703006273	32.6661826805687	48.709194150943	134.819393008474	59.894466179784	37.9878749302452	54.4764538025641
SYVN1	49.3633698764711	60.7988327296154	137.363569091016	0.272628367308283	32.1527940823988	42.1143525514344	129.727996901927	58.0553179154306	35.6185324924903	50.4221982785782
RELA	45.9428115086183	57.2181579713669	106.545943008251	0.125797857146004	30.0787675888925	44.3994588243517	122.913848648979	58.7209525550761	36.7807670680662	51.3526610302226
FOSL1	43.0430025822824	56.4854474250343	83.8730385148296	2.02540592589522	26.2072468065329	41.9336211671968	104.262452666487	48.887619506545	24.6502528293183	47.090681121611
CPT1A	42.9895411132014	53.9912188549268	93.1159526312043	0.843402713101033	31.7960787936652	42.2678148093048	109.553466993091	51.9084685933805	29.3185137451203	45.2687175646203
FGF19	33.1751391008498	42.7192131162735	78.4040005193441	0.119998182455048	22.6996627523624	34.4189222710441	89.9721592981161	41.5774037750425	27.5943756983266	37.9659068256681
FGF4	38.1533473222553	46.9988179292397	94.2947907896248	0.985894824795114	25.5734754119296	38.4961878189086	96.2782778062939	39.8017488794014	28.8431052616241	42.8704830832518
FGF3	34.0643589231796	41.3431312095384	84.0951986903564	0.871471582721487	22.1050492917191	33.079189241621	81.4387849873765	35.3267410369676	25.3690157486667	37.4425103581369
PHOX2A	35.3817498670187	42.1645414190292	83.782375777003	0.165518347015815	23.4279668778717	34.1532569982384	90.2708088173505	38.0983247324413	26.1587290192486	37.9695354050176
UCP2	37.1105465370173	48.9383492940194	155.768245944425	0.106165115426833	29.1520674329116	37.5743194489244	142.310001137165	43.8817929914935	46.9905103149552	46.1723288384353
PAK1	39.9009155293441	51.9100210776982	84.2508961668627	0.33419706398633	32.0252946450024	44.6755901249588	120.888970172778	50.0624673666275	31.0573014395696	50.4628204742651
PDGFD	26.5184905329111	31.2698286143528	75.4824058203908	0.0443576768681145	17.8057729601581	27.2377844884045	77.0683607313323	27.4808042848413	20.2522234056959	29.348673392713
BACE1	39.417467811956	46.4362055746071	78.4506942488336	0.0493337036926021	23.1213871635847	44.1452558203622	114.490898660457	49.6846968315718	25.3985329435762	49.1508477362826
H2AFX	47.5568513729872	55.7441712999469	109.892072797017	0.264206350192624	32.7314384343152	42.0922229682052	110.786189230494	50.6688075618602	30.2455334989454	46.4452359263829
THY1	35.0107407278179	42.8162241787398	74.6193543238343	0.078459728798293	20.0124636536555	39.573974751663	131.194013434662	63.522152579098	32.8417144709169	50.3653923130695
HSPA8	68.3696973572347	85.4185728803896	170.636186063185	0.577781980173707	44.9461315341432	68.5749550816433	181.326764524739	81.8866071984311	50.6183704626309	80.5387246715067
SCN3B	28.9370675170815	39.184595880217	77.7440740696382	1.37705021669885	20.9247875304293	30.2565108662158	78.5367241196217	32.7810099087272	20.2515304531771	36.9619190699362
ZNF202	31.0424402028513	38.4475580245646	76.6073049512709	1.08203278644282	22.4499275534275	31.8861793753714	80.9999430751693	33.8553076709475	23.1316735289229	36.0794414989359
ETS1	37.1839571346215	51.8157140103935	127.17839096789	0.0428306345286042	18.1622802294665	30.535823353327	125.78396494696	63.2902293688864	33.1233130884752	46.1234192882154
B3GAT1	32.938515744315	40.6052927504619	84.5746805310554	2.39531404630481	22.6080809663118	31.70491319519	84.0826047972622	34.0911270602099	26.0092574124867	37.6297533639429
CCND2	30.8886908746561	38.394644938162	95.42434448437	0.0282126284746655	37.2376640028498	46.7078654360967	135.27616906945	69.6974318517163	34.9089685553276	56.2520406814799
PTPN6	42.6621218841772	50.5100873152181	145.977127840255	0.108790417413089	29.0521529917829	35.7906803256067	120.286078655817	51.2974750556545	38.3704996362244	45.3783798463506
CDKN1B	40.823690001782	39.0561180402106	108.432889900398	0.129271406658231	28.20983992533	34.6935627589617	115.622625492893	42.8392961462982	36.3073075681578	39.1834178233082
PTPRO	23.644782289232	28.6644343265668	61.8593072125603	3.11472675353415	14.8639126847837	20.9042920258051	60.1416519978978	21.2860670257201	20.8089907550454	25.7718436549387
AQP5	39.1297531802817	43.7267356670002	84.829720540108	5.70500023430066	25.0016286715375	37.9339780175547	101.448983938129	42.3053542266611	26.5443872984549	38.5849100360389
SMARCD1	44.6928811432524	55.3236440172098	102.149345807866	0.495305056456464	28.6656322354349	43.6040866724362	119.960536855564	59.0890450289425	34.7929989081881	50.1689088532108
KRT18	47.7055152384884	48.499333726973	73.1287778343664	1.6314747483879	25.6568502581616	43.0386561648557	120.176571231092	54.8151547762182	36.2437418319573	35.0300242303233
IGFBP6	44.0845955940733	54.533705509283	99.0080059887206	0.905048983963462	28.1829164598805	48.2388373172977	100.757408493878	52.0811080834842	24.1026670514013	55.6714903884593
SP1	50.7131658662265	53.6823522775971	116.600140884694	0.766819434636777	29.8436749748146	45.6920132442709	126.394325350027	52.0780195395848	40.821429395376	48.4336077344174
TARBP2	39.6365679822334	45.7419844001496	86.9440579671035	1.33860462908137	26.3361187097576	38.5764754844633	99.7730809089797	44.7731677212697	29.6657282064425	43.0169406060663
HOXC8	32.4517205394444	39.6350887730913	71.028541130485	0.595009552111932	20.8723448577417	35.7313321276793	87.5606015172102	40.800924667194	27.104094005564	38.2635540079278
CDK2	47.4185581395437	50.5073858676046	88.1936032186232	0.0763890309825478	25.0900685793076	36.1800718048675	114.477993212756	54.5410016640125	37.1390435573532	42.8936349548417
ERBB3	46.9793916791056	48.0493354498866	85.7275113756502	1.16590347906355	28.6966992351173	50.4293762052753	119.222145988021	42.3873417485177	26.8848548252654	40.5763908399411
NAB2	39.315179198001	47.9374323289356	87.2447020379125	0.164757648784892	26.5801711190543	40.4541443834875	108.673310633233	47.5804250879671	32.0416563784781	43.7296928917064
CAND1	47.5009991358837	50.8239815216703	94.1744708502984	0.0423273675208096	27.4022355560639	41.3062552962657	117.586974124354	58.2197920627439	38.5198960791597	51.5062778143076
MDM2	47.708357722931	47.888341026844	96.631850186898	0.0551705495111006	25.0485074087756	42.2781555723877	127.435112096359	50.52550468669	42.1720845156517	49.6696643479547
CCT2	41.5063119382968	50.4481074219324	83.3733793356217	0.547803596161299	25.4107002078294	39.4462829361627	114.553441244535	59.1645385699466	34.5179967535596	44.7017068814881
MYF6	33.1044119762316	36.7048852803665	78.3621571555778	2.24993209012988	23.2777631035458	32.3938118932046	75.0388801442236	31.0447377601264	24.6330983934848	40.5546433318024
APAF1	33.3226370729914	36.1812149059309	76.0247683684666	0.423254896133263	17.5578477046829	32.3600081786317	93.3704593844645	37.4610557759834	27.8844639345101	35.2234211756768
NR1H4	19.3866119861289	24.7683047596557	50.6143825352463	9.16564267065398	13.2702054975633	19.3025499043333	43.6297729303778	14.8694274976001	15.5192370917995	21.0946048610367
ATP2A2	61.4684912154304	66.9306221098829	109.252163947752	0.3901370268819	34.7940932483718	55.409647199874	149.582473717062	68.7588766818622	38.6231585279918	60.476782568902
CABP1	31.3972993205209	38.5700862302409	75.4730441696315	0.469853859206804	21.6211363500787	32.770119067551	77.8845251153796	33.4774629353291	24.2810407004469	36.1978228508652
M6PR	53.6726559798824	61.0862418442589	123.817601476372	0.0356854273183211	32.6082811075516	46.6328008548282	143.797519932211	71.9123088552552	44.732772276824	58.4837369408379
GRIN2B	28.7317185699302	35.0801765774627	74.1262057868888	2.2298299366933	18.5097418504184	28.6664638034798	67.8087748064955	26.0011783623124	22.9445771560584	32.1595740421968
SOX5	29.0401769981028	34.7717723365712	77.3327456582867	0.287403525844302	22.0901558584183	36.1227951554854	91.3562744909241	29.574608958336	25.7966184229534	31.3928479201038
KRAS	39.3145597051549	43.3341406359932	82.6377494297923	0.398400994909939	26.0149035386532	36.2831220061473	96.8136486151788	43.3118489454106	30.2243825439008	36.6664625285468
VDR	41.6977338065995	52.8759760750614	78.2928092712275	1.17590636719225	19.8930698560121	38.6694424579323	106.424401499253	56.5328153819737	28.5736939561484	47.9524172263224
RARG	47.3425602593368	51.2817063789467	97.6566344424604	1.96101251023077	29.4186643876239	48.2039021026554	110.904502075079	46.8760515779372	31.5621586408449	49.1077498199263
ITGA5	47.066696500245	58.5489226997503	70.6091220683527	1.04389693651894	21.359850837347	41.9059640446898	134.292295161109	88.0624377131356	33.0874505874645	50.3717147739295
DDIT3	35.622748803266	38.495064626024	63.9620109351319	0.0582139266861465	22.9594550429406	32.5223228175907	98.1362330698308	39.4737524201168	25.3425738821873	36.821405694489
CDK4	51.2368960065595	57.3642695558051	101.546367839495	0.299476112381085	33.0092104088813	49.2208960130726	144.859093809125	68.6092369986227	44.6331684423165	54.0931503600703
KITLG	34.5529403838469	31.5112365042558	54.5440327811101	0.115827519501997	19.2087512227318	32.0213574113476	97.7366627500668	37.6417339059945	28.6942294961016	31.5642596072691
NR2C1	31.9590420211827	35.0389586103871	66.4509249353844	0.361634191738256	18.1496385442745	32.4890154347393	91.6746332536597	43.7990156145467	23.3304649513228	34.1871020114332
CRY1	31.8261405416751	35.9833204409061	55.6887289223191	0.25588965617783	18.6327458984007	32.4658901713209	88.5283649395818	43.7006456766542	23.8979130981157	33.4736592703964
CMKLR1	29.0334969840889	38.2439793855638	98.094501359344	1.31116895491011	18.1623865926831	28.535157453165	88.5586322753612	32.9921726613572	29.6230020384575	36.9219070732874
HRK	49.9911325094565	56.0572612086288	117.98530149585	0.696858776054963	31.1318816392791	50.2835662692711	129.702543406184	48.5087015437452	36.0254443850808	51.992638446663
NOS1	36.0446085859701	37.7118757743195	67.318691183326	8.86662048256706	28.9253014992977	29.3258664824505	77.546514818307	41.6044180690348	20.2258297889016	28.9300304526639
DIABLO	42.2679239006746	46.5081172880845	80.1618652903	0.1211878554258	25.2942889360834	40.6622068086444	109.852784924334	58.3867986376574	30.2484583534376	43.4708304469869
SCARB1	37.9112919497198	47.5873147925161	98.8113394950302	1.44160672708108	22.8898428501074	33.5933311073687	95.4225326542926	46.1535899546163	27.8888015188578	38.2952198321539
BRCA2	29.3685491477233	28.0639465437771	57.2780638291015	0.406816709501799	15.2578783114591	23.8169085188464	75.733854496825	31.6545827081144	23.9615051516725	28.7527416874841
CCNA1	27.3287640443098	37.0104390722565	66.2320006201917	24.3866045891966	17.6183462152195	23.7854582056313	62.1123727962689	35.6357641801893	16.9983267753245	26.1164559059804
RB1	50.6270432645392	54.9780852539254	114.241462063948	1.20380153065321	29.1831620849142	34.943409946318	112.901156561417	53.2976566493593	36.6381982773712	47.0816305487878
KLF5	62.8444296320366	69.9162438528964	119.598577757082	0.340955219502888	38.6800859875021	60.9800821431663	156.670346681122	55.7489661795649	37.1322083523755	61.1883397542657
GAS6	39.6917873158271	51.9970401471193	85.099484291318	0.188192001526462	24.4473945897692	42.0233041124675	112.794247264777	53.9079277929551	26.5417591769594	48.0230101024136
LATS2	40.6017932690414	47.6347430780117	87.3385335998041	0.251926058373241	23.745730041967	41.7495878373576	107.214596242409	50.1097965271333	29.7556705463484	44.9741650874317
CDX2	40.6302111819948	48.7645675183262	93.8713880675001	0.622138519410413	25.5267730876415	39.2033534606011	102.590710481278	41.6297834529941	30.4378630188282	44.8851562861657
FLT1	37.4600882670712	38.2350028924312	72.4493021325637	0.0462103935906831	20.6998864781493	40.1036031873743	114.216707743652	45.0698498177922	28.3687402176943	45.3552665219767
SLC7A1	56.4115058440232	59.872461248363	104.936759825024	0.290288171386693	27.6625513201267	46.8391963710549	118.981013260806	55.2199017218948	30.7425686547408	56.0855055109733
TPT1	43.6845028915907	51.6373305414487	105.322985009348	1.27959075917111	24.6301423847285	42.6310367331474	115.404349448078	46.7618757839506	30.2656013369203	46.2256772434557
ATP7B	33.1041339057334	37.9277889497688	77.3903569284353	7.51070019143024	21.4622243071348	30.7407683559875	81.3452774592263	33.2095299173448	25.8778332559556	36.0543205405269
EDNRB	29.472899683745	37.7473409420211	86.9008871446542	0.158006859458259	18.8858193125309	36.1138272568933	87.7000965329961	32.5330836668482	28.0763567576041	38.7990800633986
POU4F1	34.7072292523438	44.7886710692678	91.207043550674	0.76835467226546	27.0215508897503	36.3459513534487	93.3697720256256	38.461316533493	37.7067876834694	41.0666057509848
IRS2	35.9862343855665	45.4150314537326	83.8128318917374	1.34362701151979	25.6327438924467	38.5674275368135	103.171255141594	49.806954128615	31.2228252362092	38.7809008401707
MMP14	47.5529076868724	60.3998747205803	69.4945282735958	0.194272946454602	25.4352153809725	45.0449260406025	129.296887857464	77.0209468849088	37.0934152509687	55.7456754621569
SIP1	24.300979856739	26.2664478379082	51.473463321334	0.359600627546929	14.926426376562	25.2041601202904	63.1054018487664	29.2581190421351	15.897273527758	27.4209399624455
MGAT2	30.4612504764639	37.9103134158455	73.2616298386795	0.0926214968027222	18.2134193641796	30.4864932585903	86.8965220807442	39.3841118866382	24.8714961137059	34.5439036553044
HSPA2	57.9201168898265	57.8353813539229	85.6620225876872	0.312134825199533	27.0007873522661	37.7356856337768	114.894665912535	67.1154794847291	30.676373342506	55.1476070022758
PSEN1	49.0621659810583	61.561552219216	113.214963759584	0.229731791342124	28.9587336716388	49.4230344229881	132.805070222001	59.2614385034526	34.8325045385727	57.428657568855
FOS	53.0795290588133	54.50807970337	119.134631424684	0.0180230321406501	33.5925456882639	54.718306200285	127.561852068701	57.8134625254488	27.6905681677459	59.1059775062214
TSHR	21.1274293493157	26.4847264955235	58.0993254996906	7.81515892986739	13.6903885622089	20.2459827832985	53.3161088679713	19.0458864275524	17.7076046431367	24.3340791423031
CHGA	29.4496825910303	33.1084640832117	66.9899635097947	1.56412559949915	19.5519279889008	28.0239523859196	72.2983728486189	32.5927166854262	20.6712275018333	31.0337994517896
BDKRB2	44.2422503299328	45.4694032564337	74.5408674946243	0.517961982725314	22.648293894264	40.9869026715981	99.5338953980168	45.6867772948467	25.3501226046685	44.6384161478034
RCOR1	48.114375592134	57.4863100809687	92.1332313113216	0.260450656422234	28.0050607468847	41.2687194185358	113.744670520659	55.1588066172834	24.647830213459	48.1405135818866
MTA1	42.1915607842615	50.0217303067047	91.7418944424542	0.0670155502658686	27.4923013803581	44.6990126880326	121.673567321802	58.5800771543959	29.3411699698911	46.3763787296441
TEP1	39.3835965506467	49.6503051301428	103.278177704601	0.39198111414566	24.0952494992668	36.3057535176407	104.799431391059	44.8611647251783	32.6766550636947	44.1814347866719
NRL	35.3951482539461	45.1602204514478	91.1536155381284	3.63749933393721	23.4801030727742	30.125996938895	85.1932032456486	33.8102319874318	24.577112420019	40.8387665410532
ADCY4	38.9558093197496	47.4832700845134	97.293825241363	0.474749119244654	24.6897462073727	41.3568830199366	105.032218673456	41.9405344630863	29.913903289738	42.3904962517455
NFKBIA	63.0865249411601	64.8276605333735	122.193778340991	0.171125236338099	30.4454570813662	41.5363571742353	137.716493661091	65.9282320721163	46.7148807531674	53.5197485681679
FOXA1	50.7650318067879	40.3874991131487	84.6431986761581	0.26062414554515	26.437661643279	47.2811972761601	134.613063375352	40.0704255924816	35.6223212348906	39.8255943473853
BMP4	27.129324094226	37.5482016912473	78.8971058258977	0.102995871479809	20.9317332835545	38.4966530103112	82.1084085822684	35.8693861388019	21.4816453566984	31.2405192874927
GCH1	36.2038384171314	38.2737063447749	83.654111651097	0.0339028684039761	18.4053761838257	30.8118894906755	91.3698827973147	28.1479619104649	30.1698351639783	34.5072752250125
DIO2	34.3674457939735	37.0608787371503	95.9566764607247	0.32043849087581	20.2265668502333	51.7812874957843	93.3760776944595	30.5449980349667	19.8986671393195	38.8650149205277
FBLN5	34.5627436972602	45.0361358173375	90.9845491349151	0.0637730268931315	20.5825983385247	48.0056381360097	121.139916484134	56.0519975585702	31.8922955719913	42.266898154661
GSC	35.6279191126038	44.2977251292301	84.3442365101624	0.232869310152479	23.3688921490705	37.5483231999713	93.9956852664155	42.87990423141	26.1364999551994	40.9476553858478
TCL1A	26.7498684485553	43.044585958259	151.416207737623	2.93822843761507	21.827001447656	20.6353896452245	72.9383216260051	16.2238016075792	26.7815876033793	31.4698431227131
RAGE	31.3091763793486	37.6256608137197	64.6790807012385	1.03453633053668	22.4965990298407	34.9418596510972	84.4532917116885	38.3954175000662	23.1547607830062	40.1838372064366
CKB	37.3991241438577	45.9457490571945	72.0666126212948	0.0829711746865281	32.0110522049336	41.5031425748523	104.766571992427	46.95156689488	26.7918390909937	49.3269725317162
KLF13	45.6163344853213	54.3361895885489	106.071551787716	1.0739279885869	28.9719347084342	44.791492456428	124.119254230951	62.5908860620437	34.9035789452387	53.0728123773686
THBS1	42.3671535952919	67.7977807439875	66.6404683041109	0.207498624426826	20.2938664505077	46.374232161028	152.88993817966	91.4577101880201	33.2005932769228	67.3962419429064
B2M	56.8588022986947	57.2381185929694	128.371539674851	0.165060803907459	30.5871436523604	47.0626132039296	161.317969235836	72.868247448469	44.6842125045716	65.6178062032302
TMOD3	50.576629434277	54.6923761545883	115.283178582	1.81323780592751	27.2473739640411	49.9336064600725	123.540196765612	49.5039512854906	28.9300474833896	50.0894183603888
LIPC	24.732897268753	28.3164048494789	54.4180035570777	0.266811663550496	14.7264284901321	22.4217528682078	60.0767291483853	23.6690376744599	17.7409050029294	25.6906973858577
TPM1	38.553095260337	50.1313119349752	54.8418009642005	0.198438664599214	19.5417669531671	49.7423310287385	144.712124799338	83.7452990663972	30.0358770057534	53.4849899321681
RAB11A	53.8016470446056	56.9328958676907	118.537929899996	1.54190204345082	30.9760957180252	56.4211167460033	132.667776951261	52.4576457550573	31.6218448485331	53.9096420741858
CRABP1	28.6601361650773	40.3601583326766	67.4389499590654	0.536378720867295	20.6185651735214	36.5530143144667	82.7958576747414	35.6500249666581	26.3851672991527	32.5413307082207
ISG20	36.710022797306	43.4111393627521	98.456852554616	0.221190322473175	23.5161787267127	32.441981197764	98.6309996378678	39.191253892622	29.0603739835036	40.697255473883
IQGAP1	56.1628179377437	64.9830233031852	126.101987801558	0.0938695958451625	31.4927375809027	55.6473712168297	151.575836058479	72.1717519280235	39.3859698351099	60.7996535640245
IGF1R	43.1338883595571	48.5370179407449	65.5577020173374	0.308798781835943	29.0838331684342	42.7970666228255	115.719388639359	66.8492868482008	24.7402899254422	43.0265756920204
BMF	32.231871181026	39.969948626368	86.1576428916814	2.11490579594534	21.3015891781709	34.5404549681774	98.0895931653923	37.4899368038487	29.9206003029853	37.8971972150112
ONECUT1	39.8316224179921	48.1774770771819	91.8172060734323	0.857917548495742	25.741887174068	39.7724822979378	104.656193709655	41.54104698652	31.4702805202544	44.6970609133231
RORA	45.6224110077127	45.4804120131246	96.4951810621487	0.951160358247302	22.3781278013791	43.6688009774479	120.855966430348	42.6636881754372	31.2077300071868	39.7763632599958
HCN4	33.6776038301522	39.7557196980585	79.0514111640267	0.237619743972606	21.9551777215613	32.6930814010465	86.1213892374822	35.0695398208473	24.9741131947779	36.8932334733617
CYP1A1	27.4488275088753	36.7648963410441	73.4083846033619	1.11105360270584	19.9187708401684	31.3260652754704	67.5577989027676	24.7157690715723	22.9363679896901	34.2082528681196
COX5A	56.5008731952972	64.0541515380783	127.184746275717	2.42883239302566	33.9493257674944	59.7690828814342	154.164436311622	62.6215456923666	39.547458651376	57.7640132198542
NTRK3	30.495739156473	39.7366418444507	95.8776026992173	1.80219603076048	21.3206587095638	32.111608579875	77.6598147090777	28.1952261558141	24.8141156228494	32.0800696530286
ANPEP	37.0402350180191	44.905311889456	75.1377562136394	0.209054673825547	23.4661673442284	42.1871668598961	112.842845090051	56.6284470120817	27.3236488762523	42.5509180070029
PCSK6	39.3408384023098	47.8876070513045	82.8355116914025	0.452367683641065	25.3567511410177	40.499600892151	104.17127508804	42.316832327986	24.6946158689772	45.7448321730938
SULT1A1	32.9897383879198	40.1095911961252	81.9768809196329	0.0877661026364454	23.6297386089528	33.4650863922723	83.4032195148912	37.0097735380519	26.3106240239235	37.0317656840639
SCNN1B	50.8856953981706	47.6829193985993	103.266136734752	0.680363161857335	25.9211987584329	43.9607354414187	111.561139687659	34.3678283853989	29.4539640073219	40.2049384179718
PLK1	52.8230507862953	56.1805209796858	112.620559111948	0.310510122715879	30.9391847303621	36.5756176778463	116.592017951804	56.8096979787149	36.7370216749481	50.0775575959403
IL4R	52.5876818042861	55.6754836028133	117.522840493201	0.13137902340389	25.7187141017543	35.8174710158295	116.095157743951	54.2845421603174	34.292598137308	48.8081760698526
LAT	38.7632832389595	48.9430707552567	126.025005424493	0.299089098771517	26.2079718526723	33.5347274552908	98.0319721733347	34.0530889662353	31.8525145674346	41.8991216716974
MAZ	43.0400175404184	51.9562985194993	95.0950182111667	0.158298388575753	28.5264539210223	41.593657922085	115.708896771322	55.1192893988451	31.953857212058	48.5412411290623
ZNF267	33.395030353769	39.1811582462622	88.211738109736	0.116070659489779	20.3421354179518	25.1469571408664	96.7819651897589	42.997543041469	30.256311019631	39.1735572217402
RBL2	39.4564217021067	42.2404560215001	100.508334205936	0.0880673567002458	24.0468238047521	31.8074732679749	97.2355035015407	45.0912365316998	28.9041641632397	38.3812460140707
MMP2	42.4683074225194	60.573040577136	55.7953071824078	0.0423827719619953	22.3154653970321	60.2973730819688	143.663672968401	92.9255068166911	26.2070079608652	57.0080499909305
MT1A	45.5151511048137	53.3320819707964	93.1257263202395	4.91595613962115	25.2565837824966	40.4668584103503	125.297679632364	50.5792138999057	33.2068454975675	48.0604404745212
CETP	28.5963547669996	37.7434473241247	84.6984243600556	3.76253003440141	19.9677413637868	26.9835275898425	66.9555939687161	24.2276522396604	23.6283902707471	33.780169722521
CX3CL1	45.9371577943783	42.3750058225936	92.6260402273502	0.805464822594919	25.3193532842452	36.561385463551	108.615279979301	37.9769292204901	35.0163294418307	43.6678170586967
CKLF	34.2610750341627	37.1856936406683	79.1059811150706	0.0217412545519774	17.0132982228345	29.4684206376555	91.5473661287211	46.8892686423837	31.4415534555995	37.4591512073816
CES2	51.127193678196	52.7622946420559	106.670014999855	1.0784081996198	27.6389272264875	48.9167658394532	115.342637012738	48.0396149899814	25.3741377593066	51.2240036111838
CDH1	58.1645842148585	62.730862028771	106.661627490277	0.454118836160279	39.3845078604231	52.9148838972936	133.394367196846	45.336994827689	37.4567927976808	62.5111669427981
IRF8	30.2814235235894	41.1103859704785	155.858964991409	0.031823170443208	19.1640280532857	28.8935232732883	112.668546614229	37.1906781770139	36.9361789107401	40.145703026616
FOXF1	39.7195393107593	45.4574244590149	92.5413330475882	0.168710062335346	25.9556465808113	40.72210161746	107.184898963595	44.3983572508946	29.4769858002263	42.1798064925471
MC1R	41.862780126664	49.400405535504	89.2432058127033	0.0544165553016715	26.8251682879692	41.3842099780563	107.658366006755	45.4000803963953	28.5259549367336	45.0891192864803
CLCN7	43.3612897126865	52.4579417786313	101.717153410889	0.112403509765016	27.7869388353524	40.6888696059547	114.352719239427	51.8451811663397	32.2824789254264	49.2523842452798
IGFALS	40.8398164965714	49.0783799830189	102.16239455842	2.01231087840675	26.7821937854596	37.3973834751952	96.9696590354317	36.7282175856487	31.6048110387636	44.8372418525077
PKD1	39.9662984924146	48.5986244318366	92.4319733929602	0.226104529335441	28.1657358772949	40.9486598642626	106.126061425557	45.9981243869774	31.0539692919341	45.8153388454923
GRIN2A	35.1103185540772	38.4073097119961	81.0779204034823	7.12352958174886	20.5018369456328	26.6715502370094	72.6375097296568	31.745734460142	28.5823056347392	31.6339039098361
SOCS1	36.9226734841292	46.4248781698699	99.9242352027927	1.93622498860858	29.4879142134963	34.1563345281805	98.5340594966252	43.3524937664601	36.4350996455044	44.2094370888811
MYH11	34.8191128610524	43.8936673629649	103.489135761047	0.303363941997701	28.4484953733401	39.4210995557268	90.6377692135158	36.567727593583	24.4099060589168	36.9401384193996
PRSS8	52.8844254800498	54.584160649635	93.33136793562	3.20999072165685	29.9088680470823	44.1024785489827	111.496500322988	44.0376954511667	33.1119714176384	48.6984546231201
PYCARD	41.635955102584	52.4391873508024	109.344684273833	0.940237751938856	29.2431051883579	40.0541250655437	107.507638045834	49.0898829891986	32.6732941374085	48.8138038883716
COX4NB	39.6347340118397	44.7544594006316	80.7934239747839	0.31443571667713	23.3489739316563	35.4279488364968	97.7786913921584	45.2173445884606	26.4809741779115	40.906785710544
CYBA	38.1687881358289	45.1581025508326	105.571688946937	0.395003409884874	23.5794849548341	33.9755308719166	103.670679918405	41.9504724873817	29.1199224558967	39.1476276769938
APRT	45.8948376639456	53.0094858148178	106.334127811724	1.39123124471305	29.2847379615048	41.3203186533849	111.565588759538	45.3210804553021	28.4509338888185	49.1538891523238
ALOX12	40.7779869571908	45.5860823452098	90.5513503211851	0.162845714586367	26.0074718109138	37.4310775758364	86.5843666669518	39.790995503421	27.5429695575539	38.4964243247929
SLC2A4	35.3723985331171	38.8074724658447	78.1670655102671	1.1748644357894	21.5831405902228	32.4183602110961	84.7218418111104	30.8485728076732	26.9760171299671	38.6342659262029
CD68	54.4348581980248	63.6449652813047	134.579103313453	0.82268393100977	26.8826776916833	46.3990156042387	148.966158730702	63.4646347721051	45.3247631931223	55.686455794417
SHBG	37.3696491570076	43.8714801513622	89.4053032548679	3.77499375461786	23.3396039015363	33.1300109941856	85.0042922321757	34.4384604342692	27.4448909344743	40.8604937401908
MAP2K4	37.6201433899025	48.3364471999329	85.9689329277349	0.257756669238978	28.7712986411621	40.740943842267	103.839014511402	51.9079108745373	24.6485421826847	43.4599548894912
TRAF4	45.5178074773092	53.8011635096536	98.5012854077329	0.390551709836234	30.6040064727956	44.8403132526891	119.022491139037	52.1890262741873	36.0904310605421	47.5222040210825
ERBB2	48.006836759582	52.102483769418	104.40853509425	0.918693965517133	33.7731504052833	52.6651152805197	124.122050175703	52.4706906459806	35.1995998930781	48.2259619540454
IGFBP4	52.373430351691	55.1260741406964	107.860227646446	0.320463277390207	32.2663803562786	63.5275540064758	166.164570380971	80.3466715532071	40.5757813810116	63.6167333991832
MAPT	31.6716339310585	38.137992751473	79.2825017097622	0.333324772899316	22.2292579165519	32.3457031629018	77.1314513458682	30.1717897894409	23.5345173003264	38.3842397202387
ITGB3	34.8977769202251	41.4040129015203	63.5526199507209	1.07122049582878	18.8923621301163	37.421034765037	96.8422414512494	55.1232752870035	24.580878885438	34.8882880221055
ABCC3	44.4473459394808	49.9969681413417	107.494635178305	5.63217415007707	33.7835178016063	38.4872926930948	96.7568541781297	54.4970460724608	28.8622239566595	34.0437921041101
HLF	49.0327780545914	39.8050601350492	119.073346905081	0.458542835189906	22.7201729911575	43.0645176012554	101.359713696345	26.4021720284777	33.9576496769712	30.9724959126697
TBX2	36.1333432866037	44.2315511483934	82.7304812833452	0.276925998327587	24.9689934145808	39.599187197662	101.507965249409	42.640521329538	28.0095953728917	42.0549164867736
ACE	32.4441507319699	38.0185369267098	75.1443286115558	0.214343781055143	19.8101092963959	32.3991715626769	86.7966291064523	34.6638583035634	25.4952252742979	36.6738643471579
PRKCA	30.4972780236562	44.6098502157342	86.4084605552066	0.0533898864675553	18.2125152527702	30.9184974313015	102.744465299396	54.624132486605	27.9456113396437	39.086661079623
KCNJ2	39.2334913510673	39.3223594788461	63.3248786394049	0.0301155037608172	19.8554075055062	41.8569527228117	118.439433056151	33.331152310734	30.0252419282622	39.64361160421
SOX9	47.1130092563092	51.5740150040134	93.6549870575184	1.72746744018857	30.0133351195825	39.9854225142486	115.728386097974	57.4170363460345	33.6235689464738	47.1863774080456
SSTR2	34.3186892965284	41.6023637834838	84.7523835308792	5.53865886955508	23.0138918918467	30.3288867716017	82.6208912904269	32.0148145949586	29.6149536085857	36.1000315779817
SLC9A3R1	63.4538914256215	61.8405743747536	133.39471331925	0.159405820370831	41.7303416139668	56.536639449797	143.687146359518	55.335004392794	41.2152721413433	56.7271447557142
AANAT	31.1777668625084	42.6164953276822	83.8716853478325	0.549500147918992	21.8130415605186	31.470807754297	79.0376782190192	29.0248623943763	23.5889883337279	38.2840724661397
GAA	42.569073845849	50.3686238782173	86.0311536512977	0.778735873177331	25.825479390768	40.96530237064	115.241832117837	52.660531069392	34.1874633247613	42.4725373482983
ATP2A3	37.2578294193682	48.3905233277915	129.796253179895	0.313123223650355	25.8519650497837	36.1430197424289	109.57761832522	40.6526603674536	31.6911496232696	40.4570886276847
ALOX15	30.2462535710879	33.3562826249485	63.2225104047176	0.656237195476896	20.9785085930503	32.705121974647	90.227009307145	37.2639146068882	22.505190983045	36.0261940759811
CLDN7	67.0252088261473	51.7360051074578	131.15659545061	0.749243651348051	35.5406041530986	55.9577192521649	143.887412384177	33.8844170216084	45.7285104313468	39.6640762074065
TP53	46.2381670374335	42.5656691202861	108.065642984824	0.155387457550933	22.7552775632413	42.0855237951457	124.406518367301	49.6455016425578	38.0101559050238	45.8512261712897
VAMP2	36.0497365038455	44.750308511217	109.31063640089	0.210890349010479	24.7304629313848	38.9027782487443	104.342594114551	50.4399506649123	30.5452381094239	46.4836329925424
AURKB	45.3693816118673	51.5784498306445	101.862083764901	0.630403444153108	27.6160119068011	41.1284945186292	123.421837487115	56.1746294588456	36.6005124567425	49.4043953933235
PEMT	45.460690248454	53.1205489772014	95.9731008112476	1.38863224757953	28.9926465310299	48.5084938824191	121.475672097236	56.576212668339	31.5425440498483	50.4357070337336
SREBF1	46.5372042037244	48.4188026307982	96.5431170901771	0.39080008359	31.1219447901237	45.2927576557966	115.720001734128	51.0135901587604	34.5828303084186	49.4551397947435
ALDOC	43.481777145773	53.2119203646517	107.076755129781	9.8630516467318	33.6003207581818	35.4992010250577	96.3237655610114	48.2642075162668	35.7403147165723	42.2597906001011
SLC6A4	26.7444335591519	36.7071941479453	78.6774131835324	0.395268790647233	22.6517639034545	39.3017890169842	78.5796856415978	27.7059564108914	23.1656113858561	40.1097720066782
NEUROD2	30.8089613132497	40.5540958724487	78.4877426736137	0.467841866503987	22.0906861953907	31.2052523638426	81.3397285155727	34.0195962644537	23.5148757306415	37.0008971733752
NR1D1	52.5048624398517	54.6453803770488	108.210993458697	4.65602733376268	27.3732943841995	37.4557479831402	110.951005055743	42.2030211752132	31.1259489272593	44.9314379264598
HAP1	35.5007960287044	41.5966835536679	73.5906501216935	2.03094557347391	25.4243810938508	36.9872138526834	96.544475247709	41.5725607961193	31.3583555340411	37.2173771537389
JUP	64.802734805754	76.5404616642447	125.312164221916	0.790106948908825	41.5858299886348	64.64938473002	160.592650416648	60.926014556147	40.4710266084083	72.9738397589458
ACLY	46.1340715952395	56.9128172326332	97.8568484224911	0.212564657080957	29.2018944122731	42.1329089326935	123.203448872434	64.4616556642373	34.2954109099841	52.9992746899719
STAT3	60.3771510130765	66.7890091317991	129.174290734598	0.233764539775048	40.0537644690185	51.6336913564866	152.186383624832	66.4899736553958	47.9778895372785	65.2204560796192
BRCA1	34.2314454701702	32.3319943407035	61.7108525238152	0.138667412437736	19.2644863970543	26.9133551550476	81.9374487979154	35.0444922512917	25.156514426423	31.1936280905953
SOST	38.803742868149	46.4434595859733	93.153940899385	0.429870440180389	25.6215222490777	40.474314423252	95.4175572052184	40.692194985836	28.7790531771849	44.0149484630477
PYY	45.5116996261464	50.6737000406542	101.835728399006	0.608761414466015	26.5575543675292	40.6241612543278	109.657089291859	48.1050839164923	32.5884139119818	46.3734440709382
GFAP	36.1198415829199	42.1136599196265	83.7848467458184	0.717135535395332	23.9925479101625	33.8341944513396	87.5364887494522	35.6345162583668	26.4201939684383	38.4627546117528
HOXB1	30.6309597320485	38.0352415711615	76.3473698630315	0.711950825942232	21.2567755818664	27.342397714863	76.5980238895818	28.3893380317506	24.4918409171503	32.5731082087549
HOXB2	44.3644925407878	41.0212918971412	80.0863272075015	0.0874857970363355	23.76498332034	38.4261784455795	114.373152381473	50.0749764743318	32.218473885068	40.3966846257537
HOXB4	38.8428662489074	43.7511887730785	83.4515943159762	0.449813413824558	24.5912466898786	38.9742208901402	102.458593868382	46.6697188186363	29.7993835515372	40.2747635301803
HOXB7	29.5837281190715	33.5746644453588	59.8017658984823	0.512345696464589	18.5747355916443	28.8851476535153	78.7771583384675	34.2803130216261	22.883724051106	30.890530946109
HOXB8	28.4704174071694	35.8494202778068	69.1420574823341	0.450167009266499	18.8188441884186	29.861348813514	70.9090021040975	32.1237044658108	20.9065586540455	34.1646852762023
GIP	26.1723413567558	34.7443445994578	70.8568931918909	3.60249128522315	19.5445910138802	27.9795590485852	67.503333260526	26.4085742043471	24.9474584129136	31.8325605986349
DLX3	33.6309879098823	42.6625046258917	82.1644168062987	0.980219905942831	22.9370207392812	30.9434591966991	74.3331320116742	38.027114709489	21.2834773019951	41.9697162279173
COL1A1	49.6126223652005	62.7389405392653	50.0262985853745	0.081448584124056	26.6467255615247	58.4747712120117	167.413561122496	101.092795575055	42.6158377141961	73.2343836705
TRIM25	46.8950780580905	55.4152533457552	108.117131363825	0.203795876678089	30.1353070953081	44.7119112584047	118.947885278148	53.1959109012826	33.8992371818996	50.8834039896133
CD79B	31.0450412287512	43.5799630246706	138.564652222309	0.218510026842073	23.2076849214991	27.1592847459644	86.0115019950851	28.4523761847053	27.7100059762891	36.0903190193337
SCN4A	29.2635052281019	36.6289533310789	73.086044566114	1.2468649473822	20.7693934946459	30.6664259356094	77.5052156061547	29.7165627546968	22.7117778630959	35.2485518975472
APOH	18.7576256882954	23.238793649184	45.9423891643029	4.50787265061319	12.6124162326412	18.5351243179529	47.1433930604158	20.0321313961175	15.3117037358486	22.1289477729497
ACOX1	43.9017892943172	46.3321287371257	96.3107254419088	0.122840580498001	27.7632490391453	47.4514175042248	110.368289579803	47.9786151332005	32.2104790809417	42.1391422002163
CYGB	36.618264321966	46.4800165447242	83.9460289115406	0.0916107605438399	25.403955410649	38.6811271658058	107.6030275189	47.410276064003	29.6866814996964	41.7047322948212
SFRS2	51.7845741423852	56.7718257388137	112.83328617979	0.964434567793997	31.8732496246504	46.9861930066959	129.498483129627	62.542806462917	37.2625606165139	51.6371485775645
SOCS3	42.5347076248398	46.5592048090671	74.0709617433485	0.0570006093358056	26.1024072261056	41.3166033803049	117.619873754961	49.7472011138466	25.4296013944985	44.983813510894
NPTX1	37.4464152540842	44.2028007197425	87.0912758572307	1.8397368230831	30.2672414185526	35.331184965786	85.0484565421269	38.5759450974935	26.7777998273312	39.6670344896214
ACTG1	72.8374000145299	81.8439746150319	157.612517109843	0.0772400748478701	42.2910292356256	67.7494616833245	186.978854492491	82.9703266419981	49.6832983529137	73.5350936748701
STRA13	31.0279446994443	48.3268399118699	90.9337676616633	0.363943388584906	26.077717353797	41.5927967342539	102.931041306196	39.6766231403721	27.9426874991678	42.0739501509191
FASN	43.9068186505087	51.2364448754173	90.8062264267477	0.31141164240689	29.1783395441897	47.0198361214212	116.042048911044	50.8287522640316	31.3539430354671	48.6361441689731
TYMS	43.1040563723479	49.3336496290264	90.9402799991162	0.237194033070513	26.6243449556847	39.132532264854	110.917481740022	47.5062496466622	36.1757401144568	40.9782508702526
ADCYAP1	29.5238697523846	38.5303967566762	69.4488162080254	0.521644185079259	20.0893704160708	33.850360818902	85.2982511507698	34.291659188086	22.4573166441086	36.077094272336
GNAL	34.2414445946395	45.8838403647695	88.007661223277	0.255537478173612	19.8597710305757	38.5025621398402	94.5529419692535	42.7073794025744	31.7511597254709	33.1402943297521
PMAIP1	49.6322689445624	44.4990664686676	83.2727935783278	0.181599320146284	16.6738016544277	34.524156970571	106.858299945645	43.061325354208	38.4825071246621	40.6196439965793
SERPINB5	56.7147851475289	64.1560228133208	77.9958524097518	4.66346511792551	27.8327628002883	48.390616225857	127.674035932633	44.6090628147684	22.1539230635996	56.680036661626
NFATC1	39.0731362358256	47.3671378676761	108.783426689356	0.255824878003451	24.9083840671177	36.3085842521406	106.45274944259	44.8247101545475	29.9374467226608	44.4535878789806
LAMA1	29.6321529905142	41.4208277915007	60.1721970453607	6.67649988197517	23.4608833654057	29.6155734802985	76.0894192849853	44.8050343527323	33.9612773183422	30.3294890043681
MC2R	20.6909361550134	26.651643142593	47.3877434609673	0.503094823331973	14.4526236606526	19.4152274182696	49.1594878443598	20.4322620521862	15.6986906815759	22.5160564397367
DSC3	61.9464109794346	69.8405503802764	83.8968365792975	2.50660998371614	35.7695611736628	59.9206597584952	160.921087739424	64.844843998078	39.8526393983987	65.6103810260664
IER3IP1	44.2255278954498	48.9460769089817	80.2048058499526	0.432113158792082	23.6170671877324	44.1388890533292	123.450814261104	56.4237840741343	33.2137857091665	42.7993031853139
SMAD7	34.4743392044885	45.9345442571733	84.2558561688455	0.14313063834291	24.154161649977	34.8534214750663	94.4857728926182	44.320105675659	28.581324561111	42.7727973244737
TCF4	39.7874276327384	53.5228689257352	114.82759815071	0.0159992191383352	29.5501544666598	47.4619033103168	131.869368756408	59.9104870590936	39.8315466700846	50.4756836240106
RAX	37.278414660579	42.9417886794733	86.7520476908798	1.03264184528568	24.2701725635821	35.6311926048064	95.9702732416015	36.6834913668395	26.6023730890142	38.9718010928659
BCL2	33.3304996454364	38.3875715574663	100.658647403902	0.32196923484284	22.5341308338101	33.2318964756195	97.1481894536298	34.1745396181703	33.8215163368843	35.5786844378977
CD226	27.4426857442563	29.4402283898835	87.0279896377661	0.183090412123211	14.0589627666314	22.8710922760269	82.6025972643706	22.8259177418392	24.6427555988386	29.3631998179886
FBXO15	23.3952875888673	25.0129958215008	54.2540378463482	0.726072637488493	13.3709417088679	23.1222710138584	61.7126301603426	20.3890178863364	21.9934868553575	26.6560845116498
MBP	38.6960672615445	46.8542602394843	99.2496173091473	0.616904875496158	23.0678050964869	39.1472077101762	104.197447448093	40.0937577908562	31.3929797476511	40.2031388947206
BSG	55.0554345261683	61.3349517820323	103.021964865325	0.653363433360817	31.6989897196807	50.6599750183478	146.309283067913	63.9665779202366	38.7065533634365	58.6710118930839
HCN2	32.344071532087	38.6482193027988	79.1458461680657	0.148688450112883	20.9683795654996	32.3231597819344	85.3695658808508	39.1924402952269	25.2338406868912	37.2857072253414
PTBP1	61.6266472508547	67.571628381454	130.179014262401	0.886790365565235	35.9573542692674	54.5750676220639	152.42934562718	72.4875041740699	45.7702523084974	63.8453738771405
CFD	39.4214815172651	43.7470797590036	100.349068259432	0.125750301824748	27.1063681690543	45.9413682729023	110.291136798607	38.7412410408263	26.7297866926034	43.9542973527445
KISS1R	39.4290525355942	47.0910554628239	92.6496082291787	1.32967841212114	25.4497383121635	37.4689312191598	98.9620455746178	39.3960806778193	28.8404377074008	43.0536669955036
GPX4	53.0080238592507	55.5258711097093	114.119582197119	0.960783506050085	29.2610820607289	47.9703210908567	137.50904044193	60.8621973193252	45.1748411689303	50.8470937983386
GADD45B	43.200115223881	51.6930643529835	101.364706491985	0.0493947880475417	26.1521854064841	43.2833002510417	118.644425315421	45.525604192711	30.107769301589	45.6931448679474
EBI3	29.3105616525775	37.5100463650663	99.5116801098246	0.502349263356343	21.2630133230625	27.4648472588583	76.7627674838105	27.6351359992105	25.982658624211	34.1098223551967
ICAM1	38.0417976036682	46.6217425357454	92.4379822932148	0.0544986424282968	25.5456048913659	35.4954239333498	125.483012944883	64.2412011091502	48.3743032743661	50.6590433424901
SMARCA4	44.3201484865752	48.8927415894446	97.7355032584416	0.294949723042751	29.511667596061	46.5139251722054	114.799397155801	53.4711320955858	34.8742857097729	47.6239963080857
LDLR	59.6940206875005	68.3199603812141	95.8202550110601	0.157530489355466	31.1912804494595	53.6320805421719	137.870679328207	60.2420188937426	36.3867350046401	65.7744438204417
CNN1	33.7036559930286	39.3811776016725	69.896143766021	0.662756242274008	20.0533773288402	36.0942462963717	93.0118507725483	38.9879784449657	24.8598371587589	37.5772823213883
JUNB	54.3668696403043	63.3469042351111	111.230243938503	0.235179323602647	32.6039806709227	51.0463895413412	140.579316107829	63.5275862970682	37.5935967189547	60.4946724224541
CALR	68.408652748705	76.8275377619116	140.680736688441	0.325828906178352	40.9511629645259	61.5357234940145	172.808120719948	80.8978524072852	50.2776994968007	71.2329815402621
SLC5A5	34.6806758531522	40.4897120337726	82.5848131799251	0.953063632172259	22.8372505309069	32.3499778559111	83.1357278225965	34.1417314008102	25.6500036914603	38.2706066652462
CCNE1	36.6219258655308	44.6908907539392	77.9931307219782	0.260523345059947	21.8671549843083	33.4651941803805	89.5302504951569	43.121421375072	29.6995489866805	36.9383668467792
USF2	48.4421584479897	53.35832068858	116.280700553321	0.0557215273020324	30.0736015649917	45.1750889630651	124.13547912941	56.5015234319687	36.466639591941	51.1236751388488
HAMP	42.243163911188	51.9054008585566	110.64068232957	6.17410634497388	26.9658311545528	39.0218970181582	101.703423676708	39.3206520400212	34.5363883798897	47.3012148945493
CAPNS1	59.0027244204115	63.0984255447309	132.704921686806	0.704693889150117	32.5796649191308	58.1170204279378	143.658513245295	59.2265128435581	43.6471151116377	56.2638150424484
MRPS12	38.2789284352011	44.9671223555851	78.0524413198341	0.27338132662951	23.7382381408478	36.9582811975449	98.9474459402551	48.0379592786043	28.970945734065	40.7372463404158
CIC	42.7068649006805	48.4682956477255	96.067145753008	0.808821411240007	27.0551522252274	38.8206392736476	103.460915142555	45.7934618265515	30.7348030559267	44.7465688925275
BCL3	47.8037238827237	54.4097255466113	109.5432342835	0.517523305473945	30.7739411488139	44.4692949051627	129.06968269985	51.4589198088288	38.9571557384094	49.2497804447632
RELB	37.8937728623164	47.1280102775855	95.0423025220758	0.0990340997096808	26.0599207846529	35.2568328216091	99.836946297919	44.3558355547938	34.0220501937666	41.2399072925084
FOSB	47.746899931105	53.0985986297497	101.761579638662	0.104271552915103	32.7837460804922	58.7121481004761	108.636948210335	51.4426359355071	29.196136026569	51.0725944539936
FOXA3	29.5297168905635	36.6033664175195	71.5768765920653	1.4475975477596	19.4413110348873	28.2835069454301	77.2360884238202	30.6632993302984	23.4906033824937	32.5307842221373
HIF3A	31.4685242698834	39.2099097397258	83.1008896625168	0.489345750068055	23.4291467417242	34.4146481043198	82.0533766471179	30.724896021546	24.1916292274672	45.3864514908364
FCGRT	38.801803169842	43.6925080549667	93.1270893670099	0.805687856702108	25.8696933980629	43.1025028143234	117.393831031351	44.9425393467736	34.5177659624186	41.9515891369713
ATF5	35.5610903463194	43.0835300381965	82.9243664069959	0.930235625478886	22.8607153929474	34.0407411330672	101.238736075553	37.0822715940302	36.1511909762848	39.703838314211
NR1H2	41.6992894108388	47.2871062932622	97.7753642492698	0.215520537552041	27.078532946117	36.4844313383093	101.971027290677	49.2694740324319	33.4995628073315	42.7184065928009
TBXA2R	35.4473111742082	42.8763802099786	88.4354129572005	1.26459564907259	22.658401608344	32.1924912539813	90.7149384793401	35.8847136674951	26.6295175928415	41.2358816341926
SEMA6B	36.8253361825292	45.1658282416179	84.0657647900275	0.491204421847615	23.921492429424	39.6230802829724	104.392154506726	45.6484909302662	28.3284551312425	43.081512776592
TICAM1	44.0811912633942	49.8316195235784	101.940494789744	0.49079999381301	27.1998959271366	43.0492946356503	112.364256151254	44.2572040143849	31.2020159654084	49.825494711325
INSR	37.4726064639666	44.1157791791526	73.1052676069244	0.114372402657035	25.6156446421617	39.1782937079522	114.150142162421	48.8772311987786	28.6755178646684	41.7574678176128
FCER2	32.3978470006152	43.9107742138385	124.064750706376	0.197381917835354	23.1850821397005	27.1363693027584	80.5117623814775	26.1470461219809	26.7040433784522	34.8012658991084
DNMT1	50.3741574365894	51.1270078831114	111.406972519426	0.261208386714424	28.1383139430744	36.589409227516	118.496909153674	58.1818405521729	39.8332238946091	49.8989817207523
DNASE2	43.7021401545367	52.8363202713074	99.8759434182339	0.218212597739926	28.8703251542587	38.7807081858439	112.490733412341	54.9129886289573	39.2786761067358	46.6581953735767
KLF1	36.9690635961763	45.441283195349	89.3102363343407	0.322886973081385	25.4360920717483	36.8706911689437	96.8479674340013	37.7494731927677	28.7562348963437	42.2248214470884
DNAJB1	60.3973946824398	59.1115815222381	113.185749577155	0.0846131758692468	33.5679891476599	53.8454687370141	126.026464922471	53.8372506841667	42.2040601738558	55.373398075536
INSL3	38.1884578721516	46.4836966308743	99.5262696919103	1.86363790107368	24.32654670762	30.5855323805995	80.1165961855652	31.8625508321951	27.6941460784132	39.0935736416435
JAK3	35.9768764988626	45.4303093688525	121.674849845175	0.134422640317021	25.1620644383969	30.4671426793146	100.975655506198	36.5891992915509	33.0994018431105	38.3579766286298
JUND	45.8695168836243	52.3600270817071	100.678281173622	0.0814875105296454	30.7149300248849	46.0303539218998	122.149078940811	53.1311219943682	32.1755901239761	49.7036814444751
COMP	33.2184825086926	42.3247133905542	77.7722358343432	0.415195979538116	23.9503571606482	38.1517776597908	96.4843365114549	43.9366018087095	28.9099435341525	41.9219716376504
CEBPA	35.2058138816389	44.7498849931707	81.4947492261522	0.123654450761	22.9509348842703	38.063470197821	93.6553328087778	43.4092758221452	26.239048326771	38.2913437655015
AKT2	50.5747078073778	57.33156365	113.340881759014	0.150664678880143	31.0858336403435	45.4888540853814	119.031584698003	58.4099840994529	36.0569281616369	52.2228441507736
TGFB1	41.1135258673635	56.1898480197934	92.5373078342335	0.0833465088267877	22.5204833845581	34.0885271302016	113.245193147965	61.4707080444483	30.9109761692139	47.579473454705
SIX5	38.6865479949853	45.8122927377766	89.289307568485	0.575057414170199	25.4927731535939	38.0259056873521	99.4858795045314	43.4384488176646	29.4301520452728	43.7516040111448
BBC3	42.2255221610503	49.3564385709063	95.8671004570108	0.724017945829312	27.681565282651	41.4443671057623	108.375560084106	45.9031798084846	30.9175001576269	45.5064611755433
RRAS	53.4229757286545	64.3198073005098	120.653356140004	0.705646440066306	29.5199262590794	37.0961691549277	121.306965019938	68.6216007621043	37.560949792138	54.6462354661566
TNNI3	30.1950291561321	35.9478384390058	73.4009281853833	2.06782964240732	20.5975066300903	29.2208622513296	77.0055752114694	32.0310968907369	22.847987370833	33.6798622294209
IL11	41.0889781979597	51.8137082141572	92.2603214280514	3.51949422649842	26.7678529720845	39.9382603782622	102.213726611867	44.454722330145	28.9296212516198	46.625855014491
PEG3	30.8433190076657	38.705880415875	102.703059450503	1.35773997354616	20.7142664794746	28.4810070610819	75.0014109956357	24.17307475013	23.201122528134	32.2557049576185
OXT	39.9132580721675	46.4690063056228	93.1336792395564	0.245487698267844	26.0261335347055	36.2845060371436	100.227621983089	39.440952128267	28.0532203892312	42.5804780257727
PRNP	58.1363567475061	79.7731426057299	112.828834212132	0.22589135777764	34.3541455446749	50.7314023317156	148.439426287858	81.5792791883765	36.4064377887243	69.1792428353733
PLCB1	35.2786553559128	42.0891388788707	60.0794560698304	0.979834212060673	27.5590951705535	43.3155851974408	98.8526805312727	57.7889515341631	29.585517730669	36.6721026491055
PCSK2	30.6279531036523	37.0994617142918	73.4935080399211	4.62814713930687	20.471081966607	29.9093128277139	75.3675539226503	27.7545694583692	23.8867821123014	34.2665666353547
HCK	37.2982606135055	45.2691726926595	108.058729224256	0.4479197480604	23.7203326372509	36.5899470312387	113.155505750642	42.2768368772435	37.5941610956881	42.6782257575639
DNMT3B	33.5110939993583	43.7741135418158	73.6111051477385	0.341303749467505	21.5201590077519	32.6491432808956	80.404548530986	38.4391068253632	25.6972004723301	42.2839324367676
PLCG1	44.1669815065989	52.8416805855442	103.824746231307	0.279189292873625	28.7116474877073	41.8153817001288	113.402750607401	59.0109856944543	31.6370343439098	48.6386161009319
MYBL2	47.5253626331507	53.6722647205191	116.861548179371	0.206317571474019	29.611686832255	33.4731522919102	111.951909051417	51.262938399841	32.0352089105847	47.6781658061496
MMP9	35.8665946822034	67.7873119540656	120.252454194316	0.121088486042717	21.2408488317695	33.0352968511325	120.660417814054	64.6998173102716	39.5619743427596	40.6688297182985
CD40	29.7942997888178	38.9046379232915	94.4903981799178	0.305464021106179	19.9737441545175	25.4594093224104	82.4765903522182	32.3513861184816	29.5038241546275	33.913238743263
CEBPB	49.7730101760168	59.1218229418176	81.5375371818883	0.363329018391637	23.4249888702388	41.2560184261848	130.556500922118	70.2085290449761	31.843131424632	52.6099985132465
PTPN1	40.0454358021852	52.549443583182	108.853158375459	0.31043159883165	26.5029681744533	38.5702378464462	108.494456857976	53.0122223738403	35.7977259980493	51.3421312131202
TFAP2C	43.3155716691575	49.9820073040414	66.8858769150882	2.42004772905241	26.8052614668561	41.9891554178576	101.901641437301	43.6389045636316	23.2779471521057	42.8418127611314
GNAS	52.6253505735911	60.7436363119904	122.139739931692	0.306424080981344	34.2337914597694	52.7793962004858	142.161017465553	64.285481468451	39.238146413438	59.4027844478868
ADRA1D	33.1845122795401	41.205460415981	77.1775985772307	0.0307368357473679	21.4346003929073	32.2631327615596	82.443071636854	35.3346863485427	24.2618122285421	37.1815283495478
PCNA	49.3557703023552	51.6976792288417	97.7943554235276	0.232533811548691	27.9572379401037	39.0781872744038	109.574435415287	57.8868606191398	38.9033786700102	44.8934511175791
PAK7	27.4522089402034	34.4138940819952	57.6904757531961	0.30570254357591	20.1131174251759	34.4499302068657	83.1714894461467	31.0429901635578	24.7562740404935	31.3443133099962
JAG1	57.1833968395892	64.1754954209655	84.4482258104096	0.629487449521212	30.3598028008044	59.0593477760999	148.934725003596	75.3906177242697	35.304846836482	65.6644659560646
OVOL2	38.2436255169855	41.3284531135921	77.5022290756473	2.35903841209806	24.2990761292668	36.3887670371576	101.249338268923	46.0183746455919	25.5406647758768	40.4612383117674
THBD	54.8872562564813	59.9641547426835	98.919838626891	2.19773905398306	20.7994902188523	40.5720933659389	125.864508611432	60.2628295537111	32.1702225499385	50.6009190944343
E2F1	43.5649516124827	48.4613418312522	91.3975472412436	0.67100709608754	26.388598561377	37.2006469288421	106.946159184196	46.2785915017434	35.4495861316563	43.2588440809798
RBL1	40.6774390189621	39.1271011302193	83.7801554277118	0.105782274310033	22.245524158613	26.8657814342326	89.6578915673596	41.4328113140374	28.3283468535728	35.5954486794156
MAFB	39.7652491417923	52.0965902827026	94.7445942689813	2.02799238066178	22.7574255860492	39.2892367152811	106.315852227623	48.1358653562611	25.1897092515855	52.1837351574485
ADA	47.7530637534032	54.2586219245155	112.069025199873	0.38904953832813	26.1071432903322	35.9449108907917	117.166380362101	49.8839746700236	37.1178558614531	44.9205827258168
SDC4	55.7487884527603	65.1259201507862	100.950307684269	0.950371855111015	34.2912944016495	46.597395445815	124.755755174236	60.4285956964759	40.8955137179275	61.4469058904618
B4GALT5	52.8036239752288	53.9289283603489	99.1659247269304	0.92603186298358	33.7221758391428	58.2594757421871	145.941794895308	58.683931366216	34.7338727906114	51.4885843207686
CYP24A1	37.601369725438	28.4656607607783	79.1262278743023	23.0455914733763	13.6942368559352	17.8094304763072	83.2009879805243	40.1093166348038	19.705242460902	28.8253897605337
BMP7	48.794144305651	43.1612563512159	69.7159495009608	0.0197946620749844	27.6330658919165	46.8869525065484	111.315829951668	37.6545007226218	28.6118919852148	46.4490962995492
GABPA	45.3928671686781	51.4861712689287	114.620423200291	0.472622098725774	27.9595813864861	42.0895016106628	111.125582036436	43.9455827898548	34.0546762430682	50.0847366106463
IFNGR2	50.7065695139996	58.0955516389943	110.628219802562	0.321192767920659	31.3316550943006	42.0887044716043	125.690556162352	60.1878870273945	40.8171087768302	54.925856449345
SIM2	47.5219380853404	42.2880559270009	99.2203610109247	0.0427540122035954	26.9777520381042	40.1993505589604	102.633859940174	32.139762578057	29.0149279713379	39.9340554883473
ETS2	58.8040612864631	58.4066791418537	77.396204025554	0.27549381323097	28.3939834326733	49.9217025787206	143.51138943726	67.763964340362	35.612912483223	62.3596712896229
FAM3B	44.1211328086066	29.9530085387618	115.349706262985	0.2212072222775	28.9639917408967	45.3930885613168	94.3856808951437	0.759206867781938	30.1855237481353	23.3517895181504
CRYAA	39.7165185514345	45.6918929129909	93.4322492596163	1.79030150793377	26.1159873787563	38.3045121428076	101.032950318098	43.3382730088887	29.3693014576836	44.4280033381587
APP	59.9964420115276	72.1320068729306	99.0680242456152	0.660516833709896	34.6976818680315	53.2794997221169	152.85302395965	81.3688151778528	43.2703018915265	71.5584896436901
ADAMTS1	36.6761908617186	40.9867036371509	58.2388774885213	0.029906254502153	21.5584021333811	52.1925744009667	120.720302500583	45.7408801253872	24.0248514082937	43.0738900875628
CCT8	36.119177026571	41.8644798813453	80.2065873051954	0.0797571396735848	21.5837756889761	35.0287613683376	93.3575842890228	40.3602598282315	26.7186181436944	39.7642278495968
HMGN1	43.3700607579352	50.4353029519209	103.683817757198	0.380581664277353	27.6049803840642	38.9165914628076	106.570069313365	40.0334238053772	29.0134193580983	46.1459502647336
TFF3	28.8920369166384	36.5948057446374	78.088630317607	9.6446213647419	20.4425518541	34.4839752807883	86.7410529427588	30.4920113114405	22.4988432166069	33.6013324930213
TFF2	32.1953729345998	35.0430742193179	69.6141337699682	0.469451075991233	19.1609922282257	27.4833553405343	78.9323299714761	33.2042829534574	23.2327652697324	31.516831102403
CBS	42.6927945303699	38.1695024353283	73.6005247643661	0.174162517545151	29.1110416960653	34.3703684379504	101.937260718852	46.5429981559131	34.7373240967916	36.2229541234501
SLC19A1	41.5449188627011	49.6272831300913	93.5633992155935	0.321809142353097	27.4509576943227	39.7464068582647	107.387595510839	47.5373657117803	30.8520435238938	46.3444079706093
USP18	45.0898828248471	49.7983247398039	94.5587821393332	0.704655252466572	27.9283139477432	36.424554115326	112.930861573429	48.9318710191379	40.8187698005389	53.455705039831
MIF	60.3598876210521	63.517351325648	108.251057608549	1.01924009532289	35.0311571620981	52.3721350276727	144.623260796622	69.6021736889854	42.0419276528793	57.9939792500421
DRG1	41.6322912334464	50.0389101514355	87.014119083569	0.500112336896263	25.9997990035387	37.2175699367383	110.134411442238	51.8949380358149	32.5341621385918	42.6208993715808
TIMP3	44.0338987527892	64.1272032251751	91.8547627998279	2.41354048446014	19.8586002445042	56.256477336827	138.224838692943	79.4361109804023	32.0634801231434	53.7597902049722
HMOX1	39.7289363858057	47.1251646851229	102.315797409184	0.932032775036592	22.9638599632607	39.5586525081849	114.333584188026	45.2905904924891	32.5579116506823	40.5671798010208
APOBEC3G	36.737514367246	47.1667575959471	110.75749277707	0.291300704404737	20.383421226748	31.0566217111752	107.056423128174	43.9054199100927	39.7955072987499	38.6397495965086
ADSL	41.4179789381749	50.1376150895061	95.3901618075661	0.44908694355365	26.7425137203094	38.3845691486764	113.194889166936	55.5297513128879	31.7776087945726	43.8164708052922
SREBF2	49.1133509277183	55.039850134498	111.490749690203	0.729318918253434	31.6383876116306	43.3104751801976	117.658387310129	51.7008466611976	37.07557111545	48.8758563799433
BIK	36.2190103430616	39.6189793979949	70.9873515191558	0.311690930544721	24.1818335907088	33.1754229724034	94.1566735875983	41.4292600242518	26.1102653312993	34.3915723124688
PPARA	42.3826354195307	46.6564094774605	86.929121771991	0.941175083886718	27.0709774527289	36.0787872814387	101.490388905196	47.7098947566032	31.3172809650721	38.452167706056
MOV10L1	25.3139967555556	30.5560229020669	59.9910004534156	3.862206160254	16.3683288631126	25.1348539549856	62.5456212444788	29.2059550739466	20.2277704509196	28.0890029497526
SLC25A1	47.0671466067542	53.983462309388	96.0657084523753	0.15838682101967	31.1770982683308	41.3298463598284	115.362388553562	54.830567244357	31.9712982491795	45.1044768324362
OSM	34.1367163086583	39.9214518681355	64.9416147026999	0.27930134630677	18.1855055370302	32.2139986470709	87.9193140972837	31.8544234897806	24.0314704414879	35.9024460083114
PDGFB	32.1736174088077	42.0712393724215	63.5451248655382	0.224001116798505	22.0034650507533	33.60722880848	92.0291647005871	42.4783832337008	23.9399072314227	36.3145087298932
CERK	41.1576439386174	50.1307865002338	108.707081847381	0.29040630690804	30.9891387215236	42.1292046249595	124.49792048501	52.6283687903584	36.1964440301743	45.5600622118693
MLC1	40.0125948488887	44.5453632672806	91.2978931528631	0.907328720567269	24.8727092203779	36.1489857776846	94.945172706723	38.5952076267607	28.9940448047304	40.8213253709604
GK	41.2163917605323	44.3372768550914	90.5707766907094	0.307765549011822	23.925921365961	40.3746505112083	117.19462846329	41.8730593451807	35.2133281813271	44.3683209454108
MAOA	49.46273055293	45.3830451539701	76.484245299681	0.954461814533252	23.3427201434648	40.3921812423405	107.300143675301	49.7932837902648	28.7833772693724	34.2272184112914
AR	31.1536652487517	38.205110553197	79.8146546329171	0.260234687081208	20.1353307611736	35.616246026842	78.8668774652795	31.1816051750291	27.7728512475475	35.048684985995
EDA	27.637043615878	33.803197113167	66.8017850387668	0.392005438499696	17.6723220112097	25.5976650701831	68.4328518201453	29.8817069919655	21.3124371556122	31.3933470803722
PGK1	71.3348260106935	80.5020439602992	153.935322238904	0.276343211073155	40.5709506038943	64.020071289496	178.677743200193	76.7883694834218	51.8649189353302	75.7263267582362
RPL10	37.5921718684172	45.429148785115	98.5239220397066	0.285373172610628	22.8291431623965	34.1641970803129	76.5882548459039	28.9478716568951	27.4161382325856	38.0857849293571
NR0B1	26.2723688644461	33.8744761590117	64.325254151203	0.657230734607554	17.9791332027105	25.458736731228	67.6662258916562	27.5792569831814	23.7933550795133	30.2257298574521
DMD	23.0653620979497	28.8905568856651	61.6057986953715	0.102693195826501	16.7412986358424	26.1131474293669	67.2553944570135	28.4825231478364	22.6254579253327	31.5449573052647
ELK1	44.0374767466011	50.1898784101789	96.1601055741114	0.109238384793838	26.7756518393715	40.7003853459824	113.140732521504	53.4824773133649	34.5969899267	48.1794852444204
RPSA	30.1468515295292	34.6162651670998	92.084622822217	4.58049329398897	22.5916249967553	33.8453375416628	97.4075580790505	15.6221156494356	22.6385579581581	45.8751956271377
ESX1	26.4688128861056	34.3697014429988	64.0553281691765	1.84408330503406	17.5914090489494	28.41457805671	69.2674571033974	29.2041483865229	21.6627080756917	30.8618187157322
TSC22D3	46.1212994311634	52.0712595151693	114.384639291039	0.484833453557694	25.8968216636098	44.404013454775	134.493480473179	50.1977524313218	38.1595213326749	47.3346522047416
ELF4	40.7271774252887	52.3527769772889	88.7908043672176	0.169958177530511	27.2935538830042	35.8256253743536	103.051992482155	54.6884029498984	30.24368925552	43.9550757318293
GPC3	33.8988053988494	40.3587528546156	93.5789380479504	0.0177115704107298	31.995920258001	43.1393040208509	97.4403173699278	36.3931821398553	21.366953320121	27.6384129459109
SOX3	38.1465448186329	45.7236618166419	89.2644533676695	0.524087641499934	24.9060909204351	39.844669473835	104.372674494863	43.4192146330021	29.8337297279394	43.4857066819474
L1CAM	33.5322414041362	43.8478467903968	81.0135164108798	0.675887394736025	20.8857625259252	32.1120523811268	85.7583141641313	44.0664997182028	23.6170355882401	37.0582350870355
IRAK1	42.6261038285389	52.1508420587869	94.2331995305155	0.0729269178346309	29.6672860221869	42.6897929374867	115.751757417075	55.7612058410174	29.6413790319231	47.7524722121044
G6PD	49.1119164711898	60.3108620456284	104.071824387599	0.288147951373614	33.5416569411518	50.2847201797363	121.890617700894	57.4415598416218	31.8085982950396	46.228198445993
ADRB3	36.0069509515162	41.2564492567519	93.7139095492731	19.4176978596335	24.9012512858091	29.5081822365632	69.4972593846933	27.3911227325548	28.5952266649089	36.5984665459984
WNT7B	38.5251965709338	38.1426073287495	47.7837109531843	0.172455213372959	25.7832074111421	34.527994959922	91.2545419181723	45.785202180696	15.0835740201257	38.7504023167483
Meth.AANAT	1.16161613350899	0.845269952368405	1.28091079739637	0.234259791586089	6.48939945417172	2.23141910770854	5.9951838327825e-06	0.00346300083056786	0.00329777228304018	4.4258113216147
Meth.ABCA1	16.7889566190872	17.2757992347936	35.3080569083542	7.24995438298536	10.8835566663791	14.8551892534313	32.0301765670109	20.27291816809	11.2801092470227	16.5260330427663
Meth.ABCA2	13.4619265471129	15.4203152232525	30.0290736291909	4.68156373930878	9.27265807191491	12.6107295738006	32.210208097621	16.1860351812333	10.9896713222237	13.92628615676
Meth.ABCC3	17.7337927004652	16.007480265367	4.74041300397589	7.28129363003266	4.08165018590489	23.6142375835714	13.1385068461747	25.0657654626696	9.34142293365328	19.9440014360576
Meth.ABCG2	13.7686114211317	19.1018227033496	31.8405077586291	9.36252109979631	12.0065833959374	3.60702723351861	27.165567145491	14.1676622447731	11.3166766174368	17.077548054043
Meth.ABL1	6.34795994167938	8.72678700083096	20.8744739509283	1.64027227117831	4.49306900059447	7.28241397441816	22.8253191426636	12.0247086545775	6.73047049722886	8.80597574791461
Meth.ABRA	0.413656373508474	1.30558276536174	0.854451975572523	0.000681356220684732	0.477707466338451	0.766715529272857	0.939629969880498	0.750011202070436	0.000188690555642363	1.15631720213885
Meth.ACAA1	14.2840742868384	15.1871709152951	34.0336977701381	4.15477449132145	8.82402101365971	16.434639345042	42.4664694670674	17.793507886259	11.3578163958652	17.048209065713
Meth.ACADM	4.92498945766328	1.17883424148099	34.082973837635	3.31308834077017	4.41089010925251	27.887666000061	51.0482861814473	22.9062092506929	15.6097797902977	6.8348697199642
Meth.ACAT1	5.02889789455778	5.69214963207233	13.349304211076	1.50670338115069	3.11816204397473	5.9371010758989	13.8287549916044	6.56541601732623	3.38468437855472	6.86662272513245
Meth.ACAT2	3.58197911823597	1.99629752367212	10.8654072312076	2.32119765101931	2.17675349426741	4.06433599169582	10.5633852579889	4.11622101957558	3.41416965867839	3.11981890957957
Meth.ACE	20.1094398140872	22.8118125823471	41.7560602973955	0	10.4119871374997	22.8322025770872	34.2248159963367	0.724512968331044	21.6684704233111	13.5226339651841
Meth.ACE2	3.36359055427551	3.94303364642294	4.66038852996522	1.80683245764126	4.78429911728326	2.98450598780782	7.02326602405912	1.77166655260415	1.23279918461073	4.05250020169353
Meth.ACHE	21.5547872697812	13.2160406444821	37.4315841341635	2.46772551209617	13.3092387299301	18.5041587901348	41.3811192576993	23.7513406668547	14.961603735963	13.9488361387768
Meth.ACLY	17.9232655550597	20.5056945532372	20.0941545278226	5.79787930423331	13.7972655465294	14.59085734619	19.0505381120147	12.7587328875659	7.88118793738404	13.0059901877035
Meth.ACOX1	15.3844016209365	17.2313136773047	37.1333900175179	3.72225605145531	10.8125318537653	14.0360337955527	40.6188572442353	15.8316585887986	12.5262292277101	17.1407780664555
Meth.ACSL1	13.4435295826712	11.4440142332348	32.1808868069599	4.27323733541686	9.25729966312976	8.65450856826745	32.0949269228616	14.7361892317247	11.3634467932093	13.8175979518811
Meth.ACTA1	1.27634309270541	4.68325682547064e-05	29.8302358602502	6.00403592701748	0.00595361528741992	17.7620762838824	2.97605672816108	5.96512859715128	3.19454866454547	1.37265578223774
Meth.ACTB	16.161954882745	20.8284837828417	39.1282411394004	5.5696168481091	12.109026802533	17.1456070949284	47.5004936233243	21.2617389073327	12.553911279398	19.651429148679
Meth.ACTG1	18.4800946533455	16.3060402903952	38.7747312646667	4.36409033728775	1.08033058242691	16.1397957184113	43.6809259069808	32.2310313998872	16.1610066275402	21.8627489340188
Meth.ADA	8.84554097449848	10.5293301873419	26.3733692327964	0.740516051966963	7.71687474716319	0	31.8718280420181	9.15222886672984	15.3419822501952	11.3828413471426
Meth.ADAM17	11.4637228634338	12.2389759482394	28.0655466223662	0.121730083063096	6.88420919984109	9.3908930515737	33.085017451521	13.2422509015164	9.71639443063288	9.96333432070116
Meth.ADAMTS1	18.0442433266107	18.4573595588784	22.8325080131083	7.33138803707743	11.3708223383702	17.9036604652107	2.08809292473285	21.5878575035928	13.2377901045839	16.0003175810239
Meth.ADAR	14.6336292544965	16.0325305861823	37.0189031991569	4.49885358795076	9.13602549339682	16.2159760292834	40.8859833499992	18.6772661346888	12.7504769743503	15.1979146533833
Meth.ADCY3	0.416014664573597	1.02638452841517	0.0079958253687621	1.96897742546954	3.84189405554095	1.8025446257935	1.77512650028531	0.870647976905101	1.15801242635413	0.275032343574942
Meth.ADCY4	6.28922194497605	2.08462421561468	50.1104475584287	5.66727246964824	7.30765393870652	14.0155265054282	0	0.00167639707529251	0.00296558128187076	11.0219096552839
Meth.ADCYAP1	2.87284619480721	1.63503155994303	40.5317189356411	5.38553107916447	0.000176633061621652	16.9056968075604	5.26912348514106	6.03389462228587	1.38276287384282	5.34603878628843
Meth.ADCYAP1R1	4.28406353234741	3.93141987811262	42.5388680441228	11.2741888169217	0.344728843962075	25.8470605534805	11.4850376558343	15.235921071532	20.0166427065512	5.10613029166266
Meth.ADD1	13.5103839485726	14.6049042779733	32.7378529318653	2.76323548320619	9.03803032763536	10.2878914918373	27.5581757285428	15.2432099574236	11.1070256629998	10.8431245591715
Meth.ADH5	15.0969652944527	18.0650785200672	33.5681517583531	0.000214759247064323	8.80615623396045	15.3177142500578	48.4956808042528	19.2133302976853	12.8708818714076	17.0208508018251
Meth.ADPRH	5.72713431383241	3.53539393236025	13.1341862011653	8.22184749376158	11.8982254274568	13.0903611856553	16.8312021150759	14.3827778181869	7.5938732930894	12.937519309957
Meth.ADRA1B	0	0.202794077015434	4.25593260508753e-05	7.2387201521285e-05	0.872357517394013	0.235506599186799	2.23954904032608	6.72796762465284e-05	4.49252773044875	2.14079985996884
Meth.ADRA1D	0.519366383119137	4.28898575122497e-05	1.74378400355814	1.22985197187313	0.000111217456395079	1.33569719957253	1.81612976295122	1.10614874790691	0.214023060075421	0.815040257841202
Meth.ADRA2B	0.723291775204466	1.28510184381798	2.67862722113392	0.932157276447011	0.787784549676962	1.14882351004503	2.82884946622238	1.51086759453822	0.892369758703988	1.37740725500574
Meth.ADRB1	6.87879729101415	1.4083631824878	15.5101145276755	7.99165786365214	0.4049608708942	6.52031313087541	0	7.14300694175471	5.3150873934417	0
Meth.ADRB2	9.35720616579201	8.1601961044511	24.5473959617693	4.06093792957981	4.02404500868469	7.50899408347648	27.6823825799701	13.7084339713881	11.3210613020561	3.20759275701064
Meth.ADRB3	0.644745483425932	2.84990856432573	13.3174071018026	7.48529649983185	1.24789394625434	9.36420268576455	5.85469136241441	3.24541362148589	0.00147181158761891	8.65274357242953
Meth.ADSL	18.472515533068	22.3632634528906	42.7122439100972	6.15947156464855	12.3986127913434	18.0904342776449	50.0843749311942	23.821156465811	15.7713122472755	19.7442406706631
Meth.AGGF1	10.6706928648665	12.6260392712793	33.7241851002592	3.80833597333648	5.01948370654938	10.0013670710079	34.3165520992774	10.9896187415953	12.1497989777763	13.994398076293
Meth.AGTR1	0	4.77803196050598	21.7213261905676	8.4809967213642	1.47039253482022	17.9186117185925	6.54407885241254	6.50644156290987	1.68459642676767	3.72057065325006
Meth.AGTRAP	15.7485609549027	18.0997215504823	35.4383941879444	4.66008222431937	9.68329222290607	13.5799582533988	39.3476556457688	18.4929573159775	12.3186771306942	16.9669709956617
Meth.AHRR	0.0108908450373261	1.3037000221749	0.00136219772377207	0.77857364879292	0.814224329636177	0.426588756012844	1.67517339248364	0.345402046236725	1.14400604861657	0.0633632987862209
Meth.AIM1	16.3315504051562	15.4587850141751	34.9075096650188	4.05395036060668	8.36292590082706	18.4580680054929	41.3289577308053	24.5452581975055	16.4437480146083	20.727214800748
Meth.AIP	12.4342956487036	6.60615549329577	16.260751283433	2.33670375879489	10.1762800025122	9.46257049404525e-05	31.7273795147513	9.99369117360008	14.6108532161853	11.4079622471177
Meth.AKNA	1.1475395576003	1.94422417664088	4.56894447669456	1.0948151140178	0.959812176602991	1.5571954478623	3.43066808506691	2.04767859405409	0.999112367152088	1.74908021737786
Meth.AKR1B1	18.5498522002327	22.0421216448767	41.8672379152153	4.04738145173422	11.2283179159815	18.4520326589967	47.2247078070329	22.3521999236253	14.3452751890741	19.3425046426179
Meth.AKT2	9.30914617269482	10.2844867070298	22.2354591615917	2.01122231777993	6.25751504831689	10.4408187506058	31.5481421320708	13.5934911080835	11.7165838442801	11.4535781659508
Meth.ALAS1	4.29216365460445	2.82579710146696	35.5190988377528	2.95379947157558	13.6264277623173	4.33806289139598	10.0305086493426	6.38375146159821	7.63535631010686	7.0916972061428
Meth.ALDH1A1	0.00230813681818228	7.58380284846345	21.6691514042086	2.52467294259078	4.80400191903767	10.1298289027423	29.2566532308337	12.1325652524299	5.79307274818538	12.9675886921008
Meth.ALDOC	9.37230883336389	4.88613587893972	69.5147700543812	27.484123586216	22.8831089719982	4.26548682785034	2.91806854413401	0.00031691689088862	18.4824644284503	0
Meth.ALOX12	0.621237630030765	0.000860951371206765	3.66020449049033e-05	3.82468490940482	6.09208113048702	1.39751887589908	0	2.29368683905952	3.85431071269996	0.00167182991501579
Meth.ALOX15	16.615550315505	2.24149720227358	33.7349882888189	0.00260547858418829	11.7157970212384	13.6321554872621	10.0231472551436	4.99781081289662	14.002913993158	0.0777138328000219
Meth.ALOX5	13.2551045671148	11.2269622288098	27.0870259395493	7.54931970094242	9.28305452001399	7.3612798352126	16.2778241264057	10.0390719964392	9.99947324854507	2.39548876714288
Meth.AMBP	3.38260201246348e-05	3.41383473589554	1.57963980936154	0.000127653804589251	5.94183106731098	1.66087944687384	0.636347351133657	5.975091651893e-06	2.87940269384581	6.69029364847908
Meth.ANGPT1	4.12002254334461	6.78830825189397	25.6980036556193	0.000362835833297617	4.54539938017362	5.8361631277742	13.53526884486	8.57140921417613	0.0330923278166051	8.58741039671768
Meth.ANPEP	0.722685819430557	0.894338067379306	2.1451351048944	8.87399765951741e-05	6.17635095560951	0.619171999550182	0.000113627057184572	0.674839477061371	0.386740831447654	1.51854542159596
Meth.APBB1	16.2522844543263	5.32449410781661	44.7209107728142	27.5789092752247	13.5997030069913	13.435094059294	43.1518369830912	23.286193306075	19.5088457810243	1.92005167636689
Meth.APC	6.78045225338788	3.11554783209706	5.8193923244893	0.539569879509324	1.68815365624696	7.19405852586342	12.1622020336777	9.80839894172183	0.679168661064711	6.1816776923974
Meth.API5	5.71262784257595	5.79271231929935	17.2564106982855	0.000289086392206391	3.90439761053303	6.61724552521528	22.365324394226	5.39419685267845	7.09730252430125	6.22851123430275
Meth.APOB	0.000139836358427557	6.02819359615755	12.2847975819845	4.89907005890689	2.96679581724597	7.75999794438521	11.9346456994648	2.06528136071642	7.40098087868162	5.94304997860612
Meth.APOBEC3G	4.07841277696732	1.67450165193732	27.0941898522155	2.58953489344224	9.91331405831689	5.67815931898467	14.8762021636685	8.63287602522389	5.07184947558535	5.57852498923842
Meth.APOH	1.34882338456232	3.36826219723323	2.36310789059798	1.26909447443286	3.84163158423766	1.95411772825354	2.72107824617911	1.40818107558089	0.689894794570423	3.52604310818919
Meth.APP	11.3306679810175	12.4121196362566	12.4692200223796	9.76981979595385	5.42599813106624	19.7183633146875	17.5861085778859	31.6790990310554	12.92091438984	17.9705772626018
Meth.APRT	16.6953501547755	24.4907321526513	47.5367598612743	8.05517270127562	14.0290559980156	14.9850564145463	32.1555206960013	18.0201592937156	14.8803790195421	12.7937396462353
Meth.AQP5	0.735635813901552	0.448332348594045	17.2969436284017	7.31225570716405	7.6542967673254	7.73249787627113	2.52908720343384	3.50683567646327	6.32496493769292	8.90357828604129
Meth.AR	2.11652539582269	4.9934417164178	2.14543394748706	5.6164489755243	3.12942913233494	7.7598013185948	0.986022166831493	0.0963685569928895	0	6.714780886571
Meth.ARNTL	7.34669829519223	9.97681358239993	32.6705352827846	3.12580565378147	5.94990612314868	11.997505630875	18.4323504964689	10.1524817126249	10.6724745904916	6.41365982613048
Meth.ASPH	15.7251177417665	14.9955751031003	38.3439806000621	11.1614128187842	10.9106224920437	14.0675935564504	43.9429947867632	11.2236826891582	13.0105452171626	13.3906432013324
Meth.ATF2	13.0443175138541	14.8518770297784	30.5594777693863	2.87068518161137	9.49816851708194	13.6994795698269	37.2772523984482	16.0337155908791	10.2496085591856	15.6260862246582
Meth.ATF3	0	6.292358854498	6.2005065047	2.16201617951593e-05	7.70200179038773	1.20367435991028	5.01344196181741	0.416070667909164	0	3.61904741056625
Meth.ATF5	0	1.37351875038394	6.67848105503799	2.14854917154147	1.70400038562143	4.7231037786237e-05	7.81215915613085	0.00067495341227849	6.28902704233356	2.04142760399854
Meth.ATF6	8.92402100380286	8.46272027937128	25.254181191549	8.00922162639756e-05	5.53244175818704	9.76108772054151	31.8079676608124	11.6823978503581	9.37084069692998	10.0211953720742
Meth.ATOH1	8.94786750657344	12.9089205057438	22.617887671014	13.291415491138	10.4648301968907	13.1686753056339	0.0320878003824041	17.267228531473	15.9756037628749	15.8560390447064
Meth.ATP1A1	10.53084771406	13.0826619195465	20.6385685429471	3.85592741440676	8.17439096164242	9.20431371762946	19.2416081883662	7.32644217727339	8.56602926380254	10.5133694515709
Meth.ATP1B1	16.3784585738123	19.0598846051778	33.0447416191456	4.77971964837437	11.1940224863728	16.6384845582862	39.7352305105376	18.5964362699565	12.4853383912915	17.1342170231266
Meth.ATP2A2	16.2951123573287	19.5280491403647	35.2228911813699	4.47644910570211	9.60456773697542	15.7602164099218	41.9743567535358	19.8884061501962	11.6085918490395	18.1614029565706
Meth.ATP2A3	1.23133629284339	12.8824365495728	60.0703359248929	15.2484984353548	18.2431233256315	12.1486929369861	26.7102861104617	0.649382723567259	20.7725812094865	2.50815384548658
Meth.ATP7B	2.05931420777947	6.69773790048788	26.5393859156474	2.4598406935578	7.01989478649771	14.2874225883316	34.6524728301284	16.3302848363092	12.6925614796383	3.09418802578691
Meth.ATXN1	18.0292169314482	20.6787513860256	43.6450895872191	6.39541535469276	11.7174897254595	16.0836889201157	46.7005548495264	22.4578859422912	15.4873632966817	19.6495126362827
Meth.AURKB	14.7418289682024	17.0477689003738	34.4203112368276	2.54529931214612	9.00364490458591	16.5121812527593	46.6226172033402	19.4668137346684	10.9734640929885	18.3447235947032
Meth.B2M	17.727044975212	21.6523954839815	42.9382633611259	5.20762633244345	11.5664947967299	20.3970026632941	51.7990381790866	23.2882334035133	14.8721844118323	21.2757868872895
Meth.B3GAT1	1.94076396503593	2.70516108325475	29.7147499802787	1.16198771556313	7.75252850874688	15.9893710465524	13.6953379801555	8.33442943825383	11.0828763871624	1.07734567034296
Meth.B4GALT1	3.33966253681182	1.47984510099378	16.8069615884356	2.70809566644798	9.99944415488911	3.98577663769523	9.49953963256906	3.95857000714032	6.95020188277377	4.99153336226217
Meth.B4GALT5	20.1769753800908	24.0589227834402	45.8930049809811	6.97034849748943	13.0490398361887	19.5420407917121	53.506824309856	23.9059101072045	14.7367281652452	22.6087732051549
Meth.BACE1	20.5607682968116	7.67350084991756	2.85878984665104e-05	12.7555012571684	10.3553935616909	20.3869833091041	1.36961147225203	43.6959918689661	10.3713975901243	13.9271641195202
Meth.BARX2	16.0230008407911	18.2413709807912	17.6429252249327	9.49340374489782	11.206419507298	18.1511109052932	11.4134978957148	32.6942603932984	12.9775779974685	17.4161232337654
Meth.BAX	16.174640137161	18.14645925062	24.7231363296006	3.22723588553022	11.7396788589676	15.014240354892	38.5257938858737	16.0606475919709	12.1620678148883	14.807024562709
Meth.BBC3	11.9860005934805	13.5896743314761	30.934487793445	5.71688052227942	8.57278072726937	12.9391954240382	35.2881778362792	14.4519163025928	11.532002732727	14.0263940303552
Meth.BCL2	10.488245678612	2.01401046656707	25.7501776952414	1.64882786430346	4.38181395372214	13.138276718976	39.1182210192928	18.7669675457013	13.0117916303253	12.926529888837
Meth.BCL3	13.4705644813512	16.4330515057075	34.3491023815261	5.58532348055374	10.1454834703614	12.8478264969696	35.6353716720692	16.3081203581057	11.2846247241458	14.9163573371466
Meth.BCL6	19.77270693707	19.114526903345	35.661496231709	3.36135839285382	11.4807813211132	15.5682573902542	48.8709833515808	20.5766503831521	14.841521500175	18.0784465068932
Meth.BDKRB2	9.92219910423693	11.5853229804375	6.86466769778433	4.51749588139196	9.10077180480377	14.9263102969179	15.0777901393388	12.4243186901112	6.86558479445871	11.4014863285119
Meth.BDNF	2.55723547232084	3.41410462305735	30.1204366461067	2.9987071584062	1.80733966594342	13.8466057524445	11.2124300692739	8.59722117241162	8.8543077966649	6.77292260592168
Meth.BIK	9.50245169588788	3.61423503693389	19.8285300556527	3.73759902509861	11.1771963734094	9.00705192240318	20.5634579613004	7.71891773016812	11.3556809387922	11.5395664431762
Meth.BMF	21.3488508305169	23.3913975184199	46.1673806502634	6.40229764646355	13.0339435017839	17.6761546077154	48.0952048053783	22.8239481297847	14.6841876274563	19.1658229322921
Meth.BMP4	2.55042630330364	3.29007413826776	8.05084125650647	1.56483372096101	6.76474262427343	4.96592487044471	5.91565388778561	3.44386982092996	2.38774361484214	4.27367355345936
Meth.BMP7	21.0572418974322	20.2171878129225	20.3475051209067	6.3136069874241	10.978630878223	20.7748942704557	5.06148457125911	25.9973702960959	14.6451162533431	18.1929878187398
Meth.BOP1	15.321367739802	18.081585798327	34.6441881516113	4.16695312344569	9.23674905982288	12.7579182690708	40.0473847241252	18.7143339710592	12.9623605542831	18.1675498111172
Meth.BRCA1	1.26940331058047	2.04753437656648	1.96839990138017	2.04487992564059	2.85935478521212	0	1.74056903934506	1.70934081631814	5.42389985916836	2.46884590603403e-07
Meth.BRCA2	1.11177739027099	0.000709142684029104	0.843769668215489	2.99616479829607	1.02732698651625	0.446067985812492	5.89364355988677	4.59820536452218	2.01470036166681	0.8852734722214
Meth.BSG	4.42051973454554	4.63853410743159e-05	69.9069757450578	1.17603196271743e-06	17.0317122138187	14.6594579195362	25.3998756399517	1.1636083641483	22.6358785952069	34.6492904868285
Meth.CABP1	11.9280284798055	13.8031748613849	26.0184675171772	2.25034105904903	8.22225598842241	11.1311387613327	31.6664429722904	15.0285238626267	9.43051547486278	11.6005665967731
Meth.CALB1	3.24992787192789	1.94802768511599	59.4514860076478	17.4040361488687	4.07360303792387	10.5338368093718	4.06618021828339	15.2586140730694	4.25333661902474	3.43560581365013
Meth.CALCA	1.25122362865307	2.34547897654065	22.6984250300689	6.21061819261331	1.95504461364039	16.1545622056681	10.0859950782938	6.06434154272913	2.87739076398142	3.06884245209676
Meth.CALCR	4.57885798257216	1.42599521239725	39.2585471686272	9.5929848788234	5.73331486967628	13.7318059576966	5.2809916300868	7.14686885079168	0.000103802113564967	3.72836533021605
Meth.CALR	19.7139036427973	22.4981767965478	46.8782824748762	5.9428075921222	13.7310297148982	19.0791503526757	48.4760944942579	24.6287609854254	15.0776086821833	22.1386931963892
Meth.CAMK2B	13.7198789212701	9.23284824828928	69.9260254344133	43.2796653035679	8.3065675772515	12.9495715483405	1.06392890291145	10.4110822761711	15.584157328964	0
Meth.CAND1	9.08106929955282	10.1808043591057	19.5194766015981	0.00110104522370556	5.47129318396939	8.83827037031285	23.2504277643817	11.0677204680394	7.15587522220674	10.5483928316108
Meth.CAPNS1	15.9946868563439	18.0055132907264	35.9077620096856	4.38452709852768	10.6234489962945	14.8300260241526	40.1070769262637	18.8298705242817	12.0964138691148	16.0280230466303
Meth.CASP6	10.6926406945997	3.44099980460679	8.76740496042566	4.79555526729426	8.55411014106984	8.9965054045172	3.15118220738153	7.04426171901671	4.14972824772401	7.61806175263272
Meth.CASP7	21.0416709584936	25.3288925680761	49.4448289177046	6.67779989582812	13.4459338803261	21.1468004691769	54.7185346614601	24.9888146109232	15.4618200893929	23.4211659204849
Meth.CASP8	5.09219333433522	7.25457495398469	11.6684234106165	0.000107946597241368	4.52262016788249	0	22.3719317808757	10.9567710151092	8.54584384557917	5.59498424852731
Meth.CASP9	7.60847556411895	10.0570729562791	21.7691119805025	2.56883799541962	5.48964312739496	8.76672357145892	25.264555970803	10.642315789251	8.22280125141921	9.83780415443044
Meth.CAT	15.5865946580137	9.81993895246425	18.568789850446	1.83882326453521	11.860347916632	13.7018666530899	28.874267721335	15.2282205454194	10.1138242680066	12.0284956824451
Meth.CAV1	11.1335896285997	12.1477732342812	23.6283698492489	9.11640102923896	7.06943693593573	11.2547655806078	29.0748808723997	12.1855783493757	10.2039391847223	8.2622094294476
Meth.CBS	6.69843772655461	0	33.8868940145991	3.94497248972863	9.89229753652822	15.7240405443662	33.0994188691732	14.2589973933139	11.9902882642267	0
Meth.CCK	2.4684028001142	6.48427882821525	23.5745731292063	15.0236645929001	3.45534146878612	11.9587051529528	1.90880351761508	3.38892027290264	5.34420587921129	9.50635789489466
Meth.CCNA1	0.378099413367333	4.45286299955168	35.6658386597307	3.68531075898802	1.25554405541974	8.72428143088421	5.93088593467991	5.26231564784716	2.39288148755884	3.16735949005843
Meth.CCNA2	11.9161428362847	15.9371090667039	36.4620768710739	2.50862725006557	7.53434969289931	13.6266207714656	42.3874244351261	17.4208667739976	11.5021943387923	17.2360528526427
Meth.CCNB1	0.577610863800248	0.732167582862062	1.08286873364096	0.426320368659094	0.506112615023838	0.459123074163989	1.14333267718717	0.545122898756482	0.339502708549605	0.537785138296843
Meth.CCND1	14.160307434119	19.9455128150947	24.4525833908519	6.65666290317941	7.97240588674578	12.2133590353479	34.887127767955	20.8648916061664	9.75658269875053	14.0577083209642
Meth.CCND2	3.01456103235875	8.82744234906031	25.2447116992207	9.82646685733283	7.01986054954253	7.16296569918064	11.2425808415917	10.2526958039565	9.18243369610493	5.50161405147512
Meth.CCNE1	19.4483425654796	20.4999408173766	39.1597229510041	6.24163356823297	11.827032051078	15.8981356418459	41.7934156700421	19.1955176243557	13.3538034317105	18.4780966989752
Meth.CCNG1	16.3939177328683	17.5272273453457	44.4207961930159	4.5522537001014	8.4638048629236	14.1129064905153	32.9446522892153	15.3754111700822	12.6014823359257	9.99471228892924
Meth.CCNG2	16.7152660430538	18.7785593064334	42.1614943182274	2.80286792119297	10.2817892381065	16.4451121113827	43.2994945147868	19.4212482974135	12.8303131803377	18.2031127956902
Meth.CCNT2	8.90093932050727	12.3768244687412	27.2852922615206	2.28827701451938	6.25788076287445	11.4466671578006	32.5122962948711	12.092850126688	10.1346039667523	11.6658203261437
Meth.CCRN4L	16.9110992146197	21.5066127883426	41.8594246943929	4.61144049121716	11.5150718188975	17.1503560129858	43.0549801723761	23.2032174818797	15.1175711133146	19.0088252574984
Meth.CCT2	18.6172641433172	20.8763542105514	43.1610605355444	6.17096543766937	11.7312918012121	17.8205940190124	48.1024331813206	25.740099954993	15.1437370035716	19.1867937579602
Meth.CCT4	17.8669287865258	23.1353175806031	42.9980613006424	4.45334366607737	12.0031881924754	19.7351313797489	49.0458204906753	23.0892419997881	15.3778366691227	20.7399683144533
Meth.CCT5	16.8593470521025	20.8151564871751	39.5425698075494	4.01983230267262	11.7403214769584	17.9639441747799	48.2991887950915	23.0901725738935	13.2102768287787	19.3327149413503
Meth.CCT7	19.2401256583125	22.6903227674935	43.1609822969674	7.61788897786134	12.2855273617306	17.9466613802348	49.6042776833879	22.2173039114262	14.770153650619	20.6149673849036
Meth.CCT8	13.3908204852306	15.0273266890303	32.1659028227412	0.00169170092917463	8.93214028054474	18.0186730487614	48.6853522050008	16.1858790357363	13.5675988587114	18.0650910375187
Meth.CD226	0.729042125633892	0.901414230910804	18.9342871148029	0.0291379797136465	3.51095403685792	1.42935517335632e-05	3.74619439023754	2.83573428442828	1.29277452137479	2.01195069705806
Meth.CD40	4.53324485134152	5.82582376181101	35.1333538016011	10.5414403735745	14.0326301638071	1.73503521916299	8.7566594478842	9.22977799436219	15.6344323997816	5.21983718207905
Meth.CD44	12.4709177872505	17.4791747223822	24.5235121726028	5.65633157891372	9.74699080917557	13.601761498109	31.0388035405941	16.3939122974263	8.16394217179652	13.6706807074847
Meth.CD47	0.435424987701535	0.510789418076429	0.97966028965423	0.000230376865979454	0.193251720898947	1.40014681786648	2.41767529741674	1.26935777747586	0.412598033137487	0.432948477906039
Meth.CD68	17.1775800320857	19.7265378706774	39.3845009682913	5.11212074642016	9.9375390872946	19.0489804188991	47.1137816933528	21.7092736145716	12.8530979472355	21.5917712801026
Meth.CD74	0.693287173868471	1.33566860146882	6.27608242711842	4.15491865512777e-05	4.91469692513186	0.305686333119527	5.6021907741587	0.762837819223337	0.400809961598372	0.903371623591333
Meth.CD79B	0.022582163128324	1.51629245726324	2.39364302135054	0.558442273014857	3.88624421556098	1.24458339063808	4.60018292344368	0.593932526619054	8.55307816354287e-05	2.67336736236486
Meth.CD8A	4.26635428965018	1.8635316271095	45.9106323323788	2.50569156578346	4.06230185097677	19.2812718955986	2.73656548385745	0.659101933160355	5.98305110195521	2.62339905862837
Meth.CDC25A	18.1649158762757	25.0416703756206	46.2967426179134	10.2312424452972	14.9177298989715	11.364323885324	31.8798861048531	13.4913068473337	13.7473544306465	16.1048013155116
Meth.CDH1	10.2169059439414	11.4552283913789	11.4727412646981	4.56381832034282	7.86554499385231	7.88922457093802	2.48850078088901	5.04393077816699	3.62444156116029	7.92893687808445
Meth.CDK2	9.20408586051977	2.89207294587581	19.2599488115187	3.87580747994159	15.1917148874667	8.36946393010443	15.5701273373396	5.10188917966469	3.76987079160797	10.6801371755176
Meth.CDK4	12.8187139299119	14.4878797693038	29.1081213702127	5.083765964176	8.26431329114718	10.4824778052302	29.1615517110022	14.8424940131197	9.26551124332397	13.106483933475
Meth.CDK5	17.0738345621074	16.9047506215857	17.4007916240182	5.1249752293734	9.50303391845774	18.6809468848726	57.7066784711374	19.027106038811	12.1943210591749	18.3062109132188
Meth.CDK6	15.2683909727576	19.161997247656	39.2366078137344	3.88612373488969	10.4044115249723	17.2344398065976	46.5937398388273	20.3048050147235	13.4111109270918	18.2539498343586
Meth.CDKN1A	18.5383848673219	17.2152286662724	22.1824192357376	4.23513596362414	11.6578036409341	14.0593945115262	20.5009712859233	17.9703296650272	8.46707191088305	13.1163235230531
Meth.CDKN1B	17.9258358336915	20.0789595290786	39.36288580211	5.80213057130224	11.437351801886	12.9361310389667	37.3887200284144	20.3818458895956	11.3186698730527	15.3561482064929
Meth.CDKN1C	14.1961499074344	18.6811376508778	50.4584391522493	12.6806104625046	14.0284112687942	14.1166951803363	0.00101084315979593	3.35808684438418	17.3872256866868	25.8165237598377
Meth.CDKN2A	6.92217995808579	8.62537694671327	32.4641814509164	0.00199850805578766	3.43715173789008	11.970109980119	28.2517057257463	9.3469555555198	10.4435377991623	14.0702748723874
Meth.CDKN2B	13.5253209617326	15.5713559104663	30.8216489319233	3.864428687593	8.81402701092833	16.0552273792011	29.4040976237112	15.6959113202239	11.65814107654	16.46936293203
Meth.CDKN2C	15.7814580823401	16.7682695798068	38.0910493638284	2.25170854415212	9.90564515648633	14.3688718567653	36.3807031367215	18.219488430708	12.0369718428551	18.0476050190116
Meth.CDX2	1.6630454881499	4.72834855757176	34.0360469949987	6.451616889419	0.000193996967436489	16.6828750570074	6.43472340650738	8.82199333088432	3.25148649390605	2.50789938532144
Meth.CEBPA	17.9305673692582	14.7368643253782	20.7509152937934	11.9575526597409	9.36289653975262	18.041296591359	0.500027657293506	35.8310644936826	17.4359440273838	18.8692969533129
Meth.CEBPB	18.2079418372454	24.0961905417375	49.8600199178505	8.76793942815532	14.0335856939686	17.1273093161821	47.361200643499	22.5711833959023	14.6467061531476	18.787120905973
Meth.CEBPD	16.3560347483582	25.542593221358	41.2304668564797	8.94781808722206	14.4384086350383	18.4755005607454	32.2219261128642	24.1358898675302	13.2182535739454	15.8911965038425
Meth.CEBPZ	15.0370090185976	19.0174518715871	40.8188757030182	5.63522167754713	9.84251166016209	17.2906601565326	46.5014299105479	19.5826376637142	15.124785714787	18.5334339991367
Meth.CERK	5.79187614774453	12.8307440759404	34.2444200473034	8.07679395643264	11.3834440102035	12.9906557605857	31.5622144549365	12.7268228946675	12.9746743966281	12.3760667357084
Meth.CES2	19.962483335078	22.0811630312156	42.5095771515915	7.07730438889881	11.8411136439624	17.9221507056919	47.3307230293215	22.3749481681348	12.5277152445992	20.7439725360892
Meth.CETP	0.36883375884721	1.25469796489035	2.18970701930853	1.13120910546469	5.13275646211099	1.63233047746769	1.05691881494935	1.23949218526492	0.000456041026697259	2.62921775622589
Meth.CFD	1.62370574819623	3.60299062697928	3.89862884016205	0.669243236355326	4.43751948499373	1.8315603057007	10.5788061034857	1.84669758173428	1.3141761480514	1.86912352364859
Meth.CGB5	1.02844559484004	1.0360211587142	2.23975231591716e-05	3.02950881235438	4.10763911389059	0.937519949838965	2.07325204270697	0.218758930656773	2.28751953570236	2.31587925757595
Meth.CHGA	0.557319023394134	7.24931623444069	22.4322496646681	12.062014886334	9.14587848905383	19.0099701856813	7.15211117047192	14.1371061025261	7.83719921968661	0
Meth.CIC	10.7910304802324	4.08759672236696	22.9090011988694	7.08363672091141	6.07025628165311	10.8000154435734	34.7914399056633	9.48332328077344	8.94336756120842	7.68851226588847
Meth.CISH	15.3934406490153	11.552827016011	24.3076819460253	5.62267287915704	14.5757908350203	20.6181145325537	45.1752820584823	9.31851946456272	10.9760738225177	15.8543153369447
Meth.CKB	14.3347864053577	17.2834417444758	30.9895379450848	11.3584072012441	10.4872311370493	14.7622029455995	24.041253553042	17.5905488143895	9.20925673534378	12.8578912523295
Meth.CKLF	17.9341237482383	21.8555786631709	41.619772997723	4.62502395589744	11.3446920230024	15.9081251853289	43.7390778022204	20.5255816181701	14.3693069816918	18.4896631524636
Meth.CLCN7	4.82044204331928	4.70215997701753	0.000413011033675514	2.32640192268558	7.9732730294632	1.04350383505747	4.12210290526872	3.11826350391894	3.7153469835291	3.39675391867687
Meth.CLDN1	28.7365881807959	2.33429995325394	22.7035145542147	0.994304575258994	13.4758026522684	17.269990903776	29.2701976308199	10.75516102164	19.8798568523584	7.07417571708563
Meth.CLDN18	1.76924741719006	2.35875725053317	0	3.82523792106974e-05	9.11800845540439	1.38571512915929	1.49126429920594	1.91118330798425	0	2.88822469797563
Meth.CLDN19	0	0.312436542342784	0.836801684941804	4.46758247861525e-05	6.97526219629724	1.27576996460248	0.000213356657267661	1.13826755228944	0.270476878034416	3.34788137773586
Meth.CLDN7	23.9620551701291	27.0885943610566	50.6920229471582	7.90583233526229	14.9079942416562	21.6246347556098	51.305336485563	24.7872498386415	18.539513390035	24.3492563327783
Meth.CLGN	25.5053805893579	2.79628103976175	49.6873875898764	9.30241706639634	1.86793235335681	9.53657321194501	16.8255646318974	10.1826004455337	11.7906433162721	1.84630853172606
Meth.CMKLR1	0	6.89780930175025	0	2.04449876579333	4.77334414565231	5.08346099970441	8.75849964016364	1.93519462853843	1.0959841303873	3.46871792654144
Meth.CNN1	0.00112067029463616	1.32939558985025	2.45073657685779	1.57500218446207	5.58426085982077	1.55218867366002	4.4306571916832	0.000167460647788729	1.88312271755056	3.42081648179073
Meth.CNTFR	14.6632449687751	18.6915565123792	40.7146180881706	6.86799232435599	10.0640425438088	0.66435348589184	19.9543522814459	7.90171945100361	18.6024796397419	15.4209144862916
Meth.COL11A2	4.47035930907212	1.41435648875442	14.0403008778698	5.97517761009374	9.7973851217656	14.3935893669869	16.7977191881155	10.9156123009702	9.81120345094273	0.844893086626528
Meth.COL1A1	11.5322342235498	0.264722172940683	14.4625741307177	5.35877978319422	11.2116073805644	22.4791543501346	34.8034752717488	5.28506570792752	12.6065526940424	17.6125062961976
Meth.COL7A1	12.4648719134609	16.6238161846622	13.9708829624584	11.4640575264268	10.0209283117612	15.0091811908318	13.8013521553062	15.2175807503544	7.40117961758867	10.1023679563835
Meth.COL9A2	5.43474014865313	6.82411947281957	37.4092747794592	2.24278203403672	15.1112768849749	19.0777683288253	32.9966961940416	18.8962237282755	20.7672680821314	6.02810727583754
Meth.COMP	5.38959453962599	6.17452599209986	20.0040580746931	8.58314731783978	5.84595410143856	2.13768744197265	10.2944579272515	4.03793982865196	8.97829088844713	3.92469128747611
Meth.COPS5	14.1190982376497	20.078544067785	37.8780761918883	0.0105036674919067	8.89178342674606	17.0715032526051	47.9590266629007	17.873884036354	12.8750638718607	20.6974042289864
Meth.COX4NB	18.7118122483144	19.1981361262703	42.215884130836	7.24506042094087	9.55827324325679	15.1873539153921	37.6831738420612	21.9847303420353	13.0876926713973	15.4496905007741
Meth.COX5A	13.4950968096363	15.3060108176823	33.8179230351304	5.84808426356075	8.21581535171046	16.114555749298	44.4117566117988	20.0953738376947	11.4289173909949	17.3979039157225
Meth.COX6A1	10.839336405989	11.6513792340412	27.2188208328481	0.0201697884806133	6.44941149805078	12.6509025013616	33.8649916616524	14.8917141797659	10.06735791093	12.7717253821968
Meth.COX6C	17.2125220428991	20.4987472378862	40.5669842891117	4.47037267974756	11.1252814717319	16.5360034048592	44.859660876664	20.1651337936509	13.3240550635046	19.3686433684619
Meth.COX7A2	9.73102209072653	14.0909465901649	31.9134453894244	3.86615353364969	5.87557746689044	12.4750718533608	38.0343793507095	15.8366947233456	12.6518882848275	13.6436275533355
Meth.COX7C	5.28519172189916	7.99766249044893	11.6933221397778	2.51797640948041	3.59396394136548	6.69958156164256	12.8834781448731	6.72002700731603	4.27899664481299	6.77223211017792
Meth.COX8A	14.2537930501693	22.5840241295805	41.8152191435938	1.93681896570572	12.1957240298647	19.3451001300331	47.8278231376928	20.4136828211597	13.8398924800263	20.3883139191641
Meth.CPEB2	11.279351239977	12.8688920691185	28.6405557393609	4.49905438645362	7.75163067927104	11.0720248041814	21.2950725074222	14.7224039237884	7.91218649141379	13.5460389665857
Meth.CPT1A	11.7524470056097	9.26245378207363	27.235959087775	5.8630968183766	10.9826689908088	3.23108158280523	27.2014693222952	19.6892834998962	14.9301090755902	12.1110868302056
Meth.CRABP1	0.36899578052481	0.709258921091323	34.4580209038123	8.03992563370824	2.38320544863181	21.9456719078332	8.22656809493989	3.8755369894421	24.4897032530635	0.600418997140761
Meth.CRABP2	16.5125059808364	17.640481166867	19.6506041580025	6.31489326774873	11.5459059998794	18.0086214661544	20.842744419878	17.5079839189962	11.0093920392199	15.8634048574763
Meth.CREB1	17.7556157401139	21.7649644697464	36.5177885784328	4.75956856702455	11.4137468289743	8.54598884095786	43.2126575680794	20.1507462110173	14.2104077187907	17.3680217339116
Meth.CREM	15.7281716995498	19.3687023636184	39.7784252674685	2.65326051360736	11.6808918031454	19.9776035630114	52.3502701378921	22.3894791664491	16.4020118356275	19.1142279927515
Meth.CRH	1.11124787930242	1.75654480680581	4.66134750856649	2.12646117521316	1.61195727223643	1.91781270888617	4.20015659596444	1.98111178651026	1.35696548808445	0.703123549642212
Meth.CRMP1	3.91917353624523	0.477437057383652	0.560368904913857	0.809081153396735	3.17547004329602	8.83891521118533	7.00459135601317	11.8763265371889	0.538115913450196	1.64550640609773
Meth.CRY1	18.8204830198765	17.9577237990974	20.3177904016227	8.40002409782483	9.65107531889654	22.2869019301332	21.7272162419494	36.6613341624909	16.7745389039977	21.9260985639728
Meth.CRYAA	0.28654978973542	1.54543164781542	1.22101246792797	1.17269663546937	3.72889263780229	2.02668561052659	1.41172270061884	1.30688949884303e-05	0.492355642024103	3.97861068616243
Meth.CSF1	13.4782171572901	16.1700311783459	32.782816533346	5.94920825297575	9.39234555238497	12.4678592027202	33.5273020175624	16.9969270121333	10.3273665915937	14.7266278985432
Meth.CSNK1A1	19.6402494925474	23.1490479278427	48.7832987647737	5.32652247043356	11.838039298943	15.4177545657302	51.7774305108856	22.6301579760563	16.7115989507606	19.5129116386122
Meth.CTDSP1	16.6299196328125	18.9090989643868	35.5277488921937	4.51411258347325	10.0530746801912	15.6309885682837	39.5500480739059	21.0957960201202	11.1076959804009	18.1116274237769
Meth.CTGF	7.25367696767181	14.917466072033	22.1087056125291	13.8024764297498	8.68884011184354	14.9637179611294	5.32113829799937	20.1145386960338	14.8037105584049	20.7492578426895
Meth.CTH	12.7854330008331	15.3228030626031	35.0868669801531	3.36837919334674	9.80400295443101	13.8089900481731	39.7638560312501	14.7568470696094	12.52256069518	15.0616846858074
Meth.CTNNB1	9.30463527156037	16.9216353998415	32.8872967898085	9.40070917715533	12.1626913213241	14.2263862600714	41.8205676800069	21.3474710302617	17.1876549833235	15.6924155274577
Meth.CTSD	19.8917231205194	24.5416782290767	46.6672016897682	6.69099387223896	12.804736394644	18.8113397248446	45.8447534133786	24.1272529665576	14.6281157510594	17.7334399032015
Meth.CTSK	0.885333914657098	1.47520355831037	1.90591011029676	1.3754932017288	0.682143298134192	3.04446301874283	3.04102563138433	2.3347669671331	0.702853899020178	2.04732333395548
Meth.CX3CL1	10.3306387231403	3.4059795464742	1.06883206915059	5.39934621492183	11.4929020958772	13.3334548730794	3.59732682548243	1.95354644463204	2.30766972551039	9.4686170871098
Meth.CXCL12	0	5.33622056506055	21.9086792675347	5.38235888338071	2.69794893599827	2.07092920342504	9.35231999652892	3.36402688156812	7.15148644994808	4.41006837309127
Meth.CXCL2	7.22382206301955	6.49931412511116	32.0014726185875	13.4839671416357	3.49303876844458	11.5669475704864	22.0130960203125	5.91622635659028	18.575722691196	4.32030801968712
Meth.CXCL3	8.13277472371442	8.11898708327056	32.5698345813985	14.0448189093943	3.86627606436037	13.4049053065082	23.434928726237	9.23516988522304	19.626601986323	5.84539425165984
Meth.CXCL5	1.67941379684215	0.746190776131854	6.00846098067019	3.19783578978581	0.969066408106208	2.59417848493768	2.96340980485942	3.32021036979351	0.300965211170941	1.90456989014694
Meth.CYBA	26.1272412792396	5.18077054840496	62.8843883621787	8.25371212021338	10.1356900091481	0.000428529924827748	27.689173311511	19.1341359603232	17.771290003028	17.4144487026604
Meth.CYC1	16.9073535714329	20.633238600557	37.3671212923302	6.86773528668093	9.78138217590099	14.9504887037283	36.7843381126247	21.702181360509	14.6584622048829	10.2069910431241
Meth.CYCS	10.2072625265627	13.241553281298	34.0957593920723	2.5638620058116	6.68087841399026	11.4132297046307	37.9679182262818	15.1558848904309	11.0830937505352	12.9378111043143
Meth.CYGB	1.97631243771915	9.31026453600713e-05	8.77344911714277	3.21381739673031	7.04107341682181	6.03702387799703	5.75315015562374	4.66263918315855	2.56092084823099	4.30075551612696
Meth.CYP17A1	0.1000225494017	0.437208609358833	0.000124849528304946	0.492032479595886	1.20825343526144	0.523765488678663	2.37247506240725	0.569869047857293	0.00536663609905505	0.323033887104438
Meth.CYP1A1	5.2991622673636	11.1975400771596	19.9423854958091	9.01212458933099	7.40413363113861	10.3397921917646	15.5256697641011	10.7544532182178	9.77371859122267	6.23255995190162
Meth.CYP1B1	4.76292151034573	3.29841796866863	37.5517018364647	19.3981438912075	6.80976319967432	10.2135458281182	26.994007334247	19.7223580099618	15.8433737853491	0
Meth.CYP21A2	3.73570715147196	3.92939056107557	0	5.5189680946976e-05	7.02847153186894	0	3.96115586580668	6.72734612055757e-05	4.00410079297864	5.28964195573596
Meth.CYP24A1	17.9045348125164	1.50244413081016	22.1792397045245	1.79090039654836	9.62943808452918e-05	9.71146150054252	26.2418325152277	9.80518512474479	17.1445967823944	6.32662691365632
Meth.CYP2E1	3.06261907278163	3.55531912730907	0.858404635962748	4.61907046104201	2.88401713557375	4.64279214229444	6.85827903321285	5.81819185692452	2.35178157204411	9.57608927187683
Meth.CYP51A1	18.1375089074122	23.177093993436	50.6388266249193	5.31620457349212	13.8188503836824	18.1367432442768	41.1701874630037	20.0216734544153	16.9259095178831	18.438743041341
Meth.CYP7B1	6.36725089949625	6.01257247554396	8.15456366925951	5.61852332160499	8.98053508057577	3.72628368795118	3.37024017428841	3.76451431131053	4.07814754988167	12.190603624182
Meth.CYR61	22.1829322459962	21.3600239616848	11.3284001880574	10.7566394018214	9.84282913693549	19.8493525770589	0.000495172159848684	36.7847807167292	15.589087767616	21.6066424873465
Meth.DAG1	13.5340499907593	16.5445076383981	36.9761202677868	3.01905268559404	9.35705501265111	17.2969314718558	46.7104739371037	19.0774464574493	13.9506893598981	16.0854392283737
Meth.DAP	15.4848935461408	22.2599084869178	49.4659233115286	6.79786377023478	12.5468441507967	13.8952865822205	34.825579834803	10.9479700912153	12.9887139341677	19.2192236644382
Meth.DBH	3.4848213577083e-08	7.35850630568929	0	1.19817211705641	1.61437279455977	0	1.72604110556995	0	0.000115150968763838	0.70046341770519
Meth.DDB2	13.1190261679687	16.3143634839082	23.2083072080003	12.2771471625281	8.91197349779989	13.6402592609501	24.8454648266707	13.4036721207302	9.5465852259319	14.0865584683605
Meth.DDIT3	17.4712425779172	20.8319673898004	42.3888983612955	5.75233315318046	11.7289944216934	16.6390556522348	44.3856831536104	19.9033120722821	13.8894667955136	18.5394268626191
Meth.DDX18	14.6355334710077	18.5882943613162	37.4790114551185	4.0951403314159	10.2663740475386	15.6847763177406	42.897173620578	19.3589110043646	13.8959466890851	15.8664517858342
Meth.DEC1	0.593852081621248	0.746407563241424	0.542701288774111	0.377455311409008	0.798295826344726	1.93051651227528	3.5025780778133	0.8375821847138	0.566725914530823	1.62555996921341
Meth.DEK	13.6165127570018	15.3200754418252	33.0421697227698	3.76816910746066	9.17737873696408	13.7990736743106	37.0042943152208	16.8513087281856	11.4260500800491	15.8026442511644
Meth.DES	1.15900559004191	0.543437821853223	4.05908650132454	0.00860939115194085	6.36861898931984	5.94936414145249	10.6514129344676	4.5248501164159e-05	3.56479610713782	3.35874000703813
Meth.DFFB	18.367462898669	22.0220025760135	42.3696640642565	0.0257600035223543	11.5573092984275	16.0524231116664	46.4087725047561	24.8243482373824	15.1959316921585	17.6201789909908
Meth.DHFR	18.3127483216243	20.8230671942978	38.4930723543824	4.52524119488407	10.9751231090677	17.5449152819264	49.4450386595219	21.4125002683714	12.7712497462645	20.1138704814937
Meth.DIO2	0.936923864016739	4.44799340562473	10.6889949560554	2.5236986069236	1.88943975533833	5.35321389610876	6.80767156294326	3.90520113222037	1.34157859046262	8.09787622539242
Meth.DIRAS3	3.52317214416162	3.97628296779489	4.42264357082126	0.000107284060360255	1.75226475872497	1.81730988461531	5.96880752329755	5.75999458714786	3.57027421958643	2.79904369476404
Meth.DKK1	3.31830692516633	4.30589005275436	43.0507270119476	3.93606500623248	3.42435763610861	8.33632118190537	7.4752352134518	9.17578266888602	2.57741906211525	2.70713519384188
Meth.DLX3	16.7927516750294	18.7458770155082	25.8409902020368	6.57663616543276	12.5238601102241	16.46579279286	22.0774244868078	17.7028972834511	9.68629292717157	15.9646805795692
Meth.DLX5	5.1374839343878	5.55332255834522	8.43021066004028	3.25955181392754	3.85604002102125	11.3806916046459	12.8785081809951	11.309812109642	6.76336626046114	8.75695644591411
Meth.DMD	2.40929457471789	7.78293351455415	0.814921390688373	9.93852172846999	6.6656473391286	7.18201613698732	6.29785370601662	1.57363501464579	1.35891456728081	4.86433367518175
Meth.DMRT1	6.34594857122077	24.4288424542741	33.2576434135196	1.34301034994872e-05	2.37411385830679	29.5260120946663	2.28611140988199	32.4941858800729	5.0793156162928	4.75158245610415
Meth.DMTF1	12.1110598241673	14.8626610722847	34.365859964274	0.889062588351873	8.25375430005965	13.5513633091215	41.107677337208	14.8127649348377	11.803120946979	14.9362295623336
Meth.DNAJB1	3.70880068424297	4.28266458332814	5.97117996420492	1.73827388980626	11.0434875495388	2.70176723783296	4.88705435577169e-05	0.00277583075384376	1.05869824850971	4.91807391858471
Meth.DNASE2	16.9853911756562	18.2171621808009	37.0604852635061	6.93882356748661	10.2605257195961	15.7185804819477	42.6630079638683	19.7596110925922	12.3882735058488	17.0116843208364
Meth.DND1	0.2471031749666	0.414098657842793	0.649347300742209	0.00281879394457927	0.328003012718259	0.399048254452549	0.679769485823783	0.306071259528599	0.259220947965357	0.354982160170892
Meth.DNM1	12.9351813215201	14.7419904704472	33.5274134493693	3.09899651577097	10.8654079130108	15.7449143160751	33.1057566127107	17.7537814302122	9.8617662286584	14.3621995486473
Meth.DNMT1	15.929799559157	20.7083719489653	35.3368166450142	7.82909001105232	11.6520746176612	13.4050997931364	32.6804742451698	15.5030987241568	13.3247983038371	14.6308533524187
Meth.DNMT3A	3.08247646403078	3.67895352170328	4.56655312462766	3.71292390330171	4.33109470703344	1.29290606745194	5.99632344863458	1.72859133791341	2.36028599145147	3.02878853190625
Meth.DNMT3B	1.6553575282279	3.28486139817473	7.8244663094023	2.08307107860652	9.6089606811207	6.12383377988409	6.07743377073511	4.76172371354881	1.18346517527463	6.77186038338086
Meth.DRD1	0.324381725970592	4.77445097101176	34.8463227911755	3.66545969696946	3.62563613998813	3.95351891275775	15.2968463594357	2.47805697068466	2.89528562477966	3.94369801452349
Meth.DRG1	19.7789145794943	24.3302511624825	48.782104416941	8.53668678732914	13.6976944239168	18.8337208625841	49.6069714018724	23.9128255922036	15.5775693829816	21.6034989916844
Meth.DSC3	14.2172328912562	14.9498376997368	6.42460133131416	8.53343767287644	6.92804313190429	14.9635918599497	2.94099440927244	20.9281497597798	7.38138534259785	9.84299664642027
Meth.DUSP1	8.90158615530582	12.5231886105918	33.8044457394933	8.37299499565301	8.17386359873736	6.87609442107351	38.4211426735748	18.1621685304665	13.4666891256169	10.4069905171871
Meth.DUSP4	10.2263649391422	17.9110120575324	72.6253045854388	0	1.21289758009717	9.96103607296908	0	2.95868779604425e-05	22.4307602994082	0
Meth.E2F1	6.60259391429231	8.86717160123888	11.2447403615143	5.19283402695469	7.25375737547415	6.27755525485185	13.9793512468439	7.78525865797044	4.36848829283428	7.03502336051457
Meth.E2F2	15.2888306198068	12.93326777668	35.635287849831	0.000247846877762822	10.164609429141	14.7283549876599	45.8051015838161	8.56032622700658	13.0511737712796	15.7475465230182
Meth.E2F3	16.0378584787065	16.511789325572	39.3711179046717	4.14563861016148	10.1120319770581	16.5443015114751	44.4883646429612	18.1142766992159	13.044614994452	18.3771070243505
Meth.E2F5	12.4119540238782	17.6057287255471	37.0181195987064	1.6935252356869	11.2613031338988	15.8082176271453	40.4831568430854	22.4111711369264	14.3655690726588	18.5017273612246
Meth.EBI3	5.53998074662669	11.4313714800988	12.6118350260832	4.3884640702224e-05	7.56347218626166	9.72394184367066e-05	20.4795629001069	0	10.3664750783463	9.39106664401312
Meth.ECE1	5.14827338062936	3.39132817404462e-05	25.4482364495086	0.000124151664076998	8.50947897775315	2.62177742502494	13.9075767526281	3.69248884402557	8.72214855369485	2.54407924577282
Meth.ECEL1	0.51178905030578	0.350723258424734	8.12521117461018	4.12839047809309	4.34375705633646	2.7342225607439	1.99884742469361	0.615533439104981	4.13864073043297	3.52969139609688
Meth.EDA	11.6037852021111	2.42276801807214	4.21770563875594	34.464479738478	2.30085600371218	1.57003155287272	14.3351064777025	1.44067196538121	6.98701848909759	1.31553931302646
Meth.EDF1	8.94556896928135	8.46725288433243	20.8928656507059	4.71954761037948	6.32895867095634	11.6864175544424	19.6800267331094	13.2044106526565	7.96559539508876	8.42966775923018
Meth.EDN1	11.3953056563266	13.2352964668264	30.1299105013848	2.12446026841814	7.40092045240635	12.7562868239	36.8528808252599	14.5606732127178	10.0175791769077	14.5649633095538
Meth.EDNRB	3.2261976233989	6.93224804272284	3.78712184733891	2.87856641774976	4.58136779975708	1.48276923242174	3.01754347780165	3.24005093213081	0.722425362009759	3.92798522847868
Meth.EGFR	13.5297720078428	3.9535583654677	8.36265071814901	9.31161888994418	7.38456014219825	22.003478827843	6.77706767052063	16.3287779265871	9.79481584244078	14.5068274976375
Meth.EGR1	20.0025412678422	21.9824189833923	53.0540052532849	12.8953841406509	13.2190943268617	11.8479259155427	36.4887009184135	17.9679511222594	13.537396503852	19.2254822616765
Meth.EGR2	6.04298587435132	11.7519465747928	33.4912503647968	7.52235277370364	10.8578667761126	10.3982797464421	20.364590476131	12.6939477735824	10.758079038982	10.527513377473
Meth.EIF2AK1	11.7442700176211	14.000781318636	28.1675528604014	5.34772641352653	8.23942340201135	11.5546334788772	35.0553367260772	14.4368447837044	11.095649655609	11.9424120013673
Meth.EIF2C1	0.969490033951485	1.26642689458444	1.94855917380797	0.562561080365459	1.07556450841172	1.1061782201302	1.88405629180898	0.776205595294354	0.374645868803755	1.16539271402664
Meth.EIF4E	9.51384613942565	13.1667467606925	19.413124968903	1.34191510819453	5.58932068999897	3.4591361032719	34.9030793407538	6.06333182627293	9.3184709246106	9.78354521154971
Meth.ELF4	8.52817948561416	9.01899676151086	0	9.21631342064671	3.96004100799383	1.13516248142134	0.367221317568273	0	2.08267283827114	1.39884624102301
Meth.ELK1	14.9501500466512	1.28884224777747	0.00175198988184979	69.7981482227658	2.08402591628608	4.55124724033659e-05	19.1985698800469	0.000223206858019444	7.02510612101834	0.000274896387755793
Meth.ELN	1.49808277353941	4.72888908477092	4.98346827303257	11.8534186375017	12.3361418503444	12.4374344634161	4.46295289302877	7.64990297812152	5.34436168057586	10.757315878325
Meth.ELOVL5	15.1851019639984	17.5073867402253	38.6457391262777	6.71808406564811	11.1067424509309	14.5831466997159	40.749845215985	17.3752031881547	12.7060110694157	16.1530212438495
Meth.EMX2	1.74571489980653	4.99479225913387	40.7243301325507	12.7754231010677	7.87885488244476	17.5900362046367	12.864932748059	4.66739708398431	0	1.76172978737115
Meth.EN2	4.12548005275845	4.34741420197966	37.7144337028437	10.9490797937902	3.24567702157839	7.77538180371993	13.6548687494595	8.59924749265247	0	6.72930542289188
Meth.ENO1	17.0959068897359	20.4796039021616	46.9725332880714	5.42886251096702	11.0853495915409	13.1652150416303	42.0654750399986	17.9765348223081	16.5293642150717	17.6195932064992
Meth.EPAS1	0.927391509278474	0.630901150103821	7.01133530931748	0.858475796729898	7.83421269597967	4.27485156484224	9.57255772097846	2.21667586351723	6.15841358902125	1.78286173544852
Meth.EPHA4	22.0395663210015	8.47349681070963	36.0579106726219	10.4244848857979	9.71502809986839	11.6572115396881	51.3597470345055	30.8248138274489	16.7752281330345	1.40147345028878
Meth.EPHA7	2.15600679633539	0	44.8553949693081	3.22636179097478e-07	7.28795531969513	21.0118672985398	20.9181612832407	5.77259479896596	6.84191341152683	0.0502555693020413
Meth.EPHA8	1.75703123132117	5.24751831293498	8.92040202122931	3.12611107882697	5.9580307415718	18.211942005557	14.3941421183216	17.9188556317387	12.7898087447895	12.7678497278801
Meth.EPO	3.68815825300081	1.32123489945904	8.78051521195311	3.90792749902786	4.02194659207228	9.38497686934849	0	12.0847832401619	5.40500861671027	0.00026051886956986
Meth.EPOR	0.438000182727143	1.02856412852124	3.97208949170525	2.2727047107704	6.29575387625227	5.0380965221932	3.35474300011322	3.64775641410938	1.52464015025329	3.41973063511792
Meth.ERBB2	13.7547711087674	18.259229829804	35.2584845900598	3.55337946640641	11.0965164181678	15.6440600871319	41.5842273377993	18.1656670167764	14.3369355400535	14.8523557232853
Meth.ERBB3	10.3060663349238	10.1767585903158	0.656045921874042	6.96825715959618	9.53675258371197	10.2346288855713	1.14379087707745	5.96066547550069	3.09446338986761	6.22241626138526
Meth.ESR1	0.100960514984362	0.599308235697406	35.0374478430989	9.7051308510776	6.94662150820344	8.05863599781888	14.8923940073134	5.09819386723902	3.04910411190876	7.42766056551928
Meth.ESX1	0.700368999657121	3.74291115749719e-05	12.950752717855	31.1826600083962	0	9.30596206285184	0	2.2702466728049	1.64908425833558	1.14666083350326e-07
Meth.ETS1	0.000315000844634485	21.5259079670837	46.2759446324262	18.6228469738423	11.0107710437898	17.9148410221414	33.4697186178768	19.2578962769759	15.1106948926408	13.9174860101012
Meth.ETS2	13.6071996372857	18.048277629338	26.2638188626336	3.13970705638714	9.34691473120405	2.81234271136067	36.549524595102	16.0204784976001	13.6866389354369	14.1738621265691
Meth.ETV3	15.6429265146364	15.8997669748723	33.1524705006714	6.52325931565718	10.6942428417074	15.4441896142993	39.4141054766876	18.7099626135034	12.38986276424	15.9583572721384
Meth.EXO1	16.2826076532391	17.3149366758186	36.5511217109976	2.44416790834068	9.36350780484923	16.3340387338597	45.5499865126212	20.4956621002257	14.1562669560708	18.2871568557804
Meth.EZH2	18.3235244677118	22.7055062497858	43.2034575027713	2.7907796851468	12.9613421950672	20.1032674206962	42.0622345945401	21.2224915310898	15.4715504592987	17.7877921987254
Meth.F2R	0	0.0183301828899549	37.6516252821519	9.92921589978036	10.323523823286	33.7713919458152	21.164069697151	23.5972041782548	0.932305159071421	0.000189893399346794
Meth.FAAH	4.40172453112933	15.8076720178194	7.62612448749525	7.37065944763563	8.67398955124353	9.26752787907978	0	2.40426156251193	4.39490368566587	7.11467442882054
Meth.FABP1	0	6.97312159206527	2.07775918794307e-06	2.80262214174232	2.47187934745668	1.76085154625209	4.65552158038144	2.23712105422042	0.963816914090175	2.04103642224183
Meth.FADS2	3.33090571514518	0	29.3944208574778	4.74768159250261	9.14937058781199	9.42091116906606	9.96679805782361	6.24417810681055	15.7223745529734	1.20672496221582
Meth.FAM3B	23.6040289825911	2.80021349319718	20.0148239515408	10.5088658361409	9.79855967900533	18.2945524508033	5.92583596422483	22.2564558553067	19.270230547187	5.4106698654302
Meth.FANCC	1.07275981790461	1.15113198498703	1.34641530038722	1.37776286218468	1.23268861843844	1.08538841368347	2.4804993171558	0.777020178661734	0.771017944900872	1.06913182255897
Meth.FAS	20.4408646843508	23.4611684570783	48.9288811661439	7.47875214922443	13.9737370902257	19.2339164427525	51.4618087658077	23.8158277666907	14.9292278027903	22.6301681151879
Meth.FASN	18.3516874661037	16.5656589655247	39.1865321695676	11.4503032405823	11.329249066535	10.6647748264839	33.157758549829	16.7024797125983	13.6576590760082	8.66617528231449
Meth.FBLN5	15.3759415422246	17.8085454688592	3.1960383454147	8.07286979666885	11.0451072474667	14.7058206939321	8.99878266915172	14.6629215307263	2.53202265809832	8.84399199430442
Meth.FBXO15	14.9853147485584	15.9102648694183	33.7223400692974	5.19008099347334	7.93889123107885	14.9066607785214	41.4604035730547	18.13246463283	13.3647989766849	14.4825323950218
Meth.FBXO32	18.1265617639476	21.8539355575345	41.9042574332383	7.27404210629232	12.5787263269206	15.1801940953993	45.1445668901216	22.532383286238	14.9546492813937	16.8115934859463
Meth.FCER1G	0.487364673861448	0.743834201142145	1.49910554759344	0.32730367130606	0.366730403452491	0.768281218285861	1.5121660749003	0.917236035754862	0.73359688010061	0.801426283317661
Meth.FCER2	0.294758357199203	9.62240609903338	10.8393865054204	5.30683092150597	7.47608840125681	3.91744696110917	14.0640448508228	2.75534717611407	3.91844000001008	3.5663124832122
Meth.FCGRT	7.68635583629257	4.45395438401851	8.77143148462451	3.91054917257246	10.382929102289	11.7589223612914	10.2343080333353	9.2822846774162	3.27514456323689	5.65968409578605
Meth.FDFT1	16.8071355757667	20.896606060035	37.9672449800201	2.26853941850297	10.2808950392007	16.765501983296	41.8453171236862	22.200110359267	13.8372090251997	19.1246342293914
Meth.FDPS	16.325075333267	16.9381094497532	35.1614488048796	5.25844922134891	10.7133828616271	13.869005625394	43.2629842349021	19.8348225694068	12.8527023615006	16.863309701794
Meth.FDX1	14.077030936625	14.898413683444	36.1884522672092	0.051317087636738	8.37219456363932	13.6398927598721	38.7803443368964	15.9204928640039	9.80099674052042	17.0188137588562
Meth.FGF19	0.000107084257397671	0.453752660774254	23.3577492763382	3.43368517208436	6.93672726001123	2.37206327977572	7.04896793399443	7.98285970964712	6.36610230925451	3.58600613716603
Meth.FGF2	4.4452319441211	1.05714298561193	15.4711313560294	3.73197222337342	7.59955904123356	13.2372653932862	20.6211149588913	13.4399523896552	8.62269597787384	1.60068638059026
Meth.FGF3	1.00992688932937	8.33089911514173	22.184081235992	5.05850751815136	3.39209267328874	22.1912245949066	2.92884647027276	4.32669958875228	17.9275119564575	0.942747082089805
Meth.FGF4	0.705807569316463	1.5296792739052	8.25718439896792e-05	0.000220638586859393	0.775462816494984	2.60581807134163	8.52347151520142	3.16272193326653	1.08111591104459	2.74949148177251
Meth.FGFR3	19.9670615367644	8.43523242146087	38.1168873750857	11.6162014389544	14.5493667226961	10.8804532010404	15.7684643812785	12.6710280813007	11.3450319348492	6.48380716463932
Meth.FGFR4	10.1749309294612	10.570996687641	24.442397181821	4.95346278574764	4.70048711165473	9.67582629039191	33.0143821543307	16.1216067750291	11.8947299592378	7.02238776144835
Meth.FH	15.0965172287586	18.0556642132293	37.7790272435028	1.0692984423883	10.0635963324333	15.5002886474135	44.135825363353	18.7878692212226	13.2273801533178	18.0465299051005
Meth.FLI1	1.31391208810695	10.5697933657772	55.8532419348715	0	2.76659598466225e-06	15.9136650036726	0	4.70211869712335	3.65098534740285	1.86064547170713e-05
Meth.FLOT1	14.6386744481467	18.9462474672085	38.9985848075113	5.2847925626534	10.5584745781497	13.7906583421421	36.4170798129371	18.2555011246085	11.3060961762465	17.383003104211
Meth.FLT1	2.86099539848992	3.73031148125355	11.7620551756714	8.09312368022993	4.4397508863439	10.5370196449351	8.74926262643092	5.87837032590974	5.49355361068091	3.09053720116198
Meth.FN1	3.80428928247859	3.06897712030216	30.6222096321543	6.20544430913779	4.42631240575786	10.1630691648539	18.7930209012199	20.218667820511	9.21183053906893	2.25757430967638
Meth.FOS	14.4753594915383	22.2694763043035	42.3327333912996	3.77659421295944	11.8541815509749	11.4556854959872	49.1084551137207	22.487985245085	14.4710051426285	19.2235122285354
Meth.FOSB	11.4798310561949	10.5854576103312	22.8593081538811	1.09512432126502	7.3306000574903	9.46437296278967	26.1976931199922	13.935152809515	9.79577893936271	9.82118933717227
Meth.FOSL1	9.91405077988235	13.5934950583466	16.6525307783857	3.32681079626679	11.7362714924712	2.87709214936603	24.4877788603325	0.0019629873852649	12.0440162803037	9.46504656051496
Meth.FOSL2	17.1718864649688	20.0704372122387	37.476224223809	6.45691310059094	11.676419582312	17.1034370767141	46.190818576939	22.7718432806386	13.3608178790685	16.8167816791097
Meth.FOXA1	17.044866017708	15.1037872821286	6.92252018008695	6.11187837540083	8.44604978089461	16.8054949683742	7.00808041682077	29.3339669186398	8.53620000769637	14.01336082323
Meth.FOXA3	3.20802736388837	13.9772503412608	47.6737643579505	27.0242738805085	12.0098656866542	9.61172531267711	21.9565374203618	4.44498591742062	16.7403142772177	6.95602152387921e-05
Meth.FOXC1	20.4362005656218	25.1309432361659	28.3307317501387	2.80624118805934	11.6825665266472	21.5000016294318	23.0685677026106	28.3439031276806	19.6580483005884	8.92370351317564
Meth.FOXD1	7.52951518404921	9.48531677514205	2.5977273540549	6.50256189491522e-05	5.64500543876596	15.3272698713567	14.2039043646899	24.1953344438061	14.8439275029547	9.97266653149422
Meth.FOXF1	1.23077811192845	0.763800884362857	19.9363404227674	1.79555211626882	8.41749261416578	31.8139364005257	21.1906473144564	25.3171075441607	15.3070249555457	3.36949028324276
Meth.FOXG1	1.13843734867623	0.000146940722999125	29.8207775194823	4.62547886371839	2.7391459205758e-06	15.6950128041925	7.74830779780345	2.58678561851936	2.76460338416377	3.8270258840408
Meth.FOXH1	0.596809404584901	0.756031508819219	2.61113979137045	0.509138712641029	5.42348403018494	0.946866543776109	1.01094983769778	0.90957047971017	0.276845600722231	1.76794152397123
Meth.FOXJ1	2.24673106479742	5.03708333558032	29.8293458678922	7.13646773600106	9.10715334621109	6.78324461005425	8.06016771153249	5.86587666748424	3.37760163078084	3.28701434448391
Meth.FOXP1	17.9097718516817	21.321139234394	40.9702555013121	5.8310906900482	11.6442157142148	17.6935914010475	46.6324421417279	21.7806564510918	14.5006249629129	19.087944759001
Meth.FOXP3	1.09479089604915	2.69640952740918	2.32264831107381	0.721080213221458	0.865170146093199	1.51091860382506	5.85112626295434	1.30043767733441	1.57340888330277	2.12825114559721
Meth.FPGS	17.6658828255472	19.6366700352594	38.2433708083221	7.64455002384178	11.4915750654208	14.730512405597	40.3172123800297	21.1107175261267	12.3703410777609	17.1205596744969
Meth.FSTL1	0	0.485753299585232	0.411786126429811	3.2869241808641	8.29019788295986	6.62751555764628	1.49550623507447	3.91994177612255	1.97816729191699	1.74029349858585
Meth.G0S2	3.80248583131221e-06	4.00857708965999e-05	24.4393202693996	6.16563575247085	9.46930734127473	16.1206175905356	0	3.68453889155803	7.18243960939027	11.3020546244942
Meth.G6PD	15.2723509137453	0.913852599949464	5.93380900261255	62.7772727616684	3.00524088437612	0.83386374436625	23.6310700568419	1.06484070198245	7.48494112586149	3.4547405461671
Meth.GAA	14.2376756568811	15.6005196208451	29.571452283496	5.0412600923721	10.1292704638028	14.8742135008506	37.2626001420947	18.6548972154121	11.2401694477675	15.8036566461937
Meth.GABBR1	17.904761769034	21.2306186443706	40.9825876571964	5.16984388359283	11.5245615512816	17.9610039599941	46.2731755113657	20.9962911478629	14.0849924553247	17.881814088684
Meth.GABPA	14.6207641896342	16.6429676951385	39.1128982734861	2.00812775714282	8.861659756496	16.5124506339069	43.38233792788	17.4141366669828	12.6374692853402	18.5129083533343
Meth.GABRG2	0	2.50012146300623	19.9893919819528	3.80024229378725	6.32469304205291e-05	20.3754974149012	19.1130135508093	10.6580116435798	0.000580641155146148	5.65013641018246
Meth.GAD1	19.3991003154352	22.6980541999047	46.8855788066925	3.53839133342916	13.6104748710755	15.545088617385	18.0479180366757	14.0844364632739	14.7826135337353	16.373906985948
Meth.GADD45A	13.2000192360632	16.0301558093428	33.2052387028997	4.73846146619078	9.63935659854248	14.6360401047261	35.1080264229125	15.5787114961462	11.4790562046346	14.9718178076979
Meth.GADD45B	20.5482477661491	22.7874274299207	42.7325384226242	7.82654247104744	11.6702487915776	17.8349816557709	47.8215434925509	23.6276459033856	13.8002181066508	19.8324146219576
Meth.GALT	9.01187125659983	9.43568693063459	22.539863672154	2.27899014197642	5.01332554753027	9.13834763102261	24.0337094124459	10.7190225449801	7.40232921272817	9.99444970640454
Meth.GAPDH	16.5938900621021	17.7788542588883	34.1622011899528	6.1740341443597	11.5795432098201	14.6137217600021	40.2235649180592	20.2384044909552	12.712200910106	16.5633186049042
Meth.GAS6	0.822120042363496	1.15495613603142	1.23132053614878	1.22437135592064	3.73243915935529	0.555201222335891	0.776846308822107	0.850301763328395	0.398905708926624	0.647357228170323
Meth.GATA3	7.1672590012888	14.6633175651304	28.1079494822323	21.6379374156117	0	13.0002842907115	0	17.2556366322233	4.18973162889253	0
Meth.GATA4	0.723734302586744	2.13236023093627	39.2397237449513	4.55585614986873	2.90885826083578	10.4662997293532	3.40437197124227	4.39914288251721	6.56164407730377	1.72072666357613
Meth.GBX2	1.81018915745645	0	7.92356590731762	3.17754271425745	1.39087923696728	20.0785826477623	7.47687570853215	9.20085517704723	7.57009491871393	4.18186104635334
Meth.GCH1	15.6363904908616	18.0001319486879	35.9096878814626	5.32211295230685	8.75415961240094	15.124851012409	41.3685012406486	17.6685531394625	12.4928801390722	17.5987174210057
Meth.GFAP	0.391936794471344	1.03571164584469	3.5217634308664	1.18381205710536	7.15805375324146	2.74766711142669	2.55120046436024	0.622736001506864	0.923009401814219	4.16448892457019
Meth.GFI1	2.65533898718002	14.2296342827237	34.4381343819173	3.65150000870666e-06	10.9187191989252	7.69111862919843	4.62322743069242	11.2299607077058	14.9649013052425	13.405795796642
Meth.GFI1B	1.68287478699677	2.6020613880261	22.3717108758342	0.0195451417167803	4.57013754573036	6.45110390709322	17.1871452331372	8.08200563391059	6.01758567156344	8.52899529202885
Meth.GFPT1	0.981661925949714	1.28091461934549	5.97015573980622	2.50179490826046	9.52524203397401	4.82186714781362	3.06193086012651	3.62831057188956	1.57648256702709	3.33325332198332
Meth.GGH	18.037615666125	22.28328999805	43.4748228240497	8.38981061985551	12.6709259782197	16.7608864985992	42.1847583342431	22.4634290063015	14.6197617998314	19.3202791131068
Meth.GHR	4.80001986570836	18.354701375597	32.6793011692252	14.3241457620746	9.33057425410501	19.2632506118347	13.0730828046684	20.2798412072725	14.4777174747388	19.0963990599971
Meth.GIP	4.41943594785281	1.15655171964126	0	2.33740170232461	5.55717363441913	0.684860713246615	2.22336661183531	0	3.39516421437859	5.78778728721711
Meth.GK	6.07399585512653	2.508026852008	4.32895723772229	78.425976524415	4.07539840160426	4.02703540284139	19.1307351810902	4.84249075075063e-05	10.7761900641697	3.72564906994086
Meth.GLI3	15.4106516071877	17.9258033059261	29.7121115796012	5.86981684909601	10.1909225968721	18.5462364250368	37.8996591422452	22.9146217965499	12.4813850958267	18.3548022715169
Meth.GNAI2	12.395218560249	14.3495299259253	37.1259511556851	4.66929084634555	9.43575760041611	12.1006737709855	31.7071463221497	10.678395387078	10.5691247113723	15.8666719007964
Meth.GNAL	2.04917556564754	1.97952754880719	3.03646973768835	1.43311821979954	3.62425103279772	1.18692909729893	1.66751246468973	1.570497140407	0.349385043897206	2.59297807947073
Meth.GNAS	2.41170396544634	3.73726378367383	9.04834011185595	0.732071066952177	1.65632211135838	4.50674414629777	7.00582543683681	5.85618971512036	2.69988605647066	1.94352175485153
Meth.GOT1	16.2636009539771	18.4762014973531	39.0866643668236	7.2062085585586	10.4175515113589	17.2336545427431	46.6758013918425	20.1915830458128	13.2249161886071	19.9091276941084
Meth.GPAM	11.3762577015253	13.424395102979	38.5117920157666	1.90206078424529	7.54925871681983	11.9707395359645	34.1566293591158	14.2719476207542	10.779048712355	16.2235555023442
Meth.GPC3	18.0244568187357	1.25393397461751	2.03918821615605	55.2604706712026	0.343672729308557	2.43150887819412	7.36049554386285	6.49331324346726	10.9701731979593	0.367077414823355
Meth.GPX1	6.21163040212425	10.0538904030151	13.1862579785163	7.11932746971753	6.90729876698957	4.36957465824313	12.6302881123859	7.15087207348218	3.34713110415769	5.84228152667972
Meth.GPX4	17.0557184688154	22.4839480439399	39.2275578208964	6.45166702712463	11.8893831719593	16.4376586287288	44.9478776218564	20.2645921374957	12.9753932544852	18.230381295722
Meth.GRB10	9.47866846002687	2.36662965000486	11.5455278387417	6.34393091371063	2.89031389865239	19.260494554779	13.500471911309	11.4680636766663	10.3874480834283	16.6690305510109
Meth.GRIN1	2.24731789825325	3.06118038829156	18.377028867696	3.27630971316837	1.57385102686678	9.79375654814517	13.0632847468959	4.97996807385829	4.47970134435551	3.47728452708902
Meth.GRIN2A	1.06092756564394	6.82075289873999	57.6631907956363	15.528941608865	1.36230329746679	21.3813913560411	8.97697179478069	0	16.700246598147	6.66496948382624
Meth.GRIN2B	1.28246140389673	2.17630150778159	7.55062011685313	1.52046587310285	1.34710382439266	1.24489323256019	2.01273098310941	1.24380133416157	0.00163131446795538	3.1831414490769
Meth.GRM6	1.26851588889807	1.7835116303335	10.4096161207629	2.30340045936238	5.05513483353152e-05	11.0083465998979	8.63484299449868	5.92623584297001	1.78750790820963	3.30635070993838
Meth.GSC	2.67958568551219	4.13205162997788	31.6009569660346	19.9767781123349	0	18.7085140183782	10.3882879928812	13.9149755644757	17.3422333777312	0.000117759492887794
Meth.GSN	8.38287716711406	3.59020021983981	9.30030898401334	9.35582265772408	14.4425383079997	10.9375512990692	7.23666404427205	2.32427417909876	6.89236557350061	7.45681398462997
Meth.GSTP1	5.89613245068102	2.64992507137939	0.000185944219293768	2.14035236152355	8.81369960715232	3.32492410538398	1.5937708284037	0.490040130732579	3.80386160619123	3.51644592590129
Meth.GYPC	0.000114577306241351	2.42088962204829	20.7136310755439	2.4986714410066	4.68221371095374	16.3333145185752	20.7846977642356	6.81794121223071	5.74527721264184	12.6741002239922
Meth.H19	2.25506764402559	2.25145744584487	0.000110067633011478	0.0782509291652971	4.05432408291507	1.71110999204339	1.25780659974062	1.26461881166032	0.417392963468029	3.06770561062238
Meth.H2AFX	16.5285538793113	20.1435243142576	42.1330663704625	8.33431187701615	12.8104875716362	18.0742385878513	43.6095535063903	21.1004426614518	13.5508646802325	18.1089091943496
Meth.HAMP	6.76221458168737	6.44083276218997	0.00506278621909814	6.41681792354744	11.1231645547618	5.14981043373671	7.93667450636898	7.62937800004148	3.54717747063902	5.93524514970374
Meth.HAND1	4.85661947007769	3.69874169597781	20.4747941277299	10.461935752782	7.86401695087322	18.8070279534839	1.81057483723614	13.7017926720228	18.0480548283293	2.01660895489381
Meth.HAND2	0.855875166818524	3.15164026801254	24.4692489295994	1.50554114410672	0.202951639008831	16.2810234510006	6.79210730058347	3.04276844729471	0.95357350041752	5.2251130875269
Meth.HAP1	14.4729784298975	19.6720700640996	29.3304846897919	6.80503385988761	11.3776869807683	18.6989507584888	27.1676810896584	23.99837991348	14.4465717814303	15.9985285165343
Meth.HBA1	4.26972577529348	3.13948338689682	19.750223795192	16.6819817067738	7.16429498407161	10.031097494334	0	13.1975952727441	13.1052614341049	3.38740811227623
Meth.HBEGF	15.7590141370695	18.611671129593	9.38480523543961	8.68899108276978	10.2551781133348	10.9388473967198	0.639021224121155	12.9560919738247	3.64702806222269	6.64105656849776
Meth.HCK	3.02042662460536	11.182959702029	31.2102494650929	12.0575714455956	7.56756539940826	9.67812795165555	26.8192079068494	11.3785658672651	12.2533439970201	6.03348467904192
Meth.HCN2	7.17576756856761	8.26756173408338	32.0900644034462	8.55108589313959	3.61535981528488	12.4116503817762	12.2138088506947	11.9385428503908	6.65497913627477	6.34396366432172
Meth.HCN4	3.58807354482471	1.19621623010647	7.42029830213314	2.51306668660508	0.964409984462697	13.6481628308186	7.45722291491419	11.1659796644707	12.3942016720827	2.14100195640412
Meth.HDAC4	19.5355537819349	24.7313447279008	46.4068943559068	0.000533732667398889	14.1719230831765	12.7756853071561	51.4835529185889	23.6821074759946	16.7494946238663	16.6679347552852
Meth.HES1	17.4280842911844	19.4671378633441	35.6260186782085	4.38875507376453	9.62870001715753	15.9723846517985	43.9797986738023	19.4639834023693	13.6523009244118	18.6240950640614
Meth.HES6	16.7178983510455	0.769848013461081	18.652779546956	5.73430956299579	11.4262359541559	11.3325133438452	12.1457666291517	5.50382551899407	5.93978613039058	1.18208117395091
Meth.HEY2	15.2478341371458	11.2245254354906	37.7007699588493	3.63205999384585	12.642867882564	15.9529322723738	22.1522209546689	16.338315001997	14.7631241964949	14.4877297747822
Meth.HHEX	3.2737092148351	0.000151864237417315	35.7206129329573	13.1236002289177	12.8542376694722	0	1.17959315259099	10.2161090577398	13.0101870198612	0.000554215628457239
Meth.HIF3A	4.28631207251864	13.2643375786941	0	3.89344291232481	7.8959465215525	4.87150288000719	18.2043273276766	4.70896109515548	2.83121170220339	1.50389534536407
Meth.HIP1	10.4470211047852	17.4600340746974	32.5865498895606	9.60929620985437	9.62383284477251	12.0777642469964	31.4735372303057	14.1734094485579	10.4744158946745	12.5924352387368
Meth.HIPK3	1.90070073415149	1.30049726100095	0.577461638915183	1.45506052411378	0.744623795782854	0.981573759545488	1.97011423178997	3.14308589447242	0.253861046727589	0.758873229141249
Meth.HIST1H1T	0.861957896735787	1.10022607187381	0.663724801848076	0.524465642602817	0.629678308327224	0.372599891961533	1.44998324985662	0.822427079498201	0.381714872443695	0.316108794705237
Meth.HIST1H2AM	13.247825668864	13.919264333217	32.3314922946947	6.70010020921454	8.30510612213002	14.3676867458609	41.5948807950461	17.6523674522952	11.61600487613	16.0860467385562
Meth.HLA-B	22.3913792221062	17.3349986810148	25.3914880987188	35.6459420340666	13.390165099888	11.9126973445677	12.2811336841615	24.1208525135112	11.5236280397955	23.429406233118
Meth.HLF	0.189923443327833	1.37071401057424	25.3557058265821	1.18539672043974	5.8383513900518	1.18588344298941	8.56693784577653	6.72382592497767	1.58025682575359	4.96842658749963
Meth.HMBS	15.2347825469754	18.7675349293885	33.877569758589	7.68574906766352	10.9999385131833	14.9905493002658	37.6714917852597	19.1363663749774	10.6105856945666	15.1337091416589
Meth.HMGB1	20.8683516874229	16.8896982119198	42.4472413655076	0.509121207937701	13.1159946660861	18.1817792295832	43.7514843008124	25.141201065593	13.9628712811562	20.9543741037494
Meth.HMGCR	19.8599789210092	21.0001040831215	46.2761575834348	8.51339025762743	11.0860275111091	17.8253994280254	49.777271851076	23.2376089923335	16.7544616716181	19.4926942342777
Meth.HMGCS1	15.3310240586622	17.699824105597	34.087680453935	4.49897505404616	10.3269567206299	14.4551932450024	38.6722435262687	16.2854582696105	11.4137132708268	16.134587123118
Meth.HMGN1	6.35920661156779	7.18557147393479	8.51868889107588	3.73889106649346	4.4500227292582	4.97630987832474	14.6755687683024	3.9913409431714	5.70802343797652	5.32008397370912
Meth.HMOX1	1.07386732949294	1.13066215920292	2.27902356602932	0.358458773814419	5.62252215705204	1.93021343945644	0.00917966890892949	1.70676356779225	0.00187746143571487	2.31309884884625
Meth.HOXA1	16.3663723994399	2.07207594230226	38.3978805144005	15.2202655695105	6.0201561729696	10.751280870281	38.3282400789503	18.1085365827735	11.7186768203424	16.07990206387
Meth.HOXA10	1.9200726828288	2.49409336068602	7.57634327731636	0.0599757548528147	6.95983354229244	3.33670963773486	7.64992787778855	0.778777253566092	0.998156484660724	5.84277540240852
Meth.HOXA11	9.61921671213204e-05	0	24.2882807576129	2.907774842222	9.49945115868734	9.28904606242815	7.83665198486969	3.73078611816957	7.21635884912036	5.08751463143803
Meth.HOXA13	9.07288244390809	10.0000912676108	14.9511654249462	9.26136551265111	9.69539339098355	17.387342805338	0.00012940155174381	17.5405256861039	17.830115707499	5.41853276373211
Meth.HOXA2	3.19234360616917	6.7315927883562e-07	15.2910308880489	0	2.13809411499715	5.50745770145994	13.3396546495499	9.75895421154906	0.000552745099024966	2.05120187813482
Meth.HOXA4	7.08401993108407	0.803612119498432	0.612940317486639	1.23525966478987	3.96411030815552	7.56031867675402	12.5768657550818	8.05921510357286	5.0254014906212	2.25498170164272
Meth.HOXA5	5.61670464091038	3.2952910412367	0	4.77568750942817	8.27472641503647	9.72888929089544	5.55571057270543	6.24956772881376	3.44309008134025	2.79162096274347
Meth.HOXA7	4.08207370225687	0	34.571654358082	1.16531465577304	2.18668502160086	5.36560844845646	11.5745015645822	3.38886882448218	2.67106448231031	2.15132844358862
Meth.HOXB1	2.20863133214e-05	0.000119849151613672	0.699709409080522	0.300200769561377	1.13445387277434	7.49250478744877	0	0	1.76934853289166	2.28518340155906
Meth.HOXB2	4.05021503238473	5.29169323131846e-05	3.45640847755051	0.172562756519805	5.48112259001445	8.50019971027668	10.7140929946516	7.08564116479515	2.04501847999398	2.85011935517285
Meth.HOXB3	2.36598786814368	0.51916483299758	0	0.588576261296265	8.56897811870894	10.6798358051383	3.41551806660053	0.387845003285	2.24060463691643	1.89558122496509
Meth.HOXB4	2.73127694087927	3.328380445278e-06	32.1612375018131	0.737844263069528	1.06120488825998	11.8257365970168	10.4054983864335	6.59014628274345	0.202280465977996	1.98431305310961e-06
Meth.HOXB7	16.8899830843934	1.87325958525937	27.9001819476894	0	8.13810663936184	7.49228002042425	45.4561910855887	26.214948821361	0	3.83173620495868
Meth.HOXB8	4.67053995900075	0.000404167980711323	23.9209597743584	3.24954560477693	5.15171293657498	8.7953684366552	5.77461428447064	9.15728046691608	2.32108397270941	0.000117644597039917
Meth.HOXC8	30.2782467846787	0	69.7415488687416	0.0514309206220887	8.16655800447816	7.39144629093757	7.95497189132727	0	24.5900081193016	7.47319413078926
Meth.HOXD1	2.46395577042484	16.0068093044948	8.48023961370743	20.1841113411494	7.89779879316028	21.5129806892928	0.27403551017566	34.9949129436212	5.866543440494e-07	22.1436729030313
Meth.HOXD10	1.55811913409013	0.000760824194380084	26.5213240924948	1.38900764178331	0.317129179820566	9.82876046795484	5.80706946063175	4.17698407081139	1.5305736523884	3.98917720160187
Meth.HOXD11	16.163571724996	16.7949388887525	10.4221596583725	9.32024504027877	9.57735025366821	12.3936273494612	2.48748836369902e-05	20.6110523035496	3.63561187449873	4.14518763453786
Meth.HOXD13	2.69628476991459	0.591677471283072	33.9383296485544	0.589894025764126	3.10038120946987	8.05264035204257	13.1972118916408	5.70729416767782	1.69410328868108	5.05567088915477
Meth.HOXD4	0.470562624165027	0.360813689402265	24.6470862192495	1.27773270304449	0.000237128347855044	2.9494670290375	7.77695621226577	2.08365488036708	1.03682103973181	1.95268399628824
Meth.HOXD8	1.38641873867912	0.574769646813358	17.894091225714	9.81443947368124	0	16.5749761695768	7.64248374978858	6.45334618553625	3.61067573211217	6.32089183589301
Meth.HOXD9	1.81823590335426	0.000287357437377407	32.181276045012	0.929706266198062	0	11.651145226498	1.07389839314752	1.13747074842514	0.760697196000857	1.68064112588341
Meth.HPGD	12.2306955385777	11.5212869684514	40.1746310978596	6.19023476426956	10.0490946214319	15.7040574213578	33.68482440023	17.9740310757856	14.7230287283625	15.6750562960226
Meth.HPSE	15.6115368689759	14.388399503455	37.0971683466416	0.000590084336405322	8.45936329634372	13.9984993021353	32.1378570925809	18.8951016659859	13.59651940513	16.5066161771088
Meth.HRAS	12.1380235321007	20.1655979052895	22.4425185221184	2.87473037689722	12.1463178939836	8.14218658051838	27.8256051413929	2.32329849551962	11.7261391862391	14.3471997270053
Meth.HRK	17.6451677807719	7.10177798727731	21.4728802774489	7.38729063825875e-07	9.82052777265031	16.0242866627875	48.6844324602527	17.3683027503996	11.9222214592808	18.142595124399
Meth.HSD17B8	32.5786863316588	0	73.5594143223139	1.71104902396962	19.3402147463751	14.4132681026284	15.1320747751759	4.59929849304222	24.7902732052396	16.8752577818736
Meth.HSF2	17.0250162457758	20.173930863828	43.3668197785678	0.2671845705644	12.9746175482298	18.4513607593791	46.6145513192911	22.4826588933219	14.5457588970678	21.611229721468
Meth.HSF4	12.5675959538617	0.00036080106118297	47.6076399605125	8.76221800323242	10.677910945012	2.39422257381923e-06	8.76568152367869	4.02380237584326	17.4983457532099	0.800263431814088
Meth.HSPA1A	25.1548512136213	0.000373631702836529	50.9928245598961	22.5210731915236	14.3538593261719	0	0.000159875839900949	16.9739133779736	18.4566186275355	11.0726717518
Meth.HSPA1B	11.2179404339759	19.1654994797056	38.5008150787139	12.1242873174105	11.7335170716457	15.0995631025864	33.8364578790463	19.5322729108298	14.7036852930934	15.5519884300705
Meth.HSPA2	0.532441494845352	0.755810950023266	1.39385476697685	0.698214352484212	1.52278791034161	0.644561540424082	0.854083085447637	0.651931265824841	0.259820896048542	0.894961957451195
Meth.HSPA5	17.730934026783	21.3318142242429	43.8604730057817	5.1941913421471	11.773381821802	15.909302246827	44.3469211012381	19.19161690765	12.9556059703527	20.6130619619696
Meth.HSPA8	17.4183524602338	21.2447231903709	39.6776565958947	6.11327828448752	12.281870661114	17.7089574914729	46.1435809515488	20.3144460895829	13.3571227445474	19.3030273471838
Meth.HSPB1	13.8399771628561	15.2451962891102	28.6172810072529	6.29596408828609	9.05992904216479	12.8047479546359	36.8286554061866	17.7971716500506	9.21450853628961	14.0765016414558
Meth.HSPD1	15.3920587605755	17.3849351172401	34.5536367786552	3.49964227827631	8.41613629665501	17.3384266770268	51.021193452281	18.0518506183686	13.8362985926464	17.1859323806283
Meth.HTR4	0	6.39686943304958	10.6676945015212	4.27599626347545	0.773085007852263	23.7902612975056	15.8846203996175	7.9266553763623	5.6617636958258	4.4115510319329
Meth.ICAM1	19.4561856913754	22.7021200524235	44.2862731799972	7.24832798314093	12.8506696995881	15.9952570089872	46.7458349007673	20.0576807871774	15.1881173453111	21.1374752129956
Meth.ID2	14.1832225614457	12.1488533271099	11.2628426979862	5.28088859192047	9.00887264812413	6.70472164082117	20.2572082068659	10.0819993876875	5.26594703391995	7.7147741494104
Meth.ID3	13.0730000852014	13.1860954904556	25.6278411880752	2.93065091258057	9.16558804053029	13.5642031814892	36.7298775424833	16.3937440879936	10.6382096193996	13.4633472102376
Meth.ID4	7.55706569831625	6.72500813324606	11.3682564394304	17.0775688046437	7.27675674274026	16.7795692053793	0.000123132452277779	18.9618388821369	1.9547234206361e-05	5.60741355923817
Meth.IDH1	14.7088339206012	17.1507684885386	30.2176500011574	4.05217307765979	10.7540372002647	14.2525956297878	31.0225449350423	14.8875457277444	11.3972829718123	14.4744399134455
Meth.IER3IP1	15.9240029936442	17.7240602167538	38.7037962228696	5.00291688937638	9.25961024793918	16.7516731949582	47.7866835990417	21.7614511170247	14.9188755671873	18.1438345413077
Meth.IFNB1	0.593378853365114	3.49627279589081	2.6505905270914	2.31420915225076	5.51247950556304	0.677140743179396	0.184913194311701	1.57700423270486	0.820515867070392	2.89829127449819
Meth.IFNGR1	12.1381603808867	13.803156310646	29.6202623999261	4.00903731540326	7.24476823153599	11.6149609828675	32.3121858321302	14.5849174430008	10.0947780241925	13.9355531762088
Meth.IFNGR2	3.77355884895054	2.49201738780233	0.825456416830617	5.47550350374198	4.91804469302669	4.26510873793894	0.520712492174956	2.25744720413321	4.29044951254568	3.7370259832603
Meth.IGF1R	14.6092235384213	16.5637313816757	2.05642941461348	7.10179861206306	5.92727302028472	19.6560615943187	2.68781834580104	32.5039678653227	10.4593934558576	15.4022722694058
Meth.IGF2	7.03868454259347	5.4031152195444	6.23083948442009	6.06435677819372	5.1964976101377	8.96919357319875	3.43494182048586	17.2195955092595	9.43303867266635	1.50973117332449
Meth.IGF2R	16.8849625902944	19.5361858641286	40.4995224422357	4.58552302847204	11.9541601375506	15.8188091410556	41.0956697571754	20.134082595034	13.7441908120179	18.7016050722338
Meth.IGFALS	1.44149849041974	2.12571082230712	1.03064854004758	1.38451789498056	3.47614204249054	2.68938333104712	2.95224132134378	0.639977760007647	1.78216890133454	2.73785830144299
Meth.IGFBP2	9.0277065367883	4.0690856038455	12.8047487431064	9.03095623584901	6.13607869320999	14.9400847470736	8.38058748894007	22.8581112376272	14.8140418265198	14.8983396975561
Meth.IGFBP3	9.59126196867699	3.86702766200679	18.1281173621376	8.2528366694244	2.08630723896161	12.2607828081054	9.64700016971541e-06	6.23915981320224	13.1155316534931	15.116431043559
Meth.IGFBP4	20.66560848064	15.2273533577271	36.664529777985	8.81736283418251	10.192262756281	14.95659115195	26.0125545116012	28.8944047732429	13.7958148861134	23.6081154788685
Meth.IGFBP5	2.73140428818745	0	18.1881571898963	0.0019592153221175	11.0592936932953	20.9682993014679	24.8997968614443	12.5344600977138	12.4349706087402	11.9339682196913
Meth.IGFBP6	13.7767239564568	17.3016658023325	29.6828077545546	3.22131337145335	9.46891752645417	15.3304810170079	35.8185674948684	17.3168526091894	11.0081635067149	15.2871191819587
Meth.IKBKB	17.5640507937322	19.4701625595407	44.4701440419641	7.37168801560699	11.8342886016021	13.9916949484316	39.5054824173898	16.0941563625396	12.5505818510897	16.9148466892142
Meth.IKBKE	9.93004074324047	14.5405012833114	8.51751774687978	2.90987302923113	12.0687810412176	3.32100751985871	13.0470028517854	0.779240587431081	4.66086025416866	8.95705537957765
Meth.IL11	1.88475397902875	13.4314315539541	15.615860008679	13.3695884077937	10.5667973600621	8.12390672020556	4.09793909679739	9.65444225111704	2.88896359609784	6.55167710304053
Meth.IL12A	20.3401224521624	22.0446270597012	45.2637248527602	5.3981656178492	12.7299342514734	16.9638434378513	50.8559825587591	22.4647236785191	14.4689613889483	22.5546201068523
Meth.IL12RB2	0.000114241502550383	2.45937532882661	15.9106098343375	4.60526189543613	1.81272959678571	0	10.2196208493558	4.47964321623619	8.55759583166894	6.37413019868608
Meth.IL4R	15.17451953354	15.7730387447057	32.6093317361231	2.41471223650471	9.6948599621217	14.5534051487393	40.3322658030942	16.1826970535518	13.0129149321231	15.4437951666732
Meth.IL6R	17.0501774450839	20.6440549587302	43.9831381285619	4.06458015222573	12.0797884691069	14.1790789322722	43.1593284613914	19.6790977484789	13.7790068930725	19.9460687868657
Meth.IL6ST	11.2611405518953	16.237800154407	37.6092753173419	12.2288716125957	2.23594248775857	7.90421951861002	18.4671728771348	5.98917550730864	9.29250745651179	12.2665474162201
Meth.IL7	13.3477209741322	18.3849055117225	38.3798278457343	0.0155885412547181	8.53052485910423	13.8388788754798	31.4033319332571	17.8637917551493	12.935410463468	17.5682631107025
Meth.ILF3	17.4977899926359	19.0893871007763	39.1148995085706	5.72125651723077	10.8700365824085	17.9611042876427	48.4798063236094	20.1605702030665	13.1030866044736	19.3810299923933
Meth.ILK	16.9119855798561	18.5344869178331	40.6529219881606	7.1197379856484	11.2092323456031	16.7851782297984	46.9715628771106	19.0350067130526	12.713239841951	18.3651043772209
Meth.ING2	17.6196512421023	20.6472343505263	39.4954931939519	3.79823230788394	11.2293681447975	15.6762645311671	43.8617927351523	22.2397893194937	14.3312854346734	16.1592315196286
Meth.INHA	2.17852632178588	5.29526314517386	5.59940169126115	0.44700817829301	6.71290478746405	1.6728964433706	5.15482104643494	2.35688062138103	1.74683286003279	6.22479385966749
Meth.INHBB	16.4254081734043	15.8745901200802	29.8195249128769	1.95550876744279	11.2815897295848	14.3185733638553	16.8391580876796	13.6893891453609	11.3713693835327	14.4128422985123
Meth.INPPL1	14.6636454109425	18.8125790065155	31.5779153483064	5.75380768992947	10.1958420057601	15.5327245919749	39.0633827716209	19.4764257904536	12.3879706238356	16.4615330642088
Meth.INSIG1	22.3393586260892	24.4515084023796	55.5383168781049	0	21.1918670495861	17.4046921765267	10.556778244029	22.4490621770683	21.3455981634846	13.683516330346
Meth.INSL3	0.130333053286926	3.93624660984703	3.26261267938036	1.25582801414917	2.02003334052436	1.36881969000219	0.000153656147089513	0.000134695603763714	0.670382296152896	0.538308958239811
Meth.INSR	3.90597450748031	2.4783615899191	6.53250826285995	6.8882043253297	6.26111401120375	6.37057300353521	1.96628605861646	6.27772870525301	0.898081981135614	3.69926429650002
Meth.IQGAP1	9.1369469302409	12.5827958657951	22.9503849569201	3.48218376089245	6.68784297432926	8.75168514537222	23.6321675312681	11.3642875559463	8.0445750209685	10.542172280023
Meth.IRAK1	14.7776021799465	1.16959204173182e-05	1.69065251338526e-05	83.6337587073447	1.79925525851782	3.38683822011702e-06	18.5959727505612	3.0533502889541e-07	4.09542843728771	0.451637224942648
Meth.IRF1	14.8999926613117	13.6586538493079	32.4420882131647	6.86541417800612	6.29970965107614	12.0614282398228	36.7113775646606	18.1592435028149	11.7005261201648	12.3842030370186
Meth.IRF4	3.10399985656261	2.90136801209434	50.3907350205526	8.23452107698788	2.51177841869388	26.049840636296	6.6797787350111	2.84931535392555e-05	6.16489076005208	2.51949738647333
Meth.IRF7	1.77218775378272	0.988176046884188	6.66760187771797	2.19260550083321	1.63633377571542	4.45317037715981e-05	7.04904293123047	5.41958454648913	3.72496712966523	1.19384762553719
Meth.IRF8	0.742359162396342	0.886301890016709	14.7063811834816	0.000720042628738054	2.39765348361982e-05	4.37975012360812	14.3457058047151	5.29485332830726	3.13513724090954	4.18043336289249
Meth.IRS1	7.65270383780888	0.568637419140542	58.0163390204954	0	15.3128962176237	16.0229858313454	15.5522898036771	4.51221427992715	14.8612308800528	8.89113820824758
Meth.IRS2	17.5728735250925	19.7541370965272	4.08645229817968	0.00143156588318921	8.30692740468316	17.8081203551755	9.35344763327027	35.1514325700642	19.1378094234689	0.452632221026375
Meth.ISG20	4.82196017217171	13.7531583982837	16.4353816790058	4.46603739688579	11.7629364040938	5.34080625848909	17.878499610603	0	4.56723496183154	10.3456853217978
Meth.ITGA5	9.12527318027662	14.1425268583568	30.2500422567864	4.53663701852291	8.61928116326112	15.2993793991126	38.9401866171104	17.7245691634427	11.7304683370645	15.585445887271
Meth.ITGA6	11.9788221176279	12.9418410785747	21.9649185573299	1.95326314302613	9.33332500366702	4.3736718509995	23.995475226309	5.56045174511294	11.8733585967908	6.96541415938235
Meth.ITGAV	11.490486365829	12.6459647967092	31.4187589161288	0.134760501252355	6.52183298871154	12.5631810699679	38.756327398346	15.1297579948157	10.0588599281816	15.1361212475071
Meth.ITGB1	13.4586235950339	14.8957501337293	31.204928306488	4.57667686102843	8.25332899539161	14.9847341327497	40.5082387435757	16.1529829416768	11.4717920813229	15.4976754267004
Meth.ITGB3	0.873211058217904	1.684353958411	3.58840019472949	2.51214259714627	2.6363191157844	3.50754943622608	3.08611195469041	0.000224281529338227	3.13961966954067	3.42042065280387
Meth.ITGB5	13.6230989483853	19.9975180119601	18.7622592203429	14.1127108527171	13.295735086952	18.4136536691131	8.73365656424304	25.4800628865381	11.2529710954311	15.478756669538
Meth.IVL	2.61320867895167	3.55583878032981	2.11306312397767	1.11966040643005	3.79117745522819	0.696099767926068	2.87629219645476	1.48014150566603	0.710224555190644	0.55618821629529
Meth.JAG1	19.6094802880193	22.54416207287	42.3909251317472	7.36101486806368	13.0855985175096	19.2594346207178	45.1251788996835	24.2554605191504	14.7231759847778	21.5866936856082
Meth.JAK3	1.38340227742792	1.6089818213878	2.68190098987544	1.50077409882376	3.62586059264061	2.62219844195091	3.18316990240793	3.4484778629308	0.0121829185447112	2.88346127242199
Meth.JUN	16.5398512639764	19.5828128935331	38.5436866687319	5.2267869431099	11.1124197201719	14.8508124681108	39.2256090909245	18.3129139484605	11.5404098956995	16.7602713022694
Meth.JUNB	15.5225456768335	15.4702116960486	31.7657242655794	7.55332058198606	9.30842197545956	12.2997343727896	39.9423063760461	21.8348472683455	11.5036278508458	8.33684667927673
Meth.JUND	20.932195834692	18.9873809600753	49.2237964028716	11.122554887804	14.2116435031052	15.3937076265935	37.1476830456851	22.8433639312184	17.610530062442	14.7183385180806
Meth.JUP	17.4983025133272	19.449034336569	35.3681579948849	6.34041196137459	11.9697047454356	14.367344600266	28.0215163657959	19.1147468684603	12.0954724931674	13.6112246329706
Meth.KCNF1	9.7078491618588	21.2719510223968	27.6904532069963	21.5728344186657	10.9851069784287	18.80223133883	13.0897968369136	28.485711936565	5.66718381576203	0.0332784473327446
Meth.KCNJ11	1.40797702759537	2.2285073151221	4.2530047948856	2.32074525904671	6.58483780532711	3.18661111331152	5.80761329467356	1.4064540259267	2.70412024373793	2.2525362795099
Meth.KCNJ2	15.6184538964131	8.56554464398153	21.1237909197921	7.24266562525563	1.88864847548096	16.1593266315518	30.671939102217	20.1033920759433	10.2671467755415	15.606830852785
Meth.KCNK5	4.57622049063986	5.857984835907	26.4002457247216	28.8120769719676	0.00014759435576092	15.3621194267479	2.2445325248332	12.1359628856148	19.554469577289	6.15660752634009
Meth.KCNQ4	6.3823239576977	4.07834345077674	3.10420232654212	3.46485894054454	8.95153199581716	8.48829459042992	4.53549417173094	6.19123874641098	2.84527003829262	7.86403804677799
Meth.KISS1R	7.96652759506793	6.36052735506854	39.6889466410967	13.8897145280837	12.6763819790648	12.9533769520094	12.3997094117643	15.6553736074038	12.6522371025761	6.78564853027093
Meth.KIT	23.6306529642495	9.89387635004462	45.6883272582524	0.000172623008219722	14.7140863425184	22.4574514230258	23.3458826345503	11.1675820342717	24.911807492221	7.89012727408248
Meth.KITLG	17.4972848051473	11.2778897783245	0.298780728492513	10.8245921969469	5.64776822502257	18.866984972847	2.55279047934136	39.0419233282614	13.6238392738657	10.0056706225645
Meth.KLF1	0.000123062408958042	4.21933799140983	0.000144808546320968	0.0106579022866948	4.68887803493635	1.50550088024435	0.000234834553061304	1.20950200889295	4.0333253320864e-05	3.37385725741223
Meth.KLF13	14.8517241607393	20.6268155035527	34.0207335119511	18.8887123122968	12.4269027489904	12.9231432444593	40.0563322375258	10.9014412184747	11.7211676900189	11.4716380264131
Meth.KLF3	2.66614346223716	0	19.92528354904	0.326109662682712	8.69683596805791	11.7906875241585	20.0360918749631	12.1566924511657	8.97859358151129	3.28361444746494
Meth.KLF4	16.4841312169227	21.7692433554381	19.6522464276391	6.72251665638189	10.0146156690422	21.7223958239286	0.000231631561172343	32.6020204371454	15.0372285290523	22.0288903222169
Meth.KLF5	17.9813552375791	23.5871002391789	42.6939362999059	3.05184840197893	12.2897036840652	16.9530649420718	49.6680123960702	24.4217948864807	15.49542729316	21.7123982202369
Meth.KRAS	15.4938379539215	20.847158517945	32.4048898018969	1.80847417415047	10.9614162051209	13.7824997539603	48.0328035930697	21.9954406557094	16.9062961087472	13.5243619911526
Meth.KRT18	21.0116529798015	23.868798562025	30.1491706056113	6.76298481619546	10.6635940167603	22.0607786361555	22.3497607878765	32.5600580095107	16.6859395339778	24.0085366517494
Meth.L1CAM	9.69425640989241	13.5266863331025	22.7319937316189	53.57422436635	11.462731174392	4.6320814278362	23.5832669156208	2.44767057774647	17.1804016554345	2.63650826940381
Meth.LAMA1	0.92233778728629	12.3906874467833	3.43477644951301	6.48362033618703	1.00121567039278	21.5116843498719	4.72992960241046	21.0005345114581	14.1371006349079	0
Meth.LAT	0.864833687986049	0.000170891316645459	20.5539926327639	0.000123771772732339	3.06074183038249e-05	0	15.0867403066276	5.77643076250244	4.08814397072498	1.27389540988397
Meth.LATS2	22.995761584584	21.7261407640801	26.5406100353464	10.6452237439988	9.385135084766	16.2743848679938	3.32200675765654	32.7626411941817	14.0556504733915	14.9115126102149
Meth.LCK	0	0.000394184268137269	19.7632525826403	0	5.2208368177262	0	12.1516174671593	0	1.65277555592321	3.00626129944238
Meth.LDHA	15.9897056770602	18.97341430649	38.0294722104045	5.92224095048205	10.0260715663489	14.8449426042441	38.6970484093395	18.4960845979156	12.0485670511718	17.8156103454997
Meth.LDLR	12.705884122619	15.3617480944069	33.3911621081459	3.93110363997062	7.93545363214717	12.3316451944039	31.4234764846883	12.4264741121792	9.58411135015946	15.6832190509947
Meth.LEF1	15.6540378075157	7.84982618185257	33.6384104466002	9.57801187961624	9.21147387991203	17.3051172163945	44.660128279375	24.8590546899861	12.9457937927675	18.6986258269894
Meth.LEP	1.60284643092029	1.25052207314463	7.48266575797173	9.15525008956943	1.68779862222241	7.75689944369695	0.000481069603712663	2.31676082550383	0.899675119097647	1.65528177701402
Meth.LGALS3	19.3268784081	22.8950390264517	42.5540627096104	2.51918400586992	11.5786454676873	16.3282873462249	44.0837457888179	16.3543034746194	11.6294032628772	17.7058837040949
Meth.LHX3	1.0734082850569	1.43861064429944	1.91907403628838	0.815502827560347	0.740927125798057	0.973134868439947	2.21412479954636	1.29334319317252	0.992861708133916	0.953070933679204
Meth.LIPC	1.16003092773547	1.19304988082374	2.68957360559058	0.00359970954020099	4.46227738534626	1.35971315416659	0.801835811631273	1.2144710817532	0.0548129703604307	2.17484619933517
Meth.LMNA	5.46945195874192	6.5142498618854	15.2082459945829	2.38057366782926	9.76578940072452	13.095246847531	16.4296483558353	3.51735006143046	3.40688468434631	10.7741638737456
Meth.LOX	13.2181969734452	11.6714830788439	8.61737843631261	5.50384256086902	5.4346460114358	18.0243881699346	15.1091809800812	28.4215920792929	13.3919999546514	12.5998041557021
Meth.LPIN1	12.5991669523723	4.61504027101172	33.3443881683443	2.45802685358029	14.9616190250669	8.32157354477468	23.7957172751003	5.73399894443592	5.13531757671501	15.2142048665513
Meth.LPL	1.90139119857348e-05	0.0396308628453566	24.4328222024587	4.13981876461807	3.77019565227881	16.2437864271795	11.3082886714524	5.58855083443759	14.0068314928462	3.067634688762
Meth.LRP2	6.9640462090289	0.427183628582221	37.4266283731169	8.6466434345554	8.79021377197371	12.844584365758	22.3267140446515	15.9649137131755	14.7315176817565	7.73512284555724
Meth.LRP5	0.969833896948822	1.34729446895958	0.326070849116608	0.147703868858352	10.3587055459248	3.57778250224912	5.58931025853615	1.92371611200225	1.04201267997231	1.31743018249806
Meth.LTA	1.17414469557461e-06	1.83280041483534	19.0239358150992	0	6.37407084021455	0	12.6001946293384	3.20206683326025e-06	2.04469175356022	5.97960700029277
Meth.LTF	7.56662778159773	9.94631296729119	15.2552108079386	4.4398176317432	7.20203110336187	5.30172353473371	11.6883536554657	9.38780229251272	0.747136347544883	6.39849018862008
Meth.LY6E	18.0096021171229	21.829596389921	32.6073121126159	5.46169037637603	12.578600533447	17.8214117504149	42.823991545381	22.1113284892329	14.9588777230024	18.8140931064181
Meth.LYN	12.7047525932776	4.6455051022796	22.3436998086736	0.00421089430929158	11.7575513655531	3.8720404364049	12.1504018014454	10.1364680095934	1.8475445216467	10.0553990379237
Meth.M6PR	15.8743342855489	17.8000830494564	37.1821364592682	4.88887262404069	10.3792430953985	16.5480737603103	45.9584230562674	21.2033445599902	13.3106175894905	16.79257456204
Meth.MAFB	10.3732675392935	11.3121515447372	10.0863060690653	11.0780317152212	5.20122243146275	13.6009920031526	0.000207257904465799	16.1599877076284	8.17397619259802	12.3695549654272
Meth.MAGEA2	0	5.41796800438368	0	4.58336157988904e-05	3.16602253625092	1.18519202948138	5.81974958220037	1.53643946080454	4.39071759034617e-05	1.4797398596326
Meth.MAGEA3	0	8.38819725950359	1.88532672563839e-05	0	4.41724761031433	0.96019926051006	5.95341406381609	1.10271413838063	0	1.87410723391211
Meth.MAGEA6	0	8.05864932406786	0	0	4.07323600716903	0.751721556625673	6.04399811168753	1.31384486427272	0	1.94619700030981
Meth.MAL	0.502616652628638	1.18131584045994	23.6116886778846	1.46822872823783	1.43343431525526	6.24170628206951	12.1019779423543	6.74385697750166	4.5251803599318	6.18599028467832
Meth.MAOA	14.5415638174821	3.78317482936802	0.00109542150028392	68.2151360950764	3.03450618948053	1.7078549580474	21.1015138288658	0.55273080031418	8.90401059668764	0.840472072800697
Meth.MAP2K4	15.3016715222909	18.123845004702	36.5567399082923	3.88463090849927	10.6703332803701	16.586233190066	43.6717419960694	19.5629347894398	12.6910558225307	18.009745551067
Meth.MAP3K5	8.76662809975142	9.15879955259937	6.62961355114775	2.72803007199214	7.29158782313272	11.8192028436722	28.0676639786632	11.2319736872122	8.22280256073542	11.1857576423531
Meth.MAPK8IP1	10.2471872144788	4.06966400234137	19.1381836702122	3.01510778018352	5.19226351179006	13.1307985873495	24.8413974832565	15.0383725720328	12.2695442364545	3.05555684615604
Meth.MAPT	21.621240056422	17.4222462630951	39.6290066157565	11.7902046497484	11.9983478644261	19.4463345267164	25.2867505435504	24.5584521679156	14.1981832470775	18.7581343663665
Meth.MARCKS	15.5868737507398	20.4486805168019	41.6187567800318	4.0137547862753	10.0127629067221	14.9001954317821	34.2702165261916	16.9480484382691	11.5024633674523	17.5147687988919
Meth.MAZ	20.7635174448297	23.6087386581384	47.84895729566	7.71700386504008	13.7116368651614	18.3250872462342	49.1597798925122	25.3025554943258	14.8788516904132	20.9413136903376
Meth.MBD1	0.469684713930346	0.610164587394184	1.03331877728541	0.00162165548626823	0.266753138304059	0.559610857424791	1.07982403673799	0.356081062157174	0.476668443700256	0.644682991289633
Meth.MBD2	15.7461166343668	18.4559197284904	39.1285836970414	4.8551091783737	9.19270840819775	17.0739410724008	47.6848249696602	20.2416792158511	15.3026138150846	17.4425352678431
Meth.MBP	1.24858365459313	3.50756671958189	7.56309853479622	2.98881815593393	4.79871829153396	1.38659081085109	0.335625674693686	3.16012453592579	1.15671740145522	5.0551013784641
Meth.MC1R	15.1881294161432	11.1576132641976	54.8280884763445	14.5149162169615	13.1327062136848	11.1891851879646	18.4242802012222	1.95946302205879e-05	12.3673509341404	12.3087624419161
Meth.MC2R	0.000493707608650035	3.16837386484426	1.43564236575959	1.00622561177465	1.01240440088761	1.4738226594038	3.90463065439763	0.924975420194554	0.50243478065116	2.64916757231938
Meth.MCL1	14.8996443931038	19.8104567959923	38.4277819599431	9.27090898481683e-05	11.213894871771	17.9284830482102	47.5678291232059	22.19704561425	14.9538464681818	16.7269861524263
Meth.MDM2	14.1625809530311	15.8804796691452	35.0467496493425	4.00936967379127	9.31562744180091	13.4958537559777	36.6184530113672	15.5646999061658	10.5600989362506	15.1028119564818
Meth.MEF2C	2.02439896280696	10.7401991097955	35.8718043268763	8.09554134469897	9.38391742354322	21.5971165019056	21.6462576977336	24.8812515075873	8.71649543580735e-06	15.1151180801901
Meth.MERTK	7.6379612083264e-05	2.98087982376329e-05	2.90455112993427	0.425543631414533	6.72895196883652	2.70273384062393	0.496257703145765	2.57621319268822	1.03449847858825	2.08339471559472
Meth.MFN2	18.6253808829258	22.2567339137228	43.3585124180629	6.11168805730066	12.2446544899085	16.4974095531009	46.0221692635581	20.6874253435381	13.1608460269185	20.2753220134811
Meth.MGAT2	18.4654082990947	22.523504527362	44.0260403916223	5.26374797496716	10.1830192635726	19.0042347052825	49.9648193998277	23.385286729583	14.6896184119211	19.1575569406412
Meth.MIF	17.9100591179477	21.9440184115434	44.2265129271403	5.7232682867302	13.2922015705571	16.2675578608632	44.5147501888625	20.8669142781683	13.8931453029252	19.2126447332317
Meth.MITF	15.532736609149	20.629187528471	39.1993296299453	9.35442525619851	11.443488857985	17.3710063006742	23.7031332211836	19.3021204097129	13.8286870985774	16.2630113505247
Meth.MIXL1	2.20267781333199	0.424643967236891	10.7804898295364	2.73047898297364	10.6622432128615	3.31777680129852	10.0163318151952	7.15328325161249	6.57635721960089	5.5318875369276
Meth.MLC1	0.885723918717363	1.34862162727302	26.4520548815331	0	7.52348218396107	0	12.462626956563	5.26732973201803	4.8886034877582	5.971916161779
Meth.MLH1	4.87844971671382e-05	8.08438673287445	7.58715480317565	4.39672125032362	4.84772965296356	6.34940567681811	13.3513498596184	1.12858308469445	1.4326111367896	4.97251698993281
Meth.MME	0	3.4236329275776	40.4099810316809	5.69458382413595	0	15.4502519951592	12.8757570034813	6.60993374220709	1.18762812051884	5.74523273007518
Meth.MMP14	14.7525975040706	14.5015389478924	5.69064857420923	6.35182604902812	8.30178012581521	10.994713127211	8.69619141956793e-05	14.037119460601	2.15995249465214	5.89820618565667
Meth.MMP2	5.08036381270412	1.5444255438979	12.8666807841093	8.85923200213351	0	18.0478431625152	22.906695080644	13.3012732266547	8.66106833213008	19.7002009370222
Meth.MMP9	0.558220868660221	0.720958900934091	4.1593109240168	2.55719236793093	4.45508508153338	5.01533554311938	1.10738215740891	2.64069908959973	4.04466677691985e-07	4.51047089048211
Meth.MOG	5.75312654594944e-05	0.892411328708097	0	0.0113743535101484	5.81517112658953	2.66234744483686	2.65940052065671	1.33050203293666	1.45412137296212	2.18727347893024
Meth.MOS	1.62584292932345	7.57712209240121	36.7269797249829	5.20559845305086	5.63051931665313	20.5855251813328	18.9165501345034	4.80306179921015	3.18196311388806	5.67747849603734
Meth.MOV10L1	0.000365476775648226	4.26582000835216e-05	0.243941507484113	1.51559555462377	1.28176730423772	0.000111981784111345	0.000139892727610388	0.193829503119343	0.98005705810353	0.250997064423915
Meth.MRPS12	19.7377529891144	23.7188087010168	45.9572887421983	6.69301538482322	13.3996609752665	18.5613649591294	51.0757786645709	23.6000915299087	15.7592697363157	20.9740278254933
Meth.MSRA	12.040233385875	11.1948884756854	31.1065885831793	1.61268541739531	8.61401305011007	16.3388685269191	40.5748585555123	13.8576462703322	11.7144496700075	14.2777716822911
Meth.MSX1	1.31704361876196	1.59479725790338e-05	26.1474495252884	2.27477928543698	1.8182462689362	8.99105507194339	10.9752809402624	5.83147338203583	2.40033347718623	3.1632092729055
Meth.MT1A	0.197498122043396	0.406055362009661	4.63927880412346	1.13242234938353	0.608485482130675	1.11984042783123	3.66501729328655	1.30936399672276	1.06002559166094	0.998607907818125
Meth.MTA1	15.9751279360098	17.3275256135844	36.376353231849	9.61863776431933	11.0537601712236	15.4168810287102	41.6050069857561	18.4638961128311	10.306315853983	14.1257136619299
Meth.MTAP	5.26895854195703	6.00672846060089	3.77585865038441	1.1583878812409	5.43233691821018	12.4869902163611	10.2298984361249	6.81982439890453	8.24120657777873	8.55495173228096
Meth.MTHFR	1.37403645122429	1.66547944679991	3.61725318303856	2.83087147411485	1.70590168992787	1.57114374252282	4.0655179487346	0.616078384430494	1.30197469496391	1.76948144360875
Meth.MTIF2	14.0111322850817	17.5901055397933	39.2084709998796	0.0022873910135068	9.54406202304726	17.0514018324118	46.5937739840508	19.0573918348189	13.7738217728791	18.1815017981698
Meth.MUC1	1.09802301048105	1.82409872267484	2.52126651220434	0.11329822190829	6.03895337078999	1.2272331482324	0.297648844599145	1.38119574663478	0.166248069248399	1.4114421912426
Meth.MXI1	0.141238685404967	3.35777105751669	2.43100097049564	0.000139580153148644	7.6706878849402	2.86994885048325	2.97954465182906	1.81927777424738	0	2.1767162216526
Meth.MYB	13.806802348496	15.0295233712515	33.6782985537574	4.62539965568548	8.46865837406976	13.9713979927496	36.5627679853775	16.6726643293231	12.0559538195166	15.4073492913006
Meth.MYBL2	17.4693414510314	16.6579587486811	28.3064319921161	15.339526730692	14.3252296678916	5.68983963881582	20.5225526396737	11.1836172220741	12.8524411287784	4.67432384954653
Meth.MYC	16.4375082202847	20.3897847417266	37.396798515816	5.14250986612012	10.5795485172759	14.9188977232489	40.5831888315575	19.6112165964155	12.5951567151238	17.8522269948467
Meth.MYCN	21.3072005482935	4.60026530079366	24.2132701243836	8.99695703510517	10.6313990257631	20.680622025855	19.6018783024062	29.122536891639	16.9713318536938	14.6734585290349
Meth.MYD88	12.3607692336848	14.7496324270119	31.246516341529	4.50318184630737	8.06241465281145	7.82234350247429	32.1664635425986	13.53461670125	10.9040526734532	11.6316504238491
Meth.MYF6	7.54601443943553e-05	12.3236825817435	24.4460040469885	3.38564193014063	6.45725446612323	2.37265714208935	10.8587375995879	6.77421603981327	0.00258822701676243	12.0269070597958
Meth.MYH11	1.6030359892374	8.3418223115489e-05	54.988031458642	6.62572127340977	16.8907711142815	20.4779815490878	18.7860566438549	16.1221208420443	25.353709998696	9.6966558445824e-05
Meth.MYOD1	2.09330108951731	6.32510811372287e-05	20.8087888956987	7.72594347756297	0.000192079934485236	16.1903310805272	3.02172820707416	5.06275287844403	1.109996255766	3.06532283072095
Meth.MYOG	0.00256987231624721	0.253016420472965	0.12671328289132	0.00123071184635213	0.267775936729028	0.548499570620844	1.64487415248333	0.372035507834635	0.233650793918959	0.624513510491097
Meth.MYOM2	2.22651051564772	7.55309027766948	18.1467698912276	1.40170052104557	6.25294570648144	6.20096154736573	17.8185146311553	10.9699426281053	1.13071756035838	6.65601178779942
Meth.NAB2	16.1259211034105	19.1115540819624	39.4244112574665	3.24108106786351	10.2170954823052	17.0320936509326	50.6482196270294	21.5694322964811	14.6297948332462	17.8836027041696
Meth.NCAM1	5.61585988299893	20.8957547144347	28.5956842439345	12.8929751371222	8.45212931713018	16.017745530908	11.5418548848904	32.0983282792365	11.5326123472597	0.904532866044221
Meth.NCOA4	12.0350726205204	12.5866312532426	32.3432641010932	3.15257112902263	0	9.89073471034718	15.8875621024612	20.2057313570155	9.98485873856591	14.7506122527693
Meth.NDRG1	12.0827928398007	15.1171482036328	26.5950011207628	0.473495811927043	6.51520110395265	11.5627709983969	35.8229856942059	16.7625969120485	12.0931878621527	15.4726501363468
Meth.NDST2	1.84814601586658	1.09041972467804	1.67243558219184	0.464889284667239	1.80722332621522	2.05727455441853	4.9535550783662	0.244631505469349	1.57838025738683	1.37714284591849
Meth.NES	8.96563056014585	6.47815003235332	28.3332820339499	11.4373194146168	10.9492118715126	15.5135518448237	2.18755097057635	6.92417146955535	14.4899551107894	20.1444868568818
Meth.NEUROD1	1.88146237434902	5.1451866694364	43.1519566274034	3.10009949967615	1.47338327018642	15.7483060807854	13.9072224112757	2.28513506229732	1.46271823650152	1.04441464717198
Meth.NEUROD2	5.59507636381215	5.37750159953315	36.1976008596761	4.11078511151024	5.0844371029705	8.2839371640334	7.47055357822499	3.88294582275526	5.875319782415	2.37198777126105
Meth.NEUROG2	13.1922379860634	10.3357891181301	21.4181808637429	4.08366969686386	9.25456503063813	10.9108381752865	28.5340926292683	15.9377600565261	9.56228299350387	10.9474059970363
Meth.NEUROG3	2.52124694754451	5.30057402753518	61.0028713316376	3.91075955114142	7.68435951775239	21.7219203205984	5.84035770676139	2.19744669648809	5.98875768440441	0.481688414545314
Meth.NF1	11.0448058920535	11.9016869303323	30.3454190554463	4.97503433502066	10.0398234288193	14.2447284063336	25.2194908208688	10.8524545288462	8.98825318140458	14.4204893741477
Meth.NFAT5	0.00055944523535089	3.85211034067465	19.5180905716447	1.10314103879246	2.44894575208293	0.000196261499882534	14.2946364683008	4.54529738667097	4.21570337337016	5.04027474456753
Meth.NFATC1	17.7489898587716	19.3075797406289	41.4467237106941	6.06846479327934	11.0183731534313	16.0003343068431	44.5398773140937	20.717011437532	13.9582014031909	18.6952849495812
Meth.NFE2L2	10.8148437520132	15.3459190810483	29.8670232553687	3.75279015931185	6.63675166543611	10.6026701869311	20.8584134332438	13.1577210330117	12.6992400636268	6.88572591119464
Meth.NFIL3	18.7034501798133	22.4176120520462	42.4295957724163	6.58059409672994	12.271546802237	16.7180976775764	45.7644498585066	20.5620241480983	13.9946720309831	19.3277181418403
Meth.NFKB1	13.9152384108818	16.1252667457513	32.7441021627195	5.45983187334038	9.72596284111244	14.7245572984973	37.1568594733228	18.7241812227654	13.6735252002082	10.9172398086338
Meth.NFKB2	13.695242435363	15.9593194009549	36.7387818060158	5.40889659308993	8.38770010749133	14.1035071767601	39.9802077051037	20.1137107879419	11.322344746874	16.3455196238286
Meth.NFKBIA	11.7754854951806	20.8139176731812	26.5688305498221	7.51786459570231e-05	11.3760973850749	15.3050243267137	51.6288741295731	27.6340482749171	17.3004215130246	17.8081028280093
Meth.NKX2-5	0.000638601145278544	17.6819647855519	40.9306784837815	15.8445250459295	12.4861066683592	8.34507639855394	8.58656156381196	2.68482971320541	15.1594748950584	10.2999706967741
Meth.NKX6-1	0.36923131595951	5.78049748100652	12.2821629992822	9.70151743227045	7.70813194703589	20.1053858817885	12.6105765027846	23.7938758191372	17.0489938046302	5.53056286003496e-07
Meth.NOS1	2.58529316827224e-05	6.8063835066913e-05	7.56314456425443	1.96776728291685	4.57085340501418	4.69830549081701	11.1373492491566	5.59753483954163	5.58648583140957	3.59918206292202
Meth.NOS3	0	6.54044625289099	0	3.41650994879746	4.55773898287058	0	1.4746840070467	9.83674926449547e-06	1.35540470819569	5.31630826213939
Meth.NOTCH2	11.2206300710996	10.0194355994868	29.0055973970135	13.448103794394	16.8646416845005	12.193307008965	18.3858303651108	12.2784129703868	10.862732582381	16.2716211530958
Meth.NOV	13.9305990903918	14.8129351986439	26.8963174534943	5.54157513459949	8.91355526131923	13.713854465434	28.5675380683347	17.3305960026415	10.2027129569241	14.9666355107644
Meth.NOX4	0.949692576335277	3.14261591089768	23.8161793490113	0.553666329919021	3.5579236572376	6.74511548541218	17.21261861371	12.0735119327813	2.77343356547189	4.92895097728494
Meth.NPM1	15.268916735382	19.0464957908768	38.4747421009582	0.00217029281427477	8.69095221427438	11.5193334858012	30.7000794516758	7.90254496496363	14.1055363073508	9.96804321469297
Meth.NPPB	4.24177501627637	6.11690483631976	7.92085527202048	3.90183291334634	5.14675170604882	11.4709363978137	1.53836252771603	8.81617549536621	1.85398346651622	6.66911711650411
Meth.NPR1	15.4613889950113	17.4029057412328	34.3522871265274	4.98054733965431	10.1948430466162	16.4992084001389	46.1568060415733	21.9525649902843	13.2872612864332	17.4991508791214
Meth.NPTX1	3.05931388412148	18.6636281103482	46.7213774449649	0.00530846359615354	13.2961665378299	19.0852204698026	18.6166661637288	2.88331151416673	28.79265146067	0
Meth.NPY	2.76716905482883	1.71535045752934	39.5855880671004	1.24515392961318	2.34763614669374e-05	11.8684357156924	6.41559453568765	5.02449067830668	1.29927745718585	3.17319026327957
Meth.NQO2	8.19412235452332	7.57674922751783	16.2027554914216	8.52009731116604	12.8398314543992	15.3021854517883	17.066401945366	7.75712234736098	7.5217903391631	11.2883930350973
Meth.NR0B1	2.82263368119253	2.07497496625092	16.322080079589	14.4787494725526	1.37070702601225	7.64609644982511	13.7887275516064	2.59606296973245	0.13913854162387	3.92385605187879
Meth.NR0B2	0.352921722729697	0.351488377880341	0.111847103935417	0.000958513819708619	2.68659516567158	0.226970138976832	9.05431248443249e-05	0.76706067991567	0.000236570797304189	0.000189116094213227
Meth.NR1D1	12.3805341563857	15.488673371222	28.6130002696504	3.99710171794547	9.41618343092536	14.1785441627784	38.0307603071585	16.3594483345535	10.8277688288994	12.9942868621741
Meth.NR1H2	16.6107609066442	16.1752269423579	35.9429133982765	3.75693215234899	10.338332734172	14.7720320258405	45.1158858764685	21.4654216241873	14.1670991512646	15.7101927620397
Meth.NR1H4	2.15232019097163	8.31585626223138	1.57222159370155	1.22888595518781	5.43404098620021	2.72803510940991	4.71306044765432	3.71540034171197	0	5.70253368265375
Meth.NR2C1	19.009505016703	22.2094692320686	45.6213186540418	5.75720535066024	12.4405270347586	19.6806912680096	48.0323471275476	25.7546912358144	15.6467634157155	21.3705232533826
Meth.NR2C2	9.99654607697635	11.1441741417914	26.7519373448587	0.0313435374672438	6.64367412299772	12.6901073317823	32.0253087636967	13.7581274183836	10.3487246040182	11.7598774115081
Meth.NR4A2	16.4072414318514	20.6020382487499	39.1437546421951	8.06310241417815	11.5721246232678	17.0836922102503	39.7189940870873	18.3384560045148	13.6529141126855	16.1263762548383
Meth.NR5A1	0.335996652299608	0.43427231489642	0.00117956569530118	4.82302129313154e-05	3.85145419599659	9.74351790305103e-05	7.80480886847949e-05	0.585724558172196	2.8183805960615e-07	7.13322956931941e-05
Meth.NRGN	18.6368206958007	24.5131601547126	50.1241235522799	8.68276743493878	14.8140673851371	16.6799098698261	39.6763619438758	17.9480409484957	14.00713959382	19.4409623448251
Meth.NRL	14.9471178468449	19.5233276228417	36.4363675480631	4.90640710904309	9.90894038150696	15.2869361803498	42.0916567669368	19.6693408887513	11.6631096979551	17.8914395470713
Meth.NRP1	15.023027188996	16.5462806445412	0.000202199687143761	6.78846758747059	5.70639374368688	25.3042685858519	11.0991574737955	33.826024881342	13.6679343702571	19.7626894696458
Meth.NTRK2	0	3.5253105030794	34.3310730359139	4.85125436991369	5.29873240289409	4.77436728267267	20.1738804426303	1.98792831080719	2.44465535798691	12.6195763324883
Meth.NTRK3	3.79371276552031	1.59177940248749	36.9228029444442	4.03472049334454	2.27869171507693	18.4607999725844	4.36166028105315	0.00019840609510455	6.23157633307678	1.64337926025489
Meth.ODC1	18.279280158701	18.9688449630608	38.5065400343874	8.2810225698133	12.2785264535467	10.7909583034648	43.6367936062972	23.4725509954071	13.3018690535813	14.5613062846068
Meth.ONECUT1	15.5847401415203	13.9649884371416	35.6121537290538	8.13944273142012	10.1649681448664	16.4172583204266	38.8030272866572	20.0083556848078	11.1244527107798	15.3911764575396
Meth.OPRD1	0.960264264431449	1.09780709681391	3.57175319200325	1.7085596051489	2.74728536215177	0.0385744417923845	0.000103665903343374	0.848349993546594	0.00068683466732451	2.05206350864613
Meth.OPRK1	0.40664100864661	1.34457461172924	9.17821349476129	2.3962810405741	1.33897201625839	5.82297041752785	3.8704016299099	1.13239077340718	1.4823636978579	6.99646777298872
Meth.ORM2	0.475683104297821	0.900131820729008	0.964618680340268	0.00719681915602933	0.714253499528728	0.944110655577252	2.37726229670857	0.9029239669053	0.914141840921918	0.850528149988091
Meth.OSM	0.728529415739736	0.898622520690755	16.3049552630714	4.63563969308617e-05	4.44055638467563	0.00018035101601649	8.91555914734708	4.10810464651881	1.89438012584129	4.04046524682771
Meth.OSTM1	13.1603873842538	8.61593200464671	27.0822137139824	7.10435936471387	14.4553571332582	8.06766252323841	19.3245945730252	8.08977479979547	11.4911624376866	14.4905483765866
Meth.OVOL2	14.524482610001	17.3899811479254	24.2621532721482	8.51681300898728	9.33046933109517	15.2205048662916	22.2261135031416	20.9188798262258	12.1049559210235	17.4126860858038
Meth.OXT	0.000106736643676278	7.45874672937847e-05	0.90882654853192	2.34781692897749	3.77152721428379	0.000129771195029355	1.02565230885432e-06	3.81456117571733	2.1332626795117	0.326766811008895
Meth.PADI3	0.000284895248230207	0.91646430638039	6.00184895855104e-05	1.08985171277532	7.04394177817604	1.91822186938142	2.87818989896368	0.869717855584423	9.71490214601894e-05	3.01745709120699
Meth.PAFAH1B1	13.0076463397494	16.2163251255557	29.0227694975576	4.39151083632475	12.1469882066215	16.2607702486719	30.5078591607624	13.1488710827632	8.88121040191076	19.0752486841774
Meth.PAK1	15.4196222540542	18.166138772506	34.1691030160648	2.61672359458483	10.2710204076865	14.1959869517282	34.3731775571467	17.7548249881543	11.377676971803	14.2801145795934
Meth.PAK7	1.30039791758788	2.89296983054631	16.7834086241477	11.0898524431073	11.8687502909974	30.4713141619165	11.2160824902296	22.9727423052673	1.65555029577488	6.1793888267022e-07
Meth.PAPSS2	0	0.000301236354880747	0.00717002059510486	0.000184197741803869	8.37687473982533	2.15035861542443	3.1225470052404e-05	1.34058017577772	4.08434693359111	3.46321179393635
Meth.PARP1	18.9809470955814	23.1107362505911	45.9647993398956	8.99545595146689	11.6509245123432	14.9329319210877	39.3381664234495	20.5752149677073	14.2808757107397	17.9260118748255
Meth.PAX2	5.10448711222316	15.2992948185623	25.1338414673415	23.1757760466024	12.811405564957	16.0435237002502	8.11860124458756	25.9303301056699	13.7102789680029	7.74990867239344
Meth.PAX3	0.221499936614345	1.18469259850607	22.654980142106	1.67750712998008	5.05514353060216	6.0306966081284	8.96142284253219	4.96194952741481	3.63984823309593	1.7444473599269
Meth.PBK	10.1517639650698	8.95280046307814	15.5286856407357	0.000543783713551902	7.84003409496879	17.9133448219049	60.7362784176186	10.1743590312061	12.7953286765827	14.6967733241953
Meth.PCNA	13.7080373995333	17.0802761322088	34.215576886447	1.27967207707936	8.80587797314317	13.9161428682968	38.2860416547731	20.3930557153363	12.1799005419461	15.3971302887109
Meth.PCSK1	2.0423014392497	0.614474928933459	20.6816855223651	1.19985412579361	1.0645467926848	9.42879596878764	6.37201981507329	4.41057834943282	0.00108193986266922	4.46968859261727
Meth.PCSK2	0.726100860135252	13.7160787615841	35.6036979602857	6.08943579581399	3.03497952722769	20.5867897885242	31.0316284935042	13.4349775299852	8.95628725939067	11.4004155002686
Meth.PCSK6	0.30152547727751	4.43215415798177	0.000228307849425592	2.16667489142923	5.40313731912636	0.873135066297339	0	2.30549845074531	1.56635644849159	5.50995564432139
Meth.PCSK9	16.2564551161553	17.8938303990204	14.6064258195795	4.63310063497333	9.12209354105801	23.4582812215336	17.9992847503298	31.3123230535577	15.5050506837667	17.8177202076359
Meth.PDCD1	2.84528501561362	9.10580616787469	20.1408919953403	0.000236900420958687	8.39135076240724	5.37511482426048	15.9415561991639	5.36464434743626e-07	5.7669511590101	11.6103496062028
Meth.PDCD4	17.6336024382329	20.0688467807105	47.8957881931742	8.0504737107691	12.9169161186962	18.1754672420049	45.9082141834952	22.1449579572503	16.7263622397687	16.7929972596916
Meth.PDF	0.91340126965485	1.14521990685915	2.0862233880087	0.401406319250112	1.13328920003387	0.784678339129417	2.10888189548474	1.01428187573828	0.828522180722173	0.653234390579445
Meth.PDGFB	11.5659318850417	11.2001225384165	13.5468964561275	14.293287329345	8.10139701294615	19.9897496724222	17.6434947226706	26.7152999188096	14.4646564235485	3.41617265054396
Meth.PDGFC	8.45590567091574	9.2044624438596	5.81977600520671e-05	11.8809126064463	5.51241783842538	14.4199086175228	7.5502450864662e-05	31.1386602563071	12.9410666264323	7.01651354288181
Meth.PDGFD	1.69682801734779	7.96324144042135e-05	42.3725260181206	0.00012594497160982	2.72459144972307e-05	17.9298904942492	15.7272165986358	15.6461837652001	2.93946841348595	3.95670424121745
Meth.PDGFRA	0	8.31782422284555e-05	25.6922806966099	2.82769282995999	1.53450972243045	5.34212829448082	13.3847695953242	7.0278804334863	5.35379136947653	10.0856065002902
Meth.PDGFRB	5.74796845025887	3.12863033754805	11.4916295702755	2.21784975019233	11.0160800960669	10.2032737036779	12.5473545890218	0.334895325929587	3.52289731937085	8.97070702161371
Meth.PDPN	16.482292252472	19.2240627724161	20.644033277058	6.06074645677923	11.5115134369519	19.6434305923298	15.7512734998319	21.7403135750596	7.8419333589843	22.2464253198513
Meth.PEG3	0.356951846972604	0.588051211152534	5.04855013986375	0.00228025017630511	0.000149915196611627	3.06563240803274	3.73503481013799	2.79996827093516	0.555896442817169	1.70096980350406
Meth.PEMT	15.8464975293977	18.7725795057829	37.6391569438679	5.81618801692724	10.1835801179096	16.3566893512446	41.9778729254461	21.7414913453202	11.9642514801704	18.8613572878984
Meth.PENK	1.82027650311983	0.63392592392773	21.0574810944253	2.13344687192968	0.456803270790907	16.1554693710377	6.86687972521023	2.03564408467882	4.11677543646902	2.82042142446335
Meth.PERP	14.5893936585775	16.9821885933409	35.5836115340989	5.33317047704372	8.29629068429367	14.9597416087949	39.5194667984728	16.2982681805925	13.9023056914968	18.8337913743719
Meth.PF4	2.3587159443416e-05	4.14383070370132	5.44362387867685	4.68221634287508	1.99957159498051e-05	5.29419871666753	10.2961724606602	3.40848738852389	3.29926652403903	2.09616927380124
Meth.PFKFB3	22.1790396910054	23.8237760435397	63.1036533146564	6.95457485329511	9.88024625947458	14.886087253692	7.47583887561407	30.6601058294759	13.7311560715091	23.2862694697166
Meth.PFKL	19.4912825502142	15.5271670100755	41.336775507378	8.0981436573465	14.3956156426865	12.7806647012785	39.1468331352216	20.352869681341	15.0357212376595	16.4531978110404
Meth.PGAM2	5.35821196415714	6.28321637957744	14.1728827062706	5.41997945888606	11.1949895960142	6.47579271647291	5.0511240377628	5.15068209907222	4.36952626473661	8.16151098749016
Meth.PGK1	10.805702781577	0.452845643425351	2.8772103882201	55.5825202488806	1.84477803788232	1.61337530030145	17.7895417140269	0.514182723958988	4.85999099575551	1.79565923002697
Meth.PHOX2A	1.48592933339188e-05	1.10895386949202e-05	34.2136262700544	4.72891895152681	2.77043520092975	20.5346408610665	12.2437863461191	3.05100787160128	9.57227278257075	2.8348961613436
Meth.PIM1	0.000444120849966149	7.41390747228808	29.7705580105787	0.000270232329683244	8.46103709386014	17.3872126940122	36.501966824342	26.5082016981316	19.6634581341633	16.6911347429416
Meth.PITX1	16.4273224320435	8.50571222995547	20.0106987634862	2.95238783742116	9.58047916297151	3.92099973784555	9.9811499231633	7.56477275088435	9.70141848214161	13.5780594713194
Meth.PITX2	0.901951767044638	2.83738471995879	24.215246270163	0.00119958116249034	4.85935329945472	4.36175992892817	6.1683583541167	5.91096329867397	1.23677373292008	2.39310121610121
Meth.PKD1	0.310186775479093	0.276959761501107	0.585850055318269	0.000522161161392607	2.7080407051894	0.00976741100996235	5.34167957040397e-05	0.349837065470662	4.79226827330293e-05	0.000151285640614101
Meth.PKHD1	2.29226613858685	4.57955114164141	1.61275336595767	2.07002332933534	8.17283133085339	2.29780943669915	3.89295861853158	2.08620164338081	0.000139080654975872	6.90176152205783
Meth.PLA2G7	0.873059874701413	11.9865351264796	32.3445554716734	20.939476206064	0.920128597659054	22.9367445271825	2.96696805169631	0	24.558122691812	0.461572686643741
Meth.PLAGL1	1.94783705234665	1.62107860191869	4.51440572777592	0.850567323690784	0.549447980653529	1.90138043337039	4.556074455822	2.36246059890587	1.59036266815927	2.30263889452053
Meth.PLAT	8.31229926808303	7.85487846408903	0.00012915823778032	4.09400530645164	9.75746669199099	8.66095128737813	6.40495702786793	2.94770939842799	3.84090017919689	5.00794822257596
Meth.PLAU	18.0760590628521	20.3449230920257	26.5396943537931	6.92890669896697	13.335370668158	13.8470985493725	24.5982151391657	21.1553068910716	10.3128952882536	14.9636226496278
Meth.PLCB1	0.414594742712908	2.70736430089886	44.0721797964985	4.44311213054394	7.16732013448311	17.6572082759033	15.5379984724981	0	1.31791602978591	0
Meth.PLCD1	4.23164967913817	3.23946067695996	5.79871265534287	5.24809298327881	5.44990818471322	5.87294705451407	3.22566234469842	3.72212308294558	0.379433261048958	4.76093546350087
Meth.PLCG1	9.71755876665014	1.73129628517867	30.8794901391782	12.8877516107073	12.0493917287228	12.4458714390047	26.9530255111429	12.537185733027	12.5237765706127	14.803946581297
Meth.PLK1	15.9431266806979	16.3648234719526	39.4604952956159	7.76235385808847	16.0181487378671	10.851026870032	22.3291719601029	10.856423271297	11.5947627026473	15.036564049358
Meth.PLOD2	10.5880330061716	6.51499174583316	9.61921567352617	4.56276302368304	5.99846647324664	10.0315007959832	7.52481859797328	13.3566007057264	8.917283934251	13.0113506780466
Meth.PMAIP1	8.12648310279219	9.05810400863708	12.0208967360441	5.96107897417919	9.73274533041488	4.21129616756819e-05	5.93140618047816	5.36296876828924	1.2353026775611	8.45927907822903
Meth.PNRC1	18.5054838261714	22.8040034450174	45.5907371476504	4.85470409422822	12.8034826021994	16.2894308368074	44.5774460957388	20.7392204887962	14.655164693186	19.9459606088757
Meth.PNRC2	16.6715081777935	20.9332591145254	42.8211149639333	5.84898078370667	9.94335272651684	16.0636329897688	46.537884967173	18.6636870281133	14.5749017952292	18.3924669230206
Meth.POLA2	17.8058078674994	20.3985303946347	41.6750764861984	5.58204917477433	11.9107956314715	18.6253864937826	47.2290618982318	23.4237877789097	14.5570961918594	19.8997083706465
Meth.POMC	6.65827480970621	7.41693423522641	8.561834737108	4.04984794787041	6.57961279674483	3.30941629968501	4.86797373767499	4.59936772602507	4.28040607295881	4.72233788369993
Meth.POU2F1	12.7760295469697	15.7881102853855	29.3057858556339	1.64163500145556	7.80223043854658	12.9423745146522	39.6527883526708	15.4933176128878	11.3180483583376	15.6691751909631
Meth.POU3F1	4.24452837098654	3.37553966208736	7.48736778689466	4.99379494942027	2.51361356385122	14.9523070672489	7.80350897549408	5.18289524851211	3.39560061467335	5.74555683142136
Meth.POU3F2	19.0136528712083	10.4591688699405	22.1743908290011	6.81684546076179	10.8777079180967	10.8246115686495	0.000117030571965013	32.9311943762332	15.2471410899004	12.3619143666877
Meth.POU4F1	2.39450108066796	0.817497770921893	52.8282597758766	0	12.7025219700518	9.36335406313546	10.6004480959699	0	18.3136205723686	0
Meth.POU4F3	1.10360375682876	4.35784230504883	33.9792736171899	6.18008910869215	1.46322177070042	15.6420971288216	7.65191472934987	4.54561690735587	0.500369264593446	3.8888270078618
Meth.POU5F1	0.328926851739891	0.808227376557348	0.861857206118238	0.680676575229977	1.38656518039374	0.894018864911677	1.98942624543008	0.830932137757286	0.653087950594958	0.85714199191253
Meth.PPARA	7.17841572279995	3.42378677717811e-05	54.2839467404105	2.12256319877128	14.1423579401253	7.80835919975735	13.5709562932534	4.67528977758906	14.127100186528	15.5201515818677
Meth.PPARG	27.3647848892378	1.32572101350404	64.5831261731156	8.72245468458712	0.0237372257181202	12.1055203945251	9.11786742947295e-05	14.857813924922	4.2299446265377	1.64177324538768
Meth.PPAT	3.92997557603663	4.58665363801573	10.5791611733283	0.00796744338058181	3.30321939772312	4.94802122711515	9.62217480463403	3.57490493979986	3.56365142742192	5.24576163675335
Meth.PPP1R3C	7.61580386172422	5.68200099986276	34.3184401928214	0.000182382414346061	15.8239708106482	20.6921499303396	4.58101334415283	31.7168390964492	0	22.9434714872742
Meth.PPP2CA	16.597138835445	21.7215989923114	37.2949579513575	6.34785593349895	12.4202104099494	12.5654590094238	35.1494309801592	14.8639488348873	14.9461597489835	16.5489381609136
Meth.PPP3R1	16.3788821445779	21.1972585964506	43.0951639653069	5.27086767919178	11.8971024376856	16.2424967691466	45.6989931342688	18.8282810866624	12.435838516349	21.1005840296651
Meth.PRDM1	17.5811410288697	19.9958865489882	36.0122855612726	5.5283763065074	10.8920372195072	15.5063050939514	37.4657489927469	20.2593235016845	11.9573499967596	15.8917085305042
Meth.PRDX1	14.8397999113718	14.1360179986239	26.7420316123851	3.68857345804191	9.12284042072835	12.8326950613092	33.6674144292495	16.0428016918637	9.56073956460142	14.1746726562655
Meth.PRDX3	14.5151836908632	16.8256472785023	34.8615165716046	2.29616640130158	9.7462998376704	15.060259185821	39.3406195245008	18.5766353779133	10.8354300026932	16.3055947069164
Meth.PRG2	4.93468216484129	13.3863867587079	0.0120762519419141	2.19897284057063	10.9902675409596	3.70387950101782	17.4189850492112	6.49880296972636	4.51146320864903	6.74734476429865
Meth.PRKAR2B	3.81029854781214	4.09240874638808	0	2.91522025881297	10.477162302477	9.12136627325073	0.60867138659836	2.31736297408526	1.50330415923384	5.11943700175531
Meth.PRKCA	21.0958649008197	23.9463942895461	50.5475098111251	3.09374580517385	14.3973963174709	18.0761441681003	40.6919936803184	21.8483079930313	15.5356828987559	21.2802987542684
Meth.PRKRA	15.8548625129477	18.0783070103145	38.4791348051228	5.87760688081171	11.5111780765	16.8283752606611	40.7733294484855	19.5558621423514	13.1771986585701	17.764941361449
Meth.PRNP	14.9167050476736	17.2259201465785	32.5141634676605	3.68490640520229	9.25476944069229	14.039871890065	43.3524027277794	19.5596190487024	11.5192545636527	15.7329196725078
Meth.PRSS8	7.18182746010984	9.16223270128024	3.35392418537572e-06	3.12276095123825	7.29398246243323	7.21986245967504	0.700452094207409	1.23181188177788	2.33401422827278	4.94415369631422
Meth.PSAP	20.1762571051062	22.9536793237904	46.8846924909065	8.5827698997238	12.9802951933866	17.6309870809501	50.6494360400393	22.4524941265505	13.6348242433365	20.7653176404976
Meth.PSEN1	9.01091580584926	20.4099483692895	40.5365921200614	11.4290606638372	11.6293150548965	17.7357590819771	45.2752361539963	19.1520208140574	13.5400559905656	18.8142738327918
Meth.PSMB1	18.8849327037848	22.7679769810608	47.4149825235451	3.91246366600878	12.1796354289071	19.751304188399	49.6109242609527	23.5743913524224	16.2902286566978	22.7285191322377
Meth.PSMB9	9.93078749472015	11.6834503685162	27.7865646277213	3.95169102002783	5.96244628495158	11.3583519553096	31.491769984051	13.8248176123383	10.6751531300597	13.1638374531408
Meth.PSRC1	16.5608962239475	18.5079176274549	36.4936994531302	11.2490277657264	10.9924321752155	15.1654077808766	40.1453461011855	19.8739984593634	13.1164140518911	16.453248370237
Meth.PTBP1	20.1424793251655	19.1357357654789	44.5638082698266	10.1135929640096	11.557115882013	16.5930339499449	48.1004998299875	22.6190815407836	14.1129091905682	18.6060500310001
Meth.PTBP2	16.1492429239211	18.9433187060257	41.7699332982242	0.0222717157587213	10.2545578797879	18.2051918041842	50.0128310986609	19.950438430285	14.187578252757	20.2996909177907
Meth.PTEN	15.9214490007437	19.2808461491734	40.5268246053425	3.13889676371973	11.622060061461	15.892850578419	40.4395879663158	21.8022879862596	12.9194882349465	15.5449050825355
Meth.PTF1A	3.22670332104743	3.99064712506053	21.4892959915823	4.45812062385036	1.5219404548383	15.1581982969193	1.52756399333884	2.03288208698224	4.16473154533447	0.583329499565678
Meth.PTGES	0.295885742698191	1.87371734270654	3.05807104624248	1.276629001609	9.19711659359794	2.41804268140159	6.89265492262379	3.33556018656083	2.53603196806451	6.49938590617148
Meth.PTGS2	0.9777025116256	6.12087218675979	0.847816975769843	1.83167370599866	5.43111090594746	20.1230953607583	44.1662263019984	14.6452230615999	4.04799745574978	17.9000356703895
Meth.PTK2	16.2196774275052	20.0134691175599	35.9381292922935	5.16602378780278	12.0263321808291	13.8077469342973	29.133084247787	17.6850208831065	11.2797861732049	14.2082397542606
Meth.PTMA	5.49998034653317	6.0437493265636	8.65601160112234	3.67407519269516	3.68765501527387	4.65190807326657	9.46456618195197	5.58183205129146	2.68019278479188	5.20510829275138
Meth.PTPN1	8.84158556167565	10.7710813898983	20.7658519865643	1.69884764753492	5.5126625044971	9.28459136508909	24.614722646405	11.2990299707448	7.08563405834429	9.74112405364762
Meth.PTPN6	4.42700160415547	1.82138310025229	10.0505690448502	1.1064328963973	7.13312590303545	3.17697664164242	11.1135221368965	0	6.46805435750532	2.17497844467861
Meth.PTPRO	1.14074079450548	2.62599968686822	23.4135776873253	7.27751006826233	5.42143579594489	22.7843327821688	11.3538630303655	4.93712353434064	4.12513701443383	2.50610765688533
Meth.PTPRZ1	14.1282138321984	18.1941150542725	15.2687943230591	10.9667298895734	11.4337520297651	21.6480066562522	13.8911699918068	25.6412732325368	11.9961852032808	16.9716745130542
Meth.PTTG1	8.79730285529838	9.1895252986346	22.0967397849269	0.0156656708897466	3.95588892090881	9.6900416094275	30.7050816949354	10.3191807962536	9.17946310714781	9.89362334898588
Meth.PYCARD	12.2811916180673	13.1730559232719	26.0883933513138	7.09772176312406	11.5530661906769	1.01412848624418	7.11945704901184	5.43101144533438	6.59561756893446	10.999411792728
Meth.PYGO2	15.8387861436481	14.1565482379514	39.5383870955735	10.5960133391975	11.5821217080847	15.4177231083507	42.6003756212557	17.1202959680046	14.370366938006	13.8564064859342
Meth.PYY	17.8034745238341	2.77007550015561	26.7110603051297	9.9164394973925	11.9788655219263	3.20934907265943	10.2729374247997	11.2140793010726	10.8035736495333	21.6621003713455
Meth.RAB11A	11.4306981104573	13.1379650485088	34.9328167043943	3.55795774460488	7.9509342384548	13.814184568431	38.4467449352678	15.5176380312008	9.88211550464734	15.9245118822172
Meth.RAF1	16.5094414985266	19.3012220861672	40.2064983593881	4.97666615568546	10.2471593054266	19.3322582698664	46.5345017589562	22.8879912357878	14.6771276657628	19.0513688821404
Meth.RARA	4.70739067447459	0.644243903263294	13.76057793152	0.00111765701893593	14.3908962970974	15.3959114605327	6.03629790320584	13.3863639208472	3.23052129856721	11.2843989629978
Meth.RARB	6.64956309958123	4.45472946720464	34.3121806727758	3.75166347350951	1.50116497035486	8.42055713470917	2.54380011854656	12.4480506807901	7.2871465801117	10.8715897396865
Meth.RARG	12.7281081690511	15.9354737975977	31.0849384694707	4.66082168868586	8.98566745210513	12.6541194833882	34.0858089185318	15.002157906644	9.8546264204896	14.8329122086805
Meth.RASA1	12.4754220817708	13.3096337570043	32.526348055175	0.004522303111758	5.96518121885563	14.3945028781186	41.9851541616861	15.9232178461569	12.0958929806041	16.1363997199873
Meth.RASSF1	18.609110222484	22.6256394746371	73.2166918852906	22.7304568381565	19.4344275987122	0	0.000280769790156434	0	7.45888284467949	8.39195730674362
Meth.RAX	2.87738760107043	3.35863740946633	43.3172175104884	7.06768259450769	3.877118269308	17.2253946056042	3.73984876981522	3.66696052240927	4.26807468880163	2.25731421500731
Meth.RB1	4.35045142676338	2.83678820178042	1.99907592706559	2.6495044227031	8.36795047878671	3.9858596074833	1.63675648721902	0.726009405731491	0.821083055773399	2.61478147008296
Meth.RBL1	19.381514286972	22.5890712068767	43.6672713940732	6.51421706480335	12.6224951862632	17.1655892218706	47.4704910784695	21.9938030771138	14.2959488639861	19.4077025736689
Meth.RBL2	10.7771538904382	12.4825202832997	26.1023901629995	0.00180604214393703	5.77512653619842	13.0631214114006	37.38864395518	11.6425470539207	10.0370552698929	14.6748547305927
Meth.RBMS1	13.1394652010049	13.6085749450927	26.8582465581454	1.25780729385706	8.63860041270176	17.591982560584	36.3186372349919	18.3130414523824	11.7402488354788	15.9834673757704
Meth.RBP1	1.56531849679247	4.52820014797243	11.3094801920142	0.716181879993983	5.19625414933034	1.84325711975366	5.69020162340638	10.5222283235056	2.52972570473256	1.09191477493209
Meth.RBP4	1.41674542243473	0.622526734060688	11.19531508138	7.81189062805848	9.84327830717871	17.9263118996157	9.5479408691025	22.1351922003624	8.48448305057963	0.000101871900853873
Meth.RCOR1	5.21735708278031	6.30955872713295	15.7024991186079	1.86702833375741	3.11371762471073	6.88757451312313	12.1097469537109	7.37021733703062	4.51416203159468	5.69251745726201
Meth.RCOR2	20.2568817200206	21.6424119763246	41.0355884844222	9.07175936804371	13.8526655917029	19.6754996140309	26.2687080789973	26.509490057487	17.0064139880113	22.8428494175067
Meth.REL	7.95643274958825	7.54042476607011	26.1012369972642	0.00415841860192456	5.51902373860873	10.8976411111094	33.8181784947594	13.6828540401113	10.9084627647796	12.5037426676589
Meth.RELA	1.92000805146104	1.78626970659848	3.17267906701147	5.61426328084455	4.23617122439509	3.7106731085559	5.9207624184448	3.61354149476776	3.20318678091459	1.12048228037165
Meth.RELB	1.37696946593569	4.60391501004649	13.4451042355393	9.64519235824514	14.7364466264622	4.03285028551064	11.2390551819791	9.28949088724212	8.05202570183636	6.73350850278799
Meth.REST	12.9954894743669	16.3935253937618	33.924483559927	2.66728288815243	9.11969741989358	14.0598680646888	39.5784779961378	16.8319384240114	11.6499867747997	15.4643327840618
Meth.RET	0	22.1846543471722	21.7445737798822	15.3688884664712	6.01772016243238	23.6414327858316	2.37243753637405e-07	34.903521438114	19.7975886890729	5.23891425210231
Meth.RFC1	16.7050239573381	14.0858663177921	33.1949372352117	3.65612340379541	8.40609516483685	13.0704766761012	34.867758753024	16.5312446652198	12.4568293372719	9.00721305250841
Meth.RFX1	20.0017864667557	23.4353678074931	45.9006037194805	8.55274817883854	13.1152453575462	18.9959363666071	48.7348160631593	23.6919124175618	15.5888855726461	21.3113214106145
Meth.RHOA	18.7064673514939	21.9393959180597	43.5979125579722	6.78567058464384	12.438590142948	18.7915741632951	51.8989012024143	21.5302545518496	13.8408035055058	22.1731843716584
Meth.RLF	13.2907931515034	17.6515192313464	35.256143274037	0.0217488138319076	9.78461668251068	15.6940000759529	41.4979884442891	17.6612831703329	13.8421336481653	16.3951062955837
Meth.ROR1	11.4251702041649	10.8609340945937	8.50723151059039	0.000767381982393254	5.03867475663193	19.6665788485059	16.1575964617506	32.174352616075	15.0287810266299	20.7287681684696
Meth.ROR2	5.14092546880237	13.0540978109478	15.9753912787212	11.7115654166095	5.0620527849856	10.4039817822463	8.20572411690956e-05	16.1702613908903	14.6710901824248	0.399313301462512
Meth.RORA	1.03809693419502	7.97927427000746	37.6807048562447	4.48422597940406	4.8010688815047	25.0883174548556	15.0598972725077	9.05920609689244	0.941597366334416	13.3058887028675
Meth.RPA1	1.48796622236116	1.62982959706366	9.96304247902644	0.82953439650483	1.60620195505639	0.846907356009875	4.32616660751032	0.927208100533439	1.39803092602528	1.4226201808641
Meth.RPA2	11.0616575574736	16.722059618335	38.5183914438974	8.97988554829405	10.4537943764495	15.5983226372362	38.6620441482652	18.0363467151104	14.7122885911736	16.0093089878563
Meth.RPA3	4.04351230356481	6.0640667789166	8.22324724086891	0.000159457107135601	3.84095952632053	3.40549090392989	12.8214946466921	2.12347058309018	4.23493869895751	4.99425090267832
Meth.RPF1	9.19893361412777	11.2408578582429	30.5040123006374	0.00211715425088483	6.51183668950812	11.8163433798279	35.4545291608054	12.8029199657698	11.0585664309531	12.9200390478919
Meth.RPIA	13.1434155620846	16.2796524458836	34.0903172462083	4.73741278775119	9.07555010970479	13.6420315252698	42.8288826654505	18.5856450743866	12.8794230461032	15.7188053666814
Meth.RPL10	14.5202884710181	0.951359889045642	1.38951958026726	61.7127966672855	2.84088230277718	0.0230594012914393	19.9352577814483	1.48691074248966	7.03886950897017	1.03413823282428
Meth.RPL32	12.3460117703843	13.5590605687103	34.2659483036775	3.21994271225761	8.22186696383107	16.9121343862172	46.2568771279732	17.5367747222888	12.557560316064	15.5088506544364
Meth.RPL7A	18.0951496025962	19.2121835921182	35.4264152606679	6.13556890961544	11.5618476703157	16.0089147034022	49.6557513395192	18.5458836152375	12.4110675886677	19.3883350514197
Meth.RPSA	10.3376741433815	10.6827395391355	30.9192322666615	0.0274973681216865	6.31807610416345	13.1604397501406	37.2169708677503	14.4314053743233	11.0310434451697	13.8269807222521
Meth.RRAS	15.2302641300579	19.6906713729019	37.9008087426397	7.27410302910151	10.8473319156792	15.6788758409279	42.7828332317028	19.4962555012437	12.0343390630457	16.0974030074608
Meth.RRAS2	11.96935787673	18.2715666021313	29.6264496880605	5.07351309661687	12.4607265873955	9.2360869811032	24.8227983473099	10.9243017097442	8.27613181370212	14.1396537699236
Meth.RXRA	19.501646012841	22.6260137940978	39.5957683690787	8.53065911353728	12.6252580746303	13.2132116840168	27.2870283451976	23.3245689865235	12.2033892592053	18.7701835688883
Meth.RXRG	0.000180288117059476	8.68298052303901	29.4676649456427	2.17143458500258	0.843634212377446	16.9421628608149	6.33138570412074	14.8161686756198	0.70401139396328	7.66947475678865
Meth.S100A6	18.5737705352119	17.38578615047	36.8876079229967	3.36486049899495	10.1782393933359	16.09612899935	42.6823156074049	23.7873961899249	14.4673107637732	20.1612921953096
Meth.S100A9	1.04047429042402	0.834770698896348	5.2654050045929	0.571244850248549	1.12413339140808	1.04756619168743	5.76440947962881	1.21748286878868	0.783820152969013	1.0508468507956
Meth.SCARB1	2.72068736047759	5.22960218422784	6.85819420584118	2.10087375363976	2.85228288866604	1.65078916185976	11.4372106231751	3.27340222648854	4.17511837069307	1.97118607709659
Meth.SCD	17.7565758659265	22.4834669622718	48.5734475455647	14.1009856977566	13.8524083744888	17.305023155665	34.5653512095748	11.3137238567632	14.1305799968735	21.5367983429424
Meth.SCG2	4.82977632957179	8.39872836140871	22.5918884347668	1.96893197047353	4.76467283197919	8.0392683833205	27.8332315560008	8.01780133162233	7.48607504688588	9.33403437810548
Meth.SCGB2A1	0.01004574592502	8.47360012896066	2.36387629075873	7.66920380450833e-05	3.96749610818848	2.95749415150925	12.904025850035	5.44455652162533e-05	2.93801230651083	6.35752368932015
Meth.SCN3B	4.7096313749593	17.0199566084735	20.6728843381961	11.7007129763002	9.33761104679919	13.7266405287921	8.93505243263585	17.5889883757932	9.84527074422222	9.59312233941449
Meth.SCN4A	0.000928541234733433	0.789384473494193	0.619380167245457	0.461744975134105	0.788168207972312	0.391734799633965	2.3494868178192	0.000779253302815617	0.67946325423213	0.756068590742037
Meth.SCNN1B	0	3.50027313704444	25.6282707686464	5.18907721242651	8.1261466552525	15.5365776842005	15.6981744002144	13.4666576297046	4.16109622552377	8.52293139497223
Meth.SCP2	11.3282886614997	11.4917215164244	29.7385572599389	6.57748833869431	15.030332577956	11.6630007968397	12.7519421066632	6.64818683191441	7.02918683141391	13.5880054959791
Meth.SCTR	2.92452352047058e-05	2.3884247215011	0	2.6662064912094	0.383272770397248	1.74669178080258	3.64359037283637	1.9360770219278	0	2.63438501629543
Meth.SDC4	10.637393605693	16.2595857011834	9.18364857302332	4.9005154440074	13.8533576015768	5.46119296330635	10.622961548382	0.541031304204201	4.16167323631425	9.1289281906463
Meth.SERPINB5	8.46313388026178	11.1882680424997	0	2.57820760006389	6.42829983638112	3.49210364582656	4.43860033489804	5.6017675163934e-07	6.4911796397724	2.98690533717745
Meth.SERPINB9	3.9323586980841	4.61933101698996	11.0901167103668	3.52918775599891	7.38778235187998	2.12012760069337	7.46211870981092	2.80430099295661	3.30026688475075	4.85327697363192
Meth.SERPINE1	11.6224157178152	15.4911399626119	20.5888557262797	3.93626610331621	8.80927085772264	14.2735710368967	27.5802886263507	16.2900745253372	9.34831265099503	13.9436132760268
Meth.SESN1	10.3863661667187	12.7357652510931	32.2685321232539	0.00451380217359378	5.3450818019616	12.1915628072429	37.3395279217113	15.4541980268016	11.8913336927753	14.9759698095758
Meth.SF1	14.9500419481918	17.8106331685664	35.9826001427692	1.75917374209183	9.30252348952553	16.0544546659248	46.7006388733294	20.1795872576326	12.5129528268642	17.3576420235074
Meth.SFN	6.69578298967227	8.05360119623811	0	2.88475131524835	5.97999258125432	2.5691424034188	0.000102034462142117	0.0603529289388604	3.54330731918379	3.98854760925964
Meth.SFRP4	1.84815760388027	1.48453285957934	26.9659672917303	5.28540811275622	2.87433933727336	26.9426559879255	13.7203966536358	5.56610882480783	0.47438501693338	5.28858460002453
Meth.SHBG	0.855519915264439	1.33167376046693	1.98054481642883	0.0660438210496597	6.75628858664505	0.952524338187522	2.42253407865945	1.67959198777643	0.854029166072532	0.578973008605415
Meth.SIM2	9.78924629117098	2.60967089074298	23.965900384255	4.26349068383023	5.43599117333976	5.07350518919113	7.73088054689175	11.8786232622732	8.8725992071147	10.9205592057625
Meth.SIRT1	1.4342651017516	1.47074966779025	1.71434436693402	0.837654943442755	2.0386311020944	0.571586547642981	1.35641954770517	0.463523994155799	0.223508749123326	0.464895489222749
Meth.SIX2	23.4781827365656	17.4782865599303	1.34732631458849	7.06175647740913	6.44264561203385	22.4860282682946	3.80785602986191	43.257332526798	17.1339381664636	3.18052261926614
Meth.SIX5	17.8636691439041	18.6437950449829	38.2599890848675	5.73658970720692	12.2060332552038	15.6304443368042	41.1878730681928	19.6382435838013	12.9669283416153	16.6809244590326
Meth.SKIL	19.5435252757826	20.812282899924	42.1518654822604	8.09409969810753	13.6058545986742	16.2886835713355	46.8723476872274	25.4574816571694	16.2280503116883	21.6706574799852
Meth.SKP2	11.2047955934093	15.0588205627249	30.2359455363298	0.04714074460626	7.82500339998675	13.0015613302433	39.6106719698178	16.0049103125308	10.9623101631369	13.8585613376144
Meth.SLC18A2	3.39139658391117	1.79366307556917	9.29689883780191	9.6691960492304	12.5840385737483	10.7508581686916	5.89884258762418	5.68066163634556	4.6658202800428	6.20741296657844
Meth.SLC19A1	1.6275082874741	3.83434896451682	4.84461259222889	3.7400549697727	10.8990245729905	5.94650501650615	7.11981492360582	8.09621907124385	4.79587383045526	8.50719214464816
Meth.SLC20A1	19.569969590306	22.755150827821	45.4358681596778	1.6220619593633	13.191006248337	19.0083647699699	50.0665390589297	23.2912839666519	16.9330511252815	18.4904047988748
Meth.SLC25A1	11.955137971542	10.0804032520459	12.3699364661052	4.6705287782723	8.66893461998155	5.50318787456978	14.7604182879818	7.13095879406617	6.68746872987554	6.27558486473214
Meth.SLC25A5	4.40482673154599	5.25278529069959	5.35812663055244	5.12285108580477	2.7793868211638	0.528856384205786	11.2108957134772	0.587620384104029	4.58590579166531	1.01477808255798
Meth.SLC2A4	20.8163559611367	16.5428556566391	31.4060042653197	2.07927272256644	11.1694469663261	22.3653360147902	40.5140544391352	21.8721070666338	17.3348605096135	22.3272220816002
Meth.SLC30A1	15.4411393474748	21.2871739941488	46.5797290249929	17.9612464768453	15.3327529340398	17.6587690189876	38.9527955529823	22.698208044942	12.4509791338339	20.3843022572393
Meth.SLC34A2	9.65915610453411	4.39186559008192	13.6896837529122	4.41018062226126	0.17430600092335	8.35619796783424	11.2848118840999	5.34285898319378	10.5521941709705	2.89594395751691
Meth.SLC4A1	1.80558409201533	9.73111519136512	6.65016550170316e-05	2.77410955136044	9.65216117372544	2.1923505680269	2.8955022330419	0.646417163478737	2.32187573510386	6.9464614189813
Meth.SLC5A5	1.67279248747056	8.94550978713404	41.9703571644412	10.2282050299072	15.9142922066549	27.7510098177073	4.35950131486958	10.5969861129396	4.88830618677127	12.8697635193921
Meth.SLC6A3	2.23378781404567	3.65393754235484	21.3988942460958	3.93335837225714	2.86717014263273	13.5731384697164	5.05290809382217	3.22424943557785	5.17625840954751	3.39398225766667
Meth.SLC6A4	0.997616799374314	6.63325951300942e-05	23.6114467853463	5.47254990936742	7.97906638545681	7.11920386447964	4.67489126588896	2.20831870686495e-06	3.76655639609833	8.76773243711575
Meth.SLC6A5	0.000101801413060616	15.5644508671775	26.2663901310176	12.2122448271158	9.85288937515538	20.9065022725366	24.3913955394769	16.447913113536	3.0737899905707	8.74741492602918
Meth.SLC7A1	16.5106014568007	20.5589347144996	42.4580959291129	9.0921774092987	10.6882565900468	16.0013100254931	43.2514176131329	18.0213100167987	13.3359425590667	18.896813687235
Meth.SLC9A2	12.5463391050599	8.22586924753261	7.02368304405765	7.68492004172195	14.5809306170029	7.52938494786494	6.01373653941299e-05	2.21004077985064	5.67042374177461	9.54100045337366
Meth.SLC9A3	4.89705165609853	2.2518253663567	16.8088758317144	5.37676293421443	7.62630523184341	17.7573762432307	7.51237996158249	9.71781166659684	15.5468880975139	0.000158426495025848
Meth.SLC9A3R1	18.759921473343	22.5738015644117	25.1158045290015	3.52265520171407	15.7055535018393	15.8090998312073	27.2328931365359	9.86093472222793	9.86337931905085	17.2501311074099
Meth.SMAD6	16.0587555892032	18.6366894891354	37.5219006201543	6.31650247022464	9.93804326540055	14.7236208227899	42.571853292797	20.3253923349725	11.255992454343	16.9860397370029
Meth.SMAD7	11.073705237274	12.1492802446304	21.8419034486884	0.0548022248554723	6.05920141368505	13.2076794849668	37.4341880767397	15.8086684735698	10.9347436860723	14.2346363923362
Meth.SMARCA4	17.4221283766831	19.7145081748079	37.931904580735	6.89823385534319	12.3808692731428	19.1037333347312	46.7811865789992	22.2263899551489	14.9065885882932	19.0481226025803
Meth.SMARCC1	19.3146081485697	8.84803575938526	40.3327803115077	5.9972168667777e-06	12.6691264151065	16.2777005497343	32.1818004276611	24.4187254131771	13.1713949085747	19.3041759038025
Meth.SMARCD1	15.2319167931545	15.7310300699571	34.3893586310372	0.21225387575359	9.60084511260927	16.4448078902678	52.2869128828817	15.5658913221787	12.8509227911858	17.5724220287566
Meth.SNAI2	16.0141461057002	19.8773160046666	33.2725321649922	6.69462054738282	11.0044164132772	16.3699199189263	33.6030577047849	21.0028281703895	12.6924481825937	18.1683004480281
Meth.SNCA	0.000882454273116723	15.5802643730662	34.1052902989301	18.9860884023065	1.1484036084311	11.5264759479037	15.7309191161999	6.24122981687997	8.40036607172417	3.96491528681203
Meth.SNCG	2.39812581732107	1.63127707815701	2.8962432423427	2.22658567738719	6.36634125919415	4.17693648901456	4.40377925582771	3.50020670170732	2.41379398796081	2.45607748227863
Meth.SND1	5.76402742566955	11.3480222953079	30.4150102863557	0.900002749237557	5.79668861022845	9.44071784027312	25.3618615545709	3.71074757429925	8.42984608237543	13.3730916964512
Meth.SOCS1	15.9666078730957	18.1836051035438	29.8005427963748	0.000113442315479931	10.9671043745198	9.75847915003149	36.7566606286822	23.2652239787566	16.4768909337042	9.54176551225125
Meth.SOCS3	2.33337415262501	12.9371670492338	46.4488273375167	2.23765635615179e-05	11.1484510294429	11.5753044388663	9.04865475996233	35.2220047035018	26.8283602984426	5.53233015027741
Meth.SOD2	16.142484252253	16.7772221468559	38.1751060254274	5.67814092799836	9.65534053065095	16.4563107419662	42.3422295531651	22.3435939611687	12.5746659532609	19.6275731155411
Meth.SOST	0.000109594588229005	0.000126254303862536	0	0.00116809324542311	7.39727756265708	2.30823715385448	1.35616706186711	8.15041765143875e-05	1.74137157836923	6.08864702429186
Meth.SOX2	6.07325724678046	4.39792454259192	13.3023189051698	2.48803383837006	2.77838150213869	10.2929953281984	8.45106842950968	8.33623738903549	4.35777112641491	3.89194764586286
Meth.SOX3	0	1.37988471896627	11.1358710263366	9.43418936225698	0	10.9578225363577	10.0492394312537	6.66481089427546e-06	0	3.73689170890427
Meth.SOX5	5.76960645385505	14.6022474775169	54.4419191115678	33.0024895981493	15.5314193427758	17.4724278256279	0.000121220971375462	24.526656010308	5.88880299842344	2.66722053486292
Meth.SOX9	14.8985191679454	11.2011131786952	9.68698466887271	7.34232399377441	4.40652094997442	17.060640500743	5.43096892724838	19.5349591642726	7.29861532377309	10.4213727899892
Meth.SP1	13.7766110398514	17.214454926697	34.1773678743281	4.85605952178615	9.8018144529957	13.2169152152662	35.278162814478	15.7031408723214	11.0471557308085	15.7804464701175
Meth.SP3	4.52830192937409	3.55386886855555	2.60722647428624	0.852094498151133	4.4701470044518	4.96854978132938	8.88718367719336	2.12108082642836	3.58804160201941	3.54980589001471
Meth.SP4	11.57237159432	14.8152502724422	39.4430161520248	4.98348771933541	10.3498818861253	13.7215723090619	32.5626372456428	9.22192161202815	11.7350737812244	18.7472392723612
Meth.SPARC	0.163224245798375	1.41542329974075	38.6262732885359	5.12296405354112e-06	6.27318742813236	25.2469123322372	20.6824611744402	9.65852968369506	0	13.2679489275668
Meth.SPI1	0.108027605590835	0.716987399680115	11.2604684953269	0.000706678033860101	4.4939516325207	2.62296731458826e-06	6.77319668640124	4.05570476902312	0.764512190703694	1.23926644535117
Meth.SREBF1	3.22972533385126	1.23490636779227	2.11168007916791	1.33920841916088	6.81917739151675	4.63149820298548	7.82526259512163e-05	1.13800216351132	0	3.75685160639835
Meth.SREBF2	17.3305136693524	20.2368211113341	40.8003177353383	6.47703768087091	12.2944601190387	16.9775811524744	43.1681979530767	18.9827540898517	13.4282251544784	17.7828309338269
Meth.SRF	8.42988744688447	7.55311706591435	22.5879788529716	2.19615158818007	7.03150742414507	11.825843410403	20.9360408564279	12.8341498110615	8.31722718245317	10.2752184781976
Meth.SSRP1	10.7161777096525	11.1618466742952	19.4679432238297	9.53512069780679	13.0603812455014	15.4601636783193	27.6997893258925	13.9453161836123	7.67251952485215	12.0700671414316
Meth.SST	4.00325589028062e-06	1.09517634695902	32.1624826933802	2.79347731290162	0.000168601639971342	14.6367932619402	5.5762026014768	0.458019473283455	1.07918808733203	2.18908815785461
Meth.SSTR2	0.75297732867254	4.64676454040214	54.9773004303024	4.67988550274352	19.9764962844609	23.8777279549991	15.2226897987683	7.68487888402508	18.3768663330153	1.83041630159533e-05
Meth.ST14	2.52373214838107e-05	3.74159771525938	4.00208510961642	3.48820557389424e-06	7.08178408191463	0.563519145178128	2.96598397383154	0.000297948888470924	0	3.03429275442884
Meth.STAT1	16.8469336534626	19.2762792332152	40.191481881846	7.86951231201577	11.382610006917	18.0217475297283	47.4720689880904	23.2784718117854	13.0698360630719	20.3559075526908
Meth.STAT2	15.1774443921298	17.3653523676349	36.0812668109582	2.28228535862304	9.71634116881437	17.6482236624855	45.7920788746824	20.7685600333397	13.6355502698864	18.1100044181226
Meth.STAT3	3.46560251160057	0	68.3005292663759	8.56748998548728	6.06520187071623	5.84946463171135	9.69021082749102	0.00147385822320248	16.7529824973725	12.428060264093
Meth.STAT4	0.601456222352581	0.715096232761285	0.941104634774238	0.000924695274396743	1.27357222820841	0.429118033014463	2.01800290978372	0.159607372293796	0.190812218765684	0.491660511153976
Meth.STAT5A	0.278372812519177	0	27.2615422451875	0.000305285048026792	6.86652841816857	0.000293131151154754	14.7951505812847	7.45295038517039	4.89500546347367	7.21759351331467
Meth.STAT5B	4.35461633560128	0.000265575150096798	39.2780146430336	2.14276598075948	11.2314777224875	17.2918532494033	34.4547706436738	12.1650654116117	3.32005767392357	8.650014886553
Meth.STAT6	9.89664953426495	11.4045670962707	25.8477728559774	4.67552516860688	6.75657723245284	9.53521333542317	31.0801499971058	13.1625126100883	10.7055750491542	9.90747888934962
Meth.STK3	11.2885461520611	18.4725751348105	6.20263281055261	5.68480990196971	11.1661035560613	13.3266588253486	19.5994863659752	8.22455527167867	6.36437556429187	14.5804311076175
Meth.STMN1	10.8780466254558	9.39902177802487	8.08245282437899	8.29989107775885	11.6479595576513	4.57955236037951	0.000171906276150863	0.496793625833109	4.49994564395603	8.94226934157869
Meth.STRA13	17.7262260323819	17.8314869500047	33.0755208648128	1.07730438345974	12.0726304697741	17.0649076393762	44.9755348116438	22.9048004001565	14.1041388488983	12.6480248899396
Meth.SUB1	11.443594003537	15.551902131948	28.5038650668516	2.27063816687952	8.02068700983309	11.4408333632534	34.8958648409824	18.0785934806211	10.4352458595433	12.0309638806976
Meth.SULT1A1	6.42125794820707	11.2796662600546	3.57446673560438	15.2632727814431	3.13610511964306	23.5612625540269	33.3605244322686	29.058980841565	9.49178129399802	10.2257844259893
Meth.SULT1A3	8.05161751509108	0.000143309518957272	28.2465807668636	11.5760876099896	2.81855679956241	9.36987928785355	29.3793406393139	7.73160361085805	17.0411903695268	0
Meth.SURF1	2.83408300002507	1.77531525343527	0.980949062043762	6.06518497503628	2.73554236040516	2.85566999316138	2.41157361947093	0.229160287710708	3.65507101278261	2.14925009470808
Meth.SYVN1	15.5067142897683	17.7446069341542	33.1580749957067	5.43652928953246	10.2023977594848	15.0428967355697	43.4344834828365	21.1004617859247	11.3995135609221	17.678914396265
Meth.T	1.96516829105168	0.763248273796495	41.6015712633984	6.16312448884144	1.55497812599629	19.2778892251842	0.00035814618593918	0.398981120004022	0.000318342657763269	3.08095468475981
Meth.TAC1	1.56965316601245	1.34370799413731	26.6238613170937	2.19080780491527	0.854000888329901	12.3082305896065	13.4152877580071	7.17872231206953	2.05338336968241	5.19764150095177
Meth.TACR1	1.63714578029488	0.93905159870789	11.9215216583565	6.62058750208815	0.339624661207975	15.6325099755153	15.8019640828696	4.87377206953773	2.91381288188908	4.93145377301494
Meth.TAF7	11.3644483998435	3.17983871528258	31.602354772906	12.5132544953804	7.85552453709782	10.5393067067853	35.3528839614657	9.65668677901721	12.2076577986751	1.68335366136574
Meth.TALDO1	18.2279618208677	16.3924830630411	38.2465618806296	10.4382260464019	12.0434314010102	14.8264395353092	39.1521285200459	20.1913028340844	13.4807571835368	14.7338009294323
Meth.TAPBP	9.65166045217368	7.81037890425521	16.1852371006149	2.09069427167139	4.20426253210652	8.55348523291294	27.0607433913102	12.8982167271321	7.73825783360364	8.7138768357524
Meth.TARBP2	18.8352167695703	22.3068336838346	45.7669830065053	6.58170879424211	12.0487368054978	17.3122540062077	48.5929506773506	23.8256897306023	13.4732558612253	20.290024647581
Meth.TBP	10.5857037286482	9.52155433773759	3.56558342387484	3.17490283648486	7.38583262844481	5.67384471281895	12.8323147712237	4.18916065136361	4.60675360253319	7.83640997189766
Meth.TBX2	2.81253952736363	2.78854784046803	8.8646179545811	5.09982353008437	9.47440286033577	9.51437850412083	9.10471312361706	10.5778253777087	6.9259981783679	0.916687601734002
Meth.TBXA2R	2.15630165271015	17.9724389506616	32.5179246349473	12.654314355836	11.7139817895009	20.8226743915862	42.8464520144408	24.1055054819746	5.46954822960832	14.0399469444979
Meth.TCF4	6.83222798815298	8.38546539161464	20.1011118644094	2.59828629687993	3.63540878586695	8.92199279362091	23.0566811743972	10.2212102941783	7.28704989429273	8.93096125921533
Meth.TCF7L1	21.7609809370465	11.4428360423125	31.0597410353964	12.9208820469747	8.83098729914508	12.3810651698683	10.0756720067879	39.0516685198338	14.2121017513253	2.5581792232234
Meth.TCIRG1	0.670411116629329	0.814533714401009	1.2236033716179	0.000799232382662032	5.87882712225218	1.85038254216036	9.26230381420574e-05	1.28714663443351	0	3.97364444238918
Meth.TCL1A	0	4.33025562642903	10.6132673544164	0	0.785502419042757	0.00191621459067149	7.29956239313744	2.84086571598636e-08	0.430658999498276	2.9997919171632
Meth.TCP1	14.7797874699969	16.0322259203141	33.1340699505934	2.68704855944267	8.83597320945366	13.5204768311004	39.9793786257945	17.723033590326	11.9652346450933	15.6098954457811
Meth.TDGF1	0.00318547482230547	5.4130532252547	0.787039648655573	0.65264818914491	5.6419946325665	2.53648037421628	3.41534107970701	2.99134873567083	0.000475785792098997	3.93118695184455
Meth.TEP1	9.66739231830509	12.934989699025	28.7734183471684	3.58854197337236	7.08972238977686	10.1615754439141	28.5775674025763	11.462026379925	8.51391755521573	11.5029868626334
Meth.TERT	1.41549979832	0.356840509468806	3.08999905873925	0.684495028161141	3.80799191516914	2.81873037006596	4.68992348507134	3.27955500451409	0.26811416387317	0.588620172338424
Meth.TF	1.67991980539463	1.02932551968734	11.9458813271435	2.91928178520558	4.69659230968425	6.53911193556569	10.7362905827718	2.86544249259593	0.873669404087692	5.40016842836467
Meth.TFAM	14.4026352275197	16.227244720769	31.8350097115312	4.83283412305402	9.56202800988387	19.0133538774939	36.7413001558152	22.9777031107723	12.8777646167729	19.9896704794715
Meth.TFAP2A	17.2856391271557	16.6320967144924	13.546921801439	8.48974170821701	10.8293996360174	16.786656511709	12.6885180078526	18.8131429992797	8.84723316041637	14.8127488851216
Meth.TFAP2C	9.96844960615398	9.49225177671173	22.2403423639024	5.25229090621746	9.20171877103145	0	4.92485410869611	15.1969444045119	12.8625828673501	15.6734244307236
Meth.TFAP4	19.3847227354381	23.3540041345384	44.9754427274254	10.1765042961414	12.8694038656157	12.9520455240896	50.9554752716462	22.9898271419083	15.3169747450886	16.2897507497884
Meth.TFF2	0.000439820637551767	5.81573791330049	1.31312221033899	1.20025281919485	7.70498488564988	1.85000700537592	5.64341076583973	1.79230209054404	0.17077863125284	3.32125172546925
Meth.TFF3	1.8585910895397e-05	5.70172599496044	0.630283370321284	2.38168889672981	7.13517712878861	0.557209649894767	2.78553016246946	0.487166680926214	0	0.959437177066246
Meth.TFPI2	2.14958027119033	1.94254764318193	17.7713132819684	3.38925529154572	1.70084657567704	3.35445453443425	12.2443687321608	5.12388073411688	3.85251597022043	2.73772548241276
Meth.TFRC	15.7265846498264	14.2072279849425	39.7628102967714	7.26515990003944	11.2177908611295	10.5192257690944	34.4234659859819	14.1461435100476	16.0339753793311	13.3028990125197
Meth.TGFA	15.7567422628662	19.469551335139	28.8110979398949	6.56046963000897	10.4682555729036	15.9106663215268	28.0770078510774	22.2524340230424	13.3522345803268	17.1603823626831
Meth.TGFB1	0.239419955657673	0.294750589472844	0.884470248863956	0.00732129674259066	0.386490818438619	0.33265985856526	0.97357804770357	0.276053070719021	0.253013768226504	0.3911744287318
Meth.TGFBR2	20.4511763853859	21.9012847797188	55.5962046001942	27.649431577415	16.1866117002746	9.89451438387419	0.000303346824129057	10.4336525674225	6.51062577616826	5.45423225155805
Meth.TGFBR3	0.000116122561979391	0.966620310317344	20.7243472880211	7.49781123747068	11.4747512813916	9.31230259060532	6.43339984499595	4.63598187541969	4.35359752787187	8.42282120318844
Meth.TH	1.62871266084066	2.08695633537751	0	3.79031460995447	5.95866499616144	2.26932373945923	0	0.746929336038807	0	4.7084163920177
Meth.THBD	15.5932657995148	11.1435944061665	19.2303503990238	11.8555767549667	0	5.38990286722515	7.28607762825718e-05	22.7134028689629	16.7226780514447	8.53215210901328
Meth.THBS1	9.33747524566844	11.026531260287	13.7224707301165	9.33003232721915	5.58560820067888	9.68404677967419	27.4916877501321	16.8391908131852	7.76403872577009	4.90379576775094
Meth.THRB	7.26021568891804	7.79181843215097	19.8394140543403	6.97430650679028	6.86254194970049	1.01120511411864	12.9949364794624	2.21795850659727	8.01056458235473	6.56412544603815
Meth.THY1	0	2.54124796777089	0.888533886178909	0.86064236282745	5.27588016243515	1.88989708492302	7.58668112679538	0	1.01354326183304	4.58606583284713
Meth.TIMP3	0	3.79682989778503	0.956727646012342	5.03653959277179	6.21967920093101	10.0806065151968	11.4672511284215	6.21742894452406	3.31735838072241	5.68106410014867
Meth.TLR10	2.58992090818143	3.65523323165477	3.2739846140393	0.72819986568777	3.13279913537666	2.56874449668459	6.25007930814077	2.77183322616972	0.346369932794118	3.12532591714949
Meth.TLR2	14.2796456130212	9.99022022661572	22.1061160319733	9.32580268898153	11.2402234492543	15.161988572317	17.8725933579744	14.2683827886278	10.8590196630352	15.4022306108014
Meth.TM7SF2	0.997240558333683	0.821631746723862	2.51715729720733	4.62629820365403e-05	4.64331465501612	2.26188125515875	8.91953210211862	1.77517869133893	3.3265824771761	0
Meth.TMOD3	7.31580088880118	12.4192720300893	6.80761116775664	5.10193883938304	9.15315342284749	3.58279775678498	13.3261198203815	1.18035384620421	6.10939614008061	8.2964294981518
Meth.TNC	11.1042615735137	11.8087253656949	24.7057673015885	5.43232337453988	6.38021502221206	10.8142599731058	27.1556029289835	16.2695458235762	9.11401772519804	11.6154196788184
Meth.TNF	0	6.63786625972082	20.4365005537467	3.07688761400309	8.63869363307587	1.34936134221708e-05	17.618930255899	0.430666511543823	3.54323711929008	11.1557597598672
Meth.TNFAIP3	16.1440474407528	19.2830023848681	40.2157276877578	9.76394595454076	11.4500260370951	15.1866768928315	42.3391508482945	22.9702327894463	13.0368809587132	18.2538293446943
Meth.TNFRSF10B	14.0056677356921	16.2788026171538	42.4085866982125	2.92384111250157	11.6266186585496	16.8437873598507	45.133633829605	22.5662726944412	15.4442126451351	17.3907727321476
Meth.TNFRSF10C	0.271130493362568	2.32722914398455	42.1602879580846	2.35165723137851	10.6844321396027	6.62782106292078	2.61235830412394	1.76824295860036	11.6340636850667	12.3321694414249
Meth.TNFRSF11B	1.15665832237282	3.1622745433735	17.4707770563618	1.44208226484336	7.79830251258286	15.5602444169287	12.895285266835	1.9392701431408	0.631506119064442	9.52423329212644
Meth.TNFRSF1B	0	0	35.6410687673552	15.6933958473191	11.0840209153354	5.93993471513036	34.1168547588755	6.59554901266491	28.8602622615591	1.74012862597951
Meth.TNNI3	3.00713925778583	3.36058291225897	5.0218589995622	0.879319630357977	1.42471061076611	5.04355833014384	12.2377785760897	4.70083564948986	7.55786092595617	5.0045506179238
Meth.TOMM20	16.8369237378567	8.45238240767382	34.2962584639336	8.44057176634062	10.1842136777481	17.1292847003683	41.9863051492516	24.1866072173971	13.2153044623914	19.3088472646263
Meth.TOMM70A	13.8979995994549	9.6694306564167	5.18676900375022	0.000589484063934381	6.10661385691428	17.9340393557445	74.0122355870258	14.3078724145866	13.9286556145525	17.0597276477385
Meth.TOP2B	15.5295230349341	18.6215689698385	40.6715380669328	0.00696514018053701	9.76724103526015	19.9659229780164	52.2465207997349	21.0645090852588	14.7370157217838	20.9291515796732
Meth.TP53	13.1178441160222	15.1453823430383	36.5315375165279	3.90369369801469	8.44906495093946	16.4068221023371	43.4320555293712	21.0768469406446	12.8552311309408	17.8646974394256
Meth.TP53INP1	7.83070207907817	17.8379200662001	21.860492162304	6.44388945974326	10.7354037294609	11.3257084318009	20.0664197134109	5.94974921264491	7.85081713991739	17.9706118853666
Meth.TP73	12.7488160851998	4.2123253571438	23.4684479913507	7.8041234784478	7.8763272046147	4.20053745276491	1.07338167170273e-06	6.42766893887778	7.29854619820076	5.97419410446134
Meth.TPI1	18.2705581162854	20.6341728558257	49.5791721022983	8.10610014508296	13.3276383969515	13.429001069848	40.612335763096	16.8880625440575	13.5824824528702	20.6692735117885
Meth.TPM1	0.000757943430911932	6.24870873729357e-05	1.55094551525067	8.31719820278765e-05	5.87294362402189	2.35609496284428	1.09676079511328	3.14180364252535	0.592681501096332	3.21504818497163
Meth.TPT1	12.7029976229164	14.0658081358788	34.4895646952014	5.50159794118146	7.77019565330845	16.876743478675	38.1619213683523	16.3021616545361	12.700533307706	15.2867172894582
Meth.TRAF4	19.5214104658756	16.200503134359	37.9406633334865	6.24518705998079	11.9974379003084	15.1996688931298	38.5602992007759	22.7971204344256	13.9049311569198	17.0646951393087
Meth.TRAF6	11.5246221100946	14.1546714146479	29.7874719746025	1.84034218566891	7.72611982472446	13.1766063253696	35.9581131333182	14.4851446786228	10.4287639258047	13.9567068436687
Meth.TRH	0	1.66376005213255	9.37150786492451e-05	3.25894612976345	1.25941042506948	0.228822655580537	4.24606027530259	0.759832910743078	0.593500989082922	2.38421387459982
Meth.TRIM25	20.7151399762875	22.2796884778122	43.3023583389879	8.69842130590399	15.4516469879827	17.778047390685	33.3934684775586	21.1136356777081	15.5183006532182	15.2769199026631
Meth.TRPC1	0.169608809457963	6.45059942145479	34.5136248240727	0.000175118636416864	4.63934272212077	13.4678265611421	9.31205657686142	13.6387465557149	4.58474999438485	6.2713742634844
Meth.TRPS1	14.677484249133	14.5006273123293	4.54879736983452	4.30978406257897	3.75274839891584	23.654413045728	60.8720924674951	27.5998115997245	15.7238121726054	1.52785127403773
Meth.TSC22D3	4.78211251811935	0.549132810304471	19.5487724960044	19.1297553098566	3.44192255941712	4.17463944505076	3.61255002229346	2.31038145087673	0	8.18289341976965
Meth.TSHR	5.23993398651895	9.43974784820254	14.7012271408065	1.69968761189864	9.49969527159478	5.74896565889418	9.81719423136857	8.16243809678489	1.63791430014943	7.68866332220532
Meth.TTF1	1.42218192642873	1.31503872537726	4.77745268027354	0.00446788317790198	5.02271433292538	1.95087581760322	3.4586619640244	1.20761765551463	0.00410392393453117	2.74121357888753
Meth.TWIST1	3.44268468101863	3.23682154706064	38.9824848709483	4.07210851543907	0.00053525921633676	14.1688672972835	8.039312733668	9.28098132592746	9.99952419296228	5.13713724920832
Meth.TYMS	11.3566018739297	16.0913448586396	26.9316643272866	2.34906580901993	7.2925538250332	12.7077973912027	35.9699090322987	15.4307434787516	10.1807547795148	12.9147766642271
Meth.UBTF	12.3131237623949	4.11240527135258	38.4958776050575	5.08098939169651	10.2365339312717	17.9147158007557	57.2159151838577	5.78047140777042	14.2182405662302	14.7828275762926
Meth.UCP1	3.04031295912357	2.72336621772384	34.0706976781187	15.3469442376948	13.952145009032	12.7861197699015	0	10.2980549396858	6.32197842708578	8.122224568035
Meth.UCP2	0.000124558421613775	11.1057618460069	20.715681535169	0	7.8874192491632	23.7696125159525	62.6251731771896	27.1681705609134	17.8653772705416	5.59632012873362
Meth.UGDH	6.82634829749492	5.47450477059991	28.2475869500326	10.3224604913134	2.98346875562145	11.4468948146204	12.5642602689452	6.04988213016494	3.97358166012713	6.05509907253195
Meth.ULBP1	7.39698379631576	12.1699244615729	33.2610488431828	0	8.85176307879381	12.2814582241927	47.7053643455643	20.7969066516184	17.268973994488	7.19404202207335
Meth.USF2	18.5309689992498	19.3737394165944	35.4536872478196	5.81777607008358	12.1336216380314	16.0770623260849	45.5724574259431	17.8691931655896	13.2384288460945	17.1821363063226
Meth.USP18	16.2170574081057	16.8159343297296	13.1084657688528	7.93347742351284	11.3994086503017	15.5624328774253	24.6579998105204	10.5103828122166	10.4557958566815	13.492199635339
Meth.UTF1	2.70965778549889	0.229459462781804	21.1074824092557	0.000861974744390097	4.68951514864127	15.1987224820218	0.000193960320701738	4.09076384361806	12.3393598232796	0.97136181176031
Meth.VAMP2	14.5440354965482	16.5672434844723	36.306924826717	11.104841690605	10.5568173961168	15.9924650961123	37.0941339099627	20.8967442704571	12.5041055164069	15.3595301546233
Meth.VDR	9.24636150414025	9.517853054351	22.1209327364135	4.69689105228874	5.9643278188489	10.436791487893	28.2253040440113	15.0537629063273	9.33603692169607	8.90628981358345
Meth.VHL	18.4420823066793	21.1539697266679	44.3223067954303	8.59485207695627	12.2072700812664	15.0933753983732	44.7165306602801	22.3150971348277	15.7073531973993	18.4418914880331
Meth.VIM	0	12.006744247077	65.6583888479764	0	0.276375998119263	27.7798066193149	0	25.0044045061106	27.6120386535398	0
Meth.VIPR1	14.3581644633628	3.38972794731129	33.8052210542379	1.21946042198563	10.2283145750151	7.39148205520218	19.335187043255	12.3113811745986	11.2126338266736	15.2750321743003
Meth.VSNL1	17.7130623021755	20.8049251275058	29.3795156765706	8.65947920439579	12.0310852784153	18.5433773839912	33.0107673823908	22.3439545089036	14.2671484066907	17.8108637011057
Meth.WARS2	19.1584784521716	17.1091631586856	43.6444925670818	5.66725131194347	12.6806540218016	17.8041767112655	51.5869398998326	24.6016734279816	15.765867806686	21.2858453434481
Meth.WEE1	13.8434885409772	17.4225907439574	52.6353875398666	3.66097592241794	11.601656342369	11.8022205389323	30.8365046411672	5.36127662854515	12.8530332953365	21.8440966626965
Meth.WNT4	7.92848443698576	8.87427466837641	14.7794694099082	2.96579863077493	6.11404819577851	8.7731567210649	17.87809480536	7.780562425475	5.94943471518709	8.32345424786916
Meth.WNT7B	16.3805774407273	16.1537037253186	28.2391046458461	3.6590552931324	11.8320870814286	10.6040404397165	21.0457460196719	14.3088073740338	13.2378333391934	15.7306947423866
Meth.WRN	2.25013818197742	2.07989715207765	11.6630502685414	8.90557338911265	7.6800995808393	11.6223929192597	7.27690417468588	5.28559195946109	4.71997337879681	1.05457062454118
Meth.WT1	1.57170821666527	5.96420554665016	17.6000388796974	5.03968888474264	2.13013634813962	18.3008832956508	7.28706591261995	4.3941898339771	4.06269628435583	1.66567683519275
Meth.YBX1	5.38177855410568	6.95559042280563	11.4497681681275	1.84058721579387	3.98233776181035	5.65286248661797	12.6241621897111	5.96506896194074	3.79663543302372	6.63858405989061
Meth.YY1	19.4763235024939	19.4899504895465	39.5182967940963	5.91605171564567	10.8243408927532	9.54167217508738	44.6140727005139	16.7406863124592	9.94577701035556	17.6956139549473
Meth.ZBTB16	3.52509358219711	6.14354909919628	1.22180701247934	4.62198433485255	3.8640830924303	3.80311644670212	3.13674500206774	7.83355774882089	1.4548122389338	1.9121894715181
Meth.ZEB1	9.76711919132068	14.1828060523328	30.0670532373216	0.0389154951574928	9.4664560969798	6.9778332976117	34.4011113721168	14.3251112983832	12.423456525088	12.5086872302882
Meth.ZHX1	14.8294086063065	18.0620062752047	35.3060839109042	4.55617435453917	10.5743083796435	12.78643082605	34.8245313556893	15.9138340267893	10.7846831798677	15.6214367108972
Meth.ZNF202	14.2875867130623	16.1093953852188	38.2493359386775	3.22589077192704	9.0023353519249	15.3605584584372	42.2475965913909	17.6945592904486	10.7640816906415	17.4799626871016
Meth.ZNF267	4.93048837067115	12.3677388189346	39.7255579123401	3.2485286656779	5.91161206086689	18.5635606271159	31.641213460609	14.1110013013174	5.12370853337067	12.228103984057
Meth.ZNF76	5.32227125460664	4.00944742402376	7.43164394016144	3.60526158871138	6.44008830137999	8.66689569778685	13.8376134660899	4.33918168015946	5.59729917033802	5.16181675183554
Meth.ZP3	22.3997048756306	17.8668678114743	40.725750562519	5.11758043368038	13.0496882263492	0.0853942226717749	22.3188358700162	22.6551544715688	12.2187475068491	12.4655344190163
