# Supplementary material for: Preferential Activation of the Hedgehog Pathway by Epigenetic Modulations in HPV Negative HNSCC Identified with Meta-Pathway Analysis
Source: PLoS One. 2013 Nov 4;8(11):e78127. doi: 10.1371/journal.pone.0078127 (PMC3817178; doi:10.1371/journal.pone.0078127)
Supplement: Methods S1 — R code. ZIP archive containing R code used to for the analysis in this manuscript. The README file in the archive describes each of the files contained therein. To fully reproduce the results, the scripts should be run in the following order (1) Preprocessing.R, (2) RunMEGAPSReplicateThreshold.R, and (3) Postprocessing.R. Note that the CoGAPS analysis and associated gene set statistics are stochastic algorithms, so results may differ slightly from values reported here though qualitative results will remain unchanged. (ZIP) [file pone.0078127.s009.zip › CodeArchive_S1/GAPS/ExprsTRUE.MethTRUE/NormalTRUE.HPVPosTRUE.HPVNegTRUE/nP10.nIter50000000.SigE0.10/AResults0.3402434380.Diagnostics.txt]

Diagnostics for A created at Mon Jun 18 19:36:31 2012


number of genes: 1864
number of samples: 69
number of patterns: 10
number of burn in steps: 1e+08

Initial chi^2: 5.72243e+08

Iter	Burn In	T	chi^2	number of atoms
0	1	2e-08	5.72243e+08	1
1000000	1	0.02	2.10134e+07	4547
2000000	1	0.04	1.87834e+07	5461
3000000	1	0.06	1.81299e+07	6157
4000000	1	0.08	1.7791e+07	6758
5000000	1	0.1	1.75129e+07	7234
6000000	1	0.12	1.72208e+07	7721
7000000	1	0.14	1.67809e+07	8257
8000000	1	0.16	1.64511e+07	8577
9000000	1	0.18	1.62688e+07	8956
10000000	1	0.2	1.61572e+07	9321
11000000	1	0.22	1.60596e+07	9768
12000000	1	0.24	1.59461e+07	10149
13000000	1	0.26	1.58227e+07	10637
14000000	1	0.28	1.56544e+07	11088
15000000	1	0.3	1.54898e+07	11108
16000000	1	0.32	1.53514e+07	11227
17000000	1	0.34	1.52713e+07	11421
18000000	1	0.36	1.52256e+07	11642
19000000	1	0.38	1.51672e+07	11890
20000000	1	0.4	1.51328e+07	12037
21000000	1	0.42	1.50941e+07	12270
22000000	1	0.44	1.50673e+07	12508
23000000	1	0.46	1.50304e+07	12776
24000000	1	0.48	1.50098e+07	12935
25000000	1	0.5	1.4991e+07	13069
26000000	1	0.52	1.49745e+07	13224
27000000	1	0.54	1.49603e+07	13387
28000000	1	0.56	1.49452e+07	13591
29000000	1	0.58	1.49321e+07	13821
30000000	1	0.6	1.49226e+07	14116
31000000	1	0.62	1.49102e+07	14480
32000000	1	0.64	1.48981e+07	14776
33000000	1	0.66	1.48834e+07	15220
34000000	1	0.68	1.48693e+07	15606
35000000	1	0.7	1.4851e+07	16091
36000000	1	0.72	1.48335e+07	16704
37000000	1	0.74	1.48122e+07	17252
38000000	1	0.76	1.47887e+07	17836
39000000	1	0.78	1.47643e+07	18311
40000000	1	0.8	1.47422e+07	18736
41000000	1	0.82	1.47231e+07	19151
42000000	1	0.84	1.47071e+07	19354
43000000	1	0.86	1.46958e+07	19587
44000000	1	0.88	1.46847e+07	19769
45000000	1	0.9	1.46738e+07	19823
46000000	1	0.92	1.46656e+07	19949
47000000	1	0.94	1.46603e+07	20026
48000000	1	0.96	1.46566e+07	20042
49000000	1	0.98	1.46527e+07	20179
50000000	1	1	1.46506e+07	20224
51000000	1	1	1.46475e+07	20333
52000000	1	1	1.46454e+07	20350
53000000	1	1	1.46441e+07	20330
54000000	1	1	1.46434e+07	20356
55000000	1	1	1.4643e+07	20398
56000000	1	1	1.46422e+07	20395
57000000	1	1	1.46424e+07	20456
58000000	1	1	1.46419e+07	20373
59000000	1	1	1.46421e+07	20392
60000000	1	1	1.46421e+07	20453
61000000	1	1	1.46418e+07	20403
62000000	1	1	1.4642e+07	20421
63000000	1	1	1.46416e+07	20421
64000000	1	1	1.46418e+07	20380
65000000	1	1	1.46421e+07	20405
66000000	1	1	1.46421e+07	20402
67000000	1	1	1.46424e+07	20470
68000000	1	1	1.46421e+07	20419
69000000	1	1	1.46417e+07	20491
70000000	1	1	1.4642e+07	20517
71000000	1	1	1.46416e+07	20516
72000000	1	1	1.46416e+07	20639
73000000	1	1	1.46418e+07	20575
74000000	1	1	1.46417e+07	20494
75000000	1	1	1.46418e+07	20561
76000000	1	1	1.46414e+07	20536
77000000	1	1	1.46416e+07	20465
78000000	1	1	1.46416e+07	20502
79000000	1	1	1.46415e+07	20487
80000000	1	1	1.46414e+07	20522
81000000	1	1	1.46416e+07	20478
82000000	1	1	1.46417e+07	20418
83000000	1	1	1.46417e+07	20427
84000000	1	1	1.46415e+07	20415
85000000	1	1	1.46422e+07	20412
86000000	1	1	1.4642e+07	20476
87000000	1	1	1.46419e+07	20447
88000000	1	1	1.46418e+07	20410
89000000	1	1	1.46418e+07	20461
90000000	1	1	1.46417e+07	20490
91000000	1	1	1.46414e+07	20466
92000000	1	1	1.46419e+07	20543
93000000	1	1	1.46417e+07	20479
94000000	1	1	1.46415e+07	20511
95000000	1	1	1.46414e+07	20497
96000000	1	1	1.46418e+07	20399
97000000	1	1	1.46419e+07	20479
98000000	1	1	1.46413e+07	20438
99000000	1	1	1.46416e+07	20456
100000000	0	1	1.46417e+07	20475
101000000	0	1	1.46444e+07	20436
102000000	0	1	1.46425e+07	20425
103000000	0	1	1.46418e+07	20458
104000000	0	1	1.4642e+07	20502
105000000	0	1	1.46417e+07	20475
106000000	0	1	1.46416e+07	20437
107000000	0	1	1.46416e+07	20454
108000000	0	1	1.46524e+07	20472
109000000	0	1	1.46415e+07	20442
110000000	0	1	1.46415e+07	20399
111000000	0	1	1.46415e+07	20327
112000000	0	1	1.46417e+07	20362
113000000	0	1	1.46416e+07	20405
114000000	0	1	1.46416e+07	20419
115000000	0	1	1.46418e+07	20354
116000000	0	1	1.46416e+07	20382
117000000	0	1	1.46412e+07	20394
118000000	0	1	1.46414e+07	20393
119000000	0	1	1.46415e+07	20370
120000000	0	1	1.46412e+07	20394
121000000	0	1	1.46413e+07	20464
122000000	0	1	1.46414e+07	20484
123000000	0	1	1.46416e+07	20467
124000000	0	1	1.46415e+07	20466
125000000	0	1	1.46414e+07	20572
126000000	0	1	1.46415e+07	20502
127000000	0	1	1.46415e+07	20490
128000000	0	1	1.46415e+07	20446
129000000	0	1	1.46414e+07	20430
130000000	0	1	1.46415e+07	20522
131000000	0	1	1.46416e+07	20618
132000000	0	1	1.46415e+07	20595
133000000	0	1	1.46418e+07	20536
134000000	0	1	1.46414e+07	20501
135000000	0	1	1.46416e+07	20473
136000000	0	1	1.46414e+07	20488
137000000	0	1	1.46418e+07	20549
138000000	0	1	1.46415e+07	20522
139000000	0	1	1.46415e+07	20449
140000000	0	1	1.46413e+07	20466
141000000	0	1	1.46418e+07	20512
142000000	0	1	1.46416e+07	20465
143000000	0	1	1.46412e+07	20507
144000000	0	1	1.46415e+07	20469
145000000	0	1	1.46417e+07	20434
146000000	0	1	1.46415e+07	20429
147000000	0	1	1.46418e+07	20436
148000000	0	1	1.46415e+07	20454
149000000	0	1	1.46415e+07	20508


Summary
<number of atoms> 20460.58 <chi^2>: 14641838 ; chi^2 of mean: 14623450.6739232
