# Supplementary material for: Preferential Activation of the Hedgehog Pathway by Epigenetic Modulations in HPV Negative HNSCC Identified with Meta-Pathway Analysis
Source: PLoS One. 2013 Nov 4;8(11):e78127. doi: 10.1371/journal.pone.0078127 (PMC3817178; doi:10.1371/journal.pone.0078127)
Supplement: Methods S1 — R code. ZIP archive containing R code used to for the analysis in this manuscript. The README file in the archive describes each of the files contained therein. To fully reproduce the results, the scripts should be run in the following order (1) Preprocessing.R, (2) RunMEGAPSReplicateThreshold.R, and (3) Postprocessing.R. Note that the CoGAPS analysis and associated gene set statistics are stochastic algorithms, so results may differ slightly from values reported here though qualitative results will remain unchanged. (ZIP) [file pone.0078127.s009.zip › CodeArchive_S1/GAPS/ExprsTRUE.MethTRUE/NormalTRUE.HPVPosTRUE.HPVNegTRUE/nP10.nIter50000000.SigE0.10/Asd.0.3402434380.txt]

V1	V2	V3	V4	V5	V6	V7	V8	V9	V10
TP73	3.96689314865474	3.57888332939963	6.92879524332182	4.65332271399257	2.64976721165421	3.77524712200567	7.85378105859489	5.30603007689188	3.700413226617	3.94405862182164
DFFB	3.99357507285744	3.25009701145873	6.87969434547871	4.10027284124556	2.69951641414596	3.78673758891318	7.91792546998562	5.15257726351719	3.31406522973624	3.74032048046545
AGTRAP	4.67424169508346	4.26324288807497	8.26871756570884	2.31498970205455	2.93726294437645	4.47331161497965	9.18944209131086	6.65006509815377	4.00315903488061	4.62454826265641
MFN2	4.71770909552916	4.66087662072798	8.67095757699102	0.892084544143356	3.15329299734844	4.6867544978527	9.20660051707117	6.72035009749531	3.99560943009159	4.78389296418239
TNFRSF1B	4.31775507561852	3.77376299526574	8.26308119763139	2.13745144216551	2.85638841889104	4.13088071821937	8.41887582950884	5.81236352416319	3.92194312286544	3.92914921884011
PDPN	4.71684679086984	4.59827581323718	8.17386862399311	1.2039685979734	3.03071472300848	4.16858209600991	9.45043140454866	6.68769800837688	3.9164786494664	4.90013163096006
PADI3	3.84140891649928	3.49107776843445	6.84982301724052	4.37246387589082	3.09295219225998	3.82321325419595	8.02939895660954	5.18533612972938	3.38436403561911	3.69143694961617
EPHA8	4.01429121375467	3.78177492102949	7.45459569269307	6.48828382887738	2.74608079154185	4.13143893027314	8.6057905589627	5.36402400332227	3.42005701537551	4.07388890000078
LIN28	3.46584505921551	3.27208722768018	6.07787614565673	6.95169807745559	2.41265108397001	3.56221170828512	7.27680152075468	4.6486537886653	3.06999637162878	3.50423982266791
SFN	6.34533660712602	6.3852491850484	11.1358341105747	5.22567537238484	4.05371983172466	6.31975391277544	12.1739653181974	8.5809617935749	5.06843160239419	6.78101144353373
OPRD1	4.13064399245987	3.6093961646584	7.45551840049343	2.95229109304069	2.69431612130518	3.98550971863933	8.14023107557289	5.64257964985917	3.63553303157708	4.06943063432481
LCK	3.85735432920219	3.61874802671838	7.91089727080373	1.88608974179351	2.67005734847799	3.93066362948001	8.24447648193225	5.32624857833478	3.64581665098892	3.81634706584077
EIF2C1	4.58038205583951	4.0840075013305	8.12546289847501	1.98335653036334	3.38556452125173	4.38898651919024	8.89205818807131	6.46461966302199	4.07075779291909	4.75564354777928
RLF	4.39186304379809	3.90299468891067	7.2948147410807	1.23081936711746	2.68828717510584	4.06392765530576	8.30259999150207	5.61453255342551	3.74169024647607	4.22854376574035
KCNQ4	3.84869245000487	3.62322884660165	7.22965017075925	5.34341866994088	2.76093337073354	3.79292905411741	8.40892898477426	5.61887513938143	3.47890811674159	3.8440267154014
CDKN2C	3.37965405296905	2.79098423141486	5.67381158464378	2.32729754496371	2.20042672592422	3.19541698424309	6.31891280143673	4.54510428888651	3.28615159835681	3.47997326107746
SCP2	4.19079186674832	3.92386975927456	7.29769001969753	2.63663830662477	2.68344418158534	4.21502587451364	7.89132153833936	5.62071672350358	3.47140866696776	4.1568459421814
PCSK9	4.03891303798636	3.62023524395992	7.21115895995716	4.50670107980033	2.89494768169591	4.11058914014916	8.18042362155001	5.85397282569615	3.72670487889844	4.23325865281367
ROR1	3.81669255169027	3.42565995899256	7.19952406926858	9.88941600938798	2.48181137269345	4.01489064057262	8.23952259165587	5.68436978622968	3.56385672994765	3.75067731013768
IL12RB2	3.09925715910273	2.84489851270522	5.30705219556124	6.45515196056536	1.97655235386715	2.95434685977661	6.70764630626614	4.37648828892449	2.83777076484701	3.13551146300377
GADD45A	4.09254265941474	3.77898079961513	7.13412072743095	1.48354017168465	2.53049703554155	3.94989137278008	7.7696941397576	5.71981322917882	3.58211353870471	3.85757937748108
CTH	2.64712042645838	2.35561132237992	4.61819327619124	2.71247121371128	1.62937489221735	2.56444706576441	5.28920459451824	3.5157086891116	2.29454796877314	2.52142298049978
ACADM	4.40984689765065	3.80320284642283	8.27771996172535	3.14281197257742	2.82108921564961	4.42584779575624	8.66763421798856	5.79678369894562	3.83463136703743	4.34344066814617
CYR61	4.19435295020018	4.3197830677841	7.7221024450549	0.449342022738057	2.65580963195961	4.14348902422016	8.43863693204713	6.02463038730355	3.69496286042878	4.46413736179297
PTBP2	4.14508694566877	3.63559141816605	7.26180477304137	1.77624713849338	2.68319017469563	3.87411533921162	8.21500771891187	5.70847707363384	3.70772844453943	4.26913575856714
CSF1	4.0432552284358	3.54767240614923	7.72207854393179	1.18952939728122	2.52104563938266	4.03854117954432	7.98164925485758	6.00900469174318	3.7031140727608	3.93489277471845
ATP1A1	6.13293543934739	5.85746339877504	10.7982562972647	6.04283327461988	4.17855356871543	5.84873964069315	12.2093831481689	8.47120630596178	5.49354522618025	6.27040095438838
IVL	3.80377274703516	3.74083305882171	6.98640295262746	2.41090685274843	2.26117643109379	4.34283243333632	7.41813393008273	4.61395593182837	2.79449384669295	3.91750396613333
S100A9	6.38947482007571	6.70742629372719	11.7335461208164	10.1037007522972	3.40553623373843	6.5922034372	11.3973685556092	13.2518618184602	4.62211612669311	5.601536412177
NPR1	3.32525017227115	3.16413132136112	6.16717779450004	6.99803188272941	2.43184134586636	3.42681864746012	7.59049336696871	4.8154944054276	3.06413719439894	3.46927295112961
IL6R	4.2325597951554	3.98722449187516	8.46004035268588	0.468652040923474	2.86824382175166	4.10464262900153	8.81387418420672	5.90049170389515	3.80014537170009	4.36755914153493
FDPS	4.02329094569296	3.49872572285445	6.8491944737541	4.1604083213703	2.54494121834482	3.56463000864049	7.55987138785963	5.36614099815717	3.46564772659546	3.76339190185818
LMNA	5.49807909976805	4.94059285331744	9.12965887905489	2.29591249340355	3.70848568038387	5.16758534907042	10.1096046639683	7.51681576969462	4.79386361757568	5.4123733076271
FCER1G	3.81891463318738	2.96786715927048	8.03318922334839	0.862157135846905	2.30410003082907	3.67671661995027	8.16744593303806	5.59530842362339	3.75234010163351	3.83717054285166
ATP1B1	5.26776545432966	4.39245852161185	8.5734344219841	0.8143948049344	3.44076694043216	5.14586332206492	9.49306129381146	6.90963777901091	4.50287319788488	5.06535822594427
IKBKE	4.16884528345315	3.66012536981478	7.74774871605426	2.82718095163427	2.72128843272763	4.06455005891531	8.46220182161255	5.49995755411512	3.85874576734415	4.05069566962695
G0S2	4.17480018363086	3.49972531236579	7.80366344809864	0.357994698537006	2.69709516783408	3.86065384608654	8.64545193730181	5.45772395288497	3.57301888520261	3.66538693368699
ATF3	4.20749206666723	3.45429182721349	6.8450191063442	0.990503954822856	2.98851228778737	4.04091842890319	7.80669998141632	5.16087034058743	3.59657175477334	3.94877646122501
MIXL1	3.8911971141284	3.7301418884852	7.04368194634969	3.91492322307616	2.72082272397006	3.80330123493911	8.11279674495541	5.48861218216798	3.65381235268555	3.85519848640864
EXO1	3.78621156737248	3.19350780741997	6.30682392847734	3.90025614287291	2.31493532803117	3.3938502372559	7.60694409326499	4.98549113764026	3.19238483463675	3.60082099726902
ENO1	6.83794997102173	6.2505971690767	12.2141001129873	5.41475760159136	4.34765428940339	6.52519678733305	13.6553931506102	9.07159078210062	6.05206000054195	6.9517559044138
MTHFR	3.61563585538264	3.49512162362044	7.26016854488832	0.594066694700088	2.55454273089099	3.62222306088481	7.72450735061517	5.28008210604132	3.25980687105925	3.79947801878279
NPPB	3.7354433953857	3.27543023026375	6.50922371896991	3.01878683219972	2.54340627815333	3.50479125465735	7.50586449855224	4.8759151392987	3.331068428645	3.5037063993059
CASP9	4.0891649040978	3.64688049958941	7.66797507476636	2.54695618153994	2.86527975200941	3.99208743301962	8.09628056382369	5.48232043741187	3.57796332621486	3.80268899836224
ECE1	5.20884454803811	4.72806398213732	8.97174000043942	1.20955171470913	3.65908106803822	4.57852818808777	10.0092088296413	7.02313037591213	4.55074909421306	5.22357902249326
WNT4	4.04768156798902	4.05336072676118	7.54627700901937	5.18661545873243	3.11993671518538	4.29386107522171	8.69731029684018	5.88008628977668	3.49450605410761	4.05554278832572
E2F2	3.85388398316999	3.41831982749087	6.29351218124206	4.2606242938242	2.58299224253163	3.74981274096345	7.50058698465631	5.09971442685318	3.49112976044717	3.66711060075424
ID3	3.59779396283507	3.51790552785401	6.84355249651788	2.21421551420293	2.45084890884438	3.44063588183901	7.20772927113509	5.4325542430673	3.08221255590408	3.79163497733423
STMN1	3.91243642037394	3.56755457948404	7.41563838939779	0.696038035699705	2.70448439319031	3.67228688566732	8.08489454544774	5.383350751047	3.41854318142941	3.94605317713486
NR0B2	3.26050123901921	2.91296088285375	5.93477167893913	3.84383831042016	2.14856626262823	3.07772607356249	6.57026822420946	4.49247398001682	2.7872799765638	3.06275110689038
COL9A2	4.20129496403853	3.83286572092539	7.43589718896854	1.58706082725848	2.81366988406548	3.9269160797372	8.17144731749967	5.77891667205042	3.66394709363839	4.07052389783538
CLDN19	4.26724955012413	3.9341984247197	7.2642847514092	1.10241556410662	3.07495118510001	4.04228830861045	7.68515204117678	6.0432870789531	3.6546902550088	4.07453582236715
PRDX1	4.91311194195911	4.60324141262286	8.98068934550209	3.28513491248458	3.44450123147949	5.04548767796827	10.2104727655347	6.93067177314099	4.41632783891082	4.76726194193149
ORC1L	3.5565726926715	3.26430383137984	6.30091506571318	3.27373632856361	2.38374616471115	3.32547778386919	7.07812847757133	5.02069570738994	3.09800906062791	3.47810872468492
JUN	5.29073453837446	4.64712631109386	9.25806129097562	0.652085545548988	3.46342667364597	5.29089992850241	9.95529778790759	7.1744361014889	4.4692030923275	4.9774805696172
DIRAS3	3.34089932947755	2.97792282861139	5.92831219293595	4.16677594085743	2.32403549550286	3.25460698795161	6.49214971299435	4.78906584757775	2.91186047404081	3.42154472446054
TGFBR3	3.65904071625304	3.51453816190344	7.54422279157077	1.19494165468384	3.13743877079003	4.21500049167777	8.26969824482427	5.23523472460914	3.31161238194784	3.3553540766768
GFI1	3.67795637628063	3.3114948745836	6.81709411808333	3.25838461826394	2.32748188300284	3.52743222028106	7.16311337126478	4.92054546857996	3.20343344357747	3.77238238447211
PSRC1	3.46594448604341	3.07906531531398	5.79535757219487	3.92133864010185	2.34410970477178	3.26695031082418	6.51577775997615	4.77038785169932	3.04428704834757	3.52967610433004
WARS2	3.31642043115978	3.17704498727942	6.36091761941559	2.54967362877886	2.20386740707987	3.23815475747314	6.98271160463331	4.64433287087768	2.86852834557077	3.44086359375241
NOTCH2	5.06450062648149	4.4513762169823	9.02646264649537	4.82959067888322	3.34309361735271	5.15445935883746	10.4590020508153	6.53717039706205	4.30815084146168	4.78936419457109
MCL1	5.44048902506687	4.95800138122474	9.88560240292449	2.45959763414807	3.50091500018393	5.48482797481524	11.1550170458399	7.31970174340704	4.44546593809026	5.59801040631019
CTSK	4.49104923851377	3.64064031526977	8.19017637573479	0.688256776821636	2.73453053154322	4.35108893462346	9.14012544602507	6.21174890557691	4.08555111133632	4.48385777784567
S100A6	3.76790261061247	3.54834807663954	7.12035991027161	7.77655409055868	2.79045379489549	4.15479186053469	8.44387902515623	5.52555039284035	3.67517412623831	4.16023037619036
ADAR	4.99465458898856	4.71979027051831	8.69063829178866	1.66723292926992	3.40428040632303	4.63910530786543	9.74617462792924	6.62786995024723	4.29992695948315	4.88914681101474
PYGO2	3.73842132743936	3.51869761770119	7.04914453637857	2.47026142399197	2.87882860595998	3.61368222222931	7.88159569680839	5.12440548872367	3.2618118591073	3.76351083974919
MUC1	4.60782760315585	4.17210666719567	8.12440274300968	5.54248059665116	2.96917089282377	4.82274310876574	9.3870207149199	6.79632361963927	3.75708775410171	4.23238356489436
NES	3.84131760487023	3.8553955425408	7.13236234110219	4.81915203370894	2.74766664815842	4.0112827289919	8.35771045677321	5.55671415523097	3.59833025047008	4.16715473296939
CRABP2	3.97941775064586	3.75794196302459	6.77362192577036	1.20761511697869	2.56087277465505	4.39504941891983	7.21131119041424	5.13851657806978	3.04030116269857	3.98400482431975
ETV3	4.57674401685048	4.24346953412306	7.74919291953283	1.51809554921967	3.01972517067137	4.35013282518355	8.94081057743722	5.98776031756781	3.9899151905355	4.5127278228595
PTGS2	4.36381287075938	4.03252918198648	7.04935934334255	0.784218069508013	2.91544348979135	3.87098608069742	8.02300758071478	5.7848817796512	3.77686746612248	5.09290686070894
MYOG	3.807776920248	3.20864991612641	6.38021617005308	7.48743440631084	2.55511269498447	3.73518637136493	7.44879291007691	5.06953859845263	3.27117507980765	3.69330916985739
SLC30A1	3.70878374787756	3.51856376269902	6.95059798745177	3.07321823492027	2.43252798097049	3.65278281852645	7.82981523839084	5.3868361173099	3.27260573328788	3.65624077733108
PARP1	4.43092439137472	3.87607749285678	8.26565639986672	0.801400880868794	2.79521088728991	4.10708071633145	8.62525408842303	5.70921557799055	4.02015179379252	4.15284461798465
ACTA1	4.06728194539746	3.73884638047614	8.00175818147262	1.03868430042173	2.93337778457576	4.29424199170667	8.69153158292585	5.8048742384911	3.4776242850416	4.37502108157893
TOMM20	3.40621767321782	3.02654950427306	6.138767882425	1.28293856778337	2.2742231584199	3.25224169591779	6.49085640511116	4.68737684481079	2.73325568742345	3.18556589217527
FH	3.82477088274009	3.45118732436984	6.73252571350758	2.90747080383916	2.32538830250253	3.96993936419822	7.79116253430081	5.44850604328018	3.45747940451289	3.78372634063327
ID2	5.64868438861569	4.5370599529805	9.54657643324159	2.4368325159026	3.21421678676133	5.05950094429796	10.5600319899335	7.12954635371134	4.91429459143299	5.6069847048667
KCNF1	3.88714121369293	3.55674927733729	7.04249921015001	2.52624232214729	2.72950934163474	3.85076431900082	7.55026059551136	5.6065785621345	3.47872232986292	3.66794597623163
LPIN1	3.88967334523749	3.6349861247353	8.30479634728032	2.84849391547549	2.60713013134006	4.10154522045443	8.34939641258869	5.73834383065782	3.45919655097769	3.75539158635683
MYCN	3.98437558701868	3.72989961903195	7.5330356281362	0.718906125278466	2.67717823128781	4.09396715722588	8.30365427987431	5.39821976045998	3.31579136843684	3.88252383563816
VSNL1	5.81445144262526	4.66190669155283	8.75274354278101	13.8673514613024	3.47386746513762	5.35326402899011	11.2318729038117	7.28512670509421	4.4931023377408	5.65289070335118
FOSL2	5.36503287595086	5.40899981452427	9.97555492775733	5.6216058037479	3.97123655954489	5.60325398374704	11.6739445359658	7.54353289778433	4.62310592670284	5.50969460855069
C2orf34	3.51907265522277	3.166547184537	6.62777366308445	5.94406251511396	2.206026905621	3.59505167553409	7.34125245013687	4.97086795379788	3.15680369533492	3.52433423029387
EPAS1	5.2844857253009	5.15487428483127	9.12565523550099	1.23284820900446	3.33248457949766	4.96282415960834	10.4783579180832	7.29555328321832	4.46050605050212	5.12726205917235
REL	4.46635233150295	3.97222750569054	8.51349091336515	1.47380454725322	2.79705520105045	4.09565544213853	9.17741745584801	6.30757717672484	3.90415565564116	4.2891528825073
CCT7	5.10674705738331	4.57614304527664	9.46337645168445	2.28513557353625	3.35366385114127	5.02364966622926	10.4462757160875	7.1629200186857	4.32923745311385	4.98754805750997
TCF7L1	4.35938841144053	4.04871214722423	7.98663244307689	6.28342515072024	2.92366981984738	4.24656485958548	9.10755299625177	6.48493812207355	3.85359462172648	3.99827777126252
RPIA	3.47772722823477	3.23080356681525	6.96804828986813	3.1832140495166	2.60307937072095	3.46937332112903	7.64322474634871	4.7933746792346	3.06479217045864	3.50254667793344
MAL	4.62450662429405	4.03207527406981	9.61955286882416	3.12329730224619	2.80523456096806	5.37291738598984	8.7584714388222	7.47332183070456	3.77617425727706	4.02654324165776
SLC9A2	3.1156303283671	2.81487533937506	6.04805755718082	4.38093855523401	2.6016755795291	3.2021324174436	6.95349804075004	4.39647003153911	2.88831429893912	3.09644874696022
MERTK	4.02775073865994	3.22533097941028	7.67154756495886	0.840748557152309	2.26893461297032	3.87037943573194	7.88265471162716	5.49577061846762	3.65968994987842	3.62666293637399
SLC20A1	4.45233182113114	4.63579971015851	8.74862887870413	2.22697886341964	3.20318102548964	4.35032731707836	9.66951495885221	6.86476884357516	4.09987306695113	4.74978403840489
DDX18	3.72167029113822	3.68330691228013	7.88459546418692	2.97767683304147	2.62548283822988	3.88518687655619	8.3728665367204	5.5893288787943	3.3950146435905	3.87890847756194
INHBB	4.14260582341744	4.0310262938976	7.65943925545548	3.15147448610084	2.78423234522455	4.19972845806721	8.61573768962249	5.86550596293355	3.64348703122341	4.13442964675394
GYPC	3.87681767791207	3.61149428802686	7.77859023839216	1.58337140313388	2.64420642100138	3.91783445482542	8.54114954938722	5.60705926008343	3.81751632976993	3.66015516274749
CCNT2	4.31505616529702	3.92973985885541	7.86610530511576	1.45437817344376	2.88925248184133	4.14587931190127	8.85038678228994	5.70143912058467	3.79223433005783	4.46947543132374
GAD1	3.19848415072757	2.71667839305377	5.80663922668268	7.73308756690524	2.14706752074464	3.31570296906782	7.04030146125247	4.45292525068423	2.80470592624686	3.40532791608867
ITGA6	5.26395660140556	5.60008325726649	8.95574933278595	2.82963591765144	3.58065217644474	4.75470171227438	11.0800113101408	7.62334617384309	4.69259472539597	5.84421928127479
HOXD9	4.07579913434967	3.96805573168901	7.58162025346918	1.51572668798139	2.95855806031757	4.01376790334307	8.54109440281818	5.73224601030292	3.7866418276765	4.04075361161887
HOXD4	3.65833317230359	3.56453929329591	7.02262023797324	2.53542543492003	2.58242210188739	3.64838342701173	7.39382543706959	5.26989049069902	3.16933513973298	3.60070163248525
ITGAV	4.84187039719925	4.81636385643091	8.64235827020483	2.77959763633688	3.22289898315394	4.36223472824824	10.0193980266395	7.23795240238096	4.26151866547963	5.04850880977262
CASP8	4.13656013536361	3.78935454038381	7.87483804114624	2.08999829570116	2.62575131806316	4.05472631064672	8.48271196942311	5.34398608129351	3.7300387186548	4.07799836421372
FN1	4.37147578662234	4.47123105550169	8.00997533772684	1.32335901803778	2.79450951708309	4.4707682382005	8.92163254103739	6.83517079828119	3.99905483689441	4.73626297387175
IGFBP2	5.54295755362418	4.8742203138763	9.36784407986487	0.327396204776985	4.00752896540788	5.35879412185468	11.0132575960444	6.94261269399018	4.81121880339551	5.61670984289527
IL8RB	3.0298220028488	2.61211671585892	5.58445195220086	6.80991786059686	1.88172803042347	3.2983194618979	6.44376290576247	4.15125758320911	2.64736231209463	2.93413778892908
CTDSP1	4.6856978634708	4.48124460451724	8.42171345519402	1.31662257494012	3.08706733070454	4.55287088654609	9.26405165937374	6.26961916732724	4.31296072526593	4.56737738234726
DES	3.94111821811495	3.79130230235166	7.58985804979951	1.11552208911287	2.66284922368663	3.99253370354794	8.41444825333867	5.61578709188683	3.4354533894718	4.31238783636165
INHA	3.05057439992899	2.71071716563011	5.40014564583274	7.5253966333785	2.27161392132812	3.0838700413383	6.71396744711774	4.19942671575564	2.81969774133699	3.36773623240416
PTMA	3.75093526485274	3.39210011650041	6.39222224331065	1.03057098771345	2.43712335843081	3.59487009868266	7.14080975051167	5.2131369155969	3.20942853876146	3.72739970647053
ADAM17	4.15174095389572	3.93317013529374	7.21684168936629	4.64978669656959	2.63772853095788	3.95676464508369	8.29218292971112	5.82445831821241	3.36745976056468	3.99561525325119
ODC1	4.9907308606161	5.82997260636803	10.5517352628618	0.601533154756906	4.11668395622675	5.04170482270792	11.4252052705297	7.90571973987516	4.59992847971945	5.31962519901201
APOB	2.63019428929677	2.27606198340042	4.38275214244683	4.48298388633493	1.72044061935204	2.61288756952689	5.25969876766063	3.39839388582759	2.39605879667868	2.56661288639079
ADCY3	4.49970383388177	4.46659586666017	8.00464456872449	2.36719198486746	3.26784310692315	4.25518524294209	9.22445571717507	6.27530813294633	3.74322746415167	4.44551917339652
POMC	4.17122328104221	4.05051708563618	8.18944501157666	3.20411818252243	2.99703134543273	4.31035665065685	8.96520638916422	5.86649485514889	3.608617461985	4.02615302796069
DNMT3A	4.03940158079232	3.63116811408517	7.22858196800415	1.56924645213652	2.87243010375241	4.08892344845807	8.11090710048983	5.47385729979375	3.48614496092674	3.98857254915026
CEBPZ	3.74666697254702	3.30706496542865	6.81776770730721	8.94562381207255	2.46083485791889	3.97800208576917	8.54846201164497	5.14354806397729	3.18336464059814	3.67629906486562
CYP1B1	3.33056339511662	2.83585381801854	5.78123345286957	0.496847524288071	2.23398494535191	3.21074283786391	6.6260021029161	4.87146951750435	3.37260615205485	3.13594172810866
SIX2	4.52124233992567	4.30835907632382	8.31416303195461	0.826558623623219	3.08447364637042	4.57346357299487	9.09625384444043	6.37406974218599	3.97415767410429	4.36824814774342
MTIF2	3.55920736316772	3.40395967336513	6.72939175829251	2.17996438686396	2.24837324757888	3.44640718621118	7.1195857772305	4.73502822512821	3.15845261606801	3.47523569287305
CCT4	4.52213053321187	4.42348138070393	8.49495998142408	1.84675240898815	3.01438720816925	4.42904068850572	9.57114236057363	6.39076228120176	3.81733374345221	4.66789320311781
GFPT1	4.89000128796292	4.5987187393546	9.11205430651801	1.39921595038519	3.20361183026362	4.73805628903389	10.3231220853633	6.87684515924668	4.20272338047586	5.00700432326162
TGFA	4.10710051102646	4.29000775708095	7.1006644356414	9.2034670513132	2.45617634568774	4.16895081219403	8.62521187362949	5.62666971610043	3.49405129978158	3.93885732575126
TACR1	2.85166716584021	2.67063746407497	5.36930320368035	7.90337442215952	2.06220359102654	3.04427470949098	6.8270738445966	3.91611691414473	2.58270159744715	2.96811303826909
CD8A	4.04561079940482	3.51662402281658	8.12879397572893	7.01292209562668	2.67701128702149	3.98512253230598	9.34584242830764	5.70415904670427	3.85601754417619	3.98714317596531
FABP1	2.38300169921495	2.14368825930223	4.62308550562601	5.68874072677941	1.72498752340597	2.57463131654793	5.42791986913916	3.52021431268584	2.34796753426066	2.43231622966675
ADRA2B	3.80031891097931	3.25676154268847	6.74117504530493	5.44676181045003	2.58600781060072	3.73490487295077	8.09391664392062	5.06595419393886	3.1281234406313	3.58173752963671
SCTR	3.68852000278031	3.27326757566173	6.34015194195198	8.40918165471745	2.40099443427546	3.80388627097885	7.57326277413799	5.13564812677047	3.25954044647979	3.74983283169593
NR4A2	4.04703042213955	3.24067818387012	6.88115049681924	0.598126293607706	2.73283604513752	3.89515648021098	8.02739384801204	5.19959734235501	3.52305999077072	4.17120938480106
LRP2	2.7045312482879	2.3600922790669	4.70297427492109	4.5458737064659	1.97093020829821	2.76388479948855	5.53777118553949	3.85085988961456	2.43433373032163	2.73278287840424
SP3	4.59337210563538	4.20183756996251	8.44778639839011	1.2225256492543	2.9849042716917	4.5458996681656	9.16016527018562	6.13690455124263	4.29677206977892	4.5622788840757
ATF2	5.03881932252862	4.78217686697109	9.32058846591723	1.87814778153392	3.56668540660342	4.70002264913996	10.5046755558687	7.20349462405015	4.40986026234414	5.40766963606432
NFE2L2	5.75496606620397	4.54794147896824	9.32205790716012	1.19948781682151	4.15148851423124	5.76431779886006	10.918374117086	6.95830618668113	4.53329501766391	5.31384918277517
PRKRA	3.93337280436778	3.49758173328154	7.05926804049078	2.63205254872423	2.87319752746755	3.95170005502378	8.21748466245771	5.4737266424781	3.70999299917858	4.02668199137522
NEUROD1	2.52267528562536	2.12694699189246	4.64355104710742	5.97267787773795	1.67007170419292	2.43209192479582	5.6289844272286	3.34806350026299	2.22608014561995	2.54834980959404
STAT1	5.5031067179648	4.97561448131182	9.73002408741415	1.62310908522659	3.68649250677978	4.7225102149777	10.5855950984224	7.52338770306262	4.96647377915278	5.94690537601251
HSPD1	4.2243983020084	4.01995983451639	7.48448190204285	0.666794489607995	3.00661943616387	4.20254901645513	8.09731768284978	6.05498286770834	3.9205485239999	4.39430589565264
IDH1	4.71180674998792	4.42031921874348	8.88512918725831	1.86499269705909	3.31167212442595	4.90217928684257	9.7039635967435	6.54764770182122	4.38967622533551	4.74450458124774
IGFBP5	4.58395610733126	3.97854081545325	10.2134956988834	0.615523947957822	2.96379206486485	5.2785166778388	10.2132303798666	6.86066871425463	3.87939392326785	4.87982585638501
EPHA4	4.34059314997557	3.69648877441807	7.14556796599361	4.1463943886451	2.80910208700327	4.2115351697842	8.38661308637926	5.60632263722783	3.53059526763846	3.66694056922563
PAX3	3.06319418935795	2.80794996762507	5.5871125823931	8.56919434921387	2.07994827530346	3.11761924391611	7.27612139998206	4.43998135181266	2.84306996645606	3.09446640267813
SCG2	2.77138667608617	2.73615819178587	5.3072813509	1.85162104025771	1.91841746305021	2.74169454406699	5.59567391578981	4.00609180611606	2.48135998757909	2.67448161496834
IRS1	3.83165093612474	3.7116314807768	7.02846557170513	2.90299526897698	2.72908760416348	3.66275382429425	7.92605712262671	5.63788442491083	3.26920487684273	3.83261782617157
ECEL1	2.92824779654138	2.69324898087062	5.47292494648684	2.44825536737295	2.02825268319476	3.06255706972765	6.24942513187026	3.99020730683072	2.66356665753273	2.94723670562566
GBX2	3.79385752256332	3.50133120045592	6.54090888800232	4.16578034878306	2.48691112256927	3.74563379723379	7.70020176298003	4.91992573234583	3.24130919191666	3.90267015119637
HES6	3.44544119999544	3.09384800608431	6.19021577527446	1.47147818360633	2.30953624933179	3.38062450873613	6.60016513220345	4.6821152484726	2.81921989766083	3.22480762127359
PER2	4.31577074604058	3.63644831670781	7.79646903456332	2.0433320282797	2.77144875700734	4.29701194073253	8.63888923356153	5.81204588401424	3.7859587268077	4.25768673715402
HDAC4	4.10284641533339	3.64648244841009	7.26049410776718	1.54151561674813	2.95997537866406	4.13588569193964	8.25631308682338	5.42236712652666	3.84985558287189	3.98107132060996
VHL	3.53370121981345	3.31851436958636	6.78668904178762	0.472165615123339	2.46937863543973	3.52688658012917	7.45194496247282	4.99769536192549	3.48181871861168	3.50072389299858
PPARG	3.08237685592126	2.58381713143385	5.9058137310603	6.10090732890007	1.83870968838786	3.46703994658092	6.92437844104208	4.1503109045884	2.57028417297456	2.77808972643289
NR2C2	4.69286177143757	4.31650991849287	8.26677876582159	2.22358660483361	3.016220303155	4.42782448248667	9.33249975802548	6.47633954116651	4.21922635201828	4.6955661524503
RARB	3.1194586149375	2.62888024676893	6.03144920109614	0.45830538477159	1.98680697115188	3.18460919190799	6.51203424797322	4.2054310325686	3.07965342771685	2.96713121031847
TGFBR2	4.27900804653723	4.52598497785027	8.9913851030469	0.362200549550844	2.50824819353068	4.54267705275128	9.37270841156974	6.98020619998075	4.0361361693705	4.67641495672169
MLH1	3.58410621375269	3.22497288284595	6.96516223658842	0.464100733886235	2.33558307724251	3.58356453306998	7.4782940968867	5.04931632469646	3.1899467065243	3.67385785626903
MYD88	5.20202765016198	4.84394610938878	10.0119104981182	3.30329463267255	3.56297454306253	5.25954002012907	10.7934641095284	7.26362927470375	4.64214021180544	5.32580043263238
CTNNB1	5.72848685118483	5.19127737679754	10.0610967375091	2.11002657837445	3.65702711447891	5.52179540516334	11.1801254619834	7.24684582154144	4.8856696534267	5.64016370519435
VIPR1	3.83463696490177	3.68015812470595	7.15070048572381	3.75314357529947	2.78914984594749	3.89187510250125	7.895142088484	5.45982767106952	3.39115686932379	4.08191523978022
TDGF1	1.55190664580208	1.38237679874086	2.75905215200894	2.49628961928118	1.04265732805273	1.61906300283594	3.27241513466883	2.22088490393153	1.42133855843774	1.70447167254236
DAG1	4.55225843161869	4.22420093077788	8.56179892287828	0.863240204444956	3.17478062865771	4.28280460792145	9.34784938614313	5.99408672204725	3.9391662065352	4.48027942704123
GNAI2	4.74888403148313	4.98618784831677	9.67460398242134	0.73673584843849	3.21390286269353	5.07234946888941	10.5151912118051	6.92228175374707	4.46779296805808	4.98921823206698
ALAS1	4.01077071147272	3.87538555336657	7.87867844223408	2.11479927703807	2.82427956204797	4.17749102502576	8.6632322990334	5.94829831937829	3.77483288051702	3.89645874878374
ADPRH	3.47220813187346	3.03745793800102	6.58764466156496	5.03353750361482	2.08336527617963	3.46421564072047	7.1488684327836	4.53161103484582	3.25079487741855	3.16607223563971
TRH	3.60648580716241	3.24131131378771	6.46489970335507	6.12163950641425	2.49779203464661	3.62790147902572	7.46320072509437	4.89059879273413	3.20787902951458	3.4126618576734
TF	3.43634650757476	2.88714944247986	6.16987760167999	7.18223221256897	2.20391054216796	3.72534313533599	7.11890007231757	4.62265576004666	2.9888414026241	3.72240659317716
CLDN18	3.53367723014776	3.22026936096022	6.45797126617956	5.05460153203825	2.34186732222768	3.54609851179388	7.26333505565233	4.84354803644359	3.27540497174376	3.64392011141913
TRPC1	3.11246850622147	2.88026638351125	5.13219416052359	0.50884400511426	1.89826099020185	2.82081438727472	5.7108293263651	4.15698739931995	2.57720705550246	2.7859393694062
AGTR1	3.10702568915741	2.63837294591252	5.93676963116087	5.44500032863037	2.12730244540177	3.20591709108466	6.84559375989432	4.16630489098277	2.88965880158081	3.08453222393036
MME	3.36365849644477	2.89592064265445	6.27047145737087	1.85348458145531	2.13672027289348	3.21983027511975	6.50764885536008	4.70241076908031	2.94606349470329	3.21686813762879
IL12A	3.3871157017929	2.88988925078874	5.95293034169607	8.85197266843164	2.19689443058575	3.44921103407917	7.33497962815473	4.59652884903795	2.89925503814368	3.26266474101451
SKIL	3.97966337111328	3.52288690337577	7.30156686187346	0.516795225291507	2.54709475582283	3.72920446015039	8.12221187249794	5.76397406797379	3.38699158382138	4.17059349854925
HES1	4.98000237966798	4.1486145951974	8.44203047438213	2.92759532865459	2.81820125108141	4.82977116584132	9.66312991736263	6.33186793817209	3.99170493361605	4.49645245959241
RAF1	4.52900027096625	4.41922442919162	8.20357640567818	1.48081559331282	3.12200886972182	4.3811083116569	9.34593577454566	6.57060575758765	3.81585606090139	4.74588138967272
THRB	3.51748772563149	3.17498702740192	6.91920524109834	3.30850500033772	2.26968048846725	3.82112713317543	7.57242926812371	5.22480035459654	3.01117341043446	3.18374796458165
TOP2B	3.64002906890234	3.43985223359573	7.17057577364696	0.615386964056945	2.44807534178195	3.8722810563829	7.85034903776524	5.08559555291185	3.24506898564164	3.71101032033156
ACAA1	3.92971196936717	3.5592140222372	7.06964261555324	0.912269822995221	2.61023801298334	3.79705496948619	8.04077775183357	5.59600950313868	3.33963501923084	3.84933591900157
CCK	3.63495975954368	3.48492326761166	6.9198794526137	7.81182135026513	2.52655128458876	3.94641318014221	8.23840911993077	5.10212732550751	3.49956660217684	3.81711916710888
LTF	3.83573991811093	3.45773339640103	7.67386078483848	7.01550504857198	2.52207328360069	3.95450183924675	8.44242059717222	5.42893770479471	3.18112505364172	3.64105080481567
SMARCC1	4.62417287400671	4.12212381759285	8.93156024098076	1.58063213408731	3.13178929825469	4.54394287872209	9.43932248276614	6.09447212398607	4.12936037637205	4.37406182128502
CDC25A	3.36974628523196	3.10476650623993	6.48927712526372	3.89812472303504	2.27627022090071	3.4790190883825	7.33523544967615	4.77838105869007	3.05231227327083	3.37893740154597
COL7A1	4.53530128967766	4.40976892021048	7.89817312958618	1.98175869276468	3.29120350518832	4.36360700845945	8.79009784363136	6.64930830056979	3.93603325041794	4.83417710331568
GPX1	4.12710334531339	3.79111548408778	7.90243369798533	5.52708518696961	2.71411093787484	4.36536123544482	8.62602097920002	5.57359024644509	3.85711820203111	3.85594309079449
RHOA	6.00657077302884	5.61508535674266	11.3994917718579	4.15477409379634	3.5631383589347	6.01445941055678	12.2609051806454	8.03833684881664	4.97373383418474	5.81146816042558
RASSF1	3.88323040232722	3.77515706357099	7.46895084641982	1.95481665100969	2.6876761852295	3.87277631702243	8.07363989132757	5.53512516895346	3.48153098388564	3.89646564067595
CISH	3.83503743793527	3.63580771347766	7.42238888202985	2.91130030087809	2.65608374693321	3.77737335784172	8.34822297429338	5.10157744982939	3.17244237025436	3.7668314761205
FOXP1	4.37680251386052	4.30651801803155	8.81614915763045	0.756528180851518	2.61181804474707	4.40912369812349	9.04728986457727	6.47238930104398	3.87794992577403	4.44001190049108
TOMM70A	3.73329372599622	3.37950625591043	6.39460448936951	2.74035911944652	2.35683999886892	3.76756168983662	7.55593656432974	5.00051143635515	3.11882366842123	3.65856716724197
CD47	5.26214662575783	5.06010844614947	9.929928625426	2.29412888229191	2.62840708832633	4.91373252640537	10.1869076982382	7.03603728017252	4.60411744794308	5.20387055700486
ITGB5	4.83989948532131	4.46402667563408	8.1800901688733	1.72099814396267	3.03892456702896	4.66195069206312	9.72204289636527	6.47453035844322	4.16285636608528	5.11218156351635
RBP1	4.10077880827259	4.09620473475067	6.36641679586248	1.49147318595607	3.19031823085503	3.82680356927623	7.35239404096149	5.99929398932676	3.40661208246406	3.7157074377555
PLOD2	4.47901469959177	3.96101100321819	7.10738797563583	1.25601811378024	2.71794973839695	3.62263238692895	8.43288101865602	5.62830767400072	3.41100009653789	3.95479739851873
SST	3.36142172978471	2.81419897405536	5.63637943408119	8.60058107652044	2.19791849872058	3.36159418085075	7.2582490127685	4.34120387784223	2.96051001613722	3.25806992210388
BCL6	4.54032939780131	3.8558760798445	8.14162412183497	0.858724718597702	3.33797649452072	4.39241403205961	9.03914970146693	5.88440620147968	3.61721900500453	4.15678826629723
CLDN1	6.82298442631962	6.41641516102667	10.902341510968	2.19357875325953	3.73843251962908	6.19161782169389	11.9978956167809	8.54186707609957	5.5059427304345	4.78775267550008
TFRC	5.48843425261753	4.69871138657733	9.06874067637397	1.67859751347267	3.27642971580353	4.61068893516307	10.1098387540695	7.13106244905748	4.31531813354942	4.87843124001539
FGFR3	4.8674304317273	4.5195595908606	8.46422982050825	1.48987847760237	3.43747948390921	4.98134525717369	9.14662980031894	6.22426997905955	4.13752750368902	4.6693497075097
ADD1	4.25557787661015	4.24111297099752	8.59916112908484	1.67936543670974	3.25995601328742	4.43603920591204	9.31768353430453	6.51806339651868	4.1436364373864	4.68063736136869
MSX1	4.15900661953795	3.9333578774163	7.74031172806923	3.51933501035784	2.94979409728519	4.16435270896671	8.43889902686513	5.85789219637847	3.52046935580684	4.03715962626571
CPEB2	4.19495049057833	4.0467705281409	7.24851584138323	3.54959545523687	2.51225434753644	3.93290136174152	8.02847340300486	5.23864179338596	3.42839065945475	4.13807492258626
SLC34A2	3.57879581397435	3.10362667739683	6.72897734739604	9.21467232090784	2.20905658110323	3.59523068696747	8.45002157613459	5.04650230959814	3.03728989940122	3.55034138648156
KLF3	5.12562711892958	4.76447615568354	8.86314788290387	1.49593864726829	3.48645933095283	5.18615643784154	9.91062201856551	6.73778365878764	4.14655585541876	5.05828176814521
PDGFRA	4.06972049480546	3.78459390965231	7.83756970482363	0.797760394195421	2.6527893343772	4.21719920237317	8.26067975162283	5.55337605827967	3.57549864084241	3.79149859220409
KIT	3.2278767938412	2.95195960834754	6.18232814562567	1.46426571592184	2.05232195265798	3.16872324878477	6.54772617438817	4.22068648719652	2.81674565088793	2.78761066335063
CCNG2	3.98647906108974	3.90879529296349	7.79216485324637	1.75886451843133	2.75854441841083	4.18662310167292	8.40233231844804	5.46645692785889	3.78707339360111	4.04021407069876
ATOH1	3.13147014800246	2.72040196092884	5.81081661155767	5.44887629420572	2.21280150665873	3.2721053011327	6.89851132441113	4.421448414433	2.85853874931761	3.46884369883792
COX7A2	3.32319540111485	2.87407668473886	5.29623215566824	2.13510091812724	2.02915009494683	3.14554837998337	6.36079786351179	4.14632965578256	2.62633251146753	3.30644739524095
NFKB1	4.43149390418757	4.48490979740896	8.93488503209356	0.6597509295005	3.03222669891982	4.5519346901721	9.49066870927924	6.51444022110545	4.02230148850158	4.61693504685354
FGF2	3.05113982799666	2.85971563350043	5.89809710285895	2.58179681316814	2.04806345813161	3.05435073268073	6.36305098937154	4.64967285024795	2.74562788655347	2.97756219325002
CCRN4L	4.11171069378202	3.76528090960569	7.15733028721215	3.60775103669221	2.55702892035464	3.96235505739504	8.05724639535786	5.43681708744434	3.54347349617663	4.13853918258337
TLR2	3.61752381291971	3.60401387833941	7.18787302914017	2.1631830387976	2.23561094546188	3.57486016626326	7.69203199720065	5.32710199206502	3.25422752277651	3.09014753871128
ING2	3.34799199114436	3.23991666653004	6.04816432811417	0.84389829859013	2.32996801831376	3.29278064744169	6.76771389567702	4.78864019668509	3.09941596220012	3.42374076092398
CRMP1	3.9879799073825	3.5181368029183	7.09082332435324	1.74207092835684	2.65530323725396	3.75300376344892	8.0381908826183	5.44323134801753	3.48518314717845	4.05055724711809
TLR10	2.57479500592427	2.45871658688151	6.24456586596274	0.312890223062517	1.62397076033586	2.50651692383247	5.60280534553744	3.71624604233897	2.47914502766484	2.43123389112178
RFC1	4.24151388750942	3.83668372959714	7.71382813156353	0.621067571669225	2.79530273919906	3.99064760725838	8.257251862931	5.95646314293423	3.54283065723724	4.30294580058865
UGDH	4.3302636460745	4.2001792602509	8.28615818507678	2.63666521755088	3.37675169189465	4.674114320009	9.78873476822886	6.29036378447457	3.58821937046467	4.34104722749223
PPAT	3.36827200891394	3.1812311722135	5.98177495875628	1.68846690202899	2.29097929248522	3.26627748046397	6.97005747246609	4.55345500260307	2.90716664550785	3.52991441976971
PF4	1.59216114127761	1.42680583022467	2.87687778998256	3.49373756244125	1.15222313005204	1.67996543030995	3.51780634471154	2.31577125236821	1.47520123892511	1.81198264582722
CXCL5	3.94284711231219	3.43461084575247	6.74151027253784	7.41345062981693	2.69602545935571	3.86478966833029	7.96813306632258	5.38275289155123	3.49864665010354	3.9777017989352
CXCL3	3.21656584643484	2.85450978684098	5.55274140718939	4.60256720661926	2.2086317757505	3.26317614609766	6.39674867105939	4.32172305321107	2.91425136891659	3.21574241808502
CXCL2	2.56185610156275	2.35449770053905	4.82361434415598	6.97465420910169	1.64613682378626	2.7680833206312	6.01074956992964	3.62007180389046	2.23843742698395	2.4712873070609
HPSE	3.65414062142407	3.67810468973332	6.59670844124548	3.07263597561784	2.49769314987228	3.62210658175727	7.83598508098269	5.04355796347936	2.98288353316537	3.39868689720094
NKX6-1	3.43012020257016	3.16130326778431	6.06872306097138	2.27344083780848	2.34349936944261	3.4040576455474	6.71991642547119	4.70221416693684	3.20643137990165	3.39630335650484
ABCG2	2.78506735769183	2.68483903716625	5.29136708977301	4.24412807172632	1.78745789841625	2.77705096175359	5.54742443246208	3.73327311117914	2.66731366315195	2.63540475006797
SNCA	3.98530879004969	3.83539491648139	7.5303697331126	2.95992175875318	2.43905822332768	3.96585202253593	8.54522458134415	5.47316747523901	3.37207710446631	3.47058937730285
EIF4E	2.38510028582316	2.28546743101684	3.98134629419461	3.41045048390973	1.50299812057273	2.16361659608007	4.53709884635274	3.08133791601161	2.0701698700362	2.47826564944433
ADH5	4.53287242857735	3.99926500330858	7.74534378345241	1.90528046671466	2.99611244726757	4.5761891054159	8.86774352210732	5.90473814039908	3.85071390800189	4.58197309983285
LEF1	4.06939121419936	3.40604508979503	8.67258115202794	0.643893308252757	2.64371735251941	3.98540103065963	9.20391837885627	5.76493760004393	3.68043652071614	4.2646453724335
CASP6	2.84925591790885	2.63751379151103	5.40303720063595	0.78509530009429	2.01254545986285	2.92395217331507	5.70924736699331	4.10025718226017	2.62282031443661	3.07587773167329
PITX2	3.70471754254821	3.47831037746726	6.67503858160809	1.77985149487964	2.56529826813006	3.87541656921055	7.44199693955961	4.95051921391305	3.18733170178155	3.7274569054493
NEUROG2	3.07854631258973	2.82378265651265	5.4970620789534	5.07337926640949	2.08899143186892	3.16085076378108	6.56939588801723	4.14903142022305	2.81716763578218	3.11885050336104
CCNA2	4.50825681223892	4.20212439620018	7.56037746170097	0.812139352150649	2.98429254934989	4.29360883837904	8.15719047498394	5.96852530660111	3.82699496857107	4.64635732303805
CLGN	2.06088542414131	1.67392169492906	3.45919649165808	1.11930118594524	1.26800716660138	1.88176828933079	3.72977778060499	2.59352642491136	1.79839506933946	1.86451097742892
UCP1	3.01525307400944	2.40758013943038	4.92139269277884	7.57128960079328	1.80569174938664	2.77796425397604	6.17375836436471	3.69239775725977	2.57173494801963	2.74700405187931
PDGFC	3.53878331134349	3.49181684938059	6.30113695563769	7.41225703542589	2.03508113524747	3.62734195496879	8.00018288004589	4.92295467610374	3.00505963319356	3.23923638149113
HAND2	3.82301058146314	3.69653391289109	7.33377186384732	2.94950020645435	2.67620005664548	4.09989510523837	7.95245226701926	5.28634995727564	3.23890047665185	3.87399321372272
ACSL1	4.41499159653838	4.29826389094451	7.59456627938804	0.602559379171045	2.99826179295328	4.391449344933	8.57649319449314	5.7327613300824	3.73314424597205	4.53992629334631
CCT5	4.95773412859255	4.80483618097123	8.78523384845005	2.16823638196227	3.38361872566417	4.60508713349859	9.92150227270245	7.17752802274393	4.24927866464796	5.07739016050111
SUB1	3.13117307447361	3.18717245497372	6.02147797440016	0.371647235858835	1.88394823885628	2.98816295094308	6.45370105178624	4.40621631736599	2.75521988919338	3.1448494222395
SKP2	5.35401673251984	4.63090499683194	9.11435203204497	1.01924160831288	3.45494636687004	4.57393978949602	10.2328423679106	6.73279024921383	4.3867332820269	5.1922066218335
GHR	3.06303615226833	2.58328882888576	5.32321602016063	6.42044088565208	2.12177701081916	3.21969057934137	6.54409911033458	3.93071610500158	2.62118427477907	2.98421577612618
CCNB1	4.37397442809141	3.78384796455926	7.50297528792794	2.25618668228884	2.70563115798486	3.80965237326356	8.50857334742336	6.04051031172415	3.5852369032335	4.41143961075862
HMGCR	4.38124159667348	4.22969066033492	7.53758710812804	1.77181504994007	2.82556260590034	4.29991572005923	8.18914232206499	5.9718547675097	3.70233805843866	4.19006455632628
F2R	3.7615501442977	3.82841857173708	6.86790589603667	0.761024615287109	2.44181389819539	3.73106822973722	7.90008407171	5.54522199161668	3.45556661386796	3.73059709536742
AGGF1	3.69456569191573	3.44837915175018	6.99719111731032	2.11160768251744	2.65644901887384	3.78551194953674	7.66833593728696	5.18909879670489	3.39146485688937	3.67207198358092
RASA1	4.06474846208069	4.03371429894723	8.15310442910283	1.9780042847316	2.68294217762683	4.13296868754732	8.1998570360989	5.71020734315227	3.64782176206606	3.91839266140055
APC	3.22188558531328	3.0048723857983	6.29821225600819	1.45252142438764	2.44014301072029	3.34662439226321	6.96662826560573	4.70514369387838	2.88607655924458	3.25951396854612
TCF7	3.90351125839527	3.5483507100658	7.42427137528437	2.00086462126452	2.65583720923995	3.78854252176808	7.58867758212013	5.52455733955917	3.52731602538438	3.75774287054704
EGR1	5.60325739598279	4.80098283657201	9.93944239193952	0.49620376751919	3.51842120940588	5.57351720695985	10.6820816512525	6.76438322349116	4.69371557296154	5.32201754143371
ADRB2	4.17446196358169	3.79428598237797	7.17404217891761	11.3153563898617	2.53219213271354	4.51541551484841	8.95084272533403	5.45428425273065	3.712152234481	4.14357590307261
ADRA1B	4.02994285465992	3.62307010042904	6.72163670675134	4.94760620698621	2.56874929658248	3.79718406632589	7.76034696836088	5.49509872907492	3.64697502198244	3.71502685022495
PTTG1	5.3018701382156	4.80413177879282	8.86872475549799	1.8192928197652	3.30131024865257	4.90752702729208	10.1185038935341	6.94536247782616	4.65401251258423	5.22261898118572
GABRG2	2.63421430597846	2.25182459966258	4.42683691618148	4.17241200267507	1.86447815272051	2.44089587966146	5.13506484165599	3.3106487205063	2.38542576888603	2.52742921843508
CCNG1	4.63829519903276	4.34471790389513	8.75396406205463	3.07118805009235	2.61971698046031	4.68282874313472	9.14857682315488	5.98920504052605	4.0340579428027	4.15609538613343
NPM1	2.22895635797343	2.02285026052631	4.03190660333637	5.75439616914903	1.53360543002776	2.33608677047302	4.95611279034866	3.12677743823788	2.27177321211714	2.3824307457005
FGFR4	3.66839261569288	3.35814978087373	6.23136625308925	6.92911955125713	2.56170022721522	3.64541572787974	7.54420639404697	5.12004240466011	3.14685973513103	3.57719939251578
SLC9A3	3.54105420482719	3.29368751286558	6.46964046147474	3.70702414895414	2.41528901971223	3.46853432536151	7.22558084232217	4.63262075780832	3.13556680173823	3.49418931407235
TERT	4.10252853698841	3.57633256401701	6.84121968334948	5.37552692658014	2.63871833764903	3.87275988719434	7.92603079937776	5.22746571049995	3.57222471850216	3.95192756807598
SLC6A3	3.61257859560543	3.45193658067363	6.45803366922211	5.78172297193615	2.50260030915115	3.6986916086942	7.39199447725113	5.10640563017571	3.41555166438704	3.80251505712829
DAP	4.80657412407405	4.6327723669066	9.21376252772391	3.77547373535651	3.54981987060386	4.74950507333112	10.1210287306533	6.72603231767726	4.1785188441854	4.96796112693694
HMGCS1	4.5278337332581	4.74190937118913	8.03073253782442	2.30390085629535	2.96799704183684	4.7190661787851	8.89046531539719	6.30698220149041	3.94575005291079	4.55225128708292
IL6ST	4.45637265197423	4.27201045902062	8.82133929954376	0.382820998480322	2.70027549250897	4.62658773580961	9.07766334636246	6.17464543904024	3.86180743728821	4.35758017004826
FOXD1	3.91699621793847	3.8016788116211	6.43091788445924	0.441772808646856	2.46927710611848	3.49890425286334	7.16119920881624	5.14076116044737	2.96832526535842	3.50004957305939
MEF2C	4.03437699151223	3.47541404805486	8.69851319439513	0.452796562886641	2.41495780768937	4.23356233544329	8.54876093252803	5.64993276097127	3.7524732129879	4.21464331134101
PCSK1	2.70727419284414	2.44436733473074	4.6739684095606	6.97901683180209	1.66840788033275	2.79796875777289	5.8491048031021	3.61539637532771	2.50423657323223	2.65862355833118
LOX	4.11901161342551	3.61346841477607	6.87836896411841	0.872527559993273	2.2647137352178	3.59878188874624	7.75288744014046	6.28827618840359	3.49537922827726	4.61152699143453
IRF1	3.99195137459346	3.73941154166573	7.81328797008126	1.96884219062389	2.72863183106762	3.82331034137907	8.54684510175554	5.57361599187154	3.74630600726301	4.01272568853497
PPP2CA	5.44111487802177	5.00324146610891	9.86454169872292	4.33953034005768	3.40420415717627	5.33828007762625	10.9091348526784	6.94894082470886	4.52956667376102	5.00959447661136
HBEGF	5.00091705418878	4.66596648201322	7.53422299386867	0.910337380234552	3.0035886803859	4.52425209235979	9.01416161325665	6.50642774216509	3.86428569762816	4.54361630788239
TAF7	3.54683817694734	3.12442310786125	6.33095086108559	0.961960854348658	2.25997460009602	3.3787083410358	6.89232725206772	4.34079710450842	3.05256911026122	3.33637570531773
HTR4	3.26008022781553	2.76601727340571	5.18305095146043	7.2363622232377	1.99523520828435	3.05897633354183	6.29265921277654	4.22102865163254	2.92143664285685	2.96854665074338
CSNK1A1	5.17908236416272	4.67137325722373	8.89095189072706	8.14793776666694	3.06083604298837	5.19584854675604	10.4156101226548	6.78387859580185	4.19103272482341	4.97341431505825
PDGFRB	4.37617344819659	3.74726995416138	8.44715729988842	0.485926104768334	2.78235068252145	4.40627100632081	9.1134491502997	6.17166064719318	3.68357267773042	4.5007636295536
CD74	5.65216316956163	4.70232348652337	11.7449412686642	2.23034860860433	3.34775242391584	5.56501866504263	11.9124154594365	8.34912026936565	5.32761449881635	5.43141053794915
SPARC	5.80654195319222	5.18228776368816	10.3712961681148	0.457568586192161	3.92332404802059	5.64873065647182	11.9115042955829	8.27459544020193	5.3317122748932	6.18787292320392
HAND1	3.52947910242022	3.12452321003677	5.88776747690837	3.40163339845446	2.37516327568826	3.36082117178676	6.67630534408194	4.61526827059653	3.18682503983395	3.49371261778919
DUSP1	5.96095449105406	5.61022770684207	11.5972838017829	1.03144222733989	4.10973608708557	5.93599381232285	12.4970965879373	8.26705478848831	5.28280894068885	6.23485174021611
NKX2-5	3.84037588700865	3.8651723819775	7.46250985105848	6.55220212989488	2.85179943655408	3.92039211587393	8.54853452608275	5.6195613379787	3.52870185344332	4.02811934712687
DRD1	3.31876968653288	3.01849587997832	5.44277951959055	7.76987712861058	2.18785131815389	3.06140944681246	6.3677116140577	4.26402548982408	2.7677577189448	3.16243442508598
GRM6	3.31809444662328	2.96316058945106	6.51092065003455	5.66668201459383	2.43398812737648	3.55256675904902	7.43686258054922	4.54886962762917	3.08239099233679	3.32428219269691
IRF4	4.13740479910675	3.49668244517552	7.9371678587337	0.29224518925846	2.59292442847511	3.90375945786073	8.57445459056759	5.23932773807891	3.57105589868921	3.71798354175949
FOXC1	4.43693037066776	4.26705049337375	8.00591607349042	2.5884753759927	2.88589867352517	4.38980588839581	8.89646085022356	6.09858482992311	3.73073520939861	4.25312581443097
NQO2	4.17829367517552	3.81411283122908	7.38660186895877	2.32631463937116	3.11532386018528	4.21453448336886	8.19247255072568	5.73490272654632	3.62838488631941	4.31447019205321
EDN1	3.95691667513479	3.7407420664907	6.99596139239594	3.65988181314817	2.85939501569064	4.02864057967524	8.129084737238	5.29293611416218	3.44068453295184	3.93634261418176
ID4	3.58019898470299	3.3307892748563	6.56301115557858	0.984592876815202	2.71891292816425	3.84039620693975	7.63661056668935	5.03539038733258	3.12781865966766	3.62393457212624
E2F3	3.4878549899256	3.08773575293238	6.1992798252521	1.99903030190283	2.33356606571492	3.51463796465385	7.20365548100639	4.90281273572936	3.05343692806706	3.55553793380257
MOG	2.97848567675472	2.68302895760953	5.48643457656287	5.74496925530108	2.13181820881783	2.93201453200424	6.34161850253071	4.12670572627753	2.8157138439125	3.04262017479819
C6orf134	3.75779140883887	3.32963575537903	7.25303783789456	5.74383434112485	2.59956787618418	4.02817472458407	8.50882737991085	5.15470708940277	3.4496310772764	3.95387245796473
LTA	3.44970847543844	3.16754400382681	7.00016578246904	4.84427572503457	2.39501309792217	3.47914100512395	7.23925959622558	4.98740897972203	3.23412587635662	3.3815782270103
TNF	3.40201069999897	3.17944324516415	6.26552646173169	1.15656379344734	2.34496581927668	3.36031843910727	6.62717179860563	4.5291941676416	3.15134909301759	3.33921641423721
HSPA1A	5.82118607315384	5.19442031219644	9.72089174677224	1.57514300538268	3.8428325574125	5.49045852075976	11.2530038293182	7.40892043869322	5.19278614701338	5.4115532789141
CYP21A2	3.5363193461557	3.09061065222435	5.93257341482606	8.11941327152928	2.35592061886174	3.35931839182828	7.16520435463267	4.51084504748501	2.95951241116126	3.50583661339473
PSMB9	5.05277841687195	4.61871367451284	9.24206092107974	2.27883232291868	3.01810861023054	4.54641190427225	9.80140600109956	6.90095400119904	4.69041708052294	5.38581468955002
HSD17B8	3.80518112293689	3.57938172244895	6.84859091572547	2.44876045552894	2.66811424071411	3.7880790110718	7.64625635827601	5.21336463867192	3.29950477873134	3.70284388436608
CDKN1A	4.79540269526051	4.14024681352014	8.00035893662885	2.91838224099898	3.08985014201917	4.56414987282255	9.43662474267152	6.26381427026031	4.07282161163238	4.88383564616548
PIM1	4.93313962470665	4.67644368373336	9.25968664241266	1.63557227066593	3.23927642950667	5.12310108984034	10.0203303870723	7.00087290080126	3.93686593326907	4.74426609429523
SRF	4.85282873831291	4.62925304729123	8.79210109728935	1.86017403594471	3.46252790763643	4.90080762861056	9.94907538386819	6.73348453904706	4.56381426129131	4.98381499809903
PNRC1	5.18806929049117	4.78645554483071	10.4715462117012	4.35164108780921	3.46547700384156	5.28046659419668	10.6188725475175	7.37564415757861	4.78663096587009	5.04630585597288
POU3F2	3.78392669734282	3.39230781263096	6.50883039949488	2.13649987888119	2.63393135287238	3.70274099032751	7.36169228134699	5.13855265306545	3.16917921678374	3.72745663996296
PRDM1	4.73472540355578	4.49398734020597	8.36505003154954	2.23883382915892	2.76127487577888	4.5500838908457	9.26586998509234	6.4834719135698	3.8863518776058	4.67408416707198
MARCKS	4.81782623374067	4.37443368037169	8.81885301687167	1.26794263342499	2.99749540920766	4.82455859650832	9.12481914983803	6.82925593525681	4.34531495462372	4.60253144863847
HSF2	3.13332995747128	2.99581908321283	5.94337860848295	1.01689370660957	1.94382099619212	3.00813433263221	6.52376910221148	4.45708572841129	2.79592245176533	3.08371154869733
HEY2	3.25716040557287	2.9073598878689	5.71597945579661	2.90596776739051	2.21702220424041	3.33353021956227	6.68591251798632	4.44652459066541	2.85765067030621	3.22835749707941
MYB	3.41961132404448	2.73562569063289	6.42152017970162	1.94240771023786	2.177621118994	3.1986299093161	7.13282607746207	4.44356075241152	3.1900838390775	3.16880050847103
TNFAIP3	4.97438527533089	4.60604828306527	9.16092516508961	2.65484912782752	3.11023348573408	4.66277972034486	9.62293309275187	7.13604349327358	4.71974510656968	4.84709939072481
ULBP1	3.68212115200047	2.87273317277354	7.27268010531004	9.92648798642573	2.65637964235131	3.61631745475206	9.78342728734654	5.34032310232908	3.3361103091154	3.75643950149393
ESR1	3.42525763184398	2.97430150149914	5.91730260331547	8.78272085184186	2.18628203040449	3.44820160012	7.35010041319879	4.73717389809054	3.09252385309543	3.36452394439672
ACAT2	3.72487646844256	3.44844297503627	6.68410645183277	6.95723347955455	2.39676368756899	3.91413706395812	7.80938382885213	5.06796681161912	3.32949011232891	3.73810643727976
IGF2R	4.94246578093442	4.46551603832782	8.97986793850315	1.28501527049902	3.37833758780094	4.81995880829045	9.91197442850201	6.67797628847889	4.51183557227925	5.0675523318476
TBP	4.45702336689704	4.1344101602006	8.23597477531219	5.23746999567876	2.98128957696281	4.34354084026035	9.45740091445955	6.03267804561685	4.00350059209321	4.60668661277992
SERPINB9	4.09654649765834	3.19088243392436	8.12355004671596	1.65711917262499	2.35312455347082	3.93437749258844	8.29050637165915	5.57399863549352	3.57614397845146	3.69365223572945
TFAP2A	5.35247129845435	4.85330523505113	8.10251997512837	8.16921428348462	3.41291714746653	5.11288982636665	10.1978141731578	7.03741676933017	4.61779475352509	5.37000526762322
ATXN1	4.10578423247846	4.01752415176077	7.47241983807503	1.19854998165934	2.50216988724335	4.01430313632273	8.24728819956713	5.88966880476041	3.85257526012525	4.35456590682932
DEK	4.61461925324913	4.0360832110256	8.29144936762329	0.88490385115218	2.99517499937241	4.33641810315161	9.25871957619561	5.93375697672381	3.99989249439113	4.44962868034895
HIST1H1T	2.82896136683066	2.65601204590657	4.86493794058063	7.11024538301913	1.8347274862747	2.90249603621547	6.44692510452637	3.94155544422817	2.44583147008826	2.85774183881727
HIST1H2AM	2.93374793739143	2.44471995800299	4.77058737823197	3.04307672270073	1.86401243589357	2.63031308099463	5.48709508425633	3.70047220942617	2.4985147347029	2.76394786408806
GABBR1	4.31719814585788	4.34008141821491	8.29208934233122	2.18150998852091	3.34643822250841	4.362991957486	9.33444540961294	6.25898582627658	4.0113159108832	4.26973512946398
FLOT1	4.51815526455153	3.93272723829568	8.2252394536669	1.23891307509538	2.97389131394586	4.35582383557229	8.54938174226065	6.34471221562945	3.76775011878282	4.27879895410135
HLA-B	7.52392461460981	6.43657484746428	13.3192636280724	2.68734207281827	4.48086530199626	6.80724975827823	14.2582216894921	9.87822013458095	6.323871244695	7.13699905972128
BAT1	4.53608250040831	3.99108230821018	8.03058343259532	3.85359742287687	3.08673252371468	4.294235879501	9.23806025126084	6.11662663865458	3.93194276324253	4.58597224040964
COL11A2	3.85511521344401	3.38382956852601	6.57598674350114	5.43316584743068	2.6746125665456	3.77816158103577	7.75533408474237	5.28848897620157	3.38753564674399	3.73625498982308
TAPBP	5.72598061384391	5.18323091801988	10.682636493671	5.87407689427633	3.85658987674767	5.31184655835102	11.5721172749786	7.84809774676873	5.08227832664815	5.71875724981261
KCNK5	3.84520058861002	3.19980444461955	6.13951352060571	9.82099740617989	2.30666981863448	3.79574784522124	7.84894486092294	5.06264295986364	3.53447022507174	3.70979024604777
PLA2G7	3.52261464662145	3.00928479125584	7.15794055031909	1.31037400467443	2.0184181790898	3.25178723075952	7.55785923441578	5.0231696884689	3.7186352776265	3.46196999111204
PKHD1	2.84788874486879	2.59035781985765	4.88293077924615	5.3234381436453	1.87092120354504	2.84811344698798	5.79316146488944	3.72517568437234	2.59687338990653	2.73519997517851
ELOVL5	5.53527044719616	5.21355412819412	10.5322402997882	0.482514401879229	3.58931195081739	5.07568143516952	11.360273278653	8.08453905189078	4.87384541725883	5.45781427967967
EPHA7	2.68591355614636	2.26800816018091	4.84713957357344	1.93945867719283	1.70402319896425	2.79485922796645	5.40602781381957	3.58674669102405	2.46186177708263	2.38182656906392
OSTM1	4.02581648184588	3.78812315824161	7.36961378902789	2.36258697069243	2.57720803066377	3.84932405053185	7.91445993087725	5.59540885403358	3.49146029759477	4.01851953020518
SESN1	3.1088660841343	2.89815451168257	6.08177972029374	4.3961129377084	2.13206307701773	3.24055519296681	6.83256408589079	4.55009761164424	2.92801024606868	3.12536189541719
CTGF	4.75727441597387	4.21185848480611	9.09156492002841	0.67335734208063	3.09872305442198	5.07510532034776	9.68383029074709	7.361585020836	4.03649709828537	5.08663860281248
MAP3K5	4.20073180007055	3.42629521187161	7.1877488574266	1.54923535278859	2.9334194588884	3.76095297330169	8.18561520949027	5.55494613819757	3.38667277377365	3.96838709190012
IFNGR1	4.48330308440264	4.06958646215686	7.72517872746972	1.91087105322854	2.51971529607906	4.0287049570318	8.27357434682873	5.81447968650901	4.18630735558787	4.27329185353393
PERP	6.65035727699792	6.28877878845293	11.4761270389716	6.61452808431299	4.72926065137807	6.64162119078348	13.7437704008668	8.85541406621589	5.70569666344837	6.8564938316681
PLAGL1	4.05118286249474	3.29885940058657	7.33733368924534	4.11577318233867	2.37142960884932	4.20461706221555	7.98954753909461	5.35892125606544	3.53191337684512	4.01804502314992
SOD2	5.08667248311455	4.4349310586323	8.87978096653881	1.92984111535103	3.2266876305759	4.4286484009798	9.70143911839159	6.75292903624884	4.27470935759302	4.93270576859596
TCP1	5.99751244135572	5.32825359158262	10.3321295200524	2.41860412472287	3.8602670255789	5.6901172733609	11.6241471996187	8.06596348615388	5.07765823383096	5.76006851827131
T	3.83887646969447	3.48052178998056	6.89771180989976	5.67908322483786	2.73093211236967	3.8968378576294	7.96532300895442	5.32507744877598	3.46525236029835	3.96434577211116
SP4	4.22181575291931	3.61217397283872	8.26556341075561	3.10197257875515	2.84965703472951	4.18941861149643	8.49535385715816	5.69495504779715	3.76380288770111	4.17828950558145
NPY	3.72243138040864	3.41240701435914	6.54936843465466	3.76775792860964	2.58285820197279	3.72549299561614	7.48083051823529	5.2228576698315	3.45790339022091	3.72924255593847
ADCYAP1R1	3.65039862810691	3.32454588072314	6.88129615966939	5.90757449294553	2.58925078283647	3.73059924963767	7.54899840979461	5.21874523104725	3.30604687504044	3.61127624958922
EGFR	5.34062094921525	4.95075191859349	8.88901000136593	3.31379642408825	3.45928204919703	4.85696070008836	10.3039341333154	7.43824938190739	4.80109930333337	4.99239636639272
ELN	4.16692875460101	3.88459674941715	7.46477684322739	0.822528401308589	2.85790896399477	4.28245663139797	8.58323411457766	5.81495367032508	3.71857331321641	4.13365428072545
HSPB1	7.24674844408924	6.73877950727573	12.5714347405767	1.84975306218848	4.87226912978674	6.90592828819509	14.1260963613322	9.42597716471476	6.35006748348538	7.10932770134129
ZP3	4.0985074900553	3.65086693298243	6.67499204379551	7.50830768309609	2.68844731129144	3.91277045642817	8.14598757855372	5.42276760821574	3.33074890858083	3.70045545001652
TAC1	2.40423445568486	1.97551745357113	4.24237546914714	5.7570580283117	1.59517664433967	2.40024238435251	5.29009755156789	3.20006248004229	2.09464114810524	2.45931024151381
EPO	3.87979794290891	3.48059483404503	6.97766642853774	2.78873432297573	2.56970235764327	3.68940217162161	7.71360395643525	5.22181544961935	3.37305399591183	3.63318443560338
SERPINE1	4.70254965565868	4.78345018526051	8.1970887350161	3.85830614255065	3.06116662628093	4.42339889931503	9.53253117229203	7.30266399569297	4.01087257211365	4.97208750458823
PRKAR2B	3.25463387067135	2.56714281506544	6.30584051403974	0.519320567393071	1.91287150727531	3.09097089425255	6.40067083125123	3.88952461394251	3.11548066337702	2.76945606458333
CAV1	5.56125731672792	5.72895511520125	10.0206418279532	3.46305872980354	3.30220788467984	5.23099398668714	11.1539080624693	8.49038929470459	4.75810836446003	5.94190869166027
PTPRZ1	4.59812707852972	3.90622733571224	6.57035315520541	1.73240488499682	2.93499888485336	4.11479543734749	8.11975401672626	5.23625105660345	3.24801745162258	4.53830227980288
SND1	4.70739589716985	4.48332240542741	8.90186779940451	1.84972839082112	3.18282511617558	4.622717324876	9.82025603483726	6.7084616813038	4.16896087806602	4.92959532267336
LEP	3.17306139333666	2.82273007019903	5.36436146033138	8.56114237089143	2.11945686057939	3.14285286226614	6.67043456419753	4.33114950184519	2.61258389864752	3.23638009554376
CASP2	4.805807273532	4.42387078221583	8.57653779344557	1.83897225988567	3.17532195543803	4.70606906731613	9.01616276504859	6.77407167669904	4.22602476990131	4.79812746810337
NOS3	3.88761044169747	3.58077344656804	7.12269049690189	4.09976694501896	2.62060722463506	3.87897349366486	7.96536805232587	5.58696896158284	3.38870591692112	3.84003399581209
INSIG1	4.0589446287489	3.57087483444435	6.79485874874987	0.561438610730568	2.61256626075619	3.71966389493542	7.16638637677367	5.28441061940497	3.46273500556505	3.95403317955348
EN2	3.7209484252464	3.3784746597803	6.97504009603311	2.26483406605349	2.58974624058462	3.69374355136512	7.66052660572926	5.14837288055237	3.31357021989063	3.72248202458711
ACTB	7.30777861585438	5.92529556469195	12.4204148923081	1.78631390645318	4.87727529261868	6.81927995112552	13.6437175232695	10.166768402836	6.07325260521857	6.78023768684193
EIF2AK1	4.93624822006011	4.66092472970996	8.84370592312396	5.09420387242574	3.52050729799712	4.91710837058879	10.4827089799202	6.80040587919158	4.53181173802418	4.91678454261774
TWIST1	3.9773457650949	3.80364309929056	7.12993511254858	1.17299026090569	2.73551975994621	3.94979271220777	7.53429245837107	5.85718289238	3.46736087315572	3.92214667309265
CYCS	4.03340117162401	3.68103359535947	7.07088052514206	0.863768772748221	2.75908367633949	3.87892072550454	7.43708281103913	5.72233407119887	3.5140591548228	3.91858247667576
HOXA1	3.22894752972562	3.07904481852716	5.79392425353625	3.92418376251909	2.17945000399413	3.30875471388078	6.82396972313504	4.58838627732026	2.95179424053034	3.36527153523755
HOXA5	3.66602485100941	3.22868337892529	6.22823702310566	7.21790713333522	2.26951696350164	3.80016295217129	7.67022181392242	4.73096797233215	2.98858726408052	3.47263996879515
HOXA11	2.90885676812054	2.45243554113209	5.04542707407156	7.85497729137657	1.97530094974363	2.90947527996355	6.24109308837071	3.98004544825108	2.50532008580791	2.80022344626379
SFRP4	3.16327399090142	2.74180835073232	5.87057528394144	0.353888815162473	1.98602742459287	3.17383921424897	6.6775450002984	4.23828046986679	2.95585676592542	3.15775969402682
GLI3	3.74272173157537	3.71435114492063	6.6748756688604	3.83191038375791	2.33719989477263	3.55871643265113	7.64013508600654	5.65877346141889	3.48029346155335	4.11482379690845
PGAM2	3.56107171113515	3.43813319178905	6.32088908797841	2.64193921097461	2.51663360952586	3.47521699969106	6.92858663337249	4.97604503706743	3.1230411950425	3.62168239862147
CAMK2B	3.35099828462417	3.30828897934644	5.96152987845231	5.48608130144928	2.29197755122189	3.45753659662232	7.00088702909391	4.63260637775457	3.0443690826768	3.49846780608592
IGFBP3	5.20585990812192	4.96536248369612	9.30946900550468	0.586735284175312	3.23846477297318	4.76181273922634	9.98241479385328	7.22942912663049	4.49556276335898	4.73585993142796
GRB10	4.33516032548658	3.65797138259252	6.9574897019716	2.47900134494975	2.78976460042366	4.04873296971962	7.97859327007176	5.61427655880675	3.88396369272443	3.81611315350243
CYP51A1	3.70477491421255	3.56396776890364	6.30908328894678	1.75292116620163	2.1820020638843	3.65196257718856	6.81162627375617	4.96044179119498	3.05563736475857	3.71582558682789
CDK6	4.14228065018912	4.80593163634549	8.3281938882489	0.963292576755722	3.0945120893836	4.17279930405582	9.03144585523646	6.46686176080886	3.66884052276179	4.4292392522094
CALCR	2.79652311144957	2.44439158991506	4.91337699174496	7.29919032059039	1.89889806545973	2.77300382440631	6.43402977826667	3.82558549278396	2.56308515210696	2.73762394634475
TFPI2	2.68974034379945	3.10517926662933	4.84680896887959	2.54165110782455	1.86822434069644	2.58946922547401	5.7280217383821	3.95453192488941	2.2975313918724	2.42591292395019
DLX5	3.62789867242794	3.22312501021588	5.99189282721691	5.60241660268659	2.21267421198861	3.36452841365265	7.04651768128479	4.98226578408146	3.29073251391879	3.68357137668719
ACHE	3.13889354444312	3.01434083663419	5.97222605091671	2.73148017452475	2.20272217131994	3.09883123560279	6.41141091796603	4.44152760824754	2.76572289860349	3.21041197735145
AKR1B1	4.17712828644611	4.13059933925785	8.19553261055736	1.50311621982672	2.76919996834714	4.0778952441149	8.83167106038714	5.99254169955405	3.7480709581658	4.22515531207389
EZH2	4.19776778275634	3.86648423740863	7.92592910546105	1.60799235141738	2.90815979106878	4.15368912355365	8.6848990925037	5.53667174717553	3.68665964995732	4.24481571281008
CDK5	4.02488898512243	3.76212606943401	7.01773585881366	2.90906551945507	2.79092654771814	3.6396094769738	7.72538570210646	5.65665958415195	3.51684577969916	4.03275104885966
MYOM2	3.17816352938642	2.8204441220921	5.78507289565673	5.23773659302155	2.15909052460101	3.15825243018797	6.69110029067887	4.6238590436436	2.94897815158516	3.27021315583191
MSRA	3.68322477508643	3.51862716408552	7.08099475658882	1.67950204118789	2.55035169782107	3.6654646645527	7.43366087410742	5.52907926561595	3.5246536400791	3.68645288991968
GATA4	3.42514406668921	3.27014538541756	6.47948469960258	2.97167155354679	2.45645387433602	3.61422994974737	7.07596818670766	4.94013691544619	3.23438179402231	3.65013633939075
FDFT1	5.50044308920636	5.24888346388295	10.100805301421	3.47481787339861	3.85668964069856	5.4020047741951	11.0353304348159	7.52409235383586	4.91785393396	5.23512301505074
LPL	3.16509414161422	3.03872112800935	5.68238515747589	0.982108913364589	1.98118968656446	3.14013590167056	6.17224277623188	4.40655276374345	2.99611326688034	3.16635398932485
TNFRSF10C	2.87947791658028	2.55409239050376	5.77166519417403	7.99493370689069	1.91737190115995	3.20126073558812	7.00506047351021	4.38598843823223	2.79053784406342	3.02809791733508
WRN	3.83006286542809	3.3819089746516	6.97471363004065	2.25467579423958	2.55533676962301	3.81793125815635	7.49516523787427	5.13939096470367	3.43672798200957	3.65031839526589
IKBKB	4.371981772455	3.83457154813745	8.46256635612404	3.18331616519538	2.9829014168747	4.42396285890121	9.59801177843701	6.03244786848306	3.9172223394925	4.24933244397679
LYN	4.72531791146457	4.38332268978825	9.28009496402442	0.746446012456989	3.15613352012866	4.34195858882009	10.0142687724505	6.28765550598565	4.10519740957085	4.01175878766674
E2F5	3.13115085520862	2.51958304035853	6.28523291231928	0.809991766699936	2.05561039787042	3.12028516913993	6.59207567194649	4.64645092160374	3.13205563108221	3.16444325246665
NOV	4.13649833983767	3.73845212765518	7.09311923698391	7.43528423911705	2.54291595010781	4.09958565562389	8.39247013301984	5.60252497398421	3.72380986876561	3.85247455477298
LY6E	5.1478239287462	5.02731773867554	9.20397106168762	2.03808961100212	3.55244141342956	4.77365571589268	10.1108724519882	7.52156180310789	4.65658064594378	5.29699356894972
CYC1	4.86757010035722	4.32915083984167	8.63878220446177	1.7825105714058	3.17322023522917	4.71029144906352	9.42724336356348	6.9694081223849	4.31021881458939	4.93708805981321
TNFRSF10B	4.40873667974216	3.98019309196376	7.4384118629523	1.11295594214859	2.88265167396088	4.22913516641638	8.34094972719116	6.32749013836569	3.74290017466248	4.26742724119227
PBK	3.09965577130605	2.64082465900777	5.62161284253399	0.735068843759871	2.06718891013773	2.96983469076934	6.12368076398056	4.56544480368957	2.68041050584922	2.83759854608792
DUSP4	3.4996266173363	3.42142724128619	6.6378107269432	4.3011283760435	2.34996884299063	3.46186515003338	7.38818956683528	5.11571314729384	3.06817532298735	3.36873674452546
PLAT	4.84748255796644	4.34688411002541	7.66529455329162	0.354695533196996	3.38004789047365	4.33635332501643	8.74156776544186	6.52337998122072	4.06342176490271	4.2934179818567
CEBPD	5.61705475327012	4.78097882810079	9.66708097965111	2.75563977995408	3.72871404462879	5.1135016877536	10.2310834292965	7.15334046317462	4.7236404123128	5.31446796480357
SNAI2	6.24774663195364	5.84811745908554	11.2494203387826	7.59364569029889	4.15492145957599	6.05143520972977	13.2469459690754	9.09196197651513	5.32426207035174	6.38851504542609
OPRK1	3.34965584406475	2.84576622332955	5.67939786578373	7.78790808570268	2.21438348885473	3.21737561486446	7.1978497423716	4.25994594004477	2.86336431348334	3.28351825436119
MOS	2.66489903262767	2.29309436293166	4.84727678936741	6.79233851646973	2.09718647308119	2.79470230292873	6.3069022020792	3.54160548688361	2.31017871400434	2.69492276959112
PENK	3.679542066951	3.1044225833788	6.3308599707469	9.54254363491351	2.41910289815388	3.54783190087974	7.79915463994205	4.75955754940017	3.25266157958008	3.60028633612829
ASPH	4.42462686558298	4.12419820575985	7.48158435559831	1.87442570106743	2.99173453101718	4.49921436756466	8.61128223474343	6.2163288073085	3.73605560024519	4.52619416952892
GGH	3.39604933832985	3.28437093883417	5.74294385625682	1.8170647538652	2.23218164637363	3.19511136417897	6.8050381844102	5.05037562636062	2.8517983230295	3.53510763767443
CYP7B1	3.86868554246694	2.87834144657899	7.10829325480022	8.66936625350715	2.15223521820285	4.29200850230052	8.90658489197276	5.10053384235561	3.36812027117642	3.96503534788995
CRH	2.59756712129216	2.32822201905534	4.59444067185642	6.63948491907922	1.75720668448687	2.57447900637207	5.80439604691182	3.57127508593334	2.36646059074948	2.70591948790909
COPS5	3.27887062697576	3.17102872059368	6.40944600693084	2.74131029987478	2.21727609093279	3.43753783944634	7.0200486535207	4.61965084810185	2.94352518497739	3.43160234149731
IL7	3.33836844248024	2.85465886880647	6.05558756212802	1.58346165418044	2.05170094816618	3.02083301528621	6.56152053507129	4.16581237101502	2.87954681397562	3.2000341808596
CALB1	3.23888107189654	3.59967562132342	5.35478940920332	0.998662905983005	2.37062890015815	2.83873332013673	6.69458538959259	4.2746255426597	2.86400880764495	3.99212686185499
TP53INP1	4.38324595634122	4.00545954808221	8.85913719636442	0.866848381786031	3.32405060816938	4.2954911538067	9.76307251467311	6.08842528148964	3.93543204458991	4.41388238130826
STK3	4.03138057173796	3.78976461346419	6.53892366378242	4.65097661478828	2.57030298769238	3.61849822808868	7.94227144811788	5.31782162494572	3.24427686075159	4.09045006440902
COX6C	4.79458859435165	4.60722762119893	8.49262173223053	1.15740148733007	3.08977981643475	4.62936381558316	9.69164569106078	6.28074670510009	3.92190658342251	4.76258521279609
ABRA	2.8723799492872	2.6374649279756	5.17861727238472	3.02158625551645	1.9807736832002	3.00403969937762	5.82067642149823	3.88873910864881	2.59102861774479	2.94593549696137
ANGPT1	2.36218463923118	2.15076322364606	4.00831602142997	2.36075335703289	1.5854263728175	2.25621781584293	4.46469364308811	3.09810891284675	2.11694516870959	2.43399804951817
TRPS1	4.82895522464759	3.84014942078544	8.31517628849621	2.35473908416953	2.92044222403419	4.5090566164484	9.19858421778024	6.5800122331103	3.9792414930713	4.75309057909321
TNFRSF11B	2.9103156330709	2.45003659393172	5.29913877990965	1.94082999998811	2.04647065193717	2.760646459466	6.23011664813441	3.80488841356401	2.7163764634205	2.73517253202564
ZHX1	4.17401529522817	3.92548988447191	7.42214156208452	2.28244640279957	2.74335260564238	4.16265512288748	8.54967004256795	5.71775841009462	3.75388142164981	4.12433966763563
FBXO32	3.84427573561318	3.76453965983628	7.29104353685393	2.0092867869631	2.37654072607229	3.95202941819143	8.11320321804091	5.6231206180829	3.31347055773222	3.8688363411402
NDRG1	6.93843190751983	6.70637287855725	10.7726965711557	2.89264986796676	4.65418152068054	6.29960910215229	13.0735794121481	9.22294257322677	6.2135784249203	7.20044936298087
PTK2	4.44026634892316	4.1977289086736	7.38698160974459	2.5576736757977	2.91254116558436	4.00094158160606	8.04483964519288	6.60468968829481	3.95633474610752	4.58278313867751
DMRT1	3.23166599352225	2.78222220095489	5.54434453150024	6.5402304777238	2.07491326848885	3.12937102422847	6.82114304704789	4.28571971600007	2.74505420972859	3.12757671197865
MTAP	3.6704448952501	3.18460500171408	6.59470841694253	1.06635471860214	2.53628020196572	3.73499823349013	6.80955560699063	5.22889287430752	3.21956394300466	3.72366037418866
GALT	3.63757808170102	3.33357299292439	6.4461545359475	1.30188871983345	2.36765596432151	3.62402724279449	7.20741275920595	5.00503801943868	3.45889030155257	3.55465443976012
NTRK2	4.26649614215335	3.37404304907353	6.79067933516741	0.587952329024683	3.60255629165478	3.89797528928933	8.03469177523229	5.31304622841728	3.84247565352998	4.13487558613648
GSN	4.78915684878888	4.52314891002266	9.12789361120743	1.45981967967931	3.69749793913592	5.03963032988577	9.85837280232924	6.88248090882888	4.16501387020959	4.87234983844066
FPGS	4.31664165954079	4.12692097704904	8.1727073499366	1.21358180056703	3.27030411718103	4.34959171988764	8.93397550781007	6.00278961929991	3.82345673455278	4.41256252711838
DNM1	3.9310724688619	3.60774329896907	7.36527890748311	0.496624261551609	3.00809804982053	3.74888199948615	8.21791635465886	5.72550316048128	3.56855697028128	3.76738904202839
ABL1	4.10007390534262	4.01237102258987	8.36463041435264	2.27531147764377	3.00518719272459	4.20610297602123	9.57612336878011	6.25180592050215	3.85606879644198	4.44697892275223
GFI1B	3.81350591112731	3.43530000989088	6.95737811167002	4.60597529315961	2.609299321799	3.6695604253427	7.90326088058405	5.28435529699051	3.50298166582736	3.69395207007189
DBH	3.65193890668986	3.29756653207085	6.82320259390445	3.25056354864848	2.57395720688501	3.63478033026023	7.28931793634387	4.76867884915473	3.31898783506148	3.50866328134761
GRIN1	2.97980126719405	2.8726718709341	5.46621453923111	2.63640642300309	2.2189614330347	3.07404627827952	6.12809683916252	4.29535562365421	2.78211186301795	3.02223634581401
IFNB1	2.00069567357818	1.92363335926723	3.59247516292384	4.72673013144446	1.46254941454354	2.1110022273603	4.36206090484596	2.77145866233388	1.86249295820992	1.99610333347054
CDKN2A	4.08489580513665	3.51817851248903	7.14798491097148	1.36448556593086	2.70188095537233	3.91298723641639	7.84165424087319	5.4698898461582	3.88995857216683	4.2019359142692
CDKN2B	4.295084501839	4.04382590616089	7.74969118489836	0.567791101055984	2.93771639319862	4.42978663972374	8.36343369518226	5.63132846542764	3.60163918389856	4.66504516625321
B4GALT1	2.68772582822816	2.63748166334498	4.71677616615379	2.36968240242863	1.84127634017839	2.61514262222917	5.45506315338303	3.53011424734494	2.37274990708638	2.63291234798199
CNTFR	3.64179343916316	3.34940077752177	6.52344806993119	2.15856112723718	2.59837107980643	3.4991839749681	7.31961187355011	4.95958483549323	3.08979045351131	3.47351979235271
YBX1	2.14748871954046	2.07022088497613	4.20051844023305	1.85534052094504	1.51680378899462	2.16815328591378	4.72051129630127	2.99977899883073	1.98503539359784	2.28796267508283
ALDH1A1	3.52034059176923	3.17722952034363	7.03853912373149	1.10114432048026	2.61861458885979	3.95562160402505	7.89089611099047	4.94833248739094	3.27716282191864	3.05631793537405
NFIL3	3.19540488933712	2.91286495591277	5.75164966526991	0.633878100134526	2.13811220634229	3.05401356748357	6.65806751726685	4.35018936000119	2.80965458842557	3.29191528231293
ROR2	3.45654931392852	3.30929167630638	6.43906237546769	1.55020400552196	2.73797699984951	3.37909149469368	7.12989473090507	5.36438493824443	3.41404711255366	3.7365322941386
FANCC	3.49565404293306	3.01644460156073	5.8130776422927	1.63170637041784	2.33483694538182	3.18961158152111	6.53940809666279	4.63439276134343	3.09891211151577	3.4718389651477
ABCA1	4.18845117887005	3.6248768544123	7.57608490117549	1.04645691096864	2.78703748401171	3.99267556267744	8.53466624024442	5.86906260865968	3.74744051135199	4.17227762974654
KLF4	4.21422708316133	3.75421151199312	7.37746760305023	0.897393201002213	2.98801893179957	4.48997864804233	8.3607920827079	5.75133598994347	3.64083502664135	4.21790147681785
AMBP	3.37616381414189	3.12447288711269	6.30478203666914	7.87719581824471	2.35333503975884	3.49447833410923	7.84231575572882	4.85684489511228	3.22737790207087	3.35804174644769
TNC	4.97557826077616	5.09696251058693	9.27705979678291	1.00054347209513	4.39830977316265	4.55524691301589	10.2480253561777	8.21313358645709	4.44916024046046	5.78935100082212
NR5A1	3.34492717262521	3.22567420147137	6.41744096106377	2.51680573383461	2.65804227612431	3.38752790689162	6.99150136527531	4.66154613044082	3.00009585946973	3.35862715588533
HSPA5	6.12812411304406	5.81645426168456	10.8371167411975	2.17175431526236	4.19727186529415	5.51458267906163	12.4233888817297	8.25364782286675	5.18434607129456	6.09111111834688
PTGES	4.19570603028502	4.1210844900405	8.43905066054399	3.10654034935504	2.91025052847336	4.36855440912432	9.08951954377613	6.18179548562025	3.97681349831974	4.32356929341731
TTF1	2.46906362879824	2.18790489043314	4.59528194527757	1.46290031157687	1.81207415217512	2.4596272432395	5.0818568583433	3.66710249714108	2.26256194335091	2.54581873543083
LHX3	4.01059434032824	3.50841738001387	7.18164917447411	1.41314718582541	2.62539254396926	3.87232852481159	7.65648360360106	5.26558615698709	3.33303081116449	3.98353076125702
EDF1	4.90193012785403	4.71527874020105	9.60529370807246	0.412394772091458	3.49525739773174	4.8168599924736	10.5127186357746	7.04133553480561	4.40065767118673	4.84416377148786
ABCA2	3.92392802663064	3.55729873651976	7.29236751467499	0.352332708542315	2.73258807193044	3.84197014494819	8.12612711944019	5.34930806272018	3.59831888650074	3.82185899764459
PFKFB3	4.70358329481518	4.25307096219014	8.11951341126789	0.414092505438772	3.26853131086738	4.22684925121874	9.24147575829811	6.24629298740328	3.93165221915971	4.72227007203357
GATA3	3.46509018544443	3.20941034696417	7.13818318581688	4.14129891398576	2.38726943332828	3.62765078388939	7.49685748563672	4.93056361404783	3.10489907950351	3.43522460475406
VIM	5.37610811482499	5.34753601359014	10.7191938869486	0.47899273019132	3.46714343451593	5.65502312076592	11.1333233834316	8.18384272467561	4.57611744634604	5.11124792039978
PTF1A	3.92789275304392	3.74509647986271	7.36037178938544	3.72622184128384	2.75294035123168	3.98424257869881	7.93142864141464	5.65443498075356	3.43346606398827	3.81108150068625
CREM	2.61353096985162	2.37110661880572	4.86262463979198	2.49516306009057	1.7018034600627	2.53177246979323	5.62044506881043	3.51637735526738	2.25888716849294	2.48095417966983
RET	3.25174273967435	2.89043814461026	5.99780102850421	5.99266322040481	2.21185984563875	3.33072268711071	7.21009159369872	4.34928509771908	3.0048557156769	3.35063864344368
ALOX5	4.2185903897767	3.49141888693279	8.31050545345403	0.547734890322742	2.58164864981603	3.88999522165098	8.61095389037209	5.70649161357228	3.77700369301319	3.84673440261274
NCOA4	4.8863842387215	4.33411720537943	9.10418578729183	1.42946067249001	2.99389096784893	5.06296019280887	9.27607881037942	6.30348725989023	4.11810645528295	4.74102110177539
DKK1	3.81394558724592	3.59510063012374	5.61185865866606	1.28141429770108	2.59521632420638	3.16340726646547	7.10615797618227	5.22673289537748	2.87993612161162	3.176087908923
TFAM	3.72190947918736	3.3807686839528	7.17001364809574	1.65303304579591	2.71201312020034	3.74809784453374	7.92375596289296	5.57534226160502	3.30962597700276	4.11482688177097
SIRT1	3.40880579106348	3.13102258375306	6.66999384926387	1.14680781001059	2.48034518042244	3.42400047840531	7.18470704359489	4.54551375864371	3.13710175883187	3.33707590039974
PLAU	4.94575551313405	5.10787214689471	8.00708252128614	5.10461179917722	3.20372989749584	4.55674561900234	9.65777169610907	6.98699777974217	4.23403287937944	4.86218706121245
SNCG	3.56177714155647	3.45494832555617	6.63195770834867	1.46356356514924	2.70787940138629	3.70179882237501	7.61980189236279	4.70618811147127	3.33534594718257	3.53575330315146
PAPSS2	4.11830917361302	3.34776493228825	7.25758703506024	1.23859557428089	2.22394323919808	3.77101222589978	7.66656023590314	5.22629333474819	3.70952776293388	3.54015970694704
PTEN	5.27624027923516	4.88101018048858	10.1197636408941	1.51334289410021	3.52786392817697	5.07446701607261	11.3764993189409	7.36622465827456	4.59173684800009	5.3104054281816
FAS	4.03062761702591	3.47682147378396	7.50841664248812	4.07974429688845	2.24811259970893	3.95549221661457	7.91225644453332	5.69308881872554	3.72149148076908	4.11209836730035
HHEX	2.96526166051239	2.67099486463006	5.67625566574484	1.04589990266923	1.98579507857711	2.87408503440011	5.94841278235401	3.91573007435153	2.64714230186366	2.83608163685101
SCD	4.82955736489167	4.95452374199746	8.03725764873646	7.06546392698476	2.88108012462231	5.13177554155856	9.20196148444708	7.2950384360101	4.09991604292264	5.23711594881285
PAX2	3.62940885717381	3.44443273333049	6.32599887536229	3.47316494851995	2.5357160697721	3.62387712194039	7.35647104488776	5.08829228147949	3.33098441426075	3.63274260130832
NFKB2	4.38419433969259	4.04677743544913	7.82180691024054	1.36750825017309	2.79232000829527	4.00107196079433	8.57232507944374	5.82715213472725	3.82617705013284	4.38886626318285
MXI1	3.91967407104021	3.70895107869281	7.10204623226654	2.62630482003945	2.88212079490558	3.85451302281807	8.17143399000932	5.75759073296216	3.30830786622378	3.91169609772199
PDCD4	3.94671912597598	3.38211646918949	7.48372220262918	4.00152921373985	2.81526574242228	4.3023149979865	8.49836839876621	5.14244796097227	3.44682558827329	3.94720481261707
CASP7	3.91301880170703	3.59655090699441	7.61864505722774	1.8228776878916	2.76466809364788	3.85907683503045	8.47004503487005	5.55903487203932	3.54024089896636	4.39697594433111
ADRB1	3.74886779326055	3.40672957046416	6.6938326847728	2.73134276165581	2.62618529248156	3.7815366041516	7.18876596462924	5.3011077893283	3.47916760674737	3.85397394231052
SLC18A2	3.02445943861189	2.69614541638488	5.57159373999874	0.561902526222893	2.05916241096677	3.0105132843365	6.03036109434459	3.98041385611505	2.67686765253177	2.73500801766695
EMX2	2.90932200818107	2.71908360145299	5.44954830254816	0.996474057722885	2.06894562684127	2.81483953509382	6.12845762277668	4.03228924101473	2.47107197481268	2.93748322434593
UTF1	4.26369959909668	3.96739588669504	8.19085680988869	2.15699169067334	3.00446735519979	4.2877547901999	8.9974471840149	5.75067888229915	3.7503258955623	4.23803350370922
CYP2E1	3.77402736756699	3.00083989405939	6.75024759305385	2.58688672776907	2.34233485143219	3.70351798793788	7.27763607373483	4.83238324688006	3.11068693295032	3.32709127241365
ITGB1	5.3492095212892	4.80497088343967	9.01932700319751	0.629201478782239	3.5653280397175	4.91124182000743	9.82015679015493	7.49505121306389	4.19621038781058	5.46476919804769
NRP1	4.21942766610644	3.40329028659526	7.97887198655261	1.79156983111061	3.15173688015577	4.33225703554209	8.69226377421946	6.26807631104755	3.65546458708093	4.35972551438839
CXCL12	3.47257975045294	3.31702084646293	7.69571806959053	3.81263379022646	2.33386795341913	3.88439943473947	7.72269738198004	5.20147995817907	3.401414416849	3.55273755333385
EGR2	3.95701112209651	3.35432670564182	7.47661706508828	0.711394494427646	2.68644792024391	4.1529291599223	8.26844492159154	5.68206527633679	3.53209789523344	3.9854523820358
NEUROG3	3.6175541464756	3.29236461778058	6.11187136254695	5.22510740834193	2.4291981872654	3.39169917518239	6.82467522424787	4.76565845239815	3.2119940371437	3.39881098383815
PSAP	5.57311837397937	5.48626760981643	10.1956084682434	1.5089004844944	4.31289686938375	5.44185453315622	11.5281248440627	7.8934533187882	5.1774064615887	5.7576355533338
NDST2	4.24835631011269	3.82131074427156	8.05738766535272	4.08312095987714	2.98195604769966	4.24838164397566	9.29330291603352	5.6418255888681	3.7465206751645	4.37211511006195
PPP1R3C	3.8392753104627	3.5536314115318	6.94186644769441	7.50721802487304	2.36616269944752	4.0618860426206	7.38731954493923	5.20591609468458	3.18636367980559	3.58308436495667
RBP4	3.19818640978983	2.78216269533597	5.48183530815428	2.61305060568259	2.10027906767954	3.10519780695683	6.24337117768147	4.36870820765292	2.73115222296691	2.89738253432217
GOT1	5.08722442471265	4.28735336831293	8.68783248663737	5.39840438668793	2.92090451877996	4.87919792162971	9.96145558221822	6.77405019835695	4.18581421469148	4.97005231037345
CYP17A1	3.33829360256796	2.93890878942827	6.20200329378689	5.93913310920785	2.25639862530286	3.34123060556572	7.02809787733013	4.53889036213322	3.02729020173514	3.30915216892938
GPAM	3.23414455884638	3.10569795128366	6.47636792352554	7.09570393977181	2.34085043832977	3.60601048785944	7.95582279653562	4.8072387807493	2.8398994084952	3.53682907229928
PRDX3	3.7826221380624	3.32558785530822	6.57969724074701	1.15543890955318	2.47347101617038	3.4977628066367	7.386795103755	4.9839227147233	3.07516490451475	3.66837522754208
TALDO1	4.99223897694723	4.58333637795372	8.98113951218271	3.80728277097323	3.56688421499916	5.07774765715816	10.1077173915979	6.88594648748826	4.21853664423394	5.09109409342797
ILK	4.59395170451797	4.42442404019931	8.04139743052138	3.41548370850905	2.95714837424756	4.26436831211499	8.96167573174687	6.05542065621667	3.93323569029533	4.51642992314186
WEE1	4.73311578520357	3.79472527344547	7.73781958408135	4.05705019598225	2.83700535159675	4.43834489012031	8.70171953658392	6.01171753393672	3.9218937454121	4.33276531240892
ARNTL	3.63681214057524	2.99478620992002	6.19623541904025	2.22139814968977	2.20725900067306	3.33244468015728	7.06675881611099	4.56652426364609	3.0103133631463	3.78573816020093
MYOD1	3.27870551150531	3.05517934117287	6.06728527755609	2.66464266422161	2.25785370341888	3.17525102740401	6.35885638762234	4.64957110984032	2.93374478664732	3.31182086166741
LDHA	7.66331924929575	6.68806051100534	12.9532512736888	1.72646544694076	5.03776714437977	7.0658826427634	14.7851681467094	10.1001396443511	6.45235712465146	7.58213611385665
SLC6A5	3.0888932483532	2.82384606439989	5.37343824032865	7.56125535216796	2.16966303720576	3.02640718522413	6.61730686085077	4.07127176524977	2.91947426610207	3.12584963090517
HIPK3	4.39060633071707	4.35262317598199	8.18698972764894	4.90078629831063	3.2626704811379	4.51632368599144	9.09041992625983	6.02856578604933	4.04309237905199	4.65406424077708
CAT	4.7800243542631	3.93474475320802	9.02950890615301	2.05990786806119	3.11806110216471	4.60105724969091	9.72295981057463	6.37023211297804	3.96355520741483	4.46351140870288
CD44	6.22282763641916	5.81284815582598	11.0492996291395	3.83721041041462	4.23910410210345	5.70427021417067	12.1659499065529	8.93069350249356	5.33005131522196	6.48751863181858
MAPK8IP1	3.70210152829318	3.43541871494506	6.96532268829554	2.97633265710697	2.59618952987707	3.67943579177662	7.49147882015657	5.37273986830297	3.27919600608207	3.59514742045207
DDB2	4.40506649000445	4.03076328586492	8.04512252248312	2.53817712617948	3.04328631544218	4.269747547553	8.82665328668987	5.76070041107262	3.88872746989846	4.21796058181484
FADS2	4.38482077543472	3.47690907536556	8.45337894821826	1.86088149834573	3.27444234113925	4.34644914636261	9.29241531365972	6.16963590934008	4.51743842293942	3.89499477173105
SCGB2A1	3.05768866190911	2.77303362525034	5.63769502741509	6.33306005828104	2.1175415411275	2.98966431637266	6.67089347611235	4.21590452105923	2.81490536317688	3.12506587394937
COX8A	5.70046171266988	5.10670625317729	10.3589038683408	5.10498762177285	3.72192160875247	5.711959472193	11.5057590683762	7.34715649762386	4.53499849326505	5.58748461805562
TM7SF2	4.0890259521694	3.73594788235415	7.31078750429041	2.36084108646036	2.77498958202112	4.26361217230969	7.9521916901027	5.30614826820926	3.31482566894629	3.82602036205241
POLA2	3.95977000393071	3.47900531271441	7.1197339925238	2.30894888295111	2.76544063398155	3.71616231601521	8.20131549821189	5.15140041618049	3.40030383221913	3.78079265097841
AIP	3.68646782675134	3.49391949776623	7.29601613959871	0.809596624305167	2.32338969199029	3.78201053842628	7.7751593788154	5.01313403477329	3.12356094788362	3.55099426410774
GSTP1	7.45253041329595	6.46803778674715	11.9157014118896	6.58680513189011	4.83580210812511	7.15527652369365	14.1781567449646	9.33248167205227	5.94377926641083	7.04235207267043
TCIRG1	4.86931075977222	4.75861127301382	9.35388778738297	0.858036126889926	3.30511643814797	4.76924514867537	10.1425337758577	7.06780478057449	4.36772651787959	4.8007380157004
LRP5	4.19326265148872	3.84088271173871	7.85657614420534	4.6840297790854	3.06377687297518	4.17605155255855	8.90287846416084	5.64184933264149	3.5792503171922	4.24134293592293
CCND1	4.36904873138265	4.2731275239174	7.75972271092496	3.42618594664405	2.91345344691177	4.40359089255512	8.97180209699127	6.0387455775646	3.9301945884722	4.3045173637288
INPPL1	4.06760545238883	3.98603912857507	7.58141428999659	1.11726506321853	2.83308992991053	4.11814511577962	8.31514593860769	5.89578354710461	3.69559360231647	4.16014257570193
ACAT1	3.1219816131399	2.95101529482093	5.80168957172222	3.37008228427086	2.19864364132835	3.16253727975307	6.81498331485548	4.30625877606729	2.65875066125061	3.24491090550687
FDX1	3.37043396960351	3.33773229556282	6.41000067785728	2.74486489222382	2.49513564856265	3.52373802268776	6.99294686378674	4.62614915407791	2.99767303014022	3.41467499333075
NCAM1	3.22847341031743	3.01588949193564	5.877757292061	3.88357653074168	2.11835423158082	3.23523437258996	6.92603844992689	4.45614532251335	2.89580586318778	3.4303117854222
ZBTB16	3.93145034474952	3.42611254083966	7.08591649744238	9.34591327390816	2.52155827220388	4.13116929124141	9.04235512067541	5.23315707968502	3.42813554756346	3.76408753020589
HMBS	4.29129494314671	4.25257138970428	8.12745168872021	4.48456736604947	2.90259414799657	4.34955501364808	9.21754734842155	6.12868608051619	3.5967326001631	4.5338123787969
NRGN	4.04502353904713	3.64633040521511	7.14905691319821	1.47394664731986	2.7652277248168	3.7748155440967	7.74518692151723	5.24899469594032	3.47298679845446	3.79130614111906
FLI1	3.59600432808553	3.35184553982252	7.66975461227575	0.48687561624752	2.30961091742025	3.61887010768614	7.70549853148897	4.94644461637381	3.10553592576277	3.42825911958459
BARX2	4.34477685925055	3.96481726060581	7.94722897944036	5.1010037757162	2.7725588107568	4.67287469383521	8.4739825613583	5.92805968776972	3.51010515099337	4.43890583777115
ST14	4.98083779175415	4.49049168951852	8.52504755907991	3.37733978646668	3.242107609825	4.84182902262869	9.77857705266701	6.56555871132905	4.13676191696281	4.97470237059056
HRAS	4.22533859512826	4.04318650647148	7.29867021870758	3.11070244547026	3.00045672779386	4.0529260188929	8.43582314724546	6.14214909544575	3.61968926472506	4.38052282730593
IRF7	4.43256015360384	4.04331150131372	7.9613208544189	2.70954835127787	3.09374410288991	4.06754880669915	8.97495608049709	6.16270319436972	3.70959120407479	4.26790591124588
LRDD	4.01689585126285	3.86600673506119	7.82790611090155	3.97611376115064	2.71092822885897	4.09841069810382	8.6845017197874	5.80717174319116	3.67096622817898	3.98542152947666
CTSD	6.07701282734875	5.66887322513548	10.7044302764769	5.63950829193488	3.98447265095295	5.96735583067194	12.2556255765415	7.98489423014976	5.24917374546682	6.12844489940995
IGF2	4.18452050882512	3.75095286814849	7.99872755518122	0.227130611663872	2.87572026971723	4.62318017623518	8.2159966701664	5.80035119129138	3.47794731055707	4.27027662495281
TH	3.90995780277392	3.6712271337423	7.05336220031712	3.93820203673435	2.69283245756956	3.86055515174332	8.03941446620788	5.32367927034603	3.33462363466116	3.77478232874334
CDKN1C	3.77492356632438	3.31157115461305	6.67160988635919	1.28018515643394	2.57232568087261	3.49174831125921	7.39014505615152	4.88297594618222	3.06435412939132	3.5579863340932
APBB1	3.53227248711162	3.26017327141252	6.65644428552483	1.75904557020567	2.52118221941124	3.6271767648	7.30239676528793	4.95053913987226	3.1739031736426	3.56910001671389
RRAS2	4.67700659689121	4.46959627245796	8.90501986008726	2.55785841600984	3.43558962533615	4.7013710400439	9.89276287416836	6.57760560354547	4.11250702528544	4.60709432181592
CALCA	3.96669132018186	3.50176359164409	6.99857272224072	6.75753933174576	2.64378296786232	3.87489436885656	7.82461751321136	5.53118020731566	3.66556014341268	3.8124701463629
KCNJ11	2.98445260373288	2.76807792014004	5.2357546822639	2.04519855756915	2.1439100349149	2.9252743697383	6.01508027847106	3.92938008443581	2.74711885265228	2.83989166561002
BDNF	2.65543181495744	2.53643104607955	4.91218788472589	3.32800274931361	2.20850947809731	2.58018715591177	5.43942602453788	3.91761661063539	2.46740060923002	2.67059282229719
WT1	3.67213212545721	3.22636036347217	6.22356352406292	3.7025418769881	2.32138564368974	3.46782523931347	6.80912827564396	4.722371391848	3.15082944322035	3.51463725943988
TRAF6	4.08469626331338	4.11016378544163	8.12594101582308	2.58419819559696	3.02966645544926	4.12807619528436	9.09665847489913	5.78538342083995	3.73159951473524	4.15859041252171
CUGBP1	4.82017998136849	4.47571847476487	8.77008044310055	2.95232589417796	3.26615611569893	4.53133117099046	9.39513668122888	6.61790548372666	4.14335243433138	4.94649516594979
SSRP1	4.60353721384724	4.13709790925509	8.30311308903591	2.24645206708789	3.15296427554883	4.39750881682911	9.12595548547179	6.34836271031693	4.03870245868383	4.66226046112005
PRG2	3.59857082111974	3.29915380563743	6.88394851220189	3.25454433737542	2.62866229469116	3.77650197169264	7.51669134676199	4.78785148086577	3.10798307165172	3.60272678457933
RCOR2	3.62552438907014	3.42381813840607	6.59894247761321	2.86956863547875	2.75175124507335	3.46550165593988	7.33184720831898	4.94387355034249	3.4120976430011	3.53308856488289
SF1	5.08678208230004	4.5732644806676	9.02554526162216	0.924234439068705	3.31189237520143	4.92451443199064	10.1197090890982	6.85227740862747	4.29744049220292	4.91646884928762
SYVN1	4.8661578276797	4.61283283101274	9.55259896694097	1.77983241675255	3.43127956199229	4.86023577394285	10.7084952046405	6.63118257848671	4.15102073411701	4.93700539895729
RELA	4.73461992044627	4.52953877875308	8.85019129381397	1.09616481993232	3.21442201561519	4.67299203250024	9.38590512266685	6.54982550868184	4.29745268585659	4.83153868121605
FOSL1	4.37043161900303	3.92030640193037	7.57402841195438	5.27779984248667	2.61530864920737	4.23946895323685	8.77379861395921	5.64018576710452	3.48112377189177	4.2371720882169
CPT1A	4.17258145269734	4.03305148859328	8.02541178324886	3.56354156144638	3.04537597926662	4.41734493251331	9.19520951679985	6.10752452679184	3.65571323982257	4.18071808990829
FGF19	3.35451546181585	3.18113470963848	6.12895735801248	0.877123830735246	2.46427670763256	3.51718704155751	6.66095551734479	5.15883874375306	3.09340848393692	3.53015722110714
FGF4	3.78815561319671	3.65579992567535	6.81978168767511	3.5371351427619	2.57905980538741	3.82132663578805	7.55956567570703	5.15081405347499	3.31474109485012	3.73230007881903
FGF3	3.56111759005092	3.25694900776215	6.08071732271202	3.4342405748806	2.29129662731912	3.36301756408336	6.83368741982266	4.73680809326978	3.03041403142439	3.42234020956583
PHOX2A	3.4884695067128	3.23429238812377	6.05199983209865	1.22390172503023	2.42284870438088	3.48448667290879	6.74634853670525	4.65849362561144	3.11682149912342	3.4545067650284
UCP2	4.81165506053492	3.88870722459331	9.50021838095658	1.10367906488671	3.24988536409543	4.52835360211047	10.0130844269436	6.21825414693037	4.4749971068435	4.49584613438551
PAK1	4.33685071072889	4.10487884254865	7.68190899429194	2.01678705628716	3.21334357707104	4.18407457436751	8.40803985035678	5.99850473356091	3.87281084964119	4.65737465281303
PDGFD	2.76592840981576	2.40214666644487	5.46059248734443	0.42798194998669	1.99467972215217	2.77391946766991	5.68875608794553	3.77751051786191	2.38864216583133	2.67746763267908
BACE1	4.16039560727064	3.66418157862184	7.02993683657102	0.623909891499549	2.52049654402627	4.05397614136037	8.05926849420566	5.40272605678752	3.55694058191529	4.534410850976
H2AFX	4.70976489565786	4.25996852325974	8.42142358100553	1.6744081123974	3.39877252012858	4.40799219522219	9.0148971307486	6.43975745841851	3.86062602230461	4.56294273512637
THY1	4.10658173843045	3.60140509868428	7.90518569601377	0.646919010669944	2.50541340327441	3.84171143171415	8.96860779523565	5.8709966455039	3.46127313288144	4.25964840466082
HSPA8	6.88164061514832	6.57793224171188	13.9293002349637	3.50701076510565	4.94088718908718	7.16285460819577	15.3928083787423	9.65841997318753	5.85705025564348	7.03544279142107
SCN3B	3.16021211975581	2.8733990336388	5.55186492104588	4.10636217372468	2.21397789552591	3.15681030671316	6.44827208927207	4.56955520408107	2.78100398597305	3.28949658945963
ZNF202	3.20683259101765	2.87786914628541	6.20661456740555	3.68104863413007	2.29500627643022	3.34872072213508	7.19315547081648	4.55210929519642	2.7757596935166	3.26236058833051
ETS1	4.31101285099813	3.9898868226161	8.89799850130587	0.496056347693218	2.57328350959556	3.96595997630927	9.27415297649311	6.45110580195326	3.73589890971846	4.36093815064695
B3GAT1	3.4911777540917	3.1212190001778	6.10301371936984	5.62627863884394	2.44357171314215	3.34697004199988	7.10775414287847	4.82642955706725	3.02269910342228	3.55854055261508
CCND2	4.40428873050375	3.44282950339845	8.6997508601519	0.34163058289621	3.60703147510568	4.40780110942949	9.55837887250009	6.73959664940422	3.98363924002738	5.03088104853161
PTPN6	4.57963964311921	4.20091376827678	9.32815562329423	1.14570829067358	3.13616391834503	4.55452875248566	9.40631416535997	6.14698750793199	3.93728216370798	4.62308404581436
CDKN1B	4.28022507718688	3.26154810032297	8.23287576813541	0.973381650326877	2.85293984115039	4.04203691294345	9.06619614897608	5.29340275683327	3.63174268045225	3.94948584113492
PTPRO	2.42481365472304	2.17283821467615	4.53566037682706	5.11702938639619	1.57530579474907	2.56601190749427	5.40600856194904	3.50266212587053	2.35291556987037	2.41200663017661
AQP5	4.01006954987016	3.5979144271895	6.93668545920628	8.13464246088104	2.63204443814987	3.91320261700561	8.64913077767038	5.39315807577992	3.34483205344613	3.60540585538617
SMARCD1	4.89812334394067	4.57116516164998	8.94427105055504	2.64366192776812	3.38564886688885	4.44948290660249	9.36256039375242	7.05559764003863	3.9485420426277	4.69280842388268
KRT18	4.61515344709205	3.98977692566163	7.63525557498773	5.35719788191127	2.88661331479605	4.38140764595321	8.82859805957508	5.95626662467437	3.88629321307064	3.73810945585197
IGFBP6	4.36635299849843	4.39709279696196	7.94944740783942	3.66229557734514	2.92950749648626	4.5902564720047	8.91413871213237	6.61778109372856	3.62243436895424	4.66002780754564
SP1	4.88820600613769	4.50967740572649	8.89399511328167	3.63875020197504	3.26897940543678	4.93685956650643	9.90558142190677	6.44528538537523	4.25593593507347	4.68595307288879
TARBP2	3.92768006897512	3.66276865692868	7.55955739156196	4.10928020295237	2.80066890024376	4.01609505614964	8.54549007277372	5.30835856029444	3.58874012273976	3.94644870993798
HOXC8	3.20186594199651	3.25851256054171	6.18047505817334	2.3655923330399	2.19944082664497	3.44678554802901	6.76412676695598	4.95612449138678	2.97287352447768	3.4030898329182
CDK2	4.45977691438666	4.03346365651365	7.76585583066808	0.787934062582713	2.9370367053533	4.0690553126349	8.74942810286742	6.28938337653475	3.77921819507301	4.31103564137352
ERBB3	4.40369756001443	3.91113294894342	7.34463022803125	4.13133185419167	2.92037864134004	4.39796613275728	8.50279651493278	5.72953902909812	3.3818566723574	4.05738601001132
NAB2	4.04653533878469	3.8793633529013	7.28470243661714	1.26346732313911	3.00809732770006	3.92847984252088	7.99544661394918	5.81605157841743	3.73984886800241	3.96633268133348
CAND1	4.80736270260898	4.15859142694149	9.07824139175584	0.614938395992073	3.03527113245693	4.50939191020525	10.0638820436025	6.10943847832925	4.05828383006746	4.7148911543028
MDM2	4.49709080297872	4.16958160956604	8.55968610442331	0.610657944342247	2.97863696301758	4.42083684071708	9.00559576016631	6.00635067297939	4.10658841892984	4.43593451194805
CCT2	4.06918306337537	4.1777222533633	7.91317361065649	2.63133728293607	2.7361042043043	4.07456622607683	8.59202832484851	6.44085386401132	3.66153283994241	4.37588835607749
MYF6	3.47066740412488	2.96518989249412	5.99002073402618	5.10816967314976	2.25611020095592	3.36044719537565	6.75657875958694	4.42092513586604	2.97012171774152	3.51007665437523
APAF1	3.51043686346445	3.00978576508345	6.19614035415991	2.00923203785746	2.02697272853246	3.33473233997863	6.56733554009217	4.63457752101838	3.01848217608715	3.26094307232715
NR1H4	2.04040078223518	1.82079896280132	3.67396442640008	5.10240020466479	1.34044743043935	2.07226092221462	4.6039550904875	2.81094547293224	1.95084819880524	1.97760269576821
ATP2A2	5.63726187882427	5.32550887767105	10.2783562384854	2.6105289420636	4.08947681146436	5.40192672607816	11.6367040176755	7.77352244625808	5.02961900404043	5.63977969707406
CABP1	3.23534846453847	2.83402649927734	5.49099602695735	2.15846684242104	2.16606496603764	3.0869544220217	6.03735898246977	4.24797967237718	2.83753033078716	3.28825384697426
M6PR	5.28498183025913	4.91807888141294	10.2493641626127	0.444175721997134	3.63084274810346	5.09777080692422	10.8923221590107	8.25130206408794	4.98263201432026	5.3141361371466
GRIN2B	2.94576406870452	2.58646432186797	5.41976175815523	4.84256441394708	1.99227438097585	2.99380651150983	5.99459859894121	4.08714730578584	2.56779806353268	2.82359732803542
SOX5	3.1904997372351	2.73616762045979	6.319393194375	1.70039626400085	2.32044496403761	3.55494414278463	6.93983402630399	4.15931012794011	2.80279666997584	2.89852041312268
KRAS	3.62689453614236	3.52555588223117	6.59850864633586	1.99021733144902	2.73567074421675	3.62212630689511	7.62372565315927	4.85614247930504	3.18351755369547	3.77572990445767
VDR	4.05806494994014	3.97584332312926	7.11739013282811	3.97198831638866	2.5323516045498	4.19573139847592	8.30888976292927	6.00999923953746	3.47259943036045	4.33792785340591
RARG	4.4871166314633	4.15501950763466	7.38467325637302	5.35499948963388	3.04388947999573	4.47515620533973	8.91557827349826	6.23455631622608	4.02838032102176	4.66733726437552
ITGA5	5.03883076143864	4.94345395678005	9.03416397412934	4.01618053638375	3.21901067741476	4.45630222613816	9.94559536613257	7.52945494647222	3.90532737045775	4.71792554224994
DDIT3	3.60718130415085	3.13895150363228	6.12063427350354	0.569906683681935	2.53135996398435	3.30017869930144	6.86171713951439	4.75541681652192	2.9729550718071	3.56264384328098
CDK4	5.54399041945305	4.8878920779339	9.83471502745288	1.87277158949163	3.67713061779778	5.14559912258789	11.1343204092858	7.28971844907526	4.65913652863908	5.31655881967015
KITLG	3.33675793084324	2.64632927775218	5.86139817708856	0.858113465810616	2.07913543503134	2.98958950572807	6.56684853617238	4.24255530184312	2.81157757029806	3.38114496382639
NR2C1	3.24016599104453	3.09779698252172	5.85101290222067	1.94637908246431	2.1019168280157	3.24380253334286	6.77725530170537	4.39679837138001	2.68846667164503	3.2827504372776
CRY1	3.2702875116819	3.00001562952635	5.79813768340505	1.39323172952646	2.21713841762402	3.1176571028877	6.42976871906098	4.63023897197643	2.7188645318539	3.19407283560413
CMKLR1	3.42803877201747	2.96197202075069	6.95449762249878	3.89673676297292	2.25741213991304	3.3704197615957	7.38158825985471	4.64734879669124	3.07351820703188	3.19276273931699
HRK	4.76902872977833	4.44732523957319	9.07469071198419	3.01296749898635	3.31364557404661	4.98489667537285	9.79322191372733	6.63890387489053	4.14993856020327	4.68454884124044
NOS1	3.41509734776793	2.85281389415222	5.75674588297016	8.92625226955803	2.81331832098962	3.51836609438309	8.0525164914217	4.79532075168173	2.91332277292827	3.34367334521062
DIABLO	4.08155757002724	3.95439259909479	7.71118137368843	0.966685269866379	2.82918595942883	4.04075479301572	8.76256267027193	5.60955324234485	3.56487813531102	4.26581988060751
SCARB1	3.90301445808681	3.83948822476825	7.45342320668642	4.57521933604495	2.653401874438	3.83248361665855	8.04389132019703	5.21093619382956	3.23278216152334	3.54097312850167
BRCA2	2.75117131063495	2.35351288678205	4.98075152865008	1.90117696916007	1.81436194655319	2.51691240339942	5.6030513213576	3.80620611410426	2.56461854190065	2.61592247032642
CCNA1	2.93350400253761	2.80502330566397	5.47079544003632	4.92276896835943	1.84114156058421	3.24203210424258	6.43423492640709	4.31288394092376	2.52415547394715	2.79575577973255
RB1	4.7428858488289	4.28847206364093	8.405648605819	4.18962224378513	3.03191507983432	4.38606825497608	9.60892830854735	6.29943443929691	4.00470191200983	4.51689746809796
KLF5	6.0560108553734	5.30156096674589	9.88490111400115	2.24094984314362	3.8292911009138	5.78410645820626	11.6104287098148	7.34446280556877	4.84381178082745	5.58888727550833
GAS6	4.15082056458132	4.10301704420977	7.78644582255144	1.53047630353176	2.78323498580057	4.04152592740236	8.21055611276179	6.04023328546787	3.433616926859	4.25806524327542
LATS2	3.9726505191586	3.87508799784229	7.93637511033861	1.80084999129109	2.68877282997882	4.09972182630014	8.57009609341612	5.66070788438064	3.46646095551665	4.0373185469581
CDX2	4.06576261357141	3.74807334237397	7.65844918153178	2.94144499032114	2.87365134813645	3.95954391539321	8.47502630328555	5.77353616456608	3.54694446448519	3.96270345964308
FLT1	3.7188799673355	3.08384401232031	6.83352566528927	0.434606890988805	2.38904223794487	3.71570495673071	7.41647612440461	5.13646618802871	3.40406669837834	3.86118427347172
SLC7A1	4.91110146563554	4.48265421562621	8.23174187528379	2.02130514535657	3.02584300471637	4.61611597328258	8.96986797376019	6.92288454314145	4.12812295252546	5.20674973964084
TPT1	4.41158328257208	4.13133910269417	7.87010485936035	4.15152638671793	2.59681657495568	4.49594567951994	8.48514368343291	5.59987215798763	3.73639001878719	4.2308424985588
ATP7B	3.44954161613103	3.03498208213071	5.88229297206151	8.5080248129546	2.20528498284448	3.51177014198778	7.33765394113018	4.55669587420982	3.06300946004581	3.53339500574774
EDNRB	3.38108982028797	2.87886856361961	6.38672317408638	1.17632229087623	1.99037349618283	3.28811757200646	6.98840566609506	4.24779728753871	3.12459319839616	3.40097473725012
POU4F1	3.91995413319627	3.35655996279183	6.71303496954307	3.20997533225002	2.67224733243425	3.70696222594857	7.4294419539541	5.32566084871592	3.86945740913351	3.80896579151548
IRS2	3.95064623121788	3.56674958590724	6.83857811704046	4.06882357732	2.76249468484877	3.90069498526351	7.75683562973734	5.72059680352528	3.51600667141938	3.7362415174294
MMP14	4.83188357007947	4.96583517970468	9.17740409424892	1.54425321573737	3.20333934958259	4.52387546876602	9.96163998237554	7.34054181641502	4.08926688447497	5.00397857940115
SIP1	2.42859452100043	2.21308453483001	4.43551686346888	1.63674358397027	1.60311989021991	2.4865433106745	5.0801167168209	3.50983935177545	2.07168554601189	2.48657657571603
MGAT2	3.11833074460722	3.09129865414393	6.44496033989445	0.765637938085231	2.07443405674187	3.13286204995981	7.07477536308962	4.31472418770246	2.77071342494277	3.1773040240325
HSPA2	4.78654754798887	4.63225807264208	7.72469237693014	1.90276779530929	3.04964423975391	4.3910699347083	8.7749236965644	6.58398092113216	4.18009381261425	4.90746759100759
PSEN1	5.13522389301934	4.94425091562123	9.52193865642502	1.5930936371612	3.31142862489979	5.16441854701706	10.7152118206619	6.90660268279601	4.33369826880645	5.08138830048716
FOS	4.83464049696772	4.41843332573627	8.61594211378606	0.243964876637861	3.25459414289035	5.00338993752037	9.76267424209386	6.45622706167542	4.00938113270179	5.04757160069019
TSHR	2.26051119881378	2.07380171050546	4.23821481742007	5.83915708120338	1.49555694128184	2.43131039776168	5.15071248684212	3.24717834026018	2.125003905584	2.43187386729933
CHGA	2.90861898154783	2.69779047364165	5.32473973409191	3.92569280117073	2.08463670418684	2.8793677630448	6.25313008052167	4.11655302832207	2.50037374751337	2.82498745729427
BDKRB2	4.12455646185493	3.74146148079548	7.15982068053173	2.58790492725508	2.38956888105328	3.9374199858127	7.72607894899719	5.64269051592583	3.27521480547755	4.05321844688678
RCOR1	4.43415176089131	4.4584080826541	7.88979014885843	1.73536338129707	2.9768554197493	4.18260937488576	9.00903330582507	6.0701929878755	3.50446280268008	4.57634685502524
MTA1	4.25638414289848	3.8815858169434	8.23797913101736	0.734766945927984	3.09568059757518	4.25925256672066	8.84095321421629	6.0259227297693	3.48015396782889	4.38715251447089
TEP1	3.9799395177728	3.58856998476838	7.62688041202239	2.08632064155023	2.72571086647284	3.95358593947799	8.40469259882664	5.51575451474993	3.57534783180303	4.18124372347607
NRL	3.74898047930753	3.41264759963575	6.68977023660125	6.85873828353413	2.43685196090758	3.67592176814268	8.15488206816289	4.95132656785583	3.01221217342079	3.66398875488676
ADCY4	3.90195267874989	3.64684599607875	7.43309709658053	2.36737153283479	2.73132162457242	4.02606467236926	8.62851148653096	5.54555875765096	3.49917944391589	3.84782228367606
NFKBIA	5.72323548103541	5.10181966546571	10.5276516366312	1.32673094840448	3.31135038571733	5.4158951984452	11.2543391470596	7.33623086161342	4.79044773347669	5.16068700883287
FOXA1	4.22536205084525	3.72027988155144	7.45881479202367	1.73152048056851	2.80008681686041	4.3621753543109	8.35454028899524	5.76161913992057	3.77548823477227	4.02867351494872
BMP4	2.94169547699942	2.78595094470457	6.08050110691873	0.810938312884695	2.32728565278605	3.42047353502729	6.45157006118401	4.09170418195936	2.61455430492291	3.00953518894823
GCH1	3.28934331688525	3.09770959670664	5.76153483902444	0.421320147499836	2.02880961289307	3.10132891475904	6.55682696231057	4.28737408609751	3.02396461903219	3.22713383861858
DIO2	3.43523770784476	2.91777847367052	6.97890231663876	1.72263017763902	2.23732193630306	3.96681861162656	7.09483423574186	4.60708587170159	2.84895875725749	3.33136775766618
FBLN5	3.98364539846449	3.86827659263155	8.48702232605457	0.689090920223085	2.63619976924055	4.12306716210815	8.65086361222732	5.99689734620962	3.59643468461493	3.86153719666602
GSC	3.60173773853245	3.59276270695821	6.27335836368376	1.54552113179769	2.51918375756605	3.5994260639109	7.13413364674828	5.12211430168415	3.23228559554172	3.7749404466322
TCL1A	3.28363454666681	2.97576728927105	7.00590035260358	5.88788275153175	2.09794498554559	3.34314848104999	7.03076842107132	4.91348011071262	3.11896025757588	3.14432972235978
RAGE	3.27620069650348	2.91622875800673	6.08822420120764	3.38620755297488	2.35596640463926	3.39974845201324	6.84815593841904	4.45180865375737	2.77568778449302	3.58034596355649
CKB	4.01410712478543	3.75061989890501	7.39048802947929	0.924856359528064	2.98587480059944	4.01912477926798	8.29799422404859	5.67226660441141	3.65074723880434	4.34695846223779
KLF13	4.59720349950563	4.52338971881807	8.77657126640507	4.08965966327271	3.21999366259823	4.52762536391335	9.70280800022237	6.99188891072644	4.05981029334759	4.91819094526251
THBS1	5.10411272552419	5.57534255095706	9.57431270615564	1.33473282046682	3.23888193743679	4.55238448388285	10.715550605014	7.54761569109611	4.38926097456461	5.27479953370825
B2M	5.38865648478368	4.65801895897043	10.6221028114808	1.380362748509	3.66985358315954	5.32800868745364	11.5803975577943	7.76244003425788	4.95434594511897	5.5206700900586
TMOD3	4.47607987712323	4.24100731066342	8.50520745929726	5.5833142732542	3.0400174705711	4.93780109622325	10.0987557421832	6.50584138034182	3.89885070102145	4.78032146732289
LIPC	2.26305889393677	2.21960472546214	4.24777961528106	1.33753025794481	1.58109830792308	2.34468962431412	4.64280062702118	3.20729534044357	2.07946902465455	2.26257955085562
TPM1	4.41653816075761	4.35193729780716	8.45076941067266	1.44834725045343	2.92021762964116	4.2005598519955	9.49868703972073	7.05569574206206	3.78583194865026	4.66978465552424
RAB11A	4.98800473503212	4.54863271954189	9.22573567268107	5.1061001491343	3.27538217238762	5.29877379376085	10.3445005650063	7.11341211739114	4.24597695356526	4.87977610233777
CRABP1	3.18000106579203	2.94517518048096	5.74140891982903	2.37462534718448	2.10620518524506	3.28813858775242	6.38696109923493	4.46060630538247	2.89122567910282	3.11832519210706
ISG20	3.68018003320927	3.24508705258572	7.26743217934086	1.65397066795604	2.66167777742532	3.67875346439174	7.68243349150403	5.23652696383837	3.3748537901966	3.73754465745681
IQGAP1	5.32112048164122	5.25282591681833	9.99563485218534	1.07332343033486	3.76900468900148	5.63394303266004	10.9919776949836	7.87800970725548	4.68669043586573	5.64507818375349
IGF1R	4.16352004223973	4.01051901969174	8.09151535096527	2.17706482868288	3.27277097883206	4.23359527613456	9.06185083841737	6.6162832462704	3.57593414749379	4.28178701636295
BMF	3.35814020558847	3.30048493185262	6.80626534168251	5.28120382338507	2.37625910474384	3.55145685604825	7.60925316835288	5.04001841884552	3.16759540737302	3.60879279069079
ONECUT1	4.17700181841772	3.69408008909831	7.58834958123687	3.30870782247896	2.83711113862024	3.92768638016491	8.62705221709096	5.3582939018105	3.57248674494486	4.04372557547096
RORA	4.19329697538656	3.70181569421877	7.78108841336414	3.66466217965077	2.69292842087155	4.18092940546987	8.31277017519831	5.58818092370304	3.6875515848506	3.81205132461097
HCN4	3.32557519487149	3.23802051310834	5.91754856980692	1.43027813116117	2.34166738381051	3.3095983500977	6.60129894435095	4.46352430514449	2.92716023801378	3.13262196064913
CYP1A1	2.85162339304477	2.77325218038813	5.13565894064253	3.41998660643129	2.03407884011152	3.14835481179004	5.77556384834487	3.79943081931313	2.64696572454147	2.96129474907619
COX5A	5.66380536518032	5.23997462541453	10.4866167614558	7.28290616120699	3.90101430269255	6.05964712437856	12.6275748223983	7.73638563928069	4.73116422167607	5.87103197605517
NTRK3	3.17300127351248	2.94897765237361	5.67205582669465	4.43272522824889	2.23325657116625	3.34610703293913	6.50307573616446	4.33904213321695	2.98673691047886	3.14888356765041
ANPEP	4.01307063981564	3.62814797036932	7.69866844153453	1.34641738523273	2.85445903913185	4.01499545567097	8.73673885785634	5.71764365840211	3.4434957943712	3.95374832013719
PCSK6	3.91546194432229	3.60611301158652	6.6736945510276	2.23050562162066	2.69461748417819	3.7363756320015	7.44457403929193	5.25795640794082	3.24380691620725	3.9736017795534
SULT1A1	3.359284477994	3.18063971411093	6.43199287101428	0.693490463494512	2.48188771637921	3.19177385085097	6.85577690253029	4.63936013217898	2.91211523540134	3.43074122129001
SCNN1B	4.1063276043499	3.57947085221193	7.19098572504703	3.17595110785086	2.63326161082721	4.37747579144526	8.03696831040491	5.47792349716689	3.60123981873578	3.84154330095934
PLK1	4.96810769475057	4.197697956831	8.37043658179521	1.87801052451595	3.24646331665187	4.48525737375404	9.60840685649404	6.77394342866581	4.34920249300336	4.85101251385459
IL4R	4.82453892245143	4.57844446955108	9.23414457533129	1.36366528383777	3.02024875378241	4.59959854930943	9.88349365322187	6.30144256146391	4.04099472478951	4.11452365517055
LAT	3.9106671964993	3.44039876896169	7.49008925020757	1.95191598854911	2.76512615437115	3.81781449488317	7.70337917264189	5.47024442602111	3.44469018354	3.83430635384251
MAZ	4.2848714802651	4.28107520796951	8.0920946462694	1.54000449165227	2.95955800982205	4.12978113194714	8.72342199604672	6.48910173511212	3.73801185447364	4.53174833887171
ZNF267	3.60792297716552	3.32495279364196	7.08711635347263	0.924833803448384	2.36972428734278	3.38729712064642	7.76253858756081	5.02192577679134	3.15841643573967	3.73248235542621
RBL2	3.70618638032398	3.31022388621314	7.02365084082667	0.849571788995243	2.65072422599524	3.80060870773748	7.91743189699797	5.05713000662803	3.30714929473623	3.83066489029786
MMP2	4.63717525564356	4.82195191112529	9.32638013351745	0.416674694721195	3.08906294447035	4.75995970309904	10.1221805134296	7.45285822795298	3.96952220668807	5.00984858389888
MT1A	4.8188678063391	4.31990202392653	8.08873023097977	8.65424581741925	2.83666102294422	4.61414252423982	9.88481488364102	6.45214382575113	4.23556527382469	4.5180826833285
CETP	3.04848083709516	2.77923559027929	5.62584337936739	6.19166329137382	2.09350291779285	3.17774420394613	6.96966426080968	4.02451022234345	2.69796824335499	2.98861680608232
CX3CL1	4.12758262121442	3.44846043853081	7.10643511392781	3.09845645847631	2.6592444102498	3.88717930678721	7.89330302106966	5.27921516372139	3.70415514541442	3.95307130225103
CKLF	3.58726560088213	3.22685439697638	6.66992043990972	0.275043826591362	1.94593168478923	3.54087060470629	6.90554504426446	4.99036357862954	3.0892818122729	3.54807263671623
CES2	4.672164284083	4.14779653917591	8.05904730858557	4.02251969671816	2.93956863344814	4.74429213890741	8.7314501086903	6.28167945677299	3.60155276889936	4.54380024164389
CDH1	5.44420626562022	4.81490092458205	8.66670362802987	2.7573695411616	3.63177363841931	4.97259933739091	10.1959960066542	6.66819923943483	4.45680555229826	5.32334149311548
IRF8	3.7548926703713	3.40880154800469	8.17076628555234	0.381765315076618	2.29832521193799	3.88731728990973	7.6821140081294	5.38974837716437	3.60822075505281	3.5880012220162
FOXF1	3.97943149146324	3.77536910979236	7.22029871060554	1.28228077438336	2.69074228608485	4.08443170860052	8.23866205150014	5.48357931440606	3.54287512814957	3.87508404798136
MC1R	4.10303717931188	3.91854029707407	7.50812537484141	0.693054130112414	3.01042232622151	4.04270156285668	8.16269486790049	5.79390377123798	3.415295265495	4.06194522329691
CLCN7	4.51972265515787	4.21204364608415	8.38588920894931	1.0313195132766	3.11414169388472	4.27154872455818	9.20009202489056	6.2435592289155	3.75442128194325	4.47138437777419
IGFALS	4.169554281081	3.83032916639389	7.4163115328016	5.54657265674262	2.75366160224251	3.92095139053772	8.51260752178934	5.44101057038387	3.70578299628752	4.1448964432168
PKD1	4.05842481981947	3.88888872893474	7.09622004398827	1.55146214360661	2.85468422921838	3.96287692769841	8.09040503527013	5.55070512337898	3.52233893294819	4.04472860210466
GRIN2A	3.23415697181165	2.84023731511982	5.87219995543649	8.02278659053478	2.2646254961161	3.4050038198595	7.38084054638894	4.458074030758	3.03005883134704	3.19544033126925
SOCS1	3.94587752379288	3.87814674370998	7.84731974285076	5.12894577819258	2.95921869878501	3.92118933128704	8.9374692385144	5.40946588705334	3.79652086157131	4.14481249008282
MYH11	3.45018645693295	3.35909003712965	6.85929264625404	1.57257690879662	2.73473281038876	3.70745469842669	7.35522811909199	4.89858727720222	3.13175255115325	3.55624162891278
PRSS8	4.66243091653962	4.28357531250761	7.66521953069372	7.21442455006001	3.10034735119186	4.85865694749909	9.28963179159818	6.23254031454625	4.1363558057771	4.57254477238835
PYCARD	4.31527594492278	4.12018059367878	8.27271691185922	3.59697512986079	3.07430353488179	4.27315552900645	8.97610453204471	6.008389656729	3.7444200201704	4.32025072635506
COX4NB	3.7703405228835	3.33291030112044	6.56125522741209	1.70651056597893	2.4353894747704	3.68056554737738	7.47003174370353	4.96093796316612	3.15757007785268	3.86163417314657
CYBA	3.99490627486471	3.56059193803116	7.32525668444991	2.07651174934598	2.67622584532759	3.78320408070523	7.79285111977661	5.24333940475151	3.38492735563813	3.64662769784542
APRT	4.34449034600697	4.11083942941729	8.24320270304101	4.53077496817399	2.90207689005782	4.32945826845347	8.83069015616569	6.06280046278054	3.78390216270761	4.46849761491566
ALOX12	3.78310995978072	3.76931385712993	6.82313562922883	1.18122255309388	2.69654927828763	3.69751620955053	7.27227615420042	5.02940829937013	3.10349645700675	3.50872756182067
SLC2A4	3.40029786915525	3.12969310013751	5.81612931631008	3.5519791671166	2.21468333790936	3.43469696627096	6.85557320385405	4.72823190061866	3.03942229026553	3.24621739580461
CD68	5.41269584999665	5.26170645732737	9.72177146080053	3.80966559740042	3.23638146629197	5.01466973044807	10.6288433541075	7.60414910535034	4.80059570470112	5.24412982108961
SHBG	3.54866934471664	3.45521060674906	6.70625148388134	6.93362015796354	2.55021168994334	3.77767350728321	8.00158228587019	4.99280208044918	3.36814205064895	3.84716989051847
MAP2K4	3.76965960126229	4.09240539591724	7.72285224052692	1.66591851972231	2.96429376311891	4.01708559830424	8.29029539350357	5.66030136735748	3.44111574285066	4.1489846170584
TRAF4	4.651494424247	4.19849817364399	8.40907493665274	2.17428216415787	3.36980084088007	4.4720164762872	9.27558347558826	6.6759039021114	4.1738209215795	4.45545003294827
ERBB2	4.69488064799147	4.25090899075755	8.82818912599089	3.50305769191207	3.44496640132673	4.9515112179573	9.81237654591973	6.75181617196211	4.09016865655208	4.83461580606047
IGFBP4	5.41314971053519	4.85509909630997	10.150279783269	1.6894528119753	3.75714567338899	5.36749308276671	10.9725072444374	8.31146718124108	4.84601766517282	5.58119535245592
MAPT	3.14937400876731	2.82508209253855	5.90661641325144	1.87554100877284	2.13176018840434	3.13733506760018	6.37516971185517	4.31583938532386	2.80623978497316	3.10149349320333
ITGB3	3.49579164464306	3.36795275311034	6.8132111894511	3.70534940974454	2.38232891773391	3.65190072827507	7.81311719660664	5.55538079445012	3.05791385023039	3.49490361374998
ABCC3	4.23205801898943	3.66275982090743	7.79652692471152	8.96725229512464	3.14417813018367	4.55665709647263	9.21931123817943	6.0851680790951	3.7105545863353	3.74512018286565
HLF	3.87057073468133	3.21102499464138	7.43969480990482	2.51027239517695	2.37769358348695	4.11199678470295	7.40030595303557	5.05754771172161	3.57740259540125	3.28666502677103
TBX2	3.68128708336023	3.44021341415043	6.77035516030782	1.66235961604017	2.52315810516703	3.81172365373583	7.56713010167265	5.23998919049858	3.34271751219332	3.7381697958707
ACE	3.1531957052293	3.00474582237645	6.03152524723138	1.31629792287611	2.21182622297428	3.30936339252096	6.72974213359092	4.45354642618458	2.82052327736409	3.23299432876634
PRKCA	3.61424314632765	3.49496595380031	7.17672827993456	0.555601005959734	2.22117492815669	3.58307043824888	7.63644993761541	5.67616716694778	3.17476278917116	3.94642151239699
KCNJ2	3.93396385783355	3.21200061051346	6.64939517080455	0.423129336651107	2.28217084318951	3.67772402995037	7.26487792909955	4.82757951986076	3.28806170531737	3.66939839077457
SOX9	4.58530831916057	4.19891346600391	8.15765360593276	5.35400216500118	3.0165052203991	4.45656482124843	9.23688326902882	6.56843924769957	4.02716970070841	4.31172911392321
SSTR2	3.55586098822971	3.25591290594074	6.59797808053699	7.91171830011808	2.40655589533113	3.63573516212926	7.87603758333655	4.9433521406465	3.19627103496099	3.48613948041093
SLC9A3R1	5.63616469692004	4.9438087148873	10.2263816236671	1.18491348547263	4.12095061989693	5.63444107927628	10.6527760577183	7.66806546234081	4.82204012296697	5.37079588768875
AANAT	3.35456808540883	3.26692936688259	5.81493057660263	2.39276232486918	2.28519367448773	3.28060422120434	6.63018743815016	4.6757130207611	2.89921274234333	3.24466094050377
GAA	4.34182719875462	4.04212964974748	7.35966970558418	3.20549972832483	2.96517308182329	4.1130011222539	8.34652326142558	5.80340095171593	3.56741653181416	4.22049467177237
ATP2A3	4.05078085927667	3.6192839229121	8.32871448354821	1.79294307538781	2.94068421001956	4.18653365893299	8.86269248611593	5.66955043481202	3.65329457349345	3.87253710013394
ALOX15	3.27321779404025	2.81764937532791	5.48696201913502	2.63173354962212	2.15059379928135	2.99129421886027	6.18916331382599	4.41013843219786	2.77911766899246	3.16701576488654
CLDN7	5.55402429734686	4.33626399906146	8.65145650117514	3.73767377355197	3.4970791387124	5.43903784005907	9.58883541865395	6.58066802303554	4.78974912409594	4.77207119699078
TP53	4.41523329426578	3.8503937545413	8.243820812121	1.21777659109373	2.67930510212086	4.43774941153238	8.70901112115452	5.89775565066205	4.18237554515688	4.20896943481076
VAMP2	3.87324833693414	3.60514075319244	8.09793971084503	1.45557178029584	2.65083044314208	4.03327645598989	8.3941125851823	5.5317856614404	3.55673414569558	4.1864636866213
AURKB	4.64002884192239	4.30177074174146	8.58023899532794	2.85591638464358	3.09193953254755	4.36471529420692	10.0193328836965	6.65202943199575	4.11802428157317	4.58919821854654
PEMT	4.42830236246561	4.40503311259677	8.34352349494353	4.42144220390463	3.16147748535211	4.51327310360156	9.60996770126851	6.51072203196937	3.85584364209699	4.67896524466132
SREBF1	4.45115327530504	3.95867696068728	7.96812843498975	2.32107310024062	3.34057809391518	4.38863529087477	9.06754922807281	6.17307040338838	3.97968954055952	4.39486729081693
ALDOC	4.34073123111017	4.27767860066548	8.26062010623828	10.8203069403525	3.36917495617152	4.880358347177	9.79067335336285	6.15249047816185	4.07385334347289	4.98190514186611
SLC6A4	3.08261339324288	2.9993097478345	5.61172916911859	1.99755935895238	2.23582705884571	3.29368131300907	6.44832086877753	4.19289438337432	2.86173708754249	3.3766946934757
NEUROD2	3.25094179747823	3.14922075025428	5.63897030064479	2.23328856723133	2.20154973732255	3.14427536293101	6.24179935126402	4.37563350439252	2.72882895903154	3.20194661553322
NR1D1	4.82803486516714	4.22347580647213	7.79147676049834	8.47981507271528	2.9857888753049	4.48836736711109	9.01191674459621	6.48691845783632	4.02454765679083	4.44279355672712
HAP1	3.62080057728229	3.38139737171552	6.62504718304809	5.1575360932452	2.59999257511033	3.47926294573325	7.76738035343837	5.15167215836818	3.42472493956218	3.63145152274025
JUP	6.03154192017819	5.7797336121714	10.8541284319718	3.99650689722722	4.14437770832527	6.24057746890121	12.6016234924516	8.07850561393224	5.24322387292555	6.35764422538294
ACLY	4.58805186839691	4.40246472342626	8.16970276843508	1.52376239080176	3.10882866509835	4.52763062810441	9.0864411375527	6.47298773663587	4.10420874498023	4.82989480581913
STAT3	5.93002627645339	5.41384490257244	10.4801694216904	1.98705659867934	4.25624196540477	5.44603443938139	11.860637217621	8.08619579840142	5.36692281218164	6.07103765847002
BRCA1	2.97143349650132	2.69500755762276	5.4658149847891	0.861450690823438	2.03943748224824	2.82160704768552	6.33393234929636	4.22278089000675	2.66219008845652	3.13053260279243
SOST	3.94515528747193	3.58285501396219	7.06721734013066	2.01119781091067	2.63134425519229	3.919672614091	7.72814873116775	5.29937218905796	3.4672381962933	3.88485899009309
PYY	4.54608628472985	3.93963080103989	8.40788121514833	2.91482964520466	2.90280601588909	4.31713159188503	8.80686628244739	6.1507505005688	3.63039172396409	4.15487947670718
GFAP	3.49068814564197	3.25045750427725	6.15640485409979	3.34898062895565	2.52741484387274	3.52356160776464	6.96357715888777	4.68105148200017	3.00603337403121	3.33377212742488
HOXB1	3.12060610494591	2.73912639679799	5.93816454096909	2.73167843186403	2.21029697897124	2.99914105725476	6.39342571434925	4.18583183672595	2.75912684217976	2.93628722474606
HOXB2	4.0241985409568	3.58293855821331	7.34840247119275	0.844896267804622	2.77511288563802	3.85525724515418	7.96151392835268	6.08232937409679	3.64259926409874	3.87073300580544
HOXB4	3.92344339362544	3.47331375870199	6.94720857332524	2.40681669247962	2.74668848582811	3.77572505420203	7.55873073343988	5.55901984075693	3.27237409710065	3.87126018725945
HOXB7	2.87046381229372	2.53651534315229	5.45135696802323	2.18290024189019	2.01211090249908	2.84043711904108	5.86164206364631	3.93792378375626	2.60650024917723	2.8448135451115
HOXB8	2.87020895064345	2.81496052739191	5.24441697981705	2.03136495108638	2.05309314481036	3.02964704288811	5.72819236508493	4.05278325543135	2.56252109609852	2.97897149787388
GIP	2.88094334542914	2.65116804484059	5.58378670102713	6.22787452192364	2.05483358740074	3.07051095897432	6.63892993360588	4.31663585761219	2.75705839196443	3.06773738342313
DLX3	3.26216773389522	3.27498179222607	6.48735058031249	3.31396464065479	2.49477126730358	3.3603574194051	6.92236113197921	4.72151594863753	3.03513574847427	3.55224334062178
COL1A1	5.71238951532847	5.14617228437463	9.49382659255911	0.829275764882449	3.69330740551809	5.21126760370483	10.5163443222055	7.92124740084531	4.83908213341334	6.14882109442728
TRIM25	4.54809517529773	4.41185524491101	9.15289905372906	1.49079709199488	3.10585732479417	4.60721291608902	10.0893172991772	6.50689221625734	3.90305488366107	4.70457861476948
CD79B	3.45825172521897	3.23235403081513	7.32499703217314	1.32701346338028	2.42224128545785	3.46692700594728	7.39524374830047	4.84112656650953	3.10907219899503	3.36361689274962
SCN4A	3.06380309217468	2.87249410745139	5.79235857461498	3.74648235077176	2.1892341214696	3.12810680087847	6.61187912246788	4.14931619084163	2.76915749871433	3.17335325615622
APOH	1.98254546015528	1.75159699245664	3.7928605759462	4.8922205055123	1.34965292505744	2.04106691661766	4.60331720029093	2.89309838566355	1.84964678182081	2.01928414879503
ACOX1	4.06859576857113	3.7756156707754	7.96370671716606	0.942974210540787	2.89488009167489	4.31208778001478	8.78857105138979	5.93809826052442	3.6216963262644	4.10500530792365
CYGB	3.90682787433763	3.62210120890734	7.4927057925146	0.918550432971981	2.74931816448483	3.90147860250804	8.18738284041839	5.46892857585397	3.31914685076549	3.7403898010806
SFRS2	4.95243191868191	4.74177779697789	9.28047572135125	4.124138820864	3.46082830435249	4.9094702641128	10.5070372655346	6.69461897455229	4.4902459099091	4.97723101584412
SOCS3	4.19344705433835	3.48582531213464	7.45988375245761	0.57319813411009	2.78589062811932	4.1053215135264	8.24031233000279	5.25360383334319	3.43634011502224	4.05422126476115
NPTX1	3.72492145868169	3.39516915387623	6.55298441982329	5.01120280855198	3.12618203399583	3.83890826049777	7.44041474969329	4.78234703220921	3.19252466003051	3.73807323798759
ACTG1	7.15851934197698	6.11845496297735	12.8421790376938	0.956592418272888	4.79728758225803	6.92276204560547	13.9245618580114	9.776438061789	6.14336753831354	7.32492678500967
STRA13	3.62232870852358	3.69907769579519	6.76035445284434	2.03189649474875	2.67184948047081	3.91946582104077	7.625114731606	5.29016227841748	3.24775854061107	4.06445286496745
FASN	4.10312755251733	3.9917129586594	7.64802850217288	2.01207087706226	3.04361301546604	4.36542201003251	8.92583400187618	5.94426560462304	3.66517835148798	4.36784692978017
TYMS	4.21285194063875	3.99179673165784	8.31208368948148	1.5664444168831	2.92363339870156	4.25755533747469	8.9644218910136	6.03483276343619	3.71014684523512	4.02460133587016
ADCYAP1	3.17279723666825	2.90190440150838	5.80972123116741	2.29597251460874	2.17329874714236	3.15780367057365	6.32665322380093	4.18027488244227	2.76361288943908	3.18078457640995
GNAL	3.68908072989719	3.32611558881647	6.74996477527248	1.75161913134249	2.24529091000591	3.57799193647482	7.64956541497654	5.14948587151722	3.34810810070304	3.46790303675871
PMAIP1	4.29480929997146	3.62829716029428	7.48522078420412	1.38852315379753	2.10663235253748	4.02863677883488	7.86410541009927	5.51168052400047	3.84149744654584	3.7236516810042
SERPINB5	4.98810472256218	4.56982538228333	7.90326115436445	8.80335558533792	2.95342531421529	5.03313787494018	9.75156165703392	6.63322933393457	4.00879037753049	5.17687396286271
NFATC1	4.07782041941803	3.49444851334395	7.09633661254876	1.54427021688275	2.62713353361002	3.78447025191258	7.91164768744297	5.43192561058929	3.55019991963458	4.1034036377222
LAMA1	3.22655109614201	3.2437199760549	6.2369963883109	7.84795307606476	2.54533978699671	3.53523384331652	7.737777876442	5.09988920045667	3.34727567850608	3.25060919294269
MC2R	2.02171265802208	2.0258156619332	3.8247503429215	2.00550060888187	1.47965346502247	1.99849025978438	4.16199609585934	2.87943144699719	1.91998166152177	2.06463017770783
DSC3	5.81712251802627	5.50711790058696	9.74039511644988	7.27199388415291	3.84180897487663	5.93415407068381	11.7388901531328	7.61245383458698	5.14899161661081	5.83701198295273
IER3IP1	4.33030417500992	4.0366015003246	8.39628996266089	2.56050918665535	2.7699831287105	4.28157634249941	8.84521419628641	5.90311425410346	3.88434036283041	4.14315488953335
SMAD7	3.69113909664994	3.69718542916474	6.63563735995727	1.17066630919343	2.68472333687498	3.58099242761054	7.57576571425381	5.1525460621167	3.26612180689412	3.70912025445278
TCF4	4.59466592948134	4.06446781887577	9.16945045825712	0.23788703532707	3.26158391178828	4.69156440425159	10.2524923413857	6.78587216375675	4.14882055277122	4.77392847144442
RAX	3.86988356865932	3.41022326314929	6.61556620253079	3.5379878294674	2.57732366146252	3.66557108130612	7.54158958217526	4.99282503185168	3.27934151830657	3.72636571691164
BCL2	3.57537459363741	3.17531311488771	6.90649215334469	2.04586707997794	2.33709226444246	3.45426322164628	7.09707678084675	4.94605129567105	3.28308285424784	3.36989398676934
CD226	2.80344682534936	2.38083180178746	5.57542445982349	1.09906998083371	1.70103829494592	2.69175613106455	5.54184390815785	3.76069840531544	2.44911785705181	2.66670432970719
FBXO15	2.50093724236439	2.01924928941777	4.23782800016702	2.31640936677179	1.41273157659025	2.31685281131007	4.86137602782512	2.96784141784362	2.19801830188365	2.24634562004651
MBP	3.88000110775545	3.48870493943072	7.42787872823432	2.67353000153305	2.54257288045859	3.95623188546158	8.25241329630627	5.54728398340648	3.39550119089619	3.81714832983554
BSG	5.20292240209836	5.45779353672712	10.1341079333444	3.18064349411558	3.71971956499188	5.03077680108701	10.9839334015889	7.72686629065966	4.43923836062004	5.27513908955566
HCN2	3.28478579056672	3.19453293791737	6.08842430330591	1.0381594799094	2.32435481270306	3.15235392517738	6.74052204424977	4.5828301325692	2.95152612639905	3.33870482445341
PTBP1	5.87610378505071	5.40600064838134	10.5583645037838	3.63388946887188	4.10149770128667	5.60950898221244	11.5330339266528	8.47266056557051	4.96059650683784	5.81367787608985
CFD	3.8662651517979	3.65519481498904	7.76348461602237	1.12114528400182	2.87446874806643	4.11211969767249	8.38876291633395	5.36112677071795	3.41836661124263	3.79884669414039
KISS1R	3.85305392073741	3.66809443701019	7.02251084056803	4.18007406662708	2.76045217249799	3.8156124728299	7.83863470890763	5.33067038444056	3.47124865454798	3.92802044304665
GPX4	5.2828570556284	4.75234758888824	9.47898765399936	3.99256348155183	3.36788487498071	4.99944858514082	10.4929549500162	7.29215469855001	4.70897602762526	4.96154004300665
GADD45B	4.14993178933525	3.94629592880846	7.91577543872547	0.634604894681109	2.68860534358457	4.31823176084482	8.62729123377047	5.93519709478639	3.579103742318	4.21435947008086
EBI3	3.26066480754825	2.85457227928376	6.55606101169804	2.31190819956249	2.29393745913992	3.18798874626118	6.84067830199813	4.28991769308573	2.79699159972709	3.0212295263418
ICAM1	4.53944188753246	4.17212371376154	8.39993345153665	0.601067495822448	3.11561543833466	4.02730956266125	9.01127799156771	6.78859086076834	4.52344106501515	4.47294493332642
SMARCA4	4.64251885211879	3.96266442384264	8.93874896063311	1.82640318660013	3.01604514485534	4.67937784169288	9.25162436405303	6.29310153908159	3.85510877965084	4.69182655789992
LDLR	5.57481724402318	5.13141486825917	8.85538198765347	1.27338580668532	3.33217545303448	5.15189542564532	9.92497547841463	7.36004707543059	4.54377736853113	5.68905760232985
CNN1	3.2680248155197	3.14862514115281	6.39908716192482	2.92538619632385	2.24476973866406	3.40969697781774	7.08707773321162	4.83614128085276	2.8903105406127	3.41698164309594
JUNB	5.04777584285486	5.03030771660213	9.4933097504446	1.55345379818057	3.57853768075374	5.18240028793061	10.5066338128298	7.29169219661289	4.45864721615075	5.46297897882207
CALR	6.70301884102008	5.986631627132	12.4089147030069	2.3883930825539	4.48492155743457	6.38040437834335	13.5094916755712	9.58006970326577	5.6737907792523	7.06034731692177
SLC5A5	3.48157644864656	3.26065826216427	6.39105004905651	3.32232839421057	2.3740342617334	3.26128894182275	6.93593935537572	4.7513950341324	2.93882695184767	3.39917826510825
CCNE1	3.6135815036252	3.33156936342147	6.38453743802389	1.63068211149824	2.32887991546151	3.43294171031677	7.10476357121621	4.89759044203521	3.14163349489798	3.51550532046512
USF2	4.80376172717803	4.42313727674954	9.07525435735557	0.695100577452186	3.26995762960666	4.53282152382868	10.2037656035788	6.65179711187243	4.09164712106232	4.76019335041345
HAMP	4.30906047086324	3.83442401059455	8.11129502348647	9.3977322004286	2.93509250053062	4.42728047568428	9.92271064520195	5.96316299395343	4.09277325908847	4.47869275999063
CAPNS1	5.48575578773744	5.12795828266998	9.39825174443979	3.77987260955762	3.53983615048935	5.61103596443442	10.8672315123943	7.29582375581327	4.93839156298057	5.24180694466848
MRPS12	3.72545993590865	3.61802387499314	7.28976092803809	1.739693136039	2.67059427675148	3.86493437303893	8.14779333634302	5.53074364098149	3.32522874954113	3.87758664084651
CIC	4.2028780202335	3.81516240693	7.2660358571893	3.19514001958238	2.90410056251546	4.16938511950626	8.70314094793095	5.73059119598352	3.57652318259051	4.29516702442822
BCL3	4.81110984393079	4.12973489855506	8.46027949635819	2.44211703365378	3.28279739304751	4.74321343374362	9.80658491485935	6.19393554185313	4.2929465588613	4.65913450207627
RELB	3.95512953086555	3.8167607008304	7.53330719557253	0.975578550184759	2.65120001093312	3.72442478417395	8.02697758527811	5.77827457194658	3.67274775206427	3.9828165742321
FOSB	4.61900254353634	3.9285522478075	8.05260537247628	0.834852822268801	3.3250265575134	4.76337003576755	9.41593033097218	6.03420122684519	3.99465912833697	4.5559481774439
FOXA3	3.02081337665305	2.76368937315003	5.44276937319127	3.75942848955336	2.05089456348811	2.91256925019816	6.17343042978604	4.07069342510887	2.64177175809449	2.82718407005292
HIF3A	3.39595356480187	3.08325925584474	6.22646799737272	2.40131036071861	2.36545251975992	3.35509384455062	6.65350965045021	4.88718763167446	2.94160768708719	3.77511564655051
FCGRT	4.0780329964385	3.50520131331983	7.47696400816617	3.45358147668705	2.74294542574902	4.25683975086347	8.29062842002239	5.55877718717143	3.68003405320858	3.80592222248805
ATF5	3.68610355144985	3.58213269532416	6.64350517141703	3.39224293210044	2.47726698809355	3.66349404998993	7.5934864690144	5.36405921011947	3.41464800681693	3.65147062310486
NR1H2	4.0218244557937	3.90190816871335	7.57215948432486	1.31969170805043	2.90767844956682	3.98953700908377	8.41320903714179	5.46179496325449	3.71807240018178	3.97657905833528
TBXA2R	3.62306358262144	3.52981778136913	6.83786624010608	3.89522433219193	2.53592018496847	3.52482277282891	7.65367952912672	5.06418041517999	3.25878196012277	3.56439723424825
SEMA6B	3.84857242721899	3.63760750664493	7.46653922119355	2.54175285141486	2.65843503249428	3.94057207523274	7.8563800393221	5.46558203243986	3.39411420256088	3.95929847607577
TICAM1	4.29425794851466	4.05266794279334	7.98381696490212	2.71084948383571	2.73948408985863	4.32818183688262	8.9012990726916	5.81243927782815	3.76343027385515	4.26608613118721
INSR	3.87587551706717	3.81180914609943	7.4827475452407	0.877022802957715	2.81107825477907	3.76059479611087	8.33067412194213	5.49159252667209	3.33331812288516	3.82367861713205
FCER2	3.34367861343021	3.16074869140051	7.21030859100395	1.26987954872916	2.387946186853	3.52987751096398	6.92345401991777	4.6143083818542	2.98330072760475	3.24616029490813
DNMT1	4.56391713305111	4.34906246423095	8.60265722804072	1.78177199876239	3.1707695301037	4.4479083394232	9.38497804763412	6.76836207094767	4.28438526463751	4.74382760553681
DNASE2	4.32549707813508	4.20944392948228	8.08428473375331	1.55505586490533	2.90453548526325	4.2288447108054	8.7317811323472	6.3665455124866	4.05850248807972	4.35917191236389
KLF1	3.7918203436222	3.40648133472611	6.84946224872899	1.90463768213249	2.64053547789638	3.716995500387	7.31824908423134	5.29438706524831	3.27217772058144	3.84274526967607
DNAJB1	5.40797797229872	4.76889750683372	9.48383616272404	0.830464827221149	3.4346306794148	5.11547053919373	9.82255245916984	7.3868173605109	4.59064457767729	5.40149067682346
INSL3	3.76935684046256	3.53504034100485	6.99788400678173	5.22247556855196	2.58063226695161	3.51038037903518	7.56634827583834	5.16992391185926	3.27057073046334	3.54039887740924
JAK3	3.79270325816676	3.3848054113175	7.73570648426464	1.07863581652759	2.68290298084832	3.834687404145	7.69064477509924	5.10824459366215	3.5335967282989	3.64291539971104
JUND	4.7899320710931	4.13650284206996	8.29310310332832	0.757251074319907	3.18492605826109	4.60583959843566	9.46209238210599	6.09249268724463	4.04442684714102	4.73772843063723
COMP	3.58913333847664	3.42400418047372	6.67581217514222	2.0904146373222	2.5867075656176	3.55258066606197	7.71833843195374	5.11574738718668	3.24897680559832	3.55055852646968
CEBPA	3.60504712526927	3.37542697008426	6.51668985535528	1.05047590274405	2.41974639524361	3.68884649019867	7.39332885109883	4.94870974646126	3.09123121776001	3.59225786464687
AKT2	4.89916564484451	4.60924046549821	9.51198238029254	1.38169670528383	3.30596732083583	4.92549370128483	10.2823360480877	6.77943552883536	4.08595313933194	4.94873293238532
TGFB1	4.26623744852609	4.24257565846183	7.63137106783832	0.884270472529056	2.78583899768336	4.04826807848534	8.66744071629913	6.18204512394785	3.86738296387921	4.48833124945508
SIX5	3.87447874085067	3.77616282829507	7.04196417831679	2.75484880587207	2.64312459608569	3.84737919500601	7.9463316160028	5.07247074510596	3.40074774989622	3.85373142618996
BBC3	4.05076042977864	4.0147462230529	7.97276217483399	3.017170517658	2.74800405757168	4.18129479696114	8.7639598194325	5.66021077479001	3.55948064807222	4.17205825759906
RRAS	5.07834311929121	4.89984512320999	9.46741075175464	3.29646235979395	3.43964740205664	4.87903528661462	10.3413524337308	7.03002485202816	4.46779594767124	4.91454354680448
TNNI3	3.10693337870635	2.96177217977482	5.93705535967395	5.05451993679599	2.14178812888465	3.39001654379886	6.93325781460885	4.49737068338591	2.68539923544002	3.12325876561293
IL11	4.36839808648406	4.11642504543763	7.38685265988237	6.8310423821618	2.85138904656707	4.22474804087731	8.93473942957649	5.94970934407812	3.52387404556124	4.28508816955675
PEG3	3.0702320115663	2.84025203791328	6.05121070628912	3.6957119335716	2.14618954300552	3.16519190372826	6.30893231964623	4.44476567518669	2.86708595727109	2.90405474131542
OXT	3.71609684546953	3.80027259514419	6.85824048816185	1.56619601471307	2.7633356879323	3.6906572806226	7.93607600903498	5.42054404254619	3.44523362673803	3.71339488026564
PRNP	6.04590601136358	5.57939511950014	10.4734740228434	1.8622869606812	4.00952272576511	5.43950978422283	12.3286369569056	7.97982573867348	4.79676016159806	6.07609962007971
PLCB1	3.74951235447427	3.29564235102544	6.99212522107559	3.53570833196605	2.8355076446673	3.81808037576722	8.22718381161269	5.33072249038254	3.46932107191866	3.66414282646311
PCSK2	3.17716307228991	2.74580379015554	5.60544012337561	6.80414353734845	2.07581401383342	3.28024338470192	7.11464744872278	4.45650194973079	2.87253951267627	3.10808932285011
HCK	4.26622483332925	3.57264090039489	7.78315682968317	2.09678718558717	2.63974058208866	3.98794748434722	8.25467398855443	5.49664759811715	3.74802107681292	3.78288892219561
DNMT3B	3.38895150071623	3.26555961663086	6.17347550106425	1.81308634739292	2.19435733918703	3.38745177642258	6.98471330270589	4.71571896852566	3.1468333729659	3.62235833933457
PLCG1	4.52893621135249	4.20956582160951	8.23286854141987	1.87667760590178	3.2527649531655	4.32385100345995	9.13677994168934	6.34017957849817	3.77173244246925	4.37069321885262
MYBL2	4.6079024860669	4.25910844870691	8.28809839157148	1.26953519296931	3.05779489638686	4.32583110262727	8.91270097019313	6.00015537850022	3.86602044666819	4.69926507683412
MMP9	4.15438731261089	5.13834595465685	9.04855685123534	1.10416864561382	2.82220907133066	4.29906331844433	9.28327579636046	7.12887333430408	4.13919738423253	4.12571701449691
CD40	3.27256906373335	3.08786435387455	6.25745495582345	1.83801491861105	2.16340937183733	3.04964469571372	6.47009327400072	4.50907395383802	3.05763179982206	3.16994322790924
CEBPB	4.79665835731985	4.535285190521	7.97451285310337	2.11040224697935	2.8727609254088	4.31958159548653	9.06874628530778	7.06527065215634	4.07132776318461	4.50198161131736
PTPN1	4.28788180721106	4.07211504395415	7.73249829681079	2.03757722891367	2.78266562749084	4.25001636186109	8.69945232146785	5.55609247159898	3.94749931027519	4.55801337444474
TFAP2C	3.9675480257237	3.59263386307625	6.58333264918418	6.10385167899557	2.76535810786877	4.20493579087655	8.08367491213882	5.43078819319708	3.19218829330181	4.10844470544195
GNAS	5.1723165536044	5.00237524215503	10.3735218496715	2.11946008567284	3.76207943596876	5.5014516057189	11.0305012255884	7.67733356646712	4.64957150675316	5.46496690461604
ADRA1D	3.23268147291101	3.04673007434508	6.03546476015429	0.421890045716408	2.28871178963674	3.36651477442336	6.5705281700876	4.81746639207281	2.98604714075503	3.24344593457215
PCNA	4.79357650286551	4.40015944726564	8.32253581020617	1.47640929716679	3.07037555780413	4.38527673985755	9.27262365492506	6.36986160439739	4.07375508169315	4.3871558829846
PAK7	2.87521534264675	2.58986815901687	5.358277627239	1.52150809716412	2.02915916137581	2.92930755089645	5.84017741728879	4.10240398471612	2.63702251538013	2.85535733996044
JAG1	5.61924528734312	5.12560329933159	9.13993474242741	3.19084626452957	3.46614379673407	5.31846234466648	10.4243811365784	7.62251289642337	4.60828579524718	5.60223002964993
OVOL2	3.74790399364715	3.35849516099638	6.3751475746895	5.36124389873018	2.65343356656161	3.81715735901697	8.12322071394173	5.16447189047876	3.25250230190437	4.00941366064352
THBD	4.75270312288445	4.80944487663615	8.36850887603281	6.2179977395496	2.73796390587917	4.79389790092555	9.46638265851892	6.6856850071832	4.10699011869427	4.4883271309481
E2F1	4.07519160087863	3.92454329701378	7.30983157165884	2.83778590239373	2.825878813658	3.88380101509309	8.40785201285888	5.64404895624873	3.76176863939976	4.02010553519895
RBL1	3.56699129581004	3.15060690474251	6.58814897131009	0.750174119257727	2.42228550233661	3.39612665101229	7.36268119087458	4.89013974682389	3.08881072075479	3.59052467148439
MAFB	4.02762165324475	4.03324029404069	7.42292184495258	5.52666527207908	2.68784519384984	4.31232365175766	8.55900690401793	5.82611103944712	3.4654761164905	4.44127435089733
ADA	4.42951833432079	4.08897163410303	7.90326839962778	2.34391631653258	2.896764427747	4.26787484608904	8.46349801069758	5.96787665873661	4.07983353488195	4.38890798198085
SDC4	5.36327011829009	5.14756845875011	9.32057496251756	4.02519252026344	3.65917352227239	5.06199732032174	10.5344662237038	7.42767114665923	4.77059305017064	5.41374959851775
B4GALT5	5.00091012468143	4.72419671564967	9.49228269253282	3.94136775937514	3.81957773055671	5.49754551871805	10.3312095576155	7.0252007573631	4.21316288525711	4.59541755379954
CYP24A1	3.5143555244564	2.74095313936868	5.8778323172537	5.87008943086653	1.77767900097746	3.05683690017014	6.57076283499264	4.41247091158043	2.55951759227961	2.94293993064394
BMP7	4.2347401004872	3.38540867754706	6.87559492973464	0.283704934079433	2.9898633119048	4.15293613573232	8.25569834464814	5.41213977491272	3.44881198618919	4.42917296068581
GABPA	4.55047007942089	4.18453872407166	8.83247498870258	2.33308798326006	3.07160476100524	4.59665992358493	9.75263098838766	5.9552084114956	3.9511361014038	4.58330287032722
IFNGR2	5.22133148692779	4.8101525584067	8.86546047782767	2.01889925529054	3.44014802989116	4.59137282219303	10.194073272106	6.59835875643874	4.50380895546093	4.98247324868962
SIM2	4.14393112935805	3.49753557484309	7.18015216326212	0.492004838986928	2.81757781254326	4.16248625800736	7.9222327783067	5.10871280664666	3.4499780257199	3.89221243474062
ETS2	5.5842471050993	4.88338693152107	8.66083744239978	1.97725178152748	3.35549515681619	4.92771309566562	10.1391051306974	7.23164411282689	4.41888668637402	5.16405833703779
FAM3B	3.4243990060925	2.51164749285896	5.86449649555574	1.37742767249743	2.80887343564684	3.7984205436638	6.51891544599734	2.89752369648847	3.14167512451837	2.75296832751146
CRYAA	3.8309780029679	3.57240344303962	7.25849558099896	4.76647148116247	2.72668054524612	3.99044794052954	8.19494865001206	5.45511209013319	3.72282269078496	4.00233684686483
APP	5.92926274136338	5.92830543356089	9.69092458332021	3.33096040910652	4.15916875036776	5.30080819990965	11.4536456901256	8.27093187419787	5.04445176179777	6.26574291588299
ADAMTS1	4.00087835355534	3.47936294866139	6.94371036844582	0.339373845456186	2.55286183321053	4.1615431536986	8.26043571128014	5.2181683612534	3.17259981459785	3.83593819305157
CCT8	3.48173657243664	3.36410693900896	6.82530423655531	0.74185323102616	2.3925685596123	3.59545740450212	7.40461270437597	5.03294835552393	3.08518882510518	3.69302969693601
HMGN1	4.16879451825895	3.81915464553761	7.5536093340638	2.09289876322224	2.92714227428306	3.95321227292278	8.31516792755746	5.79180181865316	3.70877366942293	4.15527784586188
TFF3	3.27420613046188	2.74980100927233	6.30901882389399	8.84988392857938	2.15330125106938	3.51955942663127	7.74036840461778	4.53205491037789	3.03460921658672	3.25772395926054
TFF2	3.15491274269215	2.67569067829501	5.36914137463579	2.5414203951048	2.12881528469039	2.89673754423629	5.99862485224468	4.14533477579428	2.69521611705661	2.86368158260688
CBS	3.82706718388726	3.25809594547735	6.81454952703367	1.26960428817208	3.02879085406335	3.50681965842197	7.54022391184841	5.3877624329709	3.54284349608556	3.71130289051573
SLC19A1	4.17089912103436	3.82050554488076	7.80988578197435	1.85020902645739	2.91306746764462	4.04528372757565	8.89351048726498	5.96235855127906	3.50761273454364	4.19027133111806
USP18	4.50058536466817	4.03476145537603	7.85281881688499	2.84897711947772	3.11402404837971	3.99810994067783	8.73976230173967	5.89912074475083	4.32726133222495	4.58306110948784
MIF	5.61810348187127	5.20698944758406	9.06156592939498	4.47653004665003	3.79833519645218	5.41227430092952	10.6010349425055	7.67499526153221	5.07549993438984	5.67917857624458
DRG1	4.09710089288808	3.93005491625406	7.84575515341764	2.64768498056879	2.82108671250706	4.12421539669598	8.71387325995095	5.86228667744316	3.70109140559813	4.2358667759376
TIMP3	4.79317896046517	5.13633611638427	9.23935813958417	6.56837412105116	2.90533388499022	5.24566602179677	10.5457142421283	7.70323351224745	4.34393897508918	4.86358264050856
HMOX1	4.05495125994603	3.78585610687321	8.00237227349952	3.52339616247933	2.74228197025843	4.26606226403782	8.81870342540635	5.42641403373486	3.62395353038386	3.74878280309051
APOBEC3G	3.91863044624193	3.63998533463467	7.84979071588319	1.80400852963677	2.46359139563464	3.69633351324981	8.17613952412595	5.42579061018534	3.58636995231682	3.74443132347883
ADSL	4.23707663560186	4.00292517491665	7.81213451855679	2.24614547837044	3.03679397625995	3.95946045286057	8.58321841273566	6.34071342160991	3.65721934044528	4.48734545292668
SREBF2	4.67757425503336	4.31412675906253	8.23656013791557	3.49552924670542	3.36128357058427	4.69350827718807	9.53937201844005	6.47654376617032	4.1263930450787	4.66598169691749
BIK	3.67722051883871	3.25185915407304	6.42525749323126	1.77459007641797	2.57809537778944	3.32892165148479	7.43710324437341	4.97154356177043	3.08449143962588	3.35297865796314
PPARA	3.96536883907912	3.54684543574619	7.16624587301521	3.56246538721803	2.90955098224467	3.70584253327346	8.16541272798028	5.53056452999308	3.50092379639859	3.68121535481365
MOV10L1	2.66991777456809	2.47025351280818	5.07448161146159	6.07367547173235	1.8305216509711	2.76995708404899	5.8649095367463	3.98608685508329	2.44564179116159	2.74926387542223
SLC25A1	4.34238207996117	4.32811651402436	9.06891176817614	1.32330644418746	3.32882363789146	4.38788730722052	9.45480610621486	6.59766527630562	3.96828115846811	4.34039462547879
OSM	3.28588790090404	2.98969927630788	5.98646999701416	1.93461562349309	2.1002729779629	3.14320038727389	6.81346189637261	4.18151728061049	2.75112134691189	2.94439621024332
PDGFB	3.33601632263525	3.36397239190561	6.0295255405768	1.54676496751821	2.38298332742433	3.22896424927152	6.72488297159478	4.63551362975339	2.82910703802067	3.3838473468235
CERK	4.34307732652403	4.08467368521355	8.88340286444982	1.99756906164996	3.43436066847018	4.39290258613002	9.86020784306533	6.35024792568534	3.89556864068332	4.4648803958441
MLC1	3.77517715942242	3.37934478544121	6.89112017838145	3.30956200744657	2.5839212811795	3.73269209221001	7.62765228487639	5.21393739584206	3.39424214536968	3.59418663688232
GK	4.25212094508839	3.71102286590638	7.47411106781389	1.71658772178937	2.70552364779498	4.0478741509037	8.35450119850074	5.62507103835891	3.76789744023721	3.84806373340743
MAOA	4.36446195807336	3.95117011250813	6.59687158786549	3.5555873776724	2.6363277383073	4.02910198487994	7.74373324917355	5.25945181886069	3.42537522406974	3.46525946166999
AR	3.1126242689842	2.9054057554191	6.09677420263395	1.6960851203791	2.19997142631055	3.32487628559938	6.45239847575211	4.46929954698938	3.01295804078216	3.06007898627219
EDA	2.71196759876068	2.53431584685288	4.74313926045762	1.74936336110368	1.87008214241693	2.65484794887989	5.41927123572501	3.90217715440981	2.39744789029845	2.78417744277567
PGK1	6.67121841187998	6.50806248911356	12.0420825897239	1.85517299217165	4.54247733061537	6.50994769600357	13.5848400709533	9.34262311131021	6.13600385023308	7.0468502432048
RPL10	3.6220357122085	3.37320126742496	6.50410568427219	1.66798646563166	2.40574562752876	3.43142277671165	6.84361584361165	4.70475522458668	3.10161538361435	3.19393405732849
NR0B1	2.7432586821212	2.58894997433585	5.34756400614652	2.31775967818086	1.86016653291364	2.67513447823859	5.8165116054373	3.76170590368386	2.45442309569463	2.71248500097317
DMD	2.59493186344309	2.35388293721876	4.8744201611033	0.864771195065883	1.71160980954272	2.5508206908049	5.35042185359108	3.62744551875448	2.33555573557719	2.74266055959114
ELK1	4.14992308326825	4.29670922100884	7.95464606606563	1.08063055986014	2.9198569045309	4.28713767241711	8.6156762095715	6.03672689955805	3.87161898451069	4.38286454039339
RPSA	3.54803607389162	3.46483518070861	7.05314372711093	7.33834567134157	2.46180272281935	3.74370077854435	7.35759532646563	6.77141461566752	2.992901722226	3.64396288846894
ESX1	2.78853739316711	2.61917179495178	5.20464180616396	4.29171805089501	1.89360748264434	2.89962975319054	5.91735597063564	3.96692248585867	2.55820531869041	2.72698897427434
TSC22D3	4.85142320800456	3.9843419800357	8.54276256851043	2.59152473381426	2.91672132528178	4.62715178358007	9.28889046938507	6.57856004874011	4.26612073740365	4.44979873922582
ELF4	4.13026448519011	4.14095190834383	7.26406871897393	1.27160727191437	2.88419208250578	3.88992226112994	8.22796775689079	5.87982049603222	3.49524276119041	4.43668841729352
GPC3	3.40474981620914	3.06237288103038	7.17578049692206	0.221718618321066	2.98757765239753	3.78969256482941	7.55835858960276	4.81105200457719	2.91044427025398	3.20575793617922
SOX3	3.88591243057685	3.7708587956156	7.97434446154607	2.44639711942597	2.76722527859737	4.0883963513582	8.67555796193494	5.58439557388931	3.38826218584895	3.83839670707209
L1CAM	3.35412765607372	3.46392672429296	6.35546705114188	2.76916022545886	2.42600257203008	3.48651685901489	6.84062207114461	5.17875419075077	2.98714660884927	3.35907619277635
IRAK1	4.28071626129458	4.39617526978781	7.58709495104479	0.948152791446183	3.09243128885613	4.17494968814018	8.40533398123466	6.32259407067272	3.77621279267662	4.59180008513251
G6PD	4.77372224563543	4.38227639236966	8.74368417193103	1.78306878303565	3.40103964766416	4.98044398465668	9.61932158445259	6.79777530025189	3.92722445122762	4.7740162869721
ADRB3	3.66833448013843	3.32319418286525	6.14323054258755	8.04384950794892	2.45691391490446	3.58274637450439	7.33318636409345	4.69179001888906	3.44343184504237	3.52244107585889
WNT7B	3.41396036159883	3.01432621619885	5.62440277211387	1.39188933258427	2.54531644514947	3.20273096074022	6.69729218536125	4.4986334850442	2.59891607211916	3.4871450850208
Meth.AANAT	0.0511711983561265	0.0444088491765663	0.0592029026321228	0.123373160251564	0.0351260175304476	0.0500907249109908	0.000168913889049266	0.0215182301267555	0.019746263246542	0.0541523217172451
Meth.ABCA1	0.234943089712347	0.206634816938714	0.354848907806483	0.345835490216174	0.151654229154413	0.211040018658132	0.413812945493646	0.287336859342563	0.188477296303553	0.216720215807699
Meth.ABCA2	0.136805762900183	0.124730585516568	0.251682504986204	0.196745828908243	0.107087549953234	0.134187152344046	0.278952163012318	0.191019132190524	0.118050232159475	0.13322196582404
Meth.ABCC3	0.14968091681294	0.136333418394801	0.208284739618236	0.190037234532242	0.0510561077878322	0.14891125064138	0.221623440537797	0.181534865384856	0.106580482266526	0.156434384676928
Meth.ABCG2	0.183849170432568	0.191778157254864	0.31119009406743	0.288189964364326	0.155195727220118	0.141049059858803	0.371378579313239	0.259375853769234	0.162388868346589	0.226474142870169
Meth.ABL1	0.194637760813103	0.164542382957311	0.3354082576365	0.322686447849283	0.131536390421367	0.184697618311485	0.382291658274942	0.275844310799704	0.167586345670342	0.21752944612801
Meth.ABRA	0.0457262030004508	0.0423901247992219	0.0813553126619865	0.00753843680729394	0.0307130819692181	0.0457099170086162	0.0925684369233758	0.0597745543613546	0.0028926423123489	0.0451711318457838
Meth.ACAA1	0.196272986624167	0.188053385668274	0.37225559676303	0.331896136640021	0.147064174483074	0.208124499834988	0.418446846340424	0.27619880383558	0.174246907932115	0.197864790434795
Meth.ACADM	0.145658355042335	0.146883094417881	0.485398176328074	0.441730017578128	0.160822815569169	0.264324971090345	0.60917165308893	0.363572639558792	0.217450548218433	0.119042338468368
Meth.ACAT1	0.0508499267854562	0.0468035023182044	0.094547986971804	0.0844316277909597	0.036919965980065	0.0495126189949119	0.109481100278174	0.0729447708888396	0.045569857993332	0.053128697919451
Meth.ACAT2	0.082832760116954	0.0744807618504581	0.159536106313444	0.155934698451737	0.0681802662201687	0.093248039757678	0.185488997292757	0.117629967718416	0.0809873368247815	0.0834377369535763
Meth.ACE	0.163111370250132	0.145774331942784	0.249378184877799	0	0.115071415850651	0.170380773293501	0.261326824931544	0.148314827952447	0.164886783190409	0.116404254271233
Meth.ACE2	0.116753388287155	0.104966033159486	0.165046811009486	0.172256333473732	0.109358211589885	0.106453917768865	0.212722283481286	0.13893771607184	0.0924480204747424	0.127880914465058
Meth.ACHE	0.21283683818574	0.135054190952099	0.33657946897328	0.291047946849153	0.157792977622575	0.205515662296417	0.393733498708066	0.250853851072136	0.179327423326959	0.165830503764023
Meth.ACLY	0.136225250345274	0.13242570712207	0.185658506663483	0.171053246860147	0.0982918511020585	0.136395153570422	0.218219811780394	0.149368128944306	0.0940440760317807	0.129069541955568
Meth.ACOX1	0.229358744275352	0.20453242881409	0.364246278355459	0.356234116586185	0.168274421045151	0.213204347078304	0.438153145676407	0.282328637101661	0.193089560585352	0.238663203728068
Meth.ACSL1	0.206422337652045	0.173476212017433	0.326053002691979	0.31480845235099	0.145665237027923	0.175529225151586	0.391206880317066	0.266091288435378	0.187364883541992	0.221842368127938
Meth.ACTA1	0.0525156695254273	0.000732733395299312	0.110903481769455	0.0900637908214789	0.0223664340874229	0.0870548914983614	0.104068001768018	0.0716280163920918	0.044546144223701	0.0494042964999824
Meth.ACTB	0.194991630101717	0.190950008556416	0.367690937660849	0.35251522296993	0.1559085931964	0.196467523730695	0.432928546516817	0.282105731058614	0.17254504667396	0.225583497370122
Meth.ACTG1	0.213509015610904	0.163991763238709	0.377363111761513	0.300190598745333	0.0982313445155176	0.178743501948319	0.437957962181431	0.292406302011603	0.177519168675918	0.189340554958992
Meth.ADA	0.115392312107916	0.10651847914242	0.185429322834153	0.151111261447641	0.109944875608492	0	0.232147098925668	0.158538223006655	0.138817662547893	0.125183654514636
Meth.ADAM17	0.24248131288729	0.223956945792493	0.468801172047483	0.332392915584359	0.181189668020884	0.241500473774231	0.525778373017566	0.334680712718847	0.212024293053399	0.252286758880737
Meth.ADAMTS1	0.176388383193743	0.164110058310224	0.255866538913269	0.278705065349093	0.131232252249966	0.198824845455901	0.285983504578877	0.240941605798649	0.157737123993865	0.195032767296084
Meth.ADAR	0.173026323517002	0.155582982933228	0.332205453233554	0.290205706877527	0.134666359159	0.184454602856782	0.373160535192513	0.244817387019805	0.159146193133485	0.175910388735074
Meth.ADCY3	0.0819328306757631	0.0761785628215788	0.255980383078796	0.397595284771347	0.0503787480593032	0.079700326587394	0.207707825377525	0.150087552259997	0.0818577212119684	0.0970363698212451
Meth.ADCY4	0.0646904290767975	0.053292152246886	0.107574883719528	0.106871897274659	0.0696821039090281	0.105831310770678	0	0.0161811114383419	0.0192312072955412	0.076715127038047
Meth.ADCYAP1	0.0524228440254551	0.0491578616572704	0.141624630353956	0.0918903946301709	0.00218991423760878	0.0968772414722317	0.129661591509609	0.079322780684926	0.0467286481331155	0.0547300058028527
Meth.ADCYAP1R1	0.0700713422728734	0.0614681084695779	0.207151803563627	0.158692045361638	0.0361685477656758	0.163077196769106	0.197307585710139	0.153367930424507	0.13523003071076	0.0633992435799631
Meth.ADD1	0.100946896339624	0.0939315269901098	0.181180314506169	0.16947854793578	0.0780053470263778	0.100543290213578	0.215396511878464	0.136405751616104	0.0908948157818945	0.0942085337242876
Meth.ADH5	0.243398588575401	0.203709858103203	0.408633035285447	0.00584708298651527	0.166359654238781	0.215329407751351	0.440772724713857	0.329457835558075	0.203864792099417	0.239830984478707
Meth.ADPRH	0.109503374278687	0.0985134498974254	0.242790694289195	0.254812206738511	0.1413329903513	0.156541565812926	0.302004165527918	0.205177339768928	0.121922467372739	0.17395440479635
Meth.ADRA1B	0	0.0411766291038056	0.000762344665934245	0.00116797713735895	0.0312315064485469	0.0417104106015839	0.0710387074073248	0.00102684207415922	0.0420632913026623	0.045052946570128
Meth.ADRA1D	0.0465725626165794	0.000766122282432013	0.0808135424818028	0.076980302447167	0.00151697196922565	0.046474168822325	0.0959880412863526	0.0606702439777192	0.0410522248268095	0.048618975253264
Meth.ADRA2B	0.0479235137744194	0.0420248830207233	0.0857739116268371	0.0833186716251151	0.0323377397151247	0.0472070190096388	0.0970901891014093	0.0638875150506002	0.042194545777919	0.0471600913471159
Meth.ADRB1	0.0610119695839814	0.0459685477760163	0.0784329757456451	0.0812160706389451	0.0316796110979848	0.0518672437735321	0	0.0769553790754832	0.0517158844813615	0
Meth.ADRB2	0.25771402265801	0.217049704645825	0.417852861813269	0.398418234798402	0.18095200741545	0.226385809583812	0.483652467315037	0.347977395939478	0.220862639698123	0.107910484619308
Meth.ADRB3	0.0526246593129148	0.0474770614928646	0.114740130784746	0.100665494926803	0.0343005875009106	0.0713794924998622	0.132112264901671	0.0756774857490865	0.011003370705525	0.058800354251836
Meth.ADSL	0.232704672038703	0.225411726710666	0.457296998674267	0.398640071631594	0.170154372174593	0.234732103896887	0.511630271051754	0.320690945777147	0.212331680869719	0.249146830833819
Meth.AGGF1	0.244050616406102	0.228272278598492	0.441838082288378	0.399595409641182	0.180973066347364	0.248940375906077	0.524611094693636	0.338934150147154	0.231387618942842	0.265632002221543
Meth.AGTR1	0	0.0517974826443312	0.123475278102092	0.100012702220353	0.0367634264028758	0.0867440311612287	0.126354056141752	0.0820420793623584	0.0476718177852826	0.0525620476693059
Meth.AGTRAP	0.212915476025962	0.20621532608462	0.392603013620179	0.333563580833084	0.150207451863078	0.205823774398579	0.444069089235795	0.283707185989451	0.180031178738026	0.216088689436926
Meth.AHRR	0.0370192324434228	0.0409943731339345	0.0120591500434909	0.0828629291114467	0.0312638537146846	0.045762549433969	0.0803759463049602	0.0609171894378718	0.0422481550917257	0.0790487544325057
Meth.AIM1	0.202996073451282	0.165188337433334	0.361007871779102	0.319607041336809	0.114132664290543	0.213851868809493	0.42551060424694	0.277158934045345	0.182252761192194	0.216025361443831
Meth.AIP	0.122042978779412	0.0653250748359013	0.158868180475391	0.162951280234531	0.108771262030546	0.0012860481611932	0.215363482400672	0.123358301046054	0.132367666197166	0.127959545987862
Meth.AKNA	0.0573029520715969	0.0570113025992122	0.106898990394122	0.104351236681505	0.0349809712933006	0.0607721211974021	0.139696316090473	0.0805818267677087	0.0476135726813156	0.06432742588508
Meth.AKR1B1	0.196552926942299	0.183033337051115	0.370480147717385	0.324718888549723	0.13775052723962	0.208520680854686	0.390249675782045	0.277964438909518	0.184762230806309	0.205829517169566
Meth.AKT2	0.251030279303978	0.224321503996077	0.459916983085101	0.417922539343343	0.178584263728024	0.254565998881188	0.547115448451422	0.347249760548853	0.241969580119026	0.257540957178688
Meth.ALAS1	0.076227786075433	0.0792314001103004	0.180737407624908	0.161915062906008	0.119432823958353	0.0834947684247102	0.242673686488862	0.108018247777349	0.0890416072185486	0.0959955805352516
Meth.ALDH1A1	0.0243667314237922	0.214218097195	0.405947882771736	0.400478158193926	0.167810755244073	0.223728089068837	0.476011208463018	0.308790311633966	0.168857570924327	0.232611855912757
Meth.ALDOC	0.123661428920319	0.143042443939543	0.344838477470588	0.225620064214313	0.18754134725833	0.135788640338831	0.52554998274234	0.0224107536807045	0.184646766989947	0
Meth.ALOX12	0.0516493723274757	0.00722831119427604	0.000618330064573037	0.0728699598740794	0.0391529723634956	0.0448642455150317	0	0.055606325517653	0.0442894213337129	0.0126161938916625
Meth.ALOX15	0.0926693991230495	0.0502072360279804	0.135046097661581	0.0202547347022542	0.0812657214487429	0.0902471934922959	0.15240307837983	0.0955841816349654	0.0938245045826708	0.0985448400233933
Meth.ALOX5	0.0775399974129833	0.0593987624907801	0.117773137026734	0.116177836888022	0.0592594355483165	0.0687799499498247	0.141773409834646	0.0892573515931367	0.0686581886782528	0.0619912122270318
Meth.AMBP	0.000474536513198336	0.0435265161712808	0.0822273579683249	0.0021474052071714	0.0470246214198826	0.0428584491020019	0.0987846183562746	0.000193277986986789	0.0461712465147173	0.05233155011828
Meth.ANGPT1	0.140823665990638	0.158076080708942	0.303434692916338	0.00504131483162048	0.123040996319152	0.157285676678255	0.316322376205926	0.213007756673424	0.093137630515313	0.16263948884291
Meth.ANPEP	0.0454834377544812	0.0437963962839831	0.0718042008870446	0.00179264569654374	0.0576303708339156	0.0465945926193356	0.00168188700909019	0.0670913556065389	0.0414616488683834	0.0483409731119662
Meth.APBB1	0.191260343374578	0.0786329301824883	0.326693699308101	0.2856114943657	0.150744624207061	0.183732606445113	0.385254406088159	0.244194701404575	0.182130543725124	0.107774347880255
Meth.APC	0.0607641656516475	0.0472217591906453	0.0985026365796743	0.0849010788108661	0.0539576824099584	0.0601951868932971	0.116209355923953	0.0806873998327576	0.0467890767874081	0.0714292149777797
Meth.API5	0.175856239971551	0.166686539238101	0.333411801311221	0.00433525936891007	0.133931299059012	0.175624448354339	0.366464280440372	0.252164047354639	0.159837163731732	0.174573813139602
Meth.APOB	0.0021569804375908	0.0607691766055869	0.106183273911745	0.0973384926374123	0.0386983021765863	0.0603966233619836	0.122530232862587	0.0800493100351453	0.0631874263418877	0.0656252317445257
Meth.APOBEC3G	0.0556176711806977	0.0495383763868017	0.127956798085733	0.097335702477304	0.0713378828299595	0.0655290536802549	0.132377397625522	0.085562869293822	0.0546742557557502	0.0581288300773349
Meth.APOH	0.0842395844171461	0.0842227699541472	0.122018160897987	0.135108857626395	0.0824498476938865	0.0774565922689576	0.163534795611091	0.0981614885790428	0.0679194395399274	0.110066016171443
Meth.APP	0.158418947223939	0.188747339529446	0.241047895177059	0.244269215238167	0.0974433112464374	0.181998071246045	0.274243379236153	0.253129966754324	0.158626923276341	0.184456310673966
Meth.APRT	0.157823987223159	0.170665208985017	0.326818646004929	0.288385854982737	0.144566780374548	0.174803884730141	0.357699993947565	0.245636948191772	0.153524494622178	0.149763519818523
Meth.AQP5	0.0594040491333045	0.0485394970144856	0.104926418373282	0.0922034103118907	0.0539820107044576	0.0582858270974656	0.125421602200335	0.0775988158000211	0.0543446884536656	0.0738607931523546
Meth.AR	0.0568203583689	0.0505294185401002	0.117446980198712	0.100481986494437	0.0414137150565817	0.0622459590023267	0.119741433416525	0.129352430659879	0	0.0630112567546178
Meth.ARNTL	0.0946508803070293	0.104486488131705	0.280133215613866	0.167448057951926	0.0753936353283727	0.179173508167144	0.294550898884864	0.148553950189281	0.166894575548618	0.0839661053033461
Meth.ASPH	0.185300550221521	0.153016683563745	0.309244540847541	0.293028698771807	0.152046152211363	0.182192339827372	0.373060841065631	0.209732586418339	0.163551492654619	0.149743559060346
Meth.ATF2	0.170890355607219	0.157977665093429	0.300847259816218	0.276810400713077	0.135951103140671	0.169005282628447	0.348092941061463	0.24035085373799	0.151178658535232	0.174093880780197
Meth.ATF3	0	0.0448591195753503	0.083357604052535	0.00032498101872139	0.0429159953066298	0.0441395175176744	0.0980392692085025	0.0691068664721503	0	0.0484908141867892
Meth.ATF5	0	0.043029336758773	0.0751966667754759	0.0751328734693424	0.0320988493201734	0.000660493266213336	0.101204311430902	0.00673351135776558	0.0467548726887109	0.0481319628916394
Meth.ATF6	0.257119596359258	0.218396435428534	0.449892484690357	0.00217076981302721	0.203966833451831	0.242581664805316	0.487889687955437	0.34384267302273	0.226511507312003	0.262952199292432
Meth.ATOH1	0.108583798540578	0.086284072972267	0.160818573970588	0.187558026385618	0.0920763788552351	0.137654267236793	0.116492643745592	0.210218019618422	0.141328645959523	0.143526027829812
Meth.ATP1A1	0.18458554297445	0.1885482332945	0.314683846606689	0.301843036495299	0.143987816825731	0.197896865105847	0.386925743064939	0.233233258314147	0.160469203404706	0.193307475406995
Meth.ATP1B1	0.180230397332932	0.170388490623772	0.319675597030349	0.278268961389828	0.141067454758774	0.192065334193359	0.35364251633366	0.252884041101677	0.165748786985892	0.196702480531386
Meth.ATP2A2	0.19320690976789	0.194796438125483	0.304579813776135	0.296506646297564	0.156937051864694	0.185417739745816	0.359324837301951	0.251319427095508	0.178885787658604	0.188659772916411
Meth.ATP2A3	0.086357230815258	0.102366820296173	0.296899843187031	0.250073613786042	0.14922867661917	0.154343633147788	0.363076388858697	0.210738910149304	0.203708528665149	0.140259723752477
Meth.ATP7B	0.0858606393408455	0.10178121099503	0.224289731597607	0.172825164655876	0.117882766126038	0.118704646363619	0.238751669405774	0.190266170229316	0.120254011095844	0.0799753650433193
Meth.ATXN1	0.203912842558938	0.189377006664229	0.374481330001017	0.351567864277281	0.144274115851946	0.197012776842343	0.429658455437867	0.279987378140722	0.188805895388837	0.211982039267866
Meth.AURKB	0.20631479248431	0.195981657327584	0.359390278968217	0.347626144732875	0.152969771624771	0.201077266713228	0.416136886964315	0.280680583717169	0.175231078940026	0.221287782875601
Meth.B2M	0.231775228231287	0.221742861466484	0.393940868543404	0.371221891255137	0.161312725020118	0.223710125222938	0.467598165322137	0.292268652204665	0.197144276921027	0.229838572476905
Meth.B3GAT1	0.0606805907610391	0.0515615307079405	0.151621775456779	0.108463377211801	0.0603655974558935	0.0975481818687221	0.153312019484045	0.104673490735917	0.0846636857242579	0.0590922925628003
Meth.B4GALT1	0.0510033814457855	0.0448266402774434	0.099742718696905	0.0831755275474759	0.06418588201836	0.0529668434456492	0.124356527465799	0.0696001026477249	0.0535157804412666	0.0555853652713446
Meth.B4GALT5	0.226426924339211	0.206915190078588	0.401950465873619	0.376265878045651	0.174947453247986	0.233992760297771	0.473189317242331	0.311160048985431	0.202946901872237	0.242050147350243
Meth.BACE1	0.13795459040224	0.126817853110086	0.000710502318249838	0.175797374178614	0.0710759117893522	0.128484966903657	0.149820783417757	0.160404162975921	0.0986599388324413	0.115231038850959
Meth.BARX2	0.178616767359149	0.165952980204424	0.264034584435905	0.252500835057117	0.108439749101838	0.176378421963999	0.303918937381543	0.237263414125962	0.161295004735596	0.178815146629646
Meth.BAX	0.193069723685764	0.188855592627687	0.297253185355837	0.286740847466643	0.147216715900792	0.185387399941155	0.346944848915986	0.248510696133959	0.158048104098121	0.196827995858474
Meth.BBC3	0.193650276432437	0.193772787101718	0.367120795721214	0.33487627200868	0.141729334695451	0.207414371621818	0.43216144027151	0.275182644963945	0.182963017784735	0.212171383546248
Meth.BCL2	0.230065442801388	0.115567798590631	0.413452679822503	0.402638637033763	0.162897728412937	0.248844728252676	0.507781206594317	0.318993561487194	0.20961678395637	0.25968879363876
Meth.BCL3	0.164898073639715	0.138046430758035	0.271369922848888	0.263387638424747	0.111335776366038	0.148576973725772	0.331545936126968	0.199747838968901	0.140162995943927	0.164090729891272
Meth.BCL6	0.240808187851131	0.204590030475425	0.412811421053726	0.400390288183232	0.17399482200431	0.226968815860445	0.487235548137079	0.330046657055224	0.210820933098021	0.246048305888753
Meth.BDKRB2	0.115037331242008	0.102359162883117	0.186832217909218	0.193430078946444	0.107864782786214	0.132836416729258	0.226861528096622	0.149380523382454	0.107275137513613	0.140556667913751
Meth.BDNF	0.0998444247096973	0.101689546982183	0.30774705452736	0.246769427109267	0.0784592331433347	0.193703830445317	0.334846578455744	0.170565489834491	0.141541080836646	0.132828507307085
Meth.BIK	0.118642475924877	0.0734669907153319	0.22335038871323	0.218193631925402	0.137220067133324	0.131623735555487	0.285070876947633	0.156352987900896	0.117826620976213	0.153462224556605
Meth.BMF	0.197324999371449	0.192446364091558	0.337226384777804	0.306287759723828	0.144598982330749	0.192802028142158	0.390273921303183	0.273270502850636	0.179648882977297	0.188730337420073
Meth.BMP4	0.0566774375258914	0.0577684597909799	0.104398324906078	0.105241365889047	0.0797160824511501	0.0631307943677019	0.134494699155349	0.0747799471336742	0.0541261277718968	0.0592643054310377
Meth.BMP7	0.16227614075257	0.127674588360826	0.224988755999241	0.230547740827349	0.0973314517700107	0.153300275630704	0.267678389576573	0.198734975169759	0.139703502794423	0.159252247291629
Meth.BOP1	0.274666616738304	0.235927943102564	0.461841281361902	0.434798618981297	0.171463096406602	0.241587301943703	0.508202859034752	0.352103718049262	0.240443731668134	0.279081413912513
Meth.BRCA1	0.0477410961898522	0.0438457881712512	0.0771866907014355	0.0758312117240437	0.0384241431924624	0	0.10184311278086	0.0638970112847968	0.0497714374995356	1.23423780269072e-05
Meth.BRCA2	0.0512299399959456	0.00704693568616779	0.0862617860419906	0.0814027913461147	0.0360495205954016	0.051242986185578	0.105385639412264	0.0742688154951736	0.042663244002645	0.0499670475074886
Meth.BSG	0.113569930741769	0.0015548048804724	0.245033766822269	5.25832420796748e-05	0.122809320042344	0.123487967635665	0.264396579072458	0.116218599363727	0.173183804757092	0.177703386538872
Meth.CABP1	0.135015575181896	0.128381610606896	0.233546546247873	0.193871583029434	0.100250044174702	0.119206066306446	0.275834366327112	0.183931829488961	0.118391445414228	0.127796566788168
Meth.CALB1	0.0689836822075345	0.056871973159874	0.20705695936952	0.180732781098337	0.0460972817865154	0.111004327261862	0.207853155357477	0.14339529420364	0.0699471584785139	0.0678184581777465
Meth.CALCA	0.0498702176475843	0.048194463881987	0.123552710238434	0.093575300968384	0.0371959840465733	0.0799809817303016	0.123472633942414	0.0777558303716562	0.0473982707459061	0.0499834234197132
Meth.CALCR	0.0563909053760199	0.0508847255294026	0.155835886228479	0.130543624977463	0.0535676166556988	0.0995048212790059	0.163417569705141	0.0976701176596109	0.00141405769027717	0.0587255142486643
Meth.CALR	0.215639995207587	0.19280517514755	0.421849437574118	0.361030437091558	0.1631499810166	0.228752403471268	0.479392586053492	0.290306521393627	0.190752824456993	0.222152225289668
Meth.CAMK2B	0.169748715969642	0.0913682306958341	0.369584104252953	0.272649652804505	0.103846813315024	0.195994419803387	0.543619833538657	0.259262166176935	0.180115399174884	0
Meth.CAND1	0.10321616824655	0.0983303927209408	0.187940711771166	0.0143555933430381	0.0808379957071098	0.0985383650667841	0.213959789661683	0.137757742785684	0.090430726500597	0.103435130167295
Meth.CAPNS1	0.126270547178889	0.130796226556409	0.236400756072606	0.204224936774676	0.0972678580146474	0.125823379114711	0.269895465912872	0.180588689869391	0.114767045152376	0.131902838857026
Meth.CASP6	0.12482942900474	0.0596955863313453	0.143115354640695	0.175870769752558	0.097085311518116	0.120784361105345	0.196613830187583	0.1371515747367	0.0903121026871307	0.120114310318473
Meth.CASP7	0.222625957233495	0.210169934195575	0.407691819613901	0.358173543668336	0.153333164623734	0.22059179905875	0.463779626393564	0.292796186765382	0.196546262104881	0.221790404351469
Meth.CASP8	0.135548379453988	0.154514765405373	0.232490707993317	0.00214080496102665	0.128744324668017	0	0.308697927929004	0.233836853211463	0.142395074678847	0.157477535834945
Meth.CASP9	0.194549837511928	0.17594424968495	0.379394738594852	0.338976259324163	0.146100075656447	0.204539248337455	0.450544186542147	0.274681243665836	0.170529452157218	0.210030945525197
Meth.CAT	0.184694573539562	0.132416710854277	0.286474906005787	0.263613636812995	0.124965270323293	0.168642856779684	0.381222934613094	0.230253940459335	0.147932870584139	0.115664513999956
Meth.CAV1	0.134858971970223	0.117727089881913	0.222115345673117	0.197280015676766	0.0912022758795125	0.131041846990303	0.25287193315293	0.186116871949672	0.118803603217785	0.121489913598187
Meth.CBS	0.0777956216123639	0	0.200963917672163	0.139356809700164	0.0960394632384631	0.0960127088677145	0.268730330642999	0.134741186093356	0.0875383454236792	0
Meth.CCK	0.0687144334602657	0.0742822925864279	0.109867052024611	0.118345996660006	0.0370915433273511	0.0887046803253697	0.137552717368277	0.0899992108107874	0.0679861900293282	0.0799174739480526
Meth.CCNA1	0.0504876541117174	0.0560593523875604	0.121215580844325	0.0940675073345031	0.0366365154118602	0.0714337315223145	0.121330343996451	0.0862304595504413	0.051344720184468	0.0535836886196529
Meth.CCNA2	0.246819430713626	0.210934509532003	0.42911400814823	0.396027616817621	0.173053276614627	0.230213123547169	0.489354735412777	0.337399904416191	0.191509043936653	0.239428160201732
Meth.CCNB1	0.0481467460228372	0.0439985936011309	0.0880217565750306	0.080685093406499	0.0315774717011457	0.0459796103608033	0.101625814001787	0.0674173218196792	0.0407307988454257	0.0469542722366947
Meth.CCND1	0.226375051007703	0.157494616966869	0.347792827226594	0.338721794938324	0.163756009600833	0.22345250461272	0.42188465200829	0.262059087235433	0.206722599375366	0.242458903983004
Meth.CCND2	0.112073309673659	0.145402621927438	0.300725841195161	0.273364032881139	0.118394850916617	0.180039571741921	0.304614809360525	0.233019150502431	0.157515346269613	0.195428677606214
Meth.CCNE1	0.215817013528811	0.190420559591949	0.352709258589636	0.361930190418849	0.14727483344233	0.202183738969892	0.419422418843938	0.275589213736871	0.179732042409766	0.208488084885301
Meth.CCNG1	0.164445549050013	0.149435581532401	0.306586070947327	0.238845401312775	0.116588463438528	0.167431418326189	0.320305520265294	0.225483051563264	0.148454427195848	0.153223582236491
Meth.CCNG2	0.251137868171544	0.21874893682714	0.418476437768091	0.405070416148659	0.181315054005758	0.236091619602016	0.493834343374979	0.347797825785664	0.209426553468075	0.255228735582555
Meth.CCNT2	0.129525728228757	0.120149766693444	0.243070378223275	0.200846411150774	0.0969928472485212	0.13645563363857	0.271883192041522	0.180447908855397	0.119068384840144	0.134409931084882
Meth.CCRN4L	0.204509983091406	0.220854749429204	0.397136209947778	0.347596150938762	0.168888293582276	0.215860052829822	0.457584914024102	0.306807330719636	0.203611127985663	0.232458656265698
Meth.CCT2	0.234267697527696	0.234292440172242	0.454268961096133	0.395486492240639	0.188948477697587	0.239134074260217	0.496196434416129	0.350483990196706	0.207593882528361	0.226531328238328
Meth.CCT4	0.233255846038147	0.21210051117061	0.422013315742738	0.368445477674097	0.165892819789897	0.233982077750932	0.485192536499112	0.312701653329585	0.207036259598102	0.259191470237136
Meth.CCT5	0.231241717186123	0.224452819987219	0.421080672001012	0.391022204600633	0.18033798601215	0.235976444026367	0.486759713808151	0.320103462889073	0.206110569965261	0.242141525413144
Meth.CCT7	0.194831513448498	0.183437600420698	0.357518532714299	0.310169095477891	0.140822024991644	0.194418408758509	0.424134411235467	0.270398760018893	0.171851629107701	0.211165643453622
Meth.CCT8	0.212258931717513	0.204484943741282	0.316702689987699	0.0195685309399668	0.17364643737656	0.163144729802916	0.370502591052215	0.277857498409391	0.15045566249327	0.221004628583602
Meth.CD226	0.0470968613594122	0.0411435393612293	0.0932966221301336	0.0732065546161727	0.0630938643661657	0.000300187362773153	0.114672765518046	0.0674937196409253	0.0434353591451163	0.0503546623366726
Meth.CD40	0.0822899866835369	0.0897206119432716	0.156558607074622	0.13393451452981	0.101143844216055	0.0718403207743284	0.191823057994987	0.154302661180841	0.102269556546659	0.1103236940593
Meth.CD44	0.120628519834068	0.124182449602238	0.220661921155679	0.197922415058523	0.0929727214523368	0.125707905563893	0.265203519322616	0.170796984376233	0.105215870622234	0.125315517780664
Meth.CD47	0.0469285478939166	0.0433545789344049	0.0873652670554012	0.00317930980260524	0.0323897868872373	0.0457538451079567	0.0988094203032634	0.0654146236431061	0.0417502615164206	0.0454125037553957
Meth.CD68	0.240939078038842	0.218544605214763	0.420210551249347	0.400051862482098	0.165438051679272	0.239239149448143	0.484347789202436	0.33519465555381	0.216728360065311	0.252814731029933
Meth.CD74	0.0496357919895153	0.0435283142330115	0.0898559207192025	0.000832283747082076	0.0768927267775752	0.054497470254578	0.10364115594644	0.0679367209576253	0.0430989765227459	0.0513125487968863
Meth.CD79B	0.0498127197530476	0.0431069866146216	0.0885636218796845	0.0766475239614544	0.0363275872969184	0.0487328739170139	0.105863115387602	0.0673801628543343	0.001337798997992	0.0576172813688408
Meth.CD8A	0.0658097414089338	0.0513178005856295	0.161622041520637	0.11522031580832	0.0613369065658313	0.100287921684061	0.14516612498274	0.0917276401381601	0.0552277021842611	0.0586984646126382
Meth.CDC25A	0.170267783060301	0.178911032685122	0.296847461101896	0.26582305670417	0.139022525576597	0.172886540215318	0.318767869786849	0.226442534844242	0.152422022668303	0.188691579199844
Meth.CDH1	0.0635888848804735	0.062668645578919	0.0966042241155128	0.088469011018757	0.0455044969877043	0.0605046532507599	0.110498624250935	0.0787024995147884	0.0480728990365253	0.0610634427379074
Meth.CDK2	0.100892059500157	0.0658485738906571	0.171846488370538	0.168640599704324	0.0995757477598925	0.103766284074888	0.232826520765429	0.127350596048286	0.0898452299772098	0.12764966185749
Meth.CDK4	0.160959935091385	0.155554413991333	0.275194410836767	0.24873888616704	0.125398254325531	0.151761059461884	0.31484070511381	0.213350873288463	0.137395142336651	0.17083009477553
Meth.CDK5	0.159482288587353	0.141427091083805	0.219396085127333	0.244966718752321	0.122553831593814	0.162008427732674	0.286681681663929	0.227052739053113	0.142134309035214	0.175839426675019
Meth.CDK6	0.236268728398238	0.212757307544316	0.478636468390209	0.37845992058422	0.173229386208506	0.245972831665114	0.551596890299925	0.321630551059537	0.206082245921989	0.234581317607892
Meth.CDKN1A	0.161875563048722	0.15106127464953	0.233541969634701	0.240322099533531	0.126752442442161	0.145361721165932	0.289010576443384	0.215285687303833	0.11953414050259	0.170855161537123
Meth.CDKN1B	0.15635213650346	0.146288763123393	0.257967828390503	0.242784848016629	0.116424199108744	0.140669134366168	0.31172020978581	0.20608590941358	0.133021120737261	0.153200041761187
Meth.CDKN1C	0.161851329174994	0.152311250693375	0.186971365085191	0.232657075316826	0.109132056743245	0.166392754415668	0.00993547127893073	0.154036419030393	0.163194745556128	0.176498007298729
Meth.CDKN2A	0.222515549502776	0.214394581985589	0.394506753820141	0.0217040909084161	0.146048567996548	0.209774824977381	0.433555031890442	0.301727979192278	0.198880396479754	0.22273233881092
Meth.CDKN2B	0.188163450490883	0.179627704760897	0.273212157808016	0.273487279124552	0.142275087711794	0.16580972224853	0.33617480318751	0.236477292169853	0.151566940500315	0.181419987564514
Meth.CDKN2C	0.236357769523382	0.201436315010099	0.387708162039253	0.344953746465215	0.149181585300646	0.218316842419101	0.438708794616307	0.293183841221452	0.187876679747113	0.240684998270335
Meth.CDX2	0.0523900500095837	0.0505589402509502	0.131221806426416	0.0994500184747699	0.0025277187041255	0.0968722859278241	0.133692624187289	0.0857134543520803	0.0495232161755609	0.0543678735156103
Meth.CEBPA	0.146025022445838	0.133016251637691	0.33784130467013	0.289301366192104	0.121110545223743	0.171653571444445	0.431209222069484	0.223334816498674	0.137957603797022	0.152952112339857
Meth.CEBPB	0.181494831535263	0.179949730354074	0.34593649602508	0.310284657454242	0.150715273593364	0.193806605844017	0.401881425876025	0.261855268672327	0.164795649149715	0.193088950277626
Meth.CEBPD	0.175916310203822	0.180824834721163	0.333416144587403	0.285990030850214	0.148970436119637	0.190424560685248	0.360505116204236	0.251778262044259	0.169257439285998	0.188840787019117
Meth.CEBPZ	0.268367147115689	0.242091647341818	0.480995247937297	0.450184040956963	0.177824320746185	0.259067074316897	0.544143226250455	0.374107986314748	0.236045181412845	0.278795270315393
Meth.CERK	0.138551686300824	0.164310630958504	0.316401955571672	0.262169764366009	0.139941309937466	0.158533171048414	0.35025340546733	0.215885690838187	0.156651202168651	0.173377663470047
Meth.CES2	0.234695044205999	0.217903593898895	0.426331578210787	0.371411887904636	0.163486540222413	0.23076326174208	0.504228112717094	0.303009471473328	0.191659706338453	0.245409562113052
Meth.CETP	0.0499599765924445	0.0432441668702521	0.0869194875562527	0.0758527841619735	0.0406791097773742	0.0488542686586114	0.1061814062232	0.0652834451867369	0.00446010200022961	0.0487838074474741
Meth.CFD	0.0504405398155784	0.054505649049313	0.0934417780113282	0.0843578768408362	0.0473670816957739	0.0505834371231909	0.113868536729304	0.0774953060536006	0.044294511973382	0.05334848303512
Meth.CGB5	0.0470180636621739	0.0425726746882457	0.000387749245234312	0.0772674160147413	0.0333742644930384	0.0440253716035022	0.0820283839045976	0.0605077277391548	0.0399535253745506	0.0504800126590133
Meth.CHGA	0.0589525907311502	0.0857878764238223	0.185751731837693	0.131200473223363	0.089717462891136	0.12087112195237	0.176624631893729	0.141984103204032	0.0738922344325918	0
Meth.CIC	0.110212096276971	0.0867511824242141	0.194499060178251	0.174134385970473	0.0931772488684711	0.109016950116463	0.218309156515207	0.165264846534869	0.102043188476526	0.0956752556559061
Meth.CISH	0.164631322618996	0.141990809466071	0.25996739485459	0.261670054899177	0.147117205786043	0.176449196324714	0.323077691560964	0.207723745445257	0.136221764239241	0.174056221495185
Meth.CKB	0.122912343790768	0.119941620089215	0.240900409840868	0.215452079041455	0.10143500645506	0.145968906022648	0.278568869301262	0.168019109714926	0.114361366186232	0.123379548145244
Meth.CKLF	0.182434457680103	0.179974154069202	0.314528294030267	0.273623178475443	0.141084332153951	0.171451881743696	0.364615896394042	0.251121825154469	0.16568432822874	0.173802738242525
Meth.CLCN7	0.0522859875258434	0.0439703275779459	0.00470084429086466	0.0841054907269753	0.0524229103745099	0.0458258536802775	0.0933923973499875	0.0632794793519469	0.0473944137867193	0.0536479752811133
Meth.CLDN1	0.203996026468892	0.11662561822407	0.270735982920196	0.246340414724437	0.119329791127027	0.176764322796529	0.308068952469267	0.217760081920176	0.156233089711273	0.117129268443107
Meth.CLDN18	0.0484985927566029	0.0431588168337827	0	0.000669044511452911	0.0740453838630967	0.046803180593295	0.090894907214885	0.0669799416485797	0	0.0595310637709118
Meth.CLDN19	0	0.0416567820033121	0.066995605824097	0.000682689206881775	0.0361954985304598	0.0435602927375281	0.00380838723887362	0.0633163936664419	0.0414890508027087	0.0465747247032091
Meth.CLDN7	0.218746415254859	0.188524815643539	0.371414046093094	0.335893408236051	0.156300004263851	0.207335662417418	0.431073228921691	0.282930115398107	0.195235548876673	0.218002461110873
Meth.CLGN	0.252563497525311	0.0771311168491801	0.455642243733153	0.323939381796964	0.0550066951504944	0.284157991762449	0.575431434503683	0.286720709417004	0.163715414405038	0.0645862544245209
Meth.CMKLR1	0	0.0504441140764806	0	0.0778259159098352	0.0350687894352973	0.046399692995504	0.0824082921940665	0.0635985038507767	0.0419488946810527	0.0542407551832235
Meth.CNN1	0.00896636200829196	0.0423112646650313	0.0877474651815909	0.0885009646757847	0.0551510161143257	0.048765852369271	0.124332305446795	0.00268039276388884	0.0487167984760619	0.0628533577897779
Meth.CNTFR	0.134822244156052	0.138942442665603	0.1862229878975	0.183441951964761	0.086234728890042	0.102083615785178	0.239371046617238	0.148780260500142	0.157153475641424	0.139372751794343
Meth.COL11A2	0.0695660356617213	0.0644432488207282	0.161751259578598	0.149156579948553	0.114558739490287	0.112083218009097	0.191851352093062	0.136240756963559	0.0983767655237007	0.0691407334450337
Meth.COL1A1	0.10108718338976	0.0624541470959804	0.204590444558132	0.16812779140477	0.0958343280054593	0.125486686822836	0.213355702376781	0.143058412485283	0.10738642209884	0.111628160487471
Meth.COL7A1	0.0994932481276745	0.100930802707043	0.162168391198454	0.15301437035712	0.0774579754930496	0.109980036019624	0.189588595054631	0.129725598200817	0.0865337035456891	0.0976875461362984
Meth.COL9A2	0.0995040064428612	0.0802972046261562	0.29030492432436	0.181730416143117	0.13664641607775	0.137248013678845	0.320918795274524	0.195487789635319	0.146036250938926	0.120787822674498
Meth.COMP	0.0613841162988769	0.0485898653336185	0.101809560739149	0.0893464431885762	0.036859974572716	0.0531922885810998	0.115644010059925	0.0739430542408299	0.0617919578696786	0.0527369780512832
Meth.COPS5	0.270942398552649	0.249744210678549	0.468090527335066	0.077498730294338	0.179757996743913	0.264039256363605	0.523421519185933	0.354476592623655	0.221487228536555	0.276474595904693
Meth.COX4NB	0.219152570495015	0.185968296524241	0.356823940249601	0.310421011120018	0.128445285079933	0.193673455433363	0.425479924998062	0.268029390203568	0.175721457285039	0.200690874485635
Meth.COX5A	0.21836083212338	0.216020933178265	0.412616755814508	0.370153242890247	0.160920462711449	0.230485205206367	0.484873377074632	0.313068922936173	0.195655633799772	0.240439909527171
Meth.COX6A1	0.215248660484857	0.199913757004203	0.388692862468366	0.11530404918868	0.148600845117766	0.215587201677667	0.42771687376458	0.291833034900727	0.181149353517008	0.213477218450456
Meth.COX6C	0.205389153967054	0.172404374015309	0.350379125088595	0.333212140210941	0.15168710590678	0.197737789537285	0.407144303852555	0.267453464287631	0.168532666842749	0.199540856055161
Meth.COX7A2	0.270918335763488	0.26900328686046	0.503773001625025	0.419499407804176	0.191130279591058	0.286172545963001	0.598047599841291	0.371680281942853	0.243592106291952	0.271540866540041
Meth.COX7C	0.0620085280703956	0.059988981404412	0.106463948944388	0.10688929751255	0.0472727801075658	0.0649722705254411	0.132320232424698	0.0857973468632387	0.0558374668315283	0.0702492892381375
Meth.COX8A	0.21963020248464	0.216867494192636	0.423794372526638	0.370087769019039	0.167310266934221	0.228952821259042	0.477795062924751	0.301511505304916	0.189778724128608	0.231194826973035
Meth.CPEB2	0.0882460424803512	0.0762127916301222	0.163534766047376	0.140092345817446	0.06721420204031	0.0949896601121866	0.173863041992827	0.122810853285513	0.0772177913885943	0.0955003639717369
Meth.CPT1A	0.121180255197484	0.0799111711552753	0.189443809834235	0.157471843012396	0.104648289611681	0.0878232933441634	0.222922546716112	0.160600478576315	0.129790642184729	0.131557968112563
Meth.CRABP1	0.0627834771987712	0.0526089895238114	0.174667081855001	0.118120409545327	0.0373783062212427	0.125160597694836	0.170227939885094	0.101300442261599	0.131074957912423	0.0543317848578152
Meth.CRABP2	0.153086257135112	0.145991619220087	0.246975844910828	0.222579327322325	0.117496856181902	0.163861882587699	0.278208877523236	0.184934072647532	0.127460956211222	0.158798431609969
Meth.CREB1	0.182346441274916	0.175448627033179	0.320548549781991	0.280096377883444	0.149029462121844	0.16453934775817	0.380830816495263	0.236833388036399	0.167639218214071	0.18738064572411
Meth.CREM	0.198965646061084	0.189345174232327	0.343779454275523	0.317676656030479	0.149578775116399	0.188763228608075	0.401973371661409	0.260583900797381	0.182998963006376	0.194391169913419
Meth.CRH	0.0581919060661206	0.053434064338857	0.103623445587334	0.104531621724732	0.0476113080944283	0.0600184910785282	0.127523484894512	0.0887662950642809	0.0548056054243191	0.0550417534262778
Meth.CRMP1	0.0522246047300955	0.0455329169469718	0.0992912864619795	0.0835019294343214	0.0344497487226057	0.0595564581615082	0.107579817772893	0.0829984252195115	0.0426249400983403	0.0500641841833494
Meth.CRY1	0.226333791876117	0.199473522584704	0.371075950982706	0.299937500589182	0.14037979202384	0.218173474160818	0.433478826419363	0.286107285790969	0.194650296466215	0.222936897653448
Meth.CRYAA	0.0463877832294841	0.0398572562156429	0.0781312387411603	0.0737946833691132	0.0315676887478956	0.047949707889535	0.0994065374869495	0.00029350674946076	0.0419074325968479	0.0497654098710984
Meth.CSF1	0.176743338903971	0.197975796867883	0.309398876818064	0.289349105176825	0.128233389857718	0.179618901572514	0.36524030860622	0.231230556336387	0.149727540156716	0.180261995403019
Meth.CSNK1A1	0.237963524172518	0.195826658795187	0.414179256460072	0.376289919426497	0.182982638490029	0.223278317937585	0.510066262203782	0.312988108916625	0.200295023231151	0.233693402463571
Meth.CTDSP1	0.228082024241961	0.22664947014315	0.432085152412688	0.379533595774603	0.167930555727801	0.234928517484634	0.491891268997812	0.333689151001556	0.193964398641665	0.231535510178769
Meth.CTGF	0.15035000223228	0.15670145608002	0.245139356519306	0.301923075060123	0.121923716872442	0.168850868708197	0.30406627843562	0.250794681704955	0.168506664504575	0.214483346805672
Meth.CTH	0.151740871106353	0.14240002313193	0.254217140472139	0.250549649923487	0.130759383339886	0.151344898316294	0.305081292242885	0.218887935321472	0.142995370292927	0.154549906445752
Meth.CTNNB1	0.144128293532471	0.192765234739297	0.318359843390512	0.273292125482838	0.162511856418565	0.156117088526148	0.373890709551093	0.272386063820165	0.171209228553511	0.168092035758283
Meth.CTSD	0.193384466752949	0.185982615476181	0.322708616319754	0.304984619909855	0.143223428898652	0.198880520822905	0.371359379340912	0.261422743147474	0.165204867463542	0.193842192823767
Meth.CTSK	0.0551520128028944	0.0515989466625654	0.108609593719875	0.108488970686968	0.0357725358632553	0.0682649350641341	0.130751770216574	0.0832021563828106	0.0470750630868316	0.0620596186224704
Meth.CX3CL1	0.10032350262699	0.0561305999108875	0.122914125276784	0.126996309333874	0.0914985451751704	0.0968326791376797	0.159421936247117	0.0978036398507537	0.0762768852129282	0.101262159031285
Meth.CXCL12	0	0.0459708793563655	0.10472935883522	0.0835502565239378	0.0344144648209252	0.0493904580896233	0.122218447376657	0.0737010473571815	0.056655891111597	0.0496034925482457
Meth.CXCL2	0.0794537477410135	0.0975014401382296	0.195289746355422	0.175046347564533	0.0485490310963252	0.124977339231372	0.212609163062306	0.15598438622458	0.124669195811322	0.0637194591368627
Meth.CXCL3	0.0994729167190841	0.114527842452192	0.239215044592358	0.197912235979815	0.0576740734674086	0.144155645222062	0.25043387163292	0.181153574285251	0.146740759015675	0.080671313076384
Meth.CXCL5	0.0505083147237106	0.0468734635405696	0.0996967321699412	0.106460087943743	0.0325376791240183	0.0607314340116403	0.12277421148448	0.0784888667726181	0.0432885574678433	0.0529176403461425
Meth.CYBA	0.182756404359171	0.133979520482198	0.322511864791781	0.305889378255167	0.147711940426917	0.0073891953860824	0.366644386958612	0.265753235087327	0.199821969238954	0.147227434974509
Meth.CYC1	0.190514904021178	0.183726946050846	0.307032804941165	0.293830711967142	0.14085165541477	0.180633396441515	0.357683850624636	0.266593109761078	0.160036263905131	0.133245557673802
Meth.CYCS	0.254018243571114	0.237656761995716	0.486534555316433	0.419880719674127	0.170156129961363	0.265633979163267	0.563620812453547	0.351529328558793	0.214048129081527	0.265605433886522
Meth.CYGB	0.0507505744090075	0.00135549808216808	0.0870128637389511	0.0814765228561772	0.0420220324508358	0.0516351223426307	0.100810984251368	0.065863595317321	0.0441497193919101	0.0514737343426663
Meth.CYP17A1	0.0907307024411183	0.0406546248601046	0.0016179990626466	0.0828285174427041	0.0321016237014886	0.0476562395569003	0.0798288582128895	0.06056170002895	0.0227121800827913	0.0489136014363635
Meth.CYP1A1	0.070854347250545	0.0773949606720249	0.142200276682299	0.119637254277156	0.0635526343002327	0.0846495358484651	0.164252836651876	0.104857025154765	0.0777973563996914	0.0689843969594759
Meth.CYP1B1	0.0955829045439193	0.0622578628897662	0.266965140768533	0.254986651724258	0.0944439374730454	0.161657059764228	0.301451743973486	0.206893880896642	0.132378590975246	0
Meth.CYP21A2	0.0466569603943549	0.0416345385664834	0	0.000968557743027984	0.041244805632362	0	0.0751880560599834	0.00106975745878009	0.0456937794174585	0.0498088298523539
Meth.CYP24A1	0.166760947841715	0.0627558952655646	0.238867791059471	0.262959047355493	0.00133902634216957	0.157021367255421	0.276582429640758	0.164065050548796	0.151121897664423	0.0806122704291668
Meth.CYP2E1	0.0603101550790945	0.0502340811948349	0.101409667062153	0.106780795567032	0.0533706540284819	0.0590020228150256	0.132657147250978	0.0785001385197076	0.0555575369098057	0.078197957138141
Meth.CYP51A1	0.209065939087238	0.204552729644581	0.381027111314437	0.335089304141949	0.157456037696172	0.214221597725702	0.445093557115964	0.300963696208536	0.189510195832053	0.238453168594894
Meth.CYP7B1	0.153746569000316	0.0641632471954112	0.170986800164879	0.212531151485304	0.1305667172547	0.119520019098337	0.254084600525038	0.138060331266955	0.127440220995895	0.168944707353201
Meth.CYR61	0.210474347967727	0.191438893420223	0.190248476227364	0.234752952700609	0.114096355943295	0.176937717433831	0.00752056860317972	0.270914940925306	0.171688037582931	0.213240565705212
Meth.DAG1	0.246834209041632	0.216737840228873	0.405138739569436	0.371131415506585	0.182016582883476	0.225464384595295	0.470522342557332	0.303725586158753	0.203558824232732	0.249566914217395
Meth.DAP	0.212707586033154	0.200961989692199	0.365041606427001	0.352752903036879	0.156102129509808	0.210278421950176	0.442523716949802	0.248130906642997	0.181655635208049	0.210159057360299
Meth.DBH	2.46401800017793e-06	0.0463076264646108	0	0.0657793081520083	0.0307338800153567	0	0.0763928614594118	0	0.0016455744560827	0.0450115420591302
Meth.DDB2	0.183035529308661	0.181451384464345	0.298608021791266	0.31070861740923	0.131560902645681	0.17399719795351	0.364124416712469	0.246007802902863	0.157629799254748	0.180048638144115
Meth.DDIT3	0.160464123702285	0.148161004158805	0.277056862145834	0.264517056340101	0.11795272471487	0.156414876269616	0.318552181822219	0.223453721410632	0.138880525072095	0.175727735098363
Meth.DDX18	0.228268788897472	0.227855737428715	0.419619644479195	0.380854630828573	0.172394068867373	0.229765779629288	0.480842143885457	0.322925987779889	0.210186832115477	0.238891786328094
Meth.DEC1	0.0503207087318887	0.0440360171638078	0.0851026920096922	0.0799668842160655	0.0366200158639251	0.0490612891751937	0.0984424997971257	0.0665916653781795	0.0442954042801893	0.0595183990202663
Meth.DEK	0.172364092478039	0.156481491973032	0.303775139250398	0.289324473358232	0.123913555752408	0.166424253418768	0.353577395323203	0.221508116757869	0.152179976689472	0.181497147303212
Meth.DES	0.0556134872800588	0.0432466524264208	0.0895680968286565	0.0391536621046838	0.0557120786153247	0.059578244422692	0.113396957403524	0.000866614185678088	0.0613792846952782	0.050014496123536
Meth.DFFB	0.179774097354878	0.166062925697902	0.328207830689798	0.125471716258224	0.140337042190369	0.1755421206173	0.33665400337257	0.256264492212309	0.168368543021241	0.179089410296556
Meth.DHFR	0.179768773422098	0.167647231278514	0.303020706171737	0.278118714824844	0.137102767780233	0.1798851092745	0.349800658488275	0.255783822188516	0.157737272852045	0.208079999129437
Meth.DIO2	0.0560890252377124	0.0634254288758484	0.105108558286874	0.100044732059377	0.0396458168794642	0.0585958642757944	0.123776819633838	0.0788791643388628	0.0499194768230287	0.0766622501851355
Meth.DIRAS3	0.0527933981139942	0.0470079340705061	0.0919317687457218	0.00263259861923049	0.0360769560516025	0.0481338915279517	0.0998271724949603	0.0727554126224905	0.0455391200977212	0.050972819593764
Meth.DKK1	0.112811518993183	0.152413560021977	0.238620490085858	0.151268086120953	0.0975158970293883	0.134941341405587	0.256443013397731	0.22419831779006	0.0715864997490967	0.0896393510030459
Meth.DLX3	0.129499422211047	0.125714429311495	0.192195725578758	0.18309365632245	0.106183539478087	0.13329352101947	0.223880591431809	0.171542224900436	0.108874398911001	0.137297717943749
Meth.DLX5	0.0900204859052609	0.0572837118799346	0.122665209111071	0.113915409442674	0.0499799613898425	0.0853309544704898	0.138309141678495	0.11932075474295	0.0749000123586393	0.0935070491601118
Meth.DMD	0.12736610938132	0.142656740999754	0.181533165231136	0.20363261385476	0.121553064173624	0.141244614169921	0.237080776454223	0.16243520758706	0.109962340830411	0.146918555784879
Meth.DMRT1	0.100487335875885	0.132580795236652	0.21844313214429	0.0004301782195841	0.0706860547758973	0.164614025194621	0.215878895597644	0.195619419458676	0.0646721194249968	0.091151694097815
Meth.DMTF1	0.173596882242623	0.151044387738114	0.31923230706424	0.430514999554201	0.120933233175912	0.173831151282193	0.394586360778286	0.231514752308931	0.154909141428751	0.184054887696724
Meth.DNAJB1	0.058742518217202	0.0535358953232109	0.0700085512110984	0.0853539571695975	0.0710244217238518	0.0565157348763246	0.000764603919013658	0.0527921487755595	0.0999251628659086	0.0878769347220019
Meth.DNASE2	0.199814445014528	0.182589550538994	0.335225875062205	0.291060739849786	0.134887471070369	0.177409404258507	0.380705964374177	0.250562970061163	0.174131725443763	0.187467954344178
Meth.DND1	0.0460739619354884	0.0412728399238753	0.0843965798299536	0.0216937698852241	0.0308570981026472	0.0443186173035407	0.0939480627635732	0.0644467224762254	0.0409307981579197	0.0447520229227081
Meth.DNM1	0.122408303064148	0.121807770425459	0.249998846593659	0.192815471722804	0.105318701397467	0.131177478619264	0.267679528622514	0.182975271340159	0.11016130558754	0.121041647925087
Meth.DNMT1	0.138459092844402	0.140913364484253	0.236525834027929	0.209775553173451	0.112373489811182	0.133980816838638	0.278407878295995	0.185392726183064	0.127293370635829	0.133243608319135
Meth.DNMT3A	0.0504032944822599	0.0464027876946682	0.0870861421290677	0.0832077164489663	0.0354764057451442	0.0488150742006838	0.104479344641613	0.065967500411627	0.0409944732165064	0.05072488027227
Meth.DNMT3B	0.0520845202408164	0.0466614995804372	0.101745754110188	0.0871781458014323	0.0504628562940288	0.0543427876503962	0.119891342982054	0.0687002514941787	0.0425736366377802	0.05896267818711
Meth.DRD1	0.0532330530179621	0.0799045293880004	0.140367096867829	0.0988566837612594	0.0429960813309084	0.0714079232876809	0.140233359962498	0.0801173691211753	0.0554576690911955	0.0603192367294987
Meth.DRG1	0.225066002417405	0.192087725376036	0.409804566771805	0.355464856322544	0.165874813449869	0.2247057044101	0.46611886260021	0.302588257568344	0.199643293164088	0.224977304824537
Meth.DSC3	0.107610995520916	0.112519428736188	0.145710342419802	0.141185026537609	0.0638146038322192	0.101370203912585	0.166636235406898	0.158927281266282	0.0807183787243203	0.102879512504816
Meth.DUSP1	0.176430663829862	0.194887346527043	0.397190686330345	0.328226659007976	0.170691953268771	0.180685782631892	0.470283414783592	0.306600844791862	0.158456427312181	0.172363296388536
Meth.DUSP4	0.0969077132806979	0.10239297845268	0.192651319396636	0	0.0339275014828754	0.129461401730706	0	0.000655153703254826	0.154550783341664	0
Meth.E2F1	0.125616194041664	0.11826147157674	0.205552111944989	0.205677680617888	0.104424967313438	0.125208869456701	0.250610158301901	0.168650319452842	0.102586815219407	0.136063389196424
Meth.E2F2	0.15272875796688	0.154185201903128	0.297495862068717	0.00371381565360912	0.126080145487224	0.148896673143384	0.30701206024471	0.212205332858744	0.154179669961489	0.154077987895423
Meth.E2F3	0.241263035922558	0.203181506258983	0.412515043706517	0.364323869986559	0.165327874458376	0.233787630805631	0.479348893711174	0.313610585986391	0.190742740484617	0.246395438899385
Meth.E2F5	0.228044461189919	0.196600683907591	0.445121948425249	0.37507754274723	0.182887161348748	0.248021414179445	0.513288534818117	0.339626896183873	0.210208803655638	0.247879867473951
Meth.EBI3	0.0693972589467384	0.0784944176279966	0.100985341192736	0.00110910086931744	0.0695669984078029	0.00199721655602508	0.144130722082658	0	0.0860687134984786	0.0826458754956241
Meth.ECE1	0.0687729029312289	0.0008498936539105	0.130817729013706	0.00178883300294533	0.0749182289434437	0.0668106642744256	0.133096282069847	0.0866541017879569	0.0837362802544381	0.0572626371897368
Meth.ECEL1	0.0483544324477966	0.0439384194604803	0.0842320386694958	0.086341463542825	0.0334991550952663	0.0490913226086635	0.101044459190708	0.066313055855762	0.044374063694817	0.0497376883984336
Meth.EDA	0.183441127244365	0.0570539658610931	0.132465277713385	0.264865718722163	0.0480921509609403	0.09462533500913	0.182988860678732	0.155337933965522	0.155969616410296	0.0899766612181215
Meth.EDF1	0.105850576221944	0.094587651708747	0.194223247585448	0.164665517520101	0.0795815468023629	0.118166905261338	0.214416995092403	0.145818985135686	0.101174358989969	0.109745273370789
Meth.EDN1	0.247116606480906	0.20671948885107	0.41400026236179	0.33808003078713	0.167717134300465	0.237158668204531	0.460100886190332	0.316680206273798	0.189665626909458	0.242084068961243
Meth.EDNRB	0.0684024093003692	0.0517692063184095	0.116004295208979	0.100568862581612	0.0460629027112658	0.0654383136626954	0.141318160124803	0.0825362906915774	0.0573521474006878	0.0750126375111924
Meth.EGFR	0.11343975700185	0.0587739018264154	0.165705551737084	0.166264688168543	0.0781100634849436	0.134145897751698	0.196166840545864	0.13169286019321	0.0903421837834702	0.127145414854035
Meth.EGR1	0.188450536476955	0.182093296750942	0.310263974863993	0.280530384934418	0.139576657635068	0.164812984437721	0.360243847603148	0.246202373329484	0.168282511180895	0.202273836950136
Meth.EGR2	0.0930703555101485	0.0673191660955283	0.173177904547844	0.144801779713602	0.080860355779174	0.0908547884982403	0.198769745431293	0.1178121924252	0.0919255201537668	0.10619990311233
Meth.EIF2AK1	0.277362727024516	0.262244592609471	0.507850864376501	0.439534733178579	0.196940472537396	0.280207944625096	0.538758020963724	0.371795555659926	0.237988978546027	0.25620098552212
Meth.EIF2C1	0.0489606750529726	0.0438135854074535	0.0868704128860628	0.0807124308338106	0.038276425099254	0.0485193578154249	0.101611851531994	0.0689097877686405	0.0423040907555888	0.0498931671973027
Meth.EIF4E	0.199498993905262	0.195608206635488	0.334969426831212	0.333177886755042	0.153174456827835	0.171650631593868	0.41896377261308	0.244696974013258	0.182032377875276	0.218554528955689
Meth.ELF4	0.0698574606856935	0.0644777764081431	0	0.0942065168994759	0.034353248969964	0.053961172937352	0.0865159700925994	0	0.0523622822404133	0.0617616024152974
Meth.ELK1	0.162714798324761	0.0648126181634839	0.0166570952346659	0.263844699488296	0.0452999016595635	0.00110835034936744	0.146031100941132	0.00256134258600344	0.173476721248535	0.0038923969630766
Meth.ELN	0.0634962574000039	0.0497266460973014	0.114197966662281	0.110255547879848	0.0743151932581463	0.0755157809198405	0.135440139890322	0.084234638724134	0.0599237671790805	0.0793463396033134
Meth.ELOVL5	0.211447966022433	0.19481372253023	0.404839872572284	0.362053517105392	0.16781048069218	0.218522151165561	0.471458071918225	0.290337194905207	0.192933176388873	0.227518718941079
Meth.EMX2	0.0707923032355035	0.09426169844271	0.205894782462393	0.176594826767236	0.0827304207925629	0.142463428300694	0.21249060688628	0.135734984461257	0	0.0659100715841132
Meth.EN2	0.0912206504743015	0.077605250500374	0.223606615861102	0.205834174786698	0.0632880411782442	0.118096348412962	0.227754935349116	0.149229237796253	0	0.0861297044703554
Meth.ENO1	0.165496560798882	0.160812266426394	0.31735561469657	0.283718685524472	0.118302041073033	0.165531757359592	0.354717791369519	0.238047176761749	0.158368228369092	0.18499340045247
Meth.EPAS1	0.0562430641155986	0.0453055999750514	0.114464100031205	0.106015958799388	0.0936180480351929	0.0660436298778866	0.138673590906625	0.0811536829477071	0.0698550119660546	0.0610311487032964
Meth.EPHA4	0.190643934669461	0.106966231142316	0.319318729065242	0.348785813904505	0.148483546116278	0.17663829858183	0.395314284218541	0.274511111104661	0.158077304102215	0.0941980611045181
Meth.EPHA7	0.0929267888440573	0	0.266048736574707	1.31682756044139e-05	0.158581123236731	0.205541895432964	0.260951740742573	0.150104760683054	0.101694955071929	0.0995805952030402
Meth.EPHA8	0.0852341743057451	0.0652828957647568	0.134586011376525	0.133230343101847	0.0638308031902668	0.0959456883958971	0.162143217192158	0.134220732519048	0.100214490916069	0.120858448171601
Meth.EPO	0.0569391061713713	0.0526702767647055	0.0826513711510464	0.0846557264348931	0.0468843625788911	0.0578181771543443	0	0.0829702683504558	0.0511940046223373	0.00332057316924472
Meth.EPOR	0.0489024550797328	0.0441002184926637	0.0980842251302673	0.082491204289217	0.0444221377370553	0.0517628586556941	0.112515877646168	0.0701393604964134	0.0440854103283732	0.0509254689752791
Meth.ERBB2	0.239164076018411	0.224538947928748	0.415098387879085	0.37759955602756	0.170924948897112	0.229404178356413	0.498604010262465	0.311702689861862	0.201996446654023	0.241919597957985
Meth.ERBB3	0.0714754236353205	0.0551126474818084	0.0993371192071975	0.0947428069681056	0.0555430968891306	0.0654923946711064	0.117294348632733	0.0835767437299664	0.0533490532682768	0.0673096947530552
Meth.ESR1	0.139947902576863	0.0645510892788313	0.271754497046152	0.244328021343166	0.143580099588868	0.126121829211577	0.360196024782536	0.146091142170746	0.133916639238006	0.133845445809994
Meth.ESX1	0.0672051686464671	0.000524775568346076	0.0914807755822512	0.153073127126389	0	0.0788051364201108	0	0.104240305090587	0.0795083296027058	6.61958991654959e-06
Meth.ETS1	0.00584034546640211	0.216615983309705	0.379880299620972	0.319094671322644	0.155774685357766	0.206363387368999	0.421206195475337	0.303446938135697	0.214309863873004	0.197462818970691
Meth.ETS2	0.170927551255065	0.1778487699105	0.293192513569257	0.253956921088285	0.132493140040042	0.135392863758515	0.353629246319657	0.227378158854681	0.150967130666211	0.177055461406361
Meth.ETV3	0.187708272010212	0.163431312264621	0.311936299738673	0.281796547517413	0.141622536738119	0.182999978147637	0.360100260786654	0.240988504910745	0.164109900725794	0.213824502625999
Meth.EXO1	0.230970580882311	0.209734872222255	0.438896854755065	0.407670978296742	0.168040388050996	0.232315152743813	0.493852624390065	0.326650090974435	0.213291880218067	0.256321029203939
Meth.EZH2	0.215996686123035	0.204424313995291	0.38665554657708	0.320475753532917	0.170107176252704	0.22089856309342	0.437671340064799	0.285558529739693	0.1929474050244	0.212239783986792
Meth.F2R	0	0.0595554513643957	0.290067063170112	0.183839376053335	0.11152360040726	0.186424062286063	0.243921587953207	0.204486235063237	0.0688439145300625	0.0023283721662426
Meth.FAAH	0.0843546912633489	0.0989762940361186	0.094175981136257	0.128133052991669	0.0839900357214013	0.091566926334746	0	0.101240759098121	0.0792164851040653	0.105992817719052
Meth.FABP1	0	0.0890653625122743	0.000119947488013771	0.0916937017904053	0.0578277765787679	0.0474789926119941	0.0921900977714438	0.0748585378239833	0.0523301638194903	0.0692913393347605
Meth.FADS2	0.0585055725010343	0	0.116457125517417	0.0947676978280418	0.0522267412334914	0.0669689557928087	0.134510012591988	0.0835807747984014	0.0775887462088219	0.0534086500701948
Meth.FAM3B	0.156144838709462	0.0653954270285167	0.214422729890734	0.207272832782096	0.0827184339887418	0.156784270220167	0.23166011109173	0.174747036674864	0.13733099937094	0.0871529237371128
Meth.FANCC	0.0474231744685482	0.0449911343635539	0.0838329586360069	0.083700330410888	0.0345311921794533	0.0471470654858598	0.100294844519854	0.0671689352713298	0.0448756535640901	0.0478390191631891
Meth.FAS	0.255570994012197	0.23161592188666	0.445142401453984	0.420063053179213	0.187264019182699	0.239077295837919	0.51173200127274	0.362639798729228	0.214285355446745	0.276025590600873
Meth.FASN	0.149223970648506	0.105308341769045	0.253000339151736	0.221288098836626	0.10083231798405	0.133913923054661	0.296541229137125	0.188590690264807	0.126477364297746	0.122834677337068
Meth.FBLN5	0.143538540916416	0.15228788675489	0.185302837210531	0.188601641988191	0.116066080380265	0.144277723955862	0.234205383677592	0.188331025471416	0.0990942888005367	0.148558338762945
Meth.FBXO15	0.24231015281599	0.22554775740662	0.396616117826444	0.405259194565813	0.17691128710277	0.239966142804543	0.478393617868204	0.331012031754747	0.210867790812063	0.240859488146025
Meth.FBXO32	0.164002582393144	0.175176815324039	0.333776783226911	0.272665776868713	0.140729107064222	0.177368915561995	0.368078303951197	0.246049527256855	0.158097419427503	0.160625979198376
Meth.FCER1G	0.0493661643778331	0.0434559057121034	0.0873985327986171	0.106285824240311	0.0311710079757754	0.0498997112816619	0.103767852289439	0.065317849122187	0.0415445526391332	0.048951968790285
Meth.FCER2	0.0545566807541	0.0690328696220308	0.100343466721949	0.095034433759035	0.0636140694859949	0.059291682481431	0.120533456116828	0.0823301647133345	0.0575970011627984	0.0599980611725008
Meth.FCGRT	0.0560858437669357	0.0482616072145549	0.0996830495214711	0.0907927780611584	0.0569455063326394	0.0608651548721009	0.118822997740893	0.0791755856163993	0.047350147727886	0.0642242153810508
Meth.FDFT1	0.201119824504731	0.201590704097483	0.357945673776938	0.30493709470352	0.135057790333136	0.195555019116162	0.40554166358025	0.273967512123425	0.176433796065803	0.20234827603773
Meth.FDPS	0.249532418322461	0.239574098396477	0.45914294554788	0.424771573208405	0.186512374635483	0.247313039024306	0.537736247700846	0.339732802007844	0.218299115283724	0.252592233891089
Meth.FDX1	0.224333283797918	0.202477933603095	0.358074494250407	0.196445366741055	0.150610984233306	0.195062629028888	0.416851481841104	0.298629489263444	0.196236680021532	0.22935493298053
Meth.FGF19	0.00152370008453425	0.0456134440227686	0.105315030305279	0.0825950127022015	0.0519671048401619	0.0572343415810687	0.119652146889017	0.0749713167937619	0.054045269872095	0.0544530573408954
Meth.FGF2	0.128446697091881	0.0918657437312508	0.279539593136887	0.24043125938633	0.140895749559431	0.168234672123734	0.330412125681917	0.213487067258534	0.141121429248232	0.106435273318718
Meth.FGF3	0.0606948155134129	0.0547064653061414	0.130033370124876	0.099118411339651	0.036018949779024	0.100344796943417	0.121628483650424	0.0840812019406052	0.0857259869519301	0.0556648014370586
Meth.FGF4	0.047003000435306	0.0424642856629662	0.00136607218396878	0.00404566941599437	0.0323432901025198	0.0421538535052209	0.0761182416705194	0.0642237075094158	0.042406611588767	0.0469033916410584
Meth.FGFR3	0.132342420611074	0.0972629818411369	0.205833813737917	0.173576460718649	0.111648354971157	0.118982083727959	0.233415184102638	0.170257437267963	0.116369385272	0.125717263205103
Meth.FGFR4	0.238396962332557	0.207308484210838	0.288155212269997	0.32323317097062	0.155159912780004	0.167272134362362	0.361275493858301	0.30526135382885	0.170826718419036	0.192523878757149
Meth.FH	0.194737919330495	0.185800940713177	0.321554826336267	0.455516756140944	0.144274017785132	0.18852337191142	0.426653710450137	0.27549965268878	0.168076322847351	0.210017410825009
Meth.FLI1	0.056610357048521	0.106056614934099	0.242572806289331	0	5.61275679364223e-05	0.152556672701678	0	0.138997891249884	0.0878925200900331	0.000380087931287884
Meth.FLOT1	0.131822021853854	0.131665244373223	0.247288835232934	0.21110361771101	0.108955469852287	0.126475139412773	0.279152477659892	0.191285702583314	0.117116083990347	0.141410035524494
Meth.FLT1	0.0757398356664246	0.101807275764661	0.19184583526642	0.194420838788293	0.0776589505919251	0.127415316067635	0.224369554326355	0.142411296196056	0.0940950746049094	0.0639279106748154
Meth.FN1	0.0803747053131652	0.0610502317395698	0.270848665397633	0.186229593408005	0.141275665954225	0.168024521987228	0.270485200636712	0.198740400089617	0.130473966548831	0.078812892189079
Meth.FOS	0.15670140484995	0.166623366734738	0.311483112168182	0.242271690211598	0.14752702823677	0.150722325969525	0.342035304824388	0.231340630915757	0.160914455780759	0.169393522026637
Meth.FOSB	0.206811982276725	0.167973984252466	0.346060088049311	0.434950477720132	0.145227035258473	0.191789661896234	0.432105269495892	0.267352938576443	0.171930571926169	0.193788220497006
Meth.FOSL1	0.129931532633726	0.119266145173525	0.173859635843177	0.17313421259867	0.114078639171636	0.103733801616164	0.237542754068776	0.0216532751707927	0.129036837010496	0.136182441248055
Meth.FOSL2	0.215426041624797	0.211647969822042	0.420284775453888	0.356990173499074	0.175525298386382	0.223343611476707	0.475056948774999	0.314951251785344	0.193253293392922	0.222526313431404
Meth.FOXA1	0.11856729799648	0.101120502887108	0.178763267348114	0.166078855463953	0.0755044271938033	0.117507403265312	0.19608567228243	0.165411753290585	0.0944902904153553	0.11698135465112
Meth.FOXA3	0.0937304284352676	0.147576538189396	0.317106921223284	0.273623519045202	0.126300281506917	0.165232042979725	0.383263026932659	0.192253195220544	0.166749943944655	0.00174884814634156
Meth.FOXC1	0.161365128230442	0.170980762983015	0.262892228074112	0.228286874059306	0.113792753356159	0.196428185135834	0.294796334385598	0.22161131729583	0.14287596516922	0.117047153043343
Meth.FOXD1	0.0762467674232191	0.0840421150183884	0.139898205168018	0.000887027733185256	0.0504465627594163	0.0780687984610464	0.1422260404099	0.12547906743774	0.0864116988496163	0.0930837432573904
Meth.FOXF1	0.0669610167410203	0.0578712662926085	0.248558518740455	0.16858004967472	0.106532926943703	0.164063105125579	0.253133020670256	0.180761656648846	0.112943608093017	0.0717214472587122
Meth.FOXG1	0.0520755123517704	0.00188230448493831	0.146091366237429	0.130977605099884	0.000129360013862339	0.118884259760758	0.144121247228219	0.0785885992821425	0.0547950122612227	0.0514223212458245
Meth.FOXH1	0.0499040187370227	0.0434323439881377	0.0885828328369875	0.0763962597759798	0.0664985579848285	0.0482414948554446	0.103878253603976	0.0662778563771004	0.0417285475531843	0.0557454295518615
Meth.FOXJ1	0.0519436823815645	0.0468185863683	0.112409216756041	0.0888602551098681	0.0640960093714924	0.0620121364189016	0.126152659895064	0.0757873818344112	0.0523086064183192	0.0549633031304739
Meth.FOXP1	0.194446605457926	0.189461784264894	0.341470999262359	0.32385532866482	0.148383886928693	0.18853906894274	0.391075687880576	0.276941319142573	0.177688499055128	0.214953918658973
Meth.FOXP3	0.0593609265999328	0.0652202664726536	0.103090124341149	0.096069028671656	0.0373928830722022	0.0547826300256857	0.1247047573833	0.0849183069258043	0.0518539823075477	0.0668578569155859
Meth.FPGS	0.213145153762632	0.205754290904317	0.37926901101712	0.378440471822433	0.171154827571487	0.225808475096642	0.455860598019814	0.299946180082809	0.203552478268821	0.235974025899727
Meth.FSTL1	0	0.0437078506290325	0.0906900991158182	0.077933007541315	0.0490327416278988	0.0503513363670164	0.109433758538447	0.0671184647513635	0.0434732466771381	0.0509713060444141
Meth.G0S2	0.000134391160394473	0.00059911190364052	0.0973350271043922	0.0974558746286988	0.0630627134011543	0.0868506350976116	0	0.078409562159903	0.0668618035036301	0.0859163473061349
Meth.G6PD	0.144165005511718	0.0649542700464961	0.137785506124795	0.194055769565095	0.0546551907185488	0.0869359185721591	0.191772057124563	0.154964613473036	0.156252927390878	0.0899780888652874
Meth.GAA	0.242680913323776	0.206943834610139	0.397674295403788	0.370621058307648	0.165030096848318	0.241641872659812	0.471986189096302	0.319010637774935	0.197933149544648	0.233929587963857
Meth.GABBR1	0.196593461406728	0.184579099165307	0.356689890799537	0.318379218814153	0.141450100104883	0.196299688031708	0.41415759281177	0.26436440691457	0.167134614238471	0.185411390000826
Meth.GABPA	0.266581286609832	0.229819088672782	0.458418766752661	0.447786715663112	0.190873552480447	0.260330640850677	0.555935359360033	0.351155858388716	0.224429885524652	0.249292231449932
Meth.GABRG2	0	0.0774447340064204	0.225610130753468	0.164272462769496	0.00104181030920403	0.179353429623302	0.233350962679668	0.167864453525995	0.00586398288171828	0.0945233411536576
Meth.GAD1	0.195793427332554	0.178468762908054	0.326349414553597	0.315304681303947	0.136832311220964	0.185070699039499	0.357346717560204	0.262773469723728	0.17711293717169	0.2033539351444
Meth.GADD45A	0.219843980721619	0.204494359769112	0.390332043218941	0.352125124630522	0.160538855707529	0.227424896062192	0.452302558118855	0.296022098039429	0.193060541804113	0.216936307696716
Meth.GADD45B	0.220427517328506	0.209407063741617	0.413348884093909	0.368882936367971	0.152392627334822	0.222345373822278	0.469223532256037	0.315995333217789	0.185056302573352	0.226848527138592
Meth.GALT	0.203261249138084	0.205351615386917	0.406186917886627	0.354292720751733	0.145368450957141	0.218889800789391	0.448721153174013	0.308509168671146	0.184520525638649	0.221123163939768
Meth.GAPDH	0.221857239871581	0.212505489976846	0.414589530138586	0.389640635544794	0.162783478245054	0.225420811710646	0.491602749723961	0.321453361850888	0.203027391871321	0.242355103181714
Meth.GAS6	0.0484027539710965	0.0434512676976649	0.0866054605836445	0.0746892610781514	0.0574645984414332	0.0489131403808375	0.110611948775892	0.0659491952521092	0.0434083558469151	0.0513118355652228
Meth.GATA3	0.0871337953476965	0.0974623477360842	0.131939765012526	0.161617352895164	0	0.110756098138209	0	0.142629835129509	0.0851095005607836	0
Meth.GATA4	0.0510226505317977	0.0490051609892575	0.109035984207493	0.0852090466557502	0.0327303561540457	0.0648563200787366	0.110914827918757	0.0755279245781752	0.0609824684837589	0.0496260298802897
Meth.GBX2	0.051828077606505	0	0.126333278524391	0.0955389286641672	0.0363695085386935	0.0840521761490796	0.130618962701996	0.0800280865601776	0.057076708166881	0.0523025509093018
Meth.GCH1	0.21543718328276	0.196540596417765	0.3944202685814	0.360376705732532	0.159849297933799	0.212106451932188	0.443085324954068	0.293238782458627	0.18828461906765	0.229037379262052
Meth.GFAP	0.0504900173834202	0.0455666265140226	0.0892625360693933	0.0835337652880157	0.0431307323078475	0.048705525555741	0.106076619618746	0.0659731140834414	0.0427896532321442	0.0543695500657475
Meth.GFI1	0.0955973460355914	0.126863730708766	0.185411220561314	0.000258187251735104	0.0994338884528751	0.100468745101541	0.215755633305515	0.136870241553306	0.113908172669284	0.130611886475642
Meth.GFI1B	0.163286108664425	0.128869316776629	0.31908698050821	0.0991422220779533	0.134010292383266	0.168874794069559	0.358957705642128	0.213167335924884	0.16096191699545	0.201810130025894
Meth.GFPT1	0.0559674681858049	0.0480555010849644	0.103757171599629	0.109574712180363	0.0931702511425881	0.0659370916140491	0.134321105594562	0.0859075079565484	0.050678459700218	0.064108103262061
Meth.GGH	0.207644260180205	0.180596025356823	0.363938462087627	0.316658375221982	0.146597530313764	0.197758732350719	0.418772756451898	0.272510922650069	0.172674089819522	0.202443908630802
Meth.GHR	0.157491801917093	0.165707070360461	0.322362342819628	0.306027362797171	0.137032684536475	0.210420269170968	0.358236557073681	0.255742195729737	0.172764556999787	0.206551954441909
Meth.GIP	0.0613987985790051	0.0418337831770802	0	0.0832337786903155	0.0538990742554866	0.0469680051783696	0.083035934921315	0	0.0517732653485237	0.0656630943329964
Meth.GK	0.171506546067277	0.06727817329031	0.124248210837496	0.270978345097444	0.0453901899772709	0.0983546230952551	0.197838554430282	0.00102467248541717	0.186266069764096	0.0948632940506461
Meth.GLI3	0.222318806075547	0.201568183277266	0.351377505210201	0.360425326132462	0.173428254110117	0.230543384874735	0.438862515857911	0.29887472318842	0.180754461640687	0.231732282159642
Meth.GNAI2	0.226592726596651	0.204623698554836	0.359091760795793	0.342869353298345	0.165048574773418	0.21743186989705	0.43487059835015	0.274630629116112	0.18011170084636	0.22737792170016
Meth.GNAL	0.0646097136436705	0.0520242473997659	0.0980225686129921	0.108804656273832	0.0752429590029868	0.0600514769512725	0.13285106708087	0.0811309919415995	0.0517837230704041	0.079783438687449
Meth.GNAS	0.0546759057950276	0.0531622454649917	0.0976478885965198	0.0860890242712056	0.0348770488864612	0.0570701193331918	0.112600285541579	0.0738487712400142	0.0451113572415553	0.0519602294600154
Meth.GOT1	0.243697029145384	0.217727578259216	0.433796010125489	0.399870157918947	0.173821735599611	0.23582711759198	0.528855486423332	0.303323171969898	0.209077718177383	0.243990588086457
Meth.GPAM	0.258025088533158	0.251551074039784	0.46299889128089	0.429223095371107	0.178727867601326	0.259961146430991	0.544287016422654	0.35513943466087	0.234334083773046	0.289433388029543
Meth.GPC3	0.106799344836168	0.0588953451508164	0.122544394415386	0.154257700851781	0.0385146434391133	0.079469135940419	0.152749551942597	0.130563309716116	0.128707861587383	0.0698442407635229
Meth.GPX1	0.0596935624686261	0.0647760567025725	0.0999464979600673	0.10302761752214	0.0555537718712671	0.0579546332252408	0.121362375439478	0.0811341683869832	0.0488269346613653	0.0624094847943967
Meth.GPX4	0.177985271442791	0.171671392142239	0.299248809575378	0.293795728472655	0.138719732986872	0.182381013230734	0.355225177966548	0.230861300301044	0.159415523513944	0.195015025654352
Meth.GRB10	0.0838662414972192	0.0525537161709192	0.147603916381576	0.140953707752216	0.0647262920129697	0.106374075027586	0.187379129995243	0.106887527346671	0.0823932938998892	0.113310449422271
Meth.GRIN1	0.0493196436953673	0.0455668862391991	0.0921647438157588	0.081153427349616	0.035522980695395	0.0561073748547239	0.107754378699589	0.0700063339414405	0.049070633862471	0.0500258266600169
Meth.GRIN2A	0.0671386248902941	0.0708323910110931	0.231751059784025	0.190572932422668	0.0394942336816457	0.165657363928741	0.224126833916597	0	0.139645170039431	0.0691293854621377
Meth.GRIN2B	0.0531967741361211	0.0638929649450781	0.0962947360497864	0.0931300128580573	0.0406050356522165	0.0550685659194988	0.117501728686467	0.0806354023177576	0.0110976140262507	0.06806713754028
Meth.GRM6	0.0494495710723969	0.0465407174546502	0.0974807007289512	0.0819602975910602	0.000762612998232485	0.0543259247526585	0.102889801928776	0.0735738732415764	0.0426289344017735	0.0488003262238247
Meth.GSC	0.0709763925287427	0.060274085472341	0.198929558180661	0.171220788331443	0	0.132834399389389	0.186006925111211	0.1346578941539	0.124431014206181	0.00120331962055682
Meth.GSN	0.13513579417769	0.0964180894906257	0.226672736145562	0.225784852322039	0.101294843111055	0.153357526821746	0.282984727300533	0.15316856314427	0.125581104126385	0.14469842062444
Meth.GSTP1	0.08641754541004	0.0557504236229327	0.0022890324023345	0.108203911313436	0.089665462170584	0.0664188476249094	0.113498741281347	0.0740610953034641	0.0712075754606312	0.0861089716103859
Meth.GYPC	0.00192571853947592	0.114694519017647	0.229087856812724	0.202696098893242	0.0896152713054971	0.136334156499303	0.256996837571707	0.162521708923614	0.0993713454727675	0.144706049322772
Meth.H19	0.0497577120910823	0.0427793054111254	0.0015906760415805	0.117167144201243	0.0318553350687635	0.0460770423369864	0.0886848949673047	0.0586671305326705	0.0430910037547335	0.0491910109290108
Meth.H2AFX	0.199950633625637	0.193705801391141	0.35107397115446	0.317145803342866	0.150713326833082	0.209750369929835	0.395220627140497	0.273147860723527	0.194017378283754	0.221063088063632
Meth.HAMP	0.108536415994004	0.308435407966543	0.106967773246843	0.37172036621866	0.0975043295336256	0.0570104287547758	0.130631714771173	0.0900637923621827	0.0611458086891814	0.0807989956458339
Meth.HAND1	0.0698121110922675	0.0613981342780341	0.130828303705863	0.110392694829304	0.0654959606227716	0.0997319529816648	0.150061876307201	0.109415485535848	0.0877963578900082	0.0593269905905192
Meth.HAND2	0.0520583690306185	0.049574071055433	0.120415986540356	0.0867537233016964	0.0353930831337184	0.0807734153600713	0.12028936786128	0.0724700110460869	0.0442921389555571	0.0507892139414473
Meth.HAP1	0.129177931916231	0.133283645848382	0.220949296107793	0.197259833844605	0.0990963369935445	0.144082082683346	0.254536544068352	0.190219657237488	0.120569635580657	0.134260746493614
Meth.HBA1	0.0666127728909832	0.0591805828654788	0.0939483687899871	0.0985253022213209	0.0493987595213682	0.0719285054466489	0	0.097396057114329	0.0746048518319243	0.0569154303402208
Meth.HBEGF	0.11313624166594	0.113731315679256	0.127455451194381	0.143230053533151	0.0783815848604479	0.104027011693192	0.166752539819997	0.129557263481031	0.0705931866156281	0.098841278410163
Meth.HCK	0.127711044477488	0.166142745662141	0.344080116575733	0.29499885880745	0.156320473651693	0.194248432168267	0.397148273910123	0.242140623543978	0.189192419223016	0.17451417441502
Meth.HCN2	0.0580863567642556	0.0548390461571242	0.136319374004456	0.106730961086038	0.0373703715415837	0.0813500894392682	0.136328808666666	0.0948889007039777	0.0614935981074736	0.061613746866636
Meth.HCN4	0.0556689639706234	0.0483704088224297	0.112082790616274	0.0852913180248086	0.0346258116441103	0.0686502795935862	0.118510749583177	0.0739848782016087	0.0671602134087477	0.0534004480626702
Meth.HDAC4	0.188201090830084	0.18498793218697	0.334925783086985	0.00697275937620706	0.143243573502377	0.165278266899883	0.366904626054797	0.262638715197683	0.164208606781138	0.162211861446891
Meth.HES1	0.192568755437174	0.20528793231917	0.375787122552006	0.348598632925749	0.134456204276644	0.232032650989711	0.43390555888498	0.293918754627072	0.181535065747892	0.219314550449387
Meth.HES6	0.122226666433818	0.0538814703816004	0.173738064975831	0.143110043417585	0.10436823194978	0.113640762445776	0.204979256154514	0.131305517082534	0.085139806913771	0.0687218506023636
Meth.HEY2	0.184999661077515	0.141812298095649	0.298387958935583	0.287092202436602	0.142261347003163	0.190858240478857	0.368382945455223	0.244627839806686	0.172383712592578	0.191336486524457
Meth.HHEX	0.0658962388104866	0.00246733808113165	0.130272944850073	0.120615680458391	0.0980086174784189	0	0.195903660275587	0.119345023482888	0.0965649376720242	0.00715036945996991
Meth.HIF3A	0.123837444461309	0.151011427382192	0	0.192801678932406	0.123417072449448	0.0950927113786003	0.176130738857512	0.13319093957612	0.0946224672141587	0.0960754414397636
Meth.HIP1	0.0869494431905088	0.0930514709746225	0.170480124881857	0.148664614959412	0.0762044382180994	0.0965564447510113	0.199844011318057	0.126283130001913	0.0883803694451744	0.0975823493775133
Meth.HIPK3	0.0508916969217849	0.0441577296194647	0.0918069913750856	0.0939038594576805	0.0309623341878503	0.052150576455892	0.106236268204202	0.0742256734941303	0.0431957549169338	0.0478136110815287
Meth.HIST1H1T	0.0484267398242464	0.0447257030784739	0.08902884092101	0.0747710414702897	0.0323980520298654	0.0476045740764353	0.0987287403111352	0.0650343436987568	0.0434210880220601	0.048084114852021
Meth.HIST1H2AM	0.217711772313384	0.199096972676779	0.384230200607803	0.396879382434517	0.162394086125111	0.223079090906076	0.46771656733293	0.30462865916822	0.185618365302927	0.226070296402981
Meth.HLA-B	0.260448256818255	0.239149570145402	0.373184547641493	0.32759906569021	0.158130842894044	0.199141567278514	0.451293765412219	0.377228055444213	0.223110982294913	0.28494843731613
Meth.HLF	0.0756224745027167	0.0424718757373789	0.102457512096289	0.0877099444079126	0.050418767848043	0.0509931270714147	0.115616686894873	0.071790621852859	0.0471480468248615	0.0521011697872706
Meth.HMBS	0.178487437507497	0.175258809798226	0.30877068894052	0.282795030858783	0.136848620775492	0.185184710073421	0.355963836033819	0.248093363315877	0.160887248960271	0.179815486982744
Meth.HMGB1	0.204181053632576	0.172570388537248	0.389459643619769	0.548070035328661	0.164055249711781	0.220456543171512	0.50546524957368	0.289024436858175	0.191685417910638	0.227574856585934
Meth.HMGCR	0.263830215729054	0.232647241593668	0.486754238750375	0.441442280487395	0.184540572690218	0.267039496891923	0.555886939104051	0.366090625089908	0.24305733271273	0.258847777104537
Meth.HMGCS1	0.124592250918702	0.113693410765552	0.212512473445032	0.191923333954672	0.0927855146824658	0.125971073299534	0.244824356138808	0.157980557522344	0.105248629012241	0.126515936037675
Meth.HMGN1	0.0543564815770277	0.0638210185977897	0.103000714542591	0.101494470345194	0.0381076784197641	0.0558165308673088	0.1162996496587	0.0865685305203615	0.0485055038987475	0.0570828610834587
Meth.HMOX1	0.0488647934960869	0.045244372398449	0.072883009455872	0.0780522508999965	0.0556896414688674	0.0485452474558223	0.0456380397750204	0.0676668738901921	0.0120849524984199	0.0570085142960549
Meth.HOXA1	0.206435346161352	0.0728438943546411	0.329498222602391	0.322137106509079	0.145169039704528	0.199538088285017	0.416066204014516	0.247026865811106	0.175070422012997	0.229967755847954
Meth.HOXA10	0.0900876075904599	0.0838265114850827	0.139527321671855	0.154305417163815	0.107132481673746	0.09155943305897	0.178581059652374	0.12503330222494	0.08158382333344	0.117489171254029
Meth.HOXA11	0.00137016595306883	0	0.0994795192995697	0.0817211513432497	0.0548527731872057	0.0595795772681071	0.120292621629113	0.0702393313406343	0.0590463499324205	0.0506776172495226
Meth.HOXA13	0.11619211631758	0.119621042853944	0.134705983436981	0.1341814144038	0.0685051063949719	0.112692845677139	0.00234765594936003	0.178776774570235	0.1089291445374	0.102829834646117
Meth.HOXA2	0.0578921529664654	4.75971692699781e-05	0.108003495171954	0	0.0370796067837846	0.0577953085216921	0.122799007803653	0.074708210787953	0.00681605361144285	0.0498841451037701
Meth.HOXA4	0.0697114207747039	0.0470285672237133	0.100012870948544	0.0936376772021209	0.0396728391989756	0.0590846659060834	0.114069800758252	0.0797745660238577	0.0519388082043612	0.0572762571877921
Meth.HOXA5	0.0713685799621566	0.0500439225954094	0	0.0952264824619089	0.0646226220918191	0.0673511876520398	0.103295924418997	0.0780839399642292	0.0620067125003556	0.0815976172621402
Meth.HOXA7	0.0636584780244278	0	0.146863046486157	0.100159076242434	0.041538156044432	0.0738623890143559	0.15651746826631	0.0831443521943812	0.0574629546590939	0.0552212362952468
Meth.HOXB1	0.000404193878283553	0.00163573241834546	0.0646220036281825	0.0669108129068195	0.0302947130426148	0.0481848653243901	0	0	0.0414894583171191	0.0474150090033801
Meth.HOXB2	0.0905922134150901	0.000874072136772239	0.138809965849045	0.174197969930081	0.0402196907406039	0.0771671338600256	0.163968213980544	0.101430580216073	0.0681316902128691	0.0655343008932447
Meth.HOXB3	0.0691836809868505	0.0442659957801726	0	0.0945507779460836	0.0887904217586676	0.0805874576632036	0.103082313514607	0.0692284404605471	0.0562132558015639	0.0581242363121965
Meth.HOXB4	0.0627558500434839	0.000105205290114502	0.159198213701459	0.103410092602076	0.0392630839055738	0.0755438034195165	0.165358474254304	0.0996667652977299	0.0554606933977132	7.49774828741019e-05
Meth.HOXB7	0.119356745784658	0.102164202682153	0.233935827767763	0	0.120492004506464	0.115108230528044	0.274133042788991	0.210596408524404	0	0.106653917132203
Meth.HOXB8	0.055391245220954	0.0041805302495154	0.118255332964815	0.0910845201047509	0.0561596992270789	0.0668692776773318	0.126986514056897	0.0819779993030678	0.0503053973267889	0.0026510967069269
Meth.HOXC8	0.21190909809597	0	0.255827482110797	0.172938245862249	0.113104250787036	0.168997405516163	0.267373694181628	0	0.207475415467061	0.0960567512189916
Meth.HOXD1	0.0951344743279066	0.112713493974099	0.237591308427841	0.216622635160338	0.088845477753571	0.141385744737036	0.295942152691737	0.191700725864934	4.14806659744176e-05	0.13113431813062
Meth.HOXD10	0.0512569745456463	0.00709706728829954	0.110458372365904	0.0851988650228587	0.0322786897131702	0.0822847356443174	0.124287319727893	0.0744450437892374	0.0504731627723285	0.0549040232410466
Meth.HOXD11	0.1007224862872	0.0928688288852461	0.105059353504281	0.126480151375342	0.0622702615668694	0.0929770117583417	0.00039426964021959	0.12740043978652	0.0667100686842056	0.0680552937137114
Meth.HOXD13	0.0593721787675871	0.0511597165695119	0.149424040106958	0.104779327510067	0.0423637992835213	0.077027227681851	0.148651244600102	0.0925193509997077	0.0532156227224323	0.0652391278607383
Meth.HOXD4	0.0476795236402246	0.0457542311504709	0.10992593702077	0.0788871835830965	0.00307154090861984	0.0536645939594759	0.111773722697744	0.0674241978845865	0.0414125210162205	0.0489019684336872
Meth.HOXD8	0.0552518643767535	0.063915531392839	0.109695530742012	0.101072524760736	0	0.0863080138394174	0.130893111753476	0.0807370944809871	0.0557992556642597	0.057110783422087
Meth.HOXD9	0.0493080568537096	0.00336084284870507	0.113143873945355	0.0913699208741363	0	0.0742245297588997	0.119301192461917	0.0696043747342534	0.0438608682558075	0.0497132073066711
Meth.HPGD	0.178353054073006	0.111502132400699	0.326635869515356	0.299188951105104	0.134443530518839	0.193121993521502	0.388323248216543	0.238265777202798	0.159588930188362	0.175936028483896
Meth.HPSE	0.229672047183474	0.204594017744001	0.380035765321186	0.00748198725541559	0.166274043939326	0.205297137895429	0.438860956214841	0.294196974434274	0.201052912330497	0.236085742750921
Meth.HRAS	0.118079874862234	0.131874799177471	0.182740807986165	0.18651804600231	0.115143970280384	0.113135298757574	0.236802214480546	0.132465489905701	0.120058344324433	0.131714315882172
Meth.HRK	0.140662946514809	0.0817988653025767	0.189388745518382	3.07813780690073e-05	0.108762451141055	0.122439815498267	0.232285626613109	0.178294559191063	0.114090083151298	0.150729862920978
Meth.HSD17B8	0.233502999383734	0	0.383913732621227	0.442433279634715	0.149264754441601	0.217335863668389	0.462635422174718	0.248724144119893	0.20769333865525	0.22434425158963
Meth.HSF2	0.203806153267423	0.194460405183704	0.378070494005026	0.445676214357019	0.168141009844562	0.206972694171655	0.460710256551283	0.283527566594391	0.189702557940898	0.238596517839265
Meth.HSF4	0.08631859740304	0.00337529845936645	0.138199265984127	0.1066076239995	0.0764773239757275	0.000122237258634285	0.160801997659554	0.102427761604662	0.109356971429182	0.0595397526221397
Meth.HSPA1A	0.171197349028985	0.0040526370764461	0.19009706644211	0.197830682848694	0.105873498817864	0	0.00250519968691776	0.225931857404421	0.153592454710625	0.152379026946548
Meth.HSPA1B	0.130607397720679	0.15251553190403	0.270881402422909	0.252434849793315	0.119988542141389	0.156276416781704	0.315307284157539	0.217684067766647	0.139131897379139	0.150939559579882
Meth.HSPA2	0.0473420223095682	0.0426858923439396	0.0855245137392706	0.0794766192412646	0.0389073695244249	0.0487941532904086	0.100510219508809	0.0646870529532172	0.0408296792866051	0.0470506034539909
Meth.HSPA5	0.184100689948803	0.177763331385366	0.335056768715391	0.304308163484362	0.136762897260215	0.184319031588953	0.378277922709737	0.25300155771272	0.168647628893144	0.196621598812109
Meth.HSPA8	0.219263102629043	0.202704389878618	0.418079003439854	0.35302188349101	0.165292393553077	0.238790414600189	0.451012633738234	0.29865390444531	0.196151257700092	0.211936170754173
Meth.HSPB1	0.245037317631437	0.203294902781116	0.381189526332341	0.387514372908776	0.165540193177962	0.226882542550951	0.441763048000787	0.322738124408481	0.195090806955111	0.242563331114531
Meth.HSPD1	0.271135203183801	0.233409990472598	0.39655773594146	0.426330397753001	0.172308220838984	0.245105265373531	0.476732961732235	0.34399717480524	0.202942515801317	0.272344656706733
Meth.HTR4	0	0.0658569805992838	0.127522079437642	0.0977248408772805	0.0375688844004249	0.0908548268340892	0.133145581059037	0.0931123380674229	0.0569848601861863	0.0573977382899694
Meth.ICAM1	0.216228476351356	0.215114781702448	0.365670693346423	0.359928446494095	0.170204581025394	0.209766376307258	0.42971364956494	0.297233248600882	0.202171066746499	0.222770543539816
Meth.ID2	0.126716631092565	0.0957411343761777	0.179546631153593	0.168865991525866	0.106269256783558	0.100233150565286	0.261360293120652	0.144970089160509	0.100082323588595	0.140472235641394
Meth.ID3	0.205816299072334	0.181664170881783	0.343722811180206	0.335350560076328	0.153251283532839	0.21017914648172	0.388847984817113	0.276617419233142	0.1820795428656	0.212982841061847
Meth.ID4	0.0774907299483792	0.0616908335846159	0.100561582102356	0.109546620552573	0.0538606278284372	0.0902363916351762	0.00182031222919105	0.123460260029662	0.000521607185330257	0.0658207173324055
Meth.IDH1	0.196871121101156	0.205355094412563	0.280100199584298	0.293620480882107	0.159120487446392	0.198576495779829	0.361420842786729	0.24746228213046	0.156655801194632	0.21718034495932
Meth.IER3IP1	0.227688705515668	0.211274340568052	0.403393150359223	0.382886072343866	0.167221424020222	0.222641331386469	0.504733518417603	0.321937722627273	0.20213166696851	0.243206570656388
Meth.IFNB1	0.0625909040995578	0.0847789772182117	0.135704574492191	0.123547476150344	0.099391184445692	0.0633109823391951	0.212628859790437	0.105774465276891	0.0586958383710878	0.0909702739240069
Meth.IFNGR1	0.173564377697201	0.168219155708624	0.305311451503239	0.281512118561965	0.123021259321383	0.167048003868467	0.361488577325628	0.220958341215937	0.144184187519414	0.175250349353798
Meth.IFNGR2	0.0660857488001152	0.0483776366583004	0.121264285959721	0.123883289168303	0.0737903616906981	0.0747568335400658	0.211028350735612	0.0846316294117235	0.060978054334334	0.0661658459242811
Meth.IGF1R	0.133094908875985	0.135777786871907	0.20699150468078	0.217524227836975	0.0734036256440309	0.149566048256065	0.229142591587376	0.192471611496813	0.117113067510028	0.135533719803122
Meth.IGF2	0.0605192313896937	0.052627547561139	0.100647242729233	0.100075229372483	0.0355226959457543	0.0573218744324665	0.111057268288476	0.083958181272348	0.0528039196371061	0.0528534566017938
Meth.IGF2R	0.187764948397514	0.183336195616632	0.342472795726492	0.281357647240258	0.147755733872918	0.179779580294348	0.39156122642163	0.260828142557791	0.181409921822497	0.188392570725008
Meth.IGFALS	0.0485834773177787	0.0431094262455224	0.0895615241056002	0.0756013814553523	0.0330984874988492	0.048086331422486	0.101847411446962	0.0666286460556069	0.042707501552468	0.0488002855081426
Meth.IGFBP2	0.0903335397317256	0.0585578985004877	0.172127647663315	0.155977551562984	0.0655351749305662	0.108035753472315	0.20008393292868	0.13599919680917	0.10437156631685	0.113032671888435
Meth.IGFBP3	0.0952497890726805	0.065075069572767	0.100549885988684	0.131785155574561	0.0365520935604663	0.108690831608034	0.000301519415974365	0.12240425995019	0.103950328687061	0.108806536969901
Meth.IGFBP4	0.171071841355374	0.109474519994743	0.265349644890749	0.237660152267615	0.119549794971179	0.164542434899105	0.28786745629917	0.216819383123864	0.15770643701271	0.178269490318816
Meth.IGFBP5	0.0927321749106776	0	0.23591965826409	0.0198605950020456	0.125382011464097	0.147279420085894	0.261271512480834	0.182351041541131	0.125136397306722	0.142914437967923
Meth.IGFBP6	0.186336306091707	0.194626172015211	0.337976971059086	0.326745141790953	0.140848045905224	0.194813442653099	0.376668216563901	0.263289341058623	0.16139323964454	0.19955266775249
Meth.IKBKB	0.191807914670148	0.195622496430816	0.340112901839571	0.299921389792534	0.138633739682062	0.194740466319334	0.393085820515549	0.242501885613953	0.160276683452808	0.201367516622453
Meth.IKBKE	0.0844369107766705	0.0938353134058728	0.110477641071488	0.117179383622261	0.0879546360839868	0.0720037286565354	0.156269441032425	0.0905534352125053	0.0648162542228496	0.0897039079205841
Meth.IL11	0.0899638518510579	0.137465021777134	0.18016175824856	0.167636474974538	0.119538857104365	0.114836847742277	0.215320390549742	0.153244760998312	0.0930039357566882	0.132697066084129
Meth.IL12A	0.218038663613914	0.232107989925602	0.431845372766995	0.407050814978793	0.169448359237462	0.2340250407399	0.502636160180765	0.339432839344348	0.20214898570575	0.248365852181373
Meth.IL12RB2	0.00197625867563243	0.0735366707115651	0.134247584869372	0.1235254147061	0.0494863193254831	0	0.171462781097131	0.107369364430036	0.0922259752672358	0.087691487322387
Meth.IL4R	0.192783664811408	0.171840438353446	0.333518041737568	0.29889869348198	0.140412378321873	0.189280516825639	0.379231256148675	0.259811917888672	0.179036668881839	0.20279074784009
Meth.IL6R	0.174258022726804	0.185387225836985	0.341273784531643	0.312058050269464	0.139858078209809	0.185834158331601	0.399232868084988	0.248181344462828	0.163075262742865	0.191519195908805
Meth.IL6ST	0.123192393488179	0.140524710559613	0.214748543233552	0.205475654765078	0.0479789562304452	0.122845675184318	0.26376847884213	0.161314046583969	0.122817175810574	0.122489689755692
Meth.IL7	0.205402459010728	0.185700050061673	0.36451385791883	0.0968733135567076	0.135511476701714	0.206549111372456	0.378183895242118	0.258356082506577	0.172925702375307	0.200432267477665
Meth.ILF3	0.209937963334777	0.18942705590434	0.387818469921302	0.365449434562404	0.149396548436985	0.218628357947479	0.446978000433767	0.277724131413274	0.193453341267113	0.22469808504225
Meth.ILK	0.2412477222563	0.199449552804273	0.439217115751705	0.3536995364333	0.161332129747071	0.235129025309391	0.472959529519529	0.316217227163546	0.198899546326956	0.22306082227065
Meth.ING2	0.157081004588096	0.142196776837503	0.281524966752616	0.239084464349965	0.116831787548563	0.153349957970703	0.310106518559889	0.221496335319563	0.143928983024693	0.144784418652855
Meth.INHA	0.0510500764442285	0.0506169523105787	0.0910739221349525	0.0997270602148243	0.0572167575554095	0.0505243161892332	0.109196812181827	0.0697352650354337	0.0456074565718411	0.0635737507866518
Meth.INHBB	0.131361043036511	0.121749843461013	0.216202549788718	0.185439156716147	0.117638899414025	0.139218641200918	0.22441130566518	0.158195801953051	0.129057998072224	0.130398517480575
Meth.INPPL1	0.161428991877654	0.152759567877509	0.297800311232736	0.260925252056377	0.118429871767327	0.161879588799381	0.350460267802701	0.217193444535209	0.140589797472137	0.164405300184877
Meth.INSIG1	0.195739399735507	0.185508621613486	0.338313250421364	0	0.152199727744073	0.192247165654674	0.35345321023387	0.29544316497786	0.179522397240435	0.209222774483065
Meth.INSL3	0.0779537983405709	0.0411779062167677	0.0620826574513067	0.0780944092135779	0.03110498600912	0.0504981558281156	0.00251186922749926	0.00237484190663055	0.0426130255280725	0.0489965126830804
Meth.INSR	0.0549038609305291	0.0439700908202911	0.0945985134208536	0.0864759961560715	0.048373154730593	0.0517398521748671	0.110328878047933	0.071343666229299	0.0418889489997871	0.0552938884143293
Meth.IQGAP1	0.071638938362829	0.0721835265951586	0.120843506616009	0.114737651325023	0.0548995710245381	0.0711137285117742	0.137461339346542	0.0978597933962076	0.0658398501135464	0.0716116780439128
Meth.IRAK1	0.160398022792276	0.00032963082658623	0.000379824827116066	0.255520298127019	0.0435973600506127	8.46074760138848e-05	0.145288488644615	1.52644699650988e-05	0.168907557195913	0.0879870858468124
Meth.IRF1	0.25582339082199	0.217466775331292	0.44597151947792	0.407403485604842	0.176485693196513	0.253910752519033	0.506994952327671	0.355365000516312	0.218320945845858	0.245659163707652
Meth.IRF4	0.0693209484741304	0.0516259466368755	0.269097172728589	0.165594654160786	0.0647031463148863	0.178745825183562	0.230217640843934	0.000455037401184884	0.0820091157366416	0.0591575899886823
Meth.IRF7	0.0469167568375858	0.043873131351529	0.0835456464727004	0.082628569106211	0.032135798680209	0.000670959339534445	0.105606260286813	0.0672707118610861	0.0431632228032609	0.0499481475820947
Meth.IRF8	0.0505917814106977	0.048221010186214	0.118226490119607	0.00861415794585557	0.000438020757829377	0.063375365475593	0.117247588360174	0.0810419277749622	0.052552028636771	0.0556669897888862
Meth.IRS1	0.09264199969789	0.0572755545178863	0.21661717234022	0	0.137976148538098	0.135537364320144	0.214515755400856	0.125714288213189	0.143693860581789	0.110697988679212
Meth.IRS2	0.194461711505434	0.18522619487754	0.242674437071948	0.014076124425354	0.0970513404962203	0.133437193542426	0.229286885695923	0.28949307618308	0.139267552317301	0.273026605627908
Meth.ISG20	0.0877380824831051	0.0973856088299011	0.128951438231875	0.126902118975084	0.0987323886780191	0.085959122022204	0.186909734811921	0	0.0786853545072456	0.10663431739455
Meth.ITGA5	0.203430454792488	0.211998203038468	0.39511336658679	0.396887991932565	0.169686604376452	0.22206575830372	0.493153460517516	0.310035604678262	0.206491603294667	0.243419411283676
Meth.ITGA6	0.123870796727779	0.114833181855484	0.19532038023649	0.191096912160262	0.109621181562635	0.106182795316901	0.235094496892941	0.142434856858746	0.118624255209429	0.103896840309468
Meth.ITGAV	0.253767762094669	0.221927334615411	0.428239489745122	0.34492239471092	0.175792475183801	0.238057571231246	0.490612766306586	0.334466059080529	0.218123593976039	0.262050415301954
Meth.ITGB1	0.187400956403323	0.182603311599687	0.317862280233527	0.28483414670543	0.127741995712052	0.169803122737529	0.378947064589907	0.24385947023713	0.152026118779281	0.189974734477964
Meth.ITGB3	0.048533659767924	0.0409718191482401	0.0840581998695833	0.081167487307689	0.0364806479346207	0.0506129561160157	0.10508808165238	0.00315433868693002	0.0515344197672782	0.0556554846178318
Meth.ITGB5	0.149576235280518	0.169894689942545	0.30843435670866	0.275411142123818	0.135729397087133	0.183396642217588	0.336182999910088	0.247003736268672	0.144246350015262	0.18406265692459
Meth.IVL	0.0606359442319429	0.069379684920128	0.0936802320712028	0.0879199035306741	0.0640509604419557	0.055135349004009	0.124261669644055	0.0752676303867163	0.045841251831312	0.0552402769538254
Meth.JAG1	0.195087234926179	0.18366111788526	0.359902196777444	0.325412550114418	0.155305471383746	0.204192848682318	0.422911560905809	0.285602581874694	0.185297852881499	0.222402684727278
Meth.JAK3	0.049027017576755	0.0453628569843115	0.0952619600814654	0.0731904996065886	0.043072692697437	0.0498303523933681	0.107482432843897	0.0700429246317448	0.0388099414388794	0.0559413112947255
Meth.JUN	0.156742413175278	0.133316113956391	0.255616832110056	0.224725996083357	0.114340640947377	0.14254472518562	0.300138326372646	0.181731918700313	0.121461322433983	0.147165867315489
Meth.JUNB	0.192490675639885	0.179553596703868	0.380092768592239	0.333988645974818	0.157734679005881	0.210094128249955	0.424453367715737	0.291390167879601	0.17596601960452	0.139099455522957
Meth.JUND	0.179632032147103	0.158373069197045	0.34654070876029	0.299668674893265	0.138825648539455	0.189546018099978	0.391299738812526	0.255026475332004	0.174051371918188	0.150132513158534
Meth.JUP	0.183342616475356	0.18867874303831	0.323627395606918	0.280062276734826	0.139153041640453	0.183268190784362	0.376305900454963	0.254998876343773	0.170070440968055	0.187152715087343
Meth.KCNF1	0.101008297596366	0.134653073360106	0.23545527415635	0.223802020462522	0.0946801404980756	0.157627872952349	0.256751348968968	0.197901831766495	0.0885821700679859	0.0866360478320283
Meth.KCNJ11	0.0756315285512453	0.0621093566217856	0.141246449311321	0.129705281949513	0.102710497263407	0.0833902502856167	0.182263248521661	0.10548084741446	0.0745017086438752	0.0890297198804031
Meth.KCNJ2	0.217363877679473	0.144498522155156	0.341155569525494	0.32288271679342	0.0882544445556777	0.209427479378187	0.39860371563845	0.286603460884192	0.164607434697329	0.217560214869755
Meth.KCNK5	0.0923584579785602	0.0707835585792592	0.151289084793773	0.185707540037276	0.00207972787039981	0.143921500678934	0.182813926748364	0.138748703651287	0.150822541689446	0.0829198711708008
Meth.KCNQ4	0.0558507566532198	0.0444749100408137	0.094122245283139	0.0849165778124633	0.0561755956253021	0.0552324027423944	0.112373389111103	0.0727515928951642	0.0469211658127687	0.0613519844221297
Meth.KISS1R	0.0751627986697843	0.0720784970897605	0.192465945780604	0.147118000927929	0.0779622836433157	0.0942420761013029	0.22943351098079	0.129218818378759	0.0918762913399083	0.0903594710715037
Meth.KIT	0.172729802326229	0.0829207886729269	0.27562291282982	0.00338860953226226	0.137715026464155	0.183241433034524	0.279141118122446	0.171807686840626	0.169561753496263	0.104234638705649
Meth.KITLG	0.115605922227078	0.134032856005254	0.313401213818602	0.191454632767573	0.0731690454227499	0.154824071948402	0.289890191383481	0.212142829196375	0.104360184328529	0.113958551206239
Meth.KLF1	0.00193361705036631	0.0551219816558383	0.0021637999874758	0.0397680511566702	0.0328512282238026	0.0408456893757702	0.0033671428264788	0.0595634279370993	0.000754949279068602	0.0454674681505754
Meth.KLF13	0.126958723099603	0.146932688829376	0.241222152937677	0.207866298199334	0.106421413800881	0.129106720161104	0.290425919406223	0.210274937099325	0.121957193212771	0.117568650398468
Meth.KLF3	0.0879563938840814	0	0.224088322504629	0.266773496253267	0.122569297338277	0.140255356134618	0.26942355331115	0.139963976736333	0.100443833710238	0.0880339246053372
Meth.KLF4	0.179212529510805	0.182003279848713	0.194028443498207	0.236904688322966	0.129534569303499	0.198801416357967	0.00336191309337271	0.263249335397076	0.180101806290003	0.2268182115678
Meth.KLF5	0.238766663526068	0.17759017378066	0.443520685672962	0.39402242091545	0.178316131317869	0.225112168445132	0.527669571646153	0.312391570987099	0.209893113077845	0.252229317055182
Meth.KRAS	0.176097939871523	0.200710334158879	0.310076256432632	0.248256656246535	0.158623956815597	0.169924843480422	0.379634369961594	0.259447670049941	0.169818514732078	0.184050813645629
Meth.KRT18	0.216681856707144	0.195610444377555	0.311528028543005	0.32469471600953	0.125184368306449	0.197536582579744	0.35850342328759	0.26946059332704	0.176940112148492	0.214445279613436
Meth.L1CAM	0.20722472066658	0.102822908954107	0.183050903332601	0.253523893227532	0.112717962613968	0.116543934240441	0.247560708841106	0.162383790041765	0.177379154839796	0.116197914160465
Meth.LAMA1	0.0703373002068018	0.0894214284247041	0.154013087229343	0.11523464468556	0.059289535827418	0.0989646084965824	0.153510561736014	0.137125160995786	0.0848618263494053	0
Meth.LAT	0.0441307815605062	0.00274038178904908	0.0980240475563692	0.00149894766850447	0.000512359406260079	0	0.111846611157599	0.0696076623388827	0.0457021768677273	0.0484468049305615
Meth.LATS2	0.177450047941893	0.179701988201836	0.285144771714727	0.234149197555379	0.101929480660448	0.177532961808082	0.280499456895539	0.266497948948941	0.148582396292328	0.180758457202828
Meth.LCK	0	0.00417966147070068	0.117827898500546	0	0.0942170982224985	0	0.129482705221378	0	0.0534981659389194	0.063132664271119
Meth.LDHA	0.166702315269873	0.158855291485665	0.286504908582258	0.282391807457571	0.125836318198303	0.164876638389146	0.339915778853248	0.227865335141798	0.147075635384398	0.177405242971455
Meth.LDLR	0.238635470964021	0.232460367727668	0.41645014633463	0.414204317995803	0.164257337839492	0.224446781407495	0.521778448415338	0.273558967986065	0.195487733891171	0.255031411105574
Meth.LEF1	0.211147025046639	0.0957190890459167	0.370971383114409	0.354256063942862	0.148193970982027	0.227021628152095	0.443631397471064	0.292663722417443	0.185249471690178	0.234628837345811
Meth.LEP	0.0542040366318268	0.0425485555532098	0.0694691349398341	0.0775702737724654	0.0317811910538108	0.052251913575368	0.00608344876544242	0.0698220767965615	0.0476611308125508	0.0518263913470248
Meth.LGALS3	0.198582946140299	0.181147621051402	0.331497196128859	0.275070778284946	0.147669804919189	0.187684878856549	0.393267132141429	0.223695071219326	0.167735188507228	0.190602041672672
Meth.LHX3	0.0491819699415511	0.046171666364539	0.0844422229635179	0.080849902195065	0.0318645736806455	0.0465887341110784	0.101984230039327	0.0676688499383755	0.0439829754366116	0.0505864081577162
Meth.LIPC	0.0499829815589465	0.0438949100630036	0.086974337663417	0.022912465480614	0.0674247787783628	0.0476060850700915	0.098544018578984	0.0696379523409332	0.0725179426111926	0.0621015297934169
Meth.LMNA	0.115800915482894	0.108392837126432	0.209009973505884	0.198791130050113	0.108220628690263	0.144501145515437	0.264317455054402	0.153243796165749	0.100214998020501	0.139399441493821
Meth.LOX	0.121353129441983	0.143448714166228	0.208855391151324	0.204927619552706	0.0785247708223374	0.135625869821701	0.250635963654458	0.218908856153843	0.116036286408248	0.160876753549208
Meth.LPIN1	0.0902621229805666	0.0571705217951657	0.155350088939351	0.131537609766581	0.095367403866744	0.0875829072071	0.179397077406057	0.0997030517432895	0.0724558371415964	0.107754581920661
Meth.LPL	0.000352414956125812	0.0664652240923682	0.159145302493851	0.0995769554778504	0.0608212830785364	0.140578870488553	0.159878864641948	0.0868321865689153	0.112545180565213	0.05234690389069
Meth.LRP2	0.171006422806221	0.0687256077802365	0.387465485944004	0.328876981182216	0.158422551787656	0.231874713165219	0.433590766208953	0.285600602717218	0.199071849206906	0.188181633964389
Meth.LRP5	0.0503043085573515	0.0464569395279864	0.127498111632142	0.139393485052823	0.0749710310519167	0.0608062870858365	0.148915829896174	0.0765955024812957	0.0464169024765521	0.0566803628159921
Meth.LTA	3.41600572746425e-05	0.0449846713736995	0.0830025110144651	0	0.0512880143412929	0	0.106108485821678	0.000137389818594088	0.0436710158946751	0.052325004822198
Meth.LTF	0.0636830853387716	0.0742264799949846	0.108354223068974	0.108481715688644	0.0562153657501852	0.0666561226853727	0.138683098581208	0.0908434351441502	0.0498192359730435	0.0682826474319062
Meth.LY6E	0.210479830966364	0.199407597990413	0.373111850987664	0.327480983250591	0.157768084418521	0.219253234035542	0.432319020137958	0.285288796273821	0.184200146193297	0.210014663742925
Meth.LYN	0.146894439661845	0.0825395905898401	0.230421696223997	0.0330042307759831	0.123473049455893	0.115233928676008	0.245060920281806	0.168170797852105	0.091953839207268	0.15583415442608
Meth.M6PR	0.241710121426684	0.214000379517614	0.42599739130606	0.31984087327024	0.178231849806784	0.220394957474952	0.43889970350518	0.272653403295543	0.184414700579963	0.238903834406527
Meth.MAFB	0.0999060108900116	0.0907097134258278	0.102909161613174	0.118110628283909	0.0428120324694694	0.0916554692335714	0.00454777399591371	0.130893216377667	0.0796867080068489	0.0964331954398166
Meth.MAGEA2	0	0.0427994782245352	0	0.000727047585125953	0.0314717372006767	0.0399421575281903	0.076658586290864	0.0605474804868843	0.000646612254536345	0.0446326100499282
Meth.MAGEA3	0	0.0504055260964718	0.000403648940390328	0	0.0330727730343179	0.0446321911618245	0.089450783315288	0.103028939318718	0	0.0451795816905693
Meth.MAGEA6	0	0.0457877237842476	0	0	0.0328860270032158	0.0410662903616728	0.0735065501250238	0.0621588527805937	0	0.044818620956759
Meth.MAL	0.0508431720366539	0.0462710128954223	0.104552062524311	0.0882543712765873	0.0338904590107752	0.0562171890329307	0.121161161142418	0.0702141082994331	0.0478677873621051	0.0529979114063111
Meth.MAOA	0.188851066881426	0.0960206018345602	0.0103598936963802	0.249493084581978	0.0524280707436998	0.0942578591364435	0.159999462325827	0.181930853439334	0.183100928640472	0.105607229666162
Meth.MAP2K4	0.200401360907599	0.19322122606382	0.351851260885142	0.317549386599285	0.136253555714164	0.205613403879092	0.394761268955052	0.267137477476136	0.168485067126251	0.211294646380176
Meth.MAP3K5	0.195806094651662	0.175998727071342	0.277468156052234	0.314632948246592	0.149723699642475	0.180447722537662	0.366017061785727	0.252840759531777	0.153494843567573	0.196795044114483
Meth.MAPK8IP1	0.116314500244798	0.102955240343041	0.22730788198546	0.173279295901638	0.0823529931678321	0.125896048599942	0.228184530724141	0.16141864149441	0.120834894007024	0.06976964694478
Meth.MAPT	0.234887116015987	0.141712318294099	0.363966018859004	0.379690433416237	0.15261637411317	0.244244422977724	0.420886608437416	0.289086536853677	0.186252821678608	0.230475639871507
Meth.MARCKS	0.212545475893171	0.204425633962003	0.378415905984739	0.339752322717345	0.149499212396936	0.224166635186445	0.426060728038008	0.291329642544276	0.179669308633112	0.213360703202803
Meth.MAZ	0.230850713648636	0.206294335952989	0.407988132235833	0.366187830920923	0.172747785476555	0.224634352870033	0.471945833445552	0.321296497507537	0.207397772857852	0.235643790686374
Meth.MBD1	0.0466793138170963	0.0444860063174091	0.08761771989673	0.014935429643561	0.0318986554746472	0.0485494483011524	0.0959576851254863	0.0667890643454382	0.0406035546493458	0.045319019474716
Meth.MBD2	0.235362684300155	0.234333573259003	0.452451819912222	0.38933555690471	0.17405771973342	0.233976693135412	0.542445595363116	0.333023932342375	0.221560237396643	0.238129056872257
Meth.MBP	0.0500384699885909	0.0470729221465592	0.104487475190879	0.0879569187933703	0.0418626421347799	0.051214322640282	0.152623342897499	0.0657619868538123	0.0433455492904526	0.0508403438848816
Meth.MC1R	0.198178984752761	0.123146345848908	0.321787647145717	0.343343687283731	0.147138673939359	0.210218230649	0.386600388187693	0.000623554857116089	0.173315666412121	0.16383431374477
Meth.MC2R	0.00558261489079626	0.063268217741958	0.0943153539582214	0.0840389276108098	0.0369578114659818	0.0470127661539532	0.115296695084963	0.0732809115413368	0.0437959806716773	0.0637188180850519
Meth.MCL1	0.155327368979922	0.155907254443361	0.284882465423809	0.00156720467881874	0.127577856118479	0.148157954032431	0.318490000938443	0.21918225380711	0.146622357648131	0.171073824355433
Meth.MDM2	0.144406259634655	0.143478747172699	0.259047304682348	0.248205167799785	0.111559696336633	0.150637808868738	0.308727238428795	0.200472515920055	0.130891473891192	0.142157749832413
Meth.MEF2C	0.150826234853408	0.118161697312924	0.429601307373618	0.395344969578381	0.178811277281791	0.274042227509277	0.510061860783486	0.377401579919498	0.000275515963176446	0.240428001696013
Meth.MERTK	0.0011827891538309	0.000720856028594453	0.0870641282438012	0.0788334952470338	0.0603992041412304	0.0493593799132972	0.108179509574329	0.0648851455853783	0.0440993427794331	0.0530816829161107
Meth.MFN2	0.166989915993893	0.161825555041662	0.306408042330295	0.269440702876692	0.127165798288327	0.158267958867076	0.355023941339628	0.226568465136628	0.156708448706204	0.172410245600183
Meth.MGAT2	0.218852830422634	0.204629961141543	0.397406595790723	0.337452097956498	0.150134390063926	0.221768640147407	0.461569725868595	0.298042208379063	0.196312282201085	0.224530207824724
Meth.MIF	0.183779900146317	0.169618186880429	0.334367820270344	0.303961586168605	0.141157177854376	0.185199006565393	0.380723919881877	0.246539898857042	0.165348267795149	0.191177096728167
Meth.MITF	0.167266817892347	0.179350841340822	0.300764818002374	0.270324901742237	0.151784476146356	0.182421431185221	0.362189434051086	0.231747408996183	0.16892915609534	0.181494683555195
Meth.MIXL1	0.0567488439706384	0.044677787274258	0.104496857707403	0.0880328888333088	0.0758870712501063	0.0537096210114671	0.136400260339824	0.0814544452368718	0.0588239266950161	0.0668943036603616
Meth.MLC1	0.0733349828588398	0.0970011996914345	0.195656802267955	0	0.134343893113385	0	0.200381345753708	0.148214016719138	0.079198896993865	0.0811086578422218
Meth.MLH1	0.000756886532228052	0.113896090208612	0.164510060577985	0.146672040514397	0.0913002887464734	0.0998062222744373	0.203266883666805	0.128951595584112	0.0800970586996384	0.109307148172784
Meth.MME	0	0.0546364842409946	0.209186835227895	0.163391954943463	0	0.130897313699908	0.188738982861973	0.13797659173586	0.0573027310586842	0.0795885544331842
Meth.MMP14	0.0926833681288747	0.0976459686284293	0.0965719918093466	0.109828777217242	0.053532462856787	0.0840389424739921	0.00144358049614298	0.122420340740896	0.0633675595088798	0.0830169332337534
Meth.MMP2	0.0981818948637857	0.0574416247121549	0.203767574346677	0.169123662311009	0	0.10888177050686	0.225428767290229	0.149917756300692	0.0988960846114492	0.121021590040696
Meth.MMP9	0.047004703124463	0.0425290739180187	0.0826687966840214	0.0758283043696451	0.0341239916730214	0.049015179081355	0.0990819673078046	0.0647654712324613	4.0446667769203e-05	0.0511376814770234
Meth.MOG	0.00085850692430222	0.040164689090865	0	0.0413515534095692	0.0715437649594731	0.0412932974519556	0.0839189975552424	0.0643325900990192	0.0434674392953323	0.0570142118146477
Meth.MOS	0.0616696321007044	0.0893512777354158	0.186695625982263	0.115866785876938	0.0586668417060753	0.119077393083654	0.167046187529993	0.112820292031958	0.0622704609569844	0.0592491064674087
Meth.MOV10L1	0.00424357477837934	0.000751792682336048	0.079743135600792	0.0662529212142283	0.0289777307491027	0.00127733818440765	0.00240798229707005	0.0933825841658175	0.0418473761594343	0.0465865011198871
Meth.MRPS12	0.203808220084243	0.18860016339402	0.33835781936892	0.321211323927924	0.147345159191487	0.195908559319002	0.386940036821854	0.268531595863094	0.17884150737817	0.207752574834428
Meth.MSRA	0.182661195374948	0.171152331106918	0.335030008908615	0.321818109482899	0.128492978021283	0.189535667447619	0.389772810210688	0.242412125264925	0.166878049313608	0.20081592074588
Meth.MSX1	0.0548346606423383	0.000331697984658791	0.12863591123307	0.098065676140792	0.0376374665678528	0.077628493692165	0.135045256496849	0.0830289943012372	0.0503359546082174	0.0573407768852545
Meth.MT1A	0.0471023225403175	0.0428252791494024	0.0853833185238601	0.0814046282123241	0.0322365894819856	0.0484201190363447	0.0977228337665072	0.0657862012528658	0.0430676610377039	0.0475382209590666
Meth.MTA1	0.187799838509625	0.156281066350974	0.324031285282666	0.285448222469895	0.13624684415479	0.187920480243534	0.384841773881539	0.248950632244669	0.149951116033957	0.1870910432291
Meth.MTAP	0.141915277594615	0.134783125223006	0.231921397315916	0.212692244943022	0.10535087748297	0.143357815730048	0.263511120933998	0.193142285894133	0.129671769634482	0.162450915105313
Meth.MTHFR	0.0545149907637303	0.0491694060024944	0.0949174040918304	0.101103724686819	0.0421707635340145	0.0559270064345886	0.127418299049403	0.0742808119807628	0.0501348716620808	0.0568905429672978
Meth.MTIF2	0.245359446977894	0.239189495754878	0.475875532850171	0.0272485357933064	0.184155212415627	0.242036878270468	0.520946678502994	0.360991569052612	0.213732703971867	0.25775891151844
Meth.MUC1	0.0521183779421896	0.0534901214950042	0.125044398890472	0.138270625999323	0.0891516638583904	0.0615002747848734	0.204980452095004	0.0716751017613207	0.056668065307884	0.0682084651013954
Meth.MXI1	0.0786286053638411	0.0526966784326803	0.0938914647292183	0.00207230264424208	0.0702015698830145	0.0548506546173637	0.116306134889365	0.0695276539156759	0	0.0639851020968651
Meth.MYB	0.18043710539731	0.190401699395918	0.351322126816756	0.314245687870321	0.134012246469428	0.195262931358334	0.40654140891518	0.288589798578256	0.165201907948835	0.180707716605546
Meth.MYBL2	0.137197778992635	0.118387413715702	0.21418481881454	0.21558834289483	0.117821892703062	0.114975895562905	0.270569337805773	0.156442509863114	0.126223047598451	0.10169091073026
Meth.MYC	0.209296190065049	0.182090995279682	0.380677029622165	0.329560076165892	0.139191089327853	0.203394933271943	0.424106006530483	0.273320803640288	0.178863933419469	0.202630656195061
Meth.MYCN	0.169301005399865	0.0638966079692066	0.243729446181433	0.21984283023105	0.104621461972973	0.170929848239452	0.266383016437876	0.221405887771047	0.153119756488069	0.148270686992911
Meth.MYD88	0.166014257376042	0.156133116694479	0.286426000270349	0.271738223589718	0.12630607299141	0.15075507128096	0.349360912202801	0.219178788360941	0.146962997854165	0.161205980699883
Meth.MYF6	0.00140205199638687	0.125603495142617	0.159946406285932	0.153165524450112	0.0908523891342115	0.0845683448978224	0.196683653914081	0.134215150721414	0.0205550593733712	0.10848391627291
Meth.MYH11	0.0860779178831796	0.00123717343271198	0.248453371737033	0.143304465295892	0.126246238222003	0.156930456503031	0.257496922777541	0.164624385208186	0.174378664440583	0.00186074303197367
Meth.MYOD1	0.0501890946686125	0.000713413137415106	0.105022174358623	0.0838544406045677	0.00269992648457404	0.072631900485973	0.106757840419529	0.0692148096986274	0.0438210026428558	0.050768789225421
Meth.MYOG	0.0144637449571348	0.0456555865741266	0.135609813333232	0.0115619850548947	0.0337470580072212	0.047037268679808	0.114339283010442	0.0727710562901255	0.0401223241888827	0.0461409025528678
Meth.MYOM2	0.131742908813058	0.160179202825286	0.273303510143406	0.255295440612826	0.132682834789956	0.150075351220201	0.30893572863862	0.204248933540996	0.102492270303919	0.145219132650786
Meth.NAB2	0.258402486626924	0.237532786326468	0.470331219351127	0.430293050583393	0.183725191268022	0.254529823388595	0.548529198377107	0.350205468701563	0.220678102846968	0.269331029399208
Meth.NCAM1	0.103573417236422	0.121040371949729	0.212831879609305	0.212514536228996	0.0923655921777918	0.147352063680796	0.234525943072475	0.173240641231133	0.0991979059752758	0.0901438600918936
Meth.NCOA4	0.226840227408167	0.20046289755762	0.345685966037192	0.364417496243409	0	0.219417325967359	0.299465484156963	0.294083719008301	0.187851946109868	0.236343520289875
Meth.NDRG1	0.286457560193883	0.228747559194226	0.512080052992355	0.666759986003449	0.172337337873595	0.282216431775288	0.614294222161981	0.359671286494168	0.240098092164701	0.295197562745855
Meth.NDST2	0.0512883051280214	0.0449152617800396	0.0924118701055322	0.0854803704144813	0.0348397336674669	0.0491640132063436	0.105272934139627	0.0886794432827506	0.0431380458821015	0.048912588285375
Meth.NES	0.101807969657539	0.0720865223576504	0.173783118659441	0.192226783644138	0.089006001873784	0.135818679661553	0.209047268843916	0.130624596009857	0.121298239879032	0.135222336577624
Meth.NEUROD1	0.0623431275304963	0.0736847366523436	0.204802688721591	0.13347271999439	0.0486136197213616	0.133160300587017	0.172413979949857	0.108596037154269	0.0536695962076473	0.0572271872575921
Meth.NEUROD2	0.062127505856506	0.0521598577410762	0.128301731781737	0.100467675767474	0.0602959975784924	0.0752082212198075	0.147009022482212	0.0794972992270779	0.065412189084383	0.0582840754572049
Meth.NEUROG2	0.0816476641153361	0.057930480184558	0.128903240781524	0.115742535980813	0.0648730554008758	0.0729729248035237	0.153178449534925	0.103196893942325	0.0700037153084457	0.0754090037719756
Meth.NEUROG3	0.0591706323575953	0.0498763276367242	0.189712371738637	0.1221735072422	0.0735487763181204	0.12731243138845	0.163462645396224	0.100193514504799	0.0734417349405823	0.0602870052083214
Meth.NF1	0.195249437411921	0.1659908868475	0.326056991475547	0.336361302794257	0.150345273742602	0.219292912877376	0.384636082437985	0.231689840539521	0.160228169272441	0.170249782796972
Meth.NFAT5	0.00867337447047148	0.139916141935609	0.250290855046747	0.204995991598579	0.123199180514263	0.0027367540887845	0.300424117382197	0.209363491931253	0.13418568104818	0.145892399873293
Meth.NFATC1	0.200840486716277	0.166720526344194	0.334959560810537	0.296983781993751	0.147945568652151	0.18294898914359	0.395789807315635	0.259165210857541	0.170472726283788	0.203344316761258
Meth.NFE2L2	0.0909964909883668	0.092606948856818	0.158840930546421	0.148803561189491	0.0692115794747284	0.0912323970303144	0.182587350402775	0.120896483691832	0.0855917796661298	0.0720289515613406
Meth.NFIL3	0.205218670845929	0.188010927061944	0.362105712140285	0.344560988769419	0.15350724007097	0.198926152688118	0.443499045727746	0.262453388434069	0.188190423842642	0.206359138410447
Meth.NFKB1	0.166966168156481	0.156445236028323	0.32050219924246	0.287002209433209	0.135573262751248	0.182783563879657	0.393090556665545	0.239573064921142	0.150766621462405	0.140396676853944
Meth.NFKB2	0.213126612443962	0.206233344089506	0.414056090599711	0.353567521778224	0.156311338087156	0.220130661978526	0.473820026552576	0.299783672772076	0.188590799279593	0.231326655905193
Meth.NFKBIA	0.159031393488689	0.184234581796991	0.282630885663772	0.00151916561957026	0.166088397935515	0.162900155835741	0.329963141170727	0.263764540038569	0.170347955768801	0.173925258897994
Meth.NKX2-5	0.00825121631518695	0.131160196584251	0.236711095955496	0.228097469313567	0.168872767999364	0.174494742396739	0.296814871063197	0.146499664505971	0.202846954966262	0.154571466685724
Meth.NKX6-1	0.0783969425710895	0.128244137743584	0.230186793350342	0.170351487196933	0.105919607281133	0.144491229115015	0.257984840398084	0.199640404989212	0.1456631435275	3.19275339554911e-05
Meth.NOS1	0.000626090897687425	0.00132764576879776	0.0900811359253814	0.083030134871789	0.0549860252410229	0.0540279675240765	0.11749724138772	0.070403338049436	0.0526138031306147	0.0574520522943381
Meth.NOS3	0	0.0432250793700455	0	0.0766078048100391	0.0377780034893755	0	0.0783185931003008	0.000371682678886517	0.0436068759509266	0.0527359458575161
Meth.NOTCH2	0.103235525357731	0.0647381094054763	0.176149953415	0.175987663634391	0.112368036115023	0.110478434963214	0.227606784351605	0.117434896046003	0.0984922267328629	0.124443134327014
Meth.NOV	0.17250536160406	0.134012357922258	0.287807100698053	0.252913295014737	0.117483747065783	0.16997303378931	0.338473287382467	0.223332229093103	0.141950511453828	0.180100440128684
Meth.NOX4	0.0568548360088043	0.0533734095726957	0.141496070031994	0.101584749991385	0.0468004222265774	0.0687454672777025	0.153402824738657	0.0935088009637503	0.0516365633256405	0.0548926819342703
Meth.NPM1	0.212257264488309	0.203646927327072	0.366857837037232	0.0211618529464593	0.153830668071027	0.206696853574903	0.420266070732166	0.273944514119224	0.189287610891816	0.221602968104907
Meth.NPPB	0.0553670754870802	0.0483040615929575	0.101275347300721	0.0914904371519811	0.0491235813700479	0.0635083822340224	0.120522531630121	0.0777695197265311	0.0440442522650822	0.0673279133564846
Meth.NPR1	0.257626681612141	0.251734052608574	0.477284266242368	0.406705788895098	0.188517884863694	0.263769027591345	0.525703836942359	0.360217516464934	0.237533229077292	0.261380032186419
Meth.NPTX1	0.0963044877971569	0.119509700570142	0.238538126169922	0.0387098380759878	0.122445618919022	0.149469845135269	0.287765771626477	0.14497048199959	0.168067267270567	0
Meth.NPY	0.0506242895123733	0.0476601724080458	0.125342020667507	0.0941830948527892	0.000320179957128211	0.0735336767834625	0.118879737697056	0.0729330459030742	0.045015343778193	0.0492253741377238
Meth.NQO2	0.0786582161855031	0.0634031493085471	0.143913919760232	0.141472738344427	0.0910373461605453	0.0936210557738632	0.179396794824284	0.105411471165585	0.0779410629974628	0.0846831382893467
Meth.NR0B1	0.0621226195867673	0.0515327611769841	0.120421233640811	0.139794182250926	0.0394911317445571	0.0854492587422973	0.146288259470558	0.0921210185106096	0.096194790174961	0.0623559203861694
Meth.NR0B2	0.0423105812276562	0.0424858444588463	0.125247955487159	0.00890566342356834	0.0368079744089974	0.0519069986833447	0.00142835667186473	0.0826380671698193	0.00312443379345854	0.00197139474529297
Meth.NR1D1	0.259757745767302	0.229496282281168	0.438409607865383	0.420889601818951	0.202066646871709	0.261533981959292	0.545687588091703	0.330695393686433	0.223683424831647	0.261301190475709
Meth.NR1H2	0.275744257428896	0.224306320592821	0.447849904414599	0.413655514028168	0.188439297079856	0.250415929785537	0.527763408504974	0.353763340139813	0.220477807440092	0.264338554008562
Meth.NR1H4	0.08542508267179	0.127025858598392	0.147003109637558	0.162489588345622	0.109229062300685	0.0918270726149101	0.206744596509506	0.129754177407003	0	0.126009141698755
Meth.NR2C1	0.230220749685095	0.234114794089412	0.457814012076027	0.385454062413212	0.188785228949669	0.238162625549374	0.493269171699105	0.34635966759423	0.217955691069643	0.243720120774276
Meth.NR2C2	0.205161283694902	0.177992291919918	0.35623617736038	0.153148496523483	0.154867191644324	0.197305745160515	0.401173637588346	0.280129442056283	0.180674606740996	0.211458630891727
Meth.NR4A2	0.1868010911993	0.162727890698518	0.33028149414793	0.301894711065771	0.14062445576034	0.197038464312059	0.394970924976037	0.245356267927586	0.167922092774916	0.173369258353057
Meth.NR5A1	0.0383281707158125	0.0415605728802346	0.0110139901319077	0.000934422549695247	0.0307010797225222	0.0018221870765949	0.00131166916311991	0.0534757486351609	1.67203112415211e-05	0.0017893161073802
Meth.NRGN	0.193272176595718	0.192495541746569	0.348831059884063	0.292117964075193	0.145208926948854	0.190972320327469	0.389145044969038	0.250017747712836	0.179741443206763	0.192272305252569
Meth.NRL	0.208920965453461	0.213194388619383	0.407600393162499	0.355061686452045	0.165655201470689	0.220323512277499	0.464975313344536	0.318521419404019	0.193157728990407	0.223736443165948
Meth.NRP1	0.183575771237183	0.152953563058656	0.00273145033630889	0.250270950884047	0.0886104868394846	0.173010453842661	0.198291152533316	0.225502925767469	0.16346839888771	0.195682101537022
Meth.NTRK2	0	0.0575866864088868	0.160559430399974	0.161695194158733	0.0611415845570879	0.0824301361149325	0.199384233223114	0.108827948314589	0.0765593598031807	0.118539930172629
Meth.NTRK3	0.056798177065763	0.0458507691672025	0.114749797894211	0.0899995678634917	0.0354443888070666	0.0845223568418332	0.118291785215178	0.00268633656934813	0.0529899323058683	0.0507095575780207
Meth.ODC1	0.170729375818462	0.157580858884776	0.293981069086843	0.258820550796953	0.129884543087773	0.156988284071258	0.340602635178818	0.22111079506664	0.15342016389351	0.142294533575963
Meth.ONECUT1	0.176058918474252	0.133387477288913	0.332559879586788	0.285197941418911	0.133299065580345	0.18738525167093	0.363769294210306	0.248906969312977	0.16382919754297	0.181953377061466
Meth.OPRD1	0.0522012476179281	0.0417753138900992	0.0712795963113648	0.0791080728050404	0.0299073836619311	0.0663751652223647	0.00164625982459385	0.0657645484086513	0.00547551282559838	0.0511466411958312
Meth.OPRK1	0.0548496807090412	0.0485952227868653	0.108738588739273	0.0985577278181025	0.0337652170094694	0.0676423993619397	0.126735509505603	0.0802183041244666	0.0499740887759353	0.0779648117907767
Meth.ORM2	0.0467958759815697	0.0439103005707671	0.0827944027339673	0.0335909711056626	0.0306354839738984	0.0466671350033275	0.097513157230485	0.0642519817488608	0.0415723790480843	0.0467529859403136
Meth.OSM	0.0435869790845064	0.0423923620697024	0.0884783541314428	0.000824939388984691	0.0348042069510914	0.00297944476984827	0.0999954401584148	0.0694131174268277	0.0436068737988827	0.0474241399255463
Meth.OSTM1	0.136452472187206	0.0878293757914974	0.184588923022523	0.195627823584985	0.118262618000678	0.118782434827276	0.228612060714961	0.142134193523694	0.120356507944055	0.143437096550052
Meth.OVOL2	0.204749268776701	0.186468144620303	0.326164342136259	0.318731575329664	0.145438643734138	0.201603134297227	0.386065307563326	0.275282467636488	0.187459804565963	0.206637944716963
Meth.OXT	0.00170016312943335	0.00104170013985851	0.0667026149962977	0.0616069739551867	0.0424609600417046	0.00179069459979086	6.9447594281728e-05	0.0680881623460286	0.0428914527331829	0.045328364210394
Meth.PADI3	0.00354359247877202	0.0428873305855761	0.00108317158882527	0.0807813183034374	0.0401269673842382	0.0447159738763226	0.0870677472999167	0.061156541927559	0.0011736092077306	0.0520772293498436
Meth.PAFAH1B1	0.155552988453301	0.148373031405277	0.263942142262172	0.252222050511842	0.141035889186605	0.166575742570086	0.326825306305457	0.18686494857264	0.137050376960795	0.169550929059503
Meth.PAK1	0.159597973558877	0.165029707736963	0.264046349319094	0.255055730605677	0.124675255995584	0.161039831849469	0.31044376395608	0.220057367039608	0.129840804570546	0.140095902092702
Meth.PAK7	0.060557043603964	0.0659340885803583	0.193022773782433	0.12759393376752	0.0889236455827704	0.136845033452621	0.201078617167104	0.134633552867213	0.0657824027593464	6.17938882670222e-05
Meth.PAPSS2	0	0.00453661042840519	0.0323595298190884	0.00267813665959262	0.0433514249505168	0.0397755285606078	0.000749558425955031	0.0621756820142043	0.0429727792932697	0.0516731612872599
Meth.PARP1	0.181971425800698	0.181506139426792	0.31144903038585	0.297110345557031	0.131806704588982	0.178936666464695	0.363928467655772	0.255941873742222	0.174879317820653	0.191027047533974
Meth.PAX2	0.0978397589492633	0.113905447269643	0.201994642817841	0.168956818452938	0.0983676359807768	0.129857431790137	0.227337344921154	0.176554186177786	0.109575411635992	0.113135053659868
Meth.PAX3	0.0582545516149479	0.0552038367648163	0.134865274656829	0.101086548554281	0.0628154702890937	0.072408546826383	0.146809356711777	0.0862623343894901	0.0606395318506288	0.0535958623196216
Meth.PBK	0.236850372640472	0.226242173418246	0.310594643256884	0.00762405361265296	0.188774532120326	0.228311041263059	0.422849126540759	0.315744939889231	0.216230195712338	0.261497405579057
Meth.PCNA	0.254772831304504	0.238176854276393	0.484366560662266	0.615059850612157	0.190262863990831	0.283600628752871	0.595159498537449	0.378373772285183	0.220518807464891	0.280426217061526
Meth.PCSK1	0.0506125448389061	0.044568971974758	0.100462685669451	0.0833724175509714	0.0330003864025686	0.0573378724148332	0.111885893634324	0.0739854399298579	0.00867593334141112	0.0597030997622104
Meth.PCSK2	0.127724015781135	0.161998263744862	0.33519326771117	0.300187657796981	0.0903883174218455	0.203307598652802	0.3655866110216	0.243083746871985	0.132092352370823	0.157945117206675
Meth.PCSK6	0.0509743227691518	0.0475032766256139	0.00375836558868036	0.0805231901360948	0.0429579915898357	0.0457658971763581	0	0.0609171334661971	0.0454442505419642	0.0633784906619092
Meth.PCSK9	0.145893059656475	0.130298500917033	0.238171661729892	0.209804415721939	0.0962135570144915	0.163872446585051	0.268968038937897	0.19967256266286	0.142084576108886	0.149846729981351
Meth.PDCD1	0.0564271639494766	0.0649775139193878	0.0908296284652372	0.00347282336813147	0.057469990330657	0.0552140874242853	0.11634395337274	2.27648204381348e-05	0.0641218249858191	0.0683440788977804
Meth.PDCD4	0.177540472570058	0.164246232292902	0.35857834691225	0.319111791611002	0.145955450209075	0.19964998787633	0.397823954997622	0.256574431645533	0.175313707537289	0.170461543773487
Meth.PDF	0.0467155472929915	0.0434065058324313	0.0877774058295808	0.0766536970800678	0.0327561608753054	0.0488418857572822	0.106239322737958	0.0649405109595544	0.0409165597956149	0.0481675643528186
Meth.PDGFB	0.117191535944639	0.136113026000519	0.1993364160665	0.191006480403135	0.092674269139929	0.163123821221632	0.224178383290359	0.202372660234833	0.126268672739957	0.0819824663996882
Meth.PDGFC	0.0849164413124847	0.104056605885835	0.00114919845686385	0.146986167712836	0.056049877738103	0.106066009709593	0.0010665730660637	0.126380831874623	0.0953456446286892	0.0699500144150848
Meth.PDGFD	0.067030956932208	0.00130951013990881	0.203150295338864	0.00156608263172992	0.000425899475889729	0.114396210344486	0.159138425248732	0.156281846898698	0.0563057624958839	0.064026049211674
Meth.PDGFRA	0	0.00122176466071719	0.150517107857834	0.126662534651493	0.042997523506449	0.0817364412536233	0.168733410791492	0.109085516013048	0.073620484636363	0.094250684899792
Meth.PDGFRB	0.0720367132125412	0.0556945108588366	0.133825240735737	0.133570269247889	0.0953205030286785	0.0835501035675155	0.159268205081468	0.104962745502148	0.0675816596416999	0.0930745053118211
Meth.PDPN	0.157485669326058	0.158630019683012	0.248996242179583	0.227488590428914	0.117961305692139	0.160864121937027	0.287074888008001	0.202903645745145	0.123865370675928	0.158507422886057
Meth.PEG3	0.0465659922901449	0.0426703750254808	0.0828113377010823	0.0149935672294912	0.00224911076855026	0.046842631268014	0.0875920170043888	0.0657072196209498	0.0403496868401413	0.0465136922412846
Meth.PEMT	0.2180536490961	0.202784392365356	0.367642952426069	0.336345116089993	0.159464630218667	0.218593265965143	0.404273286211816	0.296857078067885	0.18211589955378	0.218642184106305
Meth.PENK	0.0501537315890202	0.0455462560659614	0.107101172100618	0.0888709525726197	0.0325794664231865	0.0743901168688134	0.113753098932522	0.0713495662409498	0.0451876033007838	0.0506357104775327
Meth.PERP	0.248805140014709	0.232385337033691	0.350028368426547	0.365435893358736	0.169833198619364	0.24359100589314	0.43347844342821	0.321362892638976	0.225526896964954	0.248027535051852
Meth.PF4	0.000396589023533754	0.0521426146038496	0.0951058791003906	0.0923807831264547	0.00054078899723703	0.0559951357445965	0.113627372766101	0.0740082544709006	0.0482857627263519	0.0516154647163533
Meth.PFKFB3	0.193602877654466	0.183470601995444	0.342512296913756	0.358469108139055	0.147282184809356	0.199943364592003	0.320894410777154	0.269474706700875	0.184056205507485	0.202936825673024
Meth.PFKL	0.168824544519284	0.115859296344463	0.287146183814988	0.268464199815651	0.140286080356289	0.168712447183459	0.342987485705377	0.225451491843352	0.165152466967259	0.15355652011862
Meth.PGAM2	0.0732390985748491	0.0511555490199755	0.106263193241651	0.101156688821403	0.0752782107561956	0.066187779870347	0.136630255534964	0.0813461736958055	0.0628685740545485	0.0774433335361006
Meth.PGK1	0.167524874180225	0.0651034635412432	0.137184359291987	0.224597751885581	0.0490546008893918	0.0871861258277655	0.181640325831345	0.166677884024509	0.155441989480328	0.0944919870409264
Meth.PHOX2A	0.000360698941570079	0.000189272497515555	0.144931694312093	0.10260167090495	0.0414865121485712	0.104622214106861	0.140222522943874	0.0791404201317456	0.0791957091649147	0.0519430390828553
Meth.PIM1	0.0067278000769413	0.16303886664359	0.35056708815285	0.0046986946313601	0.162654757782257	0.182458913466977	0.363427624976866	0.297916298677125	0.191569875809597	0.171144231264698
Meth.PITX1	0.127085199434523	0.0844136581097035	0.159216434542323	0.16361694290105	0.0869615880589967	0.0884659701861499	0.182497754488411	0.130709116109314	0.103637213176431	0.134483875184971
Meth.PITX2	0.0492538077335042	0.046312252403052	0.101286621055104	0.00969926539576029	0.0430134113967737	0.0487188346999887	0.114908152521339	0.0732551639942534	0.0441929811850679	0.0496431382372201
Meth.PKD1	0.0411440308935688	0.0410627504271084	0.0651440235251605	0.00466178640454577	0.0345994945852301	0.0351371639813135	0.00153161509650125	0.0611209150420904	0.000872982931557283	0.00192839257472829
Meth.PKHD1	0.0738414343795287	0.0848766037735605	0.127421269895776	0.119796305157885	0.0872718200344934	0.0668716055392415	0.155965655028869	0.0960959069796978	0.00237963848534636	0.091955060591541
Meth.PLA2G7	0.0771159274335686	0.0868960245527265	0.191084566107557	0.182827976628326	0.0369763389673753	0.142601967292655	0.214237517052658	0	0.136826669482874	0.0622043334441689
Meth.PLAGL1	0.0476644325882316	0.0431974241184721	0.0845068433136771	0.0794173551786007	0.0310775750922582	0.0474001270735837	0.101833849295578	0.0655257075963553	0.0412942032806458	0.0475517954705013
Meth.PLAT	0.0600449020023432	0.0631446773719967	0.00204024807888803	0.0913001961501639	0.0608674792013754	0.0519706726122586	0.100138676078053	0.0708886630877677	0.0476513747992806	0.0583809899066284
Meth.PLAU	0.175433180972143	0.160195912713935	0.257418404380283	0.251300609252581	0.135595220070533	0.163037651352504	0.317250493101464	0.220626417296271	0.137570302560041	0.173347712440413
Meth.PLCB1	0.0635729685666551	0.0619885313880541	0.242839190698014	0.123477834692076	0.0912195182192388	0.15386612367246	0.231026274935577	0	0.0673963720000413	0
Meth.PLCD1	0.05218160471189	0.0458489391350586	0.0906540484001393	0.0844738097551263	0.0370216628392906	0.051432421740225	0.109117250336589	0.0702558225930772	0.0440851368227582	0.0512467059363514
Meth.PLCG1	0.114172698270975	0.0576141443831691	0.212551468066789	0.212955717525012	0.118721569364023	0.111973934220032	0.250561199715088	0.157113692129821	0.131744395562605	0.149997703803106
Meth.PLK1	0.132884582512851	0.103523758421265	0.19892963519134	0.207926007366227	0.117355636179811	0.114266618462945	0.249011343339868	0.141651203119238	0.111403470975797	0.122284908094642
Meth.PLOD2	0.119624031617624	0.147367560243299	0.202854394807006	0.173304414769901	0.0749046396656292	0.151337393798467	0.238424048554983	0.192959000448535	0.128250067398337	0.168578311427125
Meth.PMAIP1	0.0931994386936577	0.107365119792988	0.114634125217176	0.130618982751595	0.0975856833605478	0.000980387449515136	0.155806516061086	0.118503410811817	0.0671603266102264	0.100375466028829
Meth.PNRC1	0.184378642691365	0.18091693465528	0.342569653969634	0.317937576192524	0.139245585738004	0.191518240499116	0.385079162496911	0.253485541107277	0.170964436822438	0.193906382394279
Meth.PNRC2	0.231797872048048	0.215503028553223	0.410780333251611	0.370065236050464	0.159913496918456	0.223824019146589	0.47099866150573	0.312994384386273	0.200505765814832	0.231374934404533
Meth.POLA2	0.252869015000966	0.223188567823389	0.442089997927866	0.401815807190214	0.175541611085984	0.240010879823239	0.515195362364712	0.338923658880182	0.210736759896977	0.253905859989925
Meth.POMC	0.0532754359918093	0.0486067729741743	0.092109979826949	0.0848926787984914	0.0399377450304043	0.0489064609474997	0.112878752617949	0.0691240079494782	0.043466368106527	0.0520954456209089
Meth.POU2F1	0.197258267667189	0.186035002533991	0.338021319140696	0.312426581925737	0.138276803408604	0.189837630374251	0.392744950105267	0.270047671880428	0.173370738057222	0.219078767795762
Meth.POU3F1	0.0505809369930822	0.0451445795361003	0.101547210589242	0.0821048675825373	0.0340234409772382	0.0672674984352335	0.109551025116953	0.072006816499217	0.0440412452776722	0.0527750862087776
Meth.POU3F2	0.160966426285456	0.083108826137939	0.154546161648756	0.178148118684038	0.0781448498317867	0.124079190911059	0.00162770340903723	0.215823386690668	0.144366045367087	0.16457399521844
Meth.POU4F1	0.067678066725941	0.0501851006046306	0.207702965078808	0	0.124747291967298	0.0990327242217793	0.215425653378669	0	0.14846234159583	0
Meth.POU4F3	0.0532582263063149	0.0508395956912171	0.135074513249775	0.0959301539356909	0.0349027821636847	0.0999895293399662	0.138750247291455	0.0877073888042473	0.0450655861637062	0.054708944261829
Meth.POU5F1	0.051192239553306	0.0432208239824483	0.0946832251597497	0.0807550931736423	0.0329038341945242	0.0514781213501368	0.106437758146457	0.0689143761640161	0.0419253395274012	0.0484407682725478
Meth.PPARA	0.100565468097532	0.000586994000431164	0.230223260875835	0.182078673811829	0.126246658310569	0.120240049459499	0.23268918611726	0.113617863005641	0.13305489631059	0.135186906725569
Meth.PPARG	0.241319268601876	0.0645316384431638	0.230591306516107	0.208309293468161	0.0569445205918913	0.188051697080731	0.00194764335259427	0.206439115648852	0.132006459715317	0.0758379828400624
Meth.PPAT	0.0484669988785299	0.0482705038226223	0.0914192968205535	0.0369073151058111	0.0372074367955004	0.0480531839080251	0.100393621502692	0.0721429016458658	0.0446447276997618	0.0473708210049956
Meth.PPP1R3C	0.106560759714663	0.13243027177556	0.254200500094602	0.00227371348406843	0.126249139739189	0.127919849218232	0.252214935656524	0.208146638729191	0	0.179418234359475
Meth.PPP2CA	0.176416322464184	0.173909391625728	0.29747117046301	0.286745440012907	0.139246688653059	0.179361028101506	0.354153067273501	0.233216569468228	0.17168703193036	0.185798830960759
Meth.PPP3R1	0.212212663986276	0.199022659768574	0.379761265675579	0.335981244114438	0.151126816609801	0.213378250909733	0.432989185704085	0.285677430994997	0.175912425241331	0.220883684970353
Meth.PRDM1	0.187659915587437	0.192690866756987	0.328789143417473	0.315700150877783	0.139639521330993	0.188902142507234	0.40044415788014	0.264068359790542	0.155103092711415	0.185484425188968
Meth.PRDX1	0.238949178054918	0.225239023081437	0.398800423702818	0.400655186743889	0.178069281371896	0.254537139635638	0.484962811586344	0.330893329756249	0.197744553635841	0.255582507340036
Meth.PRDX3	0.208066131323806	0.200169319864663	0.364955395554497	0.324193577188844	0.152584639718617	0.198371102718606	0.416404971059725	0.28331280990247	0.172560769679914	0.216600572311342
Meth.PRG2	0.0968372458360399	0.114544368390195	0.0691735256315199	0.139446447010888	0.102588786465035	0.0789899416390595	0.159311770455107	0.114913542387541	0.0822290048036099	0.126679719618563
Meth.PRKAR2B	0.0749852259181087	0.0582752269368369	0	0.112058832979886	0.0932268285717699	0.0772177849718736	0.107746417674766	0.0841874454756372	0.0594773679812749	0.0662542650207526
Meth.PRKCA	0.219366908269223	0.208646701460819	0.380247141450508	0.359182855979946	0.153584542866528	0.20964985320506	0.428889896176504	0.285271061303966	0.185549426424717	0.223255843346475
Meth.PRKRA	0.214086139745212	0.178667122941284	0.383879735765775	0.341835303491748	0.153493244748465	0.206106234614448	0.430926012324394	0.278086195737863	0.178660061811324	0.21074200661779
Meth.PRNP	0.218306981326486	0.186733568025756	0.363198457182624	0.34985088443775	0.152193877455096	0.220937425083921	0.433118776181005	0.279961477083097	0.184042605744982	0.153737068074516
Meth.PRSS8	0.0632576632964981	0.0609423372734558	0.000140394238939652	0.0961598783519552	0.0493334626429805	0.0557826680456996	0.0939156709454087	0.0701958569323008	0.0493802312328337	0.0599869333393329
Meth.PSAP	0.224821097981805	0.205976793464704	0.405842815217577	0.367622613007558	0.153417197480605	0.224251206387705	0.489650111266132	0.283047921078099	0.193275507551842	0.222488724745682
Meth.PSEN1	0.189749530595823	0.21297583236894	0.409054340374638	0.379770309062559	0.163395102035866	0.2407740218732	0.456824375196547	0.313537365182635	0.197177847841809	0.241620645067341
Meth.PSMB1	0.250679985488974	0.239759920313609	0.469144202380307	0.407222497001095	0.181782165534239	0.261148657132758	0.534055959123573	0.342105911346241	0.215467393993001	0.265593769454433
Meth.PSMB9	0.231244904441747	0.204117294056531	0.42848357348675	0.379159121572796	0.158963880515517	0.227530251598513	0.480198263460596	0.314113167880656	0.193014266458257	0.245941983913987
Meth.PSRC1	0.225076151155191	0.228906479120306	0.413307398128642	0.366391705917555	0.155811075930978	0.213948364307922	0.468056397331582	0.325724333788513	0.196615382484173	0.229108140749604
Meth.PTBP1	0.231514625973188	0.251393774517286	0.439100802044311	0.401149573003049	0.182013492389995	0.244564671424696	0.52831895792518	0.369930604141337	0.21145465592491	0.274588245956795
Meth.PTBP2	0.252874038262251	0.24095712138794	0.413275881890228	0.128708918860362	0.193317469958517	0.246526076911524	0.473721333788825	0.351568572843859	0.224597237882347	0.269841748999347
Meth.PTEN	0.141080465258805	0.14238465150711	0.30508324057694	0.238982055620773	0.113589762798165	0.163750104575702	0.345133693194352	0.218891711232553	0.130513171706254	0.143472657859424
Meth.PTF1A	0.0511222462158306	0.045888712643814	0.107713661347518	0.0867691507303927	0.0332306851379291	0.0734243817072463	0.107521778479134	0.0732568763198601	0.0494852364843456	0.0491867767625354
Meth.PTGES	0.052858300297373	0.0462789015538781	0.0929102109373486	0.0910949798005549	0.0701176262928012	0.0545255414434445	0.114153336861479	0.0704116648643869	0.0499812688556285	0.0712364259855228
Meth.PTGS2	0.162545567719641	0.222694719127947	0.337335363506392	0.335650879869709	0.164712630524017	0.219802264929562	0.355655063389038	0.345482363059919	0.14993522484346	0.220269817831166
Meth.PTK2	0.159769646591709	0.147364479577718	0.267411828453937	0.256588084931585	0.118604015905349	0.162050086749112	0.306317633264269	0.209081584699769	0.129958060140872	0.159416730969944
Meth.PTMA	0.0496820057808815	0.0447156767552336	0.0935424237312736	0.0890238073552334	0.0335905590074746	0.0544285421144347	0.108969118510025	0.0665086817613148	0.0436440050656898	0.0516189378061374
Meth.PTPN1	0.0808045164139311	0.0742478356515893	0.138951967209273	0.131016949409033	0.0599839358832776	0.0796900502771464	0.166867378144956	0.107691096139277	0.0705779242358016	0.0800942752366198
Meth.PTPN6	0.0538678606456944	0.0429646126334475	0.0873967071201146	0.0846286525063274	0.0511314091933577	0.0529830689925591	0.11898757695657	0	0.0576873279042762	0.0542512140892816
Meth.PTPRO	0.0615893208990356	0.0534563457081311	0.158558735089328	0.110156943054031	0.0561363613470863	0.133253154273783	0.146219977125729	0.0987412813585055	0.0536092961568208	0.0576547018703883
Meth.PTPRZ1	0.149612780313069	0.14987811292871	0.29546159388224	0.252063052628733	0.109645072209594	0.17882749375363	0.307799195932615	0.244395915423048	0.13834492423984	0.167464402501512
Meth.PTTG1	0.200577959103818	0.194929277877552	0.368698311632846	0.101344117897403	0.141906649135218	0.203002267026415	0.415830185868042	0.303473306940267	0.174642982375132	0.217601036923618
Meth.PYCARD	0.0938085737264939	0.0804790573972659	0.128374615488085	0.129343407598767	0.0751500489494958	0.0725511653893538	0.162356814445623	0.100596440687735	0.0714349382426948	0.087693926707969
Meth.PYGO2	0.179339011636046	0.151201909961798	0.356956902582077	0.294180472695927	0.147576531667741	0.198064295519119	0.405009773334011	0.245666446334362	0.177340806484328	0.175667058962778
Meth.PYY	0.132143672624633	0.0607298332676607	0.160716190415554	0.163592716176097	0.0949814521388257	0.0848716587224659	0.200094949863108	0.133833481200874	0.105469561243083	0.13483822886487
Meth.RAB11A	0.239235436035174	0.201368854132238	0.406642768972423	0.414747234974799	0.167293938287668	0.236616219507685	0.482058797600141	0.318634703365735	0.194743371243182	0.246015172203087
Meth.RAF1	0.208312015224141	0.214694258102547	0.410604344973797	0.368028665506057	0.166890990135687	0.22987195801778	0.451144858141209	0.325038464185707	0.190876984685685	0.237731664260294
Meth.RARA	0.0729322863964108	0.0564559562434171	0.162474735571427	0.0133345454377669	0.113568930743097	0.100064842486955	0.186978889075816	0.12156457908292	0.0688031181443146	0.112385052995987
Meth.RARB	0.12175894733107	0.070421109314053	0.225744161249939	0.189220877275273	0.110963958012583	0.150996612815343	0.277450302416394	0.174270059607274	0.155756568215226	0.172152325466236
Meth.RARG	0.0966542833604087	0.0970879325926718	0.179089714962745	0.14851231683553	0.0761341886177938	0.10137154752239	0.195813440879225	0.139438044716909	0.0892637737008989	0.105905376845723
Meth.RASA1	0.234344457552552	0.21780289199783	0.412858291830287	0.0406451325109132	0.185032509999547	0.22721243421257	0.47514616390834	0.340687128397338	0.198176798450108	0.254717919344709
Meth.RASSF1	0.140938121767903	0.117769916085414	0.166524944979369	0.21314049273944	0.0996846925098074	0	0.00342416513806805	0	0.129579740002853	0.126763071440916
Meth.RAX	0.0528212257048317	0.0468320841314215	0.129307573837194	0.100713394411883	0.0351863309567666	0.0824478753856439	0.124183020262331	0.0738218427264427	0.0520923912141859	0.0512455312608583
Meth.RB1	0.0698404283096377	0.0602448079565977	0.10784229886044	0.112901269599413	0.0967005228699736	0.0655969056248861	0.1431123688797	0.0834777774043304	0.0563718444478159	0.0734735383676143
Meth.RBL1	0.186904655911345	0.172822499821394	0.328593196315351	0.290496798534724	0.141034992095128	0.186329732331919	0.37846847546835	0.256261529890865	0.161386110581188	0.180112386625773
Meth.RBL2	0.240777550761227	0.220188768035822	0.418543556085039	0.0165569046021531	0.161333324525615	0.246966032533332	0.471907877396171	0.327887466638188	0.209463742910444	0.261936881446413
Meth.RBMS1	0.215446718289917	0.215151539795285	0.378136630132484	0.47223410282638	0.160991515056435	0.242590204610889	0.448928096777249	0.318608731942435	0.191151754266562	0.238646109408789
Meth.RBP1	0.0548837605803347	0.0492488958024392	0.0994646095842698	0.0887828733383008	0.0515698575794307	0.0528980049048202	0.116519722794079	0.0835755829069287	0.0476210397548376	0.056967080171312
Meth.RBP4	0.0662374893255966	0.0545183153954405	0.155859545945382	0.119409228003688	0.0788214100750868	0.0942155242398102	0.173638239690614	0.130719412217364	0.0671479863684153	0.00178402874449936
Meth.RCOR1	0.0651527914186329	0.0521881261999025	0.118483674973548	0.106651695129238	0.0446384512314821	0.0691791151661927	0.132788671963333	0.0887132903849617	0.0600916669973015	0.0656975717789095
Meth.RCOR2	0.190411428911638	0.181299481483818	0.303073343729073	0.30178699657819	0.140099124952957	0.181777254738578	0.338018490233805	0.246858377234742	0.167039664425927	0.195631634548956
Meth.REL	0.223299179067182	0.160989988672956	0.423960455250475	0.0459445295952907	0.15992683607666	0.218184450250649	0.465587629450481	0.305904531137996	0.193130864031602	0.214031580864384
Meth.RELA	0.0482131092128366	0.0453536856815251	0.0885401047119744	0.0742255623848769	0.0374446416570993	0.047508964125498	0.105280927651138	0.0676361861138972	0.0457451107166215	0.0478361198124846
Meth.RELB	0.0845953027266444	0.0709496708321985	0.183823971087728	0.18915420832536	0.121534670047795	0.104098487741418	0.236853425390303	0.147196350863901	0.103331126608716	0.11219420313425
Meth.REST	0.201210544697151	0.205931156748232	0.395641230398892	0.380943643203884	0.159035366204519	0.214004926212289	0.477492386010679	0.308295765568789	0.204154844636238	0.223784769236471
Meth.RET	0	0.151325657485391	0.190392677935331	0.192661237068912	0.0804309177787377	0.166663033903681	1.67748288985699e-05	0.248264728777215	0.155983562404204	0.101605434045625
Meth.RFC1	0.237796565522198	0.213084514479506	0.418753251614579	0.383607863765908	0.182094188926471	0.244835923272986	0.477588423798503	0.295680280286307	0.195041270513486	0.186621087445941
Meth.RFX1	0.205495375694401	0.206635201918939	0.391460339479262	0.359998294768753	0.157968361236427	0.220892850289412	0.441781524013059	0.297753130137793	0.193685254605771	0.224491375681449
Meth.RHOA	0.209962535478877	0.207075283608429	0.378880421127528	0.32992380373139	0.161556120044017	0.204441431087426	0.426747946872094	0.282407922829784	0.185986882572567	0.231307389605609
Meth.RLF	0.198707779968359	0.19558770120417	0.366686137483761	0.121258077818029	0.161864601669387	0.19708330749133	0.424185624635383	0.291860124537374	0.188023899211597	0.22120517237849
Meth.ROR1	0.191019605644407	0.118360984802019	0.23410873732191	0.0112261409552645	0.0800198089003929	0.163155870354097	0.234435492318014	0.231176682842742	0.144763870229182	0.182366895206341
Meth.ROR2	0.0699214464791084	0.075075497131751	0.103321902478242	0.107199171634105	0.04991469173681	0.077732355135082	0.00132840943962046	0.108209624129396	0.0776127420913392	0.0620519183773208
Meth.RORA	0.0708004093521774	0.0875242878510264	0.197856578005184	0.175120537060668	0.0578369841035103	0.145063342092461	0.19982878593191	0.118145540118262	0.0637320356573606	0.0909485521019376
Meth.RPA1	0.0527776913035741	0.0523268364487223	0.101211371789	0.0851796977327025	0.0472156941160002	0.0524431765493687	0.114877316832561	0.0713797163421943	0.0459455131856102	0.053083614701525
Meth.RPA2	0.142631655213155	0.208798576007837	0.307839647254828	0.277513691077162	0.120113466647704	0.167748145042659	0.349694640892845	0.291484338091402	0.178219723638983	0.208487543926973
Meth.RPA3	0.133980589605316	0.124391226933209	0.224618119618839	0.00274660652339502	0.110889047632628	0.121657590190181	0.256463605873486	0.15364661073174	0.117037296122153	0.143810293177345
Meth.RPF1	0.246070107952849	0.224489205208226	0.44716104928852	0.0214688872332984	0.181318679179424	0.243258578488012	0.486761181761449	0.360416432354687	0.220463368157224	0.245624753538245
Meth.RPIA	0.201061575555718	0.202652228131307	0.405295801293758	0.349191697590342	0.157971644266298	0.210029042304419	0.452822188090393	0.30137012550841	0.17316632224482	0.217714506406457
Meth.RPL10	0.186978683724292	0.0661324085702046	0.146919037078987	0.2875488016001	0.0550769244182508	0.0699491460872033	0.195116485875496	0.177037355847893	0.181343837408771	0.0992090285371265
Meth.RPL32	0.264388054924903	0.242310365587023	0.46208430048123	0.417052883464545	0.188635754378827	0.272748250249886	0.54320846606511	0.366199947249516	0.217394512277728	0.28054370668601
Meth.RPL7A	0.157440154722482	0.15836279108077	0.25450177078186	0.225260242518946	0.11867667274427	0.152791270265397	0.306152859434231	0.224662655129789	0.144105592587376	0.182297629529087
Meth.RPSA	0.22056923719168	0.210772724467742	0.411174011156687	0.137721215122803	0.16915054241003	0.21184675524807	0.435427733883373	0.33241498652877	0.205192742258466	0.238048943674812
Meth.RRAS	0.19382729264414	0.218504522998861	0.385275036138576	0.326311069577597	0.159278598813216	0.211327045777336	0.432029271117994	0.289693221731494	0.184096659956267	0.234341683199632
Meth.RRAS2	0.108154499749586	0.114333386340673	0.18917733147074	0.186639886209522	0.0997996479619008	0.101349463172318	0.229113107047557	0.145289067537198	0.102462861630362	0.118164448315423
Meth.RXRA	0.184745262550318	0.177462044794048	0.283650027962472	0.272783779800418	0.119419258262252	0.163473309533434	0.319533110275977	0.231195650463361	0.139558320238611	0.177031848607717
Meth.RXRG	0.00239771013768589	0.0879923967468102	0.199553913883486	0.172840153045104	0.0389897791320828	0.123680516439179	0.205920587669697	0.146209881358618	0.0580872718076473	0.0881600957524157
Meth.S100A6	0.216943048778555	0.194543159245547	0.397676907351825	0.37274788075205	0.161778827693121	0.219929531285857	0.486159562024259	0.307502330348708	0.196381384954035	0.239591497573138
Meth.S100A9	0.047929005904108	0.041339109727848	0.0923330573085449	0.0784057133314032	0.0362117097808822	0.0497770374645679	0.10462687893632	0.0659784248624339	0.0409903679942395	0.0490589360214487
Meth.SCARB1	0.0468835217796766	0.0443433525102587	0.0937929358767572	0.0800192199277701	0.0368210305439126	0.0504361998472151	0.110044625583025	0.0684954271371213	0.0434609341911758	0.0488425354290248
Meth.SCD	0.18807389558533	0.196275528543564	0.327571171455483	0.31441031433105	0.146121258647507	0.200719610086021	0.404899317866524	0.209557517066514	0.184706331348036	0.192091150953874
Meth.SCG2	0.232887811896147	0.225617728995716	0.481211849799552	0.406538472178798	0.184374018774001	0.250298118910859	0.555862149636046	0.352832590556299	0.215842521669143	0.270616843875577
Meth.SCGB2A1	0.0352949793694249	0.0618454435298263	0.0878987839595877	0.00147511968651304	0.0402098837029184	0.0502099465774893	0.10842023488977	0.000688439639102576	0.0539491425293365	0.0643082299530236
Meth.SCN3B	0.0766225186701344	0.085621499042558	0.139249009269762	0.1290410613304	0.0615552035896046	0.090052282365724	0.156647113005862	0.116184568834138	0.0691826899609815	0.090660339613319
Meth.SCN4A	0.00850636985193284	0.04211113511009	0.0817388958915048	0.0699143302924809	0.0303497630186129	0.0457714282003209	0.102989731836207	0.00889338521203722	0.0404790154519863	0.0475049949849211
Meth.SCNN1B	0	0.106611245296286	0.274230318173404	0.226069886713225	0.128534665449286	0.142216802330634	0.266705589513771	0.197239500004569	0.11522955681392	0.139786917633636
Meth.SCP2	0.0958312363890463	0.0850911857257396	0.179313303043037	0.171598708983243	0.0985236075752166	0.110716831058985	0.199484594011217	0.109040693460582	0.0856952746390421	0.100986999820726
Meth.SCTR	0.00032404379612468	0.0444593473137835	0	0.0791607923645949	0.0313157525649852	0.0443215063056566	0.0791170659459269	0.0628907742409719	0	0.0496955387846809
Meth.SDC4	0.0978672036831245	0.0999157063786295	0.118307618330674	0.121905116807759	0.0923155868654478	0.0810527896000657	0.159368123295415	0.0961111652215848	0.0705420114430202	0.0978553877260016
Meth.SERPINB5	0.0704343815812338	0.0729459181821528	0	0.0998770768893834	0.0618606074707992	0.0542556382043325	0.0984589102570517	2.80046475250452e-05	0.0596026129813741	0.0703460174947409
Meth.SERPINB9	0.0488586479123178	0.0444286742441761	0.0887805982343066	0.0836231596450791	0.0483679537895969	0.0484996186393478	0.106665130422331	0.0695620248513575	0.0406959595585547	0.0561952547325342
Meth.SERPINE1	0.226289222700121	0.215931214849649	0.377105979460006	0.367745254562145	0.157497002166178	0.226741056740152	0.45955810716585	0.311518214434444	0.196024600812831	0.243467525590052
Meth.SESN1	0.256151175943032	0.236921448922836	0.476184348622638	0.0413427227459731	0.169744732091039	0.23974141196835	0.50122640761059	0.353165904098112	0.227207613619158	0.266186781599622
Meth.SF1	0.2305177102262	0.219572254767589	0.394217525943323	0.349555557238289	0.151135538416427	0.215657426733361	0.451565125479585	0.296712909918209	0.199696839180043	0.251572253864589
Meth.SFN	0.0577389969418781	0.0512474134452825	0	0.0835643091050745	0.0421785595614125	0.0507560967982731	0.00142830204771799	0.0936005504227911	0.0422195859205326	0.0582340469621992
Meth.SFRP4	0.055500987544941	0.0510411627446368	0.150703884243583	0.102644096521745	0.0560859759598582	0.124962363817693	0.145893080310593	0.0792990891906859	0.0475549283002236	0.0549506339097333
Meth.SHBG	0.0489115133627323	0.0444449790020108	0.0816950884108171	0.105261223295287	0.0695926088909103	0.0484029547529777	0.112310740027064	0.0671932149380674	0.0444341124967364	0.0514979084304477
Meth.SIM2	0.0802586706296982	0.0547610744859099	0.139762152632042	0.125282585703188	0.0616519722993478	0.0666008209230302	0.163858401445687	0.104948651715795	0.0755575693828369	0.0960435561811919
Meth.SIRT1	0.0505516215801241	0.0483817250482466	0.0958421108177015	0.0864643755127137	0.0454083849201679	0.052050438010451	0.110404569230346	0.071585894069701	0.045281216058243	0.0485138303554236
Meth.SIX2	0.148089363479686	0.143414491922297	0.207862582382332	0.189142742363533	0.0707564717082918	0.137276405694227	0.216530376756765	0.197486974167964	0.1158797190976	0.0799124057209967
Meth.SIX5	0.225714457161039	0.198324490276698	0.376110937196245	0.36632259951001	0.167155470859735	0.223250817071578	0.454207798545857	0.274606300282104	0.196032590771799	0.226841484898035
Meth.SKIL	0.207182826105663	0.202280957726208	0.384189468419333	0.372355523600001	0.151820570356281	0.218709772150972	0.451294515418068	0.306689645217197	0.190910531899842	0.219049806863282
Meth.SKP2	0.251417537687736	0.225614802897047	0.434749621520453	0.214346664687354	0.183419534804329	0.25468354271385	0.493628919690924	0.334929199103247	0.211352579344593	0.257373023580307
Meth.SLC18A2	0.0602529471014787	0.0473972844415978	0.101793908406418	0.0998866486938111	0.0816345000452082	0.0726900881412181	0.132926017786388	0.0804155811512126	0.0612625173701499	0.0679296082537847
Meth.SLC19A1	0.052361401932581	0.0456443129163742	0.0985300321947388	0.0936316979528824	0.0699703938537616	0.0528665900251078	0.11295895259447	0.0815403980199649	0.0532053927319459	0.0724610835295319
Meth.SLC20A1	0.196171899970457	0.201478937660581	0.364119913766841	0.294610561829235	0.149022962066472	0.209577090006609	0.406506027918341	0.271474530400014	0.176653850372894	0.192337678149251
Meth.SLC25A1	0.0690451140902949	0.0550564264513011	0.0950913572658165	0.0916914128614625	0.0569296359183536	0.0572758509890843	0.121540871821363	0.0783730864036734	0.0514163219965494	0.059051366827968
Meth.SLC25A5	0.0537637847469566	0.0500421322964475	0.0926589035411687	0.0823579865639645	0.0352704662183799	0.0509937466412816	0.110263502111795	0.0691173450595456	0.046001695570118	0.051289124322799
Meth.SLC2A4	0.193054519353709	0.174427148289146	0.314392215293254	0.283781009289941	0.130030941004149	0.188024080848616	0.354783166870199	0.250905593262546	0.17091431520194	0.188618087123557
Meth.SLC30A1	0.176293174197197	0.216437896381012	0.389811125622814	0.340253551250951	0.1850958090177	0.204090741219713	0.444038842366566	0.306146784341903	0.184171868472529	0.21494068939254
Meth.SLC34A2	0.0922060829891578	0.0553519388658294	0.134478853535892	0.130646902528257	0.0351231329787917	0.088677034497465	0.162793993133137	0.096791286339027	0.0828323022236261	0.0564892587956815
Meth.SLC4A1	0.0785354110207068	0.10098046422121	0.000865672248256752	0.119270918693155	0.0999106279172686	0.0604272763270399	0.113864368423998	0.0805677229505833	0.0666183564018007	0.100657359020324
Meth.SLC5A5	0.0698836217984433	0.0593732917465002	0.183728190866892	0.141982084077987	0.10594887559875	0.134994791444978	0.184987246915718	0.115012352362117	0.0739865709102304	0.120618423933761
Meth.SLC6A3	0.048244190912614	0.0440512688705704	0.0990938896952738	0.0830375810120361	0.0330484725466327	0.0650640760966211	0.107477277626316	0.06569297782175	0.0464948879255641	0.0489469634230576
Meth.SLC6A4	0.0705196138933063	0.000848082780830975	0.124116471245785	0.121899692800127	0.10141682302296	0.0788405294504704	0.160732388333106	0.000110399371281657	0.0800189950536186	0.0877555867227022
Meth.SLC6A5	0.00174932607298223	0.130662608688197	0.214794694044268	0.18603758860685	0.107828470876547	0.148098731238648	0.242882309940907	0.175954475922442	0.0753723906951894	0.0999625091620868
Meth.SLC7A1	0.213318616901458	0.204350383216827	0.354815025269397	0.346487397743848	0.149029559973784	0.210585501037061	0.424066185799932	0.275551889860429	0.182139449059734	0.217661739683758
Meth.SLC9A2	0.101600377063636	0.0740634982116483	0.0912504090200341	0.112834226680407	0.0898940091668109	0.0795580458312214	0.00114979618145232	0.106499035633254	0.0761009734985535	0.0947848223457766
Meth.SLC9A3	0.0576984107240259	0.0513749545867791	0.123355344642014	0.104561271192192	0.0533463000368982	0.0891759995664162	0.14730248613709	0.0866791150510989	0.087683061420317	0.00241715361808293
Meth.SLC9A3R1	0.161878600060939	0.146671559960592	0.217025760621981	0.211700760889373	0.129479073622202	0.151839090976445	0.268421677631999	0.162282585307875	0.122472248890041	0.157977389149311
Meth.SMAD6	0.214346742590471	0.185160738765395	0.369236188061013	0.310796109717228	0.153410795891878	0.213784194269345	0.397138767988289	0.268113550137377	0.174180786568828	0.202611720421868
Meth.SMAD7	0.206340532978625	0.189487927082068	0.378112354131048	0.200038646200103	0.138198123501163	0.197076072354576	0.431667172393103	0.287610342098614	0.18619583173855	0.220675685501577
Meth.SMARCA4	0.188480297521055	0.17337539137019	0.353169130980565	0.304214675818514	0.150009122178362	0.208146315264897	0.398171491697892	0.269227706971486	0.167638271854338	0.197897840455524
Meth.SMARCC1	0.159260045883858	0.115638904869479	0.291889079392715	0.000263742017861151	0.153450771207038	0.144059642408531	0.323813781401131	0.199514761074488	0.141993156395577	0.163823307623531
Meth.SMARCD1	0.217358321935826	0.194700310331111	0.394486146171068	0.400611279310197	0.17631094763957	0.23287243002408	0.45502201125577	0.273344812015426	0.193349226787627	0.253047593605642
Meth.SNAI2	0.199333933689103	0.184400961317871	0.314622971927509	0.309308429660733	0.150281245766358	0.200867740990209	0.380261894377206	0.266594929107514	0.164103573031031	0.192757390560452
Meth.SNCA	0.0106336396754472	0.213752642618812	0.359235918555492	0.29391978109058	0.052349531178975	0.222737242608119	0.331694966458527	0.262294371258498	0.180942894168553	0.107267584112312
Meth.SNCG	0.047755286263443	0.0426413984199421	0.0837307363761306	0.0799271446352945	0.0419031310811198	0.0462871342046236	0.102794953485856	0.0654833805249463	0.0425350891261144	0.0509786732939236
Meth.SND1	0.142159306332559	0.163248599010009	0.310460021637405	0.472302062162086	0.119093818442555	0.211542810839795	0.395419479983109	0.197796586135383	0.157045616754454	0.202567670375231
Meth.SOCS1	0.202965434012977	0.213261733260801	0.400142582157697	0.00216032996713777	0.169498086873755	0.218175206509497	0.417999679895469	0.305785131691883	0.20632883279674	0.171633800124892
Meth.SOCS3	0.104508589264048	0.134371760630824	0.274406617977465	0.000483139887843971	0.105824629912787	0.127322341946003	0.268662577099664	0.195433948468834	0.164558538666057	0.117115704914531
Meth.SOD2	0.232205136143834	0.20009098180532	0.393086019147734	0.353088277555766	0.161980828352951	0.21519994805509	0.461775404671082	0.31008589563403	0.194469330305704	0.230259523090097
Meth.SOST	0.00152618919034015	0.0035771315981408	0	0.0104925433185783	0.0419621716111236	0.0390398669345704	0.0721168873379653	0.00138844253701379	0.0427278454137849	0.047096311646249
Meth.SOX2	0.0511202890616818	0.0440179586658585	0.0955648227917077	0.0852266226052794	0.037007151789783	0.0569427276914934	0.103166128279104	0.0740303015346239	0.0449773076387552	0.051435539307487
Meth.SOX3	0	0.0464067249562209	0.0868452435705387	0.0814271994114414	0	0.0647885779540339	0.108510820771706	0.000217936035827267	0	0.056038251076954
Meth.SOX5	0.179640105722318	0.120736019910114	0.286586197831362	0.28130692470993	0.15264104534392	0.200726866051787	0.00349142431678864	0.269938350206501	0.197673118066859	0.194948185862516
Meth.SOX9	0.101804410626638	0.0677072246158066	0.142376412836269	0.132272820051626	0.0582414437328119	0.103183802223214	0.154093240523178	0.131562767579125	0.0737406845506922	0.0967789879349422
Meth.SP1	0.116431853739099	0.13565280024292	0.220397370453227	0.191978990783156	0.0910537839118435	0.116970103084754	0.240350727632355	0.170169351477644	0.106132644264176	0.1282366450235
Meth.SP3	0.124149889011818	0.097856169911965	0.16899867616537	0.183118857642747	0.102843730335427	0.112357921911461	0.216218142942327	0.142062927712816	0.0986717529828827	0.119212751753221
Meth.SP4	0.207407287096501	0.196353313747836	0.320113457962763	0.350606810345676	0.16267846842855	0.213397060702656	0.373029212525938	0.195387436534497	0.203508883863144	0.228252888392276
Meth.SPARC	0.118882443612036	0.063936672104652	0.240710580518979	0.00051229640535412	0.109356100236889	0.166348084529422	0.214947284126835	0.145080875572137	0	0.160056910554186
Meth.SPI1	0.0810685877655561	0.0455717375266013	0.0877424895607961	0.00626798275142874	0.0432731226499546	0.000144485154419106	0.102543764240563	0.0674576626409292	0.0419628578791752	0.0506710068921435
Meth.SREBF1	0.0490053754873228	0.0428832452922231	0.0701296339163659	0.0769730490595999	0.0562720625966133	0.0487190814172313	0.00141934539024383	0.0675173501322187	0	0.0587893563454309
Meth.SREBF2	0.184115934070055	0.185550126202051	0.349159040922088	0.308150907781558	0.133419310202894	0.195076627214985	0.410870231318093	0.24000033944752	0.163691382784756	0.188635500272849
Meth.SRF	0.104089089355299	0.0849419966882624	0.204443816009139	0.167138513835855	0.0842412396758831	0.111207254136849	0.211790298740096	0.147779677280245	0.103953825372768	0.0823213965897805
Meth.SSRP1	0.112796402346833	0.108505365870672	0.198113417849004	0.184932186553207	0.114885902793794	0.125374587530695	0.251661390512076	0.166736955849795	0.100303071456563	0.12352703358364
Meth.SST	0.000200132823104627	0.0468504937857544	0.140622550709509	0.0986073179383402	0.00243177429264464	0.102403154526971	0.128507114499568	0.0754297869341353	0.0441438882500165	0.0511568328096429
Meth.SSTR2	0.0722940575636366	0.0660430428281073	0.273966890258795	0.166277711674754	0.130990010745086	0.161787519514141	0.268352392714281	0.147357420332255	0.150236463788795	0.000379149396749392
Meth.ST14	0.000412337683186978	0.0430726685453672	0.082765342819894	0.000140228387209937	0.0474453648275825	0.0448414034519734	0.103804721925506	0.00372042154001994	0	0.0472414506773331
Meth.STAT1	0.217025392418179	0.191615549216308	0.362258519503574	0.343669321764405	0.165386059210902	0.217373540916535	0.436374219889094	0.291641132246236	0.178591384649148	0.220342076111509
Meth.STAT2	0.232558971111215	0.226364625974949	0.419597650503934	0.389586546434327	0.173554842822138	0.23530307068832	0.482680321594127	0.325818734474099	0.217816418546147	0.259079936108022
Meth.STAT3	0.107845741087752	0	0.274683965453303	0.230345474325726	0.118305375329607	0.149931152315501	0.272719575631162	0.0174628151273701	0.163646527716134	0.14460080931259
Meth.STAT4	0.0493698583772553	0.0447480482067481	0.0960417352949186	0.00840528790691024	0.0324667918045547	0.0466510482207496	0.0933264668763929	0.113275033159872	0.043860951439587	0.0505914474454787
Meth.STAT5A	0.0553687201353896	0	0.130468145622221	0.00367965716716093	0.0960591125921266	0.00441339693187599	0.136028450809097	0.094894866783967	0.0619032834307036	0.0788156860163659
Meth.STAT5B	0.105164387954478	0.00380276176630133	0.293798812826893	0.233416106194062	0.137452167104679	0.166486616314146	0.32560422318975	0.174209409681658	0.0967774726329582	0.121048817320976
Meth.STAT6	0.224046554629078	0.219557555222957	0.397106185739928	0.34458535550286	0.157149720195231	0.209375129135726	0.438259068601171	0.320092002305482	0.195156345445006	0.214264837130779
Meth.STK3	0.136978964585322	0.152059615083136	0.200517275319612	0.198071923666566	0.122413612722727	0.145720330470158	0.261285086099339	0.154419091224788	0.107392058955095	0.140829717063413
Meth.STMN1	0.119235252721483	0.090604102056175	0.0985779869881839	0.139133071966862	0.0969150685651229	0.088861577150652	0.00216366171100827	0.106415593014343	0.0920192484774143	0.112131393517269
Meth.STRA13	0.204540304155471	0.198455306046203	0.3535410061114	0.28932270272882	0.16534526764398	0.222556129741816	0.397654502477242	0.271163932973256	0.19158680289815	0.147345512600675
Meth.SUB1	0.263050676482276	0.269781308151256	0.478572545481693	0.441113465989938	0.194443342215321	0.250739213999364	0.53569176423586	0.383328779671513	0.237942665577899	0.26326421026375
Meth.SULT1A1	0.139712566195218	0.135297836542728	0.264662662976872	0.2457141167711	0.0842485681201296	0.169103811401647	0.312029886745181	0.237011805929767	0.11278953461081	0.14625807202166
Meth.SULT1A3	0.0722898277288954	0.00187612771507502	0.135078241659223	0.117066034278249	0.0710208561556753	0.0743077602492349	0.16969271509427	0.100976042951251	0.096551557015563	0
Meth.SURF1	0.051081126131598	0.0442374979988135	0.0913363511036639	0.0803132839560649	0.0339210866869208	0.050935755719761	0.100219387320947	0.0925244274378077	0.045206682118892	0.0503959300585063
Meth.SYVN1	0.232069932519552	0.216610012153643	0.40878346908255	0.370762636984064	0.165005537324471	0.218480876963872	0.494072891437262	0.314024639329125	0.197086821695706	0.242823002034581
Meth.T	0.0519770933381338	0.0473076498401536	0.112874675753824	0.0942205930142298	0.0355006422462749	0.103873743454507	0.00530895262617288	0.0836452436828419	0.00458070145160068	0.0559674401899628
Meth.TAC1	0.0547475077568934	0.0483685995144092	0.126065159239913	0.107890057546491	0.036411042458075	0.0765060346825589	0.135753593146028	0.08646763365036	0.046557926423582	0.0583556671521653
Meth.TACR1	0.0616738001162105	0.0533713935930494	0.150559513680971	0.131165931736221	0.040310734222671	0.108114802235085	0.161711234000811	0.1088992536556	0.058531898846314	0.069105078859827
Meth.TAF7	0.191137723060864	0.0725873910724236	0.385624563522514	0.313577144412002	0.162160972417442	0.215719776393523	0.459742313028731	0.263455109665597	0.196308608310307	0.156158594760101
Meth.TALDO1	0.186277232439884	0.17253464160639	0.365621686614745	0.32995638851034	0.149478076922136	0.206844972531879	0.396901634486032	0.281819164081786	0.184621940217892	0.192442646581583
Meth.TAPBP	0.210855907606379	0.17049192897973	0.368116634701487	0.330540196112318	0.146215522124107	0.215972838389746	0.426210355621678	0.293777784640798	0.184700595831983	0.209241417968645
Meth.TARBP2	0.248126103873988	0.253667503183554	0.460303973739941	0.410427400413772	0.195408459607995	0.263833510141705	0.536097863816203	0.356141861553258	0.222346911985167	0.229900405506467
Meth.TBP	0.170659874794212	0.135578610230081	0.194342139877737	0.212524999417054	0.127062199271592	0.133477602133938	0.2657580093307	0.156884033462426	0.116809223125037	0.156812207261646
Meth.TBX2	0.0546311275718449	0.0458046252098167	0.103960562158272	0.0937971426893398	0.0637134864504396	0.0648530696612173	0.122567054345566	0.0756940155065759	0.0566642901036438	0.051942104289379
Meth.TBXA2R	0.13118618071415	0.166461811318668	0.337954110717487	0.274744079474923	0.151473799568802	0.173746457310704	0.374208232107826	0.247058600706024	0.140514824127701	0.138112106988578
Meth.TCF4	0.195800876948994	0.17580141719697	0.36386855897155	0.317374199558224	0.129919236475733	0.19941121568553	0.401707947468504	0.256967588673532	0.170112486337262	0.198327125885971
Meth.TCF7L1	0.135640209607497	0.0846270691617841	0.221872429867213	0.230854654782646	0.0943155498468565	0.143825741323454	0.236807885740883	0.200585955326463	0.107001135989653	0.0843583058344622
Meth.TCIRG1	0.0460164647379043	0.0410580122194507	0.068599742133536	0.00841898334880953	0.0329144357750318	0.0459821201947286	0.00174500394661155	0.0676332658385709	0	0.0479253119992165
Meth.TCL1A	0	0.0433575757544205	0.0760469015079938	0	0.0330710112967496	0.0138125882785451	0.0984231798091332	7.09683599672496e-07	0.0411203251572693	0.0437369971131253
Meth.TCP1	0.227916391728779	0.228664627845682	0.403513755576324	0.39111636474496	0.181547420333242	0.238198959930083	0.487427309670793	0.320851243440142	0.201498575179283	0.25369629158047
Meth.TDGF1	0.0199131947838032	0.0851497925802008	0.10626281323094	0.0989789077592418	0.0762950724241324	0.0565231771712042	0.139996988131064	0.0865667047518219	0.00582803312135033	0.0764505015081837
Meth.TEP1	0.0802821321709332	0.0819361138280892	0.143495652442261	0.128056025030842	0.068187795825885	0.0811887239681393	0.162030178638978	0.108643795573007	0.073912528950282	0.0832716333011221
Meth.TERT	0.0470957837174067	0.0418490900767445	0.0851366138927629	0.0779373672312463	0.0333156694776247	0.0501481514036588	0.0992641822644699	0.0631485883855577	0.0404122600870442	0.0492599425098736
Meth.TF	0.0489963115557258	0.0436212108701403	0.0970514057535165	0.082034430683121	0.0467338342395475	0.0518425899120099	0.116679498957381	0.0677177858373023	0.0419313464089612	0.0544614453228791
Meth.TFAM	0.180598444892431	0.174422158240648	0.307481979462917	0.294132190228134	0.140713877990656	0.179341706110226	0.377468811890148	0.240552886608096	0.1662413827888	0.181149594986048
Meth.TFAP2A	0.128416453808614	0.11828456762603	0.172198790764555	0.184738330379739	0.0931095135125073	0.119251374775337	0.210522493995557	0.155269927882695	0.0978832728698318	0.135966036879734
Meth.TFAP2C	0.0978926307866664	0.0648778821073277	0.127512856949215	0.132834363388313	0.0769980070723323	0	0.196431136360939	0.111451704455482	0.106482358621777	0.108985056120936
Meth.TFAP4	0.226434605032638	0.208817558139293	0.394099784343576	0.360347836541326	0.17123604711664	0.206837334682854	0.470814114163006	0.312536190744425	0.205009826545539	0.207963976964968
Meth.TFF2	0.00569589043525487	0.046560670943068	0.0929376589887512	0.0791222888064486	0.0527689267789546	0.051992986280794	0.112669337835019	0.0708475477633339	0.0441605545276037	0.0557810531565151
Meth.TFF3	0.000244080777210604	0.0554787013465208	0.0909985382631441	0.0804800760155369	0.0501374444811759	0.051599677540387	0.111837906953029	0.0704692671432198	0	0.0475408247893274
Meth.TFPI2	0.0693790665989983	0.094350780852695	0.174683439409089	0.127284800385675	0.0422342533560202	0.0999083900117712	0.173275763723957	0.138716010519815	0.0804297832745067	0.0860358353289684
Meth.TFRC	0.172247967271306	0.194379595654773	0.376555744694473	0.341717841794815	0.162438618956608	0.206808453370215	0.427102561499898	0.289737150883353	0.197984157289043	0.193586576883817
Meth.TGFA	0.180521364757453	0.155833031851607	0.293768710981078	0.30106513955061	0.136433563558869	0.184884024835816	0.357348182328717	0.254395549803105	0.168936113652624	0.194053574090782
Meth.TGFB1	0.0467119797059079	0.0438653411096627	0.0915549934492955	0.0309094256883857	0.0336086189691561	0.0466189567589229	0.0990758854164829	0.0833261613977599	0.0410302772672677	0.0463825682962229
Meth.TGFBR2	0.192675275676393	0.17902552964867	0.271219221353639	0.271914877467402	0.154160894060701	0.18326887136481	0.00485595318692022	0.273036144377944	0.164721616960407	0.205400958053849
Meth.TGFBR3	0.00243673905885391	0.0553600257754763	0.168008757889063	0.162583714561388	0.110480500916696	0.112240821573504	0.202259048449554	0.114800792691838	0.0770913400165884	0.107912793398227
Meth.TH	0.0530840766231586	0.0452595683122572	0	0.0820122106634407	0.0349013663052832	0.0464389600924201	0	0.061690947354782	0	0.0557593357760757
Meth.THBD	0.102137092383074	0.0939074203980378	0.118512733081935	0.131845297921255	0	0.0904828815816781	0.000998748190200229	0.143333291253591	0.0995930713505383	0.0734161916512504
Meth.THBS1	0.18839398602659	0.204173130124595	0.336281997354471	0.309997088130175	0.153630102064265	0.200941019387701	0.405816047707955	0.285040422922454	0.174086507071764	0.153857517726713
Meth.THRB	0.119203453781257	0.132843903842904	0.210305994485836	0.182750892364506	0.110899636888146	0.113637963186364	0.26724915561697	0.147234595681543	0.123331427749016	0.130003701560246
Meth.THY1	0	0.0432022186183957	0.0822144855020273	0.0793678452910315	0.0379448945544661	0.0470668501924969	0.104771068137388	0	0.045006614818167	0.0580910249727712
Meth.TIMP3	0	0.0495149824665056	0.102844464053628	0.105940849446288	0.0511860149946633	0.0664098895932306	0.129273795703551	0.0823469470699017	0.051048974731908	0.060801700631137
Meth.TLR10	0.0853013576335662	0.0789786052928005	0.132630028668963	0.135259484440193	0.0735571097064196	0.080205272593109	0.170692957658611	0.103759672730623	0.0620245800748491	0.0904168453401281
Meth.TLR2	0.153968733381564	0.105426375002199	0.233968094833681	0.228920576608674	0.124052752520896	0.15819459751218	0.280120005470722	0.193031107287914	0.127171128152721	0.150823403427253
Meth.TM7SF2	0.0462251789530166	0.0454168835864754	0.085664490828041	0.000878547133428853	0.0365290167929401	0.0476979757303849	0.0968464663461509	0.0672895866766163	0.0421346649439994	0
Meth.TMOD3	0.0722039031547891	0.085005777394336	0.104851488137317	0.111063119353273	0.0731282901825187	0.0675291257759633	0.14603858498231	0.0813883700967367	0.0638143617965441	0.0743501108154861
Meth.TNC	0.215559709021773	0.188648041727534	0.376109312048814	0.324415858967438	0.148335156769375	0.215658572809878	0.431216376414107	0.291309974786163	0.183001451622814	0.21799175958123
Meth.TNF	0	0.0834364071202339	0.125344580086047	0.113531185355748	0.0827399175609187	0.000326857505742659	0.161512574709977	0.102700612436078	0.0683524430009904	0.0835765333667875
Meth.TNFAIP3	0.254666801896447	0.260443929954323	0.486505592764207	0.413743633457112	0.1968729114235	0.252581495272811	0.55424635943109	0.370467276222791	0.232221602288108	0.243218172156812
Meth.TNFRSF10B	0.192724587691815	0.181242601849221	0.344123313968391	0.303959448427436	0.148126887632447	0.201567861089009	0.401570868549677	0.272174123453723	0.183751206710253	0.204534435520906
Meth.TNFRSF10C	0.0629879536108325	0.052972409471818	0.167333455958211	0.13436795484097	0.0881695089918407	0.085216344604096	0.169560010590227	0.0872567280332177	0.102964417962333	0.108877418231086
Meth.TNFRSF11B	0.0658878244389205	0.0729818453021057	0.154483271034056	0.143861658909157	0.0957397678611981	0.115689858556116	0.166974960036942	0.10318844946623	0.0606309268596895	0.0971612740362902
Meth.TNFRSF1B	0	0	0.272790196240679	0.201037798188549	0.145776031342638	0.120827907853991	0.271710322820705	0.131163106476415	0.195719288610671	0.073223260091894
Meth.TNNI3	0.05025456165306	0.0477717642354518	0.0933232031142608	0.0910213854373517	0.0353256317537991	0.0529417010100065	0.106342455550995	0.0759272046909164	0.0501117637763353	0.0543733828345033
Meth.TOMM20	0.201719485747287	0.0938311830894231	0.342806281563792	0.313894759099024	0.138333291279432	0.212498040543385	0.378444871144266	0.270749818737809	0.175361799919651	0.201666874843771
Meth.TOMM70A	0.258289852362532	0.250871574438792	0.29399189968327	0.00830446172750314	0.18517261645357	0.246155165798417	0.406302337182071	0.390539139804787	0.241024544076914	0.271909909293865
Meth.TOP2B	0.25730748540283	0.228828231706877	0.431922636823439	0.0656060779326132	0.178312273813358	0.230210425954601	0.479100316094111	0.334078096542075	0.211460156317164	0.251732878866063
Meth.TP53	0.222851373474733	0.202558213723382	0.414127957012187	0.394624671473776	0.164459484884479	0.229403914356155	0.477393900828198	0.302642349542758	0.201702371910655	0.253705848627244
Meth.TP53INP1	0.124158005027318	0.137538809923905	0.234705630156299	0.209506865383374	0.091576639621109	0.132471439728526	0.293975710285671	0.161342993711708	0.119898247610642	0.153613181353503
Meth.TP73	0.0729156509140962	0.0482614487760784	0.0844547431342431	0.0960476037893964	0.0501112041284082	0.0586338880311933	3.74085454789728e-05	0.0843203126854828	0.0588266051980227	0.0654207053441167
Meth.TPI1	0.192937259103868	0.177712126471909	0.328381464495408	0.324768783057929	0.141080518020966	0.18292929995474	0.388441872837632	0.233549145090808	0.168055259506822	0.19479735272807
Meth.TPM1	0.0072760263725072	0.000919595844680998	0.0884301000133384	0.00124896913439805	0.0482162861362455	0.0427809336248967	0.0971269642997374	0.065505239474657	0.0434818290983888	0.0486705309960902
Meth.TPT1	0.259308146567305	0.238892834757669	0.458970981809968	0.436102140891439	0.184830773464744	0.270631066346928	0.533113973354522	0.353167409150646	0.185452687097607	0.277189782091793
Meth.TRAF4	0.188482468011939	0.122181615182189	0.307420927869677	0.265543359577677	0.130985993720532	0.166116168480423	0.349750412348725	0.237633286547589	0.156116296989554	0.177628245083974
Meth.TRAF6	0.146333016598645	0.138746443631543	0.251056401236584	0.22652866873124	0.102992641638189	0.137317346368301	0.294188953523216	0.190714388319067	0.127463379625863	0.146148888771309
Meth.TRH	0	0.0418777771033647	0.00181591337011175	0.0770439881847191	0.0326469015849201	0.0419824761523969	0.0775746649713121	0.0575956234602078	0.0418926205909068	0.0479546322474422
Meth.TRIM25	0.210401086012445	0.197496803993574	0.345487778349302	0.293569398480761	0.161427422350013	0.198448647354073	0.409421006941071	0.261777309299226	0.18230358086572	0.187743214821863
Meth.TRPC1	0.0968481876211342	0.0552641581322955	0.159582197921604	0.00225301179074438	0.0476073208419916	0.092621930495545	0.161964327612103	0.10812689982182	0.0658418907252459	0.0941057967713739
Meth.TRPS1	0.176367487436967	0.174525247413344	0.260843421271572	0.303640467179284	0.151049562697014	0.221627653103459	0.308103836217955	0.301330896528883	0.183392286790797	0.103779240714149
Meth.TSC22D3	0.0648319090275861	0.0466950851693177	0.0937813021615214	0.111915970420637	0.036518117375492	0.0620495602000148	0.122733437960781	0.0777134564329329	0	0.0754423068124857
Meth.TSHR	0.0560463428481133	0.0698775381960299	0.106026191492738	0.0942261992784303	0.0719329870997623	0.0571328570417408	0.128085424033736	0.0799401115459896	0.0490754210046299	0.0645722362612412
Meth.TTF1	0.0506112960098037	0.0497656636825083	0.0939902675898829	0.0270974013524969	0.0782852909955304	0.0528230537256925	0.11632235545404	0.0719929557461897	0.0219910285068374	0.0690268489112888
Meth.TWIST1	0.0625096605061923	0.0531182593171701	0.151128478255908	0.124692502512076	0.00505651973156861	0.0984012553110713	0.15809053240342	0.0970614670255043	0.0808681853509253	0.0646132722228757
Meth.TYMS	0.206157541854166	0.150839587427356	0.362304972560652	0.32963648192125	0.160113619464394	0.200680396581019	0.447261801838804	0.280719333572508	0.176200992455653	0.197199034579338
Meth.UBTF	0.159343032134351	0.0755613270699815	0.408276672113682	0.24142559422803	0.175183311061324	0.220809951741194	0.413708990018298	0.193790802792978	0.181691951437055	0.155917210716067
Meth.UCP1	0.0835201896613662	0.0585494753874327	0.113770476097159	0.141449527753854	0.0963817106689761	0.0951139926084513	0	0.116631363598849	0.0945274427229977	0.0950745705628243
Meth.UCP2	0.00223222531907296	0.211137184850268	0.347810871806927	0	0.180863032239989	0.185224427514846	0.373359755828137	0.286482006712317	0.189740521096223	0.200327714115521
Meth.UGDH	0.0643370288283448	0.0531567079366668	0.131013544612233	0.112614923981682	0.0353118377307549	0.0856878273896373	0.137664103976005	0.0857292741761482	0.055889476418761	0.0608608754571462
Meth.ULBP1	0.168833450995814	0.163370438651595	0.250077111250572	0	0.136188991454693	0.1203147865622	0.282338693225936	0.203702251545631	0.16068783226647	0.184781156871201
Meth.USF2	0.261771370590203	0.233870903388997	0.432856973304322	0.359220316127226	0.219356248411865	0.234494633669495	0.474714386803532	0.272890155245513	0.208688083617001	0.267354042938454
Meth.USP18	0.163916557499849	0.144226670168465	0.186929196839909	0.207730361493568	0.150740251409123	0.15155844537926	0.244171554108803	0.157307412801973	0.148053962300417	0.195348102562765
Meth.UTF1	0.0528874230177672	0.0461997087609377	0.0919533268937695	0.0102237423185954	0.0391966275086992	0.0719486621003442	0.00283939593487224	0.0777025495149167	0.0653014746649207	0.0505009990319912
Meth.VAMP2	0.140884882629836	0.132403202169905	0.260792961895141	0.238009970793291	0.109807294532439	0.148760982718922	0.316052537241368	0.205416383735005	0.129418895246138	0.147239795258062
Meth.VDR	0.21849978081955	0.188438780822737	0.399175166582072	0.361231610586174	0.151951934046304	0.229389219912159	0.462120577006308	0.30442675485076	0.188109472536142	0.205199602499514
Meth.VHL	0.20237255124608	0.189102379189415	0.359424131751031	0.287778051087306	0.15962235837912	0.192429207761414	0.405321237650801	0.272391469803659	0.175731364637515	0.208283592026747
Meth.VIM	0	0.138141193084378	0.329030413643919	0	0.0580175235718083	0.243916335021295	0	0.238648883047902	0.198738238631398	0
Meth.VIPR1	0.0910438608989128	0.0812660235484528	0.15585270601359	0.1232383331887	0.0749476725139048	0.0765308593434994	0.192281799484317	0.118921038942023	0.085994565043906	0.104482390180728
Meth.VSNL1	0.218529744957699	0.196287340526065	0.342810114014831	0.329882125466936	0.155768361115496	0.210918579723379	0.397954383118184	0.280308128696472	0.188283061036694	0.22400097953135
Meth.WARS2	0.225546532794303	0.163304512777288	0.395998938667676	0.34620523493565	0.158000037942829	0.214895359562322	0.468132070129228	0.29923753066753	0.195739478308695	0.231585261460708
Meth.WEE1	0.243927278478465	0.216495189585021	0.394742509661608	0.412166403727883	0.173015117103884	0.243880242251957	0.491488584714734	0.250800526590755	0.214288521365142	0.26746761974135
Meth.WNT4	0.0557171142125239	0.0514399248749855	0.0991046197291648	0.0860032305140426	0.0487784608750358	0.0584077804139903	0.108050131899875	0.0774106369978069	0.0507487804331059	0.0603971779912538
Meth.WNT7B	0.111421789257319	0.101728338750076	0.173584088172793	0.158663531918221	0.0861970813094211	0.104081028005242	0.205320411667098	0.128458996437015	0.103065641296394	0.110823218127816
Meth.WRN	0.0649372537434324	0.0561924509778532	0.13351148639575	0.125050929458128	0.100410147271795	0.0979104966451989	0.169593333956774	0.0996131432377969	0.0712991381897111	0.0639651457351618
Meth.WT1	0.0529744989168176	0.0549526225743291	0.12469394368953	0.0944867174343043	0.0559586691723395	0.108739051246784	0.129219777031549	0.080915819476249	0.0564615301908113	0.062267586923333
Meth.YBX1	0.0499010134080325	0.0466761262812862	0.089938512451444	0.0792356042472566	0.0355253969889792	0.0518077660360638	0.105711428144011	0.0716713265794431	0.0470636168186651	0.0540357809899733
Meth.YY1	0.214191526361987	0.195274557476975	0.36606086044761	0.336485653772318	0.154195342769738	0.180372241483724	0.432934817685332	0.283256253273294	0.185280225468249	0.234714815235566
Meth.ZBTB16	0.0532238506809048	0.0484678613922738	0.0884275412127044	0.0848056830746286	0.0388878824809253	0.0534999000602799	0.110871588120086	0.0710500886488843	0.0428223613124916	0.0515433697420371
Meth.ZEB1	0.15826204314306	0.145377830975526	0.289412373714319	0.55876805868939	0.136695666459808	0.175480037179523	0.459204955009013	0.203213490024392	0.146792070682514	0.153425398352912
Meth.ZHX1	0.137396023706642	0.125919890963546	0.246858888838707	0.203529937219463	0.103510999721168	0.13641260299318	0.277185017301305	0.18263102793802	0.11761185214571	0.132730582586105
Meth.ZNF202	0.221315992186857	0.211538607780334	0.38448807675019	0.373285363700297	0.164318545370155	0.220685986300145	0.468294018987931	0.316285283840494	0.203045240756088	0.23523275665695
Meth.ZNF267	0.125920471573561	0.166008318629721	0.350722067358253	0.277996950742061	0.109296473606562	0.214922286695877	0.344122534099748	0.252081827945166	0.119483537787689	0.170966689119699
Meth.ZNF76	0.131707967221576	0.112720515717181	0.224648207918247	0.215857414898463	0.118435376022357	0.15275569738916	0.269387183958281	0.170728636093039	0.124881271762208	0.143453349781447
Meth.ZP3	0.198809604887483	0.171483903578714	0.272417142022355	0.297143459370069	0.138768235971094	0.162036064569289	0.328969049306821	0.228219632243181	0.159270870440888	0.135790670779248
