# Supplementary material for: Preferential Activation of the Hedgehog Pathway by Epigenetic Modulations in HPV Negative HNSCC Identified with Meta-Pathway Analysis
Source: PLoS One. 2013 Nov 4;8(11):e78127. doi: 10.1371/journal.pone.0078127 (PMC3817178; doi:10.1371/journal.pone.0078127)
Supplement: Methods S1 — R code. ZIP archive containing R code used to for the analysis in this manuscript. The README file in the archive describes each of the files contained therein. To fully reproduce the results, the scripts should be run in the following order (1) Preprocessing.R, (2) RunMEGAPSReplicateThreshold.R, and (3) Postprocessing.R. Note that the CoGAPS analysis and associated gene set statistics are stochastic algorithms, so results may differ slightly from values reported here though qualitative results will remain unchanged. (ZIP) [file pone.0078127.s009.zip › CodeArchive_S1/GAPS/ExprsTRUE.MethTRUE/NormalTRUE.HPVPosTRUE.HPVNegTRUE/nP10.nIter50000000.SigE0.10/Pmean.0.3402434380.txt]

1	4	11	14	15	16	18	22	25	30	31	37	50	2	3	5	6	7	8	9	10	12	13	17	19	20	21	23	24	26	28	29	32	34	36	39	40	42	43	44	45	46	48	49	114	115	116	117	101	102
p1	4.0672979251513e-07	2.14863018330737e-07	0.0107009301992204	0.00111700203653163	0.0522706258352558	0.0862684271525176	2.13050654685107e-07	3.40027359513812e-09	0.00918311256893886	0.0268799483754585	0.000622589542084717	0.0786594964113182	0.00620424005718812	0.0168788030577363	1.91776069756473e-09	0.0554380743637883	3.64105250082919e-07	0.00419632220246362	0.0271332255911586	0	0.0163846497477419	6.22378271724499e-06	6.50461618794354e-07	0	0	0.0585316700427585	0.0129200508103551	0.0106275617031467	0.0176668228224398	0.0530585223862284	0.0169767709664907	0.0803048590837798	0.0314385886514757	8.80667799293285e-08	0.0242787795992314	0	5.10629698031519e-05	0.00627172657548835	4.83271309873827e-06	0.00730259595844109	5.81845712341482e-10	0.00731360498878501	3.73726761924601e-08	0.0043179781067555	0.0342193178209201	0.0275904832487686	0.0368468836136952	8.01973098270959e-09	0.00154614934130808
p2	0.00993466014044063	0.00744032268965021	2.13149422162579e-07	0.0170260219795334	0	2.06049282054564e-10	1.12006622037757e-09	1.85314601148204e-07	0.0113471884857872	0.0175186612277868	9.40668562986278e-10	0.0232386897469504	0.00775284207547822	0.0247134997707868	0.126516833542371	3.36296520860145e-07	0.0056497270064981	0.0451130761265479	0.0163736073929581	1.74426223457055e-06	0.00899382981822541	0.0757063208153353	6.74250510328546e-08	0.0123060675861711	0.0568929518341407	0.0294087735161426	0.00249574941478365	0.0438142907424548	0.0103881929720742	0.00712188204219826	6.70232527338151e-10	0.0364222310397979	0	0.0065775194089983	0.0204754687796565	0.020208612125244	7.21555837794518e-09	0.0571411303215682	0.0105780853241815	0.0292923691426092	0.0282454088694982	0.0765776718769123	0.0155062907594969	0.0411686752687596	0.00154327027627303	0.0036004438899474	0.00436562802631261	0.00932565439000599	0.00662469730248347
p3	0.0154376880129466	0.0131204380402715	0.00510805418165629	0	0.0029987390930944	1.77294832736682e-10	3.62519841308183e-08	0.00739708148298438	0.01943825630631	0.00352749289460225	0.0148559150777728	0.000318605948710274	0.0138635458259443	0	2.91051364205979e-08	0.00793481556536922	0.0136691148927478	0	6.70165644660306e-08	0.000691920693155372	0.00821453694445648	0.000579773515305828	0.0110099423855733	0.0246538814369477	7.12027118012049e-11	2.51664829534703e-08	0.0168755320442879	0.00811028715983817	0.0127030711362568	0.00551964121580821	0.0135800520772224	2.42289210820051e-11	0.00721177518070714	0.00347068731339723	0.00103587176446117	0.00913571575000928	0.0232493259597771	0.0015236149800391	0.0056445332455379	1.21543984449379e-09	0	0.00422108665672385	0	0.00689804947341947	0.0183511371893185	0.01979648309533	0.0166719919780537	0.0418213362642623	0.0315625923522274
p4	0.0314904488495089	0	0.0116989950269109	0.0187800346242851	0.0112697081824994	0	0	0.026266013629924	0.020910212086777	0.0289584810498276	0.0257554125186921	0.0139479700304201	0.0172703364632419	0.0136361367654662	0.00293429378520257	0.00549971115843	0.0190888210680871	0.0372920331988464	0.0299270400701181	0.00288897115361777	0.0363029640032079	0.0303760808029738	0.0187389534893689	0.000922043416608926	0.023371333278092	0.0531891675062175	0.0331747204236862	0.00327458911326761	0.0218114551880753	0.0260327778017904	0.0365289350450277	0.0121984009055623	0.0286228552161699	0.00891820975663456	0	0.00422703140965222	0.00372450297294168	0.0271078553290659	0.0182554842359229	0.0350374736070122	0	0.00494236420504059	0.0118173859667146	1.25127914343169e-07	0.0281500122926837	0.0263878137154966	0.0249660162976164	0.0052817722207256	0.000614460280648571
p5	0.00735058744747862	0.00801634459711021	0.00132264264004107	0.0409905518059115	0.010948192543125	9.36278196847403e-08	0.203060523862682	0.0414153320199149	0.0170095553123374	1.01297101150813e-07	4.87041402838426e-10	0	0.00657104363997627	1.77354612108273e-07	2.90190645798413e-08	0.0149590036049686	0.00609017608788884	0.0228004051902316	1.14425421898244e-07	0.0829916539950987	0.0133803174793962	3.98467673205189e-06	0.00630123183974613	0.00447009795347955	0.0121931313802938	0.007015397182627	0.00367844137083823	0.015430383871379	0.0159249684682529	0.0107623251875923	0.00482570134960538	0.00199472716214793	0.0249402858407763	0.135710969997716	0.0136284799712673	3.04880231395371e-10	0.00569717216764316	0.00922792615683171	0.0448758880695173	0	0.0117676120945069	0.00698328570995496	0.0419096001747345	1.10889797878039e-08	5.38552087596623e-06	3.02548432907265e-09	0.0053495085132725	0	0.00950349850453429
p6	0.00130810211813085	1.49118839876305e-09	8.09347277676149e-08	6.78409700243406e-08	0	0.00555456146808816	0.00255747108752527	0.0075949772200789	0.00445832256337359	0.0112827486029985	4.5886598776283e-07	0.00235517814261437	7.66014934265744e-08	0.00948843957387126	0.00539473967480019	0.00269970769403998	1.22028588793988e-08	0.0206164779547226	0.0784351290100162	0.0294007357445106	0.00581142472839398	6.20029206950282e-10	0.000142732283954425	0.000781833004069697	0.0330275641811652	3.98379796689989e-08	1.5886946987972e-07	0.0144236687615841	1.40174774459821e-07	1.06460948381046e-07	5.34678008522971e-08	8.28833807422932e-10	0.00346550568351198	3.35279255210058e-10	5.87472468551516e-08	0.0100714096339752	0.0247933542873199	0.00877979712833617	0.00723346166241536	0.00282878827118344	0.052126399174222	0	0	0.00369573142048075	0.0852133417189239	0.0726344820251861	0.074249447577554	0.0143792512359742	0.00758978749931033
p7	0.0191685107697166	0.0217742135046765	0.0130160019283514	0.0012702316743196	0.0169682302365409	0.0123761605941839	0.00154450111537449	0.00824217470030746	0.0277663939834367	0.00583955096136942	0.020822659891588	7.49919220754848e-09	0.0201558752897263	0.0193134611908146	0.00786027281674668	0.023122665521303	0.0292935132984415	0.0230586810510846	0.00781053277262432	0.0193029413873197	0.0125733879394968	0.0214477645157522	0.023511887116413	0.0235511193864668	0.0180170313283886	1.37427001394737e-11	0.0104570050683363	0	0.0254131883197766	0.0153568499250098	0.0115044057369353	0.00997968810522455	0.0215983259697707	0.0263787874190027	0.00344065022734558	0.0131142095460256	0.00439027137785184	2.34229904823543e-06	0.0373165802860973	0.0229292275327659	0.0199784998866567	6.83777669114227e-10	4.36381890245573e-09	0.0124669398240138	0.00163221945025383	0.00674134385636983	0.00115700907681232	4.48948014889222e-08	0.0213623167256271
p8	0.0181799315964439	0.0177070170384128	7.23622174483336e-07	1.51265147503702e-07	3.45944966274716e-10	1.0113107923823e-07	0.0295201474746919	0.00109239600290924	3.3863100614228e-07	0.0228507479765546	0.0340783564129069	1.14972671561441e-08	0.00695456678843433	0.0549627356455039	8.81693627445554e-08	0.0111681411331149	0.0209417146810541	0	1.36716228267976e-07	0.0292534336119027	0.00940339938277295	0.00417415083947704	0.0270919562334224	0.0160172068187256	0.00934364334967497	3.81229266954804e-09	0.0681698185271746	0.0364676647164317	3.37990359601598e-10	0.0273163876174783	0.0277278778745077	0.00428497500771497	0.00201229740913864	2.73588851424233e-09	0.0206441179645157	0.0256516641786148	0.0425882880784777	0.04615062349408	0	0.0215399483735699	0.0177789440740111	0.0365236573405865	0	0.0121853069429059	0.00168196456336879	2.3936564371462e-05	9.18630852307339e-10	0.0241713212423083	0.0122038690130359
p9	0.011411005167338	0.0268511555271411	0.0932301032890292	0.110779081185862	0.0295625031448289	0.0078973021116121	9.30869884865941e-08	0.0737850630690879	0.0112094974376927	0.0623002439826137	0.00827270156449569	0.0783523645185296	0.0558440248106781	8.19398995776927e-10	0.000878940575017766	1.03546365732198e-07	0.00209164333565349	0	0.0182794035609688	0.00320163590680769	0.0203684385875904	0.010921062853972	0.0338026696564529	0.00228595140879807	2.84308462777262e-10	0.00598000214389398	0.00280295914484571	0.0274280374656071	0.0226448307057325	1.47510217744535e-07	1.36576852267234e-08	0	0.0345040432564009	8.09145492157709e-08	0.00518125092748191	0	0.0191042848178377	0.001666000343851	0.00921883118561416	8.40747759656961e-08	0.021004332795007	0.008125480911413	0	0.0135741667577669	0.00224437447094764	0.00213805559307679	0.0150640099688847	0.0133123917024041	0.00735149155035598
p10	0.0273512345745663	0.028112761424404	0.0339734011998766	0.0282889975708393	0.039251843628094	0.0386788113757451	5.5314059550755e-08	0.0332432137394378	0.00476872903822718	0.00443204436161341	0.033406004759045	6.51849358862384e-11	0.0133073663334938	3.6008760197688e-09	6.07672330665728e-08	0.0113013815662039	0.0184400593841509	0.00638412191717615	0.0100894623057993	0.00577398220340673	0.0425797473937512	0.00983453513227773	0.0211469221051328	0.010613047232219	3.49546169755039e-07	0.0513374375365806	2.02752433706351e-09	1.06414719370214e-07	0.0114936032316152	0.0134758890297977	0.0468974299061617	0.0139711610844416	0.0157818664417044	0.00127559742355744	0.0800339932020055	0.0503241039529182	0.0122516514750251	0.0163645324541588	1.70093243192079e-10	0.0319225114250158	8.94190281278905e-08	0.0125050706933601	0.112402514315111	0.0446221442657673	3.20786356644974e-09	1.21077638900007e-07	3.63077184344472e-07	0.00254450740102438	0.00298416585846995
[truncated: 20 more columns]
