# Supplementary material for: Preferential Activation of the Hedgehog Pathway by Epigenetic Modulations in HPV Negative HNSCC Identified with Meta-Pathway Analysis
Source: PLoS One. 2013 Nov 4;8(11):e78127. doi: 10.1371/journal.pone.0078127 (PMC3817178; doi:10.1371/journal.pone.0078127)
Supplement: Methods S1 — R code. ZIP archive containing R code used to for the analysis in this manuscript. The README file in the archive describes each of the files contained therein. To fully reproduce the results, the scripts should be run in the following order (1) Preprocessing.R, (2) RunMEGAPSReplicateThreshold.R, and (3) Postprocessing.R. Note that the CoGAPS analysis and associated gene set statistics are stochastic algorithms, so results may differ slightly from values reported here though qualitative results will remain unchanged. (ZIP) [file pone.0078127.s009.zip › CodeArchive_S1/GAPS/ExprsTRUE.MethTRUE/NormalTRUE.HPVPosTRUE.HPVNegTRUE/nP10.nIter50000000.SigE0.10/PResults0.3402434380.Diagnostics.txt]

Diagnostics for P created at Mon Jun 18 19:36:31 2012


number of genes: 1864
number of samples: 69
number of patterns: 10
number of burn in steps: 1e+08

Initial chi^2: 5.72243e+08

Iter	Burn In	T	chi^2	number of atoms
0	1	2e-08	5.72243e+08	1
1000000	1	0.02	2.10134e+07	861
2000000	1	0.04	1.87835e+07	920
3000000	1	0.06	1.813e+07	953
4000000	1	0.08	1.7791e+07	938
5000000	1	0.1	1.75129e+07	962
6000000	1	0.12	1.72208e+07	926
7000000	1	0.14	1.67809e+07	917
8000000	1	0.16	1.64511e+07	930
9000000	1	0.18	1.62688e+07	939
10000000	1	0.2	1.61572e+07	914
11000000	1	0.22	1.60596e+07	892
12000000	1	0.24	1.59461e+07	917
13000000	1	0.26	1.58227e+07	932
14000000	1	0.28	1.56544e+07	914
15000000	1	0.3	1.54898e+07	925
16000000	1	0.32	1.53514e+07	917
17000000	1	0.34	1.52713e+07	899
18000000	1	0.36	1.52256e+07	904
19000000	1	0.38	1.51672e+07	904
20000000	1	0.4	1.51328e+07	900
21000000	1	0.42	1.50941e+07	878
22000000	1	0.44	1.50673e+07	902
23000000	1	0.46	1.50304e+07	899
24000000	1	0.48	1.50098e+07	917
25000000	1	0.5	1.4991e+07	915
26000000	1	0.52	1.49745e+07	916
27000000	1	0.54	1.49603e+07	888
28000000	1	0.56	1.49452e+07	904
29000000	1	0.58	1.49321e+07	893
30000000	1	0.6	1.49226e+07	889
31000000	1	0.62	1.49102e+07	900
32000000	1	0.64	1.48981e+07	893
33000000	1	0.66	1.48834e+07	898
34000000	1	0.68	1.48693e+07	890
35000000	1	0.7	1.4851e+07	908
36000000	1	0.72	1.48335e+07	953
37000000	1	0.74	1.48122e+07	916
38000000	1	0.76	1.47887e+07	899
39000000	1	0.78	1.47643e+07	912
40000000	1	0.8	1.47422e+07	911
41000000	1	0.82	1.47231e+07	915
42000000	1	0.84	1.47071e+07	896
43000000	1	0.86	1.46958e+07	907
44000000	1	0.88	1.46847e+07	918
45000000	1	0.9	1.46738e+07	934
46000000	1	0.92	1.46656e+07	941
47000000	1	0.94	1.46603e+07	907
48000000	1	0.96	1.46566e+07	969
49000000	1	0.98	1.46527e+07	943
50000000	1	1	1.46506e+07	924
51000000	1	1	1.46475e+07	956
52000000	1	1	1.46454e+07	932
53000000	1	1	1.46441e+07	942
54000000	1	1	1.46434e+07	981
55000000	1	1	1.4643e+07	914
56000000	1	1	1.46422e+07	929
57000000	1	1	1.46424e+07	958
58000000	1	1	1.46419e+07	943
59000000	1	1	1.46421e+07	967
60000000	1	1	1.46421e+07	951
61000000	1	1	1.46418e+07	912
62000000	1	1	1.4642e+07	936
63000000	1	1	1.46416e+07	969
64000000	1	1	1.46418e+07	895
65000000	1	1	1.46421e+07	935
66000000	1	1	1.46421e+07	932
67000000	1	1	1.46424e+07	931
68000000	1	1	1.46421e+07	944
69000000	1	1	1.46417e+07	969
70000000	1	1	1.4642e+07	950
71000000	1	1	1.46416e+07	970
72000000	1	1	1.46416e+07	940
73000000	1	1	1.46418e+07	950
74000000	1	1	1.46417e+07	942
75000000	1	1	1.46418e+07	929
76000000	1	1	1.46414e+07	938
77000000	1	1	1.46416e+07	938
78000000	1	1	1.46416e+07	952
79000000	1	1	1.46415e+07	922
80000000	1	1	1.46414e+07	935
81000000	1	1	1.46416e+07	962
82000000	1	1	1.46417e+07	931
83000000	1	1	1.46417e+07	930
84000000	1	1	1.46415e+07	948
85000000	1	1	1.46422e+07	953
86000000	1	1	1.4642e+07	952
87000000	1	1	1.46419e+07	932
88000000	1	1	1.46418e+07	906
89000000	1	1	1.46418e+07	909
90000000	1	1	1.46417e+07	942
91000000	1	1	1.46414e+07	973
92000000	1	1	1.46419e+07	936
93000000	1	1	1.46417e+07	954
94000000	1	1	1.46415e+07	935
95000000	1	1	1.46414e+07	944
96000000	1	1	1.46418e+07	978
97000000	1	1	1.46419e+07	932
98000000	1	1	1.46413e+07	933
99000000	1	1	1.46416e+07	989
100000000	0	1	1.46417e+07	948
101000000	0	1	1.46444e+07	966
102000000	0	1	1.46425e+07	967
103000000	0	1	1.46418e+07	957
104000000	0	1	1.4642e+07	972
105000000	0	1	1.46417e+07	955
106000000	0	1	1.46416e+07	970
107000000	0	1	1.46416e+07	950
108000000	0	1	1.46524e+07	938
109000000	0	1	1.46415e+07	937
110000000	0	1	1.46415e+07	936
111000000	0	1	1.46415e+07	974
112000000	0	1	1.46417e+07	995
113000000	0	1	1.46415e+07	943
114000000	0	1	1.46416e+07	940
115000000	0	1	1.46418e+07	950
116000000	0	1	1.46416e+07	933
117000000	0	1	1.46412e+07	948
118000000	0	1	1.46414e+07	935
119000000	0	1	1.46415e+07	953
120000000	0	1	1.46412e+07	955
121000000	0	1	1.46413e+07	952
122000000	0	1	1.46414e+07	977
123000000	0	1	1.46416e+07	923
124000000	0	1	1.46415e+07	942
125000000	0	1	1.46414e+07	926
126000000	0	1	1.46415e+07	944
127000000	0	1	1.46415e+07	935
128000000	0	1	1.46415e+07	960
129000000	0	1	1.46414e+07	934
130000000	0	1	1.46415e+07	953
131000000	0	1	1.46416e+07	924
132000000	0	1	1.46415e+07	935
133000000	0	1	1.46418e+07	975
134000000	0	1	1.46414e+07	931
135000000	0	1	1.46416e+07	955
136000000	0	1	1.46414e+07	956
137000000	0	1	1.46418e+07	962
138000000	0	1	1.46415e+07	933
139000000	0	1	1.46415e+07	919
140000000	0	1	1.46413e+07	948
141000000	0	1	1.46418e+07	948
142000000	0	1	1.46416e+07	984
143000000	0	1	1.46412e+07	932
144000000	0	1	1.46415e+07	939
145000000	0	1	1.46417e+07	923
146000000	0	1	1.46415e+07	945
147000000	0	1	1.46418e+07	945
148000000	0	1	1.46415e+07	973
149000000	0	1	1.46415e+07	962


Summary
<number of atoms> 949.14 <chi^2>: 14641836 ; chi^2 of mean: 14623450.6739232
