# Supplementary material for: Preferential Activation of the Hedgehog Pathway by Epigenetic Modulations in HPV Negative HNSCC Identified with Meta-Pathway Analysis
Source: PLoS One. 2013 Nov 4;8(11):e78127. doi: 10.1371/journal.pone.0078127 (PMC3817178; doi:10.1371/journal.pone.0078127)
Supplement: Methods S1 — R code. ZIP archive containing R code used to for the analysis in this manuscript. The README file in the archive describes each of the files contained therein. To fully reproduce the results, the scripts should be run in the following order (1) Preprocessing.R, (2) RunMEGAPSReplicateThreshold.R, and (3) Postprocessing.R. Note that the CoGAPS analysis and associated gene set statistics are stochastic algorithms, so results may differ slightly from values reported here though qualitative results will remain unchanged. (ZIP) [file pone.0078127.s009.zip › CodeArchive_S1/GAPS/ExprsTRUE.MethTRUE/NormalTRUE.HPVPosTRUE.HPVNegTRUE/nP10.nIter50000000.SigE0.10/Psd.0.3402434380.txt]

1	4	11	14	15	16	18	22	25	30	31	37	50	2	3	5	6	7	8	9	10	12	13	17	19	20	21	23	24	26	28	29	32	34	36	39	40	42	43	44	45	46	48	49	114	115	116	117	101	102
p1	7.06308593904412e-06	3.0637740083688e-06	0.00026914037992928	0.000301050914261469	0.000246192024621303	0.000353910326860094	3.68070097845188e-06	1.59543957456695e-07	0.000153683550040679	0.000265175319510218	0.000198666611602056	0.000376088913283539	0.000182282543534743	0.000253791695428641	1.36743849699979e-07	0.000227801443107818	5.34782520101801e-06	0.000202204227745242	0.000280951587600649	0	0.000277567696667494	4.30760644626122e-05	8.72224188965576e-06	0	0	0.000342872098641253	0.000255567421850187	0.000301477984673238	0.000147737013453905	0.000242175498484545	0.000205003171091867	0.000293152733621916	0.000208901871820009	1.6763339287299e-06	0.000237046105960569	0	0.000149864259764948	0.000271658356137353	3.28387081283223e-05	0.000160033285562612	5.8184571234162e-08	0.00022993965986314	7.29917859224856e-07	0.000166744949147196	0.000426749621677171	0.000249095610917244	0.000253780505994092	3.52801140480035e-07	0.000158330985269448
p2	0.000144035866057507	0.000142817648761173	3.59176242788353e-06	0.000220286656174028	0	1.47148549750257e-08	6.56669999015503e-08	2.9738143413022e-06	0.000136488536495265	0.00020300892739888	9.40668562986243e-08	0.000236202965078212	0.000150536616668174	0.00017378421522983	0.000326028351491991	5.11808658630356e-06	0.000134438760720881	0.000209026470152495	0.000238901820804613	1.69989919918121e-05	0.000207189996734297	0.000235658252743064	1.07416201147742e-06	0.000124994024020294	0.000185760133749273	0.000250472085472855	0.00023144938953857	0.000245730546597495	0.000135684598762308	0.000186778407193368	5.52188961385857e-08	0.000187393599798211	0	0.000206293132203325	0.000216094069052779	0.000177673520666947	3.14376910990207e-07	0.000254560634524994	0.000163318656554575	0.000185025381636446	0.000198090080246768	0.000240947668251206	0.000235144720678273	0.000201794169583669	0.000227599008519615	0.000190718067565706	0.000218084426016978	0.000172581141873145	0.000133528009984165
p3	5.10345930149025e-05	4.34797897538913e-05	5.42099602644604e-05	0	5.18587340468802e-05	1.76845949582144e-08	5.59515017137227e-07	6.56465379469806e-05	4.92538689936494e-05	6.93945530907262e-05	5.07656893506904e-05	7.24635919168314e-05	4.93126025875234e-05	0	4.3028245809957e-07	5.23231415295078e-05	4.42756757687776e-05	0	1.03876979376251e-06	6.1369524331448e-05	7.20617313255725e-05	7.95599205718637e-05	5.85891516641853e-05	4.59721530355679e-05	7.12027118011908e-09	4.36601705393094e-07	6.14845395009492e-05	6.64422097386411e-05	4.36887453811374e-05	4.27307184578041e-05	5.06375819110791e-05	2.42289210819956e-09	7.59450069744389e-05	5.98777544099508e-05	5.08248582415386e-05	5.19105624824724e-05	6.34967847235319e-05	6.81471896193462e-05	6.35025585599865e-05	8.02197859552176e-08	0	4.92919920957444e-05	0	5.65587804818518e-05	0.000127119997265501	7.46156049561708e-05	8.10526897077618e-05	7.68615234199775e-05	5.01983785751123e-05
p4	0.00010941877970619	0	0.000196363538458486	0.000209003597972622	0.000123612019627682	0	0	0.000166102656480945	9.21942900654701e-05	0.000161200480610094	0.00012436194767179	0.000239600121767131	0.000128569520533578	0.000164610048437223	7.46168700202459e-05	0.000105528290525186	0.000105565473420258	0.000152957785144855	0.00015547639649115	5.88039996222716e-05	0.000157113743488072	0.000137397536122214	0.000116061086448152	4.73397944692828e-05	0.000157562955925148	0.000190768568737611	0.000152229926776521	8.42234795796417e-05	9.90294361531539e-05	0.000143704560404811	0.000149514469039973	0.00015212487291926	0.000137313621108883	0.000102312592639324	0	6.34059830931147e-05	5.80526496997531e-05	0.000150447306370413	0.000101093434008778	0.000138480838857884	0	6.78019472795467e-05	0.000124119271180733	1.91034667389618e-06	0.00025178711862008	0.000128873468215397	0.000129509837395222	5.33763912283878e-05	5.06061600675903e-05
p5	0.000136349868890763	0.000141736926239879	0.000227024075237747	0.000253638685955342	0.000161512238784475	1.46312874111312e-06	0.000489326031978614	0.000206045635786803	0.000143881964910411	1.41253724313857e-06	4.21586796515627e-08	0	0.000163947742574677	2.5009539548236e-06	6.92726373065558e-07	0.000151581718185654	0.000147871687811864	0.000180928471776557	2.16011312852852e-06	0.00024951356522634	0.00021716997017042	0.000285319843098415	0.000146487523311154	0.000136069523963718	0.000137061858073736	0.00035865709588985	0.000187052084363107	0.000179916905809477	0.000145657673747173	0.000172150267591948	0.000177985731118798	0.000160186106796683	0.000176182046885569	0.000318675075060865	0.000221756980080672	3.04880231395387e-08	0.000161366626845344	0.000235998080569092	0.000180515027367738	0	0.000173078994915959	0.000197288603215442	0.000292061968717951	3.28489590826269e-07	0.000470627535359448	2.7945155534166e-07	0.000158198538533068	0	0.000136021211521167
p6	0.000109987442081614	8.18007990705553e-08	1.32224519049047e-06	1.13049763071643e-06	0	9.58513157998349e-05	0.000200531783033919	0.000148839465288897	9.42029672756271e-05	0.000156256867055138	6.26879670860075e-06	0.000137067959477006	1.21649541043214e-06	0.000121212764353213	0.000120583676683719	0.000120296032434826	3.20841561231645e-07	0.000132035010616536	0.000228344316987497	0.000165189249004919	0.000153595900841719	5.97293929619538e-08	0.000166921643620968	0.000106264052081182	0.000143297163278472	6.77494655980476e-07	2.56673925190006e-06	0.000145919592166551	2.30401564578445e-06	1.73414489909662e-06	8.64364081107037e-07	4.17974692822489e-08	0.00016078687551628	3.35279255210099e-08	9.7166064492752e-07	0.000124164113990651	0.00012714843537523	0.00015753934483824	0.000123276284299082	0.000110552088723738	0.000169354581907672	0	0	0.000124655276148374	0.000220523919490219	0.000158617813481141	0.000173171676061972	0.000165872454564278	0.000115092799351134
p7	7.44926612383504e-05	8.7890765656711e-05	0.00013987847511885	0.000140404359874118	0.000100348030059004	0.000149392017366887	0.000275703765772667	0.000128798766146094	9.41861405339948e-05	0.000103590587684915	0.000117158973191698	2.91114746435007e-07	0.000104042167339945	0.000128803325867862	0.000159659923008454	0.000107819965819007	7.56657275552486e-05	0.000156007807737296	0.000117387151914151	0.000128166887676768	0.000111123455258547	0.000177759742680536	8.63053230448664e-05	6.88190603763545e-05	0.000115639081214377	1.07495331348412e-09	0.000185970564520178	0	7.74622188262144e-05	0.000120763186510584	0.000122073448691368	0.000109340283917828	9.81680680947854e-05	0.00026057654688084	0.000152761028695251	0.000155025405065215	0.000124076249230169	0.000221828195366205	0.000127320113949355	9.75722424152135e-05	9.33392168902138e-05	6.83777669114221e-08	1.80343637653289e-07	0.000142548621614595	0.000107540624086882	9.25361982706442e-05	0.000104068757065833	7.63674115708923e-07	7.34093004097178e-05
p8	0.000127867350808229	9.85053484668167e-05	6.6655977421263e-05	2.33556164708927e-06	3.45944966274698e-08	1.62837898198365e-06	0.00026078859829408	0.000149981183511691	4.38140483915003e-06	0.000179641711949037	0.000131064366437081	4.97480340454753e-07	0.000101179646459529	0.000198510954852513	1.40650909460435e-06	0.000137819862320562	0.000118264629257778	0	2.17748989099924e-06	0.000194135302662901	0.000180387157406469	0.000224000703627573	0.000135612295786672	9.49218408474036e-05	0.000180278918083679	2.00856831360995e-07	0.000197219992008657	0.000233569326768821	2.65302430062995e-08	0.000160527948295844	0.00016171913277536	0.000129551205296868	0.00015971762236091	1.09372702107742e-07	0.000143924737228857	0.000154170899101743	0.000139352772556578	0.000442213373703002	0	0.000179779415931214	0.000213636593757568	0.00018402601583139	0	0.000157283769817882	0.000173132852067909	8.18103505792401e-05	7.20414118366871e-08	0.000171341762770857	0.000104336419807144
p9	0.000152386610989969	0.000160325324582063	0.000332540051548788	0.000408002705946531	0.000190448996785516	0.000149905861566873	1.58803342486937e-06	0.000277125501714753	0.000141809491377822	0.000265983216719447	0.000164432093467818	0.000362579128887645	0.000211648325481322	5.27674896941682e-08	0.000179062894149726	1.74583170632952e-06	0.000149261019074166	0	0.000255482854350744	0.0001946495025093	0.000265789155237089	0.000255466901321681	0.000189341977970846	0.000139697195922548	2.84308462777292e-08	0.000170358342376714	0.000215898040100468	0.000278057982648235	0.000150875438871364	2.34122300292527e-06	3.87932950331989e-07	0	0.000231430909655615	1.23360589454667e-06	0.000169543538706404	0	0.000202361398964893	0.000238612202818531	0.000160872554142002	1.59235034692022e-06	0.000225335490192447	0.000213852958131339	0	0.000166437001134721	0.00044308640681461	0.000233428580693614	0.000251618744941978	0.000224410630439971	0.000151132486371441
p10	0.000163562303132206	0.000213086611779441	0.000324843204383524	0.000322526065605293	0.000221043779971304	0.000292822832378636	1.03941770989424e-06	0.000256417286081145	0.000163049612529794	0.000219865404914781	0.000179417524203081	6.51849358862344e-09	0.000202091414674542	1.95262911446794e-07	1.23204640699067e-06	0.000198122478059659	0.000192748498147344	0.000299080293705899	0.000231405110799034	0.000253320497552401	0.000295322362190489	0.000183606823051953	0.000197193739477124	0.000142833570289978	4.88964905173754e-06	0.000502656573193307	8.61644455699354e-08	1.50299242084557e-06	0.000151473285900646	0.000251104088647636	0.00022098295000933	0.000238589509280525	0.000229273383515011	0.000274605579573004	0.000315480480735964	0.000280932842405932	0.000215147017200501	0.000266252587024792	1.70093243192089e-08	0.000219618903526882	1.30968855806403e-06	0.000222415536476009	0.000353030361922921	0.00024220817488598	2.67487012489143e-07	1.85311546620222e-06	5.25477329152081e-06	0.000210504495381229	0.000140150969525439
[truncated: 20 more columns]
